# Supplementary material for: Cross-linking of the endolysosomal system reveals potential flotillin structures and cargo
Source: Nat Commun. 2022 Oct 20;13:6212. doi: 10.1038/s41467-022-33951-0 (PMC9584938; doi:10.1038/s41467-022-33951-0)
Supplement: Supplementary file 4 — Dataset 1 [file 41467_2022_33951_MOESM4_ESM.xlsx]

## Sheet: Description
Description
Table 1:	List of proteins previously reported to be either located directly at the lysosome or to be related to the lysosome. Lysosome-localized proteins are based on a manually curated list (Thelen et al. 2017), lysosome-related proteins are based on a merged list from the public databases http://www.pantherdb.org/ and https://www.uniprot.org/. Only human proteins were considered. It is indicated in how …

## Sheet: 1_Lysosomal_Proteins
UniProt	Gene Names	Description	Bona Fide	Panther_Human	Uniprot_Human	Grand Total
Q9BZC7	ABCA2	ATP-binding cassette sub-family A member 2	1	1		2
Q8WWZ7	ABCA5	ATP-binding cassette sub-family A member 5		1		1
Q9NP58	ABCB6	ATP-binding cassette sub-family B member 6	1			1
Q9NP78	ABCB9	ATP-binding cassette sub-family B member 9	1	1	1	3
Q5T3U5	ABCC10	Multidrug resistance-associated protein 7		1		1
P33897	ABCD1	ATP-binding cassette sub-family D member 1		1		1
O14678	ABCD4	ATP-binding cassette sub-family D member 4	1	1		2
P61221	ABCE1			1		1
P11117	ACP2	Lysosomal acid phosphatase	1	1	1	3
P13686	ACP5	Tartrate-resistant acid phosphatase type 5	1	1		2
P15309	ACPP	Prostatic acid phosphatase		1		1
P00813	ADA	Adenosine deaminase		1	1	2
Q9NZK5	ADA2			1		1
P78325	ADAM8	Disintegrin and metalloproteinase domain-containing protein 8		1		1
P07550	ADRB2	Beta-2 adrenergic receptor		1	1	2
P20933	AGA	N(4)-(beta-N-acetylglucosaminyl)-L-asparaginase	1	1		2
O00468	AGRN	Agrin		1		1
P23526	AHCY			1		1
Q09666	AHNAK	Neuroblast differentiation-associated protein AHNAK		1		1
P15121	AKR1B1	Aldose reductase		1		1
O60218	AKR1B10	Aldo-keto reductase family 1 member B10		1		1
Q01484	ANK2	Ankyrin-2		1		1
Q12955	ANK3	Ankyrin-3		1	1	2
Q9P2R3	ANKFY1	Rabankyrin-5		1	1	2
Q96NW4	ANKRD27	Ankyrin repeat domain-containing protein 27		1		1
P15144	ANPEP	Aminopeptidase N		1		1
P04083	ANXA1	Annexin A1		1		1
P50995	ANXA11	Annexin A11		1		1
P07355	ANXA2	Annexin A2		1		1
P09525	ANXA4			1		1
P08758	ANXA5			1		1
P08133	ANXA6	Annexin		1		1
Q10567	AP1B1	AP-1 complex subunit beta-1		1		1
O43747	AP1G1	AP-1 complex subunit gamma-1		1		1
Q9BXS5	AP1M1	AP-1 complex subunit mu-1		1		1
Q9Y6Q5	AP1M2	AP-1 complex subunit mu-2		1		1
P61966	AP1S1	AP-1 complex subunit sigma-1A		1		1
P56377	AP1S2	AP-1 complex subunit sigma-2		1		1
Q96PC3	AP1S3	AP-1 complex subunit sigma-3		1		1
O95782	AP2A1	AP-2 complex subunit alpha-1		1		1
O94973	AP2A2	AP-2 complex subunit alpha-2		1		1
P63010	AP2B1	AP-2 complex subunit beta		1		1
Q96CW1	AP2M1	AP-2 complex subunit mu		1		1
P53680	AP2S1	AP-2 complex subunit sigma		1		1
O00203	AP3B1	AP-3 complex subunit beta-1		1	1	2
O14617	AP3D1	AP-3 complex subunit delta-1		1	1	2
Q9Y2T2	AP3M1	AP-3 complex subunit mu-1		1	1	2
Q2VPB7	AP5B1	AP-5 complex subunit beta-1		1		1
Q9H0R1	AP5M1	AP-5 complex subunit mu-1		1		1
Q9NUS5	AP5S1	AP-5 complex subunit sigma-1		1		1
P04114	APOB	Apolipoprotein B-100		1		1
O95445	APOM			1		1
P05089	ARG1	Arginase-1		1		1
Q92619	ARHGAP45			1		1
Q96BM9	ARL8A	ADP-ribosylation factor-like protein 8A	1	1	1	3
Q9NVJ2	ARL8B	ADP-ribosylation factor-like protein 8B	1	1	1	3
P49407	ARRB1	Beta-arrestin-1		1		1
Q96B67	ARRDC3	Arrestin domain-containing protein 3		1	1	2
O43681	ARSA	Arylsulfatase A	1	1	1	3
P15848	ARSB	Arylsulfatase B	1	1		2
P51689	ARSD	Arylsulfatase D		1		1
Q96EG1	ARSG	Arylsulfatase G	1	1	1	3
Q6UWY0	ARSK	Arylsulfatase K	1			1
Q13510	ASAH1	Acid ceramidase	1	1	1	3
P00966	ASS1	Argininosuccinate synthase		1		1
P98196	ATP11A	Phospholipid-transporting ATPase		1		1
Q9Y2G3	ATP11B	Probable phospholipid-transporting ATPase IF		1		1
Q8NB49	ATP11C	Phospholipid-transporting ATPase		1		1
Q9NQ11	ATP13A2	Probable cation-transporting ATPase 13A2		1		1
Q15904	ATP6AP1	V-type proton ATPase subunit S1	1			1
Q93050	ATP6V0A1	V-type proton ATPase 116 kDa subunit a isoform 1;V-type proton ATPase subunit a	1	1		2
Q9Y487	ATP6V0A2	V-type proton ATPase 116 kDa subunit a isoform 2;V-type proton ATPase subunit a		1		1
Q9HBG4	ATP6V0A4	V-type proton ATPase 116 kDa subunit a isoform 4		1		1
P27449	ATP6V0C	V-type proton ATPase 16 kDa proteolipid subunit	1	1		2
P61421	ATP6V0D1	V-type proton ATPase subunit d 1	1	1		2
P38606	ATP6V1A	V-type proton ATPase catalytic subunit A	1	1		2
P21281	ATP6V1B2	V-type proton ATPase subunit B, brain isoform	1	1		2
P21283	ATP6V1C1	V-type proton ATPase subunit C 1	1	1		2
Q8NEY4	ATP6V1C2	V-type proton ATPase subunit C 2		1		1
Q9Y5K8	ATP6V1D	V-type proton ATPase subunit D	1	1		2
P36543	ATP6V1E1	V-type proton ATPase subunit E 1	1	1		2
Q16864	ATP6V1F	V-type proton ATPase subunit F	1			1
O75348	ATP6V1G1	V-type proton ATPase subunit G 1	1	1		2
Q9UI12	ATP6V1H	V-type proton ATPase subunit H	1	1		2
Q9Y2Q0	ATP8A1	Phospholipid-transporting ATPase IA		1		1
Q6UW56	ATRAID	All-trans retinoic acid-induced differentiation factor	1	1		2
P20160	AZU1	Azurocidin		1	1	2
Q6Y288	B3GLCT			1		1
P15291	B4GALT1	Beta-1,4-galactosyltransferase 1;Lactose synthase A protein;N-acetyllactosamine synthase;Beta-N-acetylglucosaminylglycopeptide beta-1,4-galactosyltransferase;Beta-N-acetylglucosaminyl-glycolipid beta-1,4-galactosyltransferase;Processed beta-1,4-galactosyltransferase 1		1		1
Q07812	BAX	Apoptosis regulator BAX	1			1
Q96PG8	BBC3	Bcl-2-binding component 3		1		1
Q96GW7	BCAN	Brevican core protein		1		1
P06276	BCHE			1		1
O95999	BCL10	B-cell lymphoma/leukemia 10		1		1
O43521	BCL2L11	Bcl-2-like protein 11	1			1
P21810	BGN	Biglycan		1		1
P78537	BLOC1S1	Biogenesis of lysosome-related organelles complex 1 subunit 1	1	1	1	3
Q6QNY1	BLOC1S2	Biogenesis of lysosome-related organelles complex 1 subunit 2	1	1	1	3
Q969J3	BORCS5			1	1	2
Q96GS4	BORCS6			1	1	2
Q96B45	BORCS7	UPF0693 protein C10orf32	1	1	1	3
Q96FH0	BORCS8			1	1	2
P17213	BPI	Bactericidal permeability-increasing protein		1		1
O95415	BRI3	Brain protein I3		1		1
Q10589	BST2	Bone marrow stromal antigen 2		1	1	2
Q06187	BTK	Tyrosine-protein kinase BTK		1		1
Q96MD2	C12orf66	UPF0536 protein C12orf66		1		1
P01024	C3	Complement C3;Complement C3 beta chain;C3-beta-c;Complement C3 alpha chain;C3a anaphylatoxin;Acylation stimulating protein;Complement C3b alpha chain;Complement C3c alpha chain fragment 1;Complement C3dg fragment;Complement C3g fragment;Complement C3d fragment;Complement C3f fragment;Complement C3c alpha chain fragment 2		1		1
Q16581	C3AR1	C3a anaphylatoxin chemotactic receptor		1		1
Q7Z4R8	C6orf120	UPF0669 protein C6orf120		1		1
Q96LT7	C9orf72	Protein C9orf72		1	1	2
Q16602	CALCRL	Calcitonin gene-related peptide type 1 receptor		1		1
Q01518	CAP1	Adenylyl cyclase-associated protein 1;Adenylyl cyclase-associated protein		1		1
P07384	CAPN1	Calpain-1 catalytic subunit		1		1
P17655	CAPN2	Calpain-2 catalytic subunit		1		1
P04040	CAT	Catalase		1		1
P22681	CBL	E3 ubiquitin-protein ligase CBL		1		1
P27352	CBLIF			1		1
Q96NT0	CCDC115	Coiled-coil domain-containing protein 115		1		1
P78371	CCT2	T-complex protein 1 subunit beta		1		1
P50990	CCT8	T-complex protein 1 subunit theta		1		1
P86791	CCZ1	Vacuolar fusion protein CCZ1 homolog / C7orf28A	1	1		2
P86790	CCZ1B	Vacuolar fusion protein CCZ1 homolog B		1		1
Q04900	CD164	Sialomucin core protein 24		1		1
P29016	CD1B	T-cell surface glycoprotein CD1b		1	1	2
P29017	CD1C	T-cell surface glycoprotein CD1c		1	1	2
P15813	CD1D	Antigen-presenting glycoprotein CD1d		1	1	2
P15812	CD1E	T-cell surface glycoprotein CD1e, membrane-associated		1		1
P28906	CD34	Hematopoietic progenitor cell antigen CD34		1		1
P08962	CD63	Tetraspanin;CD63 antigen	1	1	1	3
P34810	CD68	Macrosialin	1	1	1	3
P04233	CD74	HLA class II histocompatibility antigen gamma chain		1		1
Q9H305	CDIP1	Cell death-inducing p53-target protein 1		1		1
P13569	CFTR	Cystic fibrosis transmembrane conductance regulator		1		1
P10645	CHGA	Chromogranin-A		1		1
Q9BWS9	CHID1	Chitinase domain-containing protein 1		1		1
Q13231	CHIT1	Chitotriosidase-1		1		1
O43633	CHMP2A	Charged multivesicular body protein 2a			1	1
Q9UQN3	CHMP2B	Charged multivesicular body protein 2b		1	1	2
Q9Y3E7	CHMP3	Charged multivesicular body protein 3			1	1
Q9H444	CHMP4B	Charged multivesicular body protein 4b			1	1
Q9NZZ3	CHMP5	Charged multivesicular body protein 5			1	1
Q07065	CKAP4	Cytoskeleton-associated protein 4		1		1
P51795	CLCN5	H(+)/Cl(-) exchange transporter 5		1		1
P51797	CLCN6	Chloride transport protein 6		1		1
P51798	CLCN7	H(+)/Cl(-) exchange transporter 7	1	1	1	3
Q2KHT3	CLEC16A	Protein CLEC16A		1		1
Q13286	CLN3	Battenin	1	1	1	3
O75503	CLN5	Ceroid-lipofuscinosis neuronal protein 5	1	1	1	3
P09496	CLTA	Clathrin light chain A		1		1
Q00610	CLTC	Clathrin heavy chain;Clathrin heavy chain 1		1		1
Q9NX76	CMTM6	CKLF-like MARVEL transmembrane domain-containing protein 6		1		1
P12109	COL6A1	Collagen alpha-1(VI) chain		1		1
P00450	CP	Ceruloplasmin		1		1
Q6PUV4	CPLX2	Complexin-2		1		1
Q99829	CPNE1	Copine-1		1		1
O75131	CPNE3	Copine-3		1		1
Q9BRF8	CPPED1	Serine/threonine-protein phosphatase CPPED1		1		1
Q9Y646	CPQ	Carboxypeptidase Q		1		1
Q9H3G5	CPVL	Probable serine carboxypeptidase CPVL	1			1
O75629	CREG1	Protein CREG1	1	1		2
P24387	CRHBP	Corticotropin-releasing factor-binding protein		1		1
Q6UVK1	CSPG4	Chondroitin sulfate proteoglycan 4		1		1
O95196	CSPG5	Chondroitin sulfate proteoglycan 5		1		1
P01034	CST3	Cystatin-C		1		1
Q01459	CTBS	Di-N-acetylchitobiase	1	1		2
O60931	CTNS	Cystinosin	1	1	1	3
P10619	CTSA	Carboxypeptidase	1	1		2
P07858	CTSB	Cathepsin B	1	1		2
P53634	CTSC	Dipeptidyl peptidase 1	1	1		2
P07339	CTSD	Cathepsin D	1	1		2
Q9UBX1	CTSF	Cathepsin F	1	1		2
P08311	CTSG	Cathepsin G		1		1
P09668	CTSH	Pro-cathepsin H;Cathepsin H mini chain;Cathepsin H;Cathepsin H heavy chain;Cathepsin H light chain	1	1	1	3
#N/A	CTSK	Cathepsin K	1	1		2
P07711	CTSL	Cathepsin L1;Cathepsin L1 heavy chain;Cathepsin L1 light chain		1	1	2
P43234	CTSO	Cathepsin O	1	1		2
P25774	CTSS	Cathepsin S	1	1		2
O60911	CTSV	Cathepsin L2		1		1
P56202	CTSW	Cathepsin W		1		1
Q9UBR2	CTSZ	Cathepsin Z	1	1		2
O60494	CUBN	Cubilin		1		1
P25025	CXCR2	C-X-C chemokine receptor type 2		1		1
P61073	CXCR4	C-X-C chemokine receptor type 4		1	1	2
P49447	CYB561	Cytochrome b561		1		1
Q8NBI2	CYB561A3	Cytochrome b ascorbate-dependent protein 3		1		1
P00387	CYB5R3	NADH-cytochrome b5 reductase 3;NADH-cytochrome b5 reductase 3 membrane-bound form;NADH-cytochrome b5 reductase 3 soluble form		1		1
Q53TN4	CYBRD1	Cytochrome b reductase 1		1		1
P98082	DAB2	Disabled homolog 2		1		1
Q8NCG7	DAGLB	Sn1-specific diacylglycerol lipase beta		1		1
P07585	DCN	Decorin		1		1
P39656	DDOST	Dolichyl-diphosphooligosaccharide--protein glycosyltransferase 48 kDa subunit		1		1
O75140	DEPDC5	DEP domain-containing protein 5		1	1	2
O75165	DNAJC13	DnaJ homolog subfamily C member 13		1		1
Q13217	DNAJC3	DnaJ homolog subfamily C member 3		1		1
Q9H3Z4	DNAJC5	DnaJ homolog subfamily C member 5		1		1
O00115	DNASE2	Deoxyribonuclease-2-alpha	1	1		2
Q8WZ79	DNASE2B	Deoxyribonuclease-2-beta		1		1
Q14183	DOC2A	Double C2-like domain-containing protein alpha		1		1
P27487	DPP4	Dipeptidyl peptidase 4;Dipeptidyl peptidase 4 membrane form;Dipeptidyl peptidase 4 soluble form		1		1
Q9UHL4	DPP7	Dipeptidyl peptidase 2	1	1		2
Q8N682	DRAM1	DNA damage-regulated autophagy modulator protein 1		1		1
Q6UX65	DRAM2	DNA damage-regulated autophagy modulator protein 2		1		1
Q9H410	DSN1	Kinetochore-associated protein DSN1 homolog		1		1
Q8TDB6	DTX3L	E3 ubiquitin-protein ligase DTX3L		1	1	2
Q14204	DYNC1H1	Cytoplasmic dynein 1 heavy chain 1		1		1
O43237	DYNC1LI2	Cytoplasmic dynein 1 light intermediate chain 2		1		1
P42892	ECE1	Endothelin-converting enzyme 1		1		1
P68104	EEF1A1	Elongation factor 1-alpha 1		1		1
Q05639	EEF1A2	Elongation factor 1-alpha 2		1		1
P13639	EEF2			1		1
P01133	EGF	Pro-epidermal growth factor		1		1
Q9H4M9	EHD1			1		1
Q08426	EHHADH			1		1
P60842	EIF4A1			1		1
P08246	ELANE	Neutrophil elastase		1		1
Q07075	ENPEP	Glutamyl aminopeptidase		1		1
P22413	ENPP1	Ectonucleotide pyrophosphatase/phosphodiesterase family member 1;Alkaline phosphodiesterase I;Nucleotide pyrophosphatase		1		1
Q9UM22	EPDR1	Mammalian ependymin-related protein 1	1	1		2
Q9H8M9	EVA1A	Protein eva-1 homolog A		1		1
Q01469	FABP5	Fatty acid-binding protein, epidermal		1		1
Q96CS3	FAF2	FAS-associated factor 2		1		1
P48023	FASLG	Tumor necrosis factor ligand superfamily member 6		1	1	2
Q8NFG4	FLCN	Folliculin		1		1
O75955	FLOT1	Flotillin-1		1		1
Q14254	FLOT2			1		1
Q06828	FMOD	Fibromodulin		1		1
Q96RU3	FNBP1	Formin-binding protein 1		1	1	2
P21462	FPR1	fMet-Leu-Phe receptor		1		1
P42685	FRK	Tyrosine-protein kinase FRK		1		1
Q6ZNA5	FRRS1			1		1
P02794	FTH1	Ferritin heavy chain;Ferritin heavy chain, N-terminally processed;Ferritin		1		1
P02792	FTL	Ferritin light chain		1		1
P04066	FUCA1	Tissue alpha-L-fucosidase	1	1		2
Q9BTY2	FUCA2	Plasma alpha-L-fucosidase		1		1
Q9BQS8	FYCO1	FYVE and coiled-coil domain-containing protein 1	1	1		2
P10253	GAA	Lysosomal alpha-glucosidase;76 kDa lysosomal alpha-glucosidase;70 kDa lysosomal alpha-glucosidase	1	1	1	3
P54803	GALC	Galactocerebrosidase	1	1		2
P34059	GALNS	N-acetylgalactosamine-6-sulfatase	1	1		2
P04062	GBA	Glucosylceramidase	1	1	1	3
P28676	GCA	Grancalcin		1		1
Q9NXN4	GDAP2	Ganglioside-induced differentiation-associated protein 2		1		1
P50395	GDI2	Rab GDP dissociation inhibitor beta		1		1
P14136	GFAP	Glial fibrillary acidic protein		1		1
Q92820	GGH	Gamma-glutamyl hydrolase	1	1		2
Q96F15	GIMAP5	GTPase IMAP family member 5		1		1
P17302	GJA1	Gap junction alpha-1 protein		1		1
P06280	GLA	Alpha-galactosidase A	1	1	1	3
P16278	GLB1	Beta-galactosidase	1	1	1	3
P48060	GLIPR1	Glioma pathogenesis-related protein 1		1		1
Q8WWB7	GLMP	Glycosylated lysosomal membrane protein	1	1	1	3
P17900	GM2A	Ganglioside GM2 activator;Ganglioside GM2 activator isoform short	1	1		2
P29992	GNA11	Guanine nucleotide-binding protein subunit alpha-11		1		1
P63096	GNAI1	Guanine nucleotide-binding protein G(i) subunit alpha-1		1		1
P08754	GNAI3	Guanine nucleotide-binding protein G(k) subunit alpha		1		1
P50148	GNAQ	Guanine nucleotide-binding protein G(q) subunit alpha		1		1
P62873	GNB1	Guanine nucleotide-binding protein G(I)/G(S)/G(T) subunit beta-1		1		1
P62879	GNB2	Guanine nucleotide-binding protein G(I)/G(S)/G(T) subunit beta-2		1		1
P63244	GNB2L1			1		1
Q9HAV0	GNB4	Guanine nucleotide-binding protein subunit beta-4		1		1
P22749	GNLY	Granulysin		1		1
P15586	GNS	N-acetylglucosamine-6-sulfatase	1	1		2
Q9HD26	GOPC	Golgi-associated PDZ and coiled-coil motif-containing protein		1	1	2
P17174	GOT1	Aspartate aminotransferase, cytoplasmic		1		1
P35052	GPC1	Glypican-1		1		1
Q8N158	GPC2	Glypican-2		1		1
P51654	GPC3	Glypican-3		1		1
O75487	GPC4	Glypican-4		1		1
P78333	GPC5	Glypican-5		1		1
Q9Y625	GPC6	Glypican-6		1		1
P80108	GPLD1	Phosphatidylinositol-glycan-specific phospholipase D		1		1
O60478	GPR137B			1		1
P28799	GRN	Granulins;Acrogranin;Paragranulin;Granulin-1;Granulin-2;Granulin-3;Granulin-4;Granulin-5;Granulin-6;Granulin-7		1	1	2
P08236	GUSB	Beta-glucuronidase	1	1		2
Q4G148	GXYLT1			1		1
P46976	GYG1	Glycogenin-1		1		1
P55084	HADHB			1		1
P27695	HAP1	Huntingtin-associated protein 1		1		1
P08631	HCK	Tyrosine-protein kinase HCK		1	1	2
Q9Y5Z4	HEBP2	Heme-binding protein 2		1		1
P06865	HEXA	Beta-hexosaminidase subunit alpha	1	1		2
P07686	HEXB	Beta-hexosaminidase subunit beta	1	1		2
O14964	HGS	Hepatocyte growth factor-regulated tyrosine kinase substrate		1		1
Q68CP4	HGSNAT	Heparan-alpha-glucosaminide N-acetyltransferase	1	1	1	3
P06340	HLA-DOA	HLA class II histocompatibility antigen, DO alpha chain		1		1
P13765	HLA-DOB	HLA class II histocompatibility antigen, DO beta chain		1		1
P20036	HLA-DPA1	HLA class II histocompatibility antigen, DP alpha 1 chain		1	1	2
P04440	HLA-DPB1	HLA class II histocompatibility antigen, DP beta 1 chain		1	1	2
P01906	HLA-DQA2	HLA class II histocompatibility antigen, DQ alpha 2 chain		1	1	2
P05538	HLA-DQB2	HLA class II histocompatibility antigen, DQ beta 2 chain		1	1	2
P01911	HLA-DRB1	HLA class II histocompatibility antigen, DRB1-15 beta chain		1	1	2
P01893	HLA-H	Putative HLA class I histocompatibility antigen, alpha chain H		1		1
P35914	HMGCL			1		1
Q92902	HPS1	Hermansky-Pudlak syndrome 1 protein		1	1	2
Q9NQG7	HPS4	Hermansky-Pudlak syndrome 4 protein		1	1	2
Q86YV9	HPS6	Hermansky-Pudlak syndrome 6 protein		1	1	2
Q9Y251	HPSE	Heparanase	1	1	1	3
P04196	HRG	Histidine-rich glycoprotein		1		1
Q86YZ3	HRNR	Hornerin		1		1
P07900	HSP90AA1	Heat shock protein HSP 90-alpha		1		1
P08238	HSP90AB1	Heat shock protein HSP 90-beta		1		1
P11021	HSPA5			1		1
P11142	HSPA8	Heat shock cognate 71 kDa protein		1		1
P98160	HSPG2	Basement membrane-specific heparan sulfate proteoglycan core protein;Endorepellin;LG3 peptide		1		1
Q12794	HYAL1	Hyaluronidase 1	1	1		2
Q12891	HYAL2	Hyaluronidase 2	1	1		2
O43820	HYAL3	Hyaluronidase-3		1	1	2
P22304	IDS	Iduronate 2-sulfatase	1	1	1	3
P35475	IDUA	Alpha-L-iduronidase	1	1		2
P13284	IFI30	Gamma-interferon-inducible lysosomal thiol reductase	1	1	1	3
Q01628	IFITM3	Interferon-induced transmembrane protein 3		1		1
P17181	IFNAR1	Interferon alpha/beta receptor 1		1	1	2
P11717	IGF2R	Cation-independent mannose-6-phosphate receptor		1	1	2
P01584	IL1B	Interleukin-1 beta		1	1	2
Q96RQ9	IL4I1	Interleukin-4-induced gene 1	1	1		2
P20839	IMPDH1	Inosine-5-monophosphate dehydrogenase;Inosine-5-monophosphate dehydrogenase 1		1		1
P53990	IST1	IST1 homolog		1		1
Q969R8	ITFG2	Integrin-alpha FG-GAP repeat-containing protein 2		1	1	2
#N/A	ITM2C	Integral membrane protein 2C;CT-BRI3		1		1
P15382	KCNE1	Potassium voltage-gated channel subfamily E member 1		1		1
Q9Y6J6	KCNE2	Potassium voltage-gated channel subfamily E member 2		1		1
P51787	KCNQ1	Potassium voltage-gated channel subfamily KQT member 1		1		1
O60938	KERA	Keratocan		1		1
Q2M389	KIAA1033			1		1
Q6UXG2	KIAA1324	UPF0577 protein KIAA1324		1		1
P10721	KIT	Mast/stem cell growth factor receptor Kit		1		1
Q53GT1	KLHL22	Kelch-like protein 22		1	1	2
Q9Y664	KPTN	Kaptin		1	1	2
Q9BQD3	KXD1	KxDL motif-containing protein 1	1	1	1	3
P11279	LAMP1	Lysosome-associated membrane glycoprotein 1	1	1	1	3
P13473	LAMP2	Lysosome-associated membrane glycoprotein 2	1	1	1	3
Q9UQV4	LAMP3	Lysosome-associated membrane glycoprotein 3	1	1	1	3
Q9UJQ1	LAMP5	Lysosome-associated membrane glycoprotein 5	1			1
Q6IAA8	LAMTOR1	Ragulator complex protein LAMTOR1	1	1	1	3
Q9Y2Q5	LAMTOR2	Ragulator complex protein LAMTOR2	1	1	1	3
Q9UHA4	LAMTOR3	Ragulator complex protein LAMTOR3	1	1	1	3
Q0VGL1	LAMTOR4	Ragulator complex protein LAMTOR4;Ragulator complex protein LAMTOR4, N-terminally processed	1	1	1	3
O43504	LAMTOR5	LAMTOR5	1	1	1	3
Q15012	LAPTM4A	Lysosomal-associated transmembrane protein 4A	1	1		2
Q86VI4	LAPTM4B	Lysosomal-associated transmembrane protein 4B	1	1	1	3
Q13571	LAPTM5	Lysosomal-associated transmembrane protein 5	1	1		2
Q9P2J5	LARS	Leucine--tRNA ligase, cytoplasmic		1		1
O43561	LAT	Linker for activation of T-cells family member 1		1		1
Q9GZY6	LAT2	Linker for activation of T-cells family member 2		1		1
P00338	LDHA			1		1
P01130	LDLR	Low-density lipoprotein receptor		1		1
Q99538	LGMN	Legumain	1	1		2
P38571	LIPA	Lysosomal acid lipase/cholesteryl ester hydrolase	1	1		2
Q99732	LITAF	LITAF-like protein	1	1	1	3
Q9NUN5	LMBRD1	Probable lysosomal cobalamin transporter	1	1	1	3
Q9UIQ6	LNPEP	Leucyl-cystinyl aminopeptidase;Leucyl-cystinyl aminopeptidase, pregnancy serum form		1		1
Q8NF37	LPCAT1	Lysophosphatidylcholine acyltransferase 1		1		1
P50851	LRBA	Lipopolysaccharide-responsive and beige-like anchor protein		1		1
Q12912	LRMP	Lymphoid-restricted membrane protein		1		1
Q07954	LRP1	Prolow-density lipoprotein receptor-related protein 1;Low-density lipoprotein receptor-related protein 1 85 kDa subunit;Low-density lipoprotein receptor-related protein 1 515 kDa subunit;Low-density lipoprotein receptor-related protein 1 intracellular domain		1		1
P98164	LRP2	Low-density lipoprotein receptor-related protein 2		1		1
Q5S007	LRRK2	Leucine-rich repeat serine/threonine-protein kinase 2		1	1	2
O95232	LUC7L3			1		1
P51884	LUM	Lumican		1		1
P07948	LYN	Tyrosine-protein kinase Lyn		1		1
P61626	LYZ	Lysozyme C;Lysozyme		1		1
P20645	M6PR	Cation-dependent mannose-6-phosphate receptor		1	1	2
Q9H0U3	MAGT1	Magnesium transporter protein 1		1		1
O00754	MAN2B1	Lysosomal alpha-mannosidase;Lysosomal alpha-mannosidase A peptide;Lysosomal alpha-mannosidase B peptide;Lysosomal alpha-mannosidase C peptide;Lysosomal alpha-mannosidase D peptide;Lysosomal alpha-mannosidase E peptide	1	1		2
Q9Y2E5	MAN2B2	Epididymis-specific alpha-mannosidase;Alpha-mannosidase	1	1		2
O00462	MANBA	Beta-mannosidase	1	1		2
Q9H492	MAP1LC3A	Microtubule-associated proteins 1A/1B light chain 3A		1		1
P28482	MAPK1	Mitogen-activated protein kinase 1		1		1
Q8TCQ1	MARCH1	E3 ubiquitin-protein ligase MARCH1		1	1	2
Q9P0N8	MARCH2	E3 ubiquitin-protein ligase MARCH2		1	1	2
Q86UD3	MARCH3	E3 ubiquitin-protein ligase MARCH3		1		1
Q5T0T0	MARCH8	E3 ubiquitin-protein ligase MARCH8	1	1	1	3
Q86YJ5	MARCH9	E3 ubiquitin-protein ligase MARCH9		1	1	2
Q9GZU1	MCOLN1	Mucolipin-1	1	1	1	3
Q8IZK6	MCOLN2	Mucolipin-2		1	1	2
Q8TDD5	MCOLN3	Mucolipin-3		1		1
Q6P9B6	MEAK7			1		1
Q9H3U5	MFSD1	Major facilitator superfamily domain-containing protein 1	1			1
Q6NUT3	MFSD12	Major facilitator superfamily domain-containing protein 12		1		1
Q8NHS3	MFSD8	Major facilitator superfamily domain-containing protein 8	1	1	1	3
P10620	MGST1	Microsomal glutathione S-transferase 1		1		1
Q7Z6M3	MILR1	Allergin-1		1		1
Q9UNW1	MINPP1			1		1
Q9NXC5	MIOS	WD repeat-containing protein mio		1		1
P12829	MLC1	Membrane protein MLC1		1		1
Q9BVC4	MLST8	Target of rapamycin complex subunit LST8	1		1	2
Q15546	MMD	Monocyte to macrophage differentiation factor		1		1
Q8N4V1	MMGT1			1		1
P41218	MNDA	Myeloid cell nuclear differentiation antigen		1		1
P05164	MPO	Myeloperoxidase	1	1		2
P25189	MPZ	Myelin protein P0		1		1
Q96LB1	MRGPRX2	Mas-related G-protein coupled receptor member X2		1		1
P42345	MTOR	Serine/threonine-protein kinase mTOR	1	1	1	3
Q96A32	MYLPF	Myosin regulatory light chain 2, skeletal muscle isoform		1		1
Q9Y4I1	MYO5A	Unconventional myosin-Va		1		1
Q9UM54	MYO6	Unconventional myosin-VI		1		1
Q13402	MYO7A	Unconventional myosin-VIIa		1		1
Q02083	NAAA	N-acylethanolamine-hydrolyzing acid amidase;N-acylethanolamine-hydrolyzing acid amidase subunit alpha;N-acylethanolamine-hydrolyzing acid amidase subunit beta	1	1		2
P17050	NAGA	Alpha-N-acetylgalactosaminidase	1	1		2
P54802	NAGLU	Alpha-N-acetylglucosaminidase;Alpha-N-acetylglucosaminidase 82 kDa form;Alpha-N-acetylglucosaminidase 77 kDa form	1	1		2
Q99747	NAPG	Gamma-soluble NSF attachment protein		1		1
Q6XQN6	NAPRT	Nicotinate phosphoribosyltransferase		1		1
O96009	NAPSA	Napsin-A		1		1
Q14596	NBR1	Next to BRCA1 gene 1 protein		1	1	2
O14594	NCAN	Neurocan core protein		1		1
P14598	NCF1	Neutrophil cytosol factor 1		1		1
P19878	NCF2	Neutrophil cytosol factor 2		1		1
Q15080	NCF4	Neutrophil cytosol factor 4		1		1
Q13772	NCOA4	Nuclear receptor coactivator 4		1		1
Q92542	NCSTN	Nicastrin	1	1		2
O95298	NDUFC2	NADH dehydrogenase [ubiquinone] 1 subunit C2		1		1
Q99519	NEU1	Sialidase-1	1	1	1	3
Q8WWR8	NEU4	Sialidase-4	1	1	1	3
Q8NET5	NFAM1	NFAT activation molecule 1		1		1
Q5JS37	NHLRC3	NHL repeat-containing protein 3		1		1
O15118	NPC1	Niemann-Pick C1 protein	1	1	1	3
P61916	NPC2	Epididymal secretory protein E1	1	1	1	3
P01160	NPPA	Natriuretic peptides A		1		1
Q8WTW4	NPRL2	Nitrogen permease regulator 2-like protein		1	1	2
Q12980	NPRL3	Nitrogen permease regulator 3-like protein		1	1	2
Q92570	NR4A3	Nuclear receptor subfamily 4 group A member 3		1		1
P46459	NSF	Vesicle-fusing ATPase		1		1
P42857	NSG1	Neuron-specific protein family member 1		1	1	2
Q9Y328	NSG2	Neuron-specific protein family member 2		1	1	2
Q04671	OCA2	P protein		1		1
P20774	OGN	Mimecan		1		1
Q99983	OMD	Osteomodulin		1		1
P19652	ORM2	Alpha-1-acid glycoprotein 2		1		1
Q86WC4	OSTM1	Osteopetrosis-associated transmembrane protein 1	1	1	1	3
Q99571	P2RX4	P2X purinoceptor 4;P2X purinoceptor		1		1
Q9UQ80	PA2G4	Proliferation-associated protein 2G4		1		1
Q9Y2J8	PADI2	Protein-arginine deiminase type-2		1		1
Q02962	PAX2	Paired box protein Pax-2		1		1
Q8NBP7	PCSK9	Proprotein convertase subtilisin/kexin type 9		1	1	2
Q9UHG3	PCYOX1	Prenylcysteine oxidase 1	1	1		2
P09619	PDGFRB	Platelet-derived growth factor receptor beta		1		1
Q96S96	PEBP4	Phosphatidylethanolamine-binding protein 4		1		1
Q9BTU6	PI4K2A	Phosphatidylinositol 4-kinase type 2-alpha		1		1
P42356	PI4KA			1		1
P01833	PIGR	Polymeric immunoglobulin receptor		1		1
Q8NEB9	PIK3C3	Phosphatidylinositol 3-kinase catalytic subunit type 3;Phosphatidylinositol 3-kinase		1	1	2
O00329	PIK3CD	Phosphatidylinositol 4,5-bisphosphate 3-kinase catalytic subunit delta isoform		1		1
P48736	PIK3CG	Phosphatidylinositol 4,5-bisphosphate 3-kinase catalytic subunit gamma isoform		1		1
Q86T03	PIP4P1				1	1
Q8N4L2	PIP4P2			1		1
Q8NCC3	PLA2G15	Group XV phospholipase A2	1	1		2
Q9NZ20	PLA2G3	Group 3 secretory phospholipase A2		1		1
Q3MJ16	PLA2G4E	Cytosolic phospholipase A2 epsilon		1		1
Q68DD2	PLA2G4F	Cytosolic phospholipase A2 zeta		1		1
Q9NZF1	PLAC8	Placenta-specific gene 8 protein		1		1
Q6P4A8	PLBD1	Phospholipase B-like 1		1		1
Q8NHP8	PLBD2	Putative phospholipase B-like 2	1	1		2
Q13393	PLD1	Phospholipase D1		1		1
Q8IV08	PLD3	Phospholipase D3	1			1
Q96S99	PLEKHF1	Pleckstrin homology domain-containing family F member 1		1		1
Q9Y4G2	PLEKHM1	Pleckstrin homology domain-containing family M member 1		1		1
Q6ZV29	PNPLA7	Patatin-like phospholipase domain-containing protein 7		1		1
Q9H488	POFUT1			1		1
Q8NBL1	POGLUT1			1		1
Q15165	PON2	Serum paraoxonase/arylesterase 2		1		1
Q13136	PPFIA1			1		1
P50897	PPT1	Palmitoyl-protein thioesterase 1	1	1		2
Q9UMR5	PPT2	Palmitoyl-protein thioesterase 2	1	1		2
P42785	PRCP	Lysosomal Pro-X carboxypeptidase	1	1		2
P30041	PRDX6	Peroxiredoxin-6		1	1	2
P51888	PRELP	Prolargin		1		1
P14222	PRF1	Perforin-1		1		1
Q05655	PRKCD	Protein kinase C delta type		1		1
Q9NQE7	PRSS16	Thymus-specific serine protease		1		1
P07478	PRSS2	Trypsin-2		1		1
Q6UWY2	PRSS57	Serine protease 57		1		1
P24158	PRTN3	Myeloblastin		1		1
P07602	PSAP	Prosaposin	1	1	1	3
Q6NUJ1	PSAPL1	Proactivator polypeptide-like 1		1		1
P49768	PSEN1	Presenilin		1		1
Q9NZ42	PSENEN			1		1
Q99460	PSMD1	26S proteasome non-ATPase regulatory subunit 1		1		1
Q9H7Z7	PTGES2	Prostaglandin E synthase 2		1		1
P53801	PTTG1IP	Pituitary tumor-transforming gene 1 protein-interacting protein	1			1
Q9ULZ3	PYCARD	Apoptosis-associated speck-like protein containing a CARD		1		1
P11216	PYGB	Glycogen phosphorylase, brain form		1		1
Q6IQ22	RAB12	Ras-related protein Rab-12		1	1	2
P61106	RAB14	Ras-related protein Rab-14		1		1
Q9UL26	RAB22A			1		1
P51159	RAB27A	Ras-related protein Rab-27A		1	1	2
P61019	RAB2A	Ras-related protein Rab-2A		1		1
Q96AX2	RAB37	Ras-related protein Rab-37		1		1
P57729	RAB38	Ras-related protein Rab-38		1		1
Q14964	RAB39A	Ras-related protein Rab-39A		1	1	2
O95716	RAB3D	Ras-related protein Rab-3D		1		1
Q7Z6P3	RAB44	Ras-related protein Rab-44		1		1
P20338	RAB4A			1		1
P51148	RAB5C	Ras-related protein Rab-5C		1		1
P51149	RAB7A	Ras-related protein Rab-7a		1	1	2
Q96AH8	RAB7B	Ras-related protein Rab-7b		1		1
P51151	RAB9A	Ras-related protein Rab-9A		1		1
O60895	RAMP2	Receptor activity-modifying protein 2		1		1
O60896	RAMP3	Receptor activity-modifying protein 3		1		1
P61224	RAP1B	Ras-related protein Rap-1b;Ras-related protein Rap-1b-like protein		1		1
O95267	RASGRP1	RAS guanyl-releasing protein 1		1		1
Q9HBH5	RDH14	Retinol dehydrogenase 14		1		1
Q9HD89	RETN	Resistin		1		1
Q15382	RHEB	GTP-binding protein Rheb	1	1		2
P62745	RHOB	Rho-related GTP-binding protein RhoB			1	1
Q96MT3	RILP	Rab-interacting lysosomal protein		1	1	2
Q96DM3	RMC1			1		1
P10153	RNASE2	Non-secretory ribonuclease		1		1
P12724	RNASE3	Eosinophil cationic protein		1		1
Q93091	RNASE6	Ribonuclease K6		1		1
O00584	RNASET2	Ribonuclease T2	1	1		2
O43567	RNF13	E3 ubiquitin-protein ligase RNF13		1		1
Q8N8N0	RNF152	E3 ubiquitin-protein ligase RNF152		1		1
Q6ZMZ0	RNF19B	E3 ubiquitin-protein ligase RNF19B		1		1
P62249	RPS16			1		1
P23396	RPS3			1		1
P62701	RPS4X			1		1
Q8N122	RPTOR	Regulatory-associated protein of mTOR	1	1	1	3
Q7L523	RRAGA	Ras-related GTP-binding protein A	1	1	1	3
Q5VZM2	RRAGB	Ras-related GTP-binding protein B	1	1	1	3
Q9HB90	RRAGC	Ras-related GTP-binding protein C	1	1	1	3
Q9NQL2	RRAGD	Ras-related GTP-binding protein D	1	1	1	3
Q92622	RUBCN	Run domain Beclin-1-interacting and cysteine-rich domain-containing protein		1	1	2
Q99584	S100A13	Protein S100-A13		1		1
P31151	S100A7	Protein S100-A7		1		1
Q8WTV0	SCARB1	Scavenger receptor class B member 1		1		1
Q14108	SCARB2	Lysosome membrane protein 2	1	1	1	3
O14595	SCP2			1		1
Q9HB40	SCPEP1	Retinoid-inducible serine carboxypeptidase	1			1
P18827	SDC1	Syndecan-1		1		1
P34741	SDC2	Syndecan;Syndecan-2		1		1
O75056	SDC3	Syndecan-3		1		1
P31431	SDC4	Syndecan-4		1		1
O00560	SDCBP	Syntenin-1		1		1
P55735	SEC13	Protein SEC13 homolog		1		1
Q96EE3	SEH1L	Nucleoporin SEH1		1		1
P01011	SERPINA3	Alpha-1-antichymotrypsin;Alpha-1-antichymotrypsin His-Pro-less		1		1
Q9UIV8	SERPINB13	Serpin B13		1		1
P29508	SERPINB3	Serpin B3		1		1
P07988	SFTPB	Pulmonary surfactant-associated protein B		1		1
P35247	SFTPD	Pulmonary surfactant-associated protein D		1		1
P51688	SGSH	N-sulphoglucosamine sulphohydrolase	1	1	1	3
Q8TBC3	SHKBP1	SH3KBP1-binding protein 1		1		1
Q9HAT2	SIAE	Sialate O-acetylesterase	1	1		2
Q8NBJ9	SIDT2	SID1 transmembrane family member 2	1	1	1	3
P49279	SLC11A1	Natural resistance-associated macrophage protein 1		1		1
P49281	SLC11A2	Natural resistance-associated macrophage protein 2		1	1	2
Q9UP95	SLC12A4	Solute carrier family 12 member 4		1		1
Q8IY34	SLC15A3	Solute carrier family 15 member 3		1		1
Q8N697	SLC15A4	Solute carrier family 15 member 4		1		1
Q14916	SLC17A1	Sodium-dependent phosphate transport protein 1		1		1
O00624	SLC17A2	Sodium-dependent phosphate transport protein 3		1		1
O00476	SLC17A3	Sodium-dependent phosphate transport protein 4		1		1
Q9Y2C5	SLC17A4	Probable small intestine urate exporter		1		1
Q9NRA2	SLC17A5	Sialin	1	1	1	3
Q86WA9	SLC26A11	Sodium-independent sulfate anion transporter	1	1	1	3
Q9BZD2	SLC29A3	Equilibrative nucleoside transporter 3		1	1	2
Q9NY64	SLC2A8	Solute carrier family 2, facilitated glucose transporter member 8		1		1
Q9BRI3	SLC30A2	Zinc transporter 2		1		1
Q99726	SLC30A3	Zinc transporter 3		1	1	2
O14863	SLC30A4	Zinc transporter 4		1	1	2
Q8N357	SLC35F6	Solute carrier family 35 member F6	1	1	1	3
Q7Z2H8	SLC36A1	Proton-coupled amino acid transporter 1	1	1		2
Q8NCC5	SLC37A3	Sugar phosphate exchanger 3	1			1
Q9NVC3	SLC38A7	Putative sodium-coupled neutral amino acid transporter 7	1			1
Q8NBW4	SLC38A9	Sodium-coupled neutral amino acid transporter 9	1	1	1	3
Q8IWA5	SLC44A2	Choline transporter-like protein 2		1		1
Q6P1K1	SLC48A1	Heme transporter HRG1		1		1
Q96SL1	SLC49A4				1	1
Q6ZP29	SLC66A1				1	1
Q8TBB6	SLC7A14	Probable cationic amino acid transporter		1	1	2
Q6ZQN7	SLCO4C1	Solute carrier organic anion transporter family member 4C1		1		1
P17405	SMPD1	Sphingomyelin phosphodiesterase	1	1		2
Q92484	SMPDL3A			1		1
O00161	SNAP23	Synaptosomal-associated protein 23;Synaptosomal-associated protein		1		1
O95721	SNAP29	Synaptosomal-associated protein 29;Synaptosomal-associated protein		1	1	2
O95295	SNAPIN	SNARE-associated protein Snapin	1	1	1	3
P37840	SNCA	Alpha-synuclein		1		1
Q13596	SNX1	Sorting nexin-1		1	1	2
Q9Y5W7	SNX14	Sorting nexin-14		1	1	2
P57768	SNX16	Sorting nexin-16		1		1
O60749	SNX2	Sorting nexin-2		1		1
O60493	SNX3			1		1
Q9UNH7	SNX6	Sorting nexin-6;Sorting nexin-6, N-terminally processed		1		1
P00441	SOD1	Superoxide dismutase [Cu-Zn]		1		1
Q99523	SORT1	Sortilin		1	1	2
Q96KW9	SPACA7	Sperm acrosome-associated protein 7		1		1
Q96JI7	SPG11	Spatacsin		1		1
Q9NRA0	SPHK2	Sphingosine kinase 2		1		1
Q9H2V7	SPNS1	Protein spinster homolog 1		1		1
Q8TCT8	SPPL2A	Signal peptide peptidase-like 2A	1	1		2
Q8TCT7	SPPL2B	Signal peptide peptidase-like 2B		1	1	2
Q8IUH8	SPPL2C	Signal peptide peptidase-like 2C		1		1
Q13501	SQSTM1	Sequestosome-1		1		1
P12931	SRC	Proto-oncogene tyrosine-protein kinase Src		1		1
P10124	SRGN	Serglycin		1		1
Q14849	STARD3	StAR-related lipid transfer protein 3		1		1
O95772	STARD3NL	MLN64 N-terminal domain homolog		1		1
P31948	STIP1			1		1
Q8N1F8	STK11IP	Serine/threonine-protein kinase 11-interacting protein		1		1
P27105	STOM	Erythrocyte band 7 integral membrane protein		1		1
P08842	STS	Steryl-sulfatase		1		1
Q86Y82	STX12			1		1
Q13277	STX3	Syntaxin-3		1		1
O15400	STX7	Syntaxin-7		1	1	2
Q9UNK0	STX8	Syntaxin-8		1		1
Q15833	STXBP2	Syntaxin-binding protein 2		1		1
O15260	SURF4	Surfeit locus protein 4		1		1
O43759	SYNGR1	Synaptogyrin-1		1		1
Q9BT88	SYT11	Synaptotagmin-11		1		1
O43581	SYT7	Synaptotagmin-7		1	1	2
Q5T011	SZT2	Protein SZT2		1	1	2
Q13488	TCIRG1	V-type proton ATPase 116 kDa subunit a isoform 3;V-type proton ATPase subunit a		1		1
P20062	TCN2	Transcobalamin-2		1		1
Q7Z6L1	TECPR1	Tectonin beta-propeller repeat-containing protein 1		1	1	2
Q01085	TIAL1	Nucleolysin TIAR		1		1
O15455	TLR3	Toll-like receptor 3		1		1
Q9NYK1	TLR7	Toll-like receptor 7		1		1
Q9NR97	TLR8	Toll-like receptor 8		1		1
Q9NR96	TLR9	Toll-like receptor 9		1		1
Q9BZW5	TM6SF1	Transmembrane 6 superfamily 1	1	1		2
O15321	TM9SF1	Transmembrane 9 superfamily member 1		1		1
Q969X1	TMBIM1	Protein lifeguard 3		1		1
Q8NE00	TMEM104	Transmembrane protein 104	1			1
Q9NUM4	TMEM106B	Transmembrane protein 106B	1	1	1	3
Q86TG1	TMEM150A	Transmembrane protein 150A		1		1
A6NC51	TMEM150B	Transmembrane protein 150B		1		1
B9EJG8	TMEM150C	Transmembrane protein 150C		1		1
Q9HC07	TMEM165	Transmembrane protein 165		1		1
Q9BSA9	TMEM175	Transmembrane protein 175	1	1	1	3
Q7Z7N9	TMEM179B	Transmembrane protein 179B		1		1
Q8IY95	TMEM192	Transmembrane protein 192	1	1		2
Q8N511	TMEM199	Transmembrane protein 199		1		1
Q9NV96	TMEM30A	Cell cycle control protein 50A		1		1
Q9BXS4	TMEM59	Transmembrane protein 59		1	1	2
O94886	TMEM63A	CSC1-like protein 1		1	1	2
Q96NL1	TMEM74		1	1		2
Q9BSE2	TMEM79			1		1
Q9HCN3	TMEM8A	Transmembrane protein 8A	1	1		2
Q9P0T7	TMEM9	Transmembrane protein 9	1	1	1	3
Q5BJF2	TMEM97	Transmembrane protein 97		1	1	2
Q9NQ34	TMEM9B	Transmembrane protein 9B		1		1
P21580	TNFAIP3			1	1	2
Q9H0E2	TOLLIP	Toll-interacting protein		1		1
O60784	TOM1	Target of Myb protein 1		1		1
O75674	TOM1L1	TOM1-like protein 1		1		1
Q9ULQ1	TPCN1	Two pore calcium channel protein 1	1	1		2
Q8NHX9	TPCN2	Two pore calcium channel protein 2	1	1		2
O14773	TPP1	Tripeptidyl-peptidase 1	1	1		2
Q9Y5R8	TRAPPC1	Trafficking protein particle complex subunit 1		1		1
P36406	TRIM23	E3 ubiquitin-protein ligase TRIM23		1	1	2
Q14134	TRIM29			1		1
Q15642	TRIP10	Cdc42-interacting protein 4		1	1	2
O94759	TRPM2			1	1	2
P49815	TSC2		1	1		2
O60635	TSPAN1	Tetraspanin-1	1	1		2
P02766	TTR	Transthyretin		1		1
Q9C0H2	TTYH3	Protein tweety homolog 3	1			1
P68363	TUBA1B			1		1
P07437	TUBB	Tubulin beta chain		1		1
P68371	TUBB4B	Tubulin beta-4B chain		1		1
Q8NBS9	TXNDC5	Thioredoxin domain-containing protein 5		1		1
P14679	TYR	Tyrosyl-DNA phosphodiesterase 2		1		1
P26368	U2AF2			1		1
P22314	UBA1	Ubiquitin-like modifier-activating enzyme 1		1		1
P62987	UBA52	Ubiquitin-like modifier-activating enzyme 52		1		1
Q9BZV1	UBXN6	UBX domain-containing protein 6		1	1	2
Q70J99	UNC13D	Protein unc-13 homolog D		1	1	2
Q9H1C4	UNC93B1	Protein unc-93 homolog B1		1		1
Q13107	USP4	Ubiquitin carboxyl-terminal hydrolase 4		1		1
P45974	USP5	Ubiquitin carboxyl-terminal hydrolase 5		1		1
P35125	USP6	Ubiquitin carboxyl-terminal hydrolase 6		1		1
Q9P2Y5	UVRAG	UV radiation resistance-associated gene protein		1		1
Q15836	VAMP3			1		1
O75379	VAMP4	Vesicle-associated membrane protein 4		1		1
P51809	VAMP7	Vesicle-associated membrane protein 7		1	1	2
Q9BV40	VAMP8	Vesicle-associated membrane protein 8	1	1	1	3
Q9P0L0	VAPA	Vesicle-associated membrane protein-associated protein A		1		1
Q6EMK4	VASN	Vasorin		1		1
P54219	VAT1	Synaptic vesicle membrane protein VAT-1 homolog		1		1
P13611	VCAN	Versican core protein		1		1
P55072	VCP	Transitional endoplasmic reticulum ATPase		1	1	2
P98155	VLDLR	Very low-density lipoprotein receptor		1		1
Q3ZAQ7	VMA21	Vacuolar ATPase assembly integral membrane protein VMA21	1	1		2
O95497	VNN1			1		1
Q9H270	VPS11	Vacuolar protein sorting-associated protein 11 homolog		1	1	2
Q9H269	VPS16	Vacuolar protein sorting-associated protein 16 homolog		1	1	2
Q9P253	VPS18	Vacuolar protein sorting-associated protein 18 homolog		1	1	2
O75436	VPS26A	Vacuolar protein sorting-associated protein 26A		1		1
Q9UBQ0	VPS29			1		1
Q96AX1	VPS33A	Vacuolar protein sorting-associated protein 33A		1	1	2
Q9H267	VPS33B	Vacuolar protein sorting-associated protein 33B		1	1	2
Q96QK1	VPS35	Vacuolar protein sorting-associated protein 35		1	1	2
Q86VN1	VPS36	Vacuolar protein-sorting-associated protein 36		1		1
Q96JC1	VPS39	Vam6/Vps39-like protein		1	1	2
P49754	VPS41	Vacuolar protein sorting-associated protein 41 homolog		1	1	2
Q9UN37	VPS4A	Vacuolar protein sorting-associated protein 4A		1	1	2
Q9UEU0	VTI1B	Vesicle transport through interaction with t-SNAREs homolog 1B		1	1	2
Q12768	WASHC5			1		1
Q8WWQ0	WDR11	WD repeat-containing protein 11		1		1
Q96S15	WDR24	WD repeat-containing protein 24		1	1	2
Q9HAD4	WDR41	WD repeat-containing protein 41		1		1
Q8TAF3	WDR48	WD repeat-containing protein 48		1	1	2
Q6PJI9	WDR59	WD repeat-containing protein 59		1		1
Q562E7	WDR81	WD repeat-containing protein 81		1		1
P63104	YWHAZ			1		1
Q68DK2	ZFYVE26	Zinc finger FYVE domain-containing protein 26		1		1
Q8ND25	ZNRF1			1		1
Q8NHG8	ZNRF2			1		1
