# Supplementary material for: Cross-linking of the endolysosomal system reveals potential flotillin structures and cargo
Source: Nat Commun. 2022 Oct 20;13:6212. doi: 10.1038/s41467-022-33951-0 (PMC9584938; doi:10.1038/s41467-022-33951-0)
Supplement: Supplementary file 5 — Dataset 2 [file 41467_2022_33951_MOESM5_ESM.xlsx]

## Sheet: Description
Description
		Tables		Description
		Table1	All_Proteins	Includes all protein IDs identified in the DDA analysis of non-cross-linked lysosomes with LC-MSMS and data analysis with MaxQuant (exported at 1% FDR on peptide and protein level).
		Table2	All_Proteins_3_Runs	Protein IDs identified in at least three independent runs of the DDA analysis of non-cross-linked lysosomes with LC-MSMS and data analysis with MaxQuant (exported at 1% FDR on peptide and protein level).
		Table3	Lysosomal_Proteins_3_Runs	Lysosomal protein IDs identified in at least three independent runs of the DDA analysis of non-cross-linked lysosomes with LC-MSMS and data analysis with MaxQuant (exported at 1% FDR on peptide and protein level).
		Abbreviations
		iBAQ	Intensity based absolute quantification
		PSMs	Peptide spectral matches
		Lys	Lysosomal
		IT	Intact
		DR	Disrupted

## Sheet: 1_All_Proteins
Protein IDs	Gene names	Unique peptides	Peptides DR_1	Peptides DR_2	Peptides DR_3	Peptides IT_1	Peptides IT_2	Peptides IT_3	Sequence coverage [%]	Q-value	Score	iBAQ peptides	iBAQ	iBAQ DR_1	iBAQ DR_2	iBAQ DR_3	iBAQ IT_1	iBAQ IT_2	iBAQ IT_3	MS/MS count
Q9NRG9	AAAS	19	15	14	14	15	14	12	49.5	0	317.9	35	74404000	12846000	17785000	8174000	8943200	20594000	6061900	100
Q8N5Z0	AADAT	2	2	0	0	0	0	0	4.2	0.0016414	1.9931	27	981120	981120	0	0	0	0	0	2
Q2M2I8	AAK1	1	0	1	0	1	2	0	2	0.00021459	2.7097	49	0	0	0	0	0	0	0	1
Q13685	AAMP	3	1	3	0	0	3	2	8.5	0	2.9915	20	6012500	424220	2569700	0	0	2742800	275790	9
P49588	AARS	30	7	16	3	11	23	8	33.9	0	145.07	69	9726000	643730	2933000	0	778920	4873400	497040	77
Q5JTZ9	AARS2	46	39	26	25	29	25	22	60.2	0	323.31	62	149610000	91025000	14381000	6191500	10946000	23757000	3309700	225
Q9NRN7	AASDHPPT	7	4	5	0	4	6	2	25.2	0	35.536	23	8640100	1436100	2231300	0	686670	4167700	118390	18
Q9UDR5	AASS	46	41	15	16	26	21	9	55.4	0	323.31	61	70168000	51138000	4191400	3029000	3299300	8023800	485990	164
Q9NY61	AATF	3	1	2	0	1	1	0	6.2	0	7.3726	28	1339500	156340	446540	0	88262	648340	0	5
P80404	ABAT	1	1	0	0	0	0	0	4.4	0	3.1561	35	241760	241760	0	0	0	0	0	2
Q99758	ABCA3	16	2	9	5	3	8	6	13.7	0	75.58	97	3528200	114280	1284500	376680	101010	1440500	211280	37
P08183	ABCB1	27	12	22	13	24	22	22	31.7	0	323.31	79	24211000	1667700	7854000	1324400	2781700	8290900	2292900	129
Q9NRK6	ABCB10	20	19	10	11	14	16	9	32.9	0	122.11	51	46265000	25575000	3678000	2581200	6016500	7724800	689150	82
Q9NP58	ABCB6	34	18	25	20	22	25	33	43.2	0	323.31	49	485480000	45352000	165630000	39138000	34777000	143650000	56934000	293
O75027	ABCB7	29	25	5	4	13	14	1	44	0	267.2	47	40908000	28415000	2307800	603070	2804800	6530000	247610	73
Q9NUT2	ABCB8	10	10	1	2	4	1	1	22	0	44.967	52	2816500	2572900	0	35571	208030	0	0	13
Q9NP78	ABCB9	11	0	6	5	5	7	8	23.5	0	67.147	40	12393000	0	4711900	1193500	756980	4285100	1445700	29
P33527;O15438	ABCC1	39	12	26	9	18	30	12	31.2	0	171.71	91	24048000	1282100	6307400	2067200	1134500	12670000	586650	120
Q5T3U5;REV__Q99614	ABCC10	40	14	23	25	21	20	28	33	0	313.31	76	29271000	2207500	9107100	4008000	2369400	7630900	3947900	171
O15439;Q96J65	ABCC4	48	17	39	14	31	39	21	42.4	0	323.31	85	43881000	2733600	13044000	1056700	2909500	22382000	1755800	207
O15440	ABCC5	11	1	6	2	3	9	3	8.8	0	26.286	80	2118600	38315	821020	23000	159710	1035800	40747	23
P33897	ABCD1	8	8	1	1	1	1	0	16.8	0	58.189	56	3205200	2873900	163200	119850	48232	0	0	16
P28288	ABCD3	32	27	16	18	23	18	10	38.4	0	323.31	54	105630000	58960000	12049000	6469300	6770100	19161000	2215900	163
O14678	ABCD4	16	7	8	4	11	10	10	38.3	0	124.76	40	19222000	1121000	6058300	804870	2151700	6471900	2614100	62
P61221	ABCE1	26	14	12	23	15	14	5	54.4	0	166.47	48	26309000	4723400	4161300	7314800	2439400	7019900	650480	92
Q8NE71;REV__Q8N1P7	ABCF1	25	14	17	15	13	18	9	37.8	0	315.31	52	29759000	6244100	5874200	5396300	2264900	8883000	1096400	97
Q9UG63	ABCF2	12	4	4	8	3	6	4	21	0	27.26	45	8425900	929190	1790100	1746600	455990	2266800	1237100	27
Q9NUQ8	ABCF3	3	0	1	1	0	1	0	6.2	0	5.1356	55	44257	0	0	44257	0	0	0	3
Q9NUJ1	ABHD10	19	17	12	9	14	11	7	58.5	0	323.31	23	407220000	263360000	34436000	14141000	28275000	61681000	5321000	122
Q8NFV4	ABHD11	14	11	8	6	8	7	0	58.1	0	106.74	20	57975000	32813000	6874000	2539300	3204000	12544000	0	54
Q8N2K0	ABHD12	10	1	7	3	4	7	4	33.9	0	12.042	27	7010600	0	2474400	364000	627330	3234000	310880	31
O95870	ABHD16A	3	1	0	0	1	0	1	4.7	0.0069047	1.441	33	938230	175590	0	0	94107	0	668530	3
Q96GS6	ABHD17A	6	0	6	2	6	3	3	43.2	0	23.877	17	5226800	0	2169800	486490	692490	1624300	253730	18
Q5VST6	ABHD17B	12	2	6	7	9	5	11	63.2	0	54.887	17	51280000	101720	18651000	5718700	3924200	15981000	6902900	47
Q9BV23	ABHD6	2	0	0	2	0	0	0	10.1	0	3.9165	18	122880	0	0	122880	0	0	0	2
Q8IZP0	ABI1	6	3	8	1	8	8	3	19.9	0	29.796	25	20946000	1848200	5997100	1114000	2098300	9670000	218400	38
Q9NYB9	ABI2	5	2	5	0	5	6	3	20.1	0	11.153	24	3501300	0	837090	0	881700	1461200	321300	13
P42684	ABL2	1	0	1	0	0	0	0	1.1	0.0051844	1.6159	71	108290	0	108290	0	0	0	0	1
O14639	ABLIM1	11	0	9	1	2	7	3	17.4	0	55.894	66	2763400	0	770270	4812.1	98689	1855300	34271	25
P09110	ACAA1	17	15	10	9	10	8	6	57.5	0	213.54	23	86287000	46003000	13817000	5848300	6185000	13128000	1305400	93
P42765	ACAA2	35	30	22	18	23	22	10	79.8	0	323.31	28	300100000	178590000	30689000	18575000	19621000	47522000	5104300	218
Q13085	ACACA	11	2	3	1	3	8	1	7.3	0	13.753	154	18894000	16605000	384160	0	1303000	601710	0	15
Q6JQN1	ACAD10	20	20	1	2	3	1	1	25.6	0	214.72	74	14961000	10495000	1650700	859300	85304	1870500	0	33
Q709F0;A0A0J9YXS1	ACAD11	28	26	8	8	13	7	4	37.7	0	134.06	46	64752000	52027000	2846000	2431600	2724200	4288700	435010	74
Q9UKU7	ACAD8	18	16	2	8	10	3	0	48.7	0	247.38	30	35668000	28210000	1728600	2439300	1698800	1591800	0	53
Q9H845	ACAD9	47	45	24	22	34	23	19	63	0	323.31	43	220160000	152900000	13852000	11242000	18227000	20838000	3097100	235
P11310	ACADM	34	27	26	22	26	25	15	58.9	0	323.31	29	627200000	316120000	77323000	47875000	42510000	131950000	11413000	252
P16219	ACADS	14	14	4	8	10	6	3	42.7	0	82.617	26	63230000	49134000	1564900	2354700	3287200	6373200	515930	67
P45954	ACADSB	19	15	6	8	15	10	3	49.3	0	323.31	26	124640000	78510000	10541000	4687000	7405600	22829000	665130	93
P49748	ACADVL	35	34	10	16	25	16	4	61.8	0	323.31	47	68302000	49265000	3383600	2871400	5079000	7194300	508130	127
Q15027	ACAP1	2	1	1	1	1	1	1	4.5	0.0012523	2.2439	48	10442000	1104700	3407100	838050	205330	4316300	570790	9
P24752	ACAT1	36	29	25	24	27	27	21	76.1	0	323.31	32	1244500000	597610000	164410000	102290000	90129000	257530000	32570000	309
Q9BWD1	ACAT2	11	5	9	3	7	10	3	51.9	0	150.6	25	33423000	2778300	12570000	803290	1548900	14829000	893890	52
Q9H3P7	ACBD3	2	0	1	0	0	0	2	6.8	0.0016444	2.0156	32	590900	0	494550	0	0	0	96350	2
Q5T8D3	ACBD5	17	15	6	7	5	7	1	30.1	0	55.745	35	24462000	15653000	2532900	2228200	525540	3521600	0	48
Q9UKV3	ACIN1	44	12	40	6	13	38	15	33.2	0	323.31	95	40085000	1739500	18651000	403080	958970	16798000	1534600	163
P53396	ACLY	51	24	41	31	38	46	30	50.4	0	323.31	72	69178000	7135600	18525000	5352400	5652400	28530000	3982400	257
Q99798	ACO2	49	44	31	31	33	30	24	64.1	0	323.31	50	413870000	233070000	40980000	26506000	31975000	66144000	15197000	343
Q86TX2	ACOT1	1	21	10	10	12	9	6	57.7	0.00021441	2.6957	26	11284000	6791800	1153500	865390	635190	1509800	328240	5
Q9NPJ3	ACOT13	7	7	4	5	4	5	3	69.3	0	91.259	7	570410000	370960000	38858000	33145000	31988000	89902000	5554500	45
P49753	ACOT2	3	22	10	10	13	9	6	54.2	0	319.22	32	84317000	57157000	6184600	3987200	5428600	10643000	917530	100
O00154	ACOT7	5	1	3	2	2	4	3	18.7	0	11.639	25	7572400	0	2398100	128230	438170	4192000	415930	15
O14734	ACOT8	13	13	3	4	6	2	2	43.3	0	80.733	22	35468000	27264000	1695700	2017900	1836500	2483800	170400	39
Q9Y305	ACOT9	30	30	14	12	15	15	5	57.9	0	213.94	38	114380000	81358000	8010300	4232000	5843400	14482000	456290	131
Q15067	ACOX1	21	17	7	13	11	8	3	43.2	0	298.68	46	40460000	23781000	4767200	2799300	1976000	6909100	227120	80
O15254	ACOX3	10	9	0	3	2	0	0	20	0	35.934	51	2645100	2260100	0	139280	245740	0	0	18
P24666	ACP1	10	6	4	1	5	4	3	72.8	0	139.6	12	49715000	14913000	10503000	235880	3255000	18937000	1871900	23
P11117	ACP2	19	14	17	15	16	15	14	43.5	0	323.31	24	1044200000	105400000	357270000	86065000	78364000	298160000	118930000	152
Q9NPH0	ACP6	9	7	1	2	1	2	0	27.1	0	22.854	25	9632200	9020600	533640	30473	47556	0	0	17
P15309	ACPP	3	0	3	0	0	1	0	9.6	0	6.1094	20	699590	0	699590	0	0	0	0	4
Q96CM8	ACSF2	12	11	3	0	4	4	0	27.3	0	82.823	37	19235000	16802000	694040	0	574420	1164800	0	31
Q4G176	ACSF3	24	24	5	12	16	9	0	46.5	0	182.1	41	37939000	27418000	1546400	1771100	1770300	5434000	0	85
P33121	ACSL1	21	18	4	6	6	7	2	34.4	0	42.317	44	14647000	10259000	280060	771270	432580	2749100	155580	51
O95573	ACSL3	36	24	24	33	24	25	20	61.8	0	323.31	43	106430000	18183000	24555000	20178000	7499900	30736000	5274900	215
O60488	ACSL4	25	27	5	15	9	6	4	49.2	0	200.91	46	22106000	17906000	393500	2296800	680770	715170	113790	68
Q9UKU0	ACSL6	2	1	1	1	0	2	0	4.9	0.0051875	1.6279	44	1539900	0	464050	237310	0	838540	0	5
Q9NUB1	ACSS1	17	17	2	5	3	2	1	29.8	0	91.988	42	14863000	13061000	311320	747240	116680	626840	0	36
Q9H6R3	ACSS3	4	4	0	0	0	0	0	8.5	0	3.6799	50	1670000	1670000	0	0	0	0	0	6
Q562R1	ACTBL2	1	8	11	9	9	10	8	21	1	-2	25	8919100	0	3922800	1204600	0	3791700	0	0
P68032;P68133;P63267;P62736	ACTC1;ACTA1;ACTG2;ACTA2	9	18	28	21	24	28	22	61.5	0	323.31	24	1675900000	100240000	420630000	29351000	88037000	943210000	94396000	120
P63261;P60709;Q6S8J3;A5A3E0;P0CG38;P0CG39;Q9BYX7	ACTG1;ACTB	18	31	41	33	37	39	33	79.5	0	323.31	24	15720000000	1703100000	4335000000	1224400000	1415000000	5957400000	1085300000	791
O96019;O94805	ACTL6A	11	8	6	3	7	6	9	38.7	0	98.566	24	28247000	8007700	8016200	1454600	1542400	6206200	3019500	49
P12814;P35609;Q08043	ACTN1	29	28	44	34	38	42	24	60.5	0	323.31	64	54936000	4016200	19038000	3900300	4596200	21929000	1456900	135
O43707	ACTN4	57	47	69	64	55	69	42	80	0	323.31	64	513870000	47319000	151860000	42618000	40775000	213110000	18191000	539
P61163	ACTR1A	7	4	9	10	9	7	6	54	0	154.97	27	31156000	1941500	8662000	5131000	3142700	9837400	2441300	60
P42025	ACTR1B	2	2	8	6	6	6	4	40.2	0	10.706	26	4418200	0	2915700	641240	0	861240	0	8
P61160	ACTR2	16	7	10	5	10	13	4	45.4	0	114.02	25	53910000	4634400	15715000	2617600	3972100	26373000	597580	57
P61158;Q9P1U1;Q9C0K3	ACTR3	23	13	14	15	15	19	10	63.6	0	177.98	24	92409000	12289000	22989000	10144000	6762600	36255000	3970400	114
P36896	ACVR1B	2	0	1	0	0	1	3	7.9	0	10.367	31	802420	0	0	0	0	590770	211650	6
P27037	ACVR2A	3	1	1	0	0	0	3	9.6	0	7.4631	35	0	0	0	0	0	0	0	6
P00813	ADA	1	0	1	0	0	0	0	4.4	0	3.2518	26	629730	0	629730	0	0	0	0	1
O14672	ADAM10	19	12	12	12	14	13	13	29.8	0	253.72	52	43441000	6614900	9451800	4876300	5241000	13998000	3258700	104
O75078	ADAM11	1	0	1	0	0	0	0	2.3	0.0053753	1.5878	38	438140	0	438140	0	0	0	0	1
Q13444	ADAM15	6	4	2	1	3	3	1	8.7	0	13.598	48	3027300	741150	820830	136080	220210	1013800	95252	18
P78536	ADAM17	14	2	10	2	2	12	4	22.2	0	32.764	65	5114100	146560	1249700	160500	238440	3183800	135100	35
Q9P0K1	ADAM22	5	0	2	2	1	2	1	7.2	0	12.032	51	406220	0	122470	53531	18138	187550	24533	9
Q13443	ADAM9	20	7	7	4	16	7	12	29.7	0	98.118	54	11016000	991570	2731500	586520	2198400	3517700	990730	67
Q9UHI8;Q8TE58	ADAMTS1	10	1	2	5	2	2	8	16.2	0	36.12	59	4015000	713420	623080	998370	352730	753840	573580	21
Q9NPF8	ADAP2	1	1	1	1	1	1	1	1.6	0	3.2319	30	3369700	0	743280	1140800	341530	921180	223000	6
P55265	ADAR	16	9	10	4	3	10	12	14.8	0	30.627	88	5567100	965070	1678200	188760	115640	2028400	590940	52
Q8NI60	ADCK3	22	20	10	9	15	15	9	37.1	0	303.82	33	128600000	79328000	11026000	3936000	11800000	19680000	2833000	106
Q96D53	ADCK4	15	14	0	1	7	2	1	39.5	0	234.45	41	11187000	9243000	0	0	929090	1014900	0	33
O60266	ADCY3	10	2	6	0	4	8	2	10.2	0	24.884	63	4111000	161080	1002500	0	88024	2680800	178590	22
O60503	ADCY9	20	5	15	6	10	17	9	18.5	0	190.45	82	13206000	334290	4738900	518890	824780	6094300	695230	71
P35611	ADD1	25	8	15	12	19	16	9	42.2	0	186.53	42	41165000	3569700	13397000	2269600	4880600	14277000	2770900	98
P35612	ADD2	5	0	5	0	4	3	1	9.5	0	6.0376	48	2208500	0	1076700	0	191690	940100	0	10
Q9UEY8	ADD3	19	5	14	6	10	15	5	29.9	0	65.492	37	23607000	815400	8837300	1535700	1766300	10139000	513390	73
P11766	ADH5	5	1	1	0	2	1	2	21.4	0	8.3972	25	2257900	284010	1122500	0	281770	0	569630	6
Q9BV57	ADI1	3	2	3	0	1	3	2	23.5	0	4.6572	18	8360300	1408500	3121900	0	231250	2971400	627400	10
Q96A54	ADIPOR1	3	0	2	0	0	2	1	13.3	0	21.542	21	3267300	0	1369900	0	0	1696100	201310	5
P55263	ADK	3	0	3	0	0	2	0	11.6	0	5.1013	27	1228000	0	293350	0	0	934610	0	5
Q9H2P0	ADNP	8	3	4	0	0	4	1	9	0	11.177	80	818060	182870	325880	0	0	229250	80065	11
Q96SZ5	ADO	3	3	0	0	1	0	0	11.5	0.0016471	2.0471	19	976260	976260	0	0	0	0	0	4
Q9BRR6	ADPGK	14	10	9	8	9	9	10	44.5	0	302.8	23	88240000	18181000	19166000	8964700	10178000	24065000	7686400	104
Q9NX46	ADPRHL2	8	7	4	1	6	5	0	28.7	0	116.62	19	27758000	16815000	3343600	416030	2270700	4912400	0	27
P25098;P35626	ADRBK1	4	0	0	4	0	0	0	8.7	0.0012495	2.1966	55	449210	0	0	449210	0	0	0	3
Q16186	ADRM1	5	1	3	2	4	2	1	12.5	0	30.69	15	5649100	527870	1705400	164430	778210	2024900	448380	14
P30566	ADSL	7	2	5	0	5	3	3	27.1	0	30.328	35	5853600	301540	2631300	0	658750	1858400	403600	19
P30520;Q8N142	ADSS	10	4	3	1	4	6	2	27.4	0	21.344	29	8063600	1094700	1585600	571070	912090	3512500	387620	23
Q9Y4W6	AFG3L2	56	50	29	27	38	35	24	56.1	0	323.31	61	182320000	110300000	15824000	10750000	12136000	29630000	3679300	246
P20933	AGA	13	10	13	10	10	11	10	52.9	0	323.31	18	719490000	71877000	285350000	55753000	57986000	190350000	58176000	129
Q9UPQ3;Q8TF27;A6NIR3	AGAP1	4	0	1	5	0	1	1	9.3	0	18.828	49	799650	0	0	799650	0	0	0	7
Q96P47	AGAP3	7	1	0	7	1	2	1	14.1	0	77.66	46	1972300	0	0	1591400	0	352930	28006	12
P52594	AGFG1	8	1	6	3	3	6	1	22.1	0	113.14	20	15823000	126600	6118500	1873300	352880	7351300	0	21
Q53H12	AGK	37	37	13	23	18	19	8	60.7	0	323.31	28	255370000	177920000	14172000	16839000	10094000	32480000	3873900	177
P35573	AGL	5	2	3	0	3	0	0	3.7	0	6.7375	108	462840	139790	273020	0	50030	0	0	8
Q9UKV8	AGO2	5	0	2	4	2	1	1	8.1	0	8.9942	65	1261000	0	334020	482960	150730	223310	70019	12
Q99943	AGPAT1	5	3	2	1	4	2	3	17	0	17.631	16	6868700	3142000	694750	414800	998220	1125300	493560	16
O15120	AGPAT2	2	1	0	0	2	0	0	15.5	0	5.3802	15	993410	799310	0	0	194100	0	0	3
Q9NRZ7	AGPAT3	6	1	4	2	0	3	0	17.8	0	11.437	22	4215900	346120	1448800	405710	0	2015300	0	11
Q9NRZ5	AGPAT4	7	1	4	6	4	5	3	17.7	0	23.987	24	10054000	803400	1964000	1550800	1034800	4441000	260430	21
Q9NUQ2	AGPAT5	15	13	4	6	9	6	4	40.4	0	66.893	24	37879000	26545000	1702200	2517300	2944100	3821700	348640	46
Q86UL3	AGPAT6	6	6	4	6	6	3	2	16.9	0	119.16	28	16741000	4560900	4141500	1861500	1812700	3901200	463180	29
Q53EU6	AGPAT9	5	1	0	2	2	4	2	15.7	0	9.6022	27	818600	0	0	173830	146300	498480	0	6
O00116	AGPS	48	46	34	29	32	33	30	76	0	323.31	47	313760000	163000000	38741000	21882000	23051000	56315000	10769000	335
O00468	AGRN	64	20	25	53	29	32	35	41.5	0	323.31	124	40450000	2719200	7588300	12439000	2950700	10649000	4103400	240
Q9UPW5	AGTPBP1	1	0	1	0	0	1	0	1	0.0044088	1.697	83	105860	0	34981	0	0	70881	0	2
Q6RW13	AGTRAP	2	2	2	2	1	2	2	24.5	0	151.8	8	258410000	38741000	85669000	29706000	16938000	60348000	27011000	31
Q8WYP5	AHCTF1	6	1	4	0	0	2	0	3.7	0	9.3017	130	343070	113250	187970	0	0	41846	0	6
P23526	AHCY	27	16	22	10	18	23	12	46.5	0	235.91	25	190800000	21705000	66865000	6141700	13947000	71116000	11030000	122
O43865;Q96HN2	AHCYL1	19	3	8	6	10	10	9	45.5	0	77.313	38	18476000	1728100	4045700	1106800	1650300	7594900	2350300	55
Q09666	AHNAK	374	136	314	178	194	311	235	83.1	0	323.31	428	209020000	10329000	78919000	11517000	8064000	85371000	14817000	2069
O95433	AHSA1	12	6	9	4	6	11	8	39.9	0	58.854	28	30605000	3361700	7635800	1095300	2239400	13844000	2428400	50
Q96BJ3	AIDA	9	1	5	3	5	8	1	33.7	0	36.361	23	13477000	450290	5474500	698150	1001800	5852100	0	30
O95831	AIFM1	36	34	30	32	29	28	25	55.8	0	323.31	42	571960000	336300000	68148000	42004000	27410000	85916000	12176000	290
Q12904	AIMP1	12	5	7	10	5	7	8	55.4	0	82.391	21	42442000	4808400	11012000	14460000	3009400	6867500	2285000	55
Q13155	AIMP2	7	3	3	5	2	3	1	29.7	0	71.674	22	13264000	4727900	2427500	1738200	533390	3602500	234290	23
O00170	AIP	5	1	3	2	2	3	2	21.2	0	6.5603	28	5187700	0	1688700	0	385880	2959400	153640	15
P00568	AK1	5	0	2	0	2	3	2	27.8	0	7.1004	16	4506200	0	1076100	0	1311000	1824400	294730	11
P54819	AK2	27	22	22	24	19	22	14	87.9	0	323.31	18	1473900000	616320000	228270000	156850000	121760000	305640000	45102000	285
Q9UIJ7	AK3	19	18	5	8	12	7	3	84.6	0	323.31	22	105620000	79980000	4168000	3674400	6229400	11210000	359060	68
P27144	AK4	22	18	16	15	15	19	10	90.6	0	323.31	17	620850000	379750000	59026000	34761000	43917000	91289000	12109000	164
Q9Y3D8	AK6	1	0	0	0	0	1	0	9.3	0	3.1506	14	0	0	0	0	0	0	0	1
Q92667	AKAP1	24	21	9	7	5	10	5	31.7	0	323.31	51	29498000	18271000	3548100	1619500	638700	4901900	518840	63
Q02952	AKAP12	42	23	28	9	15	31	14	32.3	0	323.31	102	21809000	4403900	6370700	641670	867010	8648600	876930	150
Q12802	AKAP13	28	4	19	2	7	20	3	13.9	0	123.39	155	3518300	48293	1463100	8627.7	222730	1698600	77056	57
Q9Y2D5	AKAP2	15	4	6	6	9	11	2	20.6	0	227.84	51	8354200	611370	1632700	915840	753470	4292800	148050	43
P24588	AKAP5	2	2	2	0	2	2	0	6.1	0	5.1431	24	1049000	109180	178140	0	86270	675450	0	9
O43823	AKAP8	2	1	0	0	1	0	1	3.6	0.0092121	1.3481	35	162180	0	0	0	37152	0	125030	3
Q99996;REV__Q9Y2L6;REV__A6NMS7;REV__A6NM11;REV__A0A0G2JMZ2;P01344;A0MZ66	AKAP9	4	3	1	1	2	1	0	2.2	0	5.1825	330	275370	203180	0	0	56952	15243	0	5
Q7Z591	AKNA	2	0	1	1	2	1	0	1.7	0.0086342	1.372	82	1941200	0	713650	227680	229470	770390	0	4
P14550	AKR1A1	11	9	8	3	6	10	4	40.9	0	33.518	27	25500000	6695700	6186800	696730	1876300	9175000	869720	54
P15121;C9JRZ8	AKR1B1	17	15	7	4	9	9	7	67.4	0	100.79	25	58429000	30127000	6560500	1705700	3800900	13729000	2506600	60
O43488;Q8NHP1;O95154	AKR7A2	13	11	6	4	8	6	5	40.4	0	136.24	22	51992000	33675000	4481200	2175800	3881700	6969000	809040	49
Q96B36	AKT1S1	10	7	8	8	8	7	6	40.2	0	88.806	15	110460000	10058000	29615000	27047000	11498000	25337000	6902300	56
P13196	ALAS1	3	3	0	0	2	0	0	4.7	0.0076817	1.4235	45	531170	243400	0	0	287770	0	0	5
CON__P02768-1;P02768	ALB	30	9	5	12	32	4	19	71.3	0	161.04	49	17245000	367400	0	633220	7591800	0	8652300	66
Q13740	ALCAM	27	13	22	15	16	22	15	49.7	0	323.31	35	232850000	15177000	85468000	9541200	12549000	99751000	10359000	171
Q8IZ83	ALDH16A1	3	0	2	2	1	2	0	3.2	0	10.389	34	3468900	0	406840	2491000	31343	539660	0	7
P54886	ALDH18A1	57	51	34	43	47	37	37	68.9	0	323.31	51	697280000	360240000	67880000	47823000	80718000	117670000	22950000	445
O94788	ALDH1A2	2	4	3	2	3	2	0	5	0.0078756	1.4162	32	2941300	1925500	337590	300680	377610	0	0	3
P30837;P47895	ALDH1B1	28	27	21	20	25	24	14	64.4	0	323.31	32	449230000	258800000	47489000	33601000	33046000	69431000	6858900	197
O75891	ALDH1L1	4	8	1	0	1	2	0	8	0	22.311	67	2912800	2299400	303850	0	74629	234960	0	10
Q3SY69	ALDH1L2	36	39	3	3	2	6	0	46.7	0	217.92	69	19757000	18146000	436830	107780	75153	991020	0	69
P05091;F8VP50;P00352	ALDH2	33	33	21	24	26	25	16	64.4	0	323.31	28	387590000	243420000	26432000	23942000	30651000	57828000	5317700	210
P51648;P48448;P30838;P43353	ALDH3A2	18	12	11	17	13	12	11	35.9	0	98.679	30	73979000	17675000	14716000	10018000	7342800	19420000	4808400	105
P30038	ALDH4A1	14	11	4	2	6	4	1	32	0	58.505	42	13327000	9956900	945050	382280	867580	1175600	0	36
P51649	ALDH5A1	28	24	8	14	14	12	5	53.8	0	323.31	34	76340000	49242000	6603900	4104900	4891800	10631000	866820	111
Q02252	ALDH6A1	30	27	8	14	11	9	4	60.4	0	261.91	33	72843000	53271000	4051800	4741700	3453300	7020500	304050	83
P49419	ALDH7A1	37	30	16	24	24	18	15	64.4	0	323.31	32	289620000	189310000	22757000	17446000	16614000	37311000	6175300	189
P49189	ALDH9A1	29	26	18	18	21	20	16	55.9	0	323.31	35	172380000	94496000	19924000	11675000	11779000	29225000	5285300	148
P04075;P05062	ALDOA	36	25	34	35	29	34	25	94.5	0	323.31	28	1187200000	225170000	298810000	135660000	106750000	351780000	68984000	330
P09972	ALDOC	5	7	8	8	7	9	6	33.2	0	107.9	27	101030000	6500000	14500000	12894000	11492000	47596000	8051900	30
Q9BT22;Q6GMV1;C9J202	ALG1	12	4	4	6	3	4	3	24.4	0	42.536	27	23418000	2988700	10219000	3845100	927390	4407700	1030200	27
Q5I7T1;Q5BKT4	ALG10B;ALG10	1	0	0	1	0	0	0	3.8	0.0080645	1.4081	26	616160	0	0	616160	0	0	0	1
Q2TAA5	ALG11	7	0	3	2	2	4	1	14.6	0	21.141	23	4488100	0	1673000	438980	326130	2050000	0	11
Q9BV10	ALG12	1	0	0	1	1	0	0	1.8	0.0034364	1.7926	25	337140	0	0	337140	0	0	0	3
Q9NP73	ALG13	3	0	1	3	1	2	2	2.6	0	3.1554	54	1210100	0	297890	327780	56850	477360	50216	10
Q9H553	ALG2	8	3	3	2	2	5	1	24	0	19.852	25	5252500	855810	904000	841630	168640	2001500	480940	16
Q92685	ALG3	1	0	0	1	0	0	1	2.7	0	5.7442	24	703910	0	0	448680	0	0	255230	1
Q9Y673	ALG5	9	6	5	7	5	5	1	37	0	41.33	27	20794000	3853800	3747200	5192700	1242500	6642500	115280	41
Q9Y672	ALG6	1	1	0	0	1	0	0	2.6	0.0014547	2.1808	24	648140	463370	0	0	184770	0	0	2
Q9H6U8	ALG9	7	2	6	4	5	4	2	17.7	0	51.438	30	13609000	930800	4816600	1145700	1328900	4678000	708540	27
Q13686	ALKBH1	4	3	0	0	2	2	0	21.3	0	40.136	25	3265900	1636000	0	0	421930	1207900	0	7
Q6P6C2	ALKBH5	2	1	0	0	1	0	0	11.2	0	6.5424	27	84412	0	0	0	84412	0	0	3
Q9BT30	ALKBH7	2	2	0	0	0	0	0	19	0	8.6123	17	390900	390900	0	0	0	0	0	2
P05186	ALPL	5	0	3	0	1	3	0	18.1	0	9.2562	30	3016300	0	1836600	0	0	1179700	0	6
Q86V81	ALYREF	9	6	8	7	6	7	5	43.2	0	322.16	19	187740000	22988000	65038000	20796000	8233200	61154000	9526100	67
Q5JTC6	AMER1	18	3	10	5	6	12	3	24	0	112.54	56	5757400	202480	1743900	726110	300420	2549600	234920	49
Q9UKV5	AMFR	15	4	8	7	10	8	8	40.4	0	301.19	31	36981000	4084200	9043200	1970700	4019200	14260000	3604200	64
Q8IY63	AMOTL1	24	0	19	3	5	24	1	36.8	0	160.1	67	14427000	0	6298000	103470	299410	7661300	64525	62
Q9Y2J4	AMOTL2	2	0	1	0	0	1	1	1.3	0.0034371	1.7988	54	329620	0	109840	0	0	198620	21166	5
Q01433	AMPD2	4	0	2	0	0	2	0	4.7	0	3.0066	56	282490	0	153500	0	0	128990	0	4
Q9H1A4	ANAPC1	6	0	2	1	1	3	1	4.4	0	8.2349	106	372550	0	125850	22548	0	224150	0	5
Q9UM13	ANAPC10	1	0	0	0	0	1	0	6.5	0.0028421	1.8348	14	904240	0	0	0	0	904240	0	1
Q9UJX4	ANAPC5	1	0	0	0	0	1	0	1.6	0.0059477	1.5174	50	0	0	0	0	0	0	0	1
Q9UJX3	ANAPC7	7	1	2	3	4	3	1	15	0	11.777	40	2926900	579240	416420	634060	99609	1025300	172270	12
Q9UNK9	ANGEL1	2	0	1	1	0	1	0	4.5	0	4.0995	24	196460	0	0	196460	0	0	0	3
Q5VTE6	ANGEL2	3	3	0	0	2	0	0	6.8	0	6.9577	37	1184700	956440	0	0	228300	0	0	3
Q01484	ANK2	7	1	8	4	2	7	2	3.6	0	14.149	257	335450	0	126090	9152.7	0	189650	10562	9
Q12955	ANK3	19	0	16	4	2	19	1	6.4	0	35.52	309	2831700	0	838490	211600	29381	1551300	200970	42
Q9P2R3	ANKFY1	15	1	5	8	3	4	7	17.1	0	88.977	66	4161000	0	668400	846400	388120	1358300	899760	33
Q9P2G1	ANKIB1	1	0	0	0	0	1	0	2	0	4.882	61	260860	0	0	0	0	260860	0	1
Q86XL3	ANKLE2	29	8	15	13	8	15	13	44.6	0	169.66	71	62963000	12379000	26631000	1858600	1628200	19505000	961580	93
Q8IZ07	ANKRD13A	1	0	1	0	0	0	0	4.2	0	8.079	32	0	0	0	0	0	0	0	1
O75179;Q8IWZ3	ANKRD17;ANKHD1	8	1	3	4	0	6	1	3.6	0	18.539	111	1455000	21446	276300	218680	0	887830	50760	13
Q9UPS8	ANKRD26	3	0	0	1	1	1	0	2.3	0.0059382	1.5038	134	709880	0	0	697770	12110	0	0	4
Q96NW4	ANKRD27	7	1	0	6	0	0	0	9.4	0	30.81	72	658770	17271	0	641500	0	0	0	7
Q8N283	ANKRD35	1	0	2	2	2	2	0	2	0.0042118	1.7094	79	2529300	0	794610	429870	344690	960110	0	4
Q86W74	ANKRD46	4	0	2	2	3	1	1	19.4	0	5.0567	10	6735700	0	1629100	1017400	1561500	2527900	0	8
Q9ULJ7	ANKRD50	7	0	2	6	0	0	2	7.6	0	35.029	90	768660	0	107080	625040	0	0	36539	11
Q9NQW6	ANLN	9	2	4	1	3	5	4	10.4	0	19.979	88	1163200	11964	336120	46819	110270	557770	100280	20
Q9NW15	ANO10	3	1	2	1	2	1	1	5.5	0	4.8486	33	2001400	113090	624940	350690	228350	600700	83587	8
Q4KMQ2	ANO6	14	5	10	6	9	11	5	18.4	0	48.606	58	14997000	962880	4612900	1080400	856630	6993800	490190	52
P39687;O95626;O43423	ANP32A	11	2	9	5	6	8	5	41.4	0	121.74	15	68257000	2797300	12691000	24469000	11673000	13406000	3221300	39
Q92688	ANP32B	7	7	6	7	6	6	5	35.1	0	43.008	14	55192000	10775000	7371400	15065000	2176300	17737000	2067400	49
Q9BTT0	ANP32E	6	5	3	4	3	3	4	23.9	0	52.744	10	46617000	10030000	9813800	5481500	2026900	16377000	2886900	29
P15144	ANPEP	2	0	1	1	0	0	0	1.4	0.0093659	1.2937	54	0	0	0	0	0	0	0	2
Q9H6X2	ANTXR1	10	3	9	5	3	9	5	22.5	0	23.715	36	19065000	757120	6770900	863640	710440	8823100	1140100	36
P58335	ANTXR2	4	0	3	0	0	3	0	11.9	0	4.8759	33	1236900	0	801690	0	0	435250	0	6
P04083	ANXA1	33	22	5	30	22	6	5	77.2	0	323.31	31	131680000	38450000	1772400	69658000	18674000	2644400	483980	150
P50995;P27216	ANXA11	36	25	30	31	28	29	22	50.7	0	323.31	25	587810000	71850000	158850000	91606000	59577000	167670000	38256000	256
P07355;A6NMY6	ANXA2	63	41	57	48	47	54	52	93.8	0	323.31	29	7443400000	766550000	2156300000	670160000	555750000	2508300000	786360000	676
P12429	ANXA3	10	2	0	10	0	0	0	39	0	99.551	30	8448200	212430	0	8235800	0	0	0	17
P09525	ANXA4	28	19	13	20	22	16	18	69.6	0	323.31	27	153000000	36501000	26355000	24865000	19441000	29408000	16428000	158
P08758	ANXA5	43	27	16	42	28	18	13	92.8	0	323.31	29	1013700000	217790000	22379000	626110000	112750000	30051000	4654800	273
P08133	ANXA6	82	46	69	68	58	66	46	83.7	0	323.31	59	569430000	50748000	171280000	82764000	41413000	195710000	27523000	644
P20073;Q5VT79;P13928	ANXA7	30	19	12	29	21	13	6	49.8	0	323.31	28	201940000	47653000	11155000	90197000	38380000	12069000	2488600	127
Q63HQ0	AP1AR	1	0	0	1	1	0	0	2.6	0.0086393	1.3807	15	732660	0	0	262890	469770	0	0	1
Q10567	AP1B1	17	21	28	33	24	32	22	44.4	0	47.709	54	10830000	1376000	3020500	1862100	638140	3182900	750650	46
O43747	AP1G1	14	3	5	5	8	5	7	23.4	0	16.083	48	5414300	822810	1426900	300400	703380	1343400	817360	40
Q9BXS5;Q9Y6Q5	AP1M1	14	5	6	8	6	4	4	41.6	0	32.963	37	8127700	948230	1903500	2455600	688270	1519400	612690	41
P61966	AP1S1	2	0	2	2	1	1	2	15.8	0	38.317	10	4272700	0	2208100	1643000	0	0	421590	8
P56377	AP1S2	1	1	0	0	1	0	0	5.7	0.0059441	1.5093	10	578060	0	0	0	578060	0	0	2
O95782	AP2A1	39	26	34	39	39	35	31	59.2	0	323.31	66	154580000	19282000	35735000	23829000	13767000	52046000	9919300	283
O94973	AP2A2	34	29	33	40	41	36	29	55.1	0	323.31	63	81349000	6040200	20198000	13927000	5395900	31013000	4774400	209
P63010	AP2B1	43	30	47	60	39	50	42	64.7	0	323.31	52	200490000	16472000	50237000	37665000	13958000	69061000	13103000	383
Q96CW1	AP2M1	30	18	25	24	21	24	17	61.6	0	323.31	34	226600000	22980000	62545000	37016000	12788000	79431000	11839000	184
P53680	AP2S1	6	2	6	5	5	6	4	33.8	0	72.187	7	204260000	14446000	44943000	23990000	11405000	102280000	7196300	36
O00203;Q13367	AP3B1	29	8	13	22	13	15	5	26.9	0	70.23	70	10425000	628690	1833700	3882700	833200	3040900	205320	83
O14617	AP3D1	29	6	11	25	9	11	7	34.3	0	150.06	67	21937000	975010	4857800	8095500	931540	6423100	654450	88
Q9Y2T2	AP3M1	8	2	5	8	4	2	1	35.2	0	88.664	29	10192000	512140	2153400	4483800	660400	2115700	266380	28
P53677	AP3M2	3	0	3	3	0	1	0	17.9	0	3.4458	29	597230	0	0	265330	0	331910	0	3
Q92572	AP3S1	7	3	6	6	4	7	2	37.8	0	56.727	10	60885000	3527300	21777000	13606000	3222400	17854000	896950	31
Q2VPB7	AP5B1	17	1	0	16	7	0	1	29.6	0	41.528	47	2871500	0	0	2353100	518410	0	0	29
Q9H0R1;REV__A0FGR9	AP5M1	11	1	1	10	2	1	1	26.5	0	17.904	29	3906300	350080	0	2862500	693770	0	0	17
Q9NUS5	AP5S1	7	1	1	6	4	2	1	49	0	15.989	16	5805600	0	212690	2399000	1825800	1227900	140270	15
O43299	AP5Z1	20	6	0	17	10	1	1	39.9	0	130.79	53	7188100	900470	0	5105200	1051600	130820	0	34
O00213	APBB1	2	0	0	0	1	1	0	5.1	0.0051803	1.6018	39	354340	0	0	0	243190	111150	0	2
P25054;H3BNH8;O95996	APC	75	12	58	45	22	60	25	32.9	0	323.31	213	23077000	621480	8678800	2755500	593090	9556300	871470	281
P13798	APEH	26	4	14	9	13	15	12	49.5	0	161.01	38	42902000	1895500	15358000	3652600	3371200	16426000	2198800	85
P27695	APEX1	18	17	9	8	6	7	13	76.4	0	204.68	23	73753000	40710000	6779800	6835500	3880600	8770100	6777100	80
Q9BZZ5	API5	12	9	3	5	6	7	7	24.4	0	129.78	39	11484000	2899000	2843700	373670	713290	3745100	909090	40
Q06481	APLP2	37	17	29	33	27	27	22	43.5	0	323.31	45	164700000	12315000	42095000	29069000	15630000	53953000	11635000	246
Q9HDC9	APMAP	20	13	15	12	15	13	10	47.4	0	162.47	27	147760000	28548000	38046000	11134000	14345000	47461000	8227000	129
Q8NCW5	APOA1BP	12	8	3	4	4	2	2	50	0	34.43	16	39917000	17832000	4678200	9521600	1743700	5706400	435450	33
P04114	APOB	5	2	4	1	3	5	5	2.1	0	12.509	318	1191300	66679	395760	0	89755	601570	37554	19
Q9NRW3	APOBEC3C	2	0	0	2	0	0	0	14.7	0	5.7543	13	785240	0	0	785240	0	0	0	4
P02656	APOC3	2	1	2	2	1	2	1	19.2	0	146.45	7	27467000	1031800	7092200	3115100	1893800	12116000	2217600	12
Q9BQE5	APOL2	4	1	3	1	2	3	1	11.9	0	7.8651	20	4306300	525340	1552200	225400	452550	1334300	216540	11
O95445	APOM	2	1	1	2	1	2	2	6.9	0.00042499	2.5232	11	6547500	0	0	3189600	610790	2174700	572470	9
Q9BUR5	APOO	8	7	2	3	5	3	2	41.9	0	228.68	15	133090000	87009000	8498400	5729800	14081000	15022000	2753100	35
Q6UXV4	APOOL	10	9	5	4	2	4	1	42.9	0	136.94	20	55522000	36188000	5744600	3138900	1915800	7974300	560800	37
P05067;P51693	APP	32	12	21	22	23	25	16	47.1	0	305.12	48	113000000	8418500	34082000	10238000	10978000	39747000	9538500	169
Q9UKG1	APPL1	9	1	7	0	3	6	2	18.6	0	38.201	43	5201500	260900	1493300	0	489180	2908200	49925	20
P07741	APRT	7	6	5	2	5	5	4	61.7	0	24.052	14	39366000	9295900	9223600	1294300	4122400	11842000	3587200	41
O60306	AQR	14	1	1	13	3	2	1	12.1	0	52.229	88	2625800	53447	61825	2188100	90861	231560	0	25
P48444	ARCN1	27	10	12	22	10	16	12	57.7	0	149.07	34	34336000	1948600	6511500	10532000	1547500	11802000	1994100	97
P84077;P61204;H0YGG7	ARF1;ARF3	10	7	5	6	7	9	9	71.8	0	320.3	14	246750000	33269000	66064000	13430000	18694000	96368000	18922000	69
P18085	ARF4	2	4	3	2	4	4	4	26.7	0	3.7491	12	22497000	3491700	4915500	1937500	319970	7969200	3862700	13
P84085	ARF5	3	4	3	4	4	5	5	32.8	0	11.898	12	16412000	1562100	4042600	1473900	1691000	5967000	1675700	14
P62330	ARF6	10	5	6	5	7	8	5	61.7	0	78.56	14	78354000	7269100	31176000	9001400	6788500	17477000	6641300	39
Q8N6T3	ARFGAP1	9	0	4	2	1	6	5	31.8	0	24.223	26	10493000	0	2425900	818110	264300	5017900	1966500	17
Q8N6H7	ARFGAP2	10	0	5	4	0	6	6	24.6	0	24.344	38	3150400	0	985440	312490	0	1166200	686270	24
P53367	ARFIP1	2	0	1	0	0	1	0	7.2	0	7.9091	30	1217300	0	0	0	0	1217300	0	2
P78540	ARG2	10	8	3	3	7	3	0	50.8	0	96.357	21	19197000	9281200	2147600	1247000	4220700	2300700	0	30
Q9NWB6	ARGLU1	11	4	10	1	1	7	1	31.5	0	11.603	24	20388000	1648200	14087000	0	150550	4502300	0	21
Q07960	ARHGAP1	3	0	2	0	2	3	1	12.5	0	20.32	33	1846800	0	361380	0	199000	1150500	135850	7
Q68EM7;Q17R89	ARHGAP17	12	3	6	7	4	8	4	15.1	0	27.762	47	6684400	638460	1524100	1112200	295280	2658100	456360	34
Q7Z5H3	ARHGAP22	6	0	4	1	0	5	0	10.3	0	12.825	49	1833400	0	993330	54251	0	785840	0	7
Q9P227	ARHGAP23	1	0	1	0	0	0	0	0.8	0.0082531	1.3966	113	0	0	0	0	0	0	0	1
Q9C0H5	ARHGAP39	2	0	2	0	0	2	0	1.9	0.0026412	1.8629	71	12981	0	5792.3	0	0	7188.5	0	3
P52565	ARHGDIA	6	3	6	3	4	6	4	31.4	0	62.587	15	74061000	4329000	27107000	1734600	4909400	32714000	3265900	30
Q9NZN5	ARHGEF12	4	0	2	1	0	4	1	3	0	2.7518	101	1938700	0	678860	353610	0	867940	38306	10
Q96PE2	ARHGEF17	2	0	1	1	0	1	0	1.1	0.0036364	1.777	119	1058000	0	30362	989170	0	38448	0	3
A0A087WZG4;Q6ZSZ5	ARHGEF18	1	1	1	1	1	1	1	0.6	0.009926	1.2738	77	3676000	770810	790230	369850	485130	1048700	211290	8
Q92974	ARHGEF2	18	4	14	1	7	15	2	24.4	0	111.22	78	4803500	760230	1446000	31968	244740	2288400	32220	49
Q8N4T4	ARHGEF39	4	1	1	1	2	3	1	22.1	0	47.252	23	6907200	3140200	0	328790	1078000	2175400	184890	14
Q14155;Q15052	ARHGEF7	14	1	7	8	4	9	3	26.9	0	40.327	54	5785400	0	1495700	1167100	350960	2305200	466450	33
O14497	ARID1A	8	2	5	0	2	4	3	4.5	0	14.165	96	1255900	182930	592360	0	74660	345330	60662	15
Q8NFD5	ARID1B	2	0	2	1	0	2	0	1.4	0	17.377	90	212050	0	139910	9356.4	0	62791	0	3
Q99856	ARID3A	3	0	1	0	1	2	1	8.1	0.00021427	2.6848	31	718510	0	224960	0	209130	216100	68324	4
Q14865	ARID5B	1	0	1	0	0	1	0	0.6	0.00063425	2.438	85	890600	0	506050	0	0	384550	0	3
P40616	ARL1	4	1	1	3	0	0	1	30.9	0	16.785	13	2330300	0	666970	1178100	0	0	485180	7
Q8N8L6	ARL10	7	7	0	0	0	1	0	52	0	20.713	17	12784000	12097000	0	0	0	687240	0	7
Q3SXY8	ARL13B	10	1	6	3	4	6	3	28.3	0	20.279	26	16002000	177640	6513900	1129300	971570	5876800	1333300	26
Q9NXU5	ARL15	6	2	3	4	5	4	4	34.3	0	73.086	16	22473000	1885700	4445600	2337800	2460400	8637400	2706200	28
P36404	ARL2	12	10	4	8	6	9	3	52.2	0	87.694	13	64637000	35564000	4612100	3453200	3421700	15133000	2453100	50
P36405	ARL3	3	1	3	0	1	2	1	20.9	0	4.6112	13	15937000	901180	10170000	0	343400	4522300	0	6
Q66PJ3	ARL6IP4	10	1	7	6	1	7	1	16.6	0	136.22	26	27509000	489980	10055000	6872100	262870	9630800	198670	30
O75915	ARL6IP5	5	2	5	2	3	5	2	22.3	0	229.4	5	219000000	20616000	71416000	12496000	10703000	91766000	12000000	42
Q8N6S5	ARL6IP6	1	1	1	0	0	1	0	5.3	0.0012505	2.2143	9	4317600	0	2548200	0	0	1769400	0	3
Q96BM9;Q6PJG6	ARL8A	11	9	10	17	12	11	14	65.1	0	323.31	17	861940000	86799000	164830000	230670000	60190000	155000000	164450000	174
Q9NVJ2	ARL8B	10	15	15	17	13	16	16	59.1	0	206.9	17	737090000	84722000	168110000	147620000	48259000	163490000	124880000	101
Q9NVT9	ARMC1	9	8	1	2	5	1	2	52.8	0	64.572	13	44258000	25908000	4268700	597100	3505000	6730400	3248700	25
Q8N2F6	ARMC10	12	10	3	5	6	4	1	47.8	0	323.31	19	34391000	27357000	2228100	1562000	1197700	1866400	179880	39
Q6NXE6	ARMC6	2	0	1	1	0	1	0	8.4	0	5.188	35	1315400	0	345190	285810	0	684410	0	1
Q9UH62	ARMCX3	20	18	3	9	7	5	4	56.5	0	245.92	26	43572000	36283000	219140	3275100	1691900	1505100	598330	63
Q9H993	ARMT1	2	0	1	0	0	2	0	5.4	0.0012518	2.2376	27	1088900	0	254950	0	0	833940	0	2
Q92747	ARPC1A	12	7	5	5	7	9	7	38.6	0	39.879	28	24486000	3902700	5221100	2336300	2052600	8863200	2110000	43
O15143	ARPC1B	7	3	3	4	4	5	1	29	0	16.62	24	7446000	1145200	1918800	673160	533040	3175800	0	18
O15144	ARPC2	18	5	13	8	8	16	8	52	0	127.18	27	55875000	5556000	16322000	3733600	3524300	24756000	1983100	68
O15145	ARPC3	10	6	6	8	9	6	5	51.7	0	31.512	17	60152000	6178300	13153000	5019300	5610100	27102000	3088000	48
P59998	ARPC4	5	2	3	4	3	3	3	29.2	0	15.505	16	19593000	1931000	5983600	3082500	888260	6769100	938350	19
O15511	ARPC5	5	1	3	1	1	4	2	56.3	0	26.405	14	27147000	2224100	8065400	4838400	0	11182000	836560	12
Q9BPX5	ARPC5L	3	1	3	2	1	3	1	37.3	0	42.438	14	28699000	1014800	12172000	1954000	674780	12517000	366720	17
P56211;O43768	ARPP19;ENSA	1	1	1	1	1	1	1	9.8	0	4.4309	10	12173000	1724800	4407900	416760	622030	4450800	550890	6
P32121	ARRB2	4	0	1	4	0	1	0	10	0	4.0282	26	1914000	0	335620	1222400	0	356000	0	5
P15289	ARSA	13	9	12	8	12	11	11	34.5	0	195.39	19	433610000	26629000	186850000	20964000	28865000	141220000	29086000	132
P15848;Q5FYB1	ARSB	26	19	25	21	19	24	21	42.8	0	323.31	38	353230000	31892000	130380000	27749000	28875000	98576000	35764000	227
Q96EG1	ARSG	2	0	1	0	0	0	1	6.5	0	3.6293	27	0	0	0	0	0	0	0	2
Q6UWY0	ARSK	31	12	25	16	19	22	20	52.1	0	296.18	30	150720000	9358000	53043000	11695000	10324000	49130000	17169000	181
O00192	ARVCF	2	0	2	0	0	1	0	3.3	0	40.739	71	367460	0	101480	0	0	265980	0	4
Q13510	ASAH1	36	28	33	26	31	31	33	62.3	0	323.31	28	2497200000	246340000	885620000	170570000	188620000	783280000	222720000	429
Q8N9N2	ASCC1	4	0	0	4	0	0	0	10.2	0	3.382	25	878100	0	0	878100	0	0	0	5
Q8N3C0	ASCC3	27	2	4	26	3	3	1	16.8	0	48.167	150	2303900	40696	257660	1776100	61967	167510	0	41
Q9UBL3	ASH2L	3	0	1	0	0	1	1	8.4	0	4.1142	42	224370	0	0	0	0	224370	0	3
O43681	ASNA1	8	3	7	6	5	5	4	33.6	0	28.939	19	25196000	2079200	6933600	5855800	1720800	7642900	963590	34
P08243	ASNS	15	5	8	2	8	10	2	31.9	0	18.246	43	8243000	764100	2232300	220010	627100	4276600	122860	37
Q12797	ASPH	36	22	23	23	22	26	16	43.9	0	323.31	38	98628000	13431000	28964000	8704900	6286400	37017000	4224400	167
Q8NBU5	ATAD1	17	16	11	11	13	11	9	57.6	0	323.31	27	189690000	108450000	21866000	12586000	14683000	26393000	5716400	108
Q6PL18;Q9ULI0	ATAD2	6	1	2	0	2	1	2	6.6	0	7.7055	89	482570	75108	185520	0	37377	166930	17634	8
Q9NVI7	ATAD3A	15	51	45	46	43	48	34	68.3	0	323.31	56	201790000	102780000	24456000	20122000	11119000	38670000	4649200	169
Q5T9A4	ATAD3B	20	57	37	41	45	40	31	80.4	0	323.31	54	539310000	290920000	59950000	38911000	38984000	97852000	12684000	414
Q9BSB4	ATG101	3	0	2	1	1	1	0	16.5	0	6.6296	14	1116400	0	211440	101760	0	803230	0	6
Q676U5	ATG16L1	1	0	0	0	0	1	0	3.6	0	2.756	46	118240	0	0	0	0	118240	0	1
Q9NT62	ATG3	4	0	3	1	3	4	0	15	0	11.202	16	5154700	0	1517800	163550	292570	3180800	0	8
Q9Y4P1	ATG4B	1	0	0	0	1	0	0	4.8	0	4.5132	20	70820	0	0	0	70820	0	0	2
Q7Z3C6;H7C152	ATG9A	14	5	8	8	8	9	7	21.8	0	100.51	46	10234000	560980	2298100	1308500	1196300	3617500	1252600	48
Q32M88	ATHL1	2	0	2	0	0	0	0	8.3	0	11.347	36	904510	0	904510	0	0	0	0	2
P31939	ATIC	36	16	27	5	24	28	21	73.5	0	312.58	43	66246000	6039600	24142000	745610	4738700	26829000	3750100	147
Q8WXF7	ATL1	1	1	2	1	1	2	0	3.8	0.0028392	1.8263	37	391790	0	190350	0	0	201440	0	1
Q8NHH9	ATL2	21	15	13	17	13	15	13	38.9	0	123.52	37	45869000	5830600	11419000	6428600	3400500	15618000	3172600	117
Q6DD88	ATL3	1	0	1	0	0	1	0	2	0	3.8676	35	438430	0	193740	0	0	244700	0	2
P98196	ATP11A	19	4	13	10	9	11	5	21.9	0	48.311	71	12767000	836580	3307500	1067800	1155900	5869700	529700	54
Q9Y2G3	ATP11B	10	3	6	4	4	7	7	13.8	0	54.438	68	6536000	450190	2397200	313940	263250	2858400	253040	38
Q8NB49	ATP11C	26	8	17	13	18	13	16	25.3	0	114	65	23207000	1885700	7648000	2388600	2739700	6035700	2509800	91
P54707;REV__Q15772	ATP12A	1	4	7	5	5	6	6	5.4	1	-2	57	3640100	0	3640100	0	0	0	0	0
Q9HD20	ATP13A1	39	18	19	31	24	20	16	39.7	0	246.8	70	37705000	4154700	8616800	7787700	3926100	11310000	1910000	156
Q9NQ11	ATP13A2	37	17	24	24	20	21	30	36.4	0	323.31	54	74318000	6846500	22762000	9740800	5086300	19964000	9917200	188
Q9H7F0	ATP13A3	19	4	12	10	9	11	11	22.3	0	107.89	70	6870200	231150	2328500	895920	524900	2260300	629380	68
P05023;Q13733;P20648	ATP1A1	51	58	70	55	63	72	61	56.5	0	323.31	57	1992600000	199970000	592240000	119300000	167750000	778030000	135340000	775
P50993	ATP1A2	1	15	19	16	19	19	19	19.6	1	-2	63	170420	0	0	0	170420	0	0	1
P13637	ATP1A3	2	17	24	17	21	24	22	22.4	0.0055589	1.5559	56	1017800	0	537520	0	0	480250	0	3
P05026	ATP1B1	13	5	11	7	8	12	5	43.9	0	101.31	21	133820000	10643000	46944000	4257200	8648900	60521000	2808600	69
P54709	ATP1B3	20	12	16	11	16	15	16	65.2	0	205.13	16	953980000	88645000	293860000	63592000	69939000	372110000	65842000	164
P16615;O14983;Q93084	ATP2A2	57	41	41	45	50	40	42	43.7	0	323.31	61	429070000	70668000	94067000	66625000	45123000	121470000	31119000	437
P20020;Q01814	ATP2B1	34	30	47	34	42	52	35	47.7	0	323.31	74	108970000	6243000	35548000	4279400	6824600	50152000	5918800	197
Q16720	ATP2B3	4	14	20	16	18	20	9	14.6	0	7.8261	70	3223400	99972	861980	344070	260320	1473200	183790	16
P23634	ATP2B4	41	29	50	36	37	54	32	47.2	0	323.31	76	199510000	14784000	63916000	10884000	13449000	87859000	8617600	337
P98194	ATP2C1	15	4	6	9	9	5	5	20	0	65.499	52	6264900	695490	941900	2057100	740190	1723300	106950	40
P36542	ATP5C1	20	18	15	19	15	17	15	40.9	0	323.31	19	1247700000	743010000	114820000	86198000	95473000	174260000	33939000	166
P30049	ATP5D	5	4	3	4	4	3	3	44	0	73.894	8	972860000	507080000	129590000	53356000	88711000	174880000	19239000	51
P56381;Q5VTU8	ATP5E;ATP5EP2	6	4	5	4	4	6	3	60.8	0	25.96	5	1163600000	479060000	206320000	75242000	110870000	265520000	26642000	33
P24539	ATP5F1	22	20	15	17	18	16	13	54.3	0	323.31	19	914280000	479000000	85056000	60703000	86752000	180180000	22594000	178
P25705	ATP5F1A	63	53	49	51	45	49	43	78.8	0	323.31	40	5812300000	3353800000	593640000	350080000	469640000	892040000	153150000	644
P06576	ATP5F1B	38	33	31	33	29	31	28	76.4	0	323.31	34	8731500000	4521600000	1131900000	606800000	661630000	1582400000	227230000	658
O75947	ATP5H	20	19	14	15	11	12	9	90.1	0	295.24	13	1608300000	885650000	179040000	111850000	95314000	305250000	31195000	195
P56385	ATP5I	6	6	5	5	4	5	3	76.8	0	17.106	7	910140000	505310000	115720000	44258000	65204000	155600000	24050000	50
P18859	ATP5J	11	10	8	8	9	8	7	63.9	0	323.31	10	1102100000	636490000	115550000	46416000	82141000	196070000	25446000	104
P56134	ATP5J2	4	4	1	2	3	1	2	36.2	0	20.183	6	441110000	334980000	12869000	32795000	28468000	20396000	11597000	22
O75964;Q7Z4Y8	ATP5L	9	7	6	5	7	6	4	66	0	101.88	10	511500000	354660000	33957000	12697000	40686000	65225000	4274400	48
P48047;H7C0C1	ATP5O	20	16	14	17	15	17	14	78.4	0	323.31	14	2031300000	1165100000	199630000	124380000	130150000	363610000	48448000	164
Q99766	ATP5S	7	7	1	1	5	1	0	40.9	0	52.007	19	17225000	14924000	0	467180	876790	957160	0	19
Q9NW81	ATP5SL	8	8	3	1	4	2	0	35.4	0	21.561	14	17716000	12916000	1030300	434930	2253400	1081700	0	17
Q15904	ATP6AP1	12	5	8	5	5	10	10	28.1	0	157.69	22	59453000	5187700	15427000	5427100	3936200	18534000	10940000	57
O75787	ATP6AP2	13	5	8	3	8	9	5	40.9	0	94.007	18	34119000	3832800	8477900	1591700	3368900	14792000	2056100	42
Q93050;Q9HBG4	ATP6V0A1	43	29	35	33	30	35	31	39.5	0	323.31	43	417870000	50733000	135130000	42494000	30006000	119460000	40041000	316
Q9Y487	ATP6V0A2	29	9	19	14	15	17	19	34.5	0	152.51	52	32780000	3234200	10147000	4345300	2052600	9703600	3297300	113
P27449	ATP6V0C	1	0	1	0	1	1	1	11.6	0	2.7252	5	28034000	0	11665000	0	0	12371000	3997100	5
P61421	ATP6V0D1	21	13	15	19	16	15	14	51.6	0	323.31	20	571520000	57541000	169970000	80723000	50490000	157860000	54932000	139
Q8N8Y2	ATP6V0D2	1	0	1	1	0	1	1	5.1	0	46.669	21	31598000	0	8932700	8224800	0	9028200	5412600	7
P38606	ATP6V1A	62	39	51	43	47	49	51	87.4	0	323.31	44	1613500000	178070000	557310000	126650000	132470000	465320000	153650000	639
P21281;P15313	ATP6V1B2	46	35	37	36	40	37	41	90.2	0	323.31	31	1325400000	160440000	433510000	107570000	136410000	345300000	142120000	555
P21283	ATP6V1C1	34	16	25	21	24	26	15	69.9	0	323.31	30	232700000	30953000	81667000	16117000	23282000	64530000	16150000	152
Q9Y5K8	ATP6V1D	21	11	18	14	14	17	14	62.3	0	323.31	17	592050000	51025000	234730000	28492000	35723000	196550000	45520000	153
P36543;Q96A05	ATP6V1E1	26	14	23	22	16	22	19	66.4	0	323.31	17	1287400000	135120000	474100000	80842000	77160000	426490000	93691000	225
Q16864	ATP6V1F	10	4	8	4	6	8	9	94.1	0	174.64	9	554950000	53422000	209580000	24825000	40877000	174450000	51796000	81
O75348	ATP6V1G1	8	7	7	7	7	8	7	63.6	0	323.31	9	1051200000	150620000	411310000	123500000	83107000	163980000	118710000	88
Q9UI12	ATP6V1H	31	20	21	22	23	19	27	59.8	0	323.31	33	334780000	28104000	111520000	28006000	31082000	101310000	34755000	207
Q04656	ATP7A	6	0	6	3	1	4	2	6.7	0	17.805	74	2025300	0	879710	196610	120090	750580	78318	12
P35670	ATP7B	10	0	3	8	2	1	5	9.8	0	16.649	77	1230800	0	140420	742420	62024	118340	167640	20
Q9Y2Q0;Q9NTI2	ATP8A1	9	2	5	2	6	4	5	11.6	0	53.203	74	3928200	145600	1314400	226610	559760	1141700	540160	23
P98198	ATP8B2	2	0	1	0	1	1	0	1.8	0.0018424	1.9647	64	289850	0	137350	0	78579	73924	0	3
O75110;O43861	ATP9A	8	2	3	2	3	2	3	8.1	0	8.5648	65	2599500	69723	432730	1606400	125620	196930	168130	14
Q5TC12	ATPAF1	17	14	9	11	12	11	5	41.5	0	323.31	25	87217000	41929000	9370900	5551700	7821300	21003000	1540500	98
Q8N5M1	ATPAF2	13	12	3	5	5	3	1	49.8	0	78.44	17	48115000	31819000	5350600	1837000	1706000	7153000	248930	29
Q9UII2	ATPIF1	10	5	6	9	5	6	2	50.9	0	14.603	9	593390000	88168000	177180000	70575000	89697000	149880000	17884000	40
Q13535	ATR	13	1	0	12	1	1	1	6.7	0	18.312	179	959670	223690	0	347340	76156	212100	100370	17
Q6UW56	ATRAID	3	2	1	0	1	1	3	7.9	0	3.8266	7	107080000	14374000	37587000	0	11835000	26794000	16490000	9
O75882	ATRN	10	2	6	4	4	6	6	9	0	46.136	76	4456000	303120	1731200	137090	219150	1601100	464290	30
P46100	ATRX	4	0	3	0	1	0	1	2.3	0	7.0885	159	197390	0	197390	0	0	0	0	6
Q9UBB4	ATXN10	7	3	4	3	5	5	5	18.5	0	164.27	35	7770700	433300	1894900	390470	438510	3871300	742180	32
Q99700	ATXN2	5	1	4	2	1	4	1	5.6	0	9.7199	65	1540700	81081	573770	0	73321	776220	36273	14
Q8WWM7	ATXN2L	21	11	11	11	14	14	8	24.7	0	63.888	52	19743000	2722500	4304300	3179300	2071600	6703600	761610	84
Q13825	AUH	11	9	5	3	7	3	1	32.4	0	86.304	24	39938000	30610000	2909700	1702600	2012200	2357200	345840	37
Q9Y679	AUP1	17	8	12	11	11	13	7	47.1	0	106.27	28	66320000	8998400	17392000	8753000	6090200	22124000	2962200	88
Q9NWT8	AURKAIP1	1	1	1	1	1	1	1	7	0	14.5	12	31561000	19341000	2296800	2595400	1832900	5494500	0	10
Q96GD4	AURKB	8	5	7	6	4	7	5	32	0	34.048	25	15261000	2061300	4159900	1102100	969060	5653900	1314300	37
Q9NQS1	AVEN	1	0	0	1	0	0	0	6.1	0	7.8831	26	238150	0	0	238150	0	0	0	2
O15169	AXIN1	8	0	4	7	0	3	0	12.6	0	30.576	55	2524200	0	648500	678070	0	1197700	0	15
P25311	AZGP1	3	1	0	3	0	0	0	15.4	0	7.5132	20	353010	0	0	353010	0	0	0	6
P61769	B2M	7	4	7	4	3	6	4	62.2	0	100.84	8	269050000	17759000	83560000	13037000	8646500	132310000	13739000	41
Q96L58	B3GALT6	2	0	0	0	2	0	0	6.7	0	3.338	23	73213	0	0	0	73213	0	0	2
O94766	B3GAT3	11	3	6	4	10	7	0	35.5	0	22.916	22	8246900	1054200	1919400	1081000	2563000	1629200	0	32
Q6Y288	B3GLCT	5	1	1	2	4	4	2	19.9	0	23.842	31	4790300	601090	271150	909620	550690	2243400	214340	18
O60512	B4GALT3	3	0	2	2	1	1	0	9.9	0	3.0547	26	600270	0	145780	172590	158960	122930	0	3
O43505	B4GAT1	17	6	8	9	7	10	7	52.8	0	131.75	24	31453000	4656700	5512900	6773100	4256700	8274000	1979700	65
Q9UPM9	B9D1	2	0	1	0	0	2	0	10.8	0.00021436	2.6857	11	1951200	0	1326600	0	0	624580	0	3
Q9NWV8	BABAM1	3	1	1	1	2	3	0	12.5	0	20.076	22	1866900	179480	376500	135180	174460	1001300	0	7
O95816	BAG2	16	6	10	14	8	11	8	68.7	0	282.7	20	109760000	10021000	25920000	29567000	7575600	31067000	5613100	94
O95817	BAG3	3	0	2	0	0	3	0	6.8	0.0014562	2.1911	41	1036900	0	470760	0	0	566140	0	6
Q9UL15	BAG5	11	1	1	10	1	0	1	31.1	0	50.529	31	2687600	258530	0	2410700	18399	0	0	11
P46379	BAG6	7	1	3	2	2	5	2	6.9	0	20.593	43	3224200	267790	835130	237810	220670	1497400	165430	15
Q9UQB8	BAIAP2	4	0	0	3	0	1	0	14.7	0	21.259	50	339150	0	0	339150	0	0	0	6
Q9UHR4	BAIAP2L1	14	6	6	9	6	9	2	32.3	0	93.85	42	12075000	1197000	3422000	2165300	782220	4432900	75977	43
Q16611	BAK1	6	6	1	3	4	3	1	36.5	0	47.301	10	65187000	37880000	9462400	1831600	5030600	10983000	0	22
O75531;Q5JUR7	BANF1	18	11	16	16	13	16	14	89.9	0	313.96	8	2959800000	170250000	1110000000	330940000	128700000	1106400000	113580000	161
Q8IXM2;H0YIS7	BAP18;RNASEK-C17orf49	3	1	2	0	0	1	0	25.6	0	2.828	10	3634500	0	2199600	0	0	1434900	0	1
P80723	BASP1	24	14	21	8	18	23	11	91.6	0	323.31	18	585800000	33244000	247490000	9641200	28488000	249220000	17710000	183
Q07812	BAX	8	8	5	6	5	4	6	39.6	0	291.83	13	178280000	109600000	20631000	8450300	8269300	26415000	4914200	46
Q9NRL2	BAZ1A	15	7	7	1	6	4	3	11.6	0	21.362	102	1221500	566640	388200	16228	107810	110340	32322	31
Q9UIG0	BAZ1B	38	24	22	3	10	19	16	32.4	0	179.3	113	12292000	4240000	3980700	163590	314960	2990400	602140	109
Q9UIF9	BAZ2A	3	2	0	0	0	1	1	2	0	3.6572	81	41949	41949	0	0	0	0	0	3
P50895	BCAM	13	1	5	4	5	10	1	28.2	0	66.01	36	12332000	0	4252700	1212200	765380	5834600	267370	24
Q9UHQ4	BCAP29	10	1	3	7	1	5	6	28.6	0	28.43	18	20390000	372070	4779800	4799900	890310	8105100	1442700	26
P51572	BCAP31	28	16	21	25	19	20	19	53.7	0	323.31	17	1239700000	132520000	362500000	220950000	66932000	375130000	81676000	217
O75934	BCAS2	8	3	3	6	2	3	2	45.8	0	51.768	15	17191000	2801900	3722800	3880300	985630	5071200	729310	23
P54687	BCAT1	3	0	1	0	2	0	0	11.7	0	3.3996	19	939450	0	719560	0	219890	0	0	2
O15382	BCAT2	20	18	10	12	15	9	9	53.6	0	323.31	24	199070000	125620000	13344000	12651000	13538000	29810000	4101600	115
Q9P287	BCCIP	2	1	2	0	1	2	1	9.9	0.0036342	1.7743	21	4749700	179000	1982600	0	84336	2503800	0	5
P06276	BCHE	4	0	3	1	1	4	0	9.6	0	9.3405	37	1611900	0	758080	157890	63137	632760	0	11
P12694	BCKDHA	24	22	11	9	15	10	8	73.5	0	323.31	28	175870000	104810000	17271000	7807700	14401000	29510000	2073100	139
P21953	BCKDHB	11	9	5	7	9	4	3	54.3	0	286.51	20	123270000	88147000	5885900	9638200	10525000	6955100	2118100	57
O14874	BCKDK	14	13	6	4	10	7	3	50.7	0	134.86	30	49288000	32311000	3556800	885530	5035400	7016200	483070	56
Q07817	BCL2L1	2	2	1	0	1	1	0	8.2	0.00063438	2.4396	10	6403600	4200800	835920	0	375580	991300	0	6
O43521	BCL2L11	5	4	0	1	3	1	1	26.3	0	11.157	13	5602200	3604200	0	462320	597400	848910	89375	10
Q9BXK5	BCL2L13	9	8	2	1	6	3	0	29.9	0	170.29	25	18208000	12217000	1688200	528150	1095200	2679800	0	25
Q92843	BCL2L2	4	4	1	0	1	0	0	34.7	0	16.135	9	10876000	10346000	0	0	530520	0	0	7
Q9NYF8	BCLAF1	24	10	20	8	10	18	11	25.5	0	75.822	66	26337000	2369800	9959500	808850	1617300	9365100	2216800	95
Q9Y276	BCS1L	26	25	4	10	18	10	6	65.4	0	221.09	28	102630000	80795000	2824900	4209700	6334000	6659300	1805900	103
Q9BUT1	BDH2	2	1	1	0	0	2	0	9	0	3.3184	19	1247500	480380	0	0	0	767110	0	4
Q14457	BECN1	3	1	0	3	0	1	0	8.9	0	7.7343	32	1910700	240490	0	1145400	0	524760	0	5
O15155	BET1	2	1	1	1	1	2	1	24.6	0	22.823	6	14210000	2877400	3746100	3939400	653870	2992800	0	8
Q9NYM9	BET1L	1	0	0	1	1	0	0	14.4	0.0061277	1.4793	9	464370	0	0	0	464370	0	0	2
Q96G01	BICD1	2	0	0	1	0	1	0	3.1	0	4.1092	71	61303	0	0	61303	0	0	0	2
Q8TD16	BICD2	10	0	4	4	2	4	0	13	0	17.205	65	753180	0	235390	233260	74929	209590	0	14
P55957	BID	1	1	1	0	1	1	1	5.6	0.0020421	1.9213	12	1020100	380390	515540	0	124220	0	0	4
P54132	BLM	2	2	0	1	0	0	0	1.4	0.0014523	2.1614	98	39921	39921	0	0	0	0	0	3
Q13867	BLMH	31	15	25	19	19	24	24	66.6	0	323.31	33	295160000	23904000	116910000	19974000	20054000	90029000	24287000	205
P78537	BLOC1S1	10	4	5	9	7	5	5	77.1	0	266.76	12	167040000	17957000	44269000	35749000	17756000	35213000	16098000	62
Q6QNY1	BLOC1S2	9	6	7	7	6	6	7	56.3	0	258.93	13	182740000	21263000	49636000	31749000	17539000	36172000	26383000	57
Q6QNY0	BLOC1S3	1	0	1	0	0	1	0	7.9	0	3.1806	17	2041900	0	1260800	0	0	781030	0	2
Q9NUP1	BLOC1S4	2	0	0	2	0	0	0	14.3	0	3.1385	14	767940	0	0	767940	0	0	0	2
H3BN57;Q8TDH9	BLOC1S5-TXNDC5;BLOC1S5	2	0	0	2	0	0	0	16.9	0.0016512	2.0737	11	993740	0	0	993740	0	0	0	1
P53004	BLVRA	2	0	2	0	0	2	0	9.1	0	4.6383	23	708980	0	300410	0	0	408570	0	3
Q9NSY1	BMP2K	8	1	5	4	4	6	1	10.8	0	85.106	59	4177200	126830	1352000	314360	220350	2115600	47979	25
P36894	BMPR1A	2	0	1	1	0	1	0	4.5	0.0014505	2.1422	33	703820	0	0	140270	0	563560	0	2
Q13873	BMPR2	5	1	3	0	2	3	0	6.5	0	11.065	62	1234600	0	637210	0	61134	536240	0	10
Q14692	BMS1	4	0	4	0	0	3	0	4.2	0	23.297	81	593690	0	281280	0	0	312410	0	6
Q12981	BNIP1	13	3	6	7	5	5	2	57.9	0	40.809	19	21971000	5902100	6214700	4349500	342830	4690300	471860	27
Q12983	BNIP3	3	3	3	0	1	3	1	13.5	0	5.8468	17	4038700	1164000	1254000	0	293250	1327500	0	14
O60238	BNIP3L	2	2	1	1	0	1	1	16.9	0	2.9369	13	7818100	3492100	1710800	295240	0	1853900	466020	6
Q8NFC6	BOD1L1	4	2	2	0	0	1	1	2.4	0	14.17	181	607150	441950	120760	0	0	44440	0	4
Q9Y3E2	BOLA1	1	1	0	0	1	1	0	6.6	0.0099318	1.2782	11	20361000	8246400	0	0	1438400	10676000	0	4
Q9H3K6	BOLA2	3	3	2	3	2	2	2	51.2	0	62.882	7	118920000	25970000	30103000	8722200	10377000	37247000	6497200	25
Q53S33	BOLA3	7	7	2	2	3	3	1	52.3	0	33.928	10	62037000	33679000	1051400	2291800	8008600	15926000	1079800	24
Q14137	BOP1	4	0	2	0	3	3	0	7.4	0	19.825	46	551290	0	0	0	133280	418010	0	8
Q969J3	BORCS5	21	12	16	18	15	14	16	80.6	0	315.04	14	273330000	31797000	71437000	65079000	21549000	49987000	33483000	122
Q96B45	BORCS7	7	6	6	6	6	4	5	76.4	0	264.45	8	446230000	60006000	118680000	103600000	49975000	68393000	45574000	58
Q86WA6	BPHL	14	12	4	3	6	6	1	48.1	0	68.777	22	33341000	22318000	1902100	416520	1635400	6328000	741180	43
O95861	BPNT1	11	9	5	1	3	5	3	41.6	0	42.365	25	19980000	11873000	2112700	0	401510	4824100	767950	27
Q12830	BPTF	7	0	6	0	0	3	1	2.8	0	11.601	202	216870	0	113900	0	0	102970	0	8
P46736	BRCC3	2	1	1	1	0	0	2	7.6	0.0092067	1.3457	20	1089400	418240	345900	198500	0	0	126750	5
O95696	BRD1	3	3	0	0	0	1	0	3	0.0012587	2.3102	79	364710	364710	0	0	0	0	0	4
P25440	BRD2	8	7	6	1	0	4	1	13.5	0	21.463	45	3336100	1454200	1228800	223660	0	371410	58053	17
O60885;Q15059;Q58F21	BRD4;BRD3	4	4	3	0	1	1	1	4.7	0	5.0372	64	413310	339430	0	0	73881	0	0	8
Q9H8M2	BRD9	2	0	2	1	0	1	0	4.9	0	4.2886	32	1187800	0	768980	143600	0	275180	0	3
Q9NXR7	BRE	1	0	0	0	0	1	0	3.7	0.0099202	1.2699	20	0	0	0	0	0	0	0	1
O95415	BRI3	2	1	1	1	2	1	2	21.6	0	4.6032	4	112600000	9989400	48231000	0	12518000	29407000	12458000	9
Q8WY22	BRI3BP	1	1	0	0	0	0	0	7.6	0	3.6713	12	517340	517340	0	0	0	0	0	1
Q8TDN6	BRIX1	10	7	7	8	5	7	4	38.2	0	17.982	24	15016000	3149900	2451600	2646600	936840	5087000	743570	39
Q8WUW1	BRK1	6	2	5	2	3	4	0	65.3	0	10.606	8	38441000	2827100	14944000	2173800	2991300	15505000	0	18
Q5VW32	BROX	6	1	2	1	2	3	2	18.5	0	8.4222	31	3781800	411870	904510	142390	321150	1763400	238560	10
Q9NW68	BSDC1	2	0	1	2	0	1	0	8.6	0	4.0608	23	371130	0	85432	207470	0	78225	0	3
P35613	BSG	14	10	12	13	11	13	11	40.3	0	323.31	17	3339600000	394010000	1168600000	252750000	241470000	1086900000	195870000	195
Q10589	BST2	1	0	0	0	0	1	0	8.3	0	3.2456	12	2668200	0	0	0	0	2668200	0	2
O14981	BTAF1	4	1	1	0	2	1	1	2.9	0	3.7521	112	259140	46466	82921	0	30259	78482	21013	6
P43251	BTD	1	0	0	1	1	0	0	3.1	0.0016461	2.0374	24	209050	0	0	82815	126240	0	0	6
P20290	BTF3	7	4	6	5	5	6	4	58.3	0	262.03	13	88250000	8260600	22498000	5135900	5150100	42179000	5026800	49
Q96K17	BTF3L4	4	2	3	0	1	3	2	67.7	0	65.788	11	27486000	3171100	9389700	0	453730	12810000	1662000	14
Q7KYR7;Q8WVV5	BTN2A1	15	2	12	2	6	9	7	30	0	71.925	35	14068000	127100	5684000	228100	789030	6265000	974800	55
O43684	BUB3	14	11	7	8	9	4	8	49.7	0	123.76	19	40159000	16743000	5603000	5466000	6168000	3125800	3053400	53
P41223	BUD31	7	3	5	3	4	4	2	49.3	0	24.62	13	11379000	2119000	3630700	354820	1170100	3638600	465550	21
Q13895	BYSL	6	2	3	1	2	4	4	14.2	0	14.409	33	3227700	471390	956250	0	86857	1473300	239930	19
Q7L1Q6	BZW1	13	2	9	10	3	8	3	25.3	0	48.988	32	14072000	0	4347300	4944200	184950	4372400	222870	37
Q9Y6E2	BZW2	6	2	3	6	4	4	3	18.4	0	24.495	33	7617200	544720	1122500	2341600	611790	2462100	534630	26
Q96D05	C10orf35	1	0	1	0	0	1	0	10.7	0.0014493	2.1278	8	2584500	0	1098300	0	0	1486200	0	1
Q6ZUT1	C11orf57	2	0	1	0	0	2	0	8.6	0	3.2911	17	1185800	0	645150	0	0	540620	0	3
Q9HB07	C12orf10	10	4	8	1	7	7	4	32.4	0	22.771	29	12813000	2741900	4218000	341240	1585700	3453700	472110	33
Q99622	C12orf57	5	1	2	5	1	2	1	61.9	0	38.529	8	15634000	1071100	3223500	8318900	0	3020600	0	17
Q9H3J6	C12orf65	4	4	0	0	0	0	0	23.5	0	55.47	13	5331400	5331400	0	0	0	0	0	5
Q69YU5	C12orf73	6	4	3	4	3	5	0	76.1	0	34.209	5	102310000	59708000	9726400	9327300	5166700	18380000	0	21
Q9BXV9	C14orf142	1	0	1	0	0	0	0	18	0	3.3251	5	1455800	0	1455800	0	0	0	0	2
Q7Z3D6	C14orf159	12	11	1	2	2	3	0	28.4	0	54.032	35	10694000	10016000	154200	163780	0	359930	0	20
Q9Y224	C14orf166	13	8	11	12	11	11	8	64.3	0	166	20	60849000	4759200	15324000	13013000	6122100	18594000	3037300	82
Q6ZUT6	C15orf52	1	0	1	0	0	0	1	1.9	0.0099106	1.2654	35	2035100	0	1681100	0	0	0	354010	2
A6NNL5	C15orf61	2	2	0	0	0	0	0	15.9	0	3.5294	15	851990	851990	0	0	0	0	0	2
Q96GQ5	C16orf58	4	2	3	0	1	4	1	11.8	0	11.436	21	4801000	682240	1774100	0	459790	1608300	276460	12
Q7Z3J2	C16orf62	19	1	0	19	0	0	0	24.4	0	59.573	71	3222800	119900	0	3102900	0	0	0	25
Q96GS4	C17orf59	25	21	21	22	22	16	18	86.8	0	323.31	24	328680000	55773000	80826000	54117000	36554000	63023000	38388000	199
Q9BSJ5	C17orf80	13	13	0	1	1	3	1	27.6	0	41.324	50	6526600	5522000	0	52193	320130	325080	307180	24
Q53F19	C17orf85	3	0	3	0	0	1	0	5	0	4.3503	37	637400	0	498810	0	0	138600	0	3
A1L188	C17orf89	2	1	2	2	2	2	0	32.4	0	7.226	8	2881400	470520	198680	83235	1839200	289820	0	9
Q9UFG5	C19orf25	6	2	3	5	5	4	1	75.4	0	70.425	10	22857000	2042400	4844800	6477100	1996100	7497100	0	27
Q9BSF4	C19orf52	8	6	1	4	4	3	4	43.8	0	56.095	18	34666000	16164000	1613300	2905500	2919000	10363000	701750	33
Q9UNZ5	C19orf53	2	1	2	0	1	1	0	17.2	0.00021445	2.7007	10	460660	0	0	0	0	460660	0	5
Q13901	C1D	1	0	0	1	0	0	0	7.1	0.0059394	1.5058	10	520860	0	0	520860	0	0	0	2
Q6ZSJ8	C1orf122	1	0	1	0	0	1	1	10	0.00063398	2.4305	10	656020	0	0	0	0	0	656020	3
Q9NWV4	C1orf123	2	1	0	0	1	2	1	25	0	27.597	12	3773800	0	0	0	439000	3334800	0	7
Q96HA4	C1orf159	3	0	2	0	2	2	0	9.7	0	5.856	22	1224900	0	1091100	0	0	133720	0	7
Q8IYL3	C1orf174	2	0	1	0	0	2	0	11.5	0	4.7426	15	1222300	0	515120	0	0	707180	0	3
Q9H425	C1orf198	1	0	0	0	0	1	0	6.4	0.00021358	2.6088	29	709610	0	0	0	0	709610	0	1
Q9H246	C1orf21	4	1	3	0	2	3	1	34.7	0	62.035	11	12031000	171630	4882400	0	1312500	5492400	172210	12
A1L170	C1orf226	3	0	3	1	0	3	0	15.8	0	32.034	16	7786600	0	4342200	261030	0	3183400	0	10
Q9BWL3	C1orf43	5	0	4	3	1	5	1	22.1	0	15.562	18	6865200	0	1976100	875020	218580	3795500	0	11
Q5VUE5	C1orf53	1	1	0	0	0	1	0	10.3	0.0086325	1.3716	8	3803300	2317000	0	0	0	1486400	0	2
Q07021	C1QBP	10	10	9	8	10	9	10	43.3	0	323.31	18	1306100000	828370000	98779000	94344000	102240000	130010000	52374000	193
P57076;H7BZW1;F8VZ95	C21orf59	2	0	1	1	0	2	0	14.8	0	4.6228	22	3183300	0	673640	240050	0	2269600	0	4
Q6P5X5	C22orf39	2	2	0	0	0	0	0	9.9	0	51.518	10	1517200	1517200	0	0	0	0	0	2
Q9Y426	C2CD2	5	0	3	2	1	4	1	13.9	0	26.832	37	4802500	0	1117500	256280	77310	3351400	0	14
O14523	C2CD2L	4	1	1	1	1	2	1	8.5	0	4.9935	39	1970200	1405100	164910	57758	28198	314240	0	7
Q86YS7	C2CD5	17	3	7	15	4	8	2	17	0	36.072	54	6440100	272420	1733900	2195900	357830	1726600	153480	47
Q9H6V9	C2orf43	1	1	1	1	1	0	1	3.1	0.009928	1.2753	25	611900	264300	0	249010	98590	0	0	5
Q8WWC4	C2orf47	7	6	3	3	2	4	1	25.8	0	41.09	26	43018000	28837000	2015300	3643000	3177600	5345400	0	28
Q8N8R5	C2orf69	3	2	1	1	2	2	0	9.4	0.0095517	1.2868	26	18810000	1298300	7003100	1736200	849950	7922800	0	4
A6NCS6	C2orf72	1	0	0	0	1	0	0	4.4	0.004992	1.6429	17	90335	0	0	0	90335	0	0	1
P01024	C3	3	6	6	15	9	9	7	9.3	0	23.207	122	894720	87948	0	510730	107810	154240	33995	10
Q8NDZ4	C3orf58	5	2	0	0	4	0	1	19.5	0	7.7311	30	2128300	1127600	0	0	779680	0	221060	7
P0C0L4;P0C0L5	C4A;C4B	1	2	7	1	2	8	1	4.4	0	4.8756	103	642700	0	172970	0	0	469730	0	5
Q9NWY4;A8MVJ9	C4orf27	5	5	0	2	2	1	0	19.4	0	6.7695	26	2000000	1328000	0	286760	204010	181220	0	10
Q0P651	C4orf29	2	2	0	0	0	0	0	4.1	0.00595	1.5323	32	0	0	0	0	0	0	0	2
Q8N8J7	C4orf32	5	2	4	3	3	5	2	44.7	0	51.801	8	41601000	5325900	5181600	2742400	6346400	20730000	1274200	23
Q7Z6I8	C5orf24	2	1	0	0	0	1	0	18.6	0	5.4909	19	1056800	1056800	0	0	0	0	0	3
A6NDU8	C5orf51	1	0	1	0	0	1	0	9.9	0	28.781	21	3178100	0	1470000	0	0	1708100	0	4
Q7Z4R8	C6orf120	3	2	2	2	3	2	2	46.6	0	108.23	6	173420000	22432000	46894000	8021200	22538000	66733000	6803000	30
Q9P0P8	C6orf203	4	4	2	1	3	3	0	19.6	0	40.363	19	17097000	7400800	1823500	763880	1935900	5173300	0	14
O95873	C6orf47	1	0	1	0	0	1	0	7.1	0	7.7702	17	442410	0	442410	0	0	0	0	2
Q9BRJ6	C7orf50	1	1	0	0	1	0	1	10.8	0	11.582	12	3014800	2194700	0	0	332020	0	488030	5
Q96HJ9	C7orf55	7	7	1	1	2	1	0	60.2	0	21.362	8	43825000	33267000	2164300	384570	1736500	6272500	0	15
E0CX11	C7orf73	1	1	1	0	1	1	1	23.4	0.00083963	2.3319	3	32296000	14341000	6136200	0	3146100	8672800	0	6
P07358	C8B	2	0	0	2	0	0	0	3.4	0	3.2651	33	367890	0	0	367890	0	0	0	3
Q9H7E9	C8orf33	9	2	4	5	3	5	1	33.2	0	37.469	11	17951000	7215700	1308200	3445200	1024100	4735100	222230	19
Q6P1X6	C8orf82	9	9	0	1	3	0	2	53.7	0	65.85	14	21036000	19483000	0	382140	899740	0	270980	23
Q9BUH6	C9orf142	5	2	3	4	1	2	0	27.9	0	13.121	14	8758600	0	2719400	3847200	0	2192000	0	14
Q96LT7	C9orf72	5	0	3	2	1	2	1	11.6	0	7.6152	32	1166100	0	561470	0	95434	367730	141500	10
Q96LW7	C9orf89	3	2	0	0	1	0	0	13.2	0	4.6685	11	2205000	2205000	0	0	0	0	0	3
Q5VZI3	C9orf91	5	2	4	3	5	5	3	16.7	0	27.237	10	56722000	3597300	20311000	4543000	5846500	20195000	2229100	23
O43570	CA12	5	0	4	0	2	3	1	21.5	0	35.821	14	8930300	0	4491000	0	618080	2809900	1011300	11
P00918	CA2	13	8	7	5	10	10	7	60.8	0	55.181	19	91541000	15756000	25451000	2701500	9425400	32034000	6173000	61
Q9Y376	CAB39	2	0	1	0	1	1	0	6.2	0.0099299	1.2771	30	416390	0	196620	0	79179	140590	0	2
Q8TDN4	CABLES1	4	0	0	1	1	2	1	11.8	0	7.0936	34	798110	0	0	63528	0	581230	153340	5
Q5VU97	CACHD1	13	0	9	3	3	9	2	14.4	0	69.725	72	3332400	0	1109500	211170	169520	1778200	64079	29
P54289	CACNA2D1	33	15	27	16	25	25	19	35.2	0	323.31	63	51015000	4005700	17425000	2132700	4034900	21558000	1858700	165
Q9NY47	CACNA2D2	2	0	1	0	0	2	0	3.3	0	2.9285	72	527290	0	108430	0	0	418860	0	2
Q8WUQ7	CACTIN	2	0	2	0	1	0	1	3.4	0	4.7152	43	1189500	0	909010	0	70968	0	209560	4
Q9HB71	CACYBP	16	4	7	9	6	9	5	65.4	0	40.115	20	37447000	3123700	8409200	6762100	1867000	14875000	2409900	50
P27708	CAD	46	18	30	14	28	27	23	29.6	0	323.31	126	19197000	1935100	6228700	873400	1668100	7589800	901530	162
Q9BY67	CADM1	21	11	16	7	13	15	12	50	0	323.31	25	425760000	34026000	149140000	17591000	30929000	169430000	24650000	147
Q8NFZ8	CADM4	4	1	3	0	0	3	0	12.6	0	11.22	19	3370900	60621	1227800	0	0	2082500	0	6
Q9P1Z2	CALCOCO1	2	0	1	0	0	2	0	3.8	0	5.0812	47	590570	0	165560	0	0	425010	0	4
Q13137	CALCOCO2	6	0	4	0	2	3	3	19.3	0	22.629	32	3176400	0	1100800	0	320380	1308400	446850	14
Q05682	CALD1	23	6	19	3	6	18	7	26.6	0	105.01	72	8835500	123630	3544900	206030	412190	4252800	295910	50
Q9NZT1	CALML5	4	0	1	3	1	1	0	37.7	0	234.29	10	6700600	0	1704600	3023300	853800	1118900	0	5
P27797	CALR	32	22	29	25	24	29	24	66.2	0	323.31	29	2109100000	313930000	531830000	215070000	231720000	637360000	179160000	449
O43852	CALU	26	18	20	22	21	22	17	61.3	0	323.31	19	821020000	96604000	228170000	65530000	72583000	311720000	46407000	247
Q14012	CAMK1	1	0	0	0	0	1	0	2.7	0.0051834	1.612	21	0	0	0	0	0	0	0	1
Q13557;Q9UQM7	CAMK2D	15	6	12	11	15	15	7	50.5	0	123.72	35	53752000	3001400	16963000	4453400	3571500	24146000	1616900	85
Q13555	CAMK2G	5	2	7	7	5	8	2	25.1	0	45.95	35	10792000	1108900	3583200	1155100	371870	4392500	180760	26
Q8NCB2	CAMKV	1	0	1	0	1	1	0	1.8	0.0055633	1.5699	26	1228100	0	405070	0	157350	665640	0	2
P49069;Q6GMR7	CAMLG	8	2	6	4	3	6	5	25.7	0	163.48	22	25583000	1959700	9088800	2615500	1343900	9188200	1387300	34
Q86VP6;O75155	CAND1	18	8	6	5	4	11	6	18.4	0	32.716	76	4440900	1035600	961640	319840	262300	1378200	483330	38
Q8WVQ1	CANT1	7	0	3	2	5	3	1	26.7	0	10.135	31	2873100	0	749240	143770	639170	1254400	86591	13
P27824	CANX	56	39	40	41	36	41	36	61.5	0	323.31	38	1204700000	204460000	307040000	134750000	101960000	367080000	89430000	408
Q01518;P40123	CAP1	31	10	20	12	19	24	14	57.5	0	323.31	35	72252000	4250000	20760000	3511100	7080800	32268000	4381900	136
P07384	CAPN1	21	4	4	15	4	6	6	31	0	86.697	46	10819000	2135200	1824500	3902100	443990	1806600	706920	43
P17655;A6NHC0	CAPN2	26	1	3	25	4	4	2	47.1	0	140.68	39	14879000	422580	829100	11118000	388980	1880700	240250	48
P04632;Q96L46	CAPNS1	13	3	5	13	5	6	3	57.1	0	89.219	15	48770000	3530800	8125100	19705000	3425900	11219000	2763800	47
Q14444	CAPRIN1	23	9	18	14	15	17	11	30.7	0	323.31	27	92152000	7580000	25537000	14584000	8562600	31097000	4791900	114
P52907	CAPZA1	13	7	13	11	9	14	9	75.5	0	323.31	21	163600000	15040000	43411000	27697000	9693200	61220000	6534700	93
P47755	CAPZA2	7	2	7	7	4	8	4	50	0	82.097	21	17392000	675960	5119700	3032000	1128200	6921900	514140	28
P47756	CAPZB	14	8	10	10	9	8	11	52.3	0	208.7	21	132430000	18880000	32435000	24667000	10406000	39525000	6516700	94
Q9Y2V2	CARHSP1	3	0	2	0	2	3	2	23.1	0	5.7344	8	13428000	0	4642800	0	1011800	6547200	1225800	8
Q8IW45	CARKD	9	8	0	1	1	2	0	43.2	0	28.169	21	7612500	6312500	0	0	152510	1147500	0	14
Q86X55	CARM1	4	1	2	0	0	2	4	9.7	0	8.4761	30	3561200	340230	1177600	0	0	1685500	357850	10
Q9HA77	CARS2	30	28	8	12	11	11	6	46.3	0	145.52	31	110140000	75087000	7827500	6335500	5589400	14460000	840740	94
O15234	CASC3	5	1	2	0	0	4	0	9.1	0	6.3788	36	1063700	118220	257450	0	0	687990	0	5
Q6P4E1	CASC4	5	1	1	0	4	3	0	16.5	0	11.263	33	2931100	470040	0	0	1029100	1432000	0	10
O14936	CASK	58	28	47	50	35	46	35	57.6	0	323.31	62	152700000	11215000	40341000	33314000	6558400	53469000	7801500	343
P31944	CASP14	3	1	0	2	0	0	0	15.3	0.0014565	2.1919	20	460330	0	0	460330	0	0	0	2
P42574	CASP3	1	1	0	0	1	0	0	4	0.0032382	1.8055	21	171340	0	0	0	171340	0	0	2
P04040	CAT	39	28	23	22	19	26	17	75.9	0	323.31	39	221960000	97655000	42452000	17349000	13891000	44847000	5771700	190
Q03135;P56539	CAV1	4	0	2	0	1	3	2	29.8	0	35.112	14	13656000	0	4279000	0	1443100	7933900	0	9
P51636	CAV2	1	0	0	0	1	1	1	9.9	0	4.8599	10	3017700	0	0	0	0	2070700	946990	6
Q13951	CBFB	4	1	4	0	1	4	0	17.6	0	4.4059	16	4190500	71287	1873600	0	135080	2110500	0	6
P16152	CBR1	16	11	10	3	11	11	4	75.8	0	210.72	20	46629000	17243000	9902800	648560	4140600	13883000	811170	56
O75828	CBR3	1	2	2	2	3	3	1	13.4	0	3.727	22	7584200	3129100	1472300	453150	506750	2022900	0	6
Q8N4T8	CBR4	12	11	5	4	9	5	1	59.1	0	259.54	15	92252000	71799000	3380000	3592300	5106100	8374900	0	42
P0DN79;P35520	CBS	5	1	2	2	3	3	2	13.4	0	9.7906	40	1980500	0	705120	124980	265070	750620	134680	12
P83916	CBX1	3	2	2	1	0	2	3	28.6	0	5.9282	14	2018900	0	983710	0	0	622130	413020	4
Q14781	CBX2	2	0	2	0	0	2	0	4.9	0	4.5309	34	334100	0	154960	0	0	179150	0	3
Q13185	CBX3	10	6	10	2	3	10	7	71	0	117.7	14	128500000	28555000	41610000	1410300	4635600	42735000	9554000	63
P45973	CBX5	9	6	10	2	4	6	5	41.9	0	29.89	14	40275000	16528000	12797000	2029500	1529000	5987600	1404600	36
Q9HC52	CBX8	1	0	1	0	0	1	1	2.6	0.0014514	2.1495	30	359180	0	201550	0	0	157630	0	3
Q9Y3M2	CBY1	2	0	1	0	0	2	0	19	0	4.6561	7	1447900	0	826840	0	0	621110	0	2
Q6P1N0	CC2D1A	16	4	3	14	4	5	1	19.7	0	52.542	70	4027300	584820	289210	2411400	265930	443520	32403	32
Q5T0F9	CC2D1B	8	0	0	8	1	0	0	14.2	0	55.899	55	1285100	0	0	1216200	68828	0	0	9
Q8IX12	CCAR1	2	1	1	0	0	1	1	2	0	2.9442	70	153880	52679	0	0	0	72065	29137	4
Q8N163	CCAR2	19	7	13	1	14	16	5	28.3	0	92.017	64	12814000	1482000	3888900	87186	1753900	5221900	380420	63
Q6YP21	CCBL2	15	14	3	5	5	7	2	39.2	0	81.222	33	34851000	25695000	1558900	761450	1326400	5084500	425080	44
Q96ES7	CCDC101	2	2	1	1	0	0	0	7.2	0	3.5122	22	8293600	7836000	331330	126310	0	0	0	3
Q9NWR8	CCDC109B	7	6	0	0	2	2	0	22.9	0	11.346	23	8406100	7323500	0	0	118910	963700	0	14
Q96NT0	CCDC115	4	1	3	2	1	1	1	32.2	0	5.8818	14	5128200	360060	2795000	176020	0	1797100	0	7
Q8WUD4	CCDC12	3	0	2	0	0	2	1	19.3	0	4.4816	13	2459000	0	1331100	0	0	799450	328440	5
Q96CT7	CCDC124	17	8	15	8	9	12	7	64.6	0	112.68	18	87473000	9671200	32818000	3350100	5881200	32625000	3127700	81
Q96EE4	CCDC126	1	0	0	1	1	0	0	8.6	0.0092031	1.3428	10	82032	0	0	82032	0	0	0	2
Q96BQ5	CCDC127	12	11	3	3	3	2	1	34.6	0	25.119	22	32274000	23663000	1873000	3649800	728850	2132300	226260	25
Q9H6E4	CCDC134	7	1	5	2	1	5	0	39.7	0	29.27	13	20052000	1006700	7392200	1482200	0	10171000	0	16
Q9P0B6	CCDC167	3	0	2	1	0	2	1	25.8	0	3.1367	7	14835000	0	6695600	1042600	0	6013700	1082700	8
O60826	CCDC22	33	6	1	31	9	4	3	63.5	0	186.75	49	19510000	1280700	116890	15999000	1632400	480680	0	70
Q8IWP9	CCDC28A	2	0	1	0	0	1	0	14.6	0.00042635	2.5796	20	462320	0	462320	0	0	0	0	1
Q9BUN5	CCDC28B	1	0	1	0	0	1	0	7.5	0	8.2109	9	1999500	0	1020600	0	0	978970	0	2
Q96A33;J3QR89	CCDC47	30	20	21	22	22	25	17	46	0	323.31	23	334800000	58205000	74124000	49213000	34743000	100510000	17998000	208
Q8IVM0	CCDC50	5	1	4	0	2	3	1	18	0	16.332	25	3674700	292790	1958600	0	0	1304900	118330	12
Q96ER9	CCDC51	20	18	7	8	8	9	7	54.3	0	195.69	34	55879000	36241000	4491700	3377200	2718800	7745800	1305500	85
Q9Y3C0	CCDC53	4	1	0	4	3	0	1	21.1	0	19.1	10	12621000	684900	0	10315000	1259800	0	360680	9
Q4VC31	CCDC58	9	8	9	6	6	9	6	56.9	0	262.87	9	570970000	315910000	78605000	41486000	19459000	103340000	12174000	61
Q16204	CCDC6	4	0	1	1	0	3	0	9.7	0	3.3458	30	2303100	0	308550	1994600	0	0	0	5
Q9BR77	CCDC77	2	1	1	1	0	1	0	4.5	0.001249	2.1932	40	764060	371110	121030	178760	0	93164	0	2
Q9H0W5	CCDC8	5	1	2	0	3	4	1	16.9	0	21.765	39	1651200	0	420870	0	278880	804710	146700	16
Q8IWF9	CCDC83	1	0	0	0	1	0	0	1.9	0.0090214	1.3588	33	3040700	0	0	0	3040700	0	0	1
Q15834	CCDC85B	1	0	1	0	0	1	0	3.5	0.0090178	1.3507	16	1298100	0	568180	0	0	729930	0	2
A6NKD9	CCDC85C	9	2	9	0	3	9	5	23.2	0	41.992	28	11675000	441680	4129200	0	418800	5755700	929920	26
Q9H6F5	CCDC86	2	1	1	0	1	1	0	5.6	0.0016387	1.9718	25	2298800	1003200	662650	0	81969	550940	0	3
Q9NVE4	CCDC87	1	1	0	0	0	0	0	2.6	1	-2	62	1292100	1292100	0	0	0	0	0	1
Q3V6T2	CCDC88A	5	0	3	0	0	3	0	3	0	3.1816	147	208640	0	110890	0	0	97749	0	6
Q9P219	CCDC88C	1	0	1	0	0	1	0	0.5	0.0059465	1.5167	161	85870	0	36544	0	0	49326	0	2
Q9Y3X0	CCDC9	1	0	1	0	0	1	0	2.4	0.0028398	1.8294	38	310200	0	155310	0	0	154890	0	1
Q9GZT6	CCDC90B	9	7	2	0	2	3	0	34.3	0	24.552	22	10294000	8407800	742390	0	0	1144200	0	18
Q567U6	CCDC93	26	2	1	24	6	0	1	37.4	0	78.487	53	8784500	209240	428990	7459800	507120	0	179400	38
P20248	CCNA2	2	0	1	1	0	1	0	8.1	0	3.1422	29	350050	0	50253	203040	0	96758	0	2
P14635	CCNB1	8	2	5	5	2	4	2	23.3	0	12.914	25	9468600	548110	2376700	1605700	682040	4177300	78747	21
O95067	CCNB2	4	0	1	2	0	1	1	14.8	0	10.464	34	1029800	0	206990	328260	0	393000	101560	5
O75909	CCNK	1	0	0	0	0	1	0	4.1	0	7.3085	22	0	0	0	0	0	0	0	1
Q8ND76	CCNY	4	3	4	3	2	4	3	17.9	0	154.47	27	26692000	2225200	8374600	1329900	968320	12272000	1521600	27
Q8N7R7	CCNYL1	4	1	3	1	1	4	0	13.6	0	5.3248	22	4754900	0	1313200	82976	420530	2938200	0	9
Q9ULG6	CCPG1	2	0	1	1	0	1	0	3.2	0	3.2893	53	702350	0	180870	264520	0	256960	0	2
Q4G0I0	CCSMST1	3	3	1	3	3	3	0	34.8	0	26.223	11	40356000	18843000	2528600	3433300	4715800	10835000	0	22
P78371	CCT2	52	39	40	47	43	43	38	89	0	323.31	41	616290000	75101000	101690000	201680000	58300000	143610000	35920000	476
P49368	CCT3	47	30	30	41	34	33	32	72.8	0	323.31	43	441310000	61902000	56913000	169420000	49793000	79039000	24251000	300
P50991	CCT4	41	25	29	40	32	27	27	76.4	0	323.31	41	361550000	44622000	49901000	138210000	36420000	72856000	19543000	293
P48643	CCT5	56	29	34	46	35	36	31	80.6	0	323.31	43	396890000	55472000	58116000	149040000	37158000	73375000	23726000	392
P40227;Q92526	CCT6A	48	27	29	41	33	29	31	69.3	0	323.31	36	497250000	51980000	78502000	189600000	43159000	109460000	24544000	321
Q99832	CCT7	47	28	31	43	33	32	32	74.6	0	323.31	40	328180000	48008000	45337000	115340000	34168000	63197000	22127000	311
P50990	CCT8	57	43	41	54	43	43	40	84.5	0	323.31	43	500780000	67143000	78267000	185320000	39455000	101970000	28624000	403
P86791;P86790	CCZ1;CCZ1B	20	7	11	15	12	11	13	53.3	0	100.75	38	42506000	5280000	10370000	9705600	3715000	8227800	5207600	103
Q6YHK3	CD109	33	8	26	3	17	26	6	27.1	0	321.84	83	25946000	1035700	9722600	208790	1390400	13385000	203080	116
P48509	CD151	6	4	5	2	3	5	5	19.8	0	10.817	12	140860000	12194000	37822000	11417000	15994000	43175000	20263000	26
Q5ZPR3	CD276	7	6	6	4	7	6	6	19.1	0	323.31	21	105240000	11527000	29610000	4610400	10627000	43388000	5474800	71
Q9Y5K6	CD2AP	23	8	14	17	6	15	9	45.1	0	64.76	49	22593000	1835600	7240100	4149200	459200	7789800	1119400	82
O95400	CD2BP2	4	0	0	1	2	2	0	16.7	0	18.175	16	1844000	0	0	0	332450	1511600	0	4
Q8IX05	CD302	1	0	0	0	0	1	0	9.5	0.0012529	2.2477	9	1142700	0	0	0	0	1142700	0	1
Q9NPF0	CD320	6	2	1	2	3	2	4	27.3	0	15.239	9	15912000	3735400	803220	3673700	5503400	0	2196700	16
O15446;Q9HD64	CD3EAP	5	2	3	1	2	4	2	17.1	0	36.091	22	8780500	1970700	2023600	434230	1020600	3144000	187470	17
P16070	CD44	11	7	8	9	8	8	8	13.3	0	286.57	32	287390000	24620000	90578000	22522000	21230000	112820000	15616000	64
P15529	CD46	3	1	3	2	2	1	1	8.7	0	2.8107	19	5906900	0	1508800	1342000	614010	929360	1512800	12
Q08722	CD47	6	5	5	6	5	5	4	11.5	0	25.31	13	214220000	17880000	60124000	11998000	13596000	97628000	12998000	34
P08174	CD55	15	7	11	9	12	11	8	41.5	0	125.99	28	55470000	4855600	13115000	10309000	6410100	15418000	5362200	79
P19256	CD58	5	3	3	1	3	3	0	15.2	0	19.453	9	25793000	2639000	8320500	754550	1531100	12548000	0	15
P13987	CD59	4	4	4	4	4	4	4	25.8	0	36.309	6	632300000	124100000	141590000	79562000	69066000	147030000	70954000	48
P08962	CD63	4	3	2	4	3	2	3	21	0	36.241	12	64427000	10249000	14866000	7865700	8253200	14480000	8712100	29
P32970	CD70	1	0	1	0	0	1	0	7.3	0	6.4208	12	2561800	0	1273200	0	0	1288600	0	2
P60033	CD81	6	3	3	5	5	3	5	32.2	0	323.31	11	572860000	52828000	102160000	154160000	53447000	153780000	56485000	59
P21926	CD9	3	1	3	3	1	3	2	20.2	0	33.931	11	38028000	0	7607200	17705000	1343100	9657600	1715300	21
P48960;Q9UHX3	CD97	9	6	9	7	8	9	7	18.3	0	195.96	38	39626000	2907100	13420000	2336100	2608000	16170000	2184800	67
P14209	CD99	4	4	4	4	4	4	3	15.7	0	218.24	7	481330000	58251000	117520000	48170000	62878000	167870000	26638000	50
Q8TCZ2	CD99L2	1	1	1	1	1	1	0	7.6	0	4.1275	16	6888000	0	2646000	397130	468040	3376800	0	6
Q13042	CDC16	1	0	1	0	0	0	0	2.9	0	5.413	39	271280	0	271280	0	0	0	0	1
Q12834	CDC20	3	0	0	3	0	1	1	10.2	0	6.0494	30	827620	0	0	682020	0	145600	0	6
Q9UJX2	CDC23	3	0	0	2	0	1	0	6.7	0.00063331	2.4016	43	154180	0	0	126730	0	27448	0	4
Q16543	CDC37	18	8	14	7	8	13	7	46	0	59.779	30	32340000	3666000	10917000	1392700	1992300	12432000	1940800	72
O60508	CDC40	5	2	2	1	0	1	1	12.6	0	7.3946	43	1911400	779060	556730	0	0	575620	0	7
P60953;P17081;Q9H4E5	CDC42	13	9	12	9	10	13	11	61.3	0	299.47	10	532410000	53051000	160750000	36166000	44514000	191740000	46188000	123
Q5VT25	CDC42BPA	30	3	22	10	9	22	6	22.9	0	78.289	117	7310800	145840	2501200	557680	316210	3551300	238530	70
Q9Y5S2	CDC42BPB	22	1	17	7	10	12	7	17.5	0	101.61	111	3625700	117750	1727900	387010	239670	1016800	136580	45
Q00587	CDC42EP1	14	7	13	2	11	13	9	48.1	0	118.13	21	108100000	5967400	36437000	879410	8702600	50172000	5940200	80
Q9NRR8	CDC42SE1	2	1	2	2	1	2	1	62	0	101.49	3	192260000	11071000	56936000	8297100	6634000	103810000	5509700	15
Q9NRR3	CDC42SE2	2	1	1	2	0	1	2	66.7	0	25.429	2	243370000	10494000	90861000	6512300	0	122560000	12941000	5
Q99459	CDC5L	20	6	11	8	7	9	3	32.9	0	27.422	57	17992000	1851800	12513000	1042700	399600	2042400	142550	43
O00311	CDC7	1	0	1	1	0	1	0	1.7	0.0099048	1.2593	42	193620	0	53345	65638	0	74634	0	2
Q6P1J9	CDC73	7	1	1	6	0	0	2	12.4	0	6.3146	48	1330600	84119	0	1135800	0	0	110710	11
Q99618	CDCA3	6	2	6	0	4	5	1	32.8	0	209.58	20	18641000	388850	8432600	0	1141700	8677700	0	21
Q53HL2	CDCA8	8	4	5	1	2	7	4	38.2	0	21.962	23	9407000	1792400	2656800	175340	359420	3864700	558400	23
P19022;P55283	CDH2	17	4	13	6	7	16	7	27.2	0	323.31	46	78156000	2726500	28544000	1884800	1968300	40492000	2541000	73
O14735	CDIPT	2	1	0	1	2	0	1	9.9	0	4.0894	9	11821000	4807500	0	1793800	4160200	0	1059500	5
P06493	CDK1	15	8	12	11	10	15	9	55.2	0	72.424	22	109960000	12295000	23397000	12178000	10063000	43816000	8215400	78
Q00536	CDK16	7	1	6	2	3	6	1	19.4	0	17.76	38	3422700	0	1363900	95544	87730	1875600	0	14
Q00537	CDK17	2	1	1	1	1	1	3	6.5	0.0014544	2.173	40	89428	0	0	0	0	0	89428	3
P24941;Q00526	CDK2;CDK3	3	4	5	4	2	3	2	23.2	0	7.4833	24	2987600	961600	866090	508240	115980	535710	0	8
P11802;Q00534;Q96Q40;O94921;Q07002;Q9NYV4	CDK4	8	3	7	3	5	6	3	37.6	0	20.175	23	17385000	1133300	6878000	552190	961670	7293400	566590	23
Q00535	CDK5	4	3	3	3	2	3	3	15.4	0	5.9487	25	2148900	10958	549370	173560	68061	919960	426930	9
Q96SZ6	CDK5RAP1	15	13	2	3	9	8	4	31.4	0	130.26	44	13950000	8940100	726780	424910	915840	2652700	289630	43
Q96SN8	CDK5RAP2	6	1	2	4	0	1	0	4	0	3.9355	141	161880	0	47834	85456	0	28590	0	8
Q96JB5	CDK5RAP3	29	9	15	23	10	14	9	52.6	0	102.93	31	46409000	3903100	11387000	9629700	2848900	16256000	2384300	99
P50750	CDK9	2	1	1	1	2	2	1	8.9	0.0036203	1.7437	25	39436	0	0	0	39436	0	0	2
Q5VV42	CDKAL1	18	8	14	10	10	9	9	44.9	0	116.08	42	18039000	2104900	5101300	2615900	1836400	4956800	1423700	72
P42771;P42772	CDKN2A	8	7	7	4	7	7	6	66	0	69.926	12	70726000	12263000	20297000	2256900	6049100	24935000	4925200	50
Q01850	CDR2	1	1	1	1	0	0	0	3.5	0.00083945	2.3224	33	821030	246850	290480	283700	0	0	0	3
O95674	CDS2	1	0	0	0	0	1	0	3.6	0.0038183	1.7388	23	0	0	0	0	0	0	0	1
Q9UKY7	CDV3	6	0	4	0	2	4	1	52.3	0	197.71	21	11806000	0	5254500	0	185050	6064600	302090	18
Q9Y232	CDYL	1	1	0	0	0	0	0	2.2	0.0076832	1.4237	39	0	0	0	0	0	0	0	1
Q03701	CEBPZ	3	2	1	0	1	2	0	2.8	0.0016464	2.039	67	422380	199640	0	0	63094	159650	0	6
A8MTT3	CEBPZOS	4	3	1	0	1	2	0	41.2	0	4.2168	8	7941200	4893600	896050	0	0	2151500	0	6
Q9BXW7	CECR5	25	24	11	8	16	11	8	64.1	0	323.31	25	210620000	146350000	12946000	9006700	15196000	23733000	3388100	121
Q92879	CELF1	12	5	9	4	7	7	6	25.7	0	66.762	21	29815000	5115400	9116500	1926900	2874200	9843800	938600	46
Q9NYQ6	CELSR1	11	1	4	1	4	9	0	4.8	0	21.257	165	812160	11008	155300	21759	59105	564990	0	20
Q9HCU4	CELSR2	7	1	5	0	0	5	0	4.2	0	14.251	153	941060	0	376230	0	0	564830	0	10
P07199	CENPB	1	0	1	0	0	1	0	2	0.001255	2.2761	31	955440	0	598620	0	0	356820	0	3
Q02224	CENPE	7	0	2	1	1	2	3	3.5	0	3.8396	239	711590	0	264520	42497	30930	295990	77657	10
P49454	CENPF	5	2	1	2	0	0	1	1.9	0.00063345	2.4114	266	198400	32144	0	3350.8	0	0	162900	5
Q7Z7K6	CENPV	7	6	4	1	3	4	1	38.5	0	27.329	16	19309000	4598500	7187800	365330	1396900	5760400	0	19
Q6ZU80	CEP128	3	0	1	0	2	2	0	3.5	0	3.1299	93	501900	0	94203	0	101770	305930	0	3
Q9UPN4	CEP131	14	0	5	8	3	8	0	15.9	0	24.31	88	1904100	0	404150	770910	23740	705340	0	22
Q66GS9	CEP135	11	0	2	11	1	1	0	12.5	0	12.128	102	980840	0	366330	614510	0	0	0	14
Q9UPV0	CEP164	2	0	0	1	0	1	0	1.5	0.0055655	1.5707	106	94460	0	0	70569	0	23891	0	2
Q5SW79;Q96L14	CEP170	16	2	7	11	2	5	1	14.1	0	37.561	119	1306000	157380	301780	554520	74246	148910	69122	28
Q53EZ4	CEP55	23	3	11	7	8	12	9	48.3	0	90.781	38	12908000	49929	3757400	1552800	1199100	4891700	1457200	53
Q96MT8	CEP63	1	0	0	0	0	1	0	3	0.0042126	1.7129	52	0	0	0	0	0	0	0	1
Q5SZL2	CEP85L	2	0	1	1	0	1	0	4.8	0	12.846	61	402400	0	181690	53347	0	167360	0	3
Q9Y6K0	CEPT1	5	3	1	5	3	1	2	13.9	0	18.123	14	27118000	6435900	4036800	7200300	1762700	4398800	3283800	28
Q96G23	CERS2	7	6	6	5	5	7	6	16.1	0	87.46	19	91620000	14524000	21683000	12694000	6875500	29431000	6412900	52
Q6ZMG9;Q8N5B7	CERS6	4	3	4	1	3	4	1	9.4	0	3.6722	19	16773000	2111000	4945500	690400	639520	8061100	325490	13
P41208;Q12798	CETN2	7	2	4	7	2	4	3	50	0	271.87	12	29626000	1864900	8555900	10894000	543800	6871300	895310	27
O15182	CETN3	5	0	0	5	0	0	0	25.1	0	9.0629	14	4287200	0	0	4287200	0	0	0	5
Q9Y6A4	CFAP20	2	1	1	0	1	1	0	13	0	2.8914	15	1695700	756980	345170	0	0	593570	0	4
Q9P2B7	CFAP97	1	0	0	1	0	0	0	2.1	0.0016427	1.9973	30	74711	0	0	74711	0	0	0	1
P23528	CFL1	13	12	16	15	17	15	15	83.7	0	323.31	14	1049900000	105420000	307800000	68884000	76150000	402900000	88716000	162
Q9Y281	CFL2	10	6	12	11	11	16	12	72.9	0	64.369	14	139200000	644970	75142000	4405300	2073700	54069000	2864400	35
Q9UFW8	CGGBP1	11	4	5	1	3	4	4	52.1	0	10.299	14	8872200	3357100	2137800	217250	616830	1866700	676560	20
Q9P2M7;Q13614	CGN	92	21	78	15	21	85	19	72	0	323.31	104	61874000	2456000	24651000	1005100	1723300	31269000	768950	277
Q0VF96	CGNL1	7	2	6	1	0	4	1	6.8	0	15.845	109	7218900	0	4219000	17823	0	2982100	0	14
Q13111	CHAF1A	10	1	5	0	2	5	4	13.9	0	24.753	51	3444000	278740	909870	0	141540	1710600	403290	17
Q13112	CHAF1B	9	3	6	3	3	7	4	22.9	0	50.752	36	6373200	1322300	2510000	461660	169230	1273500	636480	29
Q96JM3	CHAMP1	8	5	4	0	2	4	1	13.7	0	16.8	70	1507300	596660	500260	0	144480	265890	0	15
Q96BP2	CHCHD1	8	6	1	3	7	4	2	61	0	176.5	9	76708000	43978000	0	6639800	10011000	15180000	899870	27
Q8WYQ3	CHCHD10	2	2	0	1	0	1	0	22.5	0.00042436	2.4955	3	21167000	17579000	0	3588600	0	0	0	4
Q9Y6H1;Q5T1J5	CHCHD2;CHCHD2P9	5	4	4	4	3	3	2	33.8	0	285.32	7	923450000	449820000	133700000	67543000	73995000	167140000	31248000	37
Q9NX63	CHCHD3	27	23	20	25	20	21	17	74	0	323.31	20	718380000	401340000	79003000	62708000	47029000	107070000	21229000	189
Q8N4Q1	CHCHD4	5	5	0	1	3	1	2	38.7	0	287.29	8	91738000	62479000	0	12362000	13170000	0	3726900	17
Q9BSY4	CHCHD5	8	8	0	3	4	2	1	78.2	0	45.696	9	30167000	21287000	0	1935000	2699600	3348700	896730	20
Q9BRQ6	CHCHD6	12	9	9	8	5	8	4	65.5	0	40.861	21	65046000	37108000	7497500	5937700	3800900	9677100	1024700	55
Q9BUK0	CHCHD7	4	3	2	3	3	2	1	52.9	0	13.049	8	39457000	21476000	1725900	3921200	4168500	6575700	1590100	14
O14646;Q9HCK8;Q8TD26;Q9P2D1	CHD1	15	7	11	11	5	11	5	13.5	0	63.524	121	5307500	608820	1860200	608420	247240	1821900	160920	54
Q86WJ1	CHD1L	56	13	48	24	14	51	28	58.9	0	323.31	66	125930000	2768300	51601000	6664400	1906800	59186000	3808000	249
Q14839;Q8TDI0;Q12873	CHD4	49	33	26	6	26	36	30	33.3	0	272.05	128	19275000	5193300	4141300	213550	1435100	6047200	2245000	192
Q8NE62	CHDH	19	17	3	3	5	2	1	48	0	103.86	43	21400000	18900000	836400	410260	593870	659270	0	41
Q14964	CHGA	15	6	11	11	9	11	15	77	0	100.74	21	84748000	10633000	19658000	22836000	3348000	19603000	8669700	76
Q9BWS9	CHID1	21	11	12	9	12	16	7	48.1	0	101.06	27	62577000	6311800	17311000	5646900	4272700	27061000	1973900	84
Q9HD42	CHMP1A	9	3	4	6	4	5	4	24	0	13.162	13	37131000	4564600	6786100	10620000	4441800	7335600	3382400	27
Q7LBR1	CHMP1B	3	2	3	1	1	2	2	10.6	0.00042544	2.5476	11	7025500	46645	1914800	0	603550	3535700	924840	11
O43633	CHMP2A	9	1	5	6	3	4	3	32	0	14.705	14	19956000	339960	6818100	4392900	244480	5145000	3015900	23
Q9UQN3	CHMP2B	7	0	3	3	3	4	3	31	0	11.187	16	14722000	0	3238600	3345400	1559800	4207500	2371000	16
Q9Y3E7;A0A140T963	CHMP3	4	0	3	3	1	2	1	18	0	4.5075	12	3280400	0	1173700	1428300	234840	0	443610	11
Q9BY43	CHMP4A	4	0	1	2	1	3	1	14	0	8.158	14	4278000	0	541950	1362500	0	2373600	0	8
Q9H444;P59074;Q96CF2	CHMP4B	14	11	9	13	11	10	7	44.2	0	271.71	16	147420000	24019000	23202000	60591000	15268000	17700000	6637400	77
Q9NZZ3	CHMP5	6	1	4	4	1	3	2	34.2	0	92.584	9	35675000	2107500	15661000	2304600	440890	12267000	2893700	16
Q96FZ7	CHMP6	8	5	8	4	5	6	3	33.3	0	139.01	11	138880000	9848300	45043000	11124000	9627400	56346000	6895400	44
Q9UHD1	CHORDC1	9	3	3	1	2	8	3	31.6	0	9.2637	31	6392400	623080	603760	86758	170430	4650700	257650	21
Q99653	CHP1	14	11	13	9	13	13	13	82.1	0	213.21	17	176710000	18417000	59963000	14234000	13471000	58788000	11838000	120
Q8IZ52	CHPF	3	0	1	1	1	1	0	6.7	0.0099164	1.268	44	1195200	0	621160	33239	14728	526080	0	3
Q9P2E5	CHPF2	4	0	0	2	1	3	1	5.6	0.001639	1.9735	56	346770	0	0	176240	33799	136720	0	7
Q9NRB3	CHST12	1	0	0	0	0	1	0	4.8	0	2.9973	31	242040	0	0	0	0	242040	0	1
Q8NCH0	CHST14	4	0	1	0	2	2	1	14.1	0	10.091	32	668610	0	79575	0	152040	285290	151720	7
Q86X52;Q70JA7	CHSY1;CHSY3	2	2	1	1	0	0	0	2.5	0.0055622	1.569	63	95158	41554	53605	0	0	0	0	3
Q8WVB6	CHTF18	3	0	0	4	0	1	0	5.1	0	4.892	62	583600	0	0	428680	0	154920	0	5
P0CG12	CHTF8	2	0	1	0	0	2	0	3.6	0.001643	2.0043	33	560310	0	317950	0	0	242360	0	3
Q9Y3Y2	CHTOP	9	6	5	3	6	6	5	35.1	0	304.79	24	80243000	13031000	26517000	2112100	7441300	27775000	3366500	44
O76071	CIAO1	6	1	3	1	1	3	1	30.7	0	17.72	16	4511200	378370	2656900	399400	242710	781640	52249	9
Q8IUL8	CILP2	10	0	6	4	5	3	1	11.9	0	30.168	77	2497200	0	553720	131850	132010	1646700	32926	14
Q14011	CIRBP	8	4	8	5	5	7	4	55.2	0	123.16	16	26675000	1893600	8754200	1803500	2247300	10832000	1144400	34
Q969X6	CIRH1A	6	3	3	2	3	2	1	13.8	0	15.24	42	2732000	702910	1031900	341390	183640	356410	115770	15
Q9NZ45	CISD1	7	7	5	6	4	6	2	53.7	0	213.54	7	283240000	192410000	16876000	33779000	5557300	34623000	0	34
Q8N5K1	CISD2	8	4	3	5	4	3	5	60	0	32.44	11	62237000	13103000	10896000	16206000	3771100	12494000	5765900	31
P0C7P0	CISD3	7	5	1	3	4	0	1	46.5	0	8.7928	12	17384000	12180000	0	1432500	3457000	0	313900	17
O14578	CIT	54	11	38	14	15	36	17	30.1	0	323.31	165	8145300	427920	3068500	529140	294380	3627800	197620	123
Q8WWK9	CKAP2	14	5	3	14	4	3	1	29.4	0	96.069	63	7038000	985370	651440	4356900	216880	750910	76498	31
Q07065;REV__Q9Y4H2;Q9ULE0	CKAP4	58	36	52	45	40	52	42	82.6	0	323.31	48	643260000	87163000	171130000	59668000	51765000	244590000	28949000	444
Q14008	CKAP5	91	38	63	68	36	64	43	47.5	0	323.31	146	56102000	5288400	15377000	10461000	2117600	19598000	3260900	387
P12277	CKB	25	18	23	14	20	22	20	80.1	0	323.31	27	703000000	83256000	225900000	24580000	52571000	273910000	42785000	243
P12532;P17540	CKMT1A	24	21	18	19	19	20	17	60.9	0	323.31	33	376580000	164480000	65943000	29807000	31059000	71860000	13422000	186
P61024	CKS1B	3	2	3	0	2	3	1	65.8	0	26.87	5	59091000	14035000	19223000	0	2843100	21346000	1643200	16
P33552	CKS2	6	0	4	2	3	5	1	73.4	0	17.089	5	58885000	0	22276000	1132800	3423200	30988000	1065500	19
Q7Z460	CLASP1	16	5	12	8	4	13	4	16.8	0	39.407	124	12288000	1521100	4524400	108450	24174	6021400	88464	32
O75122	CLASP2	23	8	17	11	7	17	10	26.5	0	214.24	99	7056600	490660	1343900	476240	194410	4283800	267620	78
Q96S66	CLCC1	18	9	13	11	11	13	8	43	0	205.33	41	32811000	3869100	9126900	3340900	3524900	11208000	1740400	91
P51790;P51793	CLCN3	10	4	9	6	5	9	5	13.8	0	38.992	37	26745000	2477600	9165800	1766400	2148800	8436500	2749500	44
P51795	CLCN5	5	3	6	4	5	5	4	8.8	0	31.133	34	23599000	1530800	8182600	2953600	2446400	6571300	1914400	31
P51797	CLCN6	13	1	5	3	4	5	6	24.9	0	44.215	49	5077300	119510	1692200	396630	206540	2241900	420460	39
P51798	CLCN7	41	26	33	34	30	32	34	38.9	0	323.31	37	688290000	71224000	213810000	69835000	59774000	177840000	95810000	366
P56749	CLDN12	1	1	1	1	1	1	1	6.1	0	9.9156	8	14212000	0	5945600	1021800	0	6185200	1059000	5
Q9NY35	CLDND1	1	1	1	0	1	0	1	8.7	0	44.158	12	6798400	992880	4146500	0	734160	0	924870	9
Q9Y240	CLEC11A	3	0	1	2	1	1	2	10.8	0	5.8522	19	3794000	0	707950	1480300	0	1221000	384750	9
O14967	CLGN	7	4	5	5	7	4	3	15.2	0	23.504	41	4951700	240990	1125100	425350	567890	2350500	241840	20
O00299	CLIC1	12	4	9	10	6	10	7	63.1	0	111.91	17	52650000	4719200	15830000	5987200	2878900	18757000	4477300	64
Q9Y696	CLIC4	8	2	2	2	4	2	1	50.2	0	75.096	19	8913300	1005200	1451300	1156500	1832600	3014300	453360	16
Q14677	CLINT1	14	5	7	2	3	8	9	26.6	0	39.183	29	17446000	1774400	4170100	276710	840570	7091200	3293400	36
Q96JQ2	CLMN	2	0	1	0	0	2	0	2.4	0.0036195	1.7429	55	55866	0	22909	0	0	32957	0	4
Q13286	CLN3	5	2	3	2	3	3	3	13.5	0	58.369	12	20891000	2154300	4761100	2587200	1833700	6819600	2735000	21
O75503	CLN5	15	10	11	12	13	11	12	34.1	0	266.55	28	291410000	26387000	84570000	30261000	27664000	81285000	41243000	120
Q9NWW5	CLN6	4	2	3	1	3	3	3	14.8	0	27.38	10	49144000	6828700	12424000	2205700	4855900	18972000	3857800	26
P54105	CLNS1A	4	3	3	2	1	4	3	37.1	0	83.562	12	41114000	4702600	10455000	1929400	388510	21097000	2541900	24
Q9H078	CLPB	38	30	19	24	24	23	20	52.8	0	323.31	55	99134000	51975000	9829800	7622400	6968800	19921000	2816900	206
Q16740	CLPP	15	14	11	11	10	10	6	46.6	0	323.31	17	554680000	284690000	77296000	44782000	29557000	111620000	6728300	115
O96005	CLPTM1	9	5	3	4	7	6	6	13.5	0	20.21	35	11785000	2093000	1332300	1739800	2442700	2643400	1534300	32
Q96KA5	CLPTM1L	7	5	6	5	6	7	3	19.1	0	89.398	34	34139000	3839500	10091000	2937700	2520600	13283000	1467100	41
O76031	CLPX	39	34	23	24	31	29	19	57.5	0	323.31	51	196560000	92957000	23197000	14352000	16893000	44554000	4610900	243
O94985	CLSTN1	3	2	0	0	2	2	1	3.7	0	5.5103	49	1098500	220830	0	0	167540	561750	148370	7
P09496	CLTA	12	7	11	8	9	9	8	27.4	0	54.715	10	222930000	17807000	77738000	17902000	16196000	78319000	14967000	69
P09497	CLTB	11	3	8	3	7	9	5	24	0	16.447	10	77342000	2884700	26866000	3493500	5381300	31130000	7586000	39
Q00610	CLTC	92	58	75	102	82	73	80	65.7	0	323.31	113	279930000	27934000	61264000	69190000	21091000	80857000	19594000	771
P53675	CLTCL1	1	13	18	24	18	17	18	11.9	0.00063304	2.3926	115	0	0	0	0	0	0	0	1
P10909	CLU	13	4	8	9	7	8	3	28.7	0	108.7	28	25208000	2418700	7161500	5814700	1555100	7453900	804150	43
O75153	CLUH	7	2	5	0	1	6	0	6	0	8.4923	84	1123600	45967	315380	0	39828	722390	0	13
Q8N0X4	CLYBL	19	17	5	5	8	6	1	57.1	0	260.97	24	47461000	30091000	6115800	1597400	2660900	6804700	191490	61
Q8NFW8	CMAS	6	5	3	0	0	3	1	21	0	31.216	33	2860000	580260	1082200	0	0	1197500	0	14
Q96DG6	CMBL	3	2	3	0	2	3	1	9.8	0	5.3684	19	5720200	345030	1741500	0	310930	3322700	0	13
Q7Z7K0	CMC1	8	7	3	3	6	4	2	61.3	0	145.29	9	141780000	98623000	13334000	5533100	9860200	12373000	2058400	30
Q9NRP2	CMC2	8	8	2	2	1	2	0	77.2	0	10.472	6	76112000	63091000	2218600	5466900	1676200	3659600	0	20
P56277	CMC4	3	3	2	1	2	0	0	42.6	0	9.7473	7	14847000	8657900	0	4107600	2081700	0	0	10
P30085	CMPK1	10	4	8	0	3	7	2	56.6	0	33.578	16	21148000	3263300	6144200	0	717810	10435000	587050	32
Q8IZR5	CMTM4	3	2	1	1	2	2	0	23.1	0	4.8118	9	13760000	2108400	2435800	485030	965850	7765000	0	13
Q9NX76	CMTM6	1	1	1	1	0	1	0	5.5	0.00042355	2.4786	9	20047000	3491600	4737400	2120400	0	9697900	0	5
P62633	CNBP	5	4	1	2	3	0	1	31.6	0	8.7909	16	6701600	4057800	929900	394600	1093200	0	226100	11
Q96KP4	CNDP2	3	0	2	0	0	2	0	8.6	0.00042454	2.4972	33	0	0	0	0	0	0	0	4
Q9P003	CNIH4	1	1	1	1	1	1	1	14.4	0	6.3523	4	60513000	14632000	11515000	8860300	5279000	15951000	4274700	7
Q6P9H4;G9CGD6;Q8WXI2	CNKSR3	4	0	1	1	0	3	1	10.1	0	5.4811	37	862270	0	326770	0	0	535510	0	6
Q15417;Q99439	CNN3	9	2	3	2	5	7	5	30.4	0	26.949	22	19442000	3786300	2421400	558060	957030	9003700	2715200	26
Q9H8M5;Q9NRU3	CNNM2	9	0	6	0	3	4	2	13.1	0	14.065	50	1484400	0	598240	0	30669	635820	219710	12
Q8NE01	CNNM3	23	13	19	9	15	20	9	39.7	0	126.47	47	41686000	6606100	11318000	1410300	3198400	17330000	1822600	100
Q6P4Q7	CNNM4	11	2	10	3	8	11	3	18.6	0	257.42	50	11138000	131300	3953900	294430	764000	5749400	244990	38
A5YKK6	CNOT1	26	2	6	18	10	8	5	13	0	34.926	148	2343500	83811	359230	1155000	222510	424900	98009	56
Q9H9A5	CNOT10	3	0	0	3	1	1	1	4.8	0	3.635	50	533510	0	0	260530	98272	174700	0	6
Q9UKZ1	CNOT11	3	1	1	3	0	3	0	6.3	0	4.3283	30	3094200	1747300	370080	479350	0	497490	0	6
Q9NZN8	CNOT2	3	0	1	1	1	1	1	10.6	0	6.2142	30	1234400	0	196640	391060	83484	396310	166900	5
O75175	CNOT3	8	0	2	6	1	2	2	8.6	0	15.171	27	2991200	0	471720	1406300	0	885130	228100	15
Q9UIV1	CNOT7	3	0	0	3	1	0	0	18.2	0	3.5307	16	1285400	0	0	991620	293820	0	0	4
P09543	CNP	38	24	28	23	25	28	22	67	0	323.31	36	173160000	28089000	41521000	20834000	13599000	58470000	10645000	211
Q9Y2B0	CNPY2	2	11	18	15	15	15	13	73.1	0	323.31	12	1019400000	149820000	269330000	116990000	128880000	283390000	70967000	168
Q9BT09	CNPY3	11	1	9	5	6	6	2	32	0	137.5	19	34609000	2103300	11418000	6203100	4543400	8411500	1929700	37
Q8N129	CNPY4	3	1	3	3	2	2	1	14.9	0	11.348	15	10957000	769800	3982300	1552000	1075000	3578400	0	11
Q6PJW8	CNST	2	0	1	1	0	1	1	2.8	0.003621	1.7479	30	445620	0	200400	16308	0	194760	34150	3
P26992	CNTFR	1	0	1	0	1	1	1	3.5	0.0053731	1.5861	19	1915900	0	680230	0	161740	887540	186430	3
Q12860	CNTN1	11	0	8	1	0	9	1	14.1	0	14.505	66	2015300	0	1237000	40729	0	698010	39554	16
P78357	CNTNAP1	1	0	1	0	0	0	0	1.1	0	4.0559	79	115890	0	115890	0	0	0	0	1
Q9UHC6	CNTNAP2	1	0	1	0	0	1	0	2.4	0	122.57	75	1003100	0	391700	0	0	611420	0	4
Q8N137	CNTROB	5	0	1	1	0	3	1	6.6	0	3.8797	65	1379100	0	999770	131780	0	247580	0	5
Q9GZY4	COA1	6	6	3	1	3	3	1	56.8	0	26.963	13	44556000	27791000	5052100	1287800	2290400	7668000	466770	29
Q9Y2R0	COA3	5	3	4	3	3	4	3	37.7	0	62.229	7	311830000	120050000	49528000	21608000	28296000	83019000	9322400	32
Q9NYJ1	COA4	5	4	1	4	2	1	1	65.5	0	109.63	7	99141000	47518000	9183900	16981000	8550900	13190000	3718100	27
Q5JTJ3	COA6	8	6	5	6	4	5	4	44.8	0	323.31	9	183150000	120690000	14140000	20806000	7511000	15475000	4527100	39
Q96BR5	COA7	17	16	10	11	13	9	5	81.4	0	323.31	18	154900000	87962000	14055000	21368000	13441000	14467000	3602400	95
Q13057	COASY	7	5	3	2	2	5	1	16.7	0	36.006	34	6641300	1688800	1748400	370770	255830	2471500	106020	22
Q53SF7	COBLL1	1	0	0	0	0	1	0	1.1	0.0042109	1.7045	83	85994	0	0	0	0	85994	0	1
O43405	COCH	5	1	3	2	3	3	2	9.8	0	7.8766	36	4820900	286760	1727300	398780	402250	1876400	129430	10
Q96JB2	COG3	1	0	0	1	0	0	0	1.4	0.0012497	2.2022	58	0	0	0	0	0	0	0	1
Q9UP83	COG5	3	0	1	2	0	0	0	4.9	0.00042608	2.571	52	718440	0	343570	374860	0	0	0	3
P38432	COIL	2	0	1	0	0	1	1	8	0	3.5095	38	1641800	0	663260	0	0	978530	0	3
Q99715	COL12A1	8	0	1	3	1	3	2	3.9	0	8.9525	183	471700	0	0	178310	26505	251760	15127	11
Q05707	COL14A1	12	2	7	3	3	6	1	8.4	0	35.003	98	1702100	134510	327130	112020	73256	984720	70481	20
P39060	COL18A1	18	8	11	18	12	11	9	13.6	0	187.75	81	50453000	3028600	13355000	11716000	2902700	16483000	2966700	92
Q9BXS0;Q86Y22	COL25A1;COL23A1	2	0	2	0	0	1	0	3.8	0.0016522	2.0887	42	110510	0	71464	0	0	39042	0	4
P02458	COL2A1	2	0	0	1	0	2	0	2.2	0.00084157	2.3521	94	89752	0	0	38821	0	50930	0	3
P02462	COL4A1	7	8	8	9	9	6	8	7.5	0	147.58	92	13237000	2158200	3209600	1830700	1391000	3536500	1111200	88
P08572	COL4A2	12	5	7	7	5	8	5	12.5	0	76.936	104	7855700	1134400	2086400	1116000	428830	2812600	277420	47
P12109	COL6A1	9	4	3	7	6	7	2	11.5	0	65.919	68	6348900	1774500	661250	1776700	242940	1669300	224190	31
Q5KU26	COLEC12	5	3	4	4	3	4	1	7	0	18.778	52	3656900	464390	964740	389990	340290	1386300	111090	21
Q8NBJ5	COLGALT1	42	28	24	30	32	28	18	61.6	0	323.31	43	152920000	27914000	32637000	20818000	15361000	49297000	6893600	211
Q8N668	COMMD1	5	0	0	5	0	0	0	25.8	0	15.35	13	2042900	0	0	2042900	0	0	0	6
Q9Y6G5	COMMD10	4	0	0	4	0	0	0	39.1	0	9.3193	14	3364800	0	0	3364800	0	0	0	4
Q86X83	COMMD2	5	1	1	4	1	0	0	30.7	0	39.282	14	5705800	663190	401950	4347600	293050	0	0	9
Q9UBI1	COMMD3	11	3	2	9	3	1	2	59.5	0	64.8	12	21587000	2575900	1120100	15718000	1584900	339960	247870	19
Q9H0A8	COMMD4	5	0	2	5	3	0	0	43.2	0	26.614	17	3506700	0	794240	2234600	477850	0	0	12
Q9GZQ3	COMMD5	5	0	0	5	0	0	0	26.8	0	8.395	17	3272300	0	0	3272300	0	0	0	6
Q7Z4G1	COMMD6	4	1	0	4	2	0	0	56.5	0	25.664	7	12913000	1284400	0	9887100	1741800	0	0	9
Q9NX08	COMMD8	6	1	0	4	3	2	1	37.7	0	41.66	15	14270000	2747900	0	8057300	1812900	1651600	0	16
Q9P000	COMMD9	7	0	0	6	2	0	1	54	0	12.709	15	8458100	0	0	7931600	362320	0	164200	13
CON__ENSEMBL:ENSBTAP00000006074;P49747	COMP	2	0	1	3	0	2	0	6.7	0.0082547	1.397	32	436650	0	0	436650	0	0	0	1
P21964	COMT	22	15	12	20	15	15	16	70.5	0	323.31	15	275320000	51400000	47681000	67514000	19805000	62944000	25973000	138
Q86VU5	COMTD1	8	7	1	4	3	2	2	60.7	0	131.32	19	41990000	35615000	0	2008500	1819300	2288400	258570	31
P53621	COPA	55	15	15	53	23	18	17	55.3	0	323.31	85	27686000	2232900	3722900	11980000	1331400	6895600	1523100	187
P53618	COPB1	26	5	10	23	7	7	7	38	0	115.27	69	13665000	552040	2477300	7208600	573740	2609900	243010	76
P35606	COPB2	38	10	12	37	20	14	11	56.7	0	273.67	56	32198000	2540900	4772700	14841000	2985400	5610300	1447200	117
O14579	COPE	11	3	6	11	7	6	6	51.6	0	178.55	23	23116000	1076200	5324500	7789400	2014500	5932800	978260	44
Q9Y678	COPG1	24	3	8	26	7	12	5	47.9	0	323.31	60	13303000	540690	2164200	5828300	621610	3721800	426840	73
Q9UBF2	COPG2	10	1	4	11	1	3	3	19.5	0	18.205	57	1727900	0	247440	1150500	0	229850	100130	12
P61201	COPS2	6	1	3	1	3	6	1	26.9	0	30.313	32	6331300	447310	1393800	95687	372830	4021700	0	18
Q9UNS2	COPS3	6	1	2	1	1	3	1	24.6	0	82.624	30	3065700	0	846270	0	155790	1958700	104910	11
Q9BT78	COPS4	6	0	5	0	3	4	2	19.5	0	27.597	35	4726000	0	1357300	0	642390	2569600	156620	13
Q92905	COPS5	2	0	1	0	0	2	0	7.8	0	4.3574	21	331190	0	0	0	0	331190	0	3
Q9UBW8	COPS7A	1	0	1	0	0	0	0	11.3	0	3.3657	18	589810	0	589810	0	0	0	0	1
Q99627	COPS8	4	0	1	0	1	2	1	32.5	0	8.3785	10	4526300	0	2778500	0	0	1747700	0	5
P61923	COPZ1	4	1	3	2	3	4	2	28.8	0	26.918	7	56301000	4815600	14838000	8906000	3228000	20987000	3527100	22
Q9H8M1;Q96MF6	COQ10B;COQ10A	2	2	0	0	0	1	0	8.4	0.001452	2.1602	23	1124500	804140	0	0	0	320340	0	2
Q9NZJ6	COQ3	9	9	1	3	2	2	3	33.1	0	114.38	25	25520000	20021000	788230	1351800	904630	1990500	464220	22
Q5HYK3	COQ5	16	15	3	3	8	6	3	60.9	0	103.67	23	42874000	33031000	859880	728000	2826500	5183500	244820	46
Q9Y2Z9;REV__Q9Y5G5	COQ6	14	12	7	5	8	6	3	42.3	0	89.775	19	46481000	30019000	4004500	1415200	3428200	6937700	676240	44
Q99807	COQ7	13	13	3	1	2	5	3	60.4	0	56.375	16	41530000	29800000	2466200	419180	1055500	6433400	1356200	37
O75208	COQ9	13	9	4	5	9	6	3	46.9	0	243.94	20	42596000	24284000	3636500	1705300	5333700	6540200	1095900	52
P31146	CORO1A	1	1	0	1	0	0	0	3.7	0.0080629	1.4065	26	116750	0	0	116750	0	0	0	1
Q9BR76	CORO1B	14	4	9	6	9	10	6	33.9	0	89.132	28	31751000	1981300	8486400	1918700	3037300	15441000	885850	54
Q9ULV4;Q6QEF8	CORO1C	36	18	27	28	25	29	19	61	0	323.31	27	368860000	25034000	118130000	47921000	28621000	133720000	15432000	228
P57737	CORO7	6	0	3	1	1	6	1	10.3	0	16.764	42	2779300	0	701600	105430	95768	1770100	106430	12
Q14019	COTL1	6	2	3	1	5	4	3	54.2	0	28.989	11	11099000	2097000	2271000	0	1878500	4031500	821360	24
Q9Y6N1	COX11	6	6	1	3	1	1	1	28.6	0	75.081	20	29085000	21790000	1591700	3408100	549740	1405200	339970	18
Q96I36	COX14	1	1	0	1	0	0	0	21.1	0	11.888	6	2119700	1378500	0	741210	0	0	0	3
Q7KZN9	COX15	4	4	1	2	3	2	0	13.2	0	22.417	23	16000000	11143000	1000500	766840	944140	2146400	0	16
Q9P0S2	COX16	3	3	1	2	2	2	1	26.4	0	5.7719	9	23909000	15179000	1056800	2336700	1340400	3996200	0	12
Q14061	COX17	7	6	1	4	3	1	2	93.7	0	172.04	5	338800000	243170000	18765000	24246000	24123000	21606000	6890600	31
Q8N8Q8	COX18	2	2	1	0	0	1	0	5.4	0.0014559	2.188	18	2950900	2055600	325140	0	0	570170	0	4
Q49B96	COX19	6	5	0	3	1	0	1	46.7	0	7.4683	7	51921000	49723000	0	433510	1250500	0	513550	13
Q5RI15	COX20	4	4	1	2	1	2	0	23.7	0	45.255	7	58746000	33736000	0	2312100	1011800	21686000	0	10
P13073	COX4I1	18	17	13	11	17	13	12	62.1	0	203.6	17	1489300000	855160000	161540000	86286000	143450000	222590000	20232000	179
P20674	COX5A	10	9	7	9	10	7	5	61.3	0	305.83	14	2725600000	1344500000	456060000	132560000	200760000	544710000	46996000	94
P10606	COX5B	13	9	9	10	9	8	9	66.7	0	91.071	11	1939500000	1023700000	273260000	121980000	109910000	354960000	55674000	99
P12074	COX6A1	1	2	1	1	2	2	2	43.1	0	81.096	7	680060000	572310000	17736000	17480000	21528000	18171000	32835000	30
P14854	COX6B1	9	9	7	7	8	6	5	75.6	0	236.09	8	1841400000	1180800000	163750000	135920000	129920000	168230000	62764000	94
P09669	COX6C	10	10	6	7	8	7	7	53.3	0	121.32	8	1912800000	1014300000	256540000	116020000	112370000	359820000	53755000	83
P14406	COX7A2	3	3	3	3	3	3	2	30.1	0	238.36	6	1562900000	1011900000	129330000	135030000	86907000	188360000	11378000	24
O14548	COX7A2L	5	4	2	2	3	4	1	61.4	0	82.274	8	48641000	25651000	5402300	2222500	3903900	11461000	0	21
P15954	COX7C	5	3	2	4	2	3	2	65.1	0	48.915	7	107150000	36131000	8001700	29380000	1930400	28822000	2884300	24
P10176	COX8A	1	1	1	1	1	1	1	13	0.0036356	1.7763	4	15093000	5726000	1340700	1389700	1409300	2128100	3099200	8
O75976	CPD	48	15	30	24	34	35	22	39.4	0	314	88	34681000	3397000	8556800	2593100	5125800	13148000	1860500	190
P16870	CPE	8	1	6	2	4	7	2	24.8	0	60.398	30	11923000	232320	4822900	488120	617880	5528900	232440	31
Q99829	CPNE1	29	14	4	26	14	5	3	47.5	0	250.99	28	129080000	31206000	2745000	75625000	16258000	3154400	90029	98
Q96FN4;Q96A23;O95741	CPNE2	14	5	9	3	7	9	8	36.3	0	52.267	32	24636000	10605000	6023600	314680	973330	5093800	1626000	48
O75131	CPNE3	38	24	24	30	28	28	32	55.9	0	323.31	30	396280000	51267000	63259000	76861000	43720000	95807000	65364000	256
Q9UBL6	CPNE7	5	1	2	1	1	2	5	11.8	0.0012555	2.2857	43	716310	0	90761	0	0	274060	351490	5
Q86YQ8;Q8IYJ1;Q9HCH3	CPNE8	24	9	16	9	14	16	19	47.5	0	230.65	37	43838000	1839500	16176000	2227500	2008200	17597000	3989500	97
P36551;H0YA22	CPOX	30	27	19	23	21	20	18	61.7	0	323.31	35	237210000	118820000	33478000	21618000	17977000	37687000	7634600	193
Q9Y646	CPQ	5	0	4	1	0	4	1	14.4	0	48.299	26	5095800	0	2233600	171270	0	2690900	0	10
P31327	CPS1	73	68	24	28	36	32	4	64	0	323.31	99	55417000	40063000	3574300	2358800	2461600	6857700	101920	246
Q10570	CPSF1	5	0	3	0	4	1	0	4.4	0	43.633	93	866740	0	231760	0	467950	167030	0	8
Q9P2I0	CPSF2	3	1	2	0	1	2	1	7	0	7.0156	57	715420	0	270610	0	0	286340	158470	6
Q9UKF6	CPSF3	4	2	2	0	1	4	1	5.7	0	4.0413	40	2638900	277240	739120	0	130360	1366700	125440	11
Q16630	CPSF6	4	3	1	3	1	2	1	9.8	0	58.633	24	4510700	1166200	852070	533510	263120	1695800	0	12
Q8N684	CPSF7	4	0	2	0	2	1	1	11.9	0	5.1176	25	732650	0	207660	0	218740	306250	0	6
P50416	CPT1A	12	11	3	3	4	2	3	21.6	0	60.946	49	5140300	3686300	431860	95765	302490	485460	138400	30
P23786	CPT2	43	39	18	20	30	20	17	62.6	0	323.31	46	157090000	114380000	9674300	6139900	9151500	15913000	1832700	192
Q9H3G5	CPVL	30	23	24	26	26	28	28	47.9	0	323.31	26	5706200000	598470000	1501900000	664440000	584710000	1499800000	856850000	516
P43155	CRAT	16	15	1	1	4	3	0	33.1	0	64.99	43	10636000	8839700	592970	149530	643610	410420	0	30
P16220;P18846	CREB1;ATF1	4	1	1	0	1	1	1	15.8	0.0016485	2.0587	9	4753600	474270	1812900	0	384970	1580200	501270	7
O75629	CREG1	10	9	9	8	8	8	9	47.3	0	323.31	13	3473500000	282170000	1288500000	105260000	263860000	1188300000	345460000	219
Q96HD1	CRELD1	2	0	0	1	1	0	0	6.7	0	4.7327	23	261390	0	0	92596	168790	0	0	2
Q6UXH1	CRELD2	8	1	4	6	3	5	5	19.3	0	26.953	16	18079000	1291100	3689100	3453000	1628000	7259600	758190	30
P46109	CRKL	4	0	3	0	0	3	1	13.9	0	3.4825	21	4834800	0	1999500	0	0	2835300	0	7
Q8IUI8	CRLF3	3	1	0	1	0	1	0	10.2	0	6.989	27	173960	0	0	47905	0	126060	0	3
Q9UJA2	CRLS1	2	2	0	0	0	0	0	17.6	0	3.0027	15	1321900	1321900	0	0	0	0	0	2
Q9BZJ0	CRNKL1	5	1	2	4	1	0	0	6.8	0	4.5534	67	415300	74187	0	271160	69952	0	0	8
Q5TZA2	CROCC	6	2	2	2	1	4	1	3	0	3.5535	188	3093600	641480	1006200	213340	0	1066000	166650	9
Q9UKG9	CROT	5	5	0	0	1	0	0	12.4	0	6.7186	42	1761200	1761200	0	0	0	0	0	6
O75718	CRTAP	24	11	10	20	15	15	10	61.3	0	190.32	34	55210000	5423400	11700000	10639000	6209300	18023000	3215200	98
P07320	CRYGD	4	1	3	0	2	2	0	37.9	0	7.6799	13	9568200	0	6223800	0	1071100	2273300	0	11
Q08257	CRYZ	22	19	13	12	15	17	11	76	0	288.5	26	250880000	151600000	22983000	14701000	17205000	38473000	5925000	140
O95825	CRYZL1	2	0	0	2	0	0	0	10.3	0	5.4987	25	841310	0	0	841310	0	0	0	2
O75390	CS	28	25	22	22	23	23	21	56	0	323.31	25	2021900000	1123700000	193270000	94948000	139400000	402950000	67619000	310
O75534	CSDE1	26	7	18	4	9	19	10	34	0	196.31	60	18350000	1323500	6621000	553190	920990	8015100	916730	82
P55060	CSE1L	25	10	10	6	12	13	11	25.6	0	152.3	62	273660000	1672400	262730000	678650	1274700	5639900	1658200	65
P41240;P42679	CSK	7	4	3	2	1	6	2	20.9	0	24.028	35	4438900	748680	1240300	128020	93480	2087600	140840	21
P48729;Q8N752	CSNK1A1	16	5	8	11	6	7	7	54	0	39.494	23	18349000	2007600	3840400	5712800	827680	4614900	1345300	52
P48730	CSNK1D	2	2	3	8	2	2	1	31.6	0	4.3179	29	1453900	0	721480	161770	0	570660	0	1
P49674	CSNK1E	5	2	3	10	4	4	2	35.1	0	23.721	29	6989300	634850	901260	3138400	813270	1196400	305130	31
Q9HCP0	CSNK1G1	4	5	10	5	5	9	7	29.6	0	9.1996	33	1334300	0	595920	0	69792	440700	227880	9
P78368	CSNK1G2	5	6	10	8	9	13	10	44.8	0	36.074	33	2421800	106390	0	339610	446030	1068900	460790	13
Q9Y6M4	CSNK1G3	7	7	14	8	8	16	12	41.6	0	149.22	36	42745000	2060700	13814000	1242100	2303900	20307000	3017800	89
P68400;Q8NEV1	CSNK2A1;CSNK2A3	19	11	11	14	8	12	7	58.3	0	93.893	21	63495000	7363500	9592500	22389000	4499900	16983000	2666500	72
P19784	CSNK2A2	10	3	3	9	3	3	3	34.6	0	19.2	24	7926500	1094300	1189800	3435000	251630	1536900	418870	18
P67870	CSNK2B	7	4	3	6	5	3	5	47.9	0	93.998	13	48227000	5616500	10611000	16117000	4764500	8072500	3045000	31
Q6UVK1	CSPG4	27	0	17	1	2	26	0	16.2	0	153.79	105	8009400	0	2456500	76803	162040	5314100	0	54
Q16527	CSRP2	5	1	2	2	3	3	1	33.2	0	11.49	17	7279500	1048800	2411100	116190	1322700	2380700	0	12
P01034	CST3	3	1	2	2	2	3	2	25.3	0	4.7239	11	14666000	1499800	3143400	2460500	2118400	4892500	551030	14
P04080	CSTB	3	0	2	1	1	2	1	30.6	0	8.5609	9	9370600	0	3535600	0	1800100	3405400	629500	8
Q05048	CSTF1	7	1	5	0	4	3	1	23.4	0	28.951	25	5549000	738650	1448700	0	1167000	2194600	0	14
P33240	CSTF2	5	3	5	0	5	5	3	23.9	0	12.577	43	5138000	342860	1732400	0	498870	2135400	428470	22
Q9H0L4	CSTF2T	3	2	5	0	3	5	2	14.6	0.00084264	2.3701	39	498300	0	137370	0	41507	319410	0	5
Q12996	CSTF3	6	0	2	0	2	3	2	10.7	0	11.65	52	1105900	0	107640	0	84389	366000	547860	12
Q01459	CTBS	17	10	14	9	9	12	12	48.1	0	323.31	22	202810000	15090000	70365000	11161000	13332000	62337000	30526000	112
P49711;Q8NI51	CTCF	7	2	4	0	4	2	3	8.4	0	5.2916	38	2904400	265800	894010	0	308540	748820	687260	19
Q9GZU7	CTDSP1	2	2	2	2	2	3	3	13.4	0	13.355	15	16942000	1405900	4754300	357070	145800	7807800	2471300	17
O15194	CTDSPL	1	1	0	1	0	1	2	7.6	0.0016434	2.0055	17	95802	0	0	0	0	0	95802	1
Q05D32	CTDSPL2	6	3	5	0	1	4	2	11.2	0	43.004	24	5171800	1077800	2608700	0	61246	1023500	400510	16
P32929	CTH	1	0	0	0	0	1	0	7.7	0	11.563	25	469670	0	0	0	0	469670	0	0
P35221;REV__Q9P2T0;Q9UI47	CTNNA1	52	25	48	18	29	50	32	69.8	0	323.31	67	144810000	10170000	50521000	3613800	7209100	67460000	5833800	266
P26232	CTNNA2	1	3	6	4	6	8	6	13.3	0	61.856	67	4988600	0	1927900	137930	136240	2612300	174190	11
Q9UBT7	CTNNAL1	13	2	2	9	4	3	2	25.5	0	79.147	51	3709900	347910	1117600	1706000	67414	328780	142230	24
P35222	CTNNB1	32	18	32	17	21	32	20	56.2	0	323.31	48	341710000	13487000	133950000	5400700	12024000	169500000	7353400	195
O60716	CTNND1	48	26	37	32	33	41	25	58.3	0	323.31	64	118340000	12875000	33332000	7992700	9443100	50163000	4529700	270
O60931	CTNS	1	1	1	0	1	1	1	2.5	0.0051783	1.6002	10	2449500	0	0	0	0	0	2449500	5
P17812	CTPS1	23	11	14	4	19	17	11	59.6	0	106.47	38	33042000	5129300	8935700	940650	4164100	12043000	1829400	88
Q9NRF8	CTPS2	4	5	1	1	3	3	2	15.5	0	10.152	42	1549800	840200	0	309090	61650	338900	0	7
Q6PD62	CTR9	5	2	1	4	0	1	0	8.3	0	23.521	74	610410	153530	67962	283090	0	105820	0	8
P10619	CTSA	23	15	19	19	17	20	17	39.4	0	323.31	26	1873200000	173680000	497290000	218020000	190630000	548160000	245400000	223
P07858	CTSB	21	14	17	15	17	16	19	46.3	0	323.31	19	6453500000	705430000	1612100000	615420000	812860000	1409200000	1298500000	352
P53634	CTSC	26	17	20	20	17	21	21	58.1	0	323.31	26	2887800000	357220000	693730000	269650000	285360000	718720000	563160000	391
P07339;Q96BN8	CTSD	34	24	33	29	26	31	31	62.4	0	323.31	25	17339000000	1257000000	5737500000	1368500000	1298500000	5255200000	2422600000	674
Q9UBX1	CTSF	8	4	6	2	6	5	7	22.3	0	58.533	35	13298000	1374600	4140500	1191300	2644300	2009000	1938300	37
P09668	CTSH	14	6	11	9	11	12	10	43.6	0	320.79	19	202920000	18157000	59376000	16015000	22971000	58740000	27663000	109
P07711;Q5NE16	CTSL	17	11	14	12	10	14	13	46.8	0	323.31	15	1203000000	111840000	393340000	117270000	104060000	308120000	168400000	159
P43234	CTSO	7	0	6	3	4	7	5	24.3	0	89.508	16	26227000	0	10315000	1156100	1919300	8743300	4093400	33
O60911	CTSV	9	5	9	8	6	7	5	29.6	0	70.61	23	60247000	4445700	20807000	6566900	4202300	20648000	3576600	49
Q9UBR2	CTSZ	14	8	10	11	10	11	10	45.2	0	265.26	18	643940000	65784000	202740000	45355000	67700000	198390000	63967000	85
Q14247	CTTN	34	11	24	11	20	30	9	60.7	0	285.07	42	87869000	10156000	39321000	2781100	4734500	28747000	2129500	129
Q13616;A0A286YF31;Q8IW00	CUL1	22	6	7	16	6	9	6	28.6	0	121.78	60	10731000	1567000	1900400	3486300	547050	2907300	323180	59
Q13617	CUL2	12	2	1	11	0	4	1	18.5	0	21.426	52	15475000	424940	7840400	1154900	0	5974900	79689	25
Q13618	CUL3	20	6	10	17	9	12	10	29.2	0	122.99	64	8490700	626480	1656500	2682400	403220	2681500	440660	80
Q13619	CUL4A	6	4	4	2	5	5	1	12.6	0	13.658	67	1688200	396300	295240	89534	80077	778870	48162	19
Q13620	CUL4B	3	2	3	1	1	3	1	5.4	0	4.4184	72	954860	80913	81580	0	0	792370	0	4
Q93034	CUL5	2	0	2	0	0	1	1	2.6	0.00042571	2.554	69	429610	0	190110	0	0	239490	0	5
O60888	CUTA	6	5	3	1	3	1	3	49.2	0	25.004	9	39396000	22268000	8117600	208620	2280800	3450200	3070400	23
P39880	CUX1	5	3	0	2	1	2	0	4.4	0	5.6438	96	389490	198800	0	96657	0	94038	0	7
Q9P013	CWC15	1	1	1	1	1	1	1	4.8	0.00021395	2.6441	16	4440600	373610	396620	167760	168290	3334300	0	5
Q9HCG8	CWC22	11	0	9	3	3	6	0	15.3	0	16.293	63	3945100	0	1478100	652770	80625	1733600	0	25
Q6UX04	CWC27	4	0	0	4	0	0	0	18.2	0	23.749	28	592810	0	0	592810	0	0	0	8
P78310	CXADR	18	12	15	11	14	14	12	55.9	0	199.27	28	137080000	10546000	52045000	4290600	7318700	55823000	7058800	124
P61073	CXCR4	3	1	3	1	2	3	2	8.8	0	45.074	16	8267700	387870	2686500	166850	491160	3839200	696040	17
Q96DE9;Q8TE69	CXorf40B;CXorf40A	4	4	0	0	0	0	0	32.3	0	5.6476	11	2368200	2368200	0	0	0	0	0	5
Q9H5V9	CXorf56	2	0	1	1	0	0	0	9.5	0	2.7223	16	357760	0	0	357760	0	0	0	2
Q6NSI4	CXorf57	7	0	2	2	0	3	1	9.8	0	7.4059	57	733110	0	231630	73404	0	428080	0	8
O14569	CYB561D2	1	1	1	0	1	1	1	5.4	0.0014508	2.1441	7	11976000	2410200	3178300	0	646160	4753600	987280	5
P00167	CYB5A	6	6	5	6	6	5	5	49.3	0	168.32	9	221850000	33745000	54764000	36902000	16525000	66726000	13185000	64
O43169	CYB5B	6	5	6	6	4	6	5	48	0	175.04	10	473480000	90804000	111140000	53563000	50349000	135610000	32012000	52
Q9UHQ9	CYB5R1	18	16	7	11	7	7	4	70.8	0	200.63	21	112500000	74435000	7845400	10002000	4340500	13488000	2385000	80
P00387	CYB5R3	21	17	16	16	15	16	11	82.7	0	323.31	18	535190000	163450000	104320000	55300000	43839000	144250000	24028000	159
P08574	CYC1	11	11	7	6	8	7	6	39.7	0	323.31	20	258720000	160450000	20850000	12438000	22399000	34629000	7956300	82
P99999;CON__P62894	CYCS	23	20	14	17	11	14	9	81	0	281.43	9	1328900000	952200000	90137000	86768000	39621000	147940000	12275000	139
Q7L576	CYFIP1	10	9	13	14	14	12	7	17.2	0	44.351	81	11962000	2447100	3169600	1621800	1068700	3321700	332980	71
Q96F07	CYFIP2	4	6	10	9	7	8	7	13.2	0	40.893	84	1370000	0	433600	139430	107360	645640	44021	8
Q6UW02	CYP20A1	3	1	1	1	0	2	1	7.1	0	3.2686	30	2329000	246840	738390	267240	0	836010	240480	7
Q8N118	CYP4X1	2	0	1	2	0	2	0	6.3	0	3.7305	35	2075400	0	632490	821420	0	621440	0	3
Q16850;A0A3B3ITR4;C9IYR8	CYP51A1	25	16	16	15	14	18	16	53.9	0	160.29	31	71245000	6372100	15583000	12058000	6867900	23924000	6439900	120
O00622	CYR61	4	0	0	4	0	0	1	12.1	0	5.3508	30	873590	0	0	873590	0	0	0	5
Q8N465	D2HGDH	13	13	1	2	2	0	0	32.4	0	52.375	32	12697000	11726000	592550	236610	141870	0	0	31
Q9Y4D1	DAAM1	7	0	4	0	0	6	1	7.4	0	26.648	82	1536200	0	719010	0	0	801030	16128	13
P98082	DAB2	1	0	1	1	0	1	0	1.6	0.0036283	1.7607	40	148050	0	0	0	0	148050	0	3
P61803	DAD1	2	1	2	1	1	2	1	19.5	0	6.4297	5	44323000	4083900	13812000	1617500	1590300	21682000	1537400	10
Q14118	DAG1	15	1	14	5	7	12	8	18.8	0	74.618	52	26805000	0	12792000	1083500	625250	11170000	1134100	72
Q8NCG7	DAGLB	7	2	4	4	6	5	4	14.1	0	27.289	37	5007800	342190	1273200	1063200	899520	763830	665800	25
P51398	DAP3	31	30	12	15	23	17	12	64.1	0	323.31	29	210000000	135830000	14786000	8719400	15469000	29229000	5975000	154
P14868	DARS	31	10	8	30	12	16	12	70.3	0	222.71	43	42976000	4967000	4318000	15009000	2552000	14341000	1789100	110
Q6PI48	DARS2	47	45	14	24	25	22	15	68.4	0	323.31	49	240240000	164000000	9060700	11573000	13414000	22702000	19494000	218
Q96EP5	DAZAP1	11	7	4	4	9	5	8	38.3	0	177.6	17	59331000	7388400	16469000	1432500	7536700	20713000	5792100	54
Q16643	DBN1	32	6	24	11	16	26	11	46.7	0	323.31	33	74437000	2817000	24562000	2400200	5504500	36034000	3119500	118
Q9UJU6	DBNL	14	4	11	6	5	11	5	42.6	0	235.42	26	21837000	951360	9056200	2424400	494490	8697700	213020	51
P11182	DBT	26	23	12	14	13	13	10	55.4	0	182.01	38	89139000	61045000	4486500	5382000	4446500	12523000	1255900	110
Q9NV06	DCAF13	7	2	2	0	3	1	3	20.2	0	9.4764	34	1944800	627290	285930	0	336690	124260	570650	13
P61962	DCAF7	4	0	3	2	1	3	0	14.3	0	6.2145	20	3255400	0	514070	431470	172290	2137500	0	9
Q8WVC6	DCAKD	10	5	5	5	0	5	3	53.7	0	13.59	16	22017000	8069500	3294400	5247500	0	4507000	898120	24
Q8N8Z6	DCBLD1	5	0	3	0	0	4	0	13.1	0	15.578	49	1807300	0	797820	0	0	1009500	0	6
Q96PD2	DCBLD2	4	1	4	0	2	3	1	7.6	0	38.631	40	2726700	86384	791250	0	155520	1491000	202570	10
P81605	DCD	5	4	3	5	3	2	3	46.4	0	38.77	7	125000000	32505000	20953000	49906000	6855100	8992200	5792600	33
Q14203;E7EWF7	DCTN1	33	6	13	15	13	17	13	28.7	0	142.29	89	8832700	929110	1955500	1244400	644520	3261700	797540	80
Q13561	DCTN2	20	5	14	11	10	16	7	58.1	0	108.28	29	27621000	1947900	8226900	3999400	1669800	10300000	1476900	80
O75935	DCTN3	2	0	0	2	1	0	1	16.7	0	12.184	13	485800	0	0	0	0	0	485800	4
Q9UJW0	DCTN4	3	0	0	2	1	1	1	8.3	0	5.3145	31	1158800	0	0	431180	85225	492080	150330	8
Q9BTE1	DCTN5	2	0	2	0	0	2	0	11	0.0022431	1.8954	9	16977000	0	5844200	0	0	11133000	0	5
O00399	DCTN6	2	0	2	1	0	2	0	14.7	0	3.5288	10	6943500	0	2890500	512710	0	3540200	0	4
Q9H773	DCTPP1	4	3	3	0	3	4	3	33.5	0	26.99	12	38128000	3656700	10868000	0	3854000	17047000	2701000	23
Q7Z4W1	DCXR	12	10	5	8	9	6	5	62.3	0	116.64	20	83964000	52831000	6138300	5130300	9673200	7575000	2616500	61
O94760	DDAH1	6	1	5	1	6	5	1	35.4	0	67.858	20	20475000	287560	9599800	431780	1666000	8371900	118210	20
O95865	DDAH2	4	0	5	0	3	5	0	24.9	0	13.68	19	5634900	0	2521300	0	379500	2734200	0	11
Q16531	DDB1	37	24	18	18	21	15	17	36.4	0	229.41	63	35073000	10075000	8067200	3588000	2581700	8156500	2604500	141
Q92466	DDB2	1	1	1	0	0	1	0	4.4	0.008827	1.37	30	1713800	371310	377540	0	0	964950	0	2
Q5TDH0	DDI2	5	1	0	1	1	5	1	21.3	0	26.308	26	3182800	244450	0	98841	120880	2500000	218620	8
P39656	DDOST	16	12	15	13	11	14	13	46.9	0	323.31	29	357870000	85414000	58358000	41839000	36829000	109750000	25671000	166
Q96HY6	DDRGK1	19	10	12	15	11	15	12	61.5	0	323.31	20	148060000	18453000	35424000	14285000	13470000	55227000	11197000	100
P30046;A6NHG4	DDT;DDTL	5	2	4	1	2	4	1	50	0	13.348	8	27906000	4621700	7960400	1616700	655910	12348000	703760	13
Q92499	DDX1	35	13	17	30	18	15	12	55.5	0	218.01	48	41801000	6487700	6502600	14459000	4237400	7683300	2430900	122
Q13206	DDX10	4	2	2	0	1	1	0	5.8	0.0022422	1.8932	60	539070	94750	345530	0	0	98788	0	4
Q92841	DDX17	27	27	27	30	24	28	24	51	0	323.31	45	68393000	14090000	16219000	6862200	4331100	21880000	5010900	144
Q9NVP1	DDX18	13	7	8	2	2	7	3	21.5	0	25.107	43	7505600	1599600	2012100	354820	176060	3057200	305750	33
Q9NUU7;Q9UHL0;Q9BY66	DDX19A	3	1	10	5	4	15	4	39.3	0	76.894	35	14466000	298770	3466700	843870	352410	8472200	1032500	49
Q9UMR2	DDX19B	1	1	8	4	4	13	2	34.7	0	4.1403	33	277040	0	139880	0	0	137150	0	2
Q9UHI6	DDX20	12	0	6	9	4	3	3	18	0	26.93	58	2728800	0	934530	908490	217810	476760	191190	28
Q9NR30	DDX21	53	34	33	21	30	31	33	57.5	0	323.31	53	97473000	20820000	25704000	5605400	7973100	28322000	9048200	259
Q9BUQ8	DDX23	5	1	1	3	0	2	0	7.7	0	11.7	60	904890	94425	78741	238570	0	493160	0	9
Q9GZR7	DDX24	10	1	0	9	0	1	0	17.7	0	23.257	56	1753600	543630	0	1209900	0	0	0	12
Q96GQ7	DDX27	8	2	0	1	4	2	1	10.9	0	12.198	49	2116700	351150	0	1140800	435380	189410	0	9
Q9NUL7	DDX28	27	22	10	11	20	14	6	59.3	0	113.56	42	30136000	18402000	2174100	1486300	3036500	4792000	244470	94
O00148	DDX39A	6	14	13	10	13	14	16	55	0	32.056	29	14061000	1978700	3413800	448950	797550	6408100	1014400	19
Q13838	DDX39B	14	19	17	15	18	21	22	63.8	0	323.31	29	200570000	33482000	59237000	8022400	13573000	69961000	16296000	157
O00571;O15523;Q9NQI0	DDX3X;DDX3Y	46	24	37	37	34	35	28	60	0	323.31	46	202320000	26086000	53042000	25803000	17893000	67893000	11604000	245
Q9UJV9	DDX41	17	1	12	6	4	15	2	37	0	68.021	50	11508000	92276	3482900	931570	252950	6621100	126700	43
Q86XP3	DDX42	10	2	3	0	4	6	3	17.6	0	37.017	65	1925500	44287	399270	0	324340	1083800	73745	20
Q7L014	DDX46	17	1	5	7	6	9	8	21.1	0	48.655	72	3621800	115620	499670	786570	223810	1659900	336260	40
Q9H0S4	DDX47	6	3	3	4	4	4	3	18.2	0	11.36	29	8069000	1047100	1887100	1039400	769030	2588600	737900	24
Q9Y6V7	DDX49	2	2	0	1	0	0	1	7.9	0	6.1773	36	110470	0	0	110470	0	0	0	5
P17844	DDX5	33	33	34	34	34	36	24	58.5	0	323.31	43	174050000	36885000	37004000	20531000	16257000	52022000	11347000	271
Q9BQ39	DDX50	10	6	8	5	6	8	7	19.9	0	21.905	52	4838500	1211900	1246800	221190	375970	1504100	278460	29
Q9Y2R4	DDX52	7	3	2	3	0	0	4	18.9	0	10.807	44	878820	202280	231540	297740	0	0	147260	13
Q8TDD1	DDX54	3	1	1	1	1	3	0	3.9	0	7.8963	66	481100	73767	18883	37550	58982	291920	0	5
Q9NY93	DDX56	5	3	5	2	3	3	3	13.2	0	35.825	37	3877400	738840	1370500	131830	348730	969830	317620	22
P26196	DDX6	9	8	7	7	7	8	7	30.2	0	62.116	38	22954000	4256300	4542600	3499700	1671600	7070000	1913400	51
Q16698	DECR1	16	15	3	5	8	5	1	60.3	0	212.74	26	46351000	38017000	1770600	1743500	1273000	3547400	0	45
Q9NUI1	DECR2	7	7	0	1	0	1	0	24.7	0	10.257	20	3652300	3315600	0	115330	0	221400	0	8
Q6ZN54	DEF8	2	0	0	2	0	0	0	4.3	0	3.1856	38	146840	0	0	146840	0	0	0	2
O15121	DEGS1	6	4	4	5	4	5	4	19.2	0	45.687	16	106820000	10082000	30798000	10958000	10925000	39058000	4998800	54
P35659	DEK	17	12	10	6	8	10	10	34.9	0	46.49	29	85635000	33345000	16410000	2777300	4083000	21936000	7083700	66
Q8IWF6	DENND6A	4	0	0	2	0	0	2	9.9	0	7.331	44	380170	0	0	278800	0	0	101370	5
O43583	DENR	2	2	1	0	0	0	0	14.1	0	3.7549	13	877000	483440	393560	0	0	0	0	4
O75140	DEPDC5	10	0	0	9	1	0	0	8.7	0	15.5	96	546700	0	0	528000	18699	0	0	9
Q8TB45	DEPTOR	3	0	0	3	0	0	0	8.1	0	4.2164	27	904380	0	0	904380	0	0	0	4
Q9BUN8	DERL1	2	1	2	2	2	2	2	7.6	0	7.4222	13	60455000	5715400	18052000	2750800	5844200	21934000	6159000	13
Q9GZP9	DERL2	1	1	1	0	1	1	1	12.6	0	97.061	9	58091000	5150600	19080000	0	4097100	25697000	4066600	9
Q6ICB0	DESI1	1	0	0	0	0	0	1	14.9	0.004998	1.6582	8	298690	0	0	0	0	0	298690	3
O00273	DFFA	3	0	2	0	0	2	1	12.7	0	16.493	22	4060400	0	1965200	0	0	2095200	0	5
P52429	DGKE	3	0	3	2	1	2	1	6.9	0	7.985	34	1677400	0	572450	79095	116210	803150	106510	9
Q16854	DGUOK	9	8	0	2	2	0	0	45.5	0	57.147	21	21049000	19995000	0	669290	385020	0	0	17
Q15392	DHCR24	16	6	7	12	8	9	3	23.3	0	124.08	31	26852000	3027600	5653900	6467300	2802200	8009400	891490	45
Q9UBM7	DHCR7	7	5	3	5	6	5	7	13.3	0	19.859	18	65227000	14462000	6157700	11243000	8533800	18038000	6791700	38
Q86SQ9	DHDDS	3	2	2	2	2	2	1	9.9	0	4.9373	26	3711500	464620	760420	208510	471370	1643300	163280	10
P00374;Q86XF0	DHFR	4	1	3	0	1	4	0	29.9	0	19.929	15	8361600	0	3435400	0	137220	4789000	0	11
Q02127	DHODH	14	13	2	1	5	3	1	54.9	0	154.02	28	23336000	18434000	1450500	214500	1496400	1741000	0	32
P49366	DHPS	3	0	0	0	1	2	0	12.2	0	4.8613	26	161760	0	0	0	0	161760	0	2
Q6UX07	DHRS13	2	0	0	1	1	2	0	5.6	0	3.3272	23	659180	0	0	173670	0	485510	0	5
Q13268	DHRS2	12	12	1	2	5	3	0	47.1	0	43.064	18	36879000	35278000	0	21276	712820	866480	0	28
Q9BTZ2;Q6PKH6;P0CG22	DHRS4	12	11	6	10	10	8	5	46.4	0	323.31	18	133550000	74601000	17415000	7765600	8714300	23138000	1919000	70
Q9Y394	DHRS7	12	8	4	8	7	4	7	40.4	0	72.374	20	36310000	7404700	8066700	6504400	2173100	10465000	1695800	45
Q6IAN0	DHRS7B	12	9	8	8	8	9	4	38.8	0	37.281	20	36637000	14480000	5462100	4612200	3034100	8129700	919180	56
Q96HY7	DHTKD1	21	19	4	3	7	7	0	38.3	0	193.34	47	23494000	17201000	1084600	564040	2065300	2578800	0	57
O43143;O60231	DHX15	31	18	15	16	22	17	17	42.1	0	156.69	52	37649000	7019600	7966900	2371700	5588000	11536000	3167000	145
Q7Z478	DHX29	4	0	0	4	0	1	0	5	0	6.3885	99	136120	0	0	99667	0	36451	0	4
Q7L2E3	DHX30	81	71	44	50	59	52	42	71.1	0	323.31	91	154300000	79571000	15642000	11367000	14094000	29956000	3668500	445
Q9H2U1	DHX36	22	3	7	16	9	8	3	30.2	0	118.25	64	5558400	319600	739270	2083700	829130	1513700	72912	51
Q92620	DHX38	2	0	1	0	0	1	1	2	0.00063224	2.3801	77	46523	0	26145	0	0	20379	0	2
Q8IX18	DHX40	1	0	1	0	0	1	0	1.7	0	2.7777	64	0	0	0	0	0	0	0	2
Q6P158	DHX57	7	1	1	7	1	1	0	7.6	0	12.931	88	508600	0	0	498300	10296	0	0	8
Q14562	DHX8	3	1	1	3	2	1	0	4.3	0	7.513	77	89622	0	0	78721	10901	0	0	5
Q08211	DHX9	64	42	39	42	54	38	40	55.6	0	323.31	83	132850000	22345000	18135000	49596000	12597000	22679000	7493900	330
Q9NR28	DIABLO	10	10	8	10	7	9	6	41	0	323.31	18	124860000	63674000	18354000	8530000	8187200	21347000	4763200	64
O60610	DIAPH1	30	5	16	7	2	23	13	24.8	0	116.26	83	6734900	260010	2114400	400490	57810	3495500	406700	65
O60879	DIAPH2	2	0	0	0	0	1	1	2.5	0	2.7246	85	164360	0	0	0	0	164360	0	2
Q9NSV4	DIAPH3	5	0	1	5	0	0	0	4.3	0	10.365	90	310240	0	70828	239420	0	0	0	7
Q9UPY3	DICER1	3	0	1	0	0	3	0	1.8	0.00021409	2.6648	133	181050	0	43454	0	0	137590	0	4
Q9BTC0	DIDO1	4	1	1	0	1	1	0	2.6	0	4.0554	157	149300	106030	0	0	43271	0	0	3
Q9UNQ2	DIMT1	4	2	0	3	1	0	1	19.5	0	4.761	23	1843700	547710	0	1089000	207030	0	0	7
Q14689	DIP2A	4	0	3	7	4	2	0	8.3	0	3.8828	86	1197000	0	416980	228260	260130	291650	0	5
Q9P265	DIP2B	28	3	7	26	7	10	5	29.4	0	139.56	88	5703500	92766	923120	2877300	93650	1582000	134680	64
Q9Y2L1	DIS3	10	1	1	9	1	2	3	13.5	0	31.533	62	2096400	126190	154060	1180500	46381	538090	51201	17
Q8TF46	DIS3L	9	0	0	8	1	0	0	12.2	0	56.492	71	1128900	0	0	1110300	18627	0	0	9
O60832	DKC1	18	11	8	6	7	11	4	43.2	0	81.082	38	19481000	4473300	5537300	882810	1310900	6674000	602520	43
P10515	DLAT	29	27	19	22	23	22	16	46.8	0	323.31	39	552330000	359150000	36215000	32380000	44547000	70099000	9934700	264
P09622	DLD	34	31	25	25	23	26	17	70.1	0	323.31	33	996310000	527270000	110270000	70596000	81993000	175350000	30829000	317
Q12959;Q15700;P78352	DLG1	47	19	43	34	30	46	24	65.4	0	323.31	52	173750000	8101900	59458000	15866000	8207100	75459000	6661300	279
Q92796	DLG3	12	3	11	3	12	18	4	18.6	0	32.491	53	12808000	454230	4344800	77153	994330	6845200	92116	44
Q8TDM6	DLG5	4	0	3	0	0	4	0	2.2	0	10.544	140	430160	0	142840	0	0	287330	0	7
O00548	DLL1	1	0	1	0	0	0	0	2.8	0.0042143	1.7178	41	0	0	0	0	0	0	0	1
P36957	DLST	22	19	16	14	17	18	11	43	0	323.31	29	497500000	265200000	55815000	33459000	38328000	98733000	5961900	154
Q9NPF5	DMAP1	2	1	2	0	0	1	0	4.7	0	4.003	34	809830	0	442490	0	0	367350	0	4
P11532;REV__P51888	DMD	10	4	10	4	4	13	3	4.3	0	97.752	276	1460000	0	442060	31330	18063	968530	0	24
Q8TDJ6	DMXL2	5	0	0	5	0	0	0	2.2	0	3.4225	171	59578	0	0	59578	0	0	0	5
P51530	DNA2	1	0	0	1	0	0	0	1.3	0.001251	2.2192	78	32508	0	0	32508	0	0	0	1
Q86Y56	DNAAF5	4	1	3	0	2	4	0	4.9	0	4.9004	52	915890	167620	227390	0	56470	464410	0	8
Q6ZR08	DNAH12	1	1	0	0	1	0	0	0.5	1	-2	224	83794	83794	0	0	0	0	0	2
P31689	DNAJA1	31	10	8	30	15	8	8	63.2	0	323.31	30	173070000	13749000	8561900	120270000	12135000	13019000	5343600	140
O60884	DNAJA2	17	6	6	15	8	7	5	40.3	0	255.6	32	59254000	5159500	5978900	36683000	3842300	6148200	1442600	62
Q96EY1	DNAJA3	18	15	8	6	15	9	8	32.9	0	142.76	27	143030000	87521000	13642000	5323500	12524000	20572000	3447500	80
Q8WW22	DNAJA4	3	0	1	2	0	1	1	6.8	0.004995	1.6524	33	5410600	0	256350	4680600	0	307320	166390	3
P25685;Q9UDY4	DNAJB1	8	1	2	7	1	1	2	27.6	0	31.757	24	3578400	0	254860	2714400	157930	339820	111380	15
Q9UBS4;H7C2Y5	DNAJB11	22	15	14	17	13	16	12	46.9	0	253.84	23	168100000	29534000	39099000	21237000	18997000	50505000	8730500	141
Q9NXW2	DNAJB12	13	2	7	5	7	8	3	42.9	0	46.45	26	24137000	1975200	7553600	1701200	2809700	10097000	0	44
Q8TBM8	DNAJB14	2	0	1	1	1	1	0	8.4	0.0024425	1.8788	28	312160	0	0	213810	98353	0	0	3
O75190;Q8NHS0;P25686	DNAJB6	4	1	1	3	2	1	2	19.3	0	20.491	20	4211400	605870	350890	1874600	486120	472690	421180	13
Q96KC8	DNAJC1	7	1	2	5	1	4	1	13.5	0	7.6246	35	1599000	256210	53735	670510	0	512800	105700	14
Q8IXB1	DNAJC10	37	18	21	27	29	22	20	49.4	0	323.31	48	50342000	5772800	8914000	9993100	5842500	16949000	2870900	169
Q9NVH1;REV__Q9UL58	DNAJC11	32	31	11	19	15	12	4	56	0	293.64	35	96751000	72361000	5485200	5055800	3643600	9558700	646870	118
O75165	DNAJC13	79	14	5	73	27	7	13	41.1	0	323.31	150	11154000	1019300	262300	8081100	855790	488900	446140	166
Q96DA6	DNAJC19	14	10	8	8	10	9	3	69.8	0	134.45	11	389510000	223800000	38114000	17057000	27050000	79443000	4053800	76
Q99543	DNAJC2	9	4	1	6	2	0	0	18.8	0	18.549	42	1914500	862050	0	1052400	0	0	0	14
Q5F1R6	DNAJC21	1	1	0	0	0	1	0	3	0	7.3646	36	72148	72148	0	0	0	0	0	2
Q96LL9	DNAJC30	3	3	1	1	1	1	0	19	0	6.3398	19	4232700	2696700	672860	24589	0	838610	0	9
Q9H3Z4	DNAJC5	6	2	6	4	6	6	4	46.5	0	167.88	10	146300000	10184000	46167000	23044000	8168800	49300000	9434200	51
Q99615	DNAJC7	37	5	16	31	5	17	12	69.6	0	168.46	40	40849000	2756900	5072800	19529000	1005700	11298000	1187500	100
O75937	DNAJC8	9	3	5	1	0	8	2	41.5	0	31.098	18	15227000	1617600	4455600	1043800	0	7827800	281810	25
Q8WXX5	DNAJC9	16	8	9	11	7	11	5	64.6	0	172.05	20	54816000	9753900	12417000	11111000	2299200	16717000	2518100	71
O00115	DNASE2	10	9	9	8	9	9	9	21.4	0	167.48	17	1981300000	177690000	723550000	153480000	156730000	587490000	182400000	96
Q5SXM8	DNLZ	2	2	0	0	1	0	0	13.5	0	6.3686	8	3670400	3670400	0	0	0	0	0	3
Q05193	DNM1	5	7	5	17	7	5	6	21.1	0	13.69	71	599930	0	0	599930	0	0	0	6
O00429	DNM1L	15	3	4	3	4	10	6	28.4	0	68.175	58	3693000	261490	1261500	55546	128200	1785500	200770	41
P50570	DNM2	32	22	23	48	27	23	15	58.6	0	323.31	73	51469000	4392000	5785600	28094000	4369800	7709000	1119500	196
Q9UQ16	DNM3	3	7	6	16	6	6	5	16.1	0	16.147	73	532750	0	0	532750	0	0	0	3
P26358	DNMT1	42	24	18	6	9	21	18	30.9	0	94.401	115	9400800	3379100	2065300	243760	382220	2330000	1000400	104
O43598	DNPH1	5	2	2	0	2	2	4	29.3	0	12.509	14	13728000	2172100	4119200	0	1356600	4849900	1230000	15
Q5QJE6	DNTTIP2	9	2	6	1	2	5	1	18.1	0	34.177	50	1934500	99030	1146900	55908	112260	520470	0	16
Q96HP0	DOCK6	4	0	6	2	3	4	0	4.4	0	7.0348	137	81970	0	26429	16897	0	38644	0	5
Q96N67	DOCK7	27	2	17	12	11	19	5	17.9	0	136.3	139	3599200	185200	1001800	505720	254340	1479300	172850	56
Q92785	DPF2	2	1	1	0	0	1	1	4.3	0	15.078	27	1180500	181850	593540	0	0	405120	0	4
Q9H2P9	DPH5	1	1	0	0	1	0	1	6.7	0	4.0625	19	422740	178430	0	0	199940	0	44361	2
O60762	DPM1	14	7	10	11	9	13	8	56.9	0	183.83	20	83928000	10646000	22630000	12055000	5011000	29710000	3876200	78
Q9P2X0	DPM3	2	2	1	1	2	2	2	23.9	0	28.096	3	169520000	53273000	3043500	5424300	34127000	58078000	15578000	15
Q9NY33	DPP3	3	0	3	0	1	1	1	5.3	0	6.4927	50	1395900	0	729440	0	151870	514560	0	7
Q9UHL4	DPP7	16	5	15	5	9	14	5	46.1	0	96.363	30	276880000	2507500	128230000	1099700	48718000	95176000	1146300	77
Q2PZI1	DPY19L1	3	1	0	0	2	1	1	6.4	0	2.9756	36	2036800	525840	0	0	403900	1015400	91699	5
Q6ZPD9	DPY19L3	3	1	2	1	2	2	1	3.6	0.0014535	2.1702	40	3384500	161950	1242100	0	176260	1804100	0	8
Q9C005	DPY30	3	1	2	1	1	2	2	22.2	0	20.818	7	42452000	3908900	9525300	241260	385840	24364000	4026300	10
Q16555	DPYSL2	9	1	6	2	4	11	5	32.2	0	90.092	38	8409900	0	2787200	396580	71135	4523700	631280	33
Q14195	DPYSL3	6	1	7	2	4	7	2	24.7	0	22.75	36	3610000	242000	1235700	121380	559690	1308400	142770	16
Q01658	DR1	4	1	2	0	0	2	1	29	0	10.006	10	6627100	871730	3183900	0	0	2087500	483970	8
Q6UX65	DRAM2	2	1	1	1	1	1	2	11.3	0	7.5643	7	40281000	6677700	4982600	5250800	6091900	10060000	7218000	13
Q14919	DRAP1	4	1	0	1	0	1	2	15.1	0	3.9126	10	1134900	306240	0	132750	0	277650	418270	6
Q9Y295	DRG1	14	7	7	12	7	6	3	45	0	50.046	28	25656000	4279300	6155200	5203500	2021500	7266500	730270	46
P55039	DRG2	7	1	3	2	1	3	2	24.7	0	9.5528	29	3331000	144860	1171900	203460	86088	1724700	0	12
Q08554	DSC1	5	2	0	3	1	0	0	6.9	0	6.6054	53	2123400	1151700	0	855000	116740	0	0	7
Q02487	DSC2	10	2	10	1	4	11	3	16.2	0	159.28	51	10043000	908550	5003000	0	420350	3401500	309810	26
Q14574	DSC3	12	4	6	6	6	8	4	23	0	68.623	64	8335700	527140	2792400	1208500	523670	2954500	329460	31
O14972	DSCR3	9	1	0	9	1	0	0	41.1	0	95.113	19	6678800	162850	0	6066000	449950	0	0	13
Q02413;Q86SJ6	DSG1	11	2	1	10	7	0	1	17.3	0	75.022	49	4816800	1015000	0	2778600	963710	0	59524	23
Q14126	DSG2	51	23	44	14	25	45	25	61.2	0	323.31	60	164760000	9669000	60793000	3833300	8208400	75697000	6561900	282
P15924;REV__O95801	DSP	164	48	102	105	79	110	41	58.8	0	323.31	253	37084000	2287200	10249000	5386200	5742500	12524000	895090	563
Q03001	DST	9	3	10	3	5	10	3	2.7	0	24.316	550	757750	0	307020	140350	9955	295950	4480.8	18
P60981	DSTN	7	3	5	5	5	8	7	44.2	0	10.657	14	24461000	2871000	5440100	1413800	815390	12552000	1368900	20
Q8TEA8;A0A087WZV9	DTD1	5	3	3	5	4	3	2	39.2	0	83.31	12	16317000	5312100	3678600	2885200	1250100	2532000	659140	24
Q9Y4J8	DTNA	10	3	15	6	7	15	3	31.6	0	323.31	51	17448000	378670	5819500	639300	797220	9490600	323090	54
O60941	DTNB	7	2	13	5	6	13	2	29.7	0	47.894	45	7498400	0	1995700	129350	118630	5254700	0	23
Q8TDB6	DTX3L	3	0	1	3	0	1	1	6.4	0	10.189	53	674570	0	101750	403920	0	115270	53635	5
P23919	DTYMK	18	16	6	9	11	13	7	63.7	0	56.835	22	108070000	57339000	12063000	6346500	5558800	24218000	2540400	82
Q9NX74	DUS2	4	4	0	0	0	0	0	11.2	0	5.4029	37	1344600	1344600	0	0	0	0	0	4
O75319	DUSP11	4	0	0	4	0	0	0	12.5	0	3.8326	33	820260	0	0	820260	0	0	0	5
Q9UNI6	DUSP12	3	0	1	2	1	1	0	14.7	0	4.0468	22	9858900	0	3314700	645200	77525	5821500	0	5
P51452	DUSP3	1	0	0	0	0	1	0	6.5	0.0014541	2.171	11	0	0	0	0	0	0	0	1
P33316	DUT	12	11	8	4	10	10	5	48.4	0	192.87	20	100000000	56082000	12898000	3735400	5676700	17145000	4464300	67
O14640;P54792	DVL1;DVL1P1	5	0	2	0	0	6	0	11.1	0	21.797	42	1520600	0	188200	0	0	1332400	0	8
O14641	DVL2	9	3	4	7	3	6	3	17.1	0	88.707	39	9175400	581810	1465100	2866200	292060	3299100	671070	26
Q92997	DVL3	2	1	2	1	1	3	0	6.4	0	2.7519	38	0	0	0	0	0	0	0	2
Q14204	DYNC1H1	197	83	86	126	110	111	92	48.3	0	323.31	331	29426000	4408800	5983000	4520500	2649800	9414700	2448800	753
O14576	DYNC1I1	1	1	1	1	2	1	1	6.5	0	52.483	29	703540	0	0	0	368420	0	335120	2
Q13409	DYNC1I2	14	7	9	7	7	11	8	31.5	0	107.99	31	22658000	2856600	6814700	1999600	1631500	6807100	2548800	55
Q9Y6G9	DYNC1LI1	9	2	5	5	4	7	4	32.1	0	41.192	41	6981800	178730	2057300	777360	458430	3245700	264320	30
O43237	DYNC1LI2	7	2	4	2	1	6	2	17.7	0	18.101	36	2756800	29821	580930	428720	0	1676200	41110	15
P63167	DYNLL1	6	2	6	6	4	5	4	69.7	0	128.54	6	160160000	32662000	30359000	18946000	14790000	45775000	17627000	41
Q96FJ2	DYNLL2	2	3	2	2	2	2	2	40.4	0	3.0244	6	3301400	0	0	0	0	3301400	0	2
Q9NP97;Q8TF09	DYNLRB1;DYNLRB2	5	0	3	2	4	3	3	65.6	0	18.798	7	24899000	0	3864400	2791500	4057800	12037000	2148600	19
P63172	DYNLT1	2	2	2	2	2	2	1	30.1	0	75.353	6	22082000	1557100	5545200	3547400	398420	10680000	353510	16
Q5JPH6	EARS2	28	20	10	7	12	15	9	62.7	0	247.97	37	39816000	24275000	2805300	1788000	3477600	6661600	808370	100
Q9HAK2	EBF2	1	1	1	1	1	1	1	1.9	0.0032395	1.8074	35	11494000	1282000	3631600	432800	1257800	4182000	708110	12
Q99848	EBNA1BP2	13	5	10	4	6	10	4	35.3	0	21.553	24	15588000	2057600	3534900	1016900	1785500	6288400	905010	36
Q15125	EBP	2	2	1	0	1	1	0	7.4	0	3.2408	7	43269000	22766000	9910000	0	1426300	9167100	0	8
O95905	ECD	1	0	0	0	0	0	1	4	0	8.3669	39	82495	0	0	0	0	0	82495	1
P42892	ECE1	33	15	22	18	21	24	16	42.9	0	196.19	50	47767000	4614600	12815000	4182100	3857200	19193000	3104900	145
Q13011	ECH1	14	19	13	15	16	14	11	79	0	323.31	27	435320000	252310000	46860000	27298000	33751000	68998000	6098800	136
Q9NTX5	ECHDC1	10	10	1	1	4	3	0	45.3	0	74.615	21	19382000	17865000	339620	304120	536410	336400	0	25
P30084	ECHS1	24	22	14	15	17	17	11	67.9	0	323.31	21	1165700000	672930000	139020000	67050000	84377000	182570000	19792000	214
P42126	ECI1	13	12	7	10	10	9	7	52	0	253.75	20	768700000	521240000	39700000	61450000	44462000	92730000	9126400	91
O75521	ECI2	27	25	14	17	13	15	7	59.4	0	323.31	23	284410000	188090000	23372000	23299000	15250000	31367000	3027500	143
Q5VYK3	ECM29	14	4	4	8	4	5	2	10.2	0	38.464	128	1166100	211390	106480	338330	171260	335170	3429.3	26
Q9BQ95	ECSIT	18	16	4	4	12	6	5	56.6	0	323.31	29	45116000	25109000	3707700	2156800	6049100	7452200	640950	83
Q96F86	EDC3	7	2	2	3	1	3	1	17.5	0	9.2667	34	1882700	497080	0	415360	201170	694970	74099	10
Q6P2E9	EDC4	10	0	4	4	5	6	5	11.7	0	31.049	73	2766100	0	897080	202200	437910	923600	305320	25
Q9BZQ6	EDEM3	8	0	3	4	5	5	1	11.2	0	19.946	50	4253400	0	1145400	669630	535670	1787200	115470	17
O60869	EDF1	7	3	4	7	3	4	2	48.6	0	11.375	14	44082000	8330300	8023100	10516000	4010300	9676900	3524800	31
O43854	EDIL3	7	1	5	3	1	7	0	16.5	0	11.895	30	19158000	1500700	6021900	4890800	0	6744300	0	19
Q15075	EEA1	19	4	2	6	6	2	7	15.7	0	19.718	125	859560	0	92491	138430	167640	148890	312100	26
O75530	EED	4	4	0	0	0	0	0	10.4	0	4.4382	31	1370300	1370300	0	0	0	0	0	3
P68104;Q5VTE0	EEF1A1;EEF1A1P5	21	26	26	28	26	26	28	68.8	0	323.31	29	3034500000	573140000	595370000	526550000	182240000	863410000	293770000	443
Q05639	EEF1A2	3	10	14	13	11	13	12	36.7	0	37.444	29	8199800	0	3051800	839970	0	4308000	0	10
P24534	EEF1B2	11	9	10	8	10	10	8	50.2	0	323.31	15	271810000	43165000	60165000	41443000	29735000	72810000	24493000	86
P29692	EEF1D	16	9	10	12	10	10	12	63.7	0	323.31	24	192390000	25706000	44868000	34447000	13448000	48005000	25918000	99
O43324	EEF1E1	4	2	2	2	1	2	1	27	0	9.28	15	7792700	1198000	981490	1492200	269190	3504700	347280	10
P26641	EEF1G	30	16	21	23	22	21	25	59	0	298.84	28	422020000	53036000	86113000	90911000	41007000	96639000	54310000	232
P13639	EEF2	63	41	47	46	50	50	49	68.9	0	323.31	62	380510000	51492000	99997000	33269000	29672000	133030000	33051000	484
Q7L9B9	EEPD1	9	0	7	0	4	8	0	22.1	0	43.578	42	5721800	0	2068900	0	378880	3274000	0	22
Q96C19	EFHD2	1	0	1	0	0	1	0	5	0.0014517	2.159	17	932770	0	318060	0	0	614710	0	2
P52803	EFNA5	3	0	2	1	1	2	2	18.9	0	7.726	15	5349400	0	1543600	759070	74291	2400100	572320	9
P98172	EFNB1	11	2	10	6	6	10	5	51.2	0	147.75	26	41008000	1766000	15619000	2375500	2678900	16977000	1591300	58
P52799	EFNB2	6	1	5	3	3	5	4	32.7	0	28.642	20	18891000	355550	5928400	1730800	609860	9179400	1086800	24
Q14156;Q9Y2G0	EFR3A	16	3	12	3	7	13	5	22.5	0	61.141	58	12169000	227580	3795000	115450	944560	6638800	447350	48
Q15029	EFTUD2	43	20	21	22	30	23	28	61.3	0	278.43	57	35982000	6628400	6679700	3288600	5018800	9850100	4516900	165
Q9UHF1	EGFL7	9	2	2	8	4	2	1	31.9	0	38.499	18	17106000	295590	988650	8188800	1509200	5725000	399220	21
Q63HQ2	EGFLAM	1	0	0	1	0	0	0	1.6	0.0028415	1.832	72	53308	0	0	53308	0	0	0	1
P00533	EGFR	16	5	10	3	11	13	8	16.9	0	33.121	76	7142600	629220	2118200	208280	817500	3206600	162780	50
Q8NDI1;Q8N3D4	EHBP1	9	0	5	1	0	6	1	9.3	0	7.1216	90	1030500	0	243300	13899	0	769240	4072.9	14
Q9H4M9	EHD1	11	5	11	9	6	12	9	41.8	0	105.21	38	17842000	1144200	5368600	2011500	1124700	6184900	2007900	58
Q9H223	EHD4	21	8	14	13	12	14	15	55.8	0	113.1	39	32110000	1136200	8977300	3409300	2109700	10416000	6062000	84
Q08426	EHHADH	31	28	4	7	7	5	1	50.1	0	68.251	53	18348000	15571000	461110	627490	858720	829740	0	64
O14681	EI24	3	3	2	2	3	3	2	8.8	0	5.8611	17	23529000	4206700	4291200	1835000	2906000	8465300	1824800	18
P41567	EIF1	2	3	2	3	2	3	2	30.1	0	9.8951	6	43368000	4753100	10126000	7029300	2197400	18002000	1259700	22
Q8N9N8	EIF1AD	1	0	0	0	0	1	0	9.7	0.0067127	1.4507	9	0	0	0	0	0	0	0	1
P47813;O14602	EIF1AX;EIF1AY	11	4	8	4	5	8	6	72.9	0	138.72	12	96557000	8515100	30718000	3886200	8154900	38855000	6427600	50
O60739	EIF1B	1	1	1	3	1	2	1	30.1	0	3.5141	6	1648000	0	0	998200	0	0	649760	4
Q9BY44	EIF2A	17	3	6	16	5	4	1	41.9	0	63.496	42	8605000	1168100	1128900	4230800	635090	1346100	95972	40
P19525	EIF2AK2	7	1	4	4	0	4	2	13.2	0	17.381	32	2515900	132630	546290	598000	0	1110100	128850	14
P49770	EIF2B2	7	2	4	2	1	4	0	22.2	0	9.0649	21	2395800	310870	362960	568510	0	1153400	0	14
Q9NR50	EIF2B3	11	0	2	7	1	5	2	35.6	0	16.057	32	2518600	0	329970	1480400	87899	563300	57040	19
Q9UI10	EIF2B4	4	0	0	2	2	2	0	12.2	0	2.7773	36	496980	0	0	345520	151460	0	0	8
Q13144	EIF2B5	5	0	1	4	0	2	0	10	0	5.8109	44	634800	0	37428	341490	0	255880	0	5
P41214	EIF2D	6	1	1	5	0	1	0	13.5	0	11.737	36	1289800	132310	168620	852230	0	136670	0	10
P05198	EIF2S1	26	13	15	21	10	16	13	73.7	0	323.31	23	105020000	19032000	27100000	16764000	7811300	28669000	5646200	111
P20042	EIF2S2	15	5	7	13	7	5	5	34.2	0	22.624	22	25994000	4659600	5387900	6879600	2360400	4531700	2174500	47
P41091;Q2VIR3	EIF2S3;EIF2S3L	22	14	8	19	14	9	8	50.8	0	155.05	40	48130000	8105400	7653900	11079000	5396500	12980000	2915400	103
Q14152	EIF3A	87	25	43	56	36	57	36	57.2	0	255.53	117	41868000	3082800	8192100	8566900	2695200	12936000	6394400	300
P55884	EIF3B	32	7	15	22	14	20	9	43.7	0	162.13	48	43726000	3485600	9309700	11680000	2252500	15464000	1534400	113
Q99613;B5ME19	EIF3C;EIF3CL	32	13	11	27	17	15	10	38.3	0	323.31	57	27816000	2379300	3987300	10533000	2153700	7291300	1471000	118
O15371	EIF3D	25	8	12	23	12	11	10	57.3	0	205.69	34	44597000	2200600	8024100	16072000	3957600	12536000	1806300	100
P60228	EIF3E	20	6	4	17	6	7	10	45.2	0	54.207	33	14738000	1021500	1941500	6605000	973870	3232900	962920	59
O00303	EIF3F	14	7	8	12	7	9	5	43.7	0	94.265	16	50919000	1981800	9417400	11396000	3589200	20371000	4162700	60
O75821	EIF3G	10	2	4	7	4	3	5	40	0	77.372	26	14550000	1162200	2040400	4948500	1316500	3724600	1357300	37
O15372	EIF3H	14	4	7	9	6	9	7	42	0	116.46	25	26203000	1609200	2882800	7554800	1638100	11257000	1261200	54
Q13347	EIF3I	20	11	17	16	13	16	10	79.4	0	276.75	23	156770000	29361000	37239000	20108000	10872000	52000000	7185100	115
O75822	EIF3J	6	2	0	4	2	3	1	31.8	0	34.013	17	5982800	1218700	0	2610400	604300	1250000	299420	11
Q9UBQ5	EIF3K	6	1	0	3	1	3	1	32.6	0	12.837	14	11090000	1040700	0	4405700	278690	4598200	766800	12
Q9Y262	EIF3L	25	4	10	22	10	11	15	47.3	0	323.31	38	23436000	1692400	2737600	10085000	1712700	5748900	1459700	82
Q7L2H7	EIF3M	12	1	1	10	3	2	2	36.9	0	53.275	27	4980300	0	333370	3018100	411140	873100	344590	20
P60842	EIF4A1	17	19	27	29	26	27	22	70.2	0	323.31	28	505450000	61036000	132550000	63549000	36856000	175780000	35679000	237
Q14240	EIF4A2	3	8	16	17	14	17	12	39.3	0	6.7158	29	7671700	0	2002700	321860	541110	3973200	832770	12
P38919	EIF4A3	27	18	24	16	21	20	19	61.3	0	165.63	30	82037000	14057000	22749000	3342100	8976700	26938000	5974000	137
P23588;REV__P23588	EIF4B	18	5	16	3	10	16	5	33.1	0	68.907	47	16645000	461230	6098500	1152000	1244500	7361200	327230	57
P06730;A6NMX2	EIF4E	5	3	3	5	5	3	3	21.7	0	12.97	15	24720000	3328600	6212700	3971400	2788200	8226300	193080	25
O60573	EIF4E2	6	2	3	5	2	3	3	33.5	0	25.333	17	11416000	821920	1849500	4294600	445390	2992200	1012100	24
Q9NRA8	EIF4ENIF1	1	0	0	0	0	1	0	4.1	0	3.0611	61	185680	0	0	0	0	185680	0	1
Q04637;REV__Q8NEG2	EIF4G1	45	24	33	21	28	39	30	32.6	0	323.31	90	46250000	6013100	12253000	3148300	3429100	18011000	3395200	214
P78344	EIF4G2	25	3	7	17	10	6	8	36.4	0	140.03	74	4925300	125100	335970	2019600	535650	1274500	634430	61
O43432	EIF4G3	4	3	3	6	4	4	4	6.9	0	6.1731	119	125960	0	0	125960	0	0	0	5
Q15056	EIF4H	11	5	7	2	6	8	7	56	0	48.362	20	69205000	6143800	23251000	745480	5789200	27593000	5682700	46
P55010	EIF5	14	2	9	10	5	8	4	34.1	0	26.731	30	16625000	847270	3113400	3481400	1031900	7581600	569100	48
P63241;Q9GZV4;Q6IS14	EIF5A;EIF5A2;EIF5AL1	14	10	9	6	10	9	8	55.8	0	193.54	10	386610000	58193000	103160000	38827000	24088000	125660000	36688000	101
O60841	EIF5B	24	8	13	11	10	14	5	25.8	0	109.2	72	14028000	1004600	4165800	1834900	960200	5382400	679920	70
P56537;A0A0U1RQV5	EIF6	8	5	6	7	7	5	5	60	0	242.04	11	90276000	19143000	18863000	15197000	10759000	22506000	3807500	48
Q9BQ52	ELAC2	43	35	9	15	28	19	7	69.2	0	323.31	53	54582000	34030000	2312000	2855500	6086700	8652900	644500	154
Q15717;Q12926;P26378	ELAVL1	19	11	14	7	13	16	11	46.6	0	158.05	22	179040000	30703000	58800000	4466600	12915000	60626000	11534000	99
Q8IZ81	ELMOD2	9	9	6	7	7	7	4	32.8	0	171.64	21	66046000	15991000	11146000	7948200	6223000	22414000	2324100	60
Q6PJG2	ELMSAN1	1	0	1	0	0	0	0	1.8	0	3.0933	58	104030	0	104030	0	0	0	0	1
Q9BW60	ELOVL1	1	0	1	1	0	1	0	4.3	0.00021404	2.6639	10	1591000	0	0	634010	0	957030	0	3
Q9H9T3	ELP3	3	0	0	1	1	2	1	6.8	0	4.7957	40	387130	0	0	115150	48359	168660	54961	3
Q6PCB8	EMB	2	0	2	0	0	2	0	6.1	0.0028403	1.8305	22	1853900	0	845820	0	0	1008100	0	5
Q8N766	EMC1	34	26	19	24	29	25	24	51.2	0	323.31	66	84054000	14460000	19040000	9860800	7700400	27098000	5895300	230
Q5UCC4	EMC10	6	3	5	3	2	3	4	27.9	0	65.269	12	55323000	8541400	17100000	6624700	5826200	13808000	3423100	27
Q15006	EMC2	16	10	11	15	14	12	11	53.5	0	253.77	18	161970000	23835000	40207000	19813000	18637000	49851000	9626100	95
Q9P0I2	EMC3	14	5	9	6	8	10	8	51	0	278.11	14	90476000	6114300	28996000	7779600	4562600	40869000	2155000	61
Q5J8M3	EMC4	6	3	5	2	4	5	3	30.6	0	23.218	12	35354000	3983700	10702000	2447300	3213500	13803000	1204700	25
Q9BV81	EMC6	2	0	1	0	2	1	0	20	0	3.5665	4	7558500	0	0	0	0	7558500	0	4
Q9NPA0	EMC7	9	5	6	8	5	6	5	49.6	0	83.571	16	127610000	17085000	29573000	16073000	9893000	46329000	8655500	61
O43402	EMC8	8	8	6	6	6	6	6	51.4	0	114.84	13	112060000	18624000	30407000	11881000	9021300	32620000	9509500	57
Q9Y3B6	EMC9	1	0	1	0	1	1	1	6.2	0	5.4383	12	3467000	0	1370100	0	667000	1429900	0	6
P50402	EMD	19	10	16	11	11	13	11	61.8	0	194.77	14	450590000	66364000	130030000	36945000	39827000	148030000	29392000	115
Q92979	EMG1	4	3	1	1	2	2	1	23.4	0	7.5803	18	2958400	452100	220720	293680	143750	1739100	109060	15
Q9BXX0	EMILIN2	8	0	2	0	1	8	0	7.4	0	71.05	78	1114700	0	0	0	33932	1080800	0	13
Q9NT22	EMILIN3	29	3	14	27	9	19	9	55.1	0	244.15	58	23207000	341790	5181600	7760300	630290	8579300	713810	101
Q9HC35	EML4	6	4	4	2	0	1	1	7.3	0	5.3871	63	6815800	3865100	2356500	276660	0	317530	0	10
Q8N8S7	ENAH	24	10	20	8	15	19	14	35.2	0	200.39	28	97138000	7357100	34883000	3805500	7365900	35542000	8185400	120
O94919	ENDOD1	11	5	7	6	7	7	4	29.6	0	108.12	27	30880000	4472200	8585100	2810100	2693700	11482000	836920	52
Q14249	ENDOG	4	3	2	0	3	1	0	17.8	0	6.0581	24	3382500	1772400	818280	0	324080	467770	0	10
P06733;P13929	ENO1	39	30	39	28	35	37	31	70.5	0	323.31	33	1770600000	197270000	590760000	51937000	104890000	728020000	97773000	407
Q9UHY7	ENOPH1	2	0	2	0	0	2	0	12.6	0	7.7198	15	3771400	0	1640000	0	0	2131400	0	4
Q07075	ENPEP	47	28	43	36	38	42	38	39.4	0	323.31	64	169420000	15937000	49983000	12599000	12580000	61112000	17209000	352
P22413	ENPP1	25	6	18	10	10	18	13	38.3	0	247.28	58	34295000	1656500	12408000	1368100	1769800	15664000	1428900	98
Q9Y6X5	ENPP4	17	11	14	12	15	13	18	40	0	323.31	25	372180000	29037000	133350000	22340000	23219000	126020000	38218000	177
Q9NPA8	ENY2	2	1	0	2	0	0	1	27.7	0	3.1314	9	2557100	1195700	0	445200	0	0	916200	4
P11171	EPB41	43	22	42	18	31	45	23	58.4	0	323.31	61	152250000	8412600	51813000	3616800	7106500	76298000	5008200	221
Q9H4G0	EPB41L1	3	3	6	1	3	6	3	9.1	0	6.2326	62	971000	0	312730	0	0	658270	0	5
O43491	EPB41L2	83	52	82	34	60	85	56	77.4	0	323.31	72	590600000	35879000	207880000	10813000	30426000	280000000	25592000	629
Q9Y2J2	EPB41L3	55	31	55	21	48	64	39	59	0	323.31	74	201760000	10825000	70706000	2847600	10774000	99127000	7480800	345
Q9HCM4;Q9H329	EPB41L5	19	3	14	1	9	17	4	34.1	0	80.866	41	58716000	704890	27856000	129700	996310	28396000	632830	58
Q9UM22	EPDR1	9	4	7	5	7	8	5	31.2	0	94.578	12	307280000	7305300	132750000	18905000	22076000	109450000	16803000	44
P29317	EPHA2	8	2	6	3	3	7	3	12.7	0	12.461	58	1801900	63322	491010	159880	24548	1063200	0	12
P29320	EPHA3	8	2	8	4	9	5	3	23.5	0	122.91	70	6333400	108950	3188500	363810	628830	1889000	154290	36
P54764	EPHA4	7	2	6	3	3	7	4	14.3	0	32.08	65	1464200	0	540380	7079.9	14814	838890	63071	15
P54756	EPHA5	1	3	5	3	5	3	3	9.1	0.00021386	2.6344	68	326690	0	166670	0	0	160020	0	4
Q15375;Q06187	EPHA7	21	6	15	5	15	17	14	34.4	0	201.82	66	17520000	1742100	5239100	1053500	1728500	5976000	1780500	78
P29323;P54762	EPHB2;EPHB1	3	2	5	2	3	5	3	7.1	0	16.737	64	732150	0	81654	149000	0	501490	0	6
P54760;P54753	EPHB4	22	6	14	9	14	14	12	29.2	0	87.544	63	13932000	891080	4946200	976920	651080	5973200	493350	70
P07099	EPHX1	24	11	12	12	21	11	11	54.9	0	89.823	30	81621000	7783100	21002000	11837000	10090000	25739000	5169400	124
Q9Y6I3	EPN1	11	3	8	9	2	8	4	30.6	0	194.37	22	22650000	1328800	6293500	4899900	449100	8177600	1501400	40
O95208	EPN2	9	1	6	3	2	9	3	21.4	0	237.11	31	10172000	310880	3664800	747150	384620	4447800	616560	27
P58107	EPPK1	22	12	17	8	17	22	11	34.5	0	81.178	349	2816200	240940	941360	39253	146620	1411100	36998	57
P07814	EPRS	97	28	44	79	34	48	43	67.5	0	323.31	115	46835000	3388100	8639100	15127000	2679700	13250000	3750900	341
P42566	EPS15	21	4	10	15	4	13	4	32.7	0	323.31	57	14740000	524500	4416500	3056700	324490	5936500	481690	56
Q9UBC2	EPS15L1	24	5	16	17	7	19	8	43.6	0	323.31	60	22098000	1110100	6868100	3816900	619380	8187300	1496000	85
Q9C0D9	EPT1	1	1	0	0	0	0	0	3.5	0.0020458	1.9546	9	1509700	1509700	0	0	0	0	0	1
O75616	ERAL1	17	15	6	8	12	6	4	49.9	0	323.31	29	70296000	43002000	5645200	4939900	6509700	9450300	748700	82
Q9NZ08	ERAP1	4	0	1	2	1	1	0	6.6	0	3.5007	58	608760	0	136440	149360	27936	295030	0	4
P04626;Q16584;Q02779;Q5TCX8;P80192	ERBB2	16	5	9	3	6	11	6	16.6	0	137.51	64	9476300	773260	2980300	242880	472350	4360700	646890	40
Q96RT1;REV__O75152	ERBB2IP	47	10	41	10	18	44	18	43.8	0	323.31	102	33620000	945620	11880000	553390	1741800	16771000	1728300	171
Q8IUD2;O15083	ERC1	10	2	3	3	2	4	0	12.4	0	25.661	92	830690	85482	134810	168490	67941	373970	0	12
P18074	ERCC2	1	0	0	1	0	0	0	3.3	0	4.8951	53	0	0	0	0	0	0	0	1
Q969X5	ERGIC1	6	1	2	1	3	4	2	26.2	0	21.6	17	10524000	255920	901100	193420	595290	7873100	705210	15
Q96RQ1	ERGIC2	7	6	5	4	6	4	2	23.3	0	21.852	23	17458000	5214700	2867200	1543400	3052000	4053200	727120	37
Q9Y282	ERGIC3	12	5	7	6	8	7	4	23.5	0	27.44	19	24013000	6171900	4850700	3175300	3879400	5136800	799160	38
P84090	ERH	8	7	8	6	6	8	7	47.1	0	266.93	6	332690000	58956000	95326000	32027000	29688000	90537000	26154000	55
O43414	ERI3	2	2	0	0	0	0	0	13.1	0	6.0168	19	1783100	1783100	0	0	0	0	0	2
Q96DZ1	ERLEC1	8	5	6	4	3	3	5	23.6	0	24.695	35	7302900	2023700	2441200	658020	459650	1017200	703070	26
O75477	ERLIN1	19	14	20	18	18	20	15	55.5	0	124.83	27	63780000	9158800	15409000	8959000	4697300	21996000	3560200	108
O94905	ERLIN2	23	15	21	21	19	22	17	68.7	0	323.31	25	219670000	27399000	58540000	25638000	12359000	83623000	12115000	140
Q7Z2K6	ERMP1	14	5	6	3	9	8	5	20.4	0	39.771	41	7361900	361220	1626000	658910	961610	2989000	765110	44
Q96HE7;Q7Z6L1	ERO1L	34	20	18	30	24	20	22	76.7	0	323.31	34	146970000	29777000	24985000	27787000	15382000	36709000	12329000	190
Q86YB8	ERO1LB	2	1	3	2	3	4	1	9.9	0	13.104	38	139070	0	0	0	51824	87242	0	5
P30040	ERP29	22	11	16	18	13	15	17	70.1	0	214.25	20	390570000	32946000	104970000	68678000	20274000	139820000	23882000	156
Q9BS26	ERP44	25	14	20	14	19	22	15	69.5	0	323.31	26	189340000	34373000	43202000	15622000	23991000	60382000	11775000	168
P10768	ESD	10	5	4	4	4	6	6	61	0	39.408	18	29934000	4622400	4491200	936550	1015900	12938000	5929500	48
Q9H501	ESF1	2	0	1	0	1	2	0	3.1	0	3.6797	54	450920	0	169830	0	37124	243970	0	4
Q6NXG1;Q9H6T0	ESRP1;ESRP2	1	1	1	1	1	1	1	0.9	0.00244	1.8684	44	7057300	1312200	1763600	480100	568640	2326100	606590	6
P11474;O95718	ESRRA	4	1	1	1	3	1	2	13.5	0	9.8281	26	1510900	124180	130820	137980	500850	306520	310590	7
Q9BSJ8	ESYT1	59	33	46	50	40	44	34	51.4	0	323.31	64	230900000	27027000	55513000	42303000	20200000	72669000	13190000	403
A0FGR8	ESYT2	35	10	20	25	16	20	14	44.2	0	316.45	64	35000000	3309300	8575100	7118900	1866100	11934000	2196400	130
P62495	ETF1	5	2	1	3	3	2	3	15.3	0	21.692	32	9194500	1842500	1250200	1290000	451580	3427600	932730	16
P13804	ETFA	28	25	16	21	18	17	15	78.4	0	323.31	25	1261700000	711430000	133930000	90157000	83491000	212530000	30114000	209
P38117	ETFB	24	23	21	20	20	20	19	72.9	0	248.37	19	1348900000	814200000	132070000	96454000	83262000	181770000	41117000	240
Q16134	ETFDH	37	31	7	11	21	10	9	64.3	0	323.31	42	82966000	63994000	3627700	3236700	5238500	5849300	1020300	133
O95571	ETHE1	12	12	2	3	5	2	1	75.2	0	140.03	20	47468000	39199000	1187100	1492200	1800300	3302100	488180	34
Q01844	EWSR1	6	3	2	4	5	3	2	16	0	93.2	28	15640000	5634200	1955000	2774100	1869800	3119800	286970	23
Q9NVH0	EXD2	31	29	9	7	10	10	2	61.5	0	198.81	46	29486000	23405000	1858700	925770	1187900	1982300	126760	88
Q9NV70	EXOC1	15	3	2	11	2	5	2	24.4	0	37.181	62	2958700	190640	331240	1305400	109030	976420	46047	25
Q96KP1	EXOC2	10	1	3	8	0	2	0	11.5	0	10.633	65	1481500	0	406520	678000	0	397010	0	13
O60645	EXOC3	5	0	1	1	2	1	0	10.6	0	30.457	50	394600	0	204720	91467	98408	0	0	6
Q96A65	EXOC4	10	1	2	7	2	4	1	13	0	12.237	74	1264900	103350	222940	509920	92298	312960	23477	19
O00471	EXOC5	10	1	0	6	2	2	1	19.1	0	6.3333	51	1678400	248620	0	773030	102440	554260	0	14
Q8TAG9	EXOC6	1	1	1	2	0	2	0	2.6	0.00021418	2.6812	57	382900	93752	75863	87205	0	126080	0	5
Q9UPT5	EXOC7	11	0	2	10	1	4	2	18.2	0	17.676	51	1849500	0	252490	1019200	51790	486920	39117	16
Q8IYI6	EXOC8	10	1	3	8	1	5	1	17.8	0	21.47	51	4468900	0	133700	670320	82242	686920	2895700	21
Q9Y2C4	EXOG	9	9	0	3	3	2	0	34.5	0	40.541	25	13536000	11531000	0	849360	768590	386700	0	23
Q9Y3B2	EXOSC1	5	0	0	5	1	0	0	35.9	0	24.671	11	7225400	0	0	6820800	404610	0	0	8
Q01780	EXOSC10	17	2	0	16	0	0	1	26.6	0	34.125	70	2045200	198860	0	1749100	0	0	97302	17
Q13868	EXOSC2	8	2	0	7	1	3	0	33.8	0	24.896	21	6588600	974490	0	4543000	110390	960680	0	9
Q9NQT5	EXOSC3	6	1	0	5	0	0	0	43.3	0	39.165	18	3129100	0	0	3129100	0	0	0	8
Q9NPD3	EXOSC4	6	0	1	6	3	0	0	29	0	9.79	13	7748100	0	0	6757500	990620	0	0	13
Q9NQT4	EXOSC5	7	3	0	6	2	1	0	45.1	0	68.834	14	9704300	2609900	0	6581900	512530	0	0	18
Q5RKV6	EXOSC6	8	1	1	8	2	1	1	37.5	0	43.48	16	8055000	603100	684710	6330600	436620	0	0	15
Q15024	EXOSC7	9	3	0	7	0	0	0	38.5	0	48.576	22	3360400	928000	0	2432400	0	0	0	12
Q96B26	EXOSC8	6	1	0	6	0	0	0	29.7	0	30.967	15	6223800	0	0	6223800	0	0	0	8
Q06265	EXOSC9	7	1	1	6	0	1	0	15.7	0	20.844	22	6797000	341850	1826500	3236200	0	1392500	0	9
Q16394	EXT1	5	0	1	4	1	3	0	9.5	0	20.624	48	1357000	0	108080	550370	33236	665310	0	8
Q93063	EXT2	7	1	0	5	2	1	3	17	0	19.553	48	1494900	139010	0	579820	115380	389590	271080	13
Q9UBQ6	EXTL2	3	1	3	1	2	3	0	16.4	0	26.871	19	7491900	575970	2667900	438980	671540	3137500	0	12
P15311	EZR	48	42	54	47	54	54	45	75.4	0	323.31	46	434530000	63607000	138490000	26222000	45606000	139720000	20876000	333
Q9Y624	F11R	13	6	8	6	5	10	5	42.1	0	87.451	21	34967000	5973300	11350000	2097200	994070	13909000	643700	51
P25116	F2R	4	0	1	2	1	1	3	9.9	0	21.088	17	3561400	0	949330	674030	0	1040700	897320	8
Q01469;A8MUU1	FABP5	15	5	10	8	9	11	10	83	0	199.88	13	101590000	13524000	20119000	16744000	15267000	24112000	11825000	72
O60427	FADS1	8	4	6	4	5	7	3	28.4	0	47.228	29	19884000	2113000	5506400	1802800	778320	9294900	388400	38
O95864	FADS2	3	2	4	3	1	4	1	9	0	7.1557	25	4163200	534600	737030	1346400	0	1545200	0	8
Q9UNN5	FAF1	5	2	2	1	0	3	0	8.5	0	5.2137	37	1901900	290020	698380	24890	0	888590	0	6
Q96CS3	FAF2	27	16	13	20	17	15	11	67.4	0	323.31	30	108080000	31666000	21292000	15399000	9827400	24243000	5654500	159
P16930	FAH	1	0	0	0	0	1	0	3.8	0.0076847	1.4238	26	214350	0	0	0	0	214350	0	1
Q6P587	FAHD1	15	14	8	7	9	9	7	87.5	0	169.06	17	264010000	146720000	35372000	12035000	21284000	43409000	5190600	88
Q96GK7;Q6P2I3	FAHD2A;FAHD2B	13	12	4	4	6	4	4	52.5	0	213.05	18	76019000	46134000	6646200	4337000	5910800	12627000	364600	44
Q8N5W9	FAM101B	1	0	0	0	0	1	0	4.7	0.0091887	1.3247	8	1714900	0	0	0	0	1714900	0	1
Q9NZB2	FAM120A	14	2	1	10	4	4	1	18.2	0	31.074	68	1945200	266960	165970	736610	275310	500380	0	20
Q9BYI3	FAM126A	5	1	3	3	0	3	2	13.2	0	17.535	36	1994800	0	874970	405360	0	714440	0	14
Q96TA1	FAM129B	5	0	1	3	2	0	2	12.5	0	5.9042	51	174090	0	0	93339	15263	0	65485	8
Q5BKY9;Q8N9E0	FAM133B;FAM133A	8	2	7	2	3	8	1	16.6	0	20.476	14	89328000	1333000	42394000	4197700	187890	40601000	614510	25
Q8NC44	FAM134A	2	0	0	1	1	0	0	8.3	0	14.674	19	465190	0	0	0	465190	0	0	2
Q86VR2	FAM134C	5	5	4	2	5	4	1	16.1	0	22.601	22	13216000	2737300	3242900	1244600	1697700	3834800	458610	25
Q96C01	FAM136A	18	13	11	15	9	10	7	92	0	257.33	12	390280000	186090000	62468000	50829000	17036000	67805000	6052500	88
Q96A26	FAM162A	11	10	10	5	9	8	5	43.5	0	163.8	13	334700000	151790000	52733000	10856000	35335000	73387000	10605000	73
Q5VUB5	FAM171A1	2	0	2	1	1	3	1	4.6	0	2.8465	44	467530	0	164930	0	0	302600	0	3
A8MVW0	FAM171A2	10	1	8	1	2	9	2	18.6	0	16.535	44	12844000	3694200	4074000	85931	61788	4645500	282540	21
Q8TBP5	FAM174A	2	1	1	1	1	1	0	23.2	0	16.351	6	3793800	0	1023200	1105200	648090	1017400	0	5
Q15018	FAM175B	5	0	4	3	0	4	0	13.5	0	6.6839	21	2647100	0	716840	389200	0	1541000	0	11
Q8N128	FAM177A1	1	0	0	1	0	0	0	5.2	0.0093677	1.2978	13	322660	0	0	322660	0	0	0	1
Q8N0U4	FAM185A	7	7	0	0	0	0	0	23.2	0	11.816	29	3123800	3123800	0	0	0	0	0	7
C9JLW8	FAM195B	3	1	1	2	2	1	0	41.2	0.00084104	2.3466	10	7307400	1204200	2655600	1127900	536740	1782900	0	8
Q9UK61	FAM208A	3	1	1	0	0	1	1	2.2	0	4.3902	104	155050	41920	54357	0	0	34614	24163	3
O75063	FAM20B	7	3	2	4	5	2	2	23.2	0	17.741	31	3096200	708830	223120	718160	748210	619530	78369	20
Q96ND0	FAM210A	6	5	2	0	1	1	0	21	0	29.894	21	4334200	3995600	0	0	338680	0	0	9
Q9BRX8	FAM213A	2	1	1	0	0	1	0	14.4	0	5.044	16	2234800	604860	921050	0	0	708880	0	2
Q641Q2	FAM21A	16	4	6	43	13	9	4	52.3	0	323.31	79	19624000	4015400	737070	12366000	903900	1393600	208040	106
Q9Y4E1;Q5SRD0	FAM21C	4	3	6	32	10	7	3	41.1	0	77.152	74	1056700	0	0	1056700	0	0	0	6
P98173	FAM3A	2	0	1	0	1	1	0	11.3	0.0014511	2.1491	18	930600	0	323640	0	176150	430800	0	3
Q92520	FAM3C	13	8	10	10	8	10	8	49.3	0	179.67	19	54965000	6115300	11352000	8074500	8144800	18543000	2734800	66
Q8TCE6;Q6NSW5	FAM45A;FAM45B	6	0	0	6	0	0	0	13.7	0	9.4977	25	2520700	0	0	2520700	0	0	0	6
Q9NUQ9;Q9H0Q0	FAM49B	7	0	6	1	1	7	3	31.2	0	53.943	24	16996000	0	6455000	274160	0	9672800	593780	19
Q8N5J2	FAM63A	2	0	3	0	0	3	0	10.2	0	24.559	20	2701600	0	1923500	0	0	778110	0	5
Q8NBR6	FAM63B	3	0	2	0	1	3	3	7.7	0	9.1056	23	2689300	0	876930	0	123940	1234800	453650	7
Q5VUD6	FAM69B	1	0	0	0	1	0	0	4.6	0.0053689	1.5724	30	333700	0	0	0	333700	0	0	1
Q8NAN2	FAM73A	3	3	0	0	0	0	0	5.4	0.00063251	2.3877	39	799040	799040	0	0	0	0	0	3
Q96KN1	FAM84B	12	3	6	7	6	6	6	53.2	0	57.816	21	18600000	777770	6483200	2326700	1324500	6655100	1033000	39
Q96GI7	FAM89A	1	0	1	0	0	1	0	10.3	0	6.4313	12	0	0	0	0	0	0	0	3
Q9UBU6	FAM8A1	4	1	3	3	2	3	1	16.5	0	19.187	23	4131400	307370	369910	1135300	373480	1789000	156340	18
Q658Y4	FAM91A1	6	1	1	4	0	0	1	9.2	0	7.5653	48	528370	0	191880	336480	0	0	0	6
A1XBS5	FAM92A1	3	0	0	2	0	1	1	12.5	0	3.792	24	840590	0	0	289160	0	462340	89088	4
Q9Y3D0	FAM96B	5	2	3	0	3	2	2	54.6	0	34.891	8	11460000	0	4222400	0	2134600	4430500	672950	13
Q8NCA5	FAM98A	4	1	2	3	3	2	2	11.8	0	5.4083	30	979390	0	73027	222900	449940	233530	0	7
Q52LJ0	FAM98B	9	4	5	9	6	7	4	28.9	0	132.47	34	14280000	2140500	1760400	4639300	1201500	3630100	908490	34
Q9NVI1	FANCI	8	1	0	8	0	1	1	8.5	0	15.482	90	736120	0	0	702670	0	15106	18344	11
Q8WVX9	FAR1	17	15	8	12	8	9	8	35.7	0	113.29	36	56551000	24530000	7968000	7748300	2930400	11733000	1642300	79
Q96K12	FAR2	10	10	1	0	1	1	0	20	0	21.329	36	4116300	3506600	0	0	187130	422640	0	15
Q9Y4F1	FARP1	26	6	11	23	5	12	8	36	0	85.096	83	10587000	281500	2810700	3552200	213500	3353000	375860	70
O94887	FARP2	24	8	17	23	12	17	8	26.9	0	203.95	78	33226000	2260900	8690300	9709900	1619900	9720300	1224800	114
O95363	FARS2	12	11	1	2	3	3	1	32.8	0	36.064	32	6685200	5430400	72292	309730	251000	621780	0	25
Q9Y285	FARSA	16	7	11	13	9	12	6	47	0	176.01	36	24337000	2277900	5303600	5628000	1329000	7933400	1865400	73
Q9NSD9	FARSB	17	7	7	13	8	8	7	29.9	0	29.01	48	7845500	1266400	1469400	2142800	655070	1955200	356580	51
P25445	FAS	9	2	8	2	3	5	0	26	0	68.095	27	15773000	909560	6608600	436840	689390	7128100	0	25
P49327	FASN	99	49	68	48	62	71	63	51.5	0	323.31	150	79318000	7885100	21420000	3622100	6370700	34103000	5917200	472
Q53R41	FASTKD1	10	9	0	1	3	1	0	13.7	0	73.115	55	3119300	2529200	0	31920	59812	498420	0	14
Q9NYY8	FASTKD2	29	24	7	9	19	10	5	44.1	0	323.31	53	34168000	21617000	2444800	1421600	3691400	4585000	407740	95
Q14CZ7	FASTKD3	5	5	0	0	1	0	0	13	0	23.418	44	1066000	989130	0	0	76905	0	0	6
Q7L8L6	FASTKD5	23	21	4	8	12	7	5	39.4	0	207.25	51	20081000	13263000	1060600	997070	1299600	2381600	1078900	67
Q14517	FAT1	13	1	4	3	0	5	3	4.4	0	17.564	234	400160	0	96727	60783	0	208810	33837	15
P22087	FBL	14	12	14	11	11	14	12	56.7	0	142.7	24	174850000	41683000	45713000	13513000	11144000	51577000	11221000	108
A6NHQ2	FBLL1	2	2	3	2	3	2	2	6.9	0.0090196	1.3508	25	2422000	1494900	0	208120	718920	0	0	10
P35556;F6U495;P35555	FBN2	7	2	0	3	3	0	2	3.9	0	11.927	154	138140	42502	0	17447	58560	0	19633	11
Q9NXK8	FBXL12	1	0	0	1	0	0	0	4.9	0	3.2118	20	679380	0	0	679380	0	0	0	1
Q96IG2;Q9UKC9	FBXL20	9	4	2	6	5	1	4	25.2	0	16.487	32	4463600	900140	363290	1179200	602890	790010	628050	23
Q8TB52	FBXO30	1	0	1	0	0	0	0	1.9	0	3.979	35	0	0	0	0	0	0	0	1
Q9UKB1;Q9Y297	FBXW11;BTRC	3	0	1	2	0	2	0	5.5	0	6.758	43	1143300	0	413890	334180	0	395250	0	6
Q9Y324	FCF1	3	1	2	0	3	1	0	17.2	0.0069034	1.4398	12	2388300	728760	380790	0	769830	508900	0	5
Q0JRZ9	FCHO2	12	0	4	11	1	2	1	17.2	0	59.789	54	3147500	0	693720	1987200	119050	308010	39538	22
O94868	FCHSD2	1	0	0	1	0	0	0	2.3	0.00042337	2.4755	57	116700	0	0	116700	0	0	0	1
P37268	FDFT1	23	11	15	14	13	17	16	54	0	323.31	27	94844000	13799000	21486000	16778000	6455200	29565000	6760800	106
P14324	FDPS	9	4	4	4	6	4	4	21	0	28.119	23	39915000	15388000	6365300	3091900	4006400	8758200	2305100	33
P10109	FDX1	10	9	6	6	6	7	1	42.4	0	162.06	14	94957000	43857000	12182000	9105000	10322000	19013000	476820	48
Q6P4F2	FDX1L	3	3	2	3	3	3	1	23.1	0	10.341	13	41731000	27796000	1806100	3239700	4053400	4433100	402600	22
Q9BRP7	FDXACB1	1	1	1	1	0	1	0	2.6	0.003632	1.7705	39	92798000	1079000	55184000	3460600	0	33074000	0	9
P22570	FDXR	34	33	21	19	25	28	9	67.4	0	323.31	38	235490000	130530000	26196000	10628000	15383000	49628000	3126800	228
P22830	FECH	27	25	11	15	16	13	7	68.6	0	321.1	35	144260000	93639000	10345000	10542000	8104500	19791000	1836200	124
Q9UK73	FEM1B	1	0	0	1	0	0	0	1.8	0.0016515	2.0845	45	49551	0	0	49551	0	0	0	1
P39748	FEN1	24	19	10	22	13	11	11	65	0	323.31	32	88323000	23002000	5375700	40352000	4017200	8780200	6795400	118
Q96AC1	FERMT2	9	2	2	4	7	4	2	21.2	0	39.281	47	4173700	532270	438630	508430	880430	1683400	130510	28
Q86UX7	FERMT3	2	0	0	2	0	0	0	2.7	0.0016454	2.0291	47	36483	0	0	36483	0	0	0	2
P09038	FGF2	4	0	2	3	0	3	1	13.5	0	6.3211	24	5209100	0	1770300	1390600	0	1895300	152870	6
P11362	FGFR1	3	2	3	0	1	4	3	8.8	0	6.6614	44	599720	0	27910	0	0	502910	68898	3
Q9NVK5	FGFR1OP2	8	1	5	4	4	6	2	36.4	0	57.957	22	9171400	0	4121300	563740	451840	3570900	463680	23
P21802	FGFR2	4	3	4	3	2	4	3	12.9	0	15.462	44	2504700	311850	603830	65505	168800	1195500	159160	11
P22607;P22455	FGFR3	5	2	8	4	1	6	3	13.5	0	45.535	40	7056100	408330	2614300	444680	80654	3336200	171890	27
P02679	FGG	1	0	0	1	0	0	0	2	0.0036312	1.7685	33	289900	0	0	289900	0	0	0	1
P07954	FH	31	27	23	19	26	23	17	68.4	0	323.31	35	591580000	318310000	78500000	28352000	39091000	115940000	11390000	259
P49789	FHIT	6	6	2	1	2	4	0	64.6	0	28.374	13	33857000	25779000	1808500	1354600	904290	4010000	0	21
Q13642	FHL1	2	2	0	0	1	0	2	6.2	0	3.8909	30	1610800	1051900	0	0	158500	0	400350	5
O43427	FIBP	12	0	3	10	4	6	4	37.4	0	50.809	30	13196000	0	3297000	4600200	453090	3630500	1215600	30
Q6UN15	FIP1L1	5	1	5	0	2	4	1	14.6	0	59.478	29	5521300	253150	2765000	0	506670	1757200	239190	15
Q9Y3D6	FIS1	5	5	2	2	3	3	2	32.2	0	33.368	9	15975000	11238000	1037200	948460	960880	1790700	0	16
Q96AY3	FKBP10	28	19	23	22	22	25	16	38.8	0	288.19	39	248390000	25030000	78333000	25758000	18924000	92087000	8263300	180
Q9NWM8	FKBP14	7	1	2	4	1	5	0	35.5	0	18.538	15	19680000	431740	5763000	4290300	789830	8404800	0	16
Q5T1M5	FKBP15	45	11	9	44	10	8	6	43.5	0	323.31	70	24051000	1941900	1341800	18046000	1430500	1011300	279910	114
P62942;Q5VVH2	FKBP1A	7	2	5	3	1	7	3	82.4	0	49.449	6	85180000	8088100	24284000	7363000	2958000	36658000	5830000	26
P26885	FKBP2	11	4	7	9	6	6	5	65.5	0	41.791	10	103160000	12369000	27804000	22172000	6505800	26835000	7473600	54
Q00688	FKBP3	14	6	9	11	6	10	6	57.6	0	77.748	19	64610000	10081000	15489000	10898000	5749400	19144000	3248900	66
Q02790	FKBP4	35	11	25	10	19	30	16	84.1	0	323.31	38	92644000	4685000	29896000	3543900	6694800	41901000	5922900	156
Q9Y680	FKBP7	11	3	6	6	2	5	5	43.2	0	23.039	19	18728000	1491500	3359300	4638100	629100	7299400	1310800	30
Q14318	FKBP8	16	12	7	8	6	6	7	43.9	0	323.31	22	102950000	52237000	14244000	9556300	5347300	18427000	3137900	68
O95302;Q75LS8	FKBP9	15	7	9	10	6	6	5	24.7	0	30.023	30	25252000	3457100	7192900	4381000	1960800	6875100	1385600	46
Q9H9S5	FKRP	4	1	1	3	4	1	0	14.1	0	14.737	37	1056200	0	0	391480	664680	0	0	10
Q8NFF5	FLAD1	23	21	3	3	13	5	3	53.2	0	112.98	39	17853000	14106000	355570	273420	1037600	2024000	56450	55
CON__P20930;P20930	FLG	1	0	1	0	0	1	0	1.7	0	3.8313	296	46101	0	32490	0	0	13610	0	1
CON__Q5D862;Q5D862	FLG2	6	5	2	3	3	0	2	5.3	0	18.917	81	2401300	1978300	107730	197970	67204	0	50128	20
Q13045	FLII	9	0	4	5	1	5	0	9.5	0	32.564	79	834910	0	469180	110730	52029	202970	0	17
P21333	FLNA	146	90	118	121	109	122	103	66.6	0	323.31	160	328290000	29555000	96647000	41280000	21554000	118990000	20265000	1078
O75369	FLNB	111	37	83	79	74	88	41	59	0	323.31	165	58183000	3278700	18217000	7831600	3993300	22483000	2379900	478
Q14315	FLNC	16	11	21	13	14	18	9	12.1	0	35.612	179	2819100	204700	1304000	128470	226290	819350	136300	33
O75955	FLOT1	49	33	42	41	37	43	40	89.7	0	323.31	34	1889400000	195430000	636130000	178980000	126850000	552270000	199710000	506
Q14254	FLOT2	63	42	51	51	45	52	43	83.6	0	323.31	41	1554300000	162440000	515300000	152070000	95908000	489570000	139010000	510
O43155	FLRT2	6	0	4	0	2	6	0	12.1	0	24.509	40	6852000	0	2745100	0	129160	3977700	0	11
Q9Y5Y0	FLVCR1	5	2	4	1	2	5	2	14.1	0	126.25	18	20956000	2370600	7031400	415080	647600	9188200	1302800	17
Q9NZ56	FMN2	2	0	1	0	0	1	0	2.2	0	5.0398	69	143760	0	0	0	0	143760	0	2
Q96PY5	FMNL2	19	2	16	6	7	20	5	19.4	0	118.77	72	9146900	172620	3473600	364590	224590	4635200	276370	55
Q8IVF7	FMNL3	6	1	8	3	3	11	1	12.7	0	13.928	69	1353900	0	567740	0	0	786110	0	10
Q06828	FMOD	1	0	0	1	0	0	0	3.5	0.0051824	1.6091	15	534310	0	0	534310	0	0	0	1
Q06787	FMR1	11	1	8	8	10	8	3	22.2	0	80.879	51	5545000	0	1411900	860200	993790	2110300	168840	38
P02751	FN1	4	0	2	0	0	1	3	2.3	0	3.0392	121	312900	0	188370	0	0	0	124530	6
Q9Y2H6	FNDC3A	17	5	11	13	6	10	6	19.7	0	88.541	64	9338300	900040	2739200	2018200	717840	2289000	674010	66
P49354	FNTA	1	1	1	0	1	1	0	3.4	0	3.2579	21	475230	65944	133770	0	61002	214510	0	4
P85037;Q01167	FOXK1	4	2	3	0	2	2	3	5.3	0	8.3822	40	1855600	471300	644590	0	166240	418170	155300	10
Q96CU9	FOXRED1	17	13	4	4	9	7	0	39.1	0	43.027	26	32534000	22292000	1172600	1273100	2294600	5501800	0	37
Q8IWF2	FOXRED2	5	1	2	1	3	3	0	10.7	0	8.9739	40	2119600	145240	240700	65667	116280	1551700	0	8
Q05932	FPGS	3	3	1	1	1	1	0	9	0	6.8465	33	2024600	969370	334310	186530	92606	441760	0	7
Q86XX4	FRAS1	4	0	2	1	0	1	1	1.6	0	16.134	205	147780	0	85810	0	0	61970	0	6
Q14331	FRG1	7	3	4	2	1	6	0	26	0	10.971	16	8970200	1352200	2097600	994170	365330	4160900	0	16
Q96NE9	FRMD6	4	0	1	0	0	3	0	5.9	0	4.2687	38	1005100	0	0	0	0	1005100	0	3
Q9BZ67;Q9BZ68	FRMD8;FRMD8P1	3	0	2	0	0	3	0	8.2	0	3.2642	26	1892000	0	1013000	0	0	878930	0	3
Q6ZNA5	FRRS1	10	3	8	2	4	8	6	18.6	0	64.351	32	42073000	3195500	16018000	1986400	2774600	13451000	4647400	35
Q8WU20	FRS2	5	0	3	0	0	2	0	16.7	0	11.434	33	1449800	0	1054000	0	0	395810	0	5
Q16658	FSCN1	32	15	26	15	23	24	18	71	0	323.31	37	133210000	22398000	39950000	7355100	17444000	37006000	9057200	161
Q9BTV5	FSD1	3	2	0	2	0	1	0	12.1	0	6.4011	34	594620	384450	0	210180	0	0	0	6
Q5CZC0	FSIP2	2	1	2	0	1	1	0	0.4	0.0022426	1.8937	474	238660	22136	166890	0	14310	35326	0	5
Q12841	FSTL1	4	1	2	0	0	2	3	14.6	0	4.0555	23	1566400	310860	336570	0	0	602010	316930	8
P02794	FTH1	15	10	14	10	12	14	11	71.6	0	323.31	15	834060000	50697000	287610000	37926000	58962000	351440000	47432000	143
P02792	FTL	11	8	11	8	10	11	10	56	0	268.63	13	830890000	29824000	328540000	34638000	29259000	383240000	25389000	123
Q9UET6	FTSJ1	1	0	1	0	0	1	0	4.9	0	3.5632	16	1520600	0	790090	0	0	730500	0	1
Q9UI43	FTSJ2	8	7	0	2	4	1	1	34.6	0	31.753	17	23293000	22036000	0	435520	821280	0	0	17
Q8IY81	FTSJ3	10	2	5	1	3	8	3	18.4	0	23.098	53	3581300	64403	1108500	39207	172260	2196900	0	22
Q96AE4	FUBP1	21	17	23	1	21	24	13	47.5	0	239.53	42	91208000	11285000	33674000	116720	7205300	33254000	5672200	132
Q96I24	FUBP3	17	8	17	5	15	14	6	45.8	0	105.63	41	24525000	3231800	8871700	914610	3079600	7324900	1102300	62
P04066	FUCA1	27	16	19	16	22	18	25	57.1	0	227.03	31	579470000	54479000	189870000	44590000	33733000	184590000	72207000	240
Q9BTY2;Q8N1Q1	FUCA2	34	19	23	19	24	24	32	56.7	0	323.31	28	361230000	49367000	88784000	41854000	38693000	91585000	50942000	220
Q8IVP5	FUNDC1	1	1	0	0	1	0	0	7.7	0.00042463	2.4996	7	4334900	3903400	0	0	431510	0	0	2
Q9BWH2	FUNDC2	6	5	1	1	1	2	1	23.8	0	8.793	13	11311000	8228100	1290700	0	0	1593300	198360	12
P35637	FUS	10	7	9	8	9	7	6	24.9	0	323.31	24	144850000	38290000	32750000	12726000	13066000	41032000	6986300	90
Q16595	FXN	6	6	2	2	1	2	0	36.7	0	25.848	16	16056000	9061900	2313000	999990	569810	3111500	0	13
P51114	FXR1	20	7	14	13	12	16	7	44.9	0	117.21	44	46793000	2541400	13254000	6166800	4272500	18461000	2097600	93
P51116	FXR2	16	8	12	7	11	15	7	40.3	0	127.74	51	11337000	1276800	2780300	1008500	1492500	4432100	346470	55
Q9H0Q3	FXYD6	1	0	1	0	1	1	0	26.3	0	5.0371	5	6483700	0	0	0	0	6483700	0	4
Q9BQS8	FYCO1	109	24	53	99	38	49	41	68.9	0	323.31	110	89964000	4661600	20938000	32384000	4608500	22244000	5127200	411
P06241;P09769;P06239	FYN	23	8	25	17	19	25	15	54	0	211.37	37	131340000	4319800	43904000	6601200	9873900	59309000	7331500	143
Q96QD9	FYTTD1	1	1	1	0	1	1	0	3.5	0	4.5146	29	1470900	342000	537390	0	0	591490	0	4
Q14332;O75084;Q9UP38	FZD2;FZD7	3	0	1	0	1	1	1	4.4	0.0059418	1.5075	31	713380	0	303620	0	0	409760	0	4
Q9NPG1	FZD3	4	0	2	0	0	3	1	9.8	0	72.114	41	1347100	0	379310	0	0	967810	0	8
O60353	FZD6	1	0	1	0	1	1	1	2.8	0	6.2185	36	1419000	0	625010	0	95214	617400	81363	4
Q13283	G3BP1	20	12	14	13	17	17	14	46.6	0	323.31	30	142740000	14277000	33677000	20869000	13312000	53038000	7569200	119
Q9UN86	G3BP2	13	7	10	10	11	12	8	38	0	217.97	36	35812000	5512200	7466400	5075600	3719900	11621000	2416700	75
Q9BUM1	G6PC3	1	0	0	1	1	0	0	6.1	0	6.5653	11	2189700	0	0	1424200	765460	0	0	2
P11413	G6PD	10	5	5	2	5	3	1	28.2	0	20.73	42	5860500	2164400	1261900	163010	378580	1809800	82795	21
P10253	GAA	48	42	47	42	43	48	44	43.6	0	323.31	47	1940500000	172870000	647090000	168340000	142610000	560080000	249470000	635
O95166	GABARAP	3	2	3	0	1	2	1	12	0	3.5852	5	36217000	4848900	14296000	0	1809000	12152000	3111200	9
P60520	GABARAPL2	7	4	5	3	3	7	4	47	0	15.111	9	85942000	3615500	27197000	4024100	4968800	37809000	8326600	34
Q8TAE8	GADD45GIP1	17	13	11	10	11	12	9	64	0	159.75	15	235400000	111980000	28801000	17496000	25530000	45253000	6335600	118
O14976	GAK	3	2	2	0	0	1	0	2.7	0	6.2639	80	4029800	3818600	162230	0	0	48901	0	5
P22466	GAL	2	0	1	2	1	1	1	22.8	0	4.5708	10	4435900	0	1364800	1529900	1443700	0	97607	9
P51570	GALK1	5	1	2	0	0	3	1	12.8	0.0012584	2.3048	21	764170	0	0	0	0	616000	148170	6
P34059	GALNS	24	10	18	7	18	18	19	56.1	0	323.31	29	141120000	8060900	54625000	3554500	10954000	41789000	22141000	157
Q10472;Q8IUC8	GALNT1	3	0	1	1	3	1	0	5.2	0	10.93	39	877510	0	241470	0	453620	182430	0	6
Q10471;Q8N4A0	GALNT2	25	7	8	12	21	11	4	47.1	0	105.58	39	23673000	2282800	8049500	2658600	4474700	5926800	280260	77
Q86SF2	GALNT7	15	8	6	6	11	8	4	28	0	121.05	50	10741000	1964500	1709400	1168500	2558900	3078800	260560	51
Q9H2C0	GAN	4	2	0	3	1	1	0	7.5	0	2.8181	41	1236000	287160	0	277820	670990	0	0	5
Q14697	GANAB	68	51	56	55	58	60	53	73.2	0	323.31	58	1194500000	196710000	255230000	129400000	117020000	416740000	79406000	752
P17677	GAP43	6	2	5	1	2	6	1	47.9	0	60.34	18	23283000	915730	9252500	166480	685750	12134000	128350	19
P04406	GAPDH	34	20	29	26	22	26	26	95.2	0	323.31	21	7314300000	905150000	2400800000	608410000	567820000	2293500000	538590000	592
Q14C86	GAPVD1	11	1	6	3	2	6	2	9.1	0	15.434	83	1573300	99159	411210	72348	61395	858590	70615	21
Q9NY12	GAR1	5	2	1	4	3	2	2	21.7	0	7.1981	22	4754000	2588700	55507	778470	549980	385370	395910	19
P41250	GARS	36	28	17	15	21	23	9	54.3	0	299.95	60	61981000	28891000	8871600	2860400	3854300	16514000	990420	173
P22102	GART	47	21	32	23	35	38	26	58.4	0	323.31	66	69335000	10072000	17134000	5217500	6037800	26639000	4235000	219
P54826	GAS1	12	4	5	8	9	4	3	41.2	0	267.86	20	33484000	4872800	6022300	8944200	4714700	6920500	2009900	43
Q86YP4	GATAD2A	7	2	8	0	3	8	8	16.1	0	41.3	49	7122800	879120	2974800	0	144160	2418300	706360	29
Q8WXI9	GATAD2B	6	4	4	0	2	3	3	16.4	0	14.969	46	1397500	0	958600	0	92241	242430	104240	14
O75879	GATB	25	23	8	9	13	9	6	56.9	0	320.28	36	48748000	30554000	4734000	1988600	3677300	6986000	808660	91
H0YIV9;O43716	GATC	7	8	5	5	5	5	4	60.1	0	130.97	12	131900000	78747000	14043000	8911300	12656000	15350000	2194800	50
P04062	GBA	34	27	30	27	27	33	32	58.2	0	323.31	34	2573500000	223160000	854860000	172750000	187020000	828210000	307520000	575
O75323	GBAS	20	21	15	14	18	17	7	71.3	0	285.92	25	219610000	129820000	18786000	11906000	17484000	38747000	2861900	122
Q04446	GBE1	1	0	1	0	0	0	0	2.4	0.0016474	2.0478	45	252640	0	252640	0	0	0	0	1
Q92538	GBF1	3	0	1	1	1	3	1	2.6	0	3.8995	115	202860	0	0	31763	0	152160	18940	5
P28676	GCA	1	0	0	1	0	0	0	5.5	0.00063358	2.4125	11	1051300	0	0	1051300	0	0	0	1
O75600	GCAT	12	12	1	3	5	4	0	47	0	201.95	23	22755000	19301000	548130	349940	798700	1757200	0	32
Q8IWJ2	GCC2	5	0	1	4	1	0	0	4.5	0	8.4105	153	124130	0	16247	97729	10156	0	0	6
Q92947	GCDH	19	15	11	10	12	12	7	62.3	0	323.31	31	130170000	65719000	17810000	7642400	7817600	28454000	2726500	95
P16383	GCFC2	3	0	1	1	0	0	1	5.9	0.0012508	2.2163	59	955420	0	195100	19311	0	0	741000	3
P48507	GCLM	4	2	0	0	0	3	0	20.1	0	16.601	14	2914000	506010	0	0	0	2408000	0	6
Q92616	GCN1L1	102	33	22	93	28	36	22	44.9	0	323.31	199	24117000	3210300	5194800	7222000	1619200	5347200	1523200	289
P23434	GCSH	5	4	2	2	3	2	2	46.2	0	263.65	8	684390000	375640000	84182000	44092000	52029000	113090000	15359000	30
Q8TB36	GDAP1	7	7	0	1	0	1	0	28.2	0	48.281	20	13262000	12199000	0	301930	0	761560	0	10
Q9NXN4	GDAP2	18	7	6	11	11	7	6	39.6	0	291.23	31	26029000	2396300	2495300	6542400	3421500	5168400	6005100	54
Q9NZC3	GDE1	7	1	3	2	4	5	3	23.9	0	11.519	22	10693000	293410	3117800	850230	1020900	4283400	1126800	21
P31150	GDI1	5	8	10	5	8	10	7	37.6	0	48.521	29	4029400	0	1721800	247070	84233	1880600	95647	13
P50395	GDI2	21	17	18	16	19	18	16	61.6	0	323.31	32	92962000	9556000	28880000	6149100	8253300	34565000	5558700	151
Q8N9F7	GDPD1	8	2	4	5	4	6	4	36.9	0	51.024	24	15644000	0	5720200	3293600	349530	5759200	521740	28
P57678	GEMIN4	3	0	0	0	2	1	0	2.8	0.00042391	2.4857	67	160480	0	0	0	65620	94863	0	3
Q8TEQ6	GEMIN5	11	0	3	11	3	2	0	10.1	0	40.447	106	1174800	0	296930	641820	51101	184920	0	20
Q9H840	GEMIN7	1	0	0	0	0	1	0	14.5	0	4.8124	6	0	0	0	0	0	0	0	1
P55789	GFER	9	8	2	3	5	2	1	51.7	0	50.246	12	25548000	16833000	951620	1602200	2558400	3602300	0	24
Q96RP9	GFM1	51	44	21	26	31	27	21	59.3	0	323.31	51	194640000	117440000	14288000	11222000	14409000	33147000	4126700	244
Q969S9	GFM2	34	31	7	12	11	11	2	53.5	0	322.83	49	36947000	28924000	979640	1597900	1600400	3805800	38807	85
Q06210;O94808	GFPT1	5	0	2	0	0	4	1	10.2	0	28.033	53	1255300	0	383350	0	0	792270	79698	8
Q9UJY4	GGA2	2	0	0	0	0	2	1	4.9	0	4.4562	31	581410	0	0	0	0	581410	0	3
O75223	GGCT	3	1	2	1	0	0	2	30.3	0	17.003	16	2624200	747000	904120	294350	0	0	678700	6
P38435	GGCX	5	1	3	1	3	3	1	8.4	0	31.352	38	1675500	0	579990	0	324980	611290	159190	13
Q92820	GGH	31	22	24	19	20	24	26	62.6	0	323.31	22	5729000000	654410000	1629200000	492870000	463050000	1652800000	836670000	373
Q9UJ14	GGT7	9	2	4	3	4	4	1	14.2	0	26.903	31	4434900	359590	1065900	603740	327490	1888400	189710	18
Q8N2G8	GHDC	4	1	2	3	3	1	3	8.1	0	22.195	32	3281300	209140	1645900	555120	158130	465360	247650	13
Q9H3K2	GHITM	7	6	2	1	3	3	1	14.5	0	24.926	22	24169000	16468000	580210	0	1838400	4990600	292390	21
Q9NWU2	GID8	2	0	1	2	1	1	1	18	0	12.461	19	2721400	0	1072300	393970	176640	876980	201580	10
Q6Y7W6	GIGYF2	28	4	12	21	5	15	8	29.9	0	188.59	79	7897100	196120	1834300	3441300	117870	2090900	216610	69
O14908	GIPC1	11	2	11	3	4	8	1	38.1	0	43.369	23	21782000	3212600	6618900	1369500	2592800	7611700	376690	29
Q9Y2X7;Q14161	GIT1	10	1	2	4	4	4	3	17.5	0	15.482	50	2750100	251480	814690	207820	204650	992620	278860	15
P17302	GJA1	18	5	16	7	11	15	12	42.9	0	323.31	25	136770000	10056000	45239000	6976500	7243800	54244000	13015000	104
P36383	GJC1	3	1	3	0	2	3	2	12.6	0	75.37	25	25986000	850400	10128000	0	1727900	11552000	1726800	26
P32189;Q14409	GK;GK3P	17	20	3	3	3	4	0	44.5	0	76.876	34	30822000	26651000	1365700	505590	916700	1382900	0	40
Q14410	GK2	2	5	0	2	0	0	0	15.2	0	5.0872	32	79350	79350	0	0	0	0	0	3
P06280	GLA	35	20	25	26	23	27	27	62.5	0	323.31	31	3420900000	314480000	1033900000	329670000	296110000	904060000	542690000	347
P16278	GLB1	31	18	25	23	21	25	25	44.3	0	323.31	36	1934600000	194980000	605010000	143760000	172990000	586270000	231610000	373
Q6UWU2	GLB1L	2	1	1	1	0	1	1	4.3	0.0053699	1.5803	48	600550	232030	141800	0	0	226710	0	2
Q8IW92	GLB1L2	4	0	1	1	2	1	1	10.2	0	6.3433	33	684280	0	194630	49242	156470	283930	0	4
P23378	GLDC	38	35	6	9	17	8	5	51.8	0	323.31	66	36755000	30912000	721020	989920	1766400	2059600	306880	108
Q53GS7	GLE1	7	2	3	2	3	4	1	13.2	0	18.534	56	1325600	249870	332490	139080	119980	484190	0	15
Q92896	GLG1	51	24	25	27	41	30	21	51.8	0	323.31	84	30606000	5606100	3993600	4706400	7449300	6535300	2315000	196
Q9H4G4	GLIPR2	7	2	4	2	3	5	2	71.4	0	77.669	12	57357000	6258500	23134000	0	3746100	21869000	2349900	19
Q92990	GLMN	2	0	0	1	0	1	0	3.9	0.0040169	1.733	40	179290	0	0	66420	0	112870	0	2
Q8WWB7	GLMP	5	3	4	2	3	5	3	19.5	0	192.15	10	530930000	76110000	114480000	54502000	67649000	117220000	100970000	39
Q04760	GLO1	11	7	7	6	8	7	8	70.7	0	43.845	14	178450000	26917000	57240000	7028700	11877000	63218000	12166000	53
Q9HC38	GLOD4	14	10	8	4	5	9	3	56.9	0	72.996	24	25722000	12306000	5124800	519660	1043900	6205400	522810	41
A6NK44	GLOD5	1	0	0	0	1	0	0	8.8	1	-2	12	4662700	0	0	0	4662700	0	0	0
Q9NS18	GLRX2	3	3	0	1	0	0	0	25	0	5.9797	9	1593200	1593200	0	0	0	0	0	3
O76003	GLRX3	6	1	4	0	1	2	2	28.7	0	25.071	22	4022600	0	2542500	0	216620	1060800	202690	11
Q86SX6	GLRX5	9	7	5	6	6	6	4	41.4	0	164.78	10	403020000	203300000	41458000	38663000	25379000	84891000	9330100	70
O94925	GLS	34	30	19	25	24	22	25	52.5	0	323.31	49	199650000	115180000	12630000	16205000	20397000	28195000	7044900	239
Q68CQ7	GLT8D1	4	1	0	0	4	1	0	14.8	0	7.032	26	676680	0	0	0	676680	0	0	7
P00367;P49448;A6NF36	GLUD1;GLUD2	45	42	29	33	36	33	26	68.8	0	323.31	39	1115600000	660480000	107820000	70925000	77283000	176080000	22968000	378
P15104	GLUL	6	1	4	0	2	5	0	21.2	0	51.34	22	5870100	350410	1478200	0	343660	3697800	0	13
Q49A26	GLYR1	7	7	1	0	2	1	2	17	0	30.135	36	4307000	3349600	0	0	202040	516470	238860	15
P17900	GM2A	11	8	8	8	8	9	9	37.8	0	51.355	11	1100600000	91378000	364730000	104540000	76095000	312750000	151120000	104
Q9Y692	GMEB1	5	1	3	0	2	3	0	13.8	0	41.27	25	2989600	199430	1127900	0	185030	1477200	0	9
Q9UKD1	GMEB2	5	0	3	0	0	4	0	9.2	0	5.1646	20	3799000	0	1473000	0	0	2326000	0	8
P60983;O60234	GMFB	6	1	4	2	3	4	2	46.5	0	8.9224	12	18314000	2222300	5148000	910660	778560	7841600	1412700	14
Q96IJ6	GMPPA	1	0	0	0	0	1	0	3.3	0	3.3103	22	0	0	0	0	0	0	0	1
Q9P2T1;P36959	GMPR2	4	2	3	2	3	3	1	12.4	0	6.4828	21	6143600	748440	1973300	865180	932630	1236800	387310	13
P49915	GMPS	10	4	5	2	2	7	6	29.7	0	79.506	54	4800100	731060	802160	62884	173790	2454800	575330	39
P29992	GNA11	16	14	18	13	19	21	11	69.4	0	230.08	28	196960000	21488000	59814000	9105000	16965000	81586000	7999800	118
Q03113	GNA12	1	1	2	1	1	2	1	6.6	0.0032408	1.8086	35	449520	0	214710	0	0	234810	0	0
Q14344	GNA13	20	9	18	13	14	17	13	58.4	0	223.05	29	164390000	10481000	56039000	8246400	9088800	72005000	8532900	111
O95837;P19086	GNA14	3	7	5	4	7	8	5	28.5	0	5.2396	28	4387500	697040	426640	0	746680	2265900	251280	9
P63096	GNAI1	12	16	21	22	20	25	23	73.4	0	246.23	23	100100000	8851200	28529000	5708800	9088600	41229000	6696600	70
P04899;P19087;P11488;A8MTJ3;P09471	GNAI2	16	17	25	24	23	26	25	82.8	0	323.31	26	107450000	8158400	23461000	13078000	12024000	38238000	12486000	106
P08754	GNAI3	21	20	26	24	25	28	25	79.1	0	323.31	23	708270000	86769000	186260000	66380000	58632000	261760000	48473000	226
P50148	GNAQ	18	8	14	10	18	21	11	68.2	0	95.678	28	74462000	2722800	25543000	2469300	3771000	37146000	2810200	82
Q5JWF2;P38405	GNAS	26	16	17	17	20	21	19	23.5	0	137.38	52	148850000	17843000	45494000	10597000	12150000	50176000	12589000	165
P62873;P16520	GNB1	12	14	18	18	16	19	16	76.2	0	323.31	18	1554700000	196920000	393660000	125850000	181680000	538390000	118180000	225
P62879	GNB2	8	15	15	15	17	15	16	70.6	0	323.31	18	232620000	37238000	43843000	28300000	33357000	63650000	26228000	68
P63244	GNB2L1	28	17	15	26	19	12	16	85.2	0	323.31	22	353190000	68534000	37773000	131250000	37368000	53705000	24558000	150
Q9HAV0	GNB4	14	15	17	16	14	16	13	75.6	0	323.31	19	192400000	26621000	45452000	24274000	22904000	49336000	23809000	110
P50151	GNG10	4	2	4	2	2	3	2	75	0	15.33	6	91298000	5229500	25863000	10001000	5843600	40324000	4036900	21
Q9UBI6	GNG12	7	6	7	6	5	7	6	80.6	0	144.75	6	797930000	82273000	228940000	45159000	47535000	349130000	44904000	61
P50150	GNG4	4	1	0	0	2	1	0	76	0.0020442	1.9481	6	1576100	1203400	0	0	372680	0	0	3
P63218	GNG5	6	2	5	4	4	4	4	76.5	0	55.28	6	347010000	32770000	107140000	34522000	26531000	123870000	22174000	26
O60262	GNG7	2	1	1	0	1	2	0	30.9	0	3.6266	6	16267000	0	4591300	0	1018300	10657000	0	5
Q13823	GNL2	3	0	1	1	2	1	1	5.2	0.0016526	2.0901	48	619430	0	209800	0	63972	225220	120440	2
Q9BVP2	GNL3	18	8	8	8	6	8	6	34.2	0	108.11	38	11715000	1623700	3312300	2461000	632650	2576400	1108800	50
O15228	GNPAT	21	20	0	2	5	0	1	37.5	0	134.55	53	9380300	8377500	0	478610	505490	0	18724	36
P46926	GNPDA1	3	0	2	0	0	3	0	20.1	0	26.077	19	4347700	0	2331900	0	0	2015800	0	9
Q96EK6	GNPNAT1	1	1	0	0	0	0	0	6	0.0059371	1.5024	12	606170	606170	0	0	0	0	0	1
Q9UJJ9	GNPTG	3	0	1	1	2	2	0	24.3	0	23.606	16	1834400	0	0	460000	259160	1115300	0	6
P15586	GNS	29	20	29	22	25	29	26	45.7	0	323.31	29	3868100000	309050000	1391900000	284930000	275050000	1196400000	410710000	383
Q08379;Q8IXS0	GOLGA2	22	10	3	15	10	6	3	27.6	0	101.22	72	5004300	1329900	101580	2214200	991830	238290	128610	48
Q08378	GOLGA3	14	1	2	12	1	4	0	12.3	0	18.47	110	1557000	12054	247270	880870	39990	376790	0	17
Q8TBA6	GOLGA5	8	1	1	3	3	2	0	13.5	0	9.2359	54	729130	109740	0	365930	203720	49737	0	9
Q7Z5G4;Q2TAP0	GOLGA7	9	3	8	5	9	8	5	58.4	0	37.925	12	115960000	3000300	42159000	4153700	7206000	54222000	5214700	54
Q14789	GOLGB1	87	22	18	67	28	26	7	36.1	0	323.31	269	7426000	1082600	1414000	2652200	775890	1405900	95370	181
O00461	GOLIM4	20	8	8	8	17	13	8	30.5	0	178.14	49	23273000	4098300	2503500	2240600	4644300	8828100	958080	70
Q8NBJ4	GOLM1	14	5	4	3	12	7	2	35.9	0	22.088	32	9908600	2063300	1415100	688950	3242400	2280900	217900	34
Q9H4A6	GOLPH3	4	0	0	3	1	0	0	17.8	0	7.1767	21	1118500	0	0	1005300	113230	0	0	4
Q9Y3E0	GOLT1B	1	1	1	1	1	1	1	9.4	0	27.657	8	49352000	10184000	16313000	1239500	4864800	14016000	2734900	7
Q9HD26	GOPC	3	1	0	3	0	1	0	10	0.0032402	1.8084	31	921160	233210	0	315120	0	372820	0	4
Q9BQQ3	GORASP1	1	0	0	1	1	0	0	6.1	0	17.099	11	1068200	0	0	666330	401850	0	0	4
Q9H8Y8	GORASP2	7	1	3	3	4	3	1	25.7	0	42.238	18	9441500	0	2841600	1645500	1706400	3009500	238600	17
O95249	GOSR1	10	4	6	5	8	8	5	41.6	0	36.003	21	24400000	1843500	5028000	2317300	3540400	10483000	1187600	49
P17174	GOT1	16	2	13	3	8	11	5	41.4	0	100.79	30	20869000	397910	11247000	447190	1063300	7063200	650180	47
P00505	GOT2	37	34	25	28	30	28	21	81.4	0	323.31	37	1730000000	1032400000	181530000	116740000	121280000	242210000	35867000	321
O43292	GPAA1	5	1	1	2	2	2	4	9.3	0	7.6679	24	3920900	538490	965900	424370	345850	1289000	357270	12
Q5T3I0	GPATCH4	5	1	1	5	0	1	2	15.9	0	27.834	38	4439400	0	317600	1572500	0	240560	2308700	11
Q9UKJ3	GPATCH8	3	0	2	0	0	3	0	2.3	0.0099183	1.269	81	246130	0	56940	0	0	189190	0	4
P35052	GPC1	19	0	5	17	0	6	2	41	0	121.66	38	11482000	0	2348400	7458800	0	1606700	68463	38
P51654;REV__Q96HE7	GPC3	9	1	3	8	2	1	1	18.1	0	15.752	30	8192700	91745	1678400	5859800	146230	269320	147230	17
O75487	GPC4	21	3	9	21	4	7	11	41.7	0	323.31	41	33450000	172530	6125700	20907000	595320	3617300	2032100	78
Q9Y625	GPC6	12	1	7	11	2	8	5	35.7	0	154.13	41	12062000	0	2998200	4245500	328940	4012000	477410	37
Q8N335	GPD1L	7	6	1	1	3	1	0	26.2	0	38.365	28	5435700	5129500	0	49399	80101	176720	0	13
P43304	GPD2	58	52	19	25	28	22	13	73	0	323.31	56	148790000	101780000	10179000	7961600	6612600	20234000	2027100	233
Q9NQX3	GPHN	9	2	7	1	4	6	3	17.8	0	30.216	55	3660200	34231	1709500	98030	398070	1338200	82187	22
P06744;K7ESF4;Q8N196	GPI	21	17	15	8	15	18	8	48.9	0	242.51	41	69243000	16931000	15799000	1914400	4844200	27004000	2749600	108
Q13491	GPM6B	2	2	0	1	1	0	2	11.3	0.00042644	2.5828	7	7369500	2677300	0	1584200	968790	0	2139100	7
Q9HCN4	GPN1	2	0	1	0	0	2	1	6.7	0	12.617	17	870660	0	0	0	0	772580	98078	3
Q9UHW5	GPN3	1	0	0	0	0	1	0	6.3	0	5.1526	11	966340	0	0	0	0	966340	0	2
Q5VW38	GPR107	2	0	0	0	2	0	0	5	0.0012531	2.2551	33	315170	0	0	0	315170	0	0	2
Q96N19	GPR137	2	2	1	0	1	1	2	5	0	6.1807	20	6995900	1019600	1648600	0	611110	1661500	2055000	10
Q7Z3F1	GPR155	3	0	3	2	1	3	3	6.1	0	102.13	33	7120600	0	3086300	562940	188750	2115500	1167200	15
Q86V85	GPR180	3	3	1	1	3	2	1	8.9	0	58.787	15	7490000	1185300	1920400	293430	1160600	2369800	560520	11
Q13585	GPR50	1	0	1	0	0	1	0	2.4	0.0016491	2.0618	29	494000	0	494000	0	0	0	0	1
P0CG08;B7ZAQ6	GPR89B;GPR89A	6	3	2	3	3	1	2	17.4	0	13.282	29	3605400	1271300	614680	888520	830970	0	0	16
Q9NZH0	GPRC5B	2	1	1	1	1	2	2	6.5	0	4.8279	12	11159000	636610	3862200	942780	403770	4049700	1264100	10
Q7Z2K8	GPRIN1	8	0	4	0	0	7	0	13.3	0	9.9635	93	1080800	0	138350	0	0	942440	0	14
Q13098	GPS1	3	2	1	0	2	2	1	7.3	0	4.6425	36	1535300	509760	271400	0	316140	438030	0	9
Q86YR5	GPSM1	4	0	3	1	0	3	0	9.2	0	8.369	60	895440	0	529010	0	0	366440	0	7
Q8TD30;P24298	GPT2	18	15	2	2	8	6	1	52.6	0	323.31	36	22850000	17781000	953760	140470	1666400	2308800	0	42
P07203	GPX1	11	8	5	2	7	6	4	66	0	74.071	14	53033000	33741000	2304300	835220	4897100	10785000	470970	41
P36969	GPX4	2	2	0	0	0	0	0	8.6	0.0061265	1.4705	18	1989500	1989500	0	0	0	0	0	2
Q8TED1	GPX8	7	3	3	3	5	3	4	24.9	0	8.45	17	12658000	840430	4825300	1210300	1936700	2830100	1014800	24
Q96CP6	GRAMD1A	11	3	9	8	7	7	5	23.9	0	43.185	47	9161300	501780	2598000	1715200	957110	2852900	536290	50
P62993	GRB2	13	3	10	4	9	10	4	72.8	0	26.804	21	33013000	1252300	14800000	498570	1865800	14282000	315350	44
Q9UBQ7	GRHPR	17	17	10	6	13	7	5	51.8	0	213.64	21	124370000	80150000	11647000	4283800	10315000	15805000	2165100	75
Q9Y3R0	GRIP1	2	0	1	0	0	2	0	2.9	0	3.8191	69	185820	0	87809	0	0	98012	0	3
Q4V328	GRIPAP1	20	0	4	18	3	6	1	35	0	84.366	64	5407300	0	785270	2930400	177580	1426300	87729	37
P43250	GRK6	12	5	8	6	5	7	7	32.6	0	37.043	42	9802100	1336900	2247800	1089500	820230	3126100	1181700	49
P28799	GRN	20	12	9	13	14	8	13	46.7	0	323.31	27	963080000	251350000	14090000	66642000	217150000	11656000	402190000	152
Q9HAV7	GRPEL1	23	19	19	17	17	18	10	73.3	0	323.31	20	1054600000	559900000	101920000	65709000	104570000	197590000	24896000	174
Q8TAA5	GRPEL2	10	7	1	6	6	1	1	54.7	0	76.966	19	31095000	16397000	808040	2462700	4961800	6465400	0	25
Q12849	GRSF1	25	18	19	15	18	22	11	51.5	0	323.31	34	308430000	124290000	45612000	17021000	28650000	84242000	8610500	188
Q9BQ67	GRWD1	12	2	4	8	2	6	2	39.7	0	101.98	26	16876000	1276600	4805600	3002800	925630	6296600	568370	26
P49840;M0QYV0	GSK3A	4	1	4	6	1	4	2	23.4	0	15.961	25	1932500	0	605540	863760	0	291880	171300	8
P49841	GSK3B	5	3	6	5	4	5	1	34.3	0	26.807	29	8444600	466530	2651300	2091500	798560	2436800	0	25
CON__Q3SX14;P06396	GSN	25	7	15	19	10	17	8	37.3	0	240	50	39414000	2083000	8631800	12020000	2005300	14000000	674230	113
P15170;Q8IYD1	GSPT1	21	5	14	9	11	15	6	47.7	0	102.6	35	39418000	2589300	12088000	2193600	2857700	17842000	1848400	63
P00390	GSR	24	21	14	10	19	15	8	68.8	0	323.31	33	146980000	80183000	19935000	5801000	11871000	27731000	1457200	127
P48637	GSS	15	1	12	1	5	11	1	40.7	0	42.331	38	9326500	1120600	4479300	168240	532650	3025800	0	30
Q9Y2Q3	GSTK1	16	14	10	8	10	11	6	67.7	0	304.21	19	173650000	103930000	17742000	10137000	5903700	32688000	3251500	89
P78417	GSTO1	8	2	4	2	4	5	3	39.8	0	46.162	17	10055000	827180	2363700	231710	668470	5425300	538150	24
P09211	GSTP1	10	6	8	8	8	9	6	53.3	0	323.31	13	450840000	40895000	135690000	21730000	32439000	196390000	23693000	75
O43708	GSTZ1	4	4	0	0	1	0	0	26.4	0	49.651	15	13837000	13405000	0	0	432050	0	0	8
Q00403	GTF2B	1	0	0	1	0	0	0	6.6	0.0032415	1.8094	27	154780	0	0	154780	0	0	0	2
P35269	GTF2F1	3	0	0	3	0	0	0	7.7	0.0051865	1.6278	32	355240	0	0	355240	0	0	0	5
P13984	GTF2F2	4	0	0	4	0	0	1	16.1	0	5.7086	20	1977000	0	0	1721900	0	0	255090	5
P78347	GTF2I	83	42	75	53	33	72	59	64.3	0	323.31	67	446090000	32109000	168220000	17750000	11528000	196400000	20084000	533
Q9UHL9	GTF2IRD1	1	0	0	0	0	1	0	2.1	0.005754	1.5415	67	73214	0	0	0	0	73214	0	1
Q12789	GTF3C1	19	10	4	3	4	6	4	13.1	0	51.401	134	1414400	927120	0	43050	50477	365110	28615	31
Q8WUA4	GTF3C2	5	2	1	0	3	1	2	8.6	0	16.231	44	871590	554510	126790	0	107710	82580	0	9
Q9Y5Q9	GTF3C3	11	4	7	3	1	7	2	15	0	22.772	53	3386300	827100	1269400	333570	23769	771910	160540	24
Q9UKN8	GTF3C4	8	4	3	2	2	1	2	13.4	0	14.941	64	6389600	5678900	202890	203290	121430	49778	133320	16
Q9Y5Q8	GTF3C5	8	6	3	0	2	3	1	19.3	0	13.895	43	3860800	1813700	1038800	0	78587	788390	141310	15
O00178	GTPBP1	3	2	2	2	1	2	1	6.7	0	11.44	40	3373100	390680	1277800	397130	119470	1188100	0	12
A4D1E9	GTPBP10	25	24	9	10	15	11	4	64.1	0	238.89	32	59285000	38274000	5147400	2647700	3978800	8771100	465940	91
Q969Y2	GTPBP3	17	13	9	8	14	8	5	37.8	0	232.92	27	46282000	28290000	4552400	1603300	4476600	6534000	825710	82
Q9BZE4	GTPBP4	9	7	0	0	6	0	2	14	0	16.812	52	2226200	1219900	0	0	928010	0	78305	16
O43824	GTPBP6	21	18	6	8	14	7	2	51.7	0	150.86	35	35268000	23528000	1846700	2258000	3378700	3847900	408630	76
Q8N3Z3	GTPBP8	9	8	0	0	4	0	1	31.7	0	34.002	26	5741800	5031500	0	0	710320	0	0	15
P51841	GUCY2F	1	0	1	0	0	1	0	1.4	1	-2	64	1207800	0	412560	0	0	795220	0	1
Q8N442	GUF1	27	24	4	5	15	8	5	55.6	0	224.2	52	30983000	23068000	2080400	797940	2799200	1827100	410400	87
Q16774	GUK1	9	7	5	4	6	7	3	53.8	0	76.279	16	106250000	61326000	11396000	5650900	7681500	19183000	1015700	46
Q9UBP9	GULP1	16	1	10	4	0	14	2	50.7	0	31.071	25	14036000	87756	2974300	1270700	0	8904600	798860	28
P08236	GUSB	34	25	31	25	30	30	27	46.7	0	323.31	34	551270000	43698000	235050000	27355000	46454000	172340000	26377000	295
Q4G148	GXYLT1	8	4	4	5	5	6	4	16.8	0	11.47	26	8021500	1700400	807540	1514400	993120	2442400	563660	27
P46976	GYG1	3	0	2	0	2	0	0	8.9	0.00021349	2.6027	15	2456700	0	2002300	0	454400	0	0	4
P13807	GYS1	8	1	2	1	4	2	1	15.9	0	11.719	46	2224400	0	718460	430850	382720	586130	106270	11
P07305	H1F0	6	6	5	0	4	4	3	23.2	0	19.748	13	45034000	24010000	8556300	0	2194300	9947800	325740	24
Q92522	H1FX	6	5	4	4	5	3	2	23.5	0	55.164	15	91075000	62356000	7385200	2604000	2985500	14764000	981270	26
Q71UI9;P0C0S5	H2AFV;H2AFZ	3	5	5	5	4	5	5	31.2	0	63.045	8	1073800000	241920000	398550000	15977000	72702000	269240000	75368000	55
P16104;REV__Q8NB25	H2AFX	3	12	12	7	9	12	9	51	0	262.41	9	11339000000	3791600000	2726100000	249570000	979260000	2762500000	830290000	138
O75367	H2AFY	15	16	8	8	7	9	12	43.8	0	323.31	21	172810000	67982000	38032000	6109500	6682000	43116000	10891000	83
Q9P0M6	H2AFY2	8	8	6	3	6	8	6	38.4	0	66.495	22	26845000	7464200	8877200	211080	738030	8365300	1188800	27
P57053	H2BFS	2	16	20	12	12	19	14	77.8	0	3.1578	12	29236000	562840	13641000	0	4257900	10036000	738320	11
O95479	H6PD	3	1	0	1	0	2	0	6.8	0	2.9774	48	282040	138180	0	143860	0	0	0	4
Q14520	HABP2	4	1	1	3	0	1	0	7.9	0.00021413	2.6796	30	1667900	249140	439490	256050	0	723220	0	6
Q6Y1H2	HACD2	2	1	2	1	1	2	0	8.7	0	4.6353	12	16322000	1359400	7336300	1256000	422620	5947800	0	9
Q9P035	HACD3	14	7	10	8	7	11	9	31.8	0	174.26	19	159120000	30295000	33154000	22986000	10144000	49282000	13254000	86
Q9UJ83	HACL1	26	26	14	11	12	15	13	59.3	0	323.31	36	105140000	58291000	14572000	5667900	5329000	19048000	2227400	133
Q16836	HADH	28	25	19	18	22	21	17	76.8	0	323.31	21	1497200000	808800000	192870000	95919000	92098000	281340000	26221000	224
P40939	HADHA	70	65	47	50	52	55	43	74.8	0	323.31	55	851330000	502830000	72667000	56534000	57043000	141160000	21100000	562
P55084	HADHB	36	31	25	25	27	28	24	72.6	0	323.31	34	838020000	487060000	89438000	38456000	55090000	147960000	20016000	306
Q16775	HAGH	11	11	3	4	6	4	2	53.2	0	60.258	23	31975000	21852000	2352200	1555200	1913600	4104800	197320	35
P12081	HARS	7	6	4	2	8	6	5	26.5	0	29.232	43	3587100	509700	565760	253740	534210	1622400	101290	15
P49590	HARS2	29	29	7	12	21	12	9	61.3	0	222	39	73169000	53711000	2881500	3420900	5599700	6657600	898380	107
O14929	HAT1	5	2	1	2	1	1	5	17.2	0	24.536	26	6128100	1006800	1210700	538970	387070	2005600	978870	14
Q68CZ6	HAUS3	2	0	0	0	1	1	0	6.6	0.0051813	1.604	43	326000	0	0	0	283070	42923	0	2
O94927	HAUS5	1	1	0	0	0	1	0	4.7	0.00063238	2.3844	49	583350	235200	0	0	0	348150	0	1
O00165	HAX1	15	13	12	6	14	12	7	78.9	0	134.53	20	96032000	38281000	15359000	2768500	12757000	24760000	2105200	93
Q9Y450	HBS1L	11	1	3	8	3	4	2	23.8	0	42.284	47	3997800	152100	640010	1520600	203870	1337800	143430	18
P53701	HCCS	26	25	9	12	15	9	6	75.7	0	184.8	20	143250000	97390000	9306900	7997100	9742900	17235000	1573600	114
P51610;Q9Y5Z7	HCFC1	22	16	13	2	4	12	9	15.5	0	55.622	87	6249800	2385100	1083100	400200	111750	1635200	634430	62
B3KNS4	hCG_2043597	2	0	1	1	0	0	2	11	0	2.7551	8	3079400	0	0	936430	0	0	2142900	5
Q13547	HDAC1	5	3	6	5	4	8	4	22.4	0	25.69	29	3425600	0	1103900	85467	294720	1827500	114050	14
Q92769	HDAC2	8	9	8	6	6	9	9	39.3	0	107.57	29	49905000	9900200	12014000	1842100	2488600	19329000	4331100	66
Q7Z4H3	HDDC2	8	6	4	0	4	7	2	39.2	0	26.027	14	14819000	4391300	3346100	0	649960	6431100	0	26
P51858	HDGF	8	5	7	0	2	6	2	58.3	0	61.803	19	30425000	5201300	15144000	0	814700	8961400	303780	23
Q7Z4V5;Q9Y3E1	HDGFRP2	12	5	8	2	10	5	3	24.1	0	18.614	48	6224200	642090	2552400	190610	1202200	1399000	237960	30
Q9BSH5	HDHD3	14	13	4	7	6	5	3	66.5	0	95.529	14	134430000	98315000	7629300	6498200	6881000	13936000	1165400	55
Q00341	HDLBP	52	19	24	47	28	23	19	43.5	0	271.25	105	29449000	3925300	5089000	8673700	3594500	6371800	1795300	196
Q9H583	HEATR1	10	3	3	5	2	3	3	6.5	0	30.514	139	1206000	65717	381910	197580	60344	463220	37198	25
Q9NRV9	HEBP1	8	5	3	1	3	4	1	65.6	0	38.277	15	14721000	8851700	1260500	87467	759060	3625900	136420	22
Q9Y5Z4	HEBP2	4	0	3	1	0	3	0	18.5	0	6.5856	13	5448200	0	2327500	606630	0	2514100	0	8
Q9ULT8	HECTD1	5	1	3	0	0	3	0	2	0	5.5878	164	160220	14702	11901	0	0	133610	0	5
Q9NRZ9	HELLS	6	3	1	2	0	2	2	7.9	0	6.5408	57	934620	315840	142580	107130	0	206710	162360	11
O95714;Q9BVR0	HERC2	22	2	5	10	6	9	5	6.7	0	27.169	276	692710	31948	101640	126620	109300	310740	12474	35
P06865;REV__Q15075	HEXA	37	28	32	29	33	33	32	54.3	0	323.31	31	4027800000	355920000	1282100000	341670000	296090000	1168800000	583240000	548
P07686;REV__P13929;REV__P06733	HEXB	47	36	44	37	43	45	40	59.4	0	323.31	33	6748500000	527440000	2261100000	492740000	544930000	2104000000	818220000	594
O14964	HGS	17	1	3	9	6	3	10	19.4	0	25.568	36	6451100	162460	585360	2288800	780180	536130	2098200	40
Q68CP4	HGSNAT	7	3	6	4	5	5	6	8.4	0	70.824	32	18438000	1436700	4662400	1616700	2138500	5249400	3334000	42
Q96QV1	HHIP	5	0	0	5	0	0	0	9.7	0	7.6662	54	459340	0	0	459340	0	0	0	3
P31937	HIBADH	20	18	8	15	10	13	7	61.3	0	323.31	18	241200000	141430000	28203000	14248000	10432000	44137000	2750100	117
Q6NVY1	HIBCH	24	22	13	13	15	18	8	51.8	0	272.97	31	121960000	72481000	10518000	6195200	6527600	24731000	1510000	118
Q9Y241;A8MV81	HIGD1A	3	2	0	1	2	0	1	40.9	0	7.3226	5	20303000	15327000	0	2445900	2010900	0	519050	7
Q9BW72	HIGD2A	4	2	2	1	3	2	1	38.7	0	8.2679	7	23923000	10264000	3533700	1879300	4925500	2971100	349440	13
P49773	HINT1	9	5	4	2	6	6	7	79.4	0	94.446	10	142690000	21017000	37790000	3795000	9025900	61342000	9720600	48
Q9BX68	HINT2	8	8	6	7	6	6	6	64.4	0	284.2	12	334300000	174690000	50807000	23059000	19935000	60419000	5387000	71
Q9NQE9	HINT3	3	3	1	1	1	2	0	22	0	5.1413	12	9399100	6644300	689170	940680	513350	611530	0	6
O00291	HIP1	36	8	29	24	16	31	15	42	0	299.52	74	38170000	1057200	13285000	4755200	1796000	15972000	1304600	154
O75146	HIP1R	14	2	9	8	4	10	2	20.7	0	57.901	94	2255300	47713	677610	316610	413430	772040	27852	29
P10412;P16402;P16403;Q02539;P22492;P16401	HIST1H1E;HIST1H1D;HIST1H1C;HIST1H1A	16	15	15	13	11	14	12	37.4	0	323.31	14	2989300000	1248800000	639790000	138400000	169430000	613210000	179710000	157
Q93077	HIST1H2AC	0	10	11	9	10	12	9	48.5	0	189.55	7	1350600000	438670000	463810000	25310000	84759000	244570000	93527000	28
P20671	HIST1H2AD	0	12	13	8	9	14	11	48.5	0.0092049	1.3439	7	1736300	110200	964890	0	0	661200	0	1
Q99878;Q96KK5;Q9BTM1;Q16777;Q6FI13;P0C0S8	HIST1H2AJ;HIST1H2AH;H2AFJ;HIST2H2AC;HIST2H2AA3;HIST1H2AG	0	12	13	9	10	14	11	49.2	0	323.31	7	12829000000	3756800000	3868500000	385590000	611750000	3277200000	928680000	133
P62807	HIST1H2BC	0	17	21	14	13	21	14	83.3	0	323.31	12	20524000000	7173500000	3981600000	882390000	1851800000	5252000000	1383300000	303
P58876;Q99879;Q99877;Q93079;Q5QNW6;Q99880;Q96A08	HIST1H2BD;HIST1H2BM;HIST1H2BN;HIST1H2BH;HIST2H2BF;HIST1H2BL	1	17	21	14	13	21	14	83.3	1	-2	12	388150	0	223900	0	0	164250	0	2
O60814	HIST1H2BK	0	17	21	13	12	21	14	83.3	0	5.4565	12	16101000	690610	3667600	0	0	5714400	6028400	9
P62805	HIST1H4A	23	22	20	22	20	20	19	71.8	0	323.31	6	50427000000	22720000000	8568800000	1457800000	5887200000	10081000000	1711500000	340
Q8IUE6	HIST2H2AB	3	10	9	6	8	11	8	48.5	0	40.889	7	242710000	91896000	51554000	5635300	21358000	68767000	3502800	18
Q6DRA6;Q6DN03	HIST2H2BD;HIST2H2BC	1	6	6	5	5	8	4	28.7	0.0042101	1.7045	13	0	0	0	0	0	0	0	1
Q16778;P33778;P23527	HIST2H2BE;HIST1H2BB;HIST1H2BO	0	17	20	14	13	20	13	83.3	0	24.505	12	1153600000	620310000	130700000	47081000	120350000	167760000	67422000	36
Q71DI3;P68431;Q16695;P84243;Q6NXT2;P0DPK2;A0A2R8Y7G9;P0DPK5	HIST2H3A;HIST1H3A;HIST3H3;H3F3A;H3F3C	8	16	16	10	16	15	12	52.2	0	126.42	9	15123000000	5162900000	3530700000	426640000	1813800000	3240700000	947830000	140
Q5TEC6	HIST2H3PS2	2	11	11	7	9	11	8	47.1	0	26.676	11	780230000	354080000	163250000	22309000	66973000	153140000	20477000	15
Q8N257;A0A2R8Y619	HIST3H2BB	2	11	14	11	9	14	8	69	0.001642	1.9948	12	30258000	3466900	16144000	147700	86852	10146000	266560	6
P19367;Q2TB90;P52790	HK1	55	48	30	38	42	34	28	61.3	0	323.31	62	153340000	53350000	20755000	16185000	17958000	39117000	5974600	286
P52789	HK2	23	4	10	23	12	13	6	34.9	0	54.468	62	6012500	80140	778290	2233500	616160	2122700	181760	45
P01891	HLA-A	8	12	11	8	12	11	9	38.6	0	67.912	25	241350000	25114000	80383000	12330000	14452000	98419000	10649000	86
Q31612;REV__P18887	HLA-B	6	9	10	8	9	12	8	32.5	0	323.31	26	207500000	21084000	58610000	13679000	16057000	88616000	9449300	93
Q95604	HLA-C	4	7	8	8	9	9	8	28.2	0	32.462	24	35598000	2798400	6481500	3586600	3294700	16825000	2612000	32
F6UB75;P28068	HLA-DMB	2	0	1	0	1	0	0	18.9	0	3.6907	8	2096300	0	1916800	0	179430	0	0	3
P20036	HLA-DPA1	2	0	0	1	1	1	0	7.3	0	2.7417	14	1457000	0	0	237460	408700	810870	0	6
P04440;P01911	HLA-DPB1	5	0	5	0	3	3	2	23.3	0	9.0749	17	17808000	0	8931500	0	1452600	6481400	942790	13
P01893	HLA-H	3	7	8	6	7	9	6	27.3	0	97.263	26	160500000	18671000	42723000	11806000	11162000	68436000	7698400	43
Q14527	HLTF	43	12	27	28	10	25	17	46.7	0	323.31	74	33652000	3698200	9248900	4762900	979130	13114000	1848700	165
Q8TCT9	HM13	7	4	6	4	5	6	4	18	0	191.95	17	72163000	12126000	21089000	2117000	8443900	23541000	4846100	39
Q96FZ2	HMCES	1	1	0	0	0	1	0	3.4	0.0078771	1.4196	30	241640	68326	0	0	0	173310	0	1
Q9NP66	HMG20A	4	1	3	1	2	3	2	15.6	0	8.1893	26	1769800	0	719320	0	172700	641970	235780	17
P17096	HMGA1	5	3	4	1	1	4	1	56.1	0	37.334	7	103560000	20640000	31647000	2508100	3523800	37570000	7666000	26
P52926	HMGA2	4	2	2	1	3	3	3	41.3	0	34.334	5	46303000	6111600	18806000	417750	4177100	14332000	2458700	20
P09429;B2RPK0;P23497	HMGB1;HMGB1P1	14	15	16	13	8	17	11	56.7	0	221.03	13	708690000	409050000	87382000	51962000	18219000	99623000	42453000	122
P26583	HMGB2	12	14	16	15	15	14	14	49.8	0	137.69	15	384150000	151590000	80136000	34636000	18217000	59541000	40030000	126
O15347	HMGB3	12	7	6	4	4	5	7	57.5	0	45.475	13	59070000	24778000	14208000	4844800	2231800	7670700	5336500	36
P35914;Q8TB92	HMGCL	17	17	3	7	8	8	3	49.2	0	161.77	20	79946000	67488000	593080	3262600	1968300	6462100	171140	56
P04035	HMGCR	5	0	0	4	0	1	1	7.9	0	5.6365	51	506620	0	0	467820	0	0	38796	5
Q01581;P54868	HMGCS1	9	1	3	1	1	7	3	26.5	0	87.028	28	10532000	138920	3304500	0	0	7088400	0	21
P05114	HMGN1	4	2	4	1	2	3	0	31	0	57.647	4	249240000	2787500	139110000	5656300	2570800	99113000	0	19
P05204	HMGN2	4	1	4	1	1	5	1	51.1	0	12.465	7	61858000	10699000	23272000	4255600	2179300	18613000	2839400	13
Q15651	HMGN3	1	2	2	0	2	2	2	28.3	0	107.67	8	3662800	0	1752800	0	434600	1063900	411410	6
O00479	HMGN4	4	2	3	0	1	2	0	35.6	0	75.853	6	14015000	1735900	7033200	0	270390	4975000	0	11
P82970	HMGN5	1	1	1	0	0	1	0	5.3	0.0092013	1.3413	27	3002300	314120	1236000	0	0	1452200	0	3
P09601	HMOX1	6	0	5	0	3	4	1	30.6	0	22.126	20	9145500	0	4438300	0	666540	4040600	0	13
P30519	HMOX2	23	14	20	16	15	19	18	68.7	0	323.31	21	205230000	24583000	57371000	31041000	15218000	64945000	12076000	177
Q9UK76	HN1	4	3	2	1	3	4	1	37.7	0	34.226	12	28615000	3769800	6445600	204350	2152500	16043000	0	19
Q9H910	HN1L	5	1	4	0	0	5	3	47.9	0	29.556	14	15441000	0	7397900	0	0	7261100	781900	13
Q13151	HNRNPA0	21	12	18	8	15	19	11	62.3	0	323.31	16	200440000	29100000	66697000	9080600	11266000	69678000	14617000	113
P09651;A0A2R8Y4L2;Q32P51	HNRNPA1;HNRNPA1L2	33	27	30	18	27	31	27	62.1	0	323.31	24	1944600000	303100000	652060000	87190000	178160000	577820000	146260000	346
P22626	HNRNPA2B1	44	29	43	22	30	41	29	79.9	0	323.31	24	2702100000	398860000	909100000	72562000	217740000	903310000	200510000	537
P51991	HNRNPA3	27	18	22	12	21	24	23	53.4	0	323.31	27	786530000	116420000	266370000	39117000	58500000	245680000	60435000	235
Q99729	HNRNPAB	12	7	11	6	10	11	9	30.4	0	138.23	19	187660000	24661000	68733000	10428000	13686000	60969000	9180900	63
P07910;A0A0G2JNQ3;O60812;B2RXH8;A0A0G2JPF8;P0DMR1;B7ZW38;Q86SE5	HNRNPC	28	17	26	20	21	25	15	64.4	0	323.31	24	991770000	141780000	358220000	49051000	69475000	298600000	74638000	217
Q14103	HNRNPD	25	17	25	18	18	25	22	47.3	0	323.31	20	583880000	71636000	186430000	53921000	41517000	171050000	59332000	213
O14979	HNRNPDL	22	11	17	12	13	20	17	38.6	0	264.21	29	170670000	26643000	50711000	10988000	11944000	49530000	20857000	133
P52597	HNRNPF	15	11	16	13	14	14	12	59.8	0	323.31	25	107790000	13820000	35101000	5390000	9211600	33422000	10850000	103
P31943;Q9NQA5	HNRNPH1	9	15	15	10	16	16	13	53.9	0	323.31	29	329900000	67881000	84778000	14159000	38569000	102680000	21832000	145
P55795	HNRNPH2	6	12	12	8	10	11	11	44.1	0	152.05	29	31020000	6977700	6835300	992070	4156400	8635000	3423800	43
P31942	HNRNPH3	13	7	12	6	9	13	9	71.1	0	323.31	23	172800000	9384000	54756000	3691000	18342000	71798000	14827000	103
P61978	HNRNPK	33	26	30	23	28	28	23	65.9	0	323.31	29	632540000	92802000	194790000	32249000	60302000	196230000	56169000	293
P14866	HNRNPL	17	19	22	14	20	22	15	69.1	0	323.31	28	310590000	51873000	100420000	10153000	28794000	96578000	22778000	200
Q8WVV9	HNRNPLL	4	1	1	4	1	1	2	9.6	0	3.4811	38	807750	0	0	166190	79915	0	561650	7
P52272	HNRNPM	62	40	44	47	43	43	45	70	0	323.31	62	345980000	58066000	87071000	39372000	36349000	97818000	27301000	370
O43390	HNRNPR	32	25	33	23	27	34	23	51.8	0	323.31	45	145590000	25922000	52497000	4239000	11649000	43341000	7941900	221
Q00839	HNRNPU	56	36	45	36	43	40	43	60.2	0	323.31	61	423230000	63659000	129270000	29734000	27737000	134630000	38207000	413
Q9BUJ2	HNRNPUL1	26	13	15	22	15	15	9	33.3	0	183.8	56	32354000	3625000	7170800	10807000	2511200	7030400	1209400	98
Q1KMD3	HNRNPUL2	28	6	18	6	12	18	12	46.7	0	158.91	52	29990000	2557500	10417000	1438300	2407600	10566000	2603500	89
Q9NSB8;Q86YM7	HOMER2	3	0	2	0	0	1	0	10.7	0.0078725	1.4152	30	314690	0	314690	0	0	0	0	2
P35453	HOXD13	2	0	1	0	0	0	1	10.5	0	13.315	16	0	0	0	0	0	0	0	2
Q5SSJ5	HP1BP3	7	5	2	2	2	2	0	12.3	0	20.048	38	4674100	2017000	1155700	231130	178700	1091500	0	16
P37235;P84074;P61601	HPCAL1;HPCA;NCALD	6	1	5	0	3	4	1	29.5	0	12.42	15	8331400	0	2391300	0	765170	5175000	0	13
P00492	HPRT1	13	7	13	6	8	12	9	79.4	0	251.72	15	147800000	16302000	47605000	5159000	11002000	57340000	10397000	81
Q9Y251	HPSE	17	7	9	10	10	12	11	35.2	0	57.992	33	49010000	4843100	12202000	3567600	4295000	16392000	7711400	71
P01112	HRAS	5	5	12	11	11	12	12	84.7	0	323.31	14	464050000	28719000	148250000	31286000	26896000	207050000	21851000	93
CON__Q86YZ3;Q86YZ3	HRNR	24	9	18	16	10	15	6	24.7	0	216.99	112	12345000	859650	3079900	3624300	1488200	3097000	196200	117
P52758	HRSP12	7	7	2	4	5	3	0	60.6	0	193.55	10	120630000	88819000	3131000	9888400	8018000	10772000	0	32
Q7LGA3	HS2ST1	10	5	6	5	6	6	3	34	0	167.49	26	21385000	4624300	4231800	1880100	3457500	6835400	355400	36
Q96MM7;O60243;Q8IZP7	HS6ST2	11	0	4	7	4	8	2	18	0	14.999	47	4118700	0	732130	759910	848150	1646600	131920	23
Q8IWL3	HSCB	12	9	4	3	9	4	1	60.9	0	38.884	23	21129000	13349000	944620	824470	2213700	3573600	224090	34
Q99714	HSD17B10	19	18	17	17	17	16	15	82.4	0	323.31	17	1982000000	983420000	276390000	136310000	132100000	407080000	46689000	234
Q8NBQ5	HSD17B11	7	2	2	6	4	2	2	26.3	0	30.181	21	6450500	894380	374250	3047500	1034300	774630	325400	20
Q53GQ0	HSD17B12	19	14	14	16	9	12	14	60.3	0	166.48	18	201590000	40180000	36815000	36131000	14730000	58905000	14825000	121
P51659;Q9UJQ7	HSD17B4	52	49	38	38	33	36	29	74	0	323.31	50	598710000	343140000	76063000	48938000	21825000	94199000	14549000	363
P56937	HSD17B7	6	3	2	3	2	4	0	20.5	0	8.486	19	8676000	2653400	1196200	1044400	511660	3270400	0	13
Q92506	HSD17B8	8	7	5	4	5	6	1	39.1	0	123.32	16	79034000	50712000	5097900	3407100	5633800	14183000	0	31
Q3SXM5	HSDL1	11	9	2	4	4	3	2	38.5	0	45.299	22	25941000	18088000	1808500	1815700	983980	2988600	255670	25
Q6YN16	HSDL2	30	26	15	16	19	17	13	69.9	0	323.31	31	335100000	206610000	26904000	23787000	20345000	47881000	9573900	161
P07900;Q14568;Q58FG1	HSP90AA1	46	45	56	46	55	63	55	70.5	0	323.31	48	353270000	46893000	96611000	25859000	29605000	126190000	28120000	365
P08238;Q58FF7;Q58FF6	HSP90AB1	45	42	57	47	54	59	53	70	0	323.31	49	987530000	129030000	250080000	68353000	84548000	377770000	77750000	547
Q58FF8	HSP90AB2P	2	9	13	8	12	13	12	23.9	0	60.479	31	28827000	2076600	7509000	2315100	1755400	12139000	3031600	23
P14625	HSP90B1	80	64	77	76	74	81	69	72.9	0	323.31	57	2854900000	369290000	669230000	395410000	238210000	979280000	203500000	965
Q58FF3	HSP90B2P	1	8	11	10	10	11	11	21.6	1	-2	30	7991700	7248100	0	0	0	0	743630	2
P48723	HSPA13	12	3	9	8	7	9	8	34	0	87.834	26	46385000	3455300	14327000	6412400	1990700	17727000	2472100	58
Q0VDF9	HSPA14	4	1	1	3	2	1	0	12.8	0	38.872	35	1500200	298230	117260	479180	266430	339120	0	10
P0DMV9;P0DMV8	HSPA1B;HSPA1A	34	47	53	54	50	54	51	75.8	0	323.31	38	3877500000	439860000	1104700000	437990000	363220000	1255300000	276450000	757
P34932	HSPA4	39	22	35	12	27	36	25	55.7	0	323.31	61	48957000	4982000	16936000	1508400	3305900	19304000	2920400	180
O95757	HSPA4L	23	7	17	5	17	19	8	40.9	0	203.51	67	9801800	483760	3665500	256530	545100	4394500	456390	64
P11021	HSPA5	62	47	56	59	48	57	50	68.7	0	323.31	42	3243400000	361650000	931380000	384140000	268280000	1106100000	191820000	765
P17066;P48741	HSPA6	1	12	14	13	14	12	10	17.4	0	20.385	45	231490000	29397000	57704000	35859000	22559000	68681000	17294000	9
P11142;P54652	HSPA8	50	37	50	47	40	48	34	75.7	0	323.31	41	1395600000	160930000	372600000	242400000	109510000	429180000	80958000	429
P38646	HSPA9	75	70	59	62	60	62	47	76.6	0	323.31	51	2989200000	1408300000	406810000	207240000	262600000	625770000	78419000	896
P04792	HSPB1	3	1	2	1	2	1	0	17.6	0	4.2298	15	4693300	1935800	366020	1051900	593440	746090	0	5
Q9NZL4	HSPBP1	7	0	3	2	3	3	1	27.9	0	16.221	19	3492700	0	1164900	294550	377370	1655900	0	13
P10809	HSPD1	85	75	67	72	66	71	66	91.6	0	323.31	39	15281000000	7027400000	2084000000	1132300000	1335200000	3238600000	463800000	1617
P61604	HSPE1	20	18	16	15	15	17	14	93.1	0	323.31	11	14558000000	6736500000	2145900000	1127700000	1054000000	3128200000	365660000	220
P98160	HSPG2	108	24	59	85	39	65	47	35	0	323.31	204	36532000	2343700	7475400	9061200	1550600	13941000	2159600	414
Q92598;Q12872	HSPH1	25	10	20	8	18	20	12	39.6	0	104.79	60	17131000	2604500	5718800	485130	1184700	6731800	405600	80
Q9BUP3	HTATIP2	5	3	1	0	0	3	0	21.9	0	14.357	23	2747300	1625500	564500	0	0	557220	0	8
O43719	HTATSF1	2	0	1	1	0	1	0	5.6	0.00063452	2.448	63	171800	0	25280	117000	0	29517	0	3
O43464;P83110	HTRA2	10	10	6	5	5	7	5	33.6	0	148.12	29	68314000	29413000	8553100	10986000	3218100	14658000	1486300	75
P42858	HTT	3	1	1	0	1	1	0	1.1	0	3.0133	174	546750	482290	0	0	21366	43091	0	4
Q7Z6Z7	HUWE1	22	3	18	2	5	19	3	8.2	0	263.04	238	3102400	52960	1389500	20954	17269	1573900	47855	53
Q9Y4L1;Q9BXT5	HYOU1	65	33	49	51	47	56	38	53.5	0	323.31	66	271190000	27603000	64802000	35834000	23171000	104410000	15368000	491
Q9NX55	HYPK	7	1	3	1	1	6	2	57.4	0	36.862	7	34181000	725750	5350000	1238600	724080	25240000	902680	14
P41252	IARS	49	15	21	42	20	22	23	44	0	323.31	79	39167000	3552600	11345000	11827000	2318400	8206700	1917000	179
Q9NSE4	IARS2	59	53	31	45	40	37	30	58.4	0	323.31	60	432020000	277590000	32769000	27640000	28423000	53863000	11730000	397
Q5T440	IBA57	14	13	4	6	7	7	4	48	0	190.42	20	95330000	64575000	6344800	4058200	4752300	13898000	1702200	63
[truncated: 3,087 more rows]

## Sheet: 2_All_Proteins_3_Runs
Protein IDs	Gene names	Found in X/6 replicates	Unique peptides	Peptides DR_1	Peptides DR_2	Peptides DR_3	Peptides IT_1	Peptides IT_2	Peptides IT_3	Sequence coverage [%]	Q-value	Score	iBAQ peptides	iBAQ	iBAQ DR_1	iBAQ DR_2	iBAQ DR_3	iBAQ IT_1	iBAQ IT_2	iBAQ IT_3
Q9NRG9	AAAS	6	19	15	14	14	15	14	12	49.5	0	317.9	35	74404000	12846000	17785000	8174000	8943200	20594000	6061900
Q13685	AAMP	4	3	1	3	0	0	3	2	8.5	0	2.9915	20	6012500	424220	2569700	0	0	2742800	275790
P49588	AARS	5	30	7	16	3	11	23	8	33.9	0	145.07	69	9726000	643730	2933000	0	778920	4873400	497040
Q5JTZ9	AARS2	6	46	39	26	25	29	25	22	60.2	0	323.31	62	149610000	91025000	14381000	6191500	10946000	23757000	3309700
Q9NRN7	AASDHPPT	5	7	4	5	0	4	6	2	25.2	0	35.536	23	8640100	1436100	2231300	0	686670	4167700	118390
Q9UDR5	AASS	6	46	41	15	16	26	21	9	55.4	0	323.31	61	70168000	51138000	4191400	3029000	3299300	8023800	485990
Q9NY61	AATF	4	3	1	2	0	1	1	0	6.2	0	7.3726	28	1339500	156340	446540	0	88262	648340	0
Q99758	ABCA3	6	16	2	9	5	3	8	6	13.7	0	75.58	97	3528200	114280	1284500	376680	101010	1440500	211280
P08183	ABCB1	6	27	12	22	13	24	22	22	31.7	0	323.31	79	24211000	1667700	7854000	1324400	2781700	8290900	2292900
Q9NRK6	ABCB10	6	20	19	10	11	14	16	9	32.9	0	122.11	51	46265000	25575000	3678000	2581200	6016500	7724800	689150
Q9NP58	ABCB6	6	34	18	25	20	22	25	33	43.2	0	323.31	49	485480000	45352000	165630000	39138000	34777000	143650000	56934000
O75027	ABCB7	6	29	25	5	4	13	14	1	44	0	267.2	47	40908000	28415000	2307800	603070	2804800	6530000	247610
Q9NUT2	ABCB8	3	10	10	1	2	4	1	1	22	0	44.967	52	2816500	2572900	0	35571	208030	0	0
Q9NP78	ABCB9	5	11	0	6	5	5	7	8	23.5	0	67.147	40	12393000	0	4711900	1193500	756980	4285100	1445700
P33527;O15438	ABCC1	6	39	12	26	9	18	30	12	31.2	0	171.71	91	24048000	1282100	6307400	2067200	1134500	12670000	586650
Q5T3U5;REV__Q99614	ABCC10	6	40	14	23	25	21	20	28	33	0	313.31	76	29271000	2207500	9107100	4008000	2369400	7630900	3947900
O15439;Q96J65	ABCC4	6	48	17	39	14	31	39	21	42.4	0	323.31	85	43881000	2733600	13044000	1056700	2909500	22382000	1755800
O15440	ABCC5	6	11	1	6	2	3	9	3	8.8	0	26.286	80	2118600	38315	821020	23000	159710	1035800	40747
P33897	ABCD1	4	8	8	1	1	1	1	0	16.8	0	58.189	56	3205200	2873900	163200	119850	48232	0	0
P28288	ABCD3	6	32	27	16	18	23	18	10	38.4	0	323.31	54	105630000	58960000	12049000	6469300	6770100	19161000	2215900
O14678	ABCD4	6	16	7	8	4	11	10	10	38.3	0	124.76	40	19222000	1121000	6058300	804870	2151700	6471900	2614100
P61221	ABCE1	6	26	14	12	23	15	14	5	54.4	0	166.47	48	26309000	4723400	4161300	7314800	2439400	7019900	650480
Q8NE71;REV__Q8N1P7	ABCF1	6	25	14	17	15	13	18	9	37.8	0	315.31	52	29759000	6244100	5874200	5396300	2264900	8883000	1096400
Q9UG63	ABCF2	6	12	4	4	8	3	6	4	21	0	27.26	45	8425900	929190	1790100	1746600	455990	2266800	1237100
Q9NUJ1	ABHD10	6	19	17	12	9	14	11	7	58.5	0	323.31	23	407220000	263360000	34436000	14141000	28275000	61681000	5321000
Q8NFV4	ABHD11	5	14	11	8	6	8	7	0	58.1	0	106.74	20	57975000	32813000	6874000	2539300	3204000	12544000	0
Q8N2K0	ABHD12	5	10	1	7	3	4	7	4	33.9	0	12.042	27	7010600	0	2474400	364000	627330	3234000	310880
O95870	ABHD16A	3	3	1	0	0	1	0	1	4.7	0.0069047	1.441	33	938230	175590	0	0	94107	0	668530
Q96GS6	ABHD17A	5	6	0	6	2	6	3	3	43.2	0	23.877	17	5226800	0	2169800	486490	692490	1624300	253730
Q5VST6	ABHD17B	6	12	2	6	7	9	5	11	63.2	0	54.887	17	51280000	101720	18651000	5718700	3924200	15981000	6902900
Q8IZP0	ABI1	6	6	3	8	1	8	8	3	19.9	0	29.796	25	20946000	1848200	5997100	1114000	2098300	9670000	218400
Q9NYB9	ABI2	4	5	2	5	0	5	6	3	20.1	0	11.153	24	3501300	0	837090	0	881700	1461200	321300
O14639	ABLIM1	5	11	0	9	1	2	7	3	17.4	0	55.894	66	2763400	0	770270	4812.1	98689	1855300	34271
P09110	ACAA1	6	17	15	10	9	10	8	6	57.5	0	213.54	23	86287000	46003000	13817000	5848300	6185000	13128000	1305400
P42765	ACAA2	6	35	30	22	18	23	22	10	79.8	0	323.31	28	300100000	178590000	30689000	18575000	19621000	47522000	5104300
Q13085	ACACA	4	11	2	3	1	3	8	1	7.3	0	13.753	154	18894000	16605000	384160	0	1303000	601710	0
Q6JQN1	ACAD10	5	20	20	1	2	3	1	1	25.6	0	214.72	74	14961000	10495000	1650700	859300	85304	1870500	0
Q709F0;A0A0J9YXS1	ACAD11	6	28	26	8	8	13	7	4	37.7	0	134.06	46	64752000	52027000	2846000	2431600	2724200	4288700	435010
Q9UKU7	ACAD8	5	18	16	2	8	10	3	0	48.7	0	247.38	30	35668000	28210000	1728600	2439300	1698800	1591800	0
Q9H845	ACAD9	6	47	45	24	22	34	23	19	63	0	323.31	43	220160000	152900000	13852000	11242000	18227000	20838000	3097100
P11310	ACADM	6	34	27	26	22	26	25	15	58.9	0	323.31	29	627200000	316120000	77323000	47875000	42510000	131950000	11413000
P16219	ACADS	6	14	14	4	8	10	6	3	42.7	0	82.617	26	63230000	49134000	1564900	2354700	3287200	6373200	515930
P45954	ACADSB	6	19	15	6	8	15	10	3	49.3	0	323.31	26	124640000	78510000	10541000	4687000	7405600	22829000	665130
P49748	ACADVL	6	35	34	10	16	25	16	4	61.8	0	323.31	47	68302000	49265000	3383600	2871400	5079000	7194300	508130
Q15027	ACAP1	6	2	1	1	1	1	1	1	4.5	0.0012523	2.2439	48	10442000	1104700	3407100	838050	205330	4316300	570790
P24752	ACAT1	6	36	29	25	24	27	27	21	76.1	0	323.31	32	1244500000	597610000	164410000	102290000	90129000	257530000	32570000
Q9BWD1	ACAT2	6	11	5	9	3	7	10	3	51.9	0	150.6	25	33423000	2778300	12570000	803290	1548900	14829000	893890
Q5T8D3	ACBD5	5	17	15	6	7	5	7	1	30.1	0	55.745	35	24462000	15653000	2532900	2228200	525540	3521600	0
Q9UKV3	ACIN1	6	44	12	40	6	13	38	15	33.2	0	323.31	95	40085000	1739500	18651000	403080	958970	16798000	1534600
P53396	ACLY	6	51	24	41	31	38	46	30	50.4	0	323.31	72	69178000	7135600	18525000	5352400	5652400	28530000	3982400
Q99798	ACO2	6	49	44	31	31	33	30	24	64.1	0	323.31	50	413870000	233070000	40980000	26506000	31975000	66144000	15197000
Q86TX2	ACOT1	6	1	21	10	10	12	9	6	57.7	0.00021441	2.6957	26	11284000	6791800	1153500	865390	635190	1509800	328240
Q9NPJ3	ACOT13	6	7	7	4	5	4	5	3	69.3	0	91.259	7	570410000	370960000	38858000	33145000	31988000	89902000	5554500
P49753	ACOT2	6	3	22	10	10	13	9	6	54.2	0	319.22	32	84317000	57157000	6184600	3987200	5428600	10643000	917530
O00154	ACOT7	5	5	1	3	2	2	4	3	18.7	0	11.639	25	7572400	0	2398100	128230	438170	4192000	415930
O14734	ACOT8	6	13	13	3	4	6	2	2	43.3	0	80.733	22	35468000	27264000	1695700	2017900	1836500	2483800	170400
Q9Y305	ACOT9	6	30	30	14	12	15	15	5	57.9	0	213.94	38	114380000	81358000	8010300	4232000	5843400	14482000	456290
Q15067	ACOX1	6	21	17	7	13	11	8	3	43.2	0	298.68	46	40460000	23781000	4767200	2799300	1976000	6909100	227120
O15254	ACOX3	3	10	9	0	3	2	0	0	20	0	35.934	51	2645100	2260100	0	139280	245740	0	0
P24666	ACP1	6	10	6	4	1	5	4	3	72.8	0	139.6	12	49715000	14913000	10503000	235880	3255000	18937000	1871900
P11117	ACP2	6	19	14	17	15	16	15	14	43.5	0	323.31	24	1044200000	105400000	357270000	86065000	78364000	298160000	118930000
Q9NPH0	ACP6	4	9	7	1	2	1	2	0	27.1	0	22.854	25	9632200	9020600	533640	30473	47556	0	0
Q96CM8	ACSF2	4	12	11	3	0	4	4	0	27.3	0	82.823	37	19235000	16802000	694040	0	574420	1164800	0
Q4G176	ACSF3	5	24	24	5	12	16	9	0	46.5	0	182.1	41	37939000	27418000	1546400	1771100	1770300	5434000	0
P33121	ACSL1	6	21	18	4	6	6	7	2	34.4	0	42.317	44	14647000	10259000	280060	771270	432580	2749100	155580
O95573	ACSL3	6	36	24	24	33	24	25	20	61.8	0	323.31	43	106430000	18183000	24555000	20178000	7499900	30736000	5274900
O60488	ACSL4	6	25	27	5	15	9	6	4	49.2	0	200.91	46	22106000	17906000	393500	2296800	680770	715170	113790
Q9UKU0	ACSL6	3	2	1	1	1	0	2	0	4.9	0.0051875	1.6279	44	1539900	0	464050	237310	0	838540	0
Q9NUB1	ACSS1	5	17	17	2	5	3	2	1	29.8	0	91.988	42	14863000	13061000	311320	747240	116680	626840	0
Q562R1	ACTBL2	3	1	8	11	9	9	10	8	21	1	-2	25	8919100	0	3922800	1204600	0	3791700	0
P68032;P68133;P63267;P62736	ACTC1;ACTA1;ACTG2;ACTA2	6	9	18	28	21	24	28	22	61.5	0	323.31	24	1675900000	100240000	420630000	29351000	88037000	943210000	94396000
P63261;P60709;Q6S8J3;A5A3E0;P0CG38;P0CG39;Q9BYX7	ACTG1;ACTB	6	18	31	41	33	37	39	33	79.5	0	323.31	24	15720000000	1703100000	4335000000	1224400000	1415000000	5957400000	1085300000
O96019;O94805	ACTL6A	6	11	8	6	3	7	6	9	38.7	0	98.566	24	28247000	8007700	8016200	1454600	1542400	6206200	3019500
P12814;P35609;Q08043	ACTN1	6	29	28	44	34	38	42	24	60.5	0	323.31	64	54936000	4016200	19038000	3900300	4596200	21929000	1456900
O43707	ACTN4	6	57	47	69	64	55	69	42	80	0	323.31	64	513870000	47319000	151860000	42618000	40775000	213110000	18191000
P61163	ACTR1A	6	7	4	9	10	9	7	6	54	0	154.97	27	31156000	1941500	8662000	5131000	3142700	9837400	2441300
P42025	ACTR1B	3	2	2	8	6	6	6	4	40.2	0	10.706	26	4418200	0	2915700	641240	0	861240	0
P61160	ACTR2	6	16	7	10	5	10	13	4	45.4	0	114.02	25	53910000	4634400	15715000	2617600	3972100	26373000	597580
P61158;Q9P1U1;Q9C0K3	ACTR3	6	23	13	14	15	15	19	10	63.6	0	177.98	24	92409000	12289000	22989000	10144000	6762600	36255000	3970400
O14672	ADAM10	6	19	12	12	12	14	13	13	29.8	0	253.72	52	43441000	6614900	9451800	4876300	5241000	13998000	3258700
Q13444	ADAM15	6	6	4	2	1	3	3	1	8.7	0	13.598	48	3027300	741150	820830	136080	220210	1013800	95252
P78536	ADAM17	6	14	2	10	2	2	12	4	22.2	0	32.764	65	5114100	146560	1249700	160500	238440	3183800	135100
Q9P0K1	ADAM22	5	5	0	2	2	1	2	1	7.2	0	12.032	51	406220	0	122470	53531	18138	187550	24533
Q13443	ADAM9	6	20	7	7	4	16	7	12	29.7	0	98.118	54	11016000	991570	2731500	586520	2198400	3517700	990730
Q9UHI8;Q8TE58	ADAMTS1	6	10	1	2	5	2	2	8	16.2	0	36.12	59	4015000	713420	623080	998370	352730	753840	573580
Q9NPF8	ADAP2	5	1	1	1	1	1	1	1	1.6	0	3.2319	30	3369700	0	743280	1140800	341530	921180	223000
P55265	ADAR	6	16	9	10	4	3	10	12	14.8	0	30.627	88	5567100	965070	1678200	188760	115640	2028400	590940
Q8NI60	ADCK3	6	22	20	10	9	15	15	9	37.1	0	303.82	33	128600000	79328000	11026000	3936000	11800000	19680000	2833000
Q96D53	ADCK4	3	15	14	0	1	7	2	1	39.5	0	234.45	41	11187000	9243000	0	0	929090	1014900	0
O60266	ADCY3	5	10	2	6	0	4	8	2	10.2	0	24.884	63	4111000	161080	1002500	0	88024	2680800	178590
O60503	ADCY9	6	20	5	15	6	10	17	9	18.5	0	190.45	82	13206000	334290	4738900	518890	824780	6094300	695230
P35611	ADD1	6	25	8	15	12	19	16	9	42.2	0	186.53	42	41165000	3569700	13397000	2269600	4880600	14277000	2770900
P35612	ADD2	3	5	0	5	0	4	3	1	9.5	0	6.0376	48	2208500	0	1076700	0	191690	940100	0
Q9UEY8	ADD3	6	19	5	14	6	10	15	5	29.9	0	65.492	37	23607000	815400	8837300	1535700	1766300	10139000	513390
P11766	ADH5	4	5	1	1	0	2	1	2	21.4	0	8.3972	25	2257900	284010	1122500	0	281770	0	569630
Q9BV57	ADI1	5	3	2	3	0	1	3	2	23.5	0	4.6572	18	8360300	1408500	3121900	0	231250	2971400	627400
Q96A54	ADIPOR1	3	3	0	2	0	0	2	1	13.3	0	21.542	21	3267300	0	1369900	0	0	1696100	201310
Q9H2P0	ADNP	4	8	3	4	0	0	4	1	9	0	11.177	80	818060	182870	325880	0	0	229250	80065
Q9BRR6	ADPGK	6	14	10	9	8	9	9	10	44.5	0	302.8	23	88240000	18181000	19166000	8964700	10178000	24065000	7686400
Q9NX46	ADPRHL2	5	8	7	4	1	6	5	0	28.7	0	116.62	19	27758000	16815000	3343600	416030	2270700	4912400	0
Q16186	ADRM1	6	5	1	3	2	4	2	1	12.5	0	30.69	15	5649100	527870	1705400	164430	778210	2024900	448380
P30566	ADSL	5	7	2	5	0	5	3	3	27.1	0	30.328	35	5853600	301540	2631300	0	658750	1858400	403600
P30520;Q8N142	ADSS	6	10	4	3	1	4	6	2	27.4	0	21.344	29	8063600	1094700	1585600	571070	912090	3512500	387620
Q9Y4W6	AFG3L2	6	56	50	29	27	38	35	24	56.1	0	323.31	61	182320000	110300000	15824000	10750000	12136000	29630000	3679300
P20933	AGA	6	13	10	13	10	10	11	10	52.9	0	323.31	18	719490000	71877000	285350000	55753000	57986000	190350000	58176000
Q96P47	AGAP3	3	7	1	0	7	1	2	1	14.1	0	77.66	46	1972300	0	0	1591400	0	352930	28006
P52594	AGFG1	5	8	1	6	3	3	6	1	22.1	0	113.14	20	15823000	126600	6118500	1873300	352880	7351300	0
Q53H12	AGK	6	37	37	13	23	18	19	8	60.7	0	323.31	28	255370000	177920000	14172000	16839000	10094000	32480000	3873900
P35573	AGL	3	5	2	3	0	3	0	0	3.7	0	6.7375	108	462840	139790	273020	0	50030	0	0
Q9UKV8	AGO2	5	5	0	2	4	2	1	1	8.1	0	8.9942	65	1261000	0	334020	482960	150730	223310	70019
Q99943	AGPAT1	6	5	3	2	1	4	2	3	17	0	17.631	16	6868700	3142000	694750	414800	998220	1125300	493560
Q9NRZ7	AGPAT3	4	6	1	4	2	0	3	0	17.8	0	11.437	22	4215900	346120	1448800	405710	0	2015300	0
Q9NRZ5	AGPAT4	6	7	1	4	6	4	5	3	17.7	0	23.987	24	10054000	803400	1964000	1550800	1034800	4441000	260430
Q9NUQ2	AGPAT5	6	15	13	4	6	9	6	4	40.4	0	66.893	24	37879000	26545000	1702200	2517300	2944100	3821700	348640
Q86UL3	AGPAT6	6	6	6	4	6	6	3	2	16.9	0	119.16	28	16741000	4560900	4141500	1861500	1812700	3901200	463180
Q53EU6	AGPAT9	3	5	1	0	2	2	4	2	15.7	0	9.6022	27	818600	0	0	173830	146300	498480	0
O00116	AGPS	6	48	46	34	29	32	33	30	76	0	323.31	47	313760000	163000000	38741000	21882000	23051000	56315000	10769000
O00468	AGRN	6	64	20	25	53	29	32	35	41.5	0	323.31	124	40450000	2719200	7588300	12439000	2950700	10649000	4103400
Q6RW13	AGTRAP	6	2	2	2	2	1	2	2	24.5	0	151.8	8	258410000	38741000	85669000	29706000	16938000	60348000	27011000
Q8WYP5	AHCTF1	3	6	1	4	0	0	2	0	3.7	0	9.3017	130	343070	113250	187970	0	0	41846	0
P23526	AHCY	6	27	16	22	10	18	23	12	46.5	0	235.91	25	190800000	21705000	66865000	6141700	13947000	71116000	11030000
O43865;Q96HN2	AHCYL1	6	19	3	8	6	10	10	9	45.5	0	77.313	38	18476000	1728100	4045700	1106800	1650300	7594900	2350300
Q09666	AHNAK	6	374	136	314	178	194	311	235	83.1	0	323.31	428	209020000	10329000	78919000	11517000	8064000	85371000	14817000
O95433	AHSA1	6	12	6	9	4	6	11	8	39.9	0	58.854	28	30605000	3361700	7635800	1095300	2239400	13844000	2428400
Q96BJ3	AIDA	5	9	1	5	3	5	8	1	33.7	0	36.361	23	13477000	450290	5474500	698150	1001800	5852100	0
O95831	AIFM1	6	36	34	30	32	29	28	25	55.8	0	323.31	42	571960000	336300000	68148000	42004000	27410000	85916000	12176000
Q12904	AIMP1	6	12	5	7	10	5	7	8	55.4	0	82.391	21	42442000	4808400	11012000	14460000	3009400	6867500	2285000
Q13155	AIMP2	6	7	3	3	5	2	3	1	29.7	0	71.674	22	13264000	4727900	2427500	1738200	533390	3602500	234290
O00170	AIP	4	5	1	3	2	2	3	2	21.2	0	6.5603	28	5187700	0	1688700	0	385880	2959400	153640
P00568	AK1	4	5	0	2	0	2	3	2	27.8	0	7.1004	16	4506200	0	1076100	0	1311000	1824400	294730
P54819	AK2	6	27	22	22	24	19	22	14	87.9	0	323.31	18	1473900000	616320000	228270000	156850000	121760000	305640000	45102000
Q9UIJ7	AK3	6	19	18	5	8	12	7	3	84.6	0	323.31	22	105620000	79980000	4168000	3674400	6229400	11210000	359060
P27144	AK4	6	22	18	16	15	15	19	10	90.6	0	323.31	17	620850000	379750000	59026000	34761000	43917000	91289000	12109000
Q92667	AKAP1	6	24	21	9	7	5	10	5	31.7	0	323.31	51	29498000	18271000	3548100	1619500	638700	4901900	518840
Q02952	AKAP12	6	42	23	28	9	15	31	14	32.3	0	323.31	102	21809000	4403900	6370700	641670	867010	8648600	876930
Q12802	AKAP13	6	28	4	19	2	7	20	3	13.9	0	123.39	155	3518300	48293	1463100	8627.7	222730	1698600	77056
Q9Y2D5	AKAP2	6	15	4	6	6	9	11	2	20.6	0	227.84	51	8354200	611370	1632700	915840	753470	4292800	148050
P24588	AKAP5	4	2	2	2	0	2	2	0	6.1	0	5.1431	24	1049000	109180	178140	0	86270	675450	0
Q99996;REV__Q9Y2L6;REV__A6NMS7;REV__A6NM11;REV__A0A0G2JMZ2;P01344;A0MZ66	AKAP9	3	4	3	1	1	2	1	0	2.2	0	5.1825	330	275370	203180	0	0	56952	15243	0
Q7Z591	AKNA	4	2	0	1	1	2	1	0	1.7	0.0086342	1.372	82	1941200	0	713650	227680	229470	770390	0
P14550	AKR1A1	6	11	9	8	3	6	10	4	40.9	0	33.518	27	25500000	6695700	6186800	696730	1876300	9175000	869720
P15121;C9JRZ8	AKR1B1	6	17	15	7	4	9	9	7	67.4	0	100.79	25	58429000	30127000	6560500	1705700	3800900	13729000	2506600
O43488;Q8NHP1;O95154	AKR7A2	6	13	11	6	4	8	6	5	40.4	0	136.24	22	51992000	33675000	4481200	2175800	3881700	6969000	809040
Q96B36	AKT1S1	6	10	7	8	8	8	7	6	40.2	0	88.806	15	110460000	10058000	29615000	27047000	11498000	25337000	6902300
Q13740	ALCAM	6	27	13	22	15	16	22	15	49.7	0	323.31	35	232850000	15177000	85468000	9541200	12549000	99751000	10359000
Q8IZ83	ALDH16A1	4	3	0	2	2	1	2	0	3.2	0	10.389	34	3468900	0	406840	2491000	31343	539660	0
P54886	ALDH18A1	6	57	51	34	43	47	37	37	68.9	0	323.31	51	697280000	360240000	67880000	47823000	80718000	117670000	22950000
O94788	ALDH1A2	4	2	4	3	2	3	2	0	5	0.0078756	1.4162	32	2941300	1925500	337590	300680	377610	0	0
P30837;P47895	ALDH1B1	6	28	27	21	20	25	24	14	64.4	0	323.31	32	449230000	258800000	47489000	33601000	33046000	69431000	6858900
O75891	ALDH1L1	4	4	8	1	0	1	2	0	8	0	22.311	67	2912800	2299400	303850	0	74629	234960	0
Q3SY69	ALDH1L2	5	36	39	3	3	2	6	0	46.7	0	217.92	69	19757000	18146000	436830	107780	75153	991020	0
P05091;F8VP50;P00352	ALDH2	6	33	33	21	24	26	25	16	64.4	0	323.31	28	387590000	243420000	26432000	23942000	30651000	57828000	5317700
P51648;P48448;P30838;P43353	ALDH3A2	6	18	12	11	17	13	12	11	35.9	0	98.679	30	73979000	17675000	14716000	10018000	7342800	19420000	4808400
P30038	ALDH4A1	5	14	11	4	2	6	4	1	32	0	58.505	42	13327000	9956900	945050	382280	867580	1175600	0
P51649	ALDH5A1	6	28	24	8	14	14	12	5	53.8	0	323.31	34	76340000	49242000	6603900	4104900	4891800	10631000	866820
Q02252	ALDH6A1	6	30	27	8	14	11	9	4	60.4	0	261.91	33	72843000	53271000	4051800	4741700	3453300	7020500	304050
P49419	ALDH7A1	6	37	30	16	24	24	18	15	64.4	0	323.31	32	289620000	189310000	22757000	17446000	16614000	37311000	6175300
P49189	ALDH9A1	6	29	26	18	18	21	20	16	55.9	0	323.31	35	172380000	94496000	19924000	11675000	11779000	29225000	5285300
P04075;P05062	ALDOA	6	36	25	34	35	29	34	25	94.5	0	323.31	28	1187200000	225170000	298810000	135660000	106750000	351780000	68984000
P09972	ALDOC	6	5	7	8	8	7	9	6	33.2	0	107.9	27	101030000	6500000	14500000	12894000	11492000	47596000	8051900
Q9BT22;Q6GMV1;C9J202	ALG1	6	12	4	4	6	3	4	3	24.4	0	42.536	27	23418000	2988700	10219000	3845100	927390	4407700	1030200
Q2TAA5	ALG11	4	7	0	3	2	2	4	1	14.6	0	21.141	23	4488100	0	1673000	438980	326130	2050000	0
Q9NP73	ALG13	5	3	0	1	3	1	2	2	2.6	0	3.1554	54	1210100	0	297890	327780	56850	477360	50216
Q9H553	ALG2	6	8	3	3	2	2	5	1	24	0	19.852	25	5252500	855810	904000	841630	168640	2001500	480940
Q9Y673	ALG5	6	9	6	5	7	5	5	1	37	0	41.33	27	20794000	3853800	3747200	5192700	1242500	6642500	115280
Q9H6U8	ALG9	6	7	2	6	4	5	4	2	17.7	0	51.438	30	13609000	930800	4816600	1145700	1328900	4678000	708540
Q13686	ALKBH1	3	4	3	0	0	2	2	0	21.3	0	40.136	25	3265900	1636000	0	0	421930	1207900	0
Q86V81	ALYREF	6	9	6	8	7	6	7	5	43.2	0	322.16	19	187740000	22988000	65038000	20796000	8233200	61154000	9526100
Q5JTC6	AMER1	6	18	3	10	5	6	12	3	24	0	112.54	56	5757400	202480	1743900	726110	300420	2549600	234920
Q9UKV5	AMFR	6	15	4	8	7	10	8	8	40.4	0	301.19	31	36981000	4084200	9043200	1970700	4019200	14260000	3604200
Q8IY63	AMOTL1	5	24	0	19	3	5	24	1	36.8	0	160.1	67	14427000	0	6298000	103470	299410	7661300	64525
Q9Y2J4	AMOTL2	3	2	0	1	0	0	1	1	1.3	0.0034371	1.7988	54	329620	0	109840	0	0	198620	21166
Q9H1A4	ANAPC1	3	6	0	2	1	1	3	1	4.4	0	8.2349	106	372550	0	125850	22548	0	224150	0
Q9UJX3	ANAPC7	6	7	1	2	3	4	3	1	15	0	11.777	40	2926900	579240	416420	634060	99609	1025300	172270
Q01484	ANK2	4	7	1	8	4	2	7	2	3.6	0	14.149	257	335450	0	126090	9152.7	0	189650	10562
Q12955	ANK3	5	19	0	16	4	2	19	1	6.4	0	35.52	309	2831700	0	838490	211600	29381	1551300	200970
Q9P2R3	ANKFY1	5	15	1	5	8	3	4	7	17.1	0	88.977	66	4161000	0	668400	846400	388120	1358300	899760
Q86XL3	ANKLE2	6	29	8	15	13	8	15	13	44.6	0	169.66	71	62963000	12379000	26631000	1858600	1628200	19505000	961580
O75179;Q8IWZ3	ANKRD17;ANKHD1	5	8	1	3	4	0	6	1	3.6	0	18.539	111	1455000	21446	276300	218680	0	887830	50760
Q8N283	ANKRD35	4	1	0	2	2	2	2	0	2	0.0042118	1.7094	79	2529300	0	794610	429870	344690	960110	0
Q86W74	ANKRD46	4	4	0	2	2	3	1	1	19.4	0	5.0567	10	6735700	0	1629100	1017400	1561500	2527900	0
Q9ULJ7	ANKRD50	3	7	0	2	6	0	0	2	7.6	0	35.029	90	768660	0	107080	625040	0	0	36539
Q9NQW6	ANLN	6	9	2	4	1	3	5	4	10.4	0	19.979	88	1163200	11964	336120	46819	110270	557770	100280
Q9NW15	ANO10	6	3	1	2	1	2	1	1	5.5	0	4.8486	33	2001400	113090	624940	350690	228350	600700	83587
Q4KMQ2	ANO6	6	14	5	10	6	9	11	5	18.4	0	48.606	58	14997000	962880	4612900	1080400	856630	6993800	490190
P39687;O95626;O43423	ANP32A	6	11	2	9	5	6	8	5	41.4	0	121.74	15	68257000	2797300	12691000	24469000	11673000	13406000	3221300
Q92688	ANP32B	6	7	7	6	7	6	6	5	35.1	0	43.008	14	55192000	10775000	7371400	15065000	2176300	17737000	2067400
Q9BTT0	ANP32E	6	6	5	3	4	3	3	4	23.9	0	52.744	10	46617000	10030000	9813800	5481500	2026900	16377000	2886900
Q9H6X2	ANTXR1	6	10	3	9	5	3	9	5	22.5	0	23.715	36	19065000	757120	6770900	863640	710440	8823100	1140100
P04083	ANXA1	6	33	22	5	30	22	6	5	77.2	0	323.31	31	131680000	38450000	1772400	69658000	18674000	2644400	483980
P50995;P27216	ANXA11	6	36	25	30	31	28	29	22	50.7	0	323.31	25	587810000	71850000	158850000	91606000	59577000	167670000	38256000
P07355;A6NMY6	ANXA2	6	63	41	57	48	47	54	52	93.8	0	323.31	29	7443400000	766550000	2156300000	670160000	555750000	2508300000	786360000
P09525	ANXA4	6	28	19	13	20	22	16	18	69.6	0	323.31	27	153000000	36501000	26355000	24865000	19441000	29408000	16428000
P08758	ANXA5	6	43	27	16	42	28	18	13	92.8	0	323.31	29	1013700000	217790000	22379000	626110000	112750000	30051000	4654800
P08133	ANXA6	6	82	46	69	68	58	66	46	83.7	0	323.31	59	569430000	50748000	171280000	82764000	41413000	195710000	27523000
P20073;Q5VT79;P13928	ANXA7	6	30	19	12	29	21	13	6	49.8	0	323.31	28	201940000	47653000	11155000	90197000	38380000	12069000	2488600
Q10567	AP1B1	6	17	21	28	33	24	32	22	44.4	0	47.709	54	10830000	1376000	3020500	1862100	638140	3182900	750650
O43747	AP1G1	6	14	3	5	5	8	5	7	23.4	0	16.083	48	5414300	822810	1426900	300400	703380	1343400	817360
Q9BXS5;Q9Y6Q5	AP1M1	6	14	5	6	8	6	4	4	41.6	0	32.963	37	8127700	948230	1903500	2455600	688270	1519400	612690
P61966	AP1S1	3	2	0	2	2	1	1	2	15.8	0	38.317	10	4272700	0	2208100	1643000	0	0	421590
O95782	AP2A1	6	39	26	34	39	39	35	31	59.2	0	323.31	66	154580000	19282000	35735000	23829000	13767000	52046000	9919300
O94973	AP2A2	6	34	29	33	40	41	36	29	55.1	0	323.31	63	81349000	6040200	20198000	13927000	5395900	31013000	4774400
P63010	AP2B1	6	43	30	47	60	39	50	42	64.7	0	323.31	52	200490000	16472000	50237000	37665000	13958000	69061000	13103000
Q96CW1	AP2M1	6	30	18	25	24	21	24	17	61.6	0	323.31	34	226600000	22980000	62545000	37016000	12788000	79431000	11839000
P53680	AP2S1	6	6	2	6	5	5	6	4	33.8	0	72.187	7	204260000	14446000	44943000	23990000	11405000	102280000	7196300
O00203;Q13367	AP3B1	6	29	8	13	22	13	15	5	26.9	0	70.23	70	10425000	628690	1833700	3882700	833200	3040900	205320
O14617	AP3D1	6	29	6	11	25	9	11	7	34.3	0	150.06	67	21937000	975010	4857800	8095500	931540	6423100	654450
Q9Y2T2	AP3M1	6	8	2	5	8	4	2	1	35.2	0	88.664	29	10192000	512140	2153400	4483800	660400	2115700	266380
Q92572	AP3S1	6	7	3	6	6	4	7	2	37.8	0	56.727	10	60885000	3527300	21777000	13606000	3222400	17854000	896950
Q9H0R1;REV__A0FGR9	AP5M1	3	11	1	1	10	2	1	1	26.5	0	17.904	29	3906300	350080	0	2862500	693770	0	0
Q9NUS5	AP5S1	5	7	1	1	6	4	2	1	49	0	15.989	16	5805600	0	212690	2399000	1825800	1227900	140270
O43299	AP5Z1	4	20	6	0	17	10	1	1	39.9	0	130.79	53	7188100	900470	0	5105200	1051600	130820	0
P25054;H3BNH8;O95996	APC	6	75	12	58	45	22	60	25	32.9	0	323.31	213	23077000	621480	8678800	2755500	593090	9556300	871470
P13798	APEH	6	26	4	14	9	13	15	12	49.5	0	161.01	38	42902000	1895500	15358000	3652600	3371200	16426000	2198800
P27695	APEX1	6	18	17	9	8	6	7	13	76.4	0	204.68	23	73753000	40710000	6779800	6835500	3880600	8770100	6777100
Q9BZZ5	API5	6	12	9	3	5	6	7	7	24.4	0	129.78	39	11484000	2899000	2843700	373670	713290	3745100	909090
Q06481	APLP2	6	37	17	29	33	27	27	22	43.5	0	323.31	45	164700000	12315000	42095000	29069000	15630000	53953000	11635000
Q9HDC9	APMAP	6	20	13	15	12	15	13	10	47.4	0	162.47	27	147760000	28548000	38046000	11134000	14345000	47461000	8227000
Q8NCW5	APOA1BP	6	12	8	3	4	4	2	2	50	0	34.43	16	39917000	17832000	4678200	9521600	1743700	5706400	435450
P04114	APOB	5	5	2	4	1	3	5	5	2.1	0	12.509	318	1191300	66679	395760	0	89755	601570	37554
P02656	APOC3	6	2	1	2	2	1	2	1	19.2	0	146.45	7	27467000	1031800	7092200	3115100	1893800	12116000	2217600
Q9BQE5	APOL2	6	4	1	3	1	2	3	1	11.9	0	7.8651	20	4306300	525340	1552200	225400	452550	1334300	216540
O95445	APOM	4	2	1	1	2	1	2	2	6.9	0.00042499	2.5232	11	6547500	0	0	3189600	610790	2174700	572470
Q9BUR5	APOO	6	8	7	2	3	5	3	2	41.9	0	228.68	15	133090000	87009000	8498400	5729800	14081000	15022000	2753100
Q6UXV4	APOOL	6	10	9	5	4	2	4	1	42.9	0	136.94	20	55522000	36188000	5744600	3138900	1915800	7974300	560800
P05067;P51693	APP	6	32	12	21	22	23	25	16	47.1	0	305.12	48	113000000	8418500	34082000	10238000	10978000	39747000	9538500
Q9UKG1	APPL1	5	9	1	7	0	3	6	2	18.6	0	38.201	43	5201500	260900	1493300	0	489180	2908200	49925
P07741	APRT	6	7	6	5	2	5	5	4	61.7	0	24.052	14	39366000	9295900	9223600	1294300	4122400	11842000	3587200
O60306	AQR	5	14	1	1	13	3	2	1	12.1	0	52.229	88	2625800	53447	61825	2188100	90861	231560	0
P48444	ARCN1	6	27	10	12	22	10	16	12	57.7	0	149.07	34	34336000	1948600	6511500	10532000	1547500	11802000	1994100
P84077;P61204;H0YGG7	ARF1;ARF3	6	10	7	5	6	7	9	9	71.8	0	320.3	14	246750000	33269000	66064000	13430000	18694000	96368000	18922000
P18085	ARF4	6	2	4	3	2	4	4	4	26.7	0	3.7491	12	22497000	3491700	4915500	1937500	319970	7969200	3862700
P84085	ARF5	6	3	4	3	4	4	5	5	32.8	0	11.898	12	16412000	1562100	4042600	1473900	1691000	5967000	1675700
P62330	ARF6	6	10	5	6	5	7	8	5	61.7	0	78.56	14	78354000	7269100	31176000	9001400	6788500	17477000	6641300
Q8N6T3	ARFGAP1	5	9	0	4	2	1	6	5	31.8	0	24.223	26	10493000	0	2425900	818110	264300	5017900	1966500
Q8N6H7	ARFGAP2	4	10	0	5	4	0	6	6	24.6	0	24.344	38	3150400	0	985440	312490	0	1166200	686270
P78540	ARG2	5	10	8	3	3	7	3	0	50.8	0	96.357	21	19197000	9281200	2147600	1247000	4220700	2300700	0
Q9NWB6	ARGLU1	4	11	4	10	1	1	7	1	31.5	0	11.603	24	20388000	1648200	14087000	0	150550	4502300	0
Q07960	ARHGAP1	4	3	0	2	0	2	3	1	12.5	0	20.32	33	1846800	0	361380	0	199000	1150500	135850
Q68EM7;Q17R89	ARHGAP17	6	12	3	6	7	4	8	4	15.1	0	27.762	47	6684400	638460	1524100	1112200	295280	2658100	456360
Q7Z5H3	ARHGAP22	3	6	0	4	1	0	5	0	10.3	0	12.825	49	1833400	0	993330	54251	0	785840	0
P52565	ARHGDIA	6	6	3	6	3	4	6	4	31.4	0	62.587	15	74061000	4329000	27107000	1734600	4909400	32714000	3265900
Q9NZN5	ARHGEF12	4	4	0	2	1	0	4	1	3	0	2.7518	101	1938700	0	678860	353610	0	867940	38306
Q96PE2	ARHGEF17	3	2	0	1	1	0	1	0	1.1	0.0036364	1.777	119	1058000	0	30362	989170	0	38448	0
A0A087WZG4;Q6ZSZ5	ARHGEF18	6	1	1	1	1	1	1	1	0.6	0.009926	1.2738	77	3676000	770810	790230	369850	485130	1048700	211290
Q92974	ARHGEF2	6	18	4	14	1	7	15	2	24.4	0	111.22	78	4803500	760230	1446000	31968	244740	2288400	32220
Q8N4T4	ARHGEF39	5	4	1	1	1	2	3	1	22.1	0	47.252	23	6907200	3140200	0	328790	1078000	2175400	184890
Q14155;Q15052	ARHGEF7	5	14	1	7	8	4	9	3	26.9	0	40.327	54	5785400	0	1495700	1167100	350960	2305200	466450
O14497	ARID1A	5	8	2	5	0	2	4	3	4.5	0	14.165	96	1255900	182930	592360	0	74660	345330	60662
Q8NFD5	ARID1B	3	2	0	2	1	0	2	0	1.4	0	17.377	90	212050	0	139910	9356.4	0	62791	0
Q99856	ARID3A	4	3	0	1	0	1	2	1	8.1	0.00021427	2.6848	31	718510	0	224960	0	209130	216100	68324
P40616	ARL1	3	4	1	1	3	0	0	1	30.9	0	16.785	13	2330300	0	666970	1178100	0	0	485180
Q3SXY8	ARL13B	6	10	1	6	3	4	6	3	28.3	0	20.279	26	16002000	177640	6513900	1129300	971570	5876800	1333300
Q9NXU5	ARL15	6	6	2	3	4	5	4	4	34.3	0	73.086	16	22473000	1885700	4445600	2337800	2460400	8637400	2706200
P36404	ARL2	6	12	10	4	8	6	9	3	52.2	0	87.694	13	64637000	35564000	4612100	3453200	3421700	15133000	2453100
P36405	ARL3	4	3	1	3	0	1	2	1	20.9	0	4.6112	13	15937000	901180	10170000	0	343400	4522300	0
Q66PJ3	ARL6IP4	6	10	1	7	6	1	7	1	16.6	0	136.22	26	27509000	489980	10055000	6872100	262870	9630800	198670
O75915	ARL6IP5	6	5	2	5	2	3	5	2	22.3	0	229.4	5	219000000	20616000	71416000	12496000	10703000	91766000	12000000
Q96BM9;Q6PJG6	ARL8A	6	11	9	10	17	12	11	14	65.1	0	323.31	17	861940000	86799000	164830000	230670000	60190000	155000000	164450000
Q9NVJ2	ARL8B	6	10	15	15	17	13	16	16	59.1	0	206.9	17	737090000	84722000	168110000	147620000	48259000	163490000	124880000
Q9NVT9	ARMC1	6	9	8	1	2	5	1	2	52.8	0	64.572	13	44258000	25908000	4268700	597100	3505000	6730400	3248700
Q8N2F6	ARMC10	6	12	10	3	5	6	4	1	47.8	0	323.31	19	34391000	27357000	2228100	1562000	1197700	1866400	179880
Q6NXE6	ARMC6	3	2	0	1	1	0	1	0	8.4	0	5.188	35	1315400	0	345190	285810	0	684410	0
Q9UH62	ARMCX3	6	20	18	3	9	7	5	4	56.5	0	245.92	26	43572000	36283000	219140	3275100	1691900	1505100	598330
Q92747	ARPC1A	6	12	7	5	5	7	9	7	38.6	0	39.879	28	24486000	3902700	5221100	2336300	2052600	8863200	2110000
O15143	ARPC1B	5	7	3	3	4	4	5	1	29	0	16.62	24	7446000	1145200	1918800	673160	533040	3175800	0
O15144	ARPC2	6	18	5	13	8	8	16	8	52	0	127.18	27	55875000	5556000	16322000	3733600	3524300	24756000	1983100
O15145	ARPC3	6	10	6	6	8	9	6	5	51.7	0	31.512	17	60152000	6178300	13153000	5019300	5610100	27102000	3088000
P59998	ARPC4	6	5	2	3	4	3	3	3	29.2	0	15.505	16	19593000	1931000	5983600	3082500	888260	6769100	938350
O15511	ARPC5	5	5	1	3	1	1	4	2	56.3	0	26.405	14	27147000	2224100	8065400	4838400	0	11182000	836560
Q9BPX5	ARPC5L	6	3	1	3	2	1	3	1	37.3	0	42.438	14	28699000	1014800	12172000	1954000	674780	12517000	366720
P56211;O43768	ARPP19;ENSA	6	1	1	1	1	1	1	1	9.8	0	4.4309	10	12173000	1724800	4407900	416760	622030	4450800	550890
P32121	ARRB2	3	4	0	1	4	0	1	0	10	0	4.0282	26	1914000	0	335620	1222400	0	356000	0
P15289	ARSA	6	13	9	12	8	12	11	11	34.5	0	195.39	19	433610000	26629000	186850000	20964000	28865000	141220000	29086000
P15848;Q5FYB1	ARSB	6	26	19	25	21	19	24	21	42.8	0	323.31	38	353230000	31892000	130380000	27749000	28875000	98576000	35764000
Q6UWY0	ARSK	6	31	12	25	16	19	22	20	52.1	0	296.18	30	150720000	9358000	53043000	11695000	10324000	49130000	17169000
Q13510	ASAH1	6	36	28	33	26	31	31	33	62.3	0	323.31	28	2497200000	246340000	885620000	170570000	188620000	783280000	222720000
Q8N3C0	ASCC3	5	27	2	4	26	3	3	1	16.8	0	48.167	150	2303900	40696	257660	1776100	61967	167510	0
O43681	ASNA1	6	8	3	7	6	5	5	4	33.6	0	28.939	19	25196000	2079200	6933600	5855800	1720800	7642900	963590
P08243	ASNS	6	15	5	8	2	8	10	2	31.9	0	18.246	43	8243000	764100	2232300	220010	627100	4276600	122860
Q12797	ASPH	6	36	22	23	23	22	26	16	43.9	0	323.31	38	98628000	13431000	28964000	8704900	6286400	37017000	4224400
Q8NBU5	ATAD1	6	17	16	11	11	13	11	9	57.6	0	323.31	27	189690000	108450000	21866000	12586000	14683000	26393000	5716400
Q6PL18;Q9ULI0	ATAD2	5	6	1	2	0	2	1	2	6.6	0	7.7055	89	482570	75108	185520	0	37377	166930	17634
Q9NVI7	ATAD3A	6	15	51	45	46	43	48	34	68.3	0	323.31	56	201790000	102780000	24456000	20122000	11119000	38670000	4649200
Q5T9A4	ATAD3B	6	20	57	37	41	45	40	31	80.4	0	323.31	54	539310000	290920000	59950000	38911000	38984000	97852000	12684000
Q9BSB4	ATG101	3	3	0	2	1	1	1	0	16.5	0	6.6296	14	1116400	0	211440	101760	0	803230	0
Q9NT62	ATG3	4	4	0	3	1	3	4	0	15	0	11.202	16	5154700	0	1517800	163550	292570	3180800	0
Q7Z3C6;H7C152	ATG9A	6	14	5	8	8	8	9	7	21.8	0	100.51	46	10234000	560980	2298100	1308500	1196300	3617500	1252600
P31939	ATIC	6	36	16	27	5	24	28	21	73.5	0	312.58	43	66246000	6039600	24142000	745610	4738700	26829000	3750100
Q8NHH9	ATL2	6	21	15	13	17	13	15	13	38.9	0	123.52	37	45869000	5830600	11419000	6428600	3400500	15618000	3172600
P98196	ATP11A	6	19	4	13	10	9	11	5	21.9	0	48.311	71	12767000	836580	3307500	1067800	1155900	5869700	529700
Q9Y2G3	ATP11B	6	10	3	6	4	4	7	7	13.8	0	54.438	68	6536000	450190	2397200	313940	263250	2858400	253040
Q8NB49	ATP11C	6	26	8	17	13	18	13	16	25.3	0	114	65	23207000	1885700	7648000	2388600	2739700	6035700	2509800
Q9HD20	ATP13A1	6	39	18	19	31	24	20	16	39.7	0	246.8	70	37705000	4154700	8616800	7787700	3926100	11310000	1910000
Q9NQ11	ATP13A2	6	37	17	24	24	20	21	30	36.4	0	323.31	54	74318000	6846500	22762000	9740800	5086300	19964000	9917200
Q9H7F0	ATP13A3	6	19	4	12	10	9	11	11	22.3	0	107.89	70	6870200	231150	2328500	895920	524900	2260300	629380
P05023;Q13733;P20648	ATP1A1	6	51	58	70	55	63	72	61	56.5	0	323.31	57	1992600000	199970000	592240000	119300000	167750000	778030000	135340000
P05026	ATP1B1	6	13	5	11	7	8	12	5	43.9	0	101.31	21	133820000	10643000	46944000	4257200	8648900	60521000	2808600
P54709	ATP1B3	6	20	12	16	11	16	15	16	65.2	0	205.13	16	953980000	88645000	293860000	63592000	69939000	372110000	65842000
P16615;O14983;Q93084	ATP2A2	6	57	41	41	45	50	40	42	43.7	0	323.31	61	429070000	70668000	94067000	66625000	45123000	121470000	31119000
P20020;Q01814	ATP2B1	6	34	30	47	34	42	52	35	47.7	0	323.31	74	108970000	6243000	35548000	4279400	6824600	50152000	5918800
Q16720	ATP2B3	6	4	14	20	16	18	20	9	14.6	0	7.8261	70	3223400	99972	861980	344070	260320	1473200	183790
P23634	ATP2B4	6	41	29	50	36	37	54	32	47.2	0	323.31	76	199510000	14784000	63916000	10884000	13449000	87859000	8617600
P98194	ATP2C1	6	15	4	6	9	9	5	5	20	0	65.499	52	6264900	695490	941900	2057100	740190	1723300	106950
P36542	ATP5C1	6	20	18	15	19	15	17	15	40.9	0	323.31	19	1247700000	743010000	114820000	86198000	95473000	174260000	33939000
P30049	ATP5D	6	5	4	3	4	4	3	3	44	0	73.894	8	972860000	507080000	129590000	53356000	88711000	174880000	19239000
P56381;Q5VTU8	ATP5E;ATP5EP2	6	6	4	5	4	4	6	3	60.8	0	25.96	5	1163600000	479060000	206320000	75242000	110870000	265520000	26642000
P24539	ATP5F1	6	22	20	15	17	18	16	13	54.3	0	323.31	19	914280000	479000000	85056000	60703000	86752000	180180000	22594000
P25705	ATP5F1A	6	63	53	49	51	45	49	43	78.8	0	323.31	40	5812300000	3353800000	593640000	350080000	469640000	892040000	153150000
P06576	ATP5F1B	6	38	33	31	33	29	31	28	76.4	0	323.31	34	8731500000	4521600000	1131900000	606800000	661630000	1582400000	227230000
O75947	ATP5H	6	20	19	14	15	11	12	9	90.1	0	295.24	13	1608300000	885650000	179040000	111850000	95314000	305250000	31195000
P56385	ATP5I	6	6	6	5	5	4	5	3	76.8	0	17.106	7	910140000	505310000	115720000	44258000	65204000	155600000	24050000
P18859	ATP5J	6	11	10	8	8	9	8	7	63.9	0	323.31	10	1102100000	636490000	115550000	46416000	82141000	196070000	25446000
P56134	ATP5J2	6	4	4	1	2	3	1	2	36.2	0	20.183	6	441110000	334980000	12869000	32795000	28468000	20396000	11597000
O75964;Q7Z4Y8	ATP5L	6	9	7	6	5	7	6	4	66	0	101.88	10	511500000	354660000	33957000	12697000	40686000	65225000	4274400
P48047;H7C0C1	ATP5O	6	20	16	14	17	15	17	14	78.4	0	323.31	14	2031300000	1165100000	199630000	124380000	130150000	363610000	48448000
Q99766	ATP5S	4	7	7	1	1	5	1	0	40.9	0	52.007	19	17225000	14924000	0	467180	876790	957160	0
Q9NW81	ATP5SL	5	8	8	3	1	4	2	0	35.4	0	21.561	14	17716000	12916000	1030300	434930	2253400	1081700	0
Q15904	ATP6AP1	6	12	5	8	5	5	10	10	28.1	0	157.69	22	59453000	5187700	15427000	5427100	3936200	18534000	10940000
O75787	ATP6AP2	6	13	5	8	3	8	9	5	40.9	0	94.007	18	34119000	3832800	8477900	1591700	3368900	14792000	2056100
Q93050;Q9HBG4	ATP6V0A1	6	43	29	35	33	30	35	31	39.5	0	323.31	43	417870000	50733000	135130000	42494000	30006000	119460000	40041000
Q9Y487	ATP6V0A2	6	29	9	19	14	15	17	19	34.5	0	152.51	52	32780000	3234200	10147000	4345300	2052600	9703600	3297300
P27449	ATP6V0C	3	1	0	1	0	1	1	1	11.6	0	2.7252	5	28034000	0	11665000	0	0	12371000	3997100
P61421	ATP6V0D1	6	21	13	15	19	16	15	14	51.6	0	323.31	20	571520000	57541000	169970000	80723000	50490000	157860000	54932000
Q8N8Y2	ATP6V0D2	4	1	0	1	1	0	1	1	5.1	0	46.669	21	31598000	0	8932700	8224800	0	9028200	5412600
P38606	ATP6V1A	6	62	39	51	43	47	49	51	87.4	0	323.31	44	1613500000	178070000	557310000	126650000	132470000	465320000	153650000
P21281;P15313	ATP6V1B2	6	46	35	37	36	40	37	41	90.2	0	323.31	31	1325400000	160440000	433510000	107570000	136410000	345300000	142120000
P21283	ATP6V1C1	6	34	16	25	21	24	26	15	69.9	0	323.31	30	232700000	30953000	81667000	16117000	23282000	64530000	16150000
Q9Y5K8	ATP6V1D	6	21	11	18	14	14	17	14	62.3	0	323.31	17	592050000	51025000	234730000	28492000	35723000	196550000	45520000
P36543;Q96A05	ATP6V1E1	6	26	14	23	22	16	22	19	66.4	0	323.31	17	1287400000	135120000	474100000	80842000	77160000	426490000	93691000
Q16864	ATP6V1F	6	10	4	8	4	6	8	9	94.1	0	174.64	9	554950000	53422000	209580000	24825000	40877000	174450000	51796000
O75348	ATP6V1G1	6	8	7	7	7	7	8	7	63.6	0	323.31	9	1051200000	150620000	411310000	123500000	83107000	163980000	118710000
Q9UI12	ATP6V1H	6	31	20	21	22	23	19	27	59.8	0	323.31	33	334780000	28104000	111520000	28006000	31082000	101310000	34755000
Q04656	ATP7A	5	6	0	6	3	1	4	2	6.7	0	17.805	74	2025300	0	879710	196610	120090	750580	78318
P35670	ATP7B	5	10	0	3	8	2	1	5	9.8	0	16.649	77	1230800	0	140420	742420	62024	118340	167640
Q9Y2Q0;Q9NTI2	ATP8A1	6	9	2	5	2	6	4	5	11.6	0	53.203	74	3928200	145600	1314400	226610	559760	1141700	540160
P98198	ATP8B2	3	2	0	1	0	1	1	0	1.8	0.0018424	1.9647	64	289850	0	137350	0	78579	73924	0
O75110;O43861	ATP9A	6	8	2	3	2	3	2	3	8.1	0	8.5648	65	2599500	69723	432730	1606400	125620	196930	168130
Q5TC12	ATPAF1	6	17	14	9	11	12	11	5	41.5	0	323.31	25	87217000	41929000	9370900	5551700	7821300	21003000	1540500
Q8N5M1	ATPAF2	6	13	12	3	5	5	3	1	49.8	0	78.44	17	48115000	31819000	5350600	1837000	1706000	7153000	248930
Q9UII2	ATPIF1	6	10	5	6	9	5	6	2	50.9	0	14.603	9	593390000	88168000	177180000	70575000	89697000	149880000	17884000
Q13535	ATR	5	13	1	0	12	1	1	1	6.7	0	18.312	179	959670	223690	0	347340	76156	212100	100370
Q6UW56	ATRAID	5	3	2	1	0	1	1	3	7.9	0	3.8266	7	107080000	14374000	37587000	0	11835000	26794000	16490000
O75882	ATRN	6	10	2	6	4	4	6	6	9	0	46.136	76	4456000	303120	1731200	137090	219150	1601100	464290
Q9UBB4	ATXN10	6	7	3	4	3	5	5	5	18.5	0	164.27	35	7770700	433300	1894900	390470	438510	3871300	742180
Q99700	ATXN2	5	5	1	4	2	1	4	1	5.6	0	9.7199	65	1540700	81081	573770	0	73321	776220	36273
Q8WWM7	ATXN2L	6	21	11	11	11	14	14	8	24.7	0	63.888	52	19743000	2722500	4304300	3179300	2071600	6703600	761610
Q13825	AUH	6	11	9	5	3	7	3	1	32.4	0	86.304	24	39938000	30610000	2909700	1702600	2012200	2357200	345840
Q9Y679	AUP1	6	17	8	12	11	11	13	7	47.1	0	106.27	28	66320000	8998400	17392000	8753000	6090200	22124000	2962200
Q9NWT8	AURKAIP1	5	1	1	1	1	1	1	1	7	0	14.5	12	31561000	19341000	2296800	2595400	1832900	5494500	0
Q96GD4	AURKB	6	8	5	7	6	4	7	5	32	0	34.048	25	15261000	2061300	4159900	1102100	969060	5653900	1314300
O15169	AXIN1	3	8	0	4	7	0	3	0	12.6	0	30.576	55	2524200	0	648500	678070	0	1197700	0
P61769	B2M	6	7	4	7	4	3	6	4	62.2	0	100.84	8	269050000	17759000	83560000	13037000	8646500	132310000	13739000
O94766	B3GAT3	5	11	3	6	4	10	7	0	35.5	0	22.916	22	8246900	1054200	1919400	1081000	2563000	1629200	0
Q6Y288	B3GLCT	6	5	1	1	2	4	4	2	19.9	0	23.842	31	4790300	601090	271150	909620	550690	2243400	214340
O60512	B4GALT3	4	3	0	2	2	1	1	0	9.9	0	3.0547	26	600270	0	145780	172590	158960	122930	0
O43505	B4GAT1	6	17	6	8	9	7	10	7	52.8	0	131.75	24	31453000	4656700	5512900	6773100	4256700	8274000	1979700
Q9NWV8	BABAM1	5	3	1	1	1	2	3	0	12.5	0	20.076	22	1866900	179480	376500	135180	174460	1001300	0
O95816	BAG2	6	16	6	10	14	8	11	8	68.7	0	282.7	20	109760000	10021000	25920000	29567000	7575600	31067000	5613100
Q9UL15	BAG5	3	11	1	1	10	1	0	1	31.1	0	50.529	31	2687600	258530	0	2410700	18399	0	0
P46379	BAG6	6	7	1	3	2	2	5	2	6.9	0	20.593	43	3224200	267790	835130	237810	220670	1497400	165430
Q9UHR4	BAIAP2L1	6	14	6	6	9	6	9	2	32.3	0	93.85	42	12075000	1197000	3422000	2165300	782220	4432900	75977
Q16611	BAK1	5	6	6	1	3	4	3	1	36.5	0	47.301	10	65187000	37880000	9462400	1831600	5030600	10983000	0
O75531;Q5JUR7	BANF1	6	18	11	16	16	13	16	14	89.9	0	313.96	8	2959800000	170250000	1110000000	330940000	128700000	1106400000	113580000
P80723	BASP1	6	24	14	21	8	18	23	11	91.6	0	323.31	18	585800000	33244000	247490000	9641200	28488000	249220000	17710000
Q07812	BAX	6	8	8	5	6	5	4	6	39.6	0	291.83	13	178280000	109600000	20631000	8450300	8269300	26415000	4914200
Q9NRL2	BAZ1A	6	15	7	7	1	6	4	3	11.6	0	21.362	102	1221500	566640	388200	16228	107810	110340	32322
Q9UIG0	BAZ1B	6	38	24	22	3	10	19	16	32.4	0	179.3	113	12292000	4240000	3980700	163590	314960	2990400	602140
P50895	BCAM	5	13	1	5	4	5	10	1	28.2	0	66.01	36	12332000	0	4252700	1212200	765380	5834600	267370
Q9UHQ4	BCAP29	6	10	1	3	7	1	5	6	28.6	0	28.43	18	20390000	372070	4779800	4799900	890310	8105100	1442700
P51572	BCAP31	6	28	16	21	25	19	20	19	53.7	0	323.31	17	1239700000	132520000	362500000	220950000	66932000	375130000	81676000
O75934	BCAS2	6	8	3	3	6	2	3	2	45.8	0	51.768	15	17191000	2801900	3722800	3880300	985630	5071200	729310
O15382	BCAT2	6	20	18	10	12	15	9	9	53.6	0	323.31	24	199070000	125620000	13344000	12651000	13538000	29810000	4101600
Q9P287	BCCIP	4	2	1	2	0	1	2	1	9.9	0.0036342	1.7743	21	4749700	179000	1982600	0	84336	2503800	0
P06276	BCHE	4	4	0	3	1	1	4	0	9.6	0	9.3405	37	1611900	0	758080	157890	63137	632760	0
P12694	BCKDHA	6	24	22	11	9	15	10	8	73.5	0	323.31	28	175870000	104810000	17271000	7807700	14401000	29510000	2073100
P21953	BCKDHB	6	11	9	5	7	9	4	3	54.3	0	286.51	20	123270000	88147000	5885900	9638200	10525000	6955100	2118100
O14874	BCKDK	6	14	13	6	4	10	7	3	50.7	0	134.86	30	49288000	32311000	3556800	885530	5035400	7016200	483070
Q07817	BCL2L1	4	2	2	1	0	1	1	0	8.2	0.00063438	2.4396	10	6403600	4200800	835920	0	375580	991300	0
O43521	BCL2L11	5	5	4	0	1	3	1	1	26.3	0	11.157	13	5602200	3604200	0	462320	597400	848910	89375
Q9BXK5	BCL2L13	5	9	8	2	1	6	3	0	29.9	0	170.29	25	18208000	12217000	1688200	528150	1095200	2679800	0
Q9NYF8	BCLAF1	6	24	10	20	8	10	18	11	25.5	0	75.822	66	26337000	2369800	9959500	808850	1617300	9365100	2216800
Q9Y276	BCS1L	6	26	25	4	10	18	10	6	65.4	0	221.09	28	102630000	80795000	2824900	4209700	6334000	6659300	1805900
Q14457	BECN1	3	3	1	0	3	0	1	0	8.9	0	7.7343	32	1910700	240490	0	1145400	0	524760	0
O15155	BET1	5	2	1	1	1	1	2	1	24.6	0	22.823	6	14210000	2877400	3746100	3939400	653870	2992800	0
Q8TD16	BICD2	4	10	0	4	4	2	4	0	13	0	17.205	65	753180	0	235390	233260	74929	209590	0
P55957	BID	3	1	1	1	0	1	1	1	5.6	0.0020421	1.9213	12	1020100	380390	515540	0	124220	0	0
Q13867	BLMH	6	31	15	25	19	19	24	24	66.6	0	323.31	33	295160000	23904000	116910000	19974000	20054000	90029000	24287000
P78537	BLOC1S1	6	10	4	5	9	7	5	5	77.1	0	266.76	12	167040000	17957000	44269000	35749000	17756000	35213000	16098000
Q6QNY1	BLOC1S2	6	9	6	7	7	6	6	7	56.3	0	258.93	13	182740000	21263000	49636000	31749000	17539000	36172000	26383000
Q9NSY1	BMP2K	6	8	1	5	4	4	6	1	10.8	0	85.106	59	4177200	126830	1352000	314360	220350	2115600	47979
Q13873	BMPR2	3	5	1	3	0	2	3	0	6.5	0	11.065	62	1234600	0	637210	0	61134	536240	0
Q12981	BNIP1	6	13	3	6	7	5	5	2	57.9	0	40.809	19	21971000	5902100	6214700	4349500	342830	4690300	471860
Q12983	BNIP3	4	3	3	3	0	1	3	1	13.5	0	5.8468	17	4038700	1164000	1254000	0	293250	1327500	0
O60238	BNIP3L	5	2	2	1	1	0	1	1	16.9	0	2.9369	13	7818100	3492100	1710800	295240	0	1853900	466020
Q8NFC6	BOD1L1	3	4	2	2	0	0	1	1	2.4	0	14.17	181	607150	441950	120760	0	0	44440	0
Q9Y3E2	BOLA1	3	1	1	0	0	1	1	0	6.6	0.0099318	1.2782	11	20361000	8246400	0	0	1438400	10676000	0
Q9H3K6	BOLA2	6	3	3	2	3	2	2	2	51.2	0	62.882	7	118920000	25970000	30103000	8722200	10377000	37247000	6497200
Q53S33	BOLA3	6	7	7	2	2	3	3	1	52.3	0	33.928	10	62037000	33679000	1051400	2291800	8008600	15926000	1079800
Q969J3	BORCS5	6	21	12	16	18	15	14	16	80.6	0	315.04	14	273330000	31797000	71437000	65079000	21549000	49987000	33483000
Q96B45	BORCS7	6	7	6	6	6	6	4	5	76.4	0	264.45	8	446230000	60006000	118680000	103600000	49975000	68393000	45574000
Q86WA6	BPHL	6	14	12	4	3	6	6	1	48.1	0	68.777	22	33341000	22318000	1902100	416520	1635400	6328000	741180
O95861	BPNT1	5	11	9	5	1	3	5	3	41.6	0	42.365	25	19980000	11873000	2112700	0	401510	4824100	767950
P46736	BRCC3	4	2	1	1	1	0	0	2	7.6	0.0092067	1.3457	20	1089400	418240	345900	198500	0	0	126750
P25440	BRD2	5	8	7	6	1	0	4	1	13.5	0	21.463	45	3336100	1454200	1228800	223660	0	371410	58053
Q9H8M2	BRD9	3	2	0	2	1	0	1	0	4.9	0	4.2886	32	1187800	0	768980	143600	0	275180	0
O95415	BRI3	5	2	1	1	1	2	1	2	21.6	0	4.6032	4	112600000	9989400	48231000	0	12518000	29407000	12458000
Q8TDN6	BRIX1	6	10	7	7	8	5	7	4	38.2	0	17.982	24	15016000	3149900	2451600	2646600	936840	5087000	743570
Q8WUW1	BRK1	5	6	2	5	2	3	4	0	65.3	0	10.606	8	38441000	2827100	14944000	2173800	2991300	15505000	0
Q5VW32	BROX	6	6	1	2	1	2	3	2	18.5	0	8.4222	31	3781800	411870	904510	142390	321150	1763400	238560
Q9NW68	BSDC1	3	2	0	1	2	0	1	0	8.6	0	4.0608	23	371130	0	85432	207470	0	78225	0
P35613	BSG	6	14	10	12	13	11	13	11	40.3	0	323.31	17	3339600000	394010000	1168600000	252750000	241470000	1086900000	195870000
O14981	BTAF1	5	4	1	1	0	2	1	1	2.9	0	3.7521	112	259140	46466	82921	0	30259	78482	21013
P20290	BTF3	6	7	4	6	5	5	6	4	58.3	0	262.03	13	88250000	8260600	22498000	5135900	5150100	42179000	5026800
Q96K17	BTF3L4	5	4	2	3	0	1	3	2	67.7	0	65.788	11	27486000	3171100	9389700	0	453730	12810000	1662000
Q7KYR7;Q8WVV5	BTN2A1	6	15	2	12	2	6	9	7	30	0	71.925	35	14068000	127100	5684000	228100	789030	6265000	974800
O43684	BUB3	6	14	11	7	8	9	4	8	49.7	0	123.76	19	40159000	16743000	5603000	5466000	6168000	3125800	3053400
P41223	BUD31	6	7	3	5	3	4	4	2	49.3	0	24.62	13	11379000	2119000	3630700	354820	1170100	3638600	465550
Q13895	BYSL	5	6	2	3	1	2	4	4	14.2	0	14.409	33	3227700	471390	956250	0	86857	1473300	239930
Q7L1Q6	BZW1	5	13	2	9	10	3	8	3	25.3	0	48.988	32	14072000	0	4347300	4944200	184950	4372400	222870
Q9Y6E2	BZW2	6	6	2	3	6	4	4	3	18.4	0	24.495	33	7617200	544720	1122500	2341600	611790	2462100	534630
Q9HB07	C12orf10	6	10	4	8	1	7	7	4	32.4	0	22.771	29	12813000	2741900	4218000	341240	1585700	3453700	472110
Q99622	C12orf57	4	5	1	2	5	1	2	1	61.9	0	38.529	8	15634000	1071100	3223500	8318900	0	3020600	0
Q69YU5	C12orf73	5	6	4	3	4	3	5	0	76.1	0	34.209	5	102310000	59708000	9726400	9327300	5166700	18380000	0
Q7Z3D6	C14orf159	4	12	11	1	2	2	3	0	28.4	0	54.032	35	10694000	10016000	154200	163780	0	359930	0
Q9Y224	C14orf166	6	13	8	11	12	11	11	8	64.3	0	166	20	60849000	4759200	15324000	13013000	6122100	18594000	3037300
Q96GQ5	C16orf58	5	4	2	3	0	1	4	1	11.8	0	11.436	21	4801000	682240	1774100	0	459790	1608300	276460
Q96GS4	C17orf59	6	25	21	21	22	22	16	18	86.8	0	323.31	24	328680000	55773000	80826000	54117000	36554000	63023000	38388000
Q9BSJ5	C17orf80	5	13	13	0	1	1	3	1	27.6	0	41.324	50	6526600	5522000	0	52193	320130	325080	307180
A1L188	C17orf89	5	2	1	2	2	2	2	0	32.4	0	7.226	8	2881400	470520	198680	83235	1839200	289820	0
Q9UFG5	C19orf25	5	6	2	3	5	5	4	1	75.4	0	70.425	10	22857000	2042400	4844800	6477100	1996100	7497100	0
Q9BSF4	C19orf52	6	8	6	1	4	4	3	4	43.8	0	56.095	18	34666000	16164000	1613300	2905500	2919000	10363000	701750
Q9H246	C1orf21	5	4	1	3	0	2	3	1	34.7	0	62.035	11	12031000	171630	4882400	0	1312500	5492400	172210
A1L170	C1orf226	3	3	0	3	1	0	3	0	15.8	0	32.034	16	7786600	0	4342200	261030	0	3183400	0
Q9BWL3	C1orf43	4	5	0	4	3	1	5	1	22.1	0	15.562	18	6865200	0	1976100	875020	218580	3795500	0
Q07021	C1QBP	6	10	10	9	8	10	9	10	43.3	0	323.31	18	1306100000	828370000	98779000	94344000	102240000	130010000	52374000
P57076;H7BZW1;F8VZ95	C21orf59	3	2	0	1	1	0	2	0	14.8	0	4.6228	22	3183300	0	673640	240050	0	2269600	0
Q9Y426	C2CD2	4	5	0	3	2	1	4	1	13.9	0	26.832	37	4802500	0	1117500	256280	77310	3351400	0
O14523	C2CD2L	5	4	1	1	1	1	2	1	8.5	0	4.9935	39	1970200	1405100	164910	57758	28198	314240	0
Q86YS7	C2CD5	6	17	3	7	15	4	8	2	17	0	36.072	54	6440100	272420	1733900	2195900	357830	1726600	153480
Q9H6V9	C2orf43	3	1	1	1	1	1	0	1	3.1	0.009928	1.2753	25	611900	264300	0	249010	98590	0	0
Q8WWC4	C2orf47	5	7	6	3	3	2	4	1	25.8	0	41.09	26	43018000	28837000	2015300	3643000	3177600	5345400	0
Q8N8R5	C2orf69	5	3	2	1	1	2	2	0	9.4	0.0095517	1.2868	26	18810000	1298300	7003100	1736200	849950	7922800	0
P01024	C3	5	3	6	6	15	9	9	7	9.3	0	23.207	122	894720	87948	0	510730	107810	154240	33995
Q8NDZ4	C3orf58	3	5	2	0	0	4	0	1	19.5	0	7.7311	30	2128300	1127600	0	0	779680	0	221060
Q9NWY4;A8MVJ9	C4orf27	4	5	5	0	2	2	1	0	19.4	0	6.7695	26	2000000	1328000	0	286760	204010	181220	0
Q8N8J7	C4orf32	6	5	2	4	3	3	5	2	44.7	0	51.801	8	41601000	5325900	5181600	2742400	6346400	20730000	1274200
Q7Z4R8	C6orf120	6	3	2	2	2	3	2	2	46.6	0	108.23	6	173420000	22432000	46894000	8021200	22538000	66733000	6803000
Q9P0P8	C6orf203	5	4	4	2	1	3	3	0	19.6	0	40.363	19	17097000	7400800	1823500	763880	1935900	5173300	0
Q9BRJ6	C7orf50	3	1	1	0	0	1	0	1	10.8	0	11.582	12	3014800	2194700	0	0	332020	0	488030
Q96HJ9	C7orf55	5	7	7	1	1	2	1	0	60.2	0	21.362	8	43825000	33267000	2164300	384570	1736500	6272500	0
E0CX11	C7orf73	4	1	1	1	0	1	1	1	23.4	0.00083963	2.3319	3	32296000	14341000	6136200	0	3146100	8672800	0
Q9H7E9	C8orf33	6	9	2	4	5	3	5	1	33.2	0	37.469	11	17951000	7215700	1308200	3445200	1024100	4735100	222230
Q6P1X6	C8orf82	4	9	9	0	1	3	0	2	53.7	0	65.85	14	21036000	19483000	0	382140	899740	0	270980
Q9BUH6	C9orf142	3	5	2	3	4	1	2	0	27.9	0	13.121	14	8758600	0	2719400	3847200	0	2192000	0
Q96LT7	C9orf72	4	5	0	3	2	1	2	1	11.6	0	7.6152	32	1166100	0	561470	0	95434	367730	141500
Q5VZI3	C9orf91	6	5	2	4	3	5	5	3	16.7	0	27.237	10	56722000	3597300	20311000	4543000	5846500	20195000	2229100
O43570	CA12	4	5	0	4	0	2	3	1	21.5	0	35.821	14	8930300	0	4491000	0	618080	2809900	1011300
P00918	CA2	6	13	8	7	5	10	10	7	60.8	0	55.181	19	91541000	15756000	25451000	2701500	9425400	32034000	6173000
Q9Y376	CAB39	3	2	0	1	0	1	1	0	6.2	0.0099299	1.2771	30	416390	0	196620	0	79179	140590	0
Q8TDN4	CABLES1	3	4	0	0	1	1	2	1	11.8	0	7.0936	34	798110	0	0	63528	0	581230	153340
Q5VU97	CACHD1	5	13	0	9	3	3	9	2	14.4	0	69.725	72	3332400	0	1109500	211170	169520	1778200	64079
P54289	CACNA2D1	6	33	15	27	16	25	25	19	35.2	0	323.31	63	51015000	4005700	17425000	2132700	4034900	21558000	1858700
Q8WUQ7	CACTIN	3	2	0	2	0	1	0	1	3.4	0	4.7152	43	1189500	0	909010	0	70968	0	209560
Q9HB71	CACYBP	6	16	4	7	9	6	9	5	65.4	0	40.115	20	37447000	3123700	8409200	6762100	1867000	14875000	2409900
P27708	CAD	6	46	18	30	14	28	27	23	29.6	0	323.31	126	19197000	1935100	6228700	873400	1668100	7589800	901530
Q9BY67	CADM1	6	21	11	16	7	13	15	12	50	0	323.31	25	425760000	34026000	149140000	17591000	30929000	169430000	24650000
Q8NFZ8	CADM4	3	4	1	3	0	0	3	0	12.6	0	11.22	19	3370900	60621	1227800	0	0	2082500	0
Q13137	CALCOCO2	4	6	0	4	0	2	3	3	19.3	0	22.629	32	3176400	0	1100800	0	320380	1308400	446850
Q05682	CALD1	6	23	6	19	3	6	18	7	26.6	0	105.01	72	8835500	123630	3544900	206030	412190	4252800	295910
Q9NZT1	CALML5	4	4	0	1	3	1	1	0	37.7	0	234.29	10	6700600	0	1704600	3023300	853800	1118900	0
P27797	CALR	6	32	22	29	25	24	29	24	66.2	0	323.31	29	2109100000	313930000	531830000	215070000	231720000	637360000	179160000
O43852	CALU	6	26	18	20	22	21	22	17	61.3	0	323.31	19	821020000	96604000	228170000	65530000	72583000	311720000	46407000
Q13557;Q9UQM7	CAMK2D	6	15	6	12	11	15	15	7	50.5	0	123.72	35	53752000	3001400	16963000	4453400	3571500	24146000	1616900
Q13555	CAMK2G	6	5	2	7	7	5	8	2	25.1	0	45.95	35	10792000	1108900	3583200	1155100	371870	4392500	180760
Q8NCB2	CAMKV	3	1	0	1	0	1	1	0	1.8	0.0055633	1.5699	26	1228100	0	405070	0	157350	665640	0
P49069;Q6GMR7	CAMLG	6	8	2	6	4	3	6	5	25.7	0	163.48	22	25583000	1959700	9088800	2615500	1343900	9188200	1387300
Q86VP6;O75155	CAND1	6	18	8	6	5	4	11	6	18.4	0	32.716	76	4440900	1035600	961640	319840	262300	1378200	483330
Q8WVQ1	CANT1	5	7	0	3	2	5	3	1	26.7	0	10.135	31	2873100	0	749240	143770	639170	1254400	86591
P27824	CANX	6	56	39	40	41	36	41	36	61.5	0	323.31	38	1204700000	204460000	307040000	134750000	101960000	367080000	89430000
Q01518;P40123	CAP1	6	31	10	20	12	19	24	14	57.5	0	323.31	35	72252000	4250000	20760000	3511100	7080800	32268000	4381900
P07384	CAPN1	6	21	4	4	15	4	6	6	31	0	86.697	46	10819000	2135200	1824500	3902100	443990	1806600	706920
P17655;A6NHC0	CAPN2	6	26	1	3	25	4	4	2	47.1	0	140.68	39	14879000	422580	829100	11118000	388980	1880700	240250
P04632;Q96L46	CAPNS1	6	13	3	5	13	5	6	3	57.1	0	89.219	15	48770000	3530800	8125100	19705000	3425900	11219000	2763800
Q14444	CAPRIN1	6	23	9	18	14	15	17	11	30.7	0	323.31	27	92152000	7580000	25537000	14584000	8562600	31097000	4791900
P52907	CAPZA1	6	13	7	13	11	9	14	9	75.5	0	323.31	21	163600000	15040000	43411000	27697000	9693200	61220000	6534700
P47755	CAPZA2	6	7	2	7	7	4	8	4	50	0	82.097	21	17392000	675960	5119700	3032000	1128200	6921900	514140
P47756	CAPZB	6	14	8	10	10	9	8	11	52.3	0	208.7	21	132430000	18880000	32435000	24667000	10406000	39525000	6516700
Q9Y2V2	CARHSP1	4	3	0	2	0	2	3	2	23.1	0	5.7344	8	13428000	0	4642800	0	1011800	6547200	1225800
Q8IW45	CARKD	3	9	8	0	1	1	2	0	43.2	0	28.169	21	7612500	6312500	0	0	152510	1147500	0
Q86X55	CARM1	4	4	1	2	0	0	2	4	9.7	0	8.4761	30	3561200	340230	1177600	0	0	1685500	357850
Q9HA77	CARS2	6	30	28	8	12	11	11	6	46.3	0	145.52	31	110140000	75087000	7827500	6335500	5589400	14460000	840740
O15234	CASC3	3	5	1	2	0	0	4	0	9.1	0	6.3788	36	1063700	118220	257450	0	0	687990	0
Q6P4E1	CASC4	3	5	1	1	0	4	3	0	16.5	0	11.263	33	2931100	470040	0	0	1029100	1432000	0
O14936	CASK	6	58	28	47	50	35	46	35	57.6	0	323.31	62	152700000	11215000	40341000	33314000	6558400	53469000	7801500
P04040	CAT	6	39	28	23	22	19	26	17	75.9	0	323.31	39	221960000	97655000	42452000	17349000	13891000	44847000	5771700
Q03135;P56539	CAV1	3	4	0	2	0	1	3	2	29.8	0	35.112	14	13656000	0	4279000	0	1443100	7933900	0
Q13951	CBFB	4	4	1	4	0	1	4	0	17.6	0	4.4059	16	4190500	71287	1873600	0	135080	2110500	0
P16152	CBR1	6	16	11	10	3	11	11	4	75.8	0	210.72	20	46629000	17243000	9902800	648560	4140600	13883000	811170
O75828	CBR3	5	1	2	2	2	3	3	1	13.4	0	3.727	22	7584200	3129100	1472300	453150	506750	2022900	0
Q8N4T8	CBR4	5	12	11	5	4	9	5	1	59.1	0	259.54	15	92252000	71799000	3380000	3592300	5106100	8374900	0
P0DN79;P35520	CBS	5	5	1	2	2	3	3	2	13.4	0	9.7906	40	1980500	0	705120	124980	265070	750620	134680
P83916	CBX1	3	3	2	2	1	0	2	3	28.6	0	5.9282	14	2018900	0	983710	0	0	622130	413020
Q13185	CBX3	6	10	6	10	2	3	10	7	71	0	117.7	14	128500000	28555000	41610000	1410300	4635600	42735000	9554000
P45973	CBX5	6	9	6	10	2	4	6	5	41.9	0	29.89	14	40275000	16528000	12797000	2029500	1529000	5987600	1404600
Q6P1N0	CC2D1A	6	16	4	3	14	4	5	1	19.7	0	52.542	70	4027300	584820	289210	2411400	265930	443520	32403
Q8IX12	CCAR1	3	2	1	1	0	0	1	1	2	0	2.9442	70	153880	52679	0	0	0	72065	29137
Q8N163	CCAR2	6	19	7	13	1	14	16	5	28.3	0	92.017	64	12814000	1482000	3888900	87186	1753900	5221900	380420
Q6YP21	CCBL2	6	15	14	3	5	5	7	2	39.2	0	81.222	33	34851000	25695000	1558900	761450	1326400	5084500	425080
Q96ES7	CCDC101	3	2	2	1	1	0	0	0	7.2	0	3.5122	22	8293600	7836000	331330	126310	0	0	0
Q9NWR8	CCDC109B	3	7	6	0	0	2	2	0	22.9	0	11.346	23	8406100	7323500	0	0	118910	963700	0
Q96NT0	CCDC115	4	4	1	3	2	1	1	1	32.2	0	5.8818	14	5128200	360060	2795000	176020	0	1797100	0
Q8WUD4	CCDC12	3	3	0	2	0	0	2	1	19.3	0	4.4816	13	2459000	0	1331100	0	0	799450	328440
Q96CT7	CCDC124	6	17	8	15	8	9	12	7	64.6	0	112.68	18	87473000	9671200	32818000	3350100	5881200	32625000	3127700
Q96BQ5	CCDC127	6	12	11	3	3	3	2	1	34.6	0	25.119	22	32274000	23663000	1873000	3649800	728850	2132300	226260
Q9H6E4	CCDC134	4	7	1	5	2	1	5	0	39.7	0	29.27	13	20052000	1006700	7392200	1482200	0	10171000	0
Q9P0B6	CCDC167	4	3	0	2	1	0	2	1	25.8	0	3.1367	7	14835000	0	6695600	1042600	0	6013700	1082700
O60826	CCDC22	5	33	6	1	31	9	4	3	63.5	0	186.75	49	19510000	1280700	116890	15999000	1632400	480680	0
Q96A33;J3QR89	CCDC47	6	30	20	21	22	22	25	17	46	0	323.31	23	334800000	58205000	74124000	49213000	34743000	100510000	17998000
Q8IVM0	CCDC50	4	5	1	4	0	2	3	1	18	0	16.332	25	3674700	292790	1958600	0	0	1304900	118330
Q96ER9	CCDC51	6	20	18	7	8	8	9	7	54.3	0	195.69	34	55879000	36241000	4491700	3377200	2718800	7745800	1305500
Q9Y3C0	CCDC53	4	4	1	0	4	3	0	1	21.1	0	19.1	10	12621000	684900	0	10315000	1259800	0	360680
Q4VC31	CCDC58	6	9	8	9	6	6	9	6	56.9	0	262.87	9	570970000	315910000	78605000	41486000	19459000	103340000	12174000
Q9BR77	CCDC77	4	2	1	1	1	0	1	0	4.5	0.001249	2.1932	40	764060	371110	121030	178760	0	93164	0
Q9H0W5	CCDC8	4	5	1	2	0	3	4	1	16.9	0	21.765	39	1651200	0	420870	0	278880	804710	146700
A6NKD9	CCDC85C	5	9	2	9	0	3	9	5	23.2	0	41.992	28	11675000	441680	4129200	0	418800	5755700	929920
Q9H6F5	CCDC86	4	2	1	1	0	1	1	0	5.6	0.0016387	1.9718	25	2298800	1003200	662650	0	81969	550940	0
Q9GZT6	CCDC90B	3	9	7	2	0	2	3	0	34.3	0	24.552	22	10294000	8407800	742390	0	0	1144200	0
Q567U6	CCDC93	5	26	2	1	24	6	0	1	37.4	0	78.487	53	8784500	209240	428990	7459800	507120	0	179400
P20248	CCNA2	3	2	0	1	1	0	1	0	8.1	0	3.1422	29	350050	0	50253	203040	0	96758	0
P14635	CCNB1	6	8	2	5	5	2	4	2	23.3	0	12.914	25	9468600	548110	2376700	1605700	682040	4177300	78747
O95067	CCNB2	4	4	0	1	2	0	1	1	14.8	0	10.464	34	1029800	0	206990	328260	0	393000	101560
Q8ND76	CCNY	6	4	3	4	3	2	4	3	17.9	0	154.47	27	26692000	2225200	8374600	1329900	968320	12272000	1521600
Q8N7R7	CCNYL1	4	4	1	3	1	1	4	0	13.6	0	5.3248	22	4754900	0	1313200	82976	420530	2938200	0
Q9ULG6	CCPG1	3	2	0	1	1	0	1	0	3.2	0	3.2893	53	702350	0	180870	264520	0	256960	0
Q4G0I0	CCSMST1	5	3	3	1	3	3	3	0	34.8	0	26.223	11	40356000	18843000	2528600	3433300	4715800	10835000	0
P78371	CCT2	6	52	39	40	47	43	43	38	89	0	323.31	41	616290000	75101000	101690000	201680000	58300000	143610000	35920000
P49368	CCT3	6	47	30	30	41	34	33	32	72.8	0	323.31	43	441310000	61902000	56913000	169420000	49793000	79039000	24251000
P50991	CCT4	6	41	25	29	40	32	27	27	76.4	0	323.31	41	361550000	44622000	49901000	138210000	36420000	72856000	19543000
P48643	CCT5	6	56	29	34	46	35	36	31	80.6	0	323.31	43	396890000	55472000	58116000	149040000	37158000	73375000	23726000
P40227;Q92526	CCT6A	6	48	27	29	41	33	29	31	69.3	0	323.31	36	497250000	51980000	78502000	189600000	43159000	109460000	24544000
Q99832	CCT7	6	47	28	31	43	33	32	32	74.6	0	323.31	40	328180000	48008000	45337000	115340000	34168000	63197000	22127000
P50990	CCT8	6	57	43	41	54	43	43	40	84.5	0	323.31	43	500780000	67143000	78267000	185320000	39455000	101970000	28624000
P86791;P86790	CCZ1;CCZ1B	6	20	7	11	15	12	11	13	53.3	0	100.75	38	42506000	5280000	10370000	9705600	3715000	8227800	5207600
Q6YHK3	CD109	6	33	8	26	3	17	26	6	27.1	0	321.84	83	25946000	1035700	9722600	208790	1390400	13385000	203080
P48509	CD151	6	6	4	5	2	3	5	5	19.8	0	10.817	12	140860000	12194000	37822000	11417000	15994000	43175000	20263000
Q5ZPR3	CD276	6	7	6	6	4	7	6	6	19.1	0	323.31	21	105240000	11527000	29610000	4610400	10627000	43388000	5474800
Q9Y5K6	CD2AP	6	23	8	14	17	6	15	9	45.1	0	64.76	49	22593000	1835600	7240100	4149200	459200	7789800	1119400
Q9NPF0	CD320	5	6	2	1	2	3	2	4	27.3	0	15.239	9	15912000	3735400	803220	3673700	5503400	0	2196700
O15446;Q9HD64	CD3EAP	6	5	2	3	1	2	4	2	17.1	0	36.091	22	8780500	1970700	2023600	434230	1020600	3144000	187470
P16070	CD44	6	11	7	8	9	8	8	8	13.3	0	286.57	32	287390000	24620000	90578000	22522000	21230000	112820000	15616000
P15529	CD46	5	3	1	3	2	2	1	1	8.7	0	2.8107	19	5906900	0	1508800	1342000	614010	929360	1512800
Q08722	CD47	6	6	5	5	6	5	5	4	11.5	0	25.31	13	214220000	17880000	60124000	11998000	13596000	97628000	12998000
P08174	CD55	6	15	7	11	9	12	11	8	41.5	0	125.99	28	55470000	4855600	13115000	10309000	6410100	15418000	5362200
P19256	CD58	5	5	3	3	1	3	3	0	15.2	0	19.453	9	25793000	2639000	8320500	754550	1531100	12548000	0
P13987	CD59	6	4	4	4	4	4	4	4	25.8	0	36.309	6	632300000	124100000	141590000	79562000	69066000	147030000	70954000
P08962	CD63	6	4	3	2	4	3	2	3	21	0	36.241	12	64427000	10249000	14866000	7865700	8253200	14480000	8712100
P60033	CD81	6	6	3	3	5	5	3	5	32.2	0	323.31	11	572860000	52828000	102160000	154160000	53447000	153780000	56485000
P21926	CD9	5	3	1	3	3	1	3	2	20.2	0	33.931	11	38028000	0	7607200	17705000	1343100	9657600	1715300
P48960;Q9UHX3	CD97	6	9	6	9	7	8	9	7	18.3	0	195.96	38	39626000	2907100	13420000	2336100	2608000	16170000	2184800
P14209	CD99	6	4	4	4	4	4	4	3	15.7	0	218.24	7	481330000	58251000	117520000	48170000	62878000	167870000	26638000
Q8TCZ2	CD99L2	4	1	1	1	1	1	1	0	7.6	0	4.1275	16	6888000	0	2646000	397130	468040	3376800	0
Q16543	CDC37	6	18	8	14	7	8	13	7	46	0	59.779	30	32340000	3666000	10917000	1392700	1992300	12432000	1940800
O60508	CDC40	3	5	2	2	1	0	1	1	12.6	0	7.3946	43	1911400	779060	556730	0	0	575620	0
P60953;P17081;Q9H4E5	CDC42	6	13	9	12	9	10	13	11	61.3	0	299.47	10	532410000	53051000	160750000	36166000	44514000	191740000	46188000
Q5VT25	CDC42BPA	6	30	3	22	10	9	22	6	22.9	0	78.289	117	7310800	145840	2501200	557680	316210	3551300	238530
Q9Y5S2	CDC42BPB	6	22	1	17	7	10	12	7	17.5	0	101.61	111	3625700	117750	1727900	387010	239670	1016800	136580
Q00587	CDC42EP1	6	14	7	13	2	11	13	9	48.1	0	118.13	21	108100000	5967400	36437000	879410	8702600	50172000	5940200
Q9NRR8	CDC42SE1	6	2	1	2	2	1	2	1	62	0	101.49	3	192260000	11071000	56936000	8297100	6634000	103810000	5509700
Q9NRR3	CDC42SE2	5	2	1	1	2	0	1	2	66.7	0	25.429	2	243370000	10494000	90861000	6512300	0	122560000	12941000
Q99459	CDC5L	6	20	6	11	8	7	9	3	32.9	0	27.422	57	17992000	1851800	12513000	1042700	399600	2042400	142550
O00311	CDC7	3	1	0	1	1	0	1	0	1.7	0.0099048	1.2593	42	193620	0	53345	65638	0	74634	0
Q6P1J9	CDC73	3	7	1	1	6	0	0	2	12.4	0	6.3146	48	1330600	84119	0	1135800	0	0	110710
Q99618	CDCA3	4	6	2	6	0	4	5	1	32.8	0	209.58	20	18641000	388850	8432600	0	1141700	8677700	0
Q53HL2	CDCA8	6	8	4	5	1	2	7	4	38.2	0	21.962	23	9407000	1792400	2656800	175340	359420	3864700	558400
P19022;P55283	CDH2	6	17	4	13	6	7	16	7	27.2	0	323.31	46	78156000	2726500	28544000	1884800	1968300	40492000	2541000
O14735	CDIPT	4	2	1	0	1	2	0	1	9.9	0	4.0894	9	11821000	4807500	0	1793800	4160200	0	1059500
P06493	CDK1	6	15	8	12	11	10	15	9	55.2	0	72.424	22	109960000	12295000	23397000	12178000	10063000	43816000	8215400
Q00536	CDK16	4	7	1	6	2	3	6	1	19.4	0	17.76	38	3422700	0	1363900	95544	87730	1875600	0
P24941;Q00526	CDK2;CDK3	5	3	4	5	4	2	3	2	23.2	0	7.4833	24	2987600	961600	866090	508240	115980	535710	0
P11802;Q00534;Q96Q40;O94921;Q07002;Q9NYV4	CDK4	6	8	3	7	3	5	6	3	37.6	0	20.175	23	17385000	1133300	6878000	552190	961670	7293400	566590
Q00535	CDK5	6	4	3	3	3	2	3	3	15.4	0	5.9487	25	2148900	10958	549370	173560	68061	919960	426930
Q96SZ6	CDK5RAP1	6	15	13	2	3	9	8	4	31.4	0	130.26	44	13950000	8940100	726780	424910	915840	2652700	289630
Q96SN8	CDK5RAP2	3	6	1	2	4	0	1	0	4	0	3.9355	141	161880	0	47834	85456	0	28590	0
Q96JB5	CDK5RAP3	6	29	9	15	23	10	14	9	52.6	0	102.93	31	46409000	3903100	11387000	9629700	2848900	16256000	2384300
Q5VV42	CDKAL1	6	18	8	14	10	10	9	9	44.9	0	116.08	42	18039000	2104900	5101300	2615900	1836400	4956800	1423700
P42771;P42772	CDKN2A	6	8	7	7	4	7	7	6	66	0	69.926	12	70726000	12263000	20297000	2256900	6049100	24935000	4925200
Q01850	CDR2	3	1	1	1	1	0	0	0	3.5	0.00083945	2.3224	33	821030	246850	290480	283700	0	0	0
Q9UKY7	CDV3	4	6	0	4	0	2	4	1	52.3	0	197.71	21	11806000	0	5254500	0	185050	6064600	302090
Q03701	CEBPZ	3	3	2	1	0	1	2	0	2.8	0.0016464	2.039	67	422380	199640	0	0	63094	159650	0
A8MTT3	CEBPZOS	3	4	3	1	0	1	2	0	41.2	0	4.2168	8	7941200	4893600	896050	0	0	2151500	0
Q9BXW7	CECR5	6	25	24	11	8	16	11	8	64.1	0	323.31	25	210620000	146350000	12946000	9006700	15196000	23733000	3388100
Q92879	CELF1	6	12	5	9	4	7	7	6	25.7	0	66.762	21	29815000	5115400	9116500	1926900	2874200	9843800	938600
Q9NYQ6	CELSR1	5	11	1	4	1	4	9	0	4.8	0	21.257	165	812160	11008	155300	21759	59105	564990	0
Q02224	CENPE	5	7	0	2	1	1	2	3	3.5	0	3.8396	239	711590	0	264520	42497	30930	295990	77657
P49454	CENPF	3	5	2	1	2	0	0	1	1.9	0.00063345	2.4114	266	198400	32144	0	3350.8	0	0	162900
Q7Z7K6	CENPV	5	7	6	4	1	3	4	1	38.5	0	27.329	16	19309000	4598500	7187800	365330	1396900	5760400	0
Q6ZU80	CEP128	3	3	0	1	0	2	2	0	3.5	0	3.1299	93	501900	0	94203	0	101770	305930	0
Q9UPN4	CEP131	4	14	0	5	8	3	8	0	15.9	0	24.31	88	1904100	0	404150	770910	23740	705340	0
Q5SW79;Q96L14	CEP170	6	16	2	7	11	2	5	1	14.1	0	37.561	119	1306000	157380	301780	554520	74246	148910	69122
Q53EZ4	CEP55	6	23	3	11	7	8	12	9	48.3	0	90.781	38	12908000	49929	3757400	1552800	1199100	4891700	1457200
Q5SZL2	CEP85L	3	2	0	1	1	0	1	0	4.8	0	12.846	61	402400	0	181690	53347	0	167360	0
Q9Y6K0	CEPT1	6	5	3	1	5	3	1	2	13.9	0	18.123	14	27118000	6435900	4036800	7200300	1762700	4398800	3283800
Q96G23	CERS2	6	7	6	6	5	5	7	6	16.1	0	87.46	19	91620000	14524000	21683000	12694000	6875500	29431000	6412900
Q6ZMG9;Q8N5B7	CERS6	6	4	3	4	1	3	4	1	9.4	0	3.6722	19	16773000	2111000	4945500	690400	639520	8061100	325490
P41208;Q12798	CETN2	6	7	2	4	7	2	4	3	50	0	271.87	12	29626000	1864900	8555900	10894000	543800	6871300	895310
Q9Y6A4	CFAP20	3	2	1	1	0	1	1	0	13	0	2.8914	15	1695700	756980	345170	0	0	593570	0
P23528	CFL1	6	13	12	16	15	17	15	15	83.7	0	323.31	14	1049900000	105420000	307800000	68884000	76150000	402900000	88716000
Q9Y281	CFL2	6	10	6	12	11	11	16	12	72.9	0	64.369	14	139200000	644970	75142000	4405300	2073700	54069000	2864400
Q9UFW8	CGGBP1	6	11	4	5	1	3	4	4	52.1	0	10.299	14	8872200	3357100	2137800	217250	616830	1866700	676560
Q9P2M7;Q13614	CGN	6	92	21	78	15	21	85	19	72	0	323.31	104	61874000	2456000	24651000	1005100	1723300	31269000	768950
Q0VF96	CGNL1	3	7	2	6	1	0	4	1	6.8	0	15.845	109	7218900	0	4219000	17823	0	2982100	0
Q13111	CHAF1A	5	10	1	5	0	2	5	4	13.9	0	24.753	51	3444000	278740	909870	0	141540	1710600	403290
Q13112	CHAF1B	6	9	3	6	3	3	7	4	22.9	0	50.752	36	6373200	1322300	2510000	461660	169230	1273500	636480
Q96JM3	CHAMP1	4	8	5	4	0	2	4	1	13.7	0	16.8	70	1507300	596660	500260	0	144480	265890	0
Q96BP2	CHCHD1	5	8	6	1	3	7	4	2	61	0	176.5	9	76708000	43978000	0	6639800	10011000	15180000	899870
Q9Y6H1;Q5T1J5	CHCHD2;CHCHD2P9	6	5	4	4	4	3	3	2	33.8	0	285.32	7	923450000	449820000	133700000	67543000	73995000	167140000	31248000
Q9NX63	CHCHD3	6	27	23	20	25	20	21	17	74	0	323.31	20	718380000	401340000	79003000	62708000	47029000	107070000	21229000
Q8N4Q1	CHCHD4	4	5	5	0	1	3	1	2	38.7	0	287.29	8	91738000	62479000	0	12362000	13170000	0	3726900
Q9BSY4	CHCHD5	5	8	8	0	3	4	2	1	78.2	0	45.696	9	30167000	21287000	0	1935000	2699600	3348700	896730
Q9BRQ6	CHCHD6	6	12	9	9	8	5	8	4	65.5	0	40.861	21	65046000	37108000	7497500	5937700	3800900	9677100	1024700
Q9BUK0	CHCHD7	6	4	3	2	3	3	2	1	52.9	0	13.049	8	39457000	21476000	1725900	3921200	4168500	6575700	1590100
O14646;Q9HCK8;Q8TD26;Q9P2D1	CHD1	6	15	7	11	11	5	11	5	13.5	0	63.524	121	5307500	608820	1860200	608420	247240	1821900	160920
Q86WJ1	CHD1L	6	56	13	48	24	14	51	28	58.9	0	323.31	66	125930000	2768300	51601000	6664400	1906800	59186000	3808000
Q14839;Q8TDI0;Q12873	CHD4	6	49	33	26	6	26	36	30	33.3	0	272.05	128	19275000	5193300	4141300	213550	1435100	6047200	2245000
Q8NE62	CHDH	5	19	17	3	3	5	2	1	48	0	103.86	43	21400000	18900000	836400	410260	593870	659270	0
Q14964	CHGA	6	15	6	11	11	9	11	15	77	0	100.74	21	84748000	10633000	19658000	22836000	3348000	19603000	8669700
Q9BWS9	CHID1	6	21	11	12	9	12	16	7	48.1	0	101.06	27	62577000	6311800	17311000	5646900	4272700	27061000	1973900
Q9HD42	CHMP1A	6	9	3	4	6	4	5	4	24	0	13.162	13	37131000	4564600	6786100	10620000	4441800	7335600	3382400
Q7LBR1	CHMP1B	5	3	2	3	1	1	2	2	10.6	0.00042544	2.5476	11	7025500	46645	1914800	0	603550	3535700	924840
O43633	CHMP2A	6	9	1	5	6	3	4	3	32	0	14.705	14	19956000	339960	6818100	4392900	244480	5145000	3015900
Q9UQN3	CHMP2B	5	7	0	3	3	3	4	3	31	0	11.187	16	14722000	0	3238600	3345400	1559800	4207500	2371000
Q9Y3E7;A0A140T963	CHMP3	4	4	0	3	3	1	2	1	18	0	4.5075	12	3280400	0	1173700	1428300	234840	0	443610
Q9BY43	CHMP4A	3	4	0	1	2	1	3	1	14	0	8.158	14	4278000	0	541950	1362500	0	2373600	0
Q9H444;P59074;Q96CF2	CHMP4B	6	14	11	9	13	11	10	7	44.2	0	271.71	16	147420000	24019000	23202000	60591000	15268000	17700000	6637400
Q9NZZ3	CHMP5	6	6	1	4	4	1	3	2	34.2	0	92.584	9	35675000	2107500	15661000	2304600	440890	12267000	2893700
Q96FZ7	CHMP6	6	8	5	8	4	5	6	3	33.3	0	139.01	11	138880000	9848300	45043000	11124000	9627400	56346000	6895400
Q9UHD1	CHORDC1	6	9	3	3	1	2	8	3	31.6	0	9.2637	31	6392400	623080	603760	86758	170430	4650700	257650
Q99653	CHP1	6	14	11	13	9	13	13	13	82.1	0	213.21	17	176710000	18417000	59963000	14234000	13471000	58788000	11838000
Q8IZ52	CHPF	4	3	0	1	1	1	1	0	6.7	0.0099164	1.268	44	1195200	0	621160	33239	14728	526080	0
Q9P2E5	CHPF2	3	4	0	0	2	1	3	1	5.6	0.001639	1.9735	56	346770	0	0	176240	33799	136720	0
Q8NCH0	CHST14	4	4	0	1	0	2	2	1	14.1	0	10.091	32	668610	0	79575	0	152040	285290	151720
Q9Y3Y2	CHTOP	6	9	6	5	3	6	6	5	35.1	0	304.79	24	80243000	13031000	26517000	2112100	7441300	27775000	3366500
O76071	CIAO1	6	6	1	3	1	1	3	1	30.7	0	17.72	16	4511200	378370	2656900	399400	242710	781640	52249
Q8IUL8	CILP2	5	10	0	6	4	5	3	1	11.9	0	30.168	77	2497200	0	553720	131850	132010	1646700	32926
Q14011	CIRBP	6	8	4	8	5	5	7	4	55.2	0	123.16	16	26675000	1893600	8754200	1803500	2247300	10832000	1144400
Q969X6	CIRH1A	6	6	3	3	2	3	2	1	13.8	0	15.24	42	2732000	702910	1031900	341390	183640	356410	115770
Q9NZ45	CISD1	5	7	7	5	6	4	6	2	53.7	0	213.54	7	283240000	192410000	16876000	33779000	5557300	34623000	0
Q8N5K1	CISD2	6	8	4	3	5	4	3	5	60	0	32.44	11	62237000	13103000	10896000	16206000	3771100	12494000	5765900
P0C7P0	CISD3	4	7	5	1	3	4	0	1	46.5	0	8.7928	12	17384000	12180000	0	1432500	3457000	0	313900
O14578	CIT	6	54	11	38	14	15	36	17	30.1	0	323.31	165	8145300	427920	3068500	529140	294380	3627800	197620
Q8WWK9	CKAP2	6	14	5	3	14	4	3	1	29.4	0	96.069	63	7038000	985370	651440	4356900	216880	750910	76498
Q07065;REV__Q9Y4H2;Q9ULE0	CKAP4	6	58	36	52	45	40	52	42	82.6	0	323.31	48	643260000	87163000	171130000	59668000	51765000	244590000	28949000
Q14008	CKAP5	6	91	38	63	68	36	64	43	47.5	0	323.31	146	56102000	5288400	15377000	10461000	2117600	19598000	3260900
P12277	CKB	6	25	18	23	14	20	22	20	80.1	0	323.31	27	703000000	83256000	225900000	24580000	52571000	273910000	42785000
P12532;P17540	CKMT1A	6	24	21	18	19	19	20	17	60.9	0	323.31	33	376580000	164480000	65943000	29807000	31059000	71860000	13422000
P61024	CKS1B	5	3	2	3	0	2	3	1	65.8	0	26.87	5	59091000	14035000	19223000	0	2843100	21346000	1643200
P33552	CKS2	5	6	0	4	2	3	5	1	73.4	0	17.089	5	58885000	0	22276000	1132800	3423200	30988000	1065500
Q7Z460	CLASP1	6	16	5	12	8	4	13	4	16.8	0	39.407	124	12288000	1521100	4524400	108450	24174	6021400	88464
O75122	CLASP2	6	23	8	17	11	7	17	10	26.5	0	214.24	99	7056600	490660	1343900	476240	194410	4283800	267620
Q96S66	CLCC1	6	18	9	13	11	11	13	8	43	0	205.33	41	32811000	3869100	9126900	3340900	3524900	11208000	1740400
P51790;P51793	CLCN3	6	10	4	9	6	5	9	5	13.8	0	38.992	37	26745000	2477600	9165800	1766400	2148800	8436500	2749500
P51795	CLCN5	6	5	3	6	4	5	5	4	8.8	0	31.133	34	23599000	1530800	8182600	2953600	2446400	6571300	1914400
P51797	CLCN6	6	13	1	5	3	4	5	6	24.9	0	44.215	49	5077300	119510	1692200	396630	206540	2241900	420460
P51798	CLCN7	6	41	26	33	34	30	32	34	38.9	0	323.31	37	688290000	71224000	213810000	69835000	59774000	177840000	95810000
P56749	CLDN12	4	1	1	1	1	1	1	1	6.1	0	9.9156	8	14212000	0	5945600	1021800	0	6185200	1059000
Q9NY35	CLDND1	4	1	1	1	0	1	0	1	8.7	0	44.158	12	6798400	992880	4146500	0	734160	0	924870
Q9Y240	CLEC11A	4	3	0	1	2	1	1	2	10.8	0	5.8522	19	3794000	0	707950	1480300	0	1221000	384750
O14967	CLGN	6	7	4	5	5	7	4	3	15.2	0	23.504	41	4951700	240990	1125100	425350	567890	2350500	241840
O00299	CLIC1	6	12	4	9	10	6	10	7	63.1	0	111.91	17	52650000	4719200	15830000	5987200	2878900	18757000	4477300
Q9Y696	CLIC4	6	8	2	2	2	4	2	1	50.2	0	75.096	19	8913300	1005200	1451300	1156500	1832600	3014300	453360
Q14677	CLINT1	6	14	5	7	2	3	8	9	26.6	0	39.183	29	17446000	1774400	4170100	276710	840570	7091200	3293400
Q13286	CLN3	6	5	2	3	2	3	3	3	13.5	0	58.369	12	20891000	2154300	4761100	2587200	1833700	6819600	2735000
O75503	CLN5	6	15	10	11	12	13	11	12	34.1	0	266.55	28	291410000	26387000	84570000	30261000	27664000	81285000	41243000
Q9NWW5	CLN6	6	4	2	3	1	3	3	3	14.8	0	27.38	10	49144000	6828700	12424000	2205700	4855900	18972000	3857800
P54105	CLNS1A	6	4	3	3	2	1	4	3	37.1	0	83.562	12	41114000	4702600	10455000	1929400	388510	21097000	2541900
Q9H078	CLPB	6	38	30	19	24	24	23	20	52.8	0	323.31	55	99134000	51975000	9829800	7622400	6968800	19921000	2816900
Q16740	CLPP	6	15	14	11	11	10	10	6	46.6	0	323.31	17	554680000	284690000	77296000	44782000	29557000	111620000	6728300
O96005	CLPTM1	6	9	5	3	4	7	6	6	13.5	0	20.21	35	11785000	2093000	1332300	1739800	2442700	2643400	1534300
Q96KA5	CLPTM1L	6	7	5	6	5	6	7	3	19.1	0	89.398	34	34139000	3839500	10091000	2937700	2520600	13283000	1467100
O76031	CLPX	6	39	34	23	24	31	29	19	57.5	0	323.31	51	196560000	92957000	23197000	14352000	16893000	44554000	4610900
O94985	CLSTN1	4	3	2	0	0	2	2	1	3.7	0	5.5103	49	1098500	220830	0	0	167540	561750	148370
P09496	CLTA	6	12	7	11	8	9	9	8	27.4	0	54.715	10	222930000	17807000	77738000	17902000	16196000	78319000	14967000
P09497	CLTB	6	11	3	8	3	7	9	5	24	0	16.447	10	77342000	2884700	26866000	3493500	5381300	31130000	7586000
Q00610	CLTC	6	92	58	75	102	82	73	80	65.7	0	323.31	113	279930000	27934000	61264000	69190000	21091000	80857000	19594000
P10909	CLU	6	13	4	8	9	7	8	3	28.7	0	108.7	28	25208000	2418700	7161500	5814700	1555100	7453900	804150
O75153	CLUH	4	7	2	5	0	1	6	0	6	0	8.4923	84	1123600	45967	315380	0	39828	722390	0
Q8N0X4	CLYBL	6	19	17	5	5	8	6	1	57.1	0	260.97	24	47461000	30091000	6115800	1597400	2660900	6804700	191490
Q8NFW8	CMAS	3	6	5	3	0	0	3	1	21	0	31.216	33	2860000	580260	1082200	0	0	1197500	0
Q96DG6	CMBL	4	3	2	3	0	2	3	1	9.8	0	5.3684	19	5720200	345030	1741500	0	310930	3322700	0
Q7Z7K0	CMC1	6	8	7	3	3	6	4	2	61.3	0	145.29	9	141780000	98623000	13334000	5533100	9860200	12373000	2058400
Q9NRP2	CMC2	5	8	8	2	2	1	2	0	77.2	0	10.472	6	76112000	63091000	2218600	5466900	1676200	3659600	0
P56277	CMC4	3	3	3	2	1	2	0	0	42.6	0	9.7473	7	14847000	8657900	0	4107600	2081700	0	0
P30085	CMPK1	5	10	4	8	0	3	7	2	56.6	0	33.578	16	21148000	3263300	6144200	0	717810	10435000	587050
Q8IZR5	CMTM4	5	3	2	1	1	2	2	0	23.1	0	4.8118	9	13760000	2108400	2435800	485030	965850	7765000	0
Q9NX76	CMTM6	4	1	1	1	1	0	1	0	5.5	0.00042355	2.4786	9	20047000	3491600	4737400	2120400	0	9697900	0
P62633	CNBP	5	5	4	1	2	3	0	1	31.6	0	8.7909	16	6701600	4057800	929900	394600	1093200	0	226100
Q9P003	CNIH4	6	1	1	1	1	1	1	1	14.4	0	6.3523	4	60513000	14632000	11515000	8860300	5279000	15951000	4274700
Q15417;Q99439	CNN3	6	9	2	3	2	5	7	5	30.4	0	26.949	22	19442000	3786300	2421400	558060	957030	9003700	2715200
Q9H8M5;Q9NRU3	CNNM2	4	9	0	6	0	3	4	2	13.1	0	14.065	50	1484400	0	598240	0	30669	635820	219710
Q8NE01	CNNM3	6	23	13	19	9	15	20	9	39.7	0	126.47	47	41686000	6606100	11318000	1410300	3198400	17330000	1822600
Q6P4Q7	CNNM4	6	11	2	10	3	8	11	3	18.6	0	257.42	50	11138000	131300	3953900	294430	764000	5749400	244990
A5YKK6	CNOT1	6	26	2	6	18	10	8	5	13	0	34.926	148	2343500	83811	359230	1155000	222510	424900	98009
Q9H9A5	CNOT10	3	3	0	0	3	1	1	1	4.8	0	3.635	50	533510	0	0	260530	98272	174700	0
Q9UKZ1	CNOT11	4	3	1	1	3	0	3	0	6.3	0	4.3283	30	3094200	1747300	370080	479350	0	497490	0
Q9NZN8	CNOT2	5	3	0	1	1	1	1	1	10.6	0	6.2142	30	1234400	0	196640	391060	83484	396310	166900
O75175	CNOT3	4	8	0	2	6	1	2	2	8.6	0	15.171	27	2991200	0	471720	1406300	0	885130	228100
P09543	CNP	6	38	24	28	23	25	28	22	67	0	323.31	36	173160000	28089000	41521000	20834000	13599000	58470000	10645000
Q9Y2B0	CNPY2	6	2	11	18	15	15	15	13	73.1	0	323.31	12	1019400000	149820000	269330000	116990000	128880000	283390000	70967000
Q9BT09	CNPY3	6	11	1	9	5	6	6	2	32	0	137.5	19	34609000	2103300	11418000	6203100	4543400	8411500	1929700
Q8N129	CNPY4	5	3	1	3	3	2	2	1	14.9	0	11.348	15	10957000	769800	3982300	1552000	1075000	3578400	0
Q6PJW8	CNST	4	2	0	1	1	0	1	1	2.8	0.003621	1.7479	30	445620	0	200400	16308	0	194760	34150
P26992	CNTFR	4	1	0	1	0	1	1	1	3.5	0.0053731	1.5861	19	1915900	0	680230	0	161740	887540	186430
Q12860	CNTN1	4	11	0	8	1	0	9	1	14.1	0	14.505	66	2015300	0	1237000	40729	0	698010	39554
Q8N137	CNTROB	3	5	0	1	1	0	3	1	6.6	0	3.8797	65	1379100	0	999770	131780	0	247580	0
Q9GZY4	COA1	6	6	6	3	1	3	3	1	56.8	0	26.963	13	44556000	27791000	5052100	1287800	2290400	7668000	466770
Q9Y2R0	COA3	6	5	3	4	3	3	4	3	37.7	0	62.229	7	311830000	120050000	49528000	21608000	28296000	83019000	9322400
Q9NYJ1	COA4	6	5	4	1	4	2	1	1	65.5	0	109.63	7	99141000	47518000	9183900	16981000	8550900	13190000	3718100
Q5JTJ3	COA6	6	8	6	5	6	4	5	4	44.8	0	323.31	9	183150000	120690000	14140000	20806000	7511000	15475000	4527100
Q96BR5	COA7	6	17	16	10	11	13	9	5	81.4	0	323.31	18	154900000	87962000	14055000	21368000	13441000	14467000	3602400
Q13057	COASY	6	7	5	3	2	2	5	1	16.7	0	36.006	34	6641300	1688800	1748400	370770	255830	2471500	106020
O43405	COCH	6	5	1	3	2	3	3	2	9.8	0	7.8766	36	4820900	286760	1727300	398780	402250	1876400	129430
Q99715	COL12A1	4	8	0	1	3	1	3	2	3.9	0	8.9525	183	471700	0	0	178310	26505	251760	15127
Q05707	COL14A1	6	12	2	7	3	3	6	1	8.4	0	35.003	98	1702100	134510	327130	112020	73256	984720	70481
P39060	COL18A1	6	18	8	11	18	12	11	9	13.6	0	187.75	81	50453000	3028600	13355000	11716000	2902700	16483000	2966700
P02462	COL4A1	6	7	8	8	9	9	6	8	7.5	0	147.58	92	13237000	2158200	3209600	1830700	1391000	3536500	1111200
P08572	COL4A2	6	12	5	7	7	5	8	5	12.5	0	76.936	104	7855700	1134400	2086400	1116000	428830	2812600	277420
P12109	COL6A1	6	9	4	3	7	6	7	2	11.5	0	65.919	68	6348900	1774500	661250	1776700	242940	1669300	224190
Q5KU26	COLEC12	6	5	3	4	4	3	4	1	7	0	18.778	52	3656900	464390	964740	389990	340290	1386300	111090
Q8NBJ5	COLGALT1	6	42	28	24	30	32	28	18	61.6	0	323.31	43	152920000	27914000	32637000	20818000	15361000	49297000	6893600
Q86X83	COMMD2	4	5	1	1	4	1	0	0	30.7	0	39.282	14	5705800	663190	401950	4347600	293050	0	0
Q9UBI1	COMMD3	6	11	3	2	9	3	1	2	59.5	0	64.8	12	21587000	2575900	1120100	15718000	1584900	339960	247870
Q9H0A8	COMMD4	3	5	0	2	5	3	0	0	43.2	0	26.614	17	3506700	0	794240	2234600	477850	0	0
Q7Z4G1	COMMD6	3	4	1	0	4	2	0	0	56.5	0	25.664	7	12913000	1284400	0	9887100	1741800	0	0
Q9NX08	COMMD8	4	6	1	0	4	3	2	1	37.7	0	41.66	15	14270000	2747900	0	8057300	1812900	1651600	0
Q9P000	COMMD9	3	7	0	0	6	2	0	1	54	0	12.709	15	8458100	0	0	7931600	362320	0	164200
P21964	COMT	6	22	15	12	20	15	15	16	70.5	0	323.31	15	275320000	51400000	47681000	67514000	19805000	62944000	25973000
Q86VU5	COMTD1	5	8	7	1	4	3	2	2	60.7	0	131.32	19	41990000	35615000	0	2008500	1819300	2288400	258570
P53621	COPA	6	55	15	15	53	23	18	17	55.3	0	323.31	85	27686000	2232900	3722900	11980000	1331400	6895600	1523100
P53618	COPB1	6	26	5	10	23	7	7	7	38	0	115.27	69	13665000	552040	2477300	7208600	573740	2609900	243010
P35606	COPB2	6	38	10	12	37	20	14	11	56.7	0	273.67	56	32198000	2540900	4772700	14841000	2985400	5610300	1447200
O14579	COPE	6	11	3	6	11	7	6	6	51.6	0	178.55	23	23116000	1076200	5324500	7789400	2014500	5932800	978260
Q9Y678	COPG1	6	24	3	8	26	7	12	5	47.9	0	323.31	60	13303000	540690	2164200	5828300	621610	3721800	426840
Q9UBF2	COPG2	4	10	1	4	11	1	3	3	19.5	0	18.205	57	1727900	0	247440	1150500	0	229850	100130
P61201	COPS2	5	6	1	3	1	3	6	1	26.9	0	30.313	32	6331300	447310	1393800	95687	372830	4021700	0
Q9UNS2	COPS3	4	6	1	2	1	1	3	1	24.6	0	82.624	30	3065700	0	846270	0	155790	1958700	104910
Q9BT78	COPS4	4	6	0	5	0	3	4	2	19.5	0	27.597	35	4726000	0	1357300	0	642390	2569600	156620
P61923	COPZ1	6	4	1	3	2	3	4	2	28.8	0	26.918	7	56301000	4815600	14838000	8906000	3228000	20987000	3527100
Q9NZJ6	COQ3	6	9	9	1	3	2	2	3	33.1	0	114.38	25	25520000	20021000	788230	1351800	904630	1990500	464220
Q5HYK3	COQ5	6	16	15	3	3	8	6	3	60.9	0	103.67	23	42874000	33031000	859880	728000	2826500	5183500	244820
Q9Y2Z9;REV__Q9Y5G5	COQ6	6	14	12	7	5	8	6	3	42.3	0	89.775	19	46481000	30019000	4004500	1415200	3428200	6937700	676240
Q99807	COQ7	6	13	13	3	1	2	5	3	60.4	0	56.375	16	41530000	29800000	2466200	419180	1055500	6433400	1356200
O75208	COQ9	6	13	9	4	5	9	6	3	46.9	0	243.94	20	42596000	24284000	3636500	1705300	5333700	6540200	1095900
Q9BR76	CORO1B	6	14	4	9	6	9	10	6	33.9	0	89.132	28	31751000	1981300	8486400	1918700	3037300	15441000	885850
Q9ULV4;Q6QEF8	CORO1C	6	36	18	27	28	25	29	19	61	0	323.31	27	368860000	25034000	118130000	47921000	28621000	133720000	15432000
P57737	CORO7	5	6	0	3	1	1	6	1	10.3	0	16.764	42	2779300	0	701600	105430	95768	1770100	106430
Q14019	COTL1	5	6	2	3	1	5	4	3	54.2	0	28.989	11	11099000	2097000	2271000	0	1878500	4031500	821360
Q9Y6N1	COX11	6	6	6	1	3	1	1	1	28.6	0	75.081	20	29085000	21790000	1591700	3408100	549740	1405200	339970
Q7KZN9	COX15	5	4	4	1	2	3	2	0	13.2	0	22.417	23	16000000	11143000	1000500	766840	944140	2146400	0
Q9P0S2	COX16	5	3	3	1	2	2	2	1	26.4	0	5.7719	9	23909000	15179000	1056800	2336700	1340400	3996200	0
Q14061	COX17	6	7	6	1	4	3	1	2	93.7	0	172.04	5	338800000	243170000	18765000	24246000	24123000	21606000	6890600
Q8N8Q8	COX18	3	2	2	1	0	0	1	0	5.4	0.0014559	2.188	18	2950900	2055600	325140	0	0	570170	0
Q49B96	COX19	4	6	5	0	3	1	0	1	46.7	0	7.4683	7	51921000	49723000	0	433510	1250500	0	513550
Q5RI15	COX20	4	4	4	1	2	1	2	0	23.7	0	45.255	7	58746000	33736000	0	2312100	1011800	21686000	0
P13073	COX4I1	6	18	17	13	11	17	13	12	62.1	0	203.6	17	1489300000	855160000	161540000	86286000	143450000	222590000	20232000
P20674	COX5A	6	10	9	7	9	10	7	5	61.3	0	305.83	14	2725600000	1344500000	456060000	132560000	200760000	544710000	46996000
P10606	COX5B	6	13	9	9	10	9	8	9	66.7	0	91.071	11	1939500000	1023700000	273260000	121980000	109910000	354960000	55674000
P12074	COX6A1	6	1	2	1	1	2	2	2	43.1	0	81.096	7	680060000	572310000	17736000	17480000	21528000	18171000	32835000
P14854	COX6B1	6	9	9	7	7	8	6	5	75.6	0	236.09	8	1841400000	1180800000	163750000	135920000	129920000	168230000	62764000
P09669	COX6C	6	10	10	6	7	8	7	7	53.3	0	121.32	8	1912800000	1014300000	256540000	116020000	112370000	359820000	53755000
P14406	COX7A2	6	3	3	3	3	3	3	2	30.1	0	238.36	6	1562900000	1011900000	129330000	135030000	86907000	188360000	11378000
O14548	COX7A2L	5	5	4	2	2	3	4	1	61.4	0	82.274	8	48641000	25651000	5402300	2222500	3903900	11461000	0
P15954	COX7C	6	5	3	2	4	2	3	2	65.1	0	48.915	7	107150000	36131000	8001700	29380000	1930400	28822000	2884300
P10176	COX8A	6	1	1	1	1	1	1	1	13	0.0036356	1.7763	4	15093000	5726000	1340700	1389700	1409300	2128100	3099200
O75976	CPD	6	48	15	30	24	34	35	22	39.4	0	314	88	34681000	3397000	8556800	2593100	5125800	13148000	1860500
P16870	CPE	6	8	1	6	2	4	7	2	24.8	0	60.398	30	11923000	232320	4822900	488120	617880	5528900	232440
Q99829	CPNE1	6	29	14	4	26	14	5	3	47.5	0	250.99	28	129080000	31206000	2745000	75625000	16258000	3154400	90029
Q96FN4;Q96A23;O95741	CPNE2	6	14	5	9	3	7	9	8	36.3	0	52.267	32	24636000	10605000	6023600	314680	973330	5093800	1626000
O75131	CPNE3	6	38	24	24	30	28	28	32	55.9	0	323.31	30	396280000	51267000	63259000	76861000	43720000	95807000	65364000
Q9UBL6	CPNE7	3	5	1	2	1	1	2	5	11.8	0.0012555	2.2857	43	716310	0	90761	0	0	274060	351490
Q86YQ8;Q8IYJ1;Q9HCH3	CPNE8	6	24	9	16	9	14	16	19	47.5	0	230.65	37	43838000	1839500	16176000	2227500	2008200	17597000	3989500
P36551;H0YA22	CPOX	6	30	27	19	23	21	20	18	61.7	0	323.31	35	237210000	118820000	33478000	21618000	17977000	37687000	7634600
Q9Y646	CPQ	3	5	0	4	1	0	4	1	14.4	0	48.299	26	5095800	0	2233600	171270	0	2690900	0
P31327	CPS1	6	73	68	24	28	36	32	4	64	0	323.31	99	55417000	40063000	3574300	2358800	2461600	6857700	101920
Q10570	CPSF1	3	5	0	3	0	4	1	0	4.4	0	43.633	93	866740	0	231760	0	467950	167030	0
Q9P2I0	CPSF2	3	3	1	2	0	1	2	1	7	0	7.0156	57	715420	0	270610	0	0	286340	158470
Q9UKF6	CPSF3	5	4	2	2	0	1	4	1	5.7	0	4.0413	40	2638900	277240	739120	0	130360	1366700	125440
Q16630	CPSF6	5	4	3	1	3	1	2	1	9.8	0	58.633	24	4510700	1166200	852070	533510	263120	1695800	0
Q8N684	CPSF7	3	4	0	2	0	2	1	1	11.9	0	5.1176	25	732650	0	207660	0	218740	306250	0
P50416	CPT1A	6	12	11	3	3	4	2	3	21.6	0	60.946	49	5140300	3686300	431860	95765	302490	485460	138400
P23786	CPT2	6	43	39	18	20	30	20	17	62.6	0	323.31	46	157090000	114380000	9674300	6139900	9151500	15913000	1832700
Q9H3G5	CPVL	6	30	23	24	26	26	28	28	47.9	0	323.31	26	5706200000	598470000	1501900000	664440000	584710000	1499800000	856850000
P43155	CRAT	5	16	15	1	1	4	3	0	33.1	0	64.99	43	10636000	8839700	592970	149530	643610	410420	0
P16220;P18846	CREB1;ATF1	5	4	1	1	0	1	1	1	15.8	0.0016485	2.0587	9	4753600	474270	1812900	0	384970	1580200	501270
O75629	CREG1	6	10	9	9	8	8	8	9	47.3	0	323.31	13	3473500000	282170000	1288500000	105260000	263860000	1188300000	345460000
Q6UXH1	CRELD2	6	8	1	4	6	3	5	5	19.3	0	26.953	16	18079000	1291100	3689100	3453000	1628000	7259600	758190
Q9BZJ0	CRNKL1	3	5	1	2	4	1	0	0	6.8	0	4.5534	67	415300	74187	0	271160	69952	0	0
Q5TZA2	CROCC	5	6	2	2	2	1	4	1	3	0	3.5535	188	3093600	641480	1006200	213340	0	1066000	166650
O75718	CRTAP	6	24	11	10	20	15	15	10	61.3	0	190.32	34	55210000	5423400	11700000	10639000	6209300	18023000	3215200
P07320	CRYGD	3	4	1	3	0	2	2	0	37.9	0	7.6799	13	9568200	0	6223800	0	1071100	2273300	0
Q08257	CRYZ	6	22	19	13	12	15	17	11	76	0	288.5	26	250880000	151600000	22983000	14701000	17205000	38473000	5925000
O75390	CS	6	28	25	22	22	23	23	21	56	0	323.31	25	2021900000	1123700000	193270000	94948000	139400000	402950000	67619000
O75534	CSDE1	6	26	7	18	4	9	19	10	34	0	196.31	60	18350000	1323500	6621000	553190	920990	8015100	916730
P55060	CSE1L	6	25	10	10	6	12	13	11	25.6	0	152.3	62	273660000	1672400	262730000	678650	1274700	5639900	1658200
P41240;P42679	CSK	6	7	4	3	2	1	6	2	20.9	0	24.028	35	4438900	748680	1240300	128020	93480	2087600	140840
P48729;Q8N752	CSNK1A1	6	16	5	8	11	6	7	7	54	0	39.494	23	18349000	2007600	3840400	5712800	827680	4614900	1345300
P48730	CSNK1D	3	2	2	3	8	2	2	1	31.6	0	4.3179	29	1453900	0	721480	161770	0	570660	0
P49674	CSNK1E	6	5	2	3	10	4	4	2	35.1	0	23.721	29	6989300	634850	901260	3138400	813270	1196400	305130
Q9HCP0	CSNK1G1	4	4	5	10	5	5	9	7	29.6	0	9.1996	33	1334300	0	595920	0	69792	440700	227880
P78368	CSNK1G2	5	5	6	10	8	9	13	10	44.8	0	36.074	33	2421800	106390	0	339610	446030	1068900	460790
Q9Y6M4	CSNK1G3	6	7	7	14	8	8	16	12	41.6	0	149.22	36	42745000	2060700	13814000	1242100	2303900	20307000	3017800
P68400;Q8NEV1	CSNK2A1;CSNK2A3	6	19	11	11	14	8	12	7	58.3	0	93.893	21	63495000	7363500	9592500	22389000	4499900	16983000	2666500
P19784	CSNK2A2	6	10	3	3	9	3	3	3	34.6	0	19.2	24	7926500	1094300	1189800	3435000	251630	1536900	418870
P67870	CSNK2B	6	7	4	3	6	5	3	5	47.9	0	93.998	13	48227000	5616500	10611000	16117000	4764500	8072500	3045000
Q6UVK1	CSPG4	4	27	0	17	1	2	26	0	16.2	0	153.79	105	8009400	0	2456500	76803	162040	5314100	0
Q16527	CSRP2	5	5	1	2	2	3	3	1	33.2	0	11.49	17	7279500	1048800	2411100	116190	1322700	2380700	0
P01034	CST3	6	3	1	2	2	2	3	2	25.3	0	4.7239	11	14666000	1499800	3143400	2460500	2118400	4892500	551030
P04080	CSTB	4	3	0	2	1	1	2	1	30.6	0	8.5609	9	9370600	0	3535600	0	1800100	3405400	629500
Q05048	CSTF1	4	7	1	5	0	4	3	1	23.4	0	28.951	25	5549000	738650	1448700	0	1167000	2194600	0
P33240	CSTF2	5	5	3	5	0	5	5	3	23.9	0	12.577	43	5138000	342860	1732400	0	498870	2135400	428470
Q9H0L4	CSTF2T	3	3	2	5	0	3	5	2	14.6	0.00084264	2.3701	39	498300	0	137370	0	41507	319410	0
Q12996	CSTF3	4	6	0	2	0	2	3	2	10.7	0	11.65	52	1105900	0	107640	0	84389	366000	547860
Q01459	CTBS	6	17	10	14	9	9	12	12	48.1	0	323.31	22	202810000	15090000	70365000	11161000	13332000	62337000	30526000
P49711;Q8NI51	CTCF	5	7	2	4	0	4	2	3	8.4	0	5.2916	38	2904400	265800	894010	0	308540	748820	687260
Q9GZU7	CTDSP1	6	2	2	2	2	2	3	3	13.4	0	13.355	15	16942000	1405900	4754300	357070	145800	7807800	2471300
Q05D32	CTDSPL2	5	6	3	5	0	1	4	2	11.2	0	43.004	24	5171800	1077800	2608700	0	61246	1023500	400510
P35221;REV__Q9P2T0;Q9UI47	CTNNA1	6	52	25	48	18	29	50	32	69.8	0	323.31	67	144810000	10170000	50521000	3613800	7209100	67460000	5833800
P26232	CTNNA2	5	1	3	6	4	6	8	6	13.3	0	61.856	67	4988600	0	1927900	137930	136240	2612300	174190
Q9UBT7	CTNNAL1	6	13	2	2	9	4	3	2	25.5	0	79.147	51	3709900	347910	1117600	1706000	67414	328780	142230
P35222	CTNNB1	6	32	18	32	17	21	32	20	56.2	0	323.31	48	341710000	13487000	133950000	5400700	12024000	169500000	7353400
O60716	CTNND1	6	48	26	37	32	33	41	25	58.3	0	323.31	64	118340000	12875000	33332000	7992700	9443100	50163000	4529700
P17812	CTPS1	6	23	11	14	4	19	17	11	59.6	0	106.47	38	33042000	5129300	8935700	940650	4164100	12043000	1829400
Q9NRF8	CTPS2	4	4	5	1	1	3	3	2	15.5	0	10.152	42	1549800	840200	0	309090	61650	338900	0
Q6PD62	CTR9	4	5	2	1	4	0	1	0	8.3	0	23.521	74	610410	153530	67962	283090	0	105820	0
P10619	CTSA	6	23	15	19	19	17	20	17	39.4	0	323.31	26	1873200000	173680000	497290000	218020000	190630000	548160000	245400000
P07858	CTSB	6	21	14	17	15	17	16	19	46.3	0	323.31	19	6453500000	705430000	1612100000	615420000	812860000	1409200000	1298500000
P53634	CTSC	6	26	17	20	20	17	21	21	58.1	0	323.31	26	2887800000	357220000	693730000	269650000	285360000	718720000	563160000
P07339;Q96BN8	CTSD	6	34	24	33	29	26	31	31	62.4	0	323.31	25	17339000000	1257000000	5737500000	1368500000	1298500000	5255200000	2422600000
Q9UBX1	CTSF	6	8	4	6	2	6	5	7	22.3	0	58.533	35	13298000	1374600	4140500	1191300	2644300	2009000	1938300
P09668	CTSH	6	14	6	11	9	11	12	10	43.6	0	320.79	19	202920000	18157000	59376000	16015000	22971000	58740000	27663000
P07711;Q5NE16	CTSL	6	17	11	14	12	10	14	13	46.8	0	323.31	15	1203000000	111840000	393340000	117270000	104060000	308120000	168400000
P43234	CTSO	5	7	0	6	3	4	7	5	24.3	0	89.508	16	26227000	0	10315000	1156100	1919300	8743300	4093400
O60911	CTSV	6	9	5	9	8	6	7	5	29.6	0	70.61	23	60247000	4445700	20807000	6566900	4202300	20648000	3576600
Q9UBR2	CTSZ	6	14	8	10	11	10	11	10	45.2	0	265.26	18	643940000	65784000	202740000	45355000	67700000	198390000	63967000
Q14247	CTTN	6	34	11	24	11	20	30	9	60.7	0	285.07	42	87869000	10156000	39321000	2781100	4734500	28747000	2129500
Q13616;A0A286YF31;Q8IW00	CUL1	6	22	6	7	16	6	9	6	28.6	0	121.78	60	10731000	1567000	1900400	3486300	547050	2907300	323180
Q13617	CUL2	5	12	2	1	11	0	4	1	18.5	0	21.426	52	15475000	424940	7840400	1154900	0	5974900	79689
Q13618	CUL3	6	20	6	10	17	9	12	10	29.2	0	122.99	64	8490700	626480	1656500	2682400	403220	2681500	440660
Q13619	CUL4A	6	6	4	4	2	5	5	1	12.6	0	13.658	67	1688200	396300	295240	89534	80077	778870	48162
Q13620	CUL4B	3	3	2	3	1	1	3	1	5.4	0	4.4184	72	954860	80913	81580	0	0	792370	0
O60888	CUTA	6	6	5	3	1	3	1	3	49.2	0	25.004	9	39396000	22268000	8117600	208620	2280800	3450200	3070400
P39880	CUX1	3	5	3	0	2	1	2	0	4.4	0	5.6438	96	389490	198800	0	96657	0	94038	0
Q9P013	CWC15	5	1	1	1	1	1	1	1	4.8	0.00021395	2.6441	16	4440600	373610	396620	167760	168290	3334300	0
Q9HCG8	CWC22	4	11	0	9	3	3	6	0	15.3	0	16.293	63	3945100	0	1478100	652770	80625	1733600	0
P78310	CXADR	6	18	12	15	11	14	14	12	55.9	0	199.27	28	137080000	10546000	52045000	4290600	7318700	55823000	7058800
P61073	CXCR4	6	3	1	3	1	2	3	2	8.8	0	45.074	16	8267700	387870	2686500	166850	491160	3839200	696040
Q6NSI4	CXorf57	3	7	0	2	2	0	3	1	9.8	0	7.4059	57	733110	0	231630	73404	0	428080	0
O14569	CYB561D2	5	1	1	1	0	1	1	1	5.4	0.0014508	2.1441	7	11976000	2410200	3178300	0	646160	4753600	987280
P00167	CYB5A	6	6	6	5	6	6	5	5	49.3	0	168.32	9	221850000	33745000	54764000	36902000	16525000	66726000	13185000
O43169	CYB5B	6	6	5	6	6	4	6	5	48	0	175.04	10	473480000	90804000	111140000	53563000	50349000	135610000	32012000
Q9UHQ9	CYB5R1	6	18	16	7	11	7	7	4	70.8	0	200.63	21	112500000	74435000	7845400	10002000	4340500	13488000	2385000
P00387	CYB5R3	6	21	17	16	16	15	16	11	82.7	0	323.31	18	535190000	163450000	104320000	55300000	43839000	144250000	24028000
P08574	CYC1	6	11	11	7	6	8	7	6	39.7	0	323.31	20	258720000	160450000	20850000	12438000	22399000	34629000	7956300
Q7L576	CYFIP1	6	10	9	13	14	14	12	7	17.2	0	44.351	81	11962000	2447100	3169600	1621800	1068700	3321700	332980
Q96F07	CYFIP2	5	4	6	10	9	7	8	7	13.2	0	40.893	84	1370000	0	433600	139430	107360	645640	44021
Q6UW02	CYP20A1	5	3	1	1	1	0	2	1	7.1	0	3.2686	30	2329000	246840	738390	267240	0	836010	240480
Q8N118	CYP4X1	3	2	0	1	2	0	2	0	6.3	0	3.7305	35	2075400	0	632490	821420	0	621440	0
Q16850;A0A3B3ITR4;C9IYR8	CYP51A1	6	25	16	16	15	14	18	16	53.9	0	160.29	31	71245000	6372100	15583000	12058000	6867900	23924000	6439900
Q8N465	D2HGDH	4	13	13	1	2	2	0	0	32.4	0	52.375	32	12697000	11726000	592550	236610	141870	0	0
Q9Y4D1	DAAM1	3	7	0	4	0	0	6	1	7.4	0	26.648	82	1536200	0	719010	0	0	801030	16128
P61803	DAD1	6	2	1	2	1	1	2	1	19.5	0	6.4297	5	44323000	4083900	13812000	1617500	1590300	21682000	1537400
Q14118	DAG1	5	15	1	14	5	7	12	8	18.8	0	74.618	52	26805000	0	12792000	1083500	625250	11170000	1134100
Q8NCG7	DAGLB	6	7	2	4	4	6	5	4	14.1	0	27.289	37	5007800	342190	1273200	1063200	899520	763830	665800
P51398	DAP3	6	31	30	12	15	23	17	12	64.1	0	323.31	29	210000000	135830000	14786000	8719400	15469000	29229000	5975000
P14868	DARS	6	31	10	8	30	12	16	12	70.3	0	222.71	43	42976000	4967000	4318000	15009000	2552000	14341000	1789100
Q6PI48	DARS2	6	47	45	14	24	25	22	15	68.4	0	323.31	49	240240000	164000000	9060700	11573000	13414000	22702000	19494000
Q96EP5	DAZAP1	6	11	7	4	4	9	5	8	38.3	0	177.6	17	59331000	7388400	16469000	1432500	7536700	20713000	5792100
Q16643	DBN1	6	32	6	24	11	16	26	11	46.7	0	323.31	33	74437000	2817000	24562000	2400200	5504500	36034000	3119500
Q9UJU6	DBNL	6	14	4	11	6	5	11	5	42.6	0	235.42	26	21837000	951360	9056200	2424400	494490	8697700	213020
P11182	DBT	6	26	23	12	14	13	13	10	55.4	0	182.01	38	89139000	61045000	4486500	5382000	4446500	12523000	1255900
Q9NV06	DCAF13	5	7	2	2	0	3	1	3	20.2	0	9.4764	34	1944800	627290	285930	0	336690	124260	570650
P61962	DCAF7	4	4	0	3	2	1	3	0	14.3	0	6.2145	20	3255400	0	514070	431470	172290	2137500	0
Q8WVC6	DCAKD	5	10	5	5	5	0	5	3	53.7	0	13.59	16	22017000	8069500	3294400	5247500	0	4507000	898120
Q96PD2	DCBLD2	5	4	1	4	0	2	3	1	7.6	0	38.631	40	2726700	86384	791250	0	155520	1491000	202570
P81605	DCD	6	5	4	3	5	3	2	3	46.4	0	38.77	7	125000000	32505000	20953000	49906000	6855100	8992200	5792600
Q14203;E7EWF7	DCTN1	6	33	6	13	15	13	17	13	28.7	0	142.29	89	8832700	929110	1955500	1244400	644520	3261700	797540
Q13561	DCTN2	6	20	5	14	11	10	16	7	58.1	0	108.28	29	27621000	1947900	8226900	3999400	1669800	10300000	1476900
Q9UJW0	DCTN4	4	3	0	0	2	1	1	1	8.3	0	5.3145	31	1158800	0	0	431180	85225	492080	150330
O00399	DCTN6	3	2	0	2	1	0	2	0	14.7	0	3.5288	10	6943500	0	2890500	512710	0	3540200	0
Q9H773	DCTPP1	5	4	3	3	0	3	4	3	33.5	0	26.99	12	38128000	3656700	10868000	0	3854000	17047000	2701000
Q7Z4W1	DCXR	6	12	10	5	8	9	6	5	62.3	0	116.64	20	83964000	52831000	6138300	5130300	9673200	7575000	2616500
O94760	DDAH1	6	6	1	5	1	6	5	1	35.4	0	67.858	20	20475000	287560	9599800	431780	1666000	8371900	118210
O95865	DDAH2	3	4	0	5	0	3	5	0	24.9	0	13.68	19	5634900	0	2521300	0	379500	2734200	0
Q16531	DDB1	6	37	24	18	18	21	15	17	36.4	0	229.41	63	35073000	10075000	8067200	3588000	2581700	8156500	2604500
Q92466	DDB2	3	1	1	1	0	0	1	0	4.4	0.008827	1.37	30	1713800	371310	377540	0	0	964950	0
Q5TDH0	DDI2	5	5	1	0	1	1	5	1	21.3	0	26.308	26	3182800	244450	0	98841	120880	2500000	218620
P39656	DDOST	6	16	12	15	13	11	14	13	46.9	0	323.31	29	357870000	85414000	58358000	41839000	36829000	109750000	25671000
Q96HY6	DDRGK1	6	19	10	12	15	11	15	12	61.5	0	323.31	20	148060000	18453000	35424000	14285000	13470000	55227000	11197000
P30046;A6NHG4	DDT;DDTL	6	5	2	4	1	2	4	1	50	0	13.348	8	27906000	4621700	7960400	1616700	655910	12348000	703760
Q92499	DDX1	6	35	13	17	30	18	15	12	55.5	0	218.01	48	41801000	6487700	6502600	14459000	4237400	7683300	2430900
Q13206	DDX10	3	4	2	2	0	1	1	0	5.8	0.0022422	1.8932	60	539070	94750	345530	0	0	98788	0
Q92841	DDX17	6	27	27	27	30	24	28	24	51	0	323.31	45	68393000	14090000	16219000	6862200	4331100	21880000	5010900
Q9NVP1	DDX18	6	13	7	8	2	2	7	3	21.5	0	25.107	43	7505600	1599600	2012100	354820	176060	3057200	305750
Q9NUU7;Q9UHL0;Q9BY66	DDX19A	6	3	1	10	5	4	15	4	39.3	0	76.894	35	14466000	298770	3466700	843870	352410	8472200	1032500
Q9UHI6	DDX20	5	12	0	6	9	4	3	3	18	0	26.93	58	2728800	0	934530	908490	217810	476760	191190
Q9NR30	DDX21	6	53	34	33	21	30	31	33	57.5	0	323.31	53	97473000	20820000	25704000	5605400	7973100	28322000	9048200
Q9BUQ8	DDX23	4	5	1	1	3	0	2	0	7.7	0	11.7	60	904890	94425	78741	238570	0	493160	0
Q96GQ7	DDX27	4	8	2	0	1	4	2	1	10.9	0	12.198	49	2116700	351150	0	1140800	435380	189410	0
Q9NUL7	DDX28	6	27	22	10	11	20	14	6	59.3	0	113.56	42	30136000	18402000	2174100	1486300	3036500	4792000	244470
O00148	DDX39A	6	6	14	13	10	13	14	16	55	0	32.056	29	14061000	1978700	3413800	448950	797550	6408100	1014400
Q13838	DDX39B	6	14	19	17	15	18	21	22	63.8	0	323.31	29	200570000	33482000	59237000	8022400	13573000	69961000	16296000
O00571;O15523;Q9NQI0	DDX3X;DDX3Y	6	46	24	37	37	34	35	28	60	0	323.31	46	202320000	26086000	53042000	25803000	17893000	67893000	11604000
Q9UJV9	DDX41	6	17	1	12	6	4	15	2	37	0	68.021	50	11508000	92276	3482900	931570	252950	6621100	126700
Q86XP3	DDX42	5	10	2	3	0	4	6	3	17.6	0	37.017	65	1925500	44287	399270	0	324340	1083800	73745
Q7L014	DDX46	6	17	1	5	7	6	9	8	21.1	0	48.655	72	3621800	115620	499670	786570	223810	1659900	336260
Q9H0S4	DDX47	6	6	3	3	4	4	4	3	18.2	0	11.36	29	8069000	1047100	1887100	1039400	769030	2588600	737900
P17844	DDX5	6	33	33	34	34	34	36	24	58.5	0	323.31	43	174050000	36885000	37004000	20531000	16257000	52022000	11347000
Q9BQ39	DDX50	6	10	6	8	5	6	8	7	19.9	0	21.905	52	4838500	1211900	1246800	221190	375970	1504100	278460
Q9Y2R4	DDX52	4	7	3	2	3	0	0	4	18.9	0	10.807	44	878820	202280	231540	297740	0	0	147260
Q8TDD1	DDX54	5	3	1	1	1	1	3	0	3.9	0	7.8963	66	481100	73767	18883	37550	58982	291920	0
Q9NY93	DDX56	6	5	3	5	2	3	3	3	13.2	0	35.825	37	3877400	738840	1370500	131830	348730	969830	317620
P26196	DDX6	6	9	8	7	7	7	8	7	30.2	0	62.116	38	22954000	4256300	4542600	3499700	1671600	7070000	1913400
Q16698	DECR1	5	16	15	3	5	8	5	1	60.3	0	212.74	26	46351000	38017000	1770600	1743500	1273000	3547400	0
Q9NUI1	DECR2	3	7	7	0	1	0	1	0	24.7	0	10.257	20	3652300	3315600	0	115330	0	221400	0
O15121	DEGS1	6	6	4	4	5	4	5	4	19.2	0	45.687	16	106820000	10082000	30798000	10958000	10925000	39058000	4998800
P35659	DEK	6	17	12	10	6	8	10	10	34.9	0	46.49	29	85635000	33345000	16410000	2777300	4083000	21936000	7083700
Q9BUN8	DERL1	6	2	1	2	2	2	2	2	7.6	0	7.4222	13	60455000	5715400	18052000	2750800	5844200	21934000	6159000
Q9GZP9	DERL2	5	1	1	1	0	1	1	1	12.6	0	97.061	9	58091000	5150600	19080000	0	4097100	25697000	4066600
P52429	DGKE	5	3	0	3	2	1	2	1	6.9	0	7.985	34	1677400	0	572450	79095	116210	803150	106510
Q16854	DGUOK	3	9	8	0	2	2	0	0	45.5	0	57.147	21	21049000	19995000	0	669290	385020	0	0
Q15392	DHCR24	6	16	6	7	12	8	9	3	23.3	0	124.08	31	26852000	3027600	5653900	6467300	2802200	8009400	891490
Q9UBM7	DHCR7	6	7	5	3	5	6	5	7	13.3	0	19.859	18	65227000	14462000	6157700	11243000	8533800	18038000	6791700
Q86SQ9	DHDDS	6	3	2	2	2	2	2	1	9.9	0	4.9373	26	3711500	464620	760420	208510	471370	1643300	163280
P00374;Q86XF0	DHFR	3	4	1	3	0	1	4	0	29.9	0	19.929	15	8361600	0	3435400	0	137220	4789000	0
Q02127	DHODH	5	14	13	2	1	5	3	1	54.9	0	154.02	28	23336000	18434000	1450500	214500	1496400	1741000	0
Q13268	DHRS2	4	12	12	1	2	5	3	0	47.1	0	43.064	18	36879000	35278000	0	21276	712820	866480	0
Q9BTZ2;Q6PKH6;P0CG22	DHRS4	6	12	11	6	10	10	8	5	46.4	0	323.31	18	133550000	74601000	17415000	7765600	8714300	23138000	1919000
Q9Y394	DHRS7	6	12	8	4	8	7	4	7	40.4	0	72.374	20	36310000	7404700	8066700	6504400	2173100	10465000	1695800
Q6IAN0	DHRS7B	6	12	9	8	8	8	9	4	38.8	0	37.281	20	36637000	14480000	5462100	4612200	3034100	8129700	919180
Q96HY7	DHTKD1	5	21	19	4	3	7	7	0	38.3	0	193.34	47	23494000	17201000	1084600	564040	2065300	2578800	0
O43143;O60231	DHX15	6	31	18	15	16	22	17	17	42.1	0	156.69	52	37649000	7019600	7966900	2371700	5588000	11536000	3167000
Q7L2E3	DHX30	6	81	71	44	50	59	52	42	71.1	0	323.31	91	154300000	79571000	15642000	11367000	14094000	29956000	3668500
Q9H2U1	DHX36	6	22	3	7	16	9	8	3	30.2	0	118.25	64	5558400	319600	739270	2083700	829130	1513700	72912
Q08211	DHX9	6	64	42	39	42	54	38	40	55.6	0	323.31	83	132850000	22345000	18135000	49596000	12597000	22679000	7493900
Q9NR28	DIABLO	6	10	10	8	10	7	9	6	41	0	323.31	18	124860000	63674000	18354000	8530000	8187200	21347000	4763200
O60610	DIAPH1	6	30	5	16	7	2	23	13	24.8	0	116.26	83	6734900	260010	2114400	400490	57810	3495500	406700
Q9UNQ2	DIMT1	3	4	2	0	3	1	0	1	19.5	0	4.761	23	1843700	547710	0	1089000	207030	0	0
Q14689	DIP2A	4	4	0	3	7	4	2	0	8.3	0	3.8828	86	1197000	0	416980	228260	260130	291650	0
Q9P265	DIP2B	6	28	3	7	26	7	10	5	29.4	0	139.56	88	5703500	92766	923120	2877300	93650	1582000	134680
Q9Y2L1	DIS3	6	10	1	1	9	1	2	3	13.5	0	31.533	62	2096400	126190	154060	1180500	46381	538090	51201
O60832	DKC1	6	18	11	8	6	7	11	4	43.2	0	81.082	38	19481000	4473300	5537300	882810	1310900	6674000	602520
P10515	DLAT	6	29	27	19	22	23	22	16	46.8	0	323.31	39	552330000	359150000	36215000	32380000	44547000	70099000	9934700
P09622	DLD	6	34	31	25	25	23	26	17	70.1	0	323.31	33	996310000	527270000	110270000	70596000	81993000	175350000	30829000
Q12959;Q15700;P78352	DLG1	6	47	19	43	34	30	46	24	65.4	0	323.31	52	173750000	8101900	59458000	15866000	8207100	75459000	6661300
Q92796	DLG3	6	12	3	11	3	12	18	4	18.6	0	32.491	53	12808000	454230	4344800	77153	994330	6845200	92116
P36957	DLST	6	22	19	16	14	17	18	11	43	0	323.31	29	497500000	265200000	55815000	33459000	38328000	98733000	5961900
P11532;REV__P51888	DMD	4	10	4	10	4	4	13	3	4.3	0	97.752	276	1460000	0	442060	31330	18063	968530	0
Q86Y56	DNAAF5	4	4	1	3	0	2	4	0	4.9	0	4.9004	52	915890	167620	227390	0	56470	464410	0
P31689	DNAJA1	6	31	10	8	30	15	8	8	63.2	0	323.31	30	173070000	13749000	8561900	120270000	12135000	13019000	5343600
O60884	DNAJA2	6	17	6	6	15	8	7	5	40.3	0	255.6	32	59254000	5159500	5978900	36683000	3842300	6148200	1442600
Q96EY1	DNAJA3	6	18	15	8	6	15	9	8	32.9	0	142.76	27	143030000	87521000	13642000	5323500	12524000	20572000	3447500
Q8WW22	DNAJA4	4	3	0	1	2	0	1	1	6.8	0.004995	1.6524	33	5410600	0	256350	4680600	0	307320	166390
P25685;Q9UDY4	DNAJB1	5	8	1	2	7	1	1	2	27.6	0	31.757	24	3578400	0	254860	2714400	157930	339820	111380
Q9UBS4;H7C2Y5	DNAJB11	6	22	15	14	17	13	16	12	46.9	0	253.84	23	168100000	29534000	39099000	21237000	18997000	50505000	8730500
Q9NXW2	DNAJB12	5	13	2	7	5	7	8	3	42.9	0	46.45	26	24137000	1975200	7553600	1701200	2809700	10097000	0
O75190;Q8NHS0;P25686	DNAJB6	6	4	1	1	3	2	1	2	19.3	0	20.491	20	4211400	605870	350890	1874600	486120	472690	421180
Q96KC8	DNAJC1	5	7	1	2	5	1	4	1	13.5	0	7.6246	35	1599000	256210	53735	670510	0	512800	105700
Q8IXB1	DNAJC10	6	37	18	21	27	29	22	20	49.4	0	323.31	48	50342000	5772800	8914000	9993100	5842500	16949000	2870900
Q9NVH1;REV__Q9UL58	DNAJC11	6	32	31	11	19	15	12	4	56	0	293.64	35	96751000	72361000	5485200	5055800	3643600	9558700	646870
O75165	DNAJC13	6	79	14	5	73	27	7	13	41.1	0	323.31	150	11154000	1019300	262300	8081100	855790	488900	446140
Q96DA6	DNAJC19	6	14	10	8	8	10	9	3	69.8	0	134.45	11	389510000	223800000	38114000	17057000	27050000	79443000	4053800
Q96LL9	DNAJC30	4	3	3	1	1	1	1	0	19	0	6.3398	19	4232700	2696700	672860	24589	0	838610	0
Q9H3Z4	DNAJC5	6	6	2	6	4	6	6	4	46.5	0	167.88	10	146300000	10184000	46167000	23044000	8168800	49300000	9434200
Q99615	DNAJC7	6	37	5	16	31	5	17	12	69.6	0	168.46	40	40849000	2756900	5072800	19529000	1005700	11298000	1187500
O75937	DNAJC8	5	9	3	5	1	0	8	2	41.5	0	31.098	18	15227000	1617600	4455600	1043800	0	7827800	281810
Q8WXX5	DNAJC9	6	16	8	9	11	7	11	5	64.6	0	172.05	20	54816000	9753900	12417000	11111000	2299200	16717000	2518100
O00115	DNASE2	6	10	9	9	8	9	9	9	21.4	0	167.48	17	1981300000	177690000	723550000	153480000	156730000	587490000	182400000
O00429	DNM1L	6	15	3	4	3	4	10	6	28.4	0	68.175	58	3693000	261490	1261500	55546	128200	1785500	200770
P50570	DNM2	6	32	22	23	48	27	23	15	58.6	0	323.31	73	51469000	4392000	5785600	28094000	4369800	7709000	1119500
P26358	DNMT1	6	42	24	18	6	9	21	18	30.9	0	94.401	115	9400800	3379100	2065300	243760	382220	2330000	1000400
O43598	DNPH1	5	5	2	2	0	2	2	4	29.3	0	12.509	14	13728000	2172100	4119200	0	1356600	4849900	1230000
Q5QJE6	DNTTIP2	5	9	2	6	1	2	5	1	18.1	0	34.177	50	1934500	99030	1146900	55908	112260	520470	0
Q96HP0	DOCK6	3	4	0	6	2	3	4	0	4.4	0	7.0348	137	81970	0	26429	16897	0	38644	0
Q96N67	DOCK7	6	27	2	17	12	11	19	5	17.9	0	136.3	139	3599200	185200	1001800	505720	254340	1479300	172850
Q92785	DPF2	3	2	1	1	0	0	1	1	4.3	0	15.078	27	1180500	181850	593540	0	0	405120	0
Q9H2P9	DPH5	3	1	1	0	0	1	0	1	6.7	0	4.0625	19	422740	178430	0	0	199940	0	44361
O60762	DPM1	6	14	7	10	11	9	13	8	56.9	0	183.83	20	83928000	10646000	22630000	12055000	5011000	29710000	3876200
Q9P2X0	DPM3	6	2	2	1	1	2	2	2	23.9	0	28.096	3	169520000	53273000	3043500	5424300	34127000	58078000	15578000
Q9NY33	DPP3	3	3	0	3	0	1	1	1	5.3	0	6.4927	50	1395900	0	729440	0	151870	514560	0
Q9UHL4	DPP7	6	16	5	15	5	9	14	5	46.1	0	96.363	30	276880000	2507500	128230000	1099700	48718000	95176000	1146300
Q2PZI1	DPY19L1	4	3	1	0	0	2	1	1	6.4	0	2.9756	36	2036800	525840	0	0	403900	1015400	91699
Q6ZPD9	DPY19L3	4	3	1	2	1	2	2	1	3.6	0.0014535	2.1702	40	3384500	161950	1242100	0	176260	1804100	0
Q9C005	DPY30	6	3	1	2	1	1	2	2	22.2	0	20.818	7	42452000	3908900	9525300	241260	385840	24364000	4026300
Q16555	DPYSL2	5	9	1	6	2	4	11	5	32.2	0	90.092	38	8409900	0	2787200	396580	71135	4523700	631280
Q14195	DPYSL3	6	6	1	7	2	4	7	2	24.7	0	22.75	36	3610000	242000	1235700	121380	559690	1308400	142770
Q01658	DR1	4	4	1	2	0	0	2	1	29	0	10.006	10	6627100	871730	3183900	0	0	2087500	483970
Q6UX65	DRAM2	6	2	1	1	1	1	1	2	11.3	0	7.5643	7	40281000	6677700	4982600	5250800	6091900	10060000	7218000
Q14919	DRAP1	4	4	1	0	1	0	1	2	15.1	0	3.9126	10	1134900	306240	0	132750	0	277650	418270
Q9Y295	DRG1	6	14	7	7	12	7	6	3	45	0	50.046	28	25656000	4279300	6155200	5203500	2021500	7266500	730270
P55039	DRG2	5	7	1	3	2	1	3	2	24.7	0	9.5528	29	3331000	144860	1171900	203460	86088	1724700	0
Q08554	DSC1	3	5	2	0	3	1	0	0	6.9	0	6.6054	53	2123400	1151700	0	855000	116740	0	0
Q02487	DSC2	5	10	2	10	1	4	11	3	16.2	0	159.28	51	10043000	908550	5003000	0	420350	3401500	309810
Q14574	DSC3	6	12	4	6	6	6	8	4	23	0	68.623	64	8335700	527140	2792400	1208500	523670	2954500	329460
O14972	DSCR3	3	9	1	0	9	1	0	0	41.1	0	95.113	19	6678800	162850	0	6066000	449950	0	0
Q02413;Q86SJ6	DSG1	4	11	2	1	10	7	0	1	17.3	0	75.022	49	4816800	1015000	0	2778600	963710	0	59524
Q14126	DSG2	6	51	23	44	14	25	45	25	61.2	0	323.31	60	164760000	9669000	60793000	3833300	8208400	75697000	6561900
P15924;REV__O95801	DSP	6	164	48	102	105	79	110	41	58.8	0	323.31	253	37084000	2287200	10249000	5386200	5742500	12524000	895090
Q03001	DST	5	9	3	10	3	5	10	3	2.7	0	24.316	550	757750	0	307020	140350	9955	295950	4480.8
P60981	DSTN	6	7	3	5	5	5	8	7	44.2	0	10.657	14	24461000	2871000	5440100	1413800	815390	12552000	1368900
Q8TEA8;A0A087WZV9	DTD1	6	5	3	3	5	4	3	2	39.2	0	83.31	12	16317000	5312100	3678600	2885200	1250100	2532000	659140
Q9Y4J8	DTNA	6	10	3	15	6	7	15	3	31.6	0	323.31	51	17448000	378670	5819500	639300	797220	9490600	323090
O60941	DTNB	4	7	2	13	5	6	13	2	29.7	0	47.894	45	7498400	0	1995700	129350	118630	5254700	0
Q8TDB6	DTX3L	4	3	0	1	3	0	1	1	6.4	0	10.189	53	674570	0	101750	403920	0	115270	53635
P23919	DTYMK	6	18	16	6	9	11	13	7	63.7	0	56.835	22	108070000	57339000	12063000	6346500	5558800	24218000	2540400
Q9UNI6	DUSP12	4	3	0	1	2	1	1	0	14.7	0	4.0468	22	9858900	0	3314700	645200	77525	5821500	0
P33316	DUT	6	12	11	8	4	10	10	5	48.4	0	192.87	20	100000000	56082000	12898000	3735400	5676700	17145000	4464300
O14641	DVL2	6	9	3	4	7	3	6	3	17.1	0	88.707	39	9175400	581810	1465100	2866200	292060	3299100	671070
Q14204	DYNC1H1	6	197	83	86	126	110	111	92	48.3	0	323.31	331	29426000	4408800	5983000	4520500	2649800	9414700	2448800
Q13409	DYNC1I2	6	14	7	9	7	7	11	8	31.5	0	107.99	31	22658000	2856600	6814700	1999600	1631500	6807100	2548800
Q9Y6G9	DYNC1LI1	6	9	2	5	5	4	7	4	32.1	0	41.192	41	6981800	178730	2057300	777360	458430	3245700	264320
O43237	DYNC1LI2	5	7	2	4	2	1	6	2	17.7	0	18.101	36	2756800	29821	580930	428720	0	1676200	41110
P63167	DYNLL1	6	6	2	6	6	4	5	4	69.7	0	128.54	6	160160000	32662000	30359000	18946000	14790000	45775000	17627000
Q9NP97;Q8TF09	DYNLRB1;DYNLRB2	5	5	0	3	2	4	3	3	65.6	0	18.798	7	24899000	0	3864400	2791500	4057800	12037000	2148600
P63172	DYNLT1	6	2	2	2	2	2	2	1	30.1	0	75.353	6	22082000	1557100	5545200	3547400	398420	10680000	353510
Q5JPH6	EARS2	6	28	20	10	7	12	15	9	62.7	0	247.97	37	39816000	24275000	2805300	1788000	3477600	6661600	808370
Q9HAK2	EBF2	6	1	1	1	1	1	1	1	1.9	0.0032395	1.8074	35	11494000	1282000	3631600	432800	1257800	4182000	708110
Q99848	EBNA1BP2	6	13	5	10	4	6	10	4	35.3	0	21.553	24	15588000	2057600	3534900	1016900	1785500	6288400	905010
Q15125	EBP	4	2	2	1	0	1	1	0	7.4	0	3.2408	7	43269000	22766000	9910000	0	1426300	9167100	0
P42892	ECE1	6	33	15	22	18	21	24	16	42.9	0	196.19	50	47767000	4614600	12815000	4182100	3857200	19193000	3104900
Q13011	ECH1	6	14	19	13	15	16	14	11	79	0	323.31	27	435320000	252310000	46860000	27298000	33751000	68998000	6098800
Q9NTX5	ECHDC1	5	10	10	1	1	4	3	0	45.3	0	74.615	21	19382000	17865000	339620	304120	536410	336400	0
P30084	ECHS1	6	24	22	14	15	17	17	11	67.9	0	323.31	21	1165700000	672930000	139020000	67050000	84377000	182570000	19792000
P42126	ECI1	6	13	12	7	10	10	9	7	52	0	253.75	20	768700000	521240000	39700000	61450000	44462000	92730000	9126400
O75521	ECI2	6	27	25	14	17	13	15	7	59.4	0	323.31	23	284410000	188090000	23372000	23299000	15250000	31367000	3027500
Q5VYK3	ECM29	6	14	4	4	8	4	5	2	10.2	0	38.464	128	1166100	211390	106480	338330	171260	335170	3429.3
Q9BQ95	ECSIT	6	18	16	4	4	12	6	5	56.6	0	323.31	29	45116000	25109000	3707700	2156800	6049100	7452200	640950
Q96F86	EDC3	5	7	2	2	3	1	3	1	17.5	0	9.2667	34	1882700	497080	0	415360	201170	694970	74099
Q6P2E9	EDC4	5	10	0	4	4	5	6	5	11.7	0	31.049	73	2766100	0	897080	202200	437910	923600	305320
Q9BZQ6	EDEM3	5	8	0	3	4	5	5	1	11.2	0	19.946	50	4253400	0	1145400	669630	535670	1787200	115470
O60869	EDF1	6	7	3	4	7	3	4	2	48.6	0	11.375	14	44082000	8330300	8023100	10516000	4010300	9676900	3524800
O43854	EDIL3	4	7	1	5	3	1	7	0	16.5	0	11.895	30	19158000	1500700	6021900	4890800	0	6744300	0
Q15075	EEA1	5	19	4	2	6	6	2	7	15.7	0	19.718	125	859560	0	92491	138430	167640	148890	312100
P68104;Q5VTE0	EEF1A1;EEF1A1P5	6	21	26	26	28	26	26	28	68.8	0	323.31	29	3034500000	573140000	595370000	526550000	182240000	863410000	293770000
Q05639	EEF1A2	3	3	10	14	13	11	13	12	36.7	0	37.444	29	8199800	0	3051800	839970	0	4308000	0
P24534	EEF1B2	6	11	9	10	8	10	10	8	50.2	0	323.31	15	271810000	43165000	60165000	41443000	29735000	72810000	24493000
P29692	EEF1D	6	16	9	10	12	10	10	12	63.7	0	323.31	24	192390000	25706000	44868000	34447000	13448000	48005000	25918000
O43324	EEF1E1	6	4	2	2	2	1	2	1	27	0	9.28	15	7792700	1198000	981490	1492200	269190	3504700	347280
P26641	EEF1G	6	30	16	21	23	22	21	25	59	0	298.84	28	422020000	53036000	86113000	90911000	41007000	96639000	54310000
P13639	EEF2	6	63	41	47	46	50	50	49	68.9	0	323.31	62	380510000	51492000	99997000	33269000	29672000	133030000	33051000
Q7L9B9	EEPD1	3	9	0	7	0	4	8	0	22.1	0	43.578	42	5721800	0	2068900	0	378880	3274000	0
P52803	EFNA5	5	3	0	2	1	1	2	2	18.9	0	7.726	15	5349400	0	1543600	759070	74291	2400100	572320
P98172	EFNB1	6	11	2	10	6	6	10	5	51.2	0	147.75	26	41008000	1766000	15619000	2375500	2678900	16977000	1591300
P52799	EFNB2	6	6	1	5	3	3	5	4	32.7	0	28.642	20	18891000	355550	5928400	1730800	609860	9179400	1086800
Q14156;Q9Y2G0	EFR3A	6	16	3	12	3	7	13	5	22.5	0	61.141	58	12169000	227580	3795000	115450	944560	6638800	447350
Q15029	EFTUD2	6	43	20	21	22	30	23	28	61.3	0	278.43	57	35982000	6628400	6679700	3288600	5018800	9850100	4516900
Q9UHF1	EGFL7	6	9	2	2	8	4	2	1	31.9	0	38.499	18	17106000	295590	988650	8188800	1509200	5725000	399220
P00533	EGFR	6	16	5	10	3	11	13	8	16.9	0	33.121	76	7142600	629220	2118200	208280	817500	3206600	162780
Q8NDI1;Q8N3D4	EHBP1	4	9	0	5	1	0	6	1	9.3	0	7.1216	90	1030500	0	243300	13899	0	769240	4072.9
Q9H4M9	EHD1	6	11	5	11	9	6	12	9	41.8	0	105.21	38	17842000	1144200	5368600	2011500	1124700	6184900	2007900
Q9H223	EHD4	6	21	8	14	13	12	14	15	55.8	0	113.1	39	32110000	1136200	8977300	3409300	2109700	10416000	6062000
Q08426	EHHADH	5	31	28	4	7	7	5	1	50.1	0	68.251	53	18348000	15571000	461110	627490	858720	829740	0
O14681	EI24	6	3	3	2	2	3	3	2	8.8	0	5.8611	17	23529000	4206700	4291200	1835000	2906000	8465300	1824800
P41567	EIF1	6	2	3	2	3	2	3	2	30.1	0	9.8951	6	43368000	4753100	10126000	7029300	2197400	18002000	1259700
P47813;O14602	EIF1AX;EIF1AY	6	11	4	8	4	5	8	6	72.9	0	138.72	12	96557000	8515100	30718000	3886200	8154900	38855000	6427600
Q9BY44	EIF2A	6	17	3	6	16	5	4	1	41.9	0	63.496	42	8605000	1168100	1128900	4230800	635090	1346100	95972
P19525	EIF2AK2	5	7	1	4	4	0	4	2	13.2	0	17.381	32	2515900	132630	546290	598000	0	1110100	128850
P49770	EIF2B2	4	7	2	4	2	1	4	0	22.2	0	9.0649	21	2395800	310870	362960	568510	0	1153400	0
Q9NR50	EIF2B3	5	11	0	2	7	1	5	2	35.6	0	16.057	32	2518600	0	329970	1480400	87899	563300	57040
Q13144	EIF2B5	3	5	0	1	4	0	2	0	10	0	5.8109	44	634800	0	37428	341490	0	255880	0
P41214	EIF2D	4	6	1	1	5	0	1	0	13.5	0	11.737	36	1289800	132310	168620	852230	0	136670	0
P05198	EIF2S1	6	26	13	15	21	10	16	13	73.7	0	323.31	23	105020000	19032000	27100000	16764000	7811300	28669000	5646200
P20042	EIF2S2	6	15	5	7	13	7	5	5	34.2	0	22.624	22	25994000	4659600	5387900	6879600	2360400	4531700	2174500
P41091;Q2VIR3	EIF2S3;EIF2S3L	6	22	14	8	19	14	9	8	50.8	0	155.05	40	48130000	8105400	7653900	11079000	5396500	12980000	2915400
Q14152	EIF3A	6	87	25	43	56	36	57	36	57.2	0	255.53	117	41868000	3082800	8192100	8566900	2695200	12936000	6394400
P55884	EIF3B	6	32	7	15	22	14	20	9	43.7	0	162.13	48	43726000	3485600	9309700	11680000	2252500	15464000	1534400
Q99613;B5ME19	EIF3C;EIF3CL	6	32	13	11	27	17	15	10	38.3	0	323.31	57	27816000	2379300	3987300	10533000	2153700	7291300	1471000
O15371	EIF3D	6	25	8	12	23	12	11	10	57.3	0	205.69	34	44597000	2200600	8024100	16072000	3957600	12536000	1806300
P60228	EIF3E	6	20	6	4	17	6	7	10	45.2	0	54.207	33	14738000	1021500	1941500	6605000	973870	3232900	962920
O00303	EIF3F	6	14	7	8	12	7	9	5	43.7	0	94.265	16	50919000	1981800	9417400	11396000	3589200	20371000	4162700
O75821	EIF3G	6	10	2	4	7	4	3	5	40	0	77.372	26	14550000	1162200	2040400	4948500	1316500	3724600	1357300
O15372	EIF3H	6	14	4	7	9	6	9	7	42	0	116.46	25	26203000	1609200	2882800	7554800	1638100	11257000	1261200
Q13347	EIF3I	6	20	11	17	16	13	16	10	79.4	0	276.75	23	156770000	29361000	37239000	20108000	10872000	52000000	7185100
O75822	EIF3J	5	6	2	0	4	2	3	1	31.8	0	34.013	17	5982800	1218700	0	2610400	604300	1250000	299420
Q9UBQ5	EIF3K	5	6	1	0	3	1	3	1	32.6	0	12.837	14	11090000	1040700	0	4405700	278690	4598200	766800
Q9Y262	EIF3L	6	25	4	10	22	10	11	15	47.3	0	323.31	38	23436000	1692400	2737600	10085000	1712700	5748900	1459700
Q7L2H7	EIF3M	5	12	1	1	10	3	2	2	36.9	0	53.275	27	4980300	0	333370	3018100	411140	873100	344590
P60842	EIF4A1	6	17	19	27	29	26	27	22	70.2	0	323.31	28	505450000	61036000	132550000	63549000	36856000	175780000	35679000
Q14240	EIF4A2	5	3	8	16	17	14	17	12	39.3	0	6.7158	29	7671700	0	2002700	321860	541110	3973200	832770
P38919	EIF4A3	6	27	18	24	16	21	20	19	61.3	0	165.63	30	82037000	14057000	22749000	3342100	8976700	26938000	5974000
P23588;REV__P23588	EIF4B	6	18	5	16	3	10	16	5	33.1	0	68.907	47	16645000	461230	6098500	1152000	1244500	7361200	327230
P06730;A6NMX2	EIF4E	6	5	3	3	5	5	3	3	21.7	0	12.97	15	24720000	3328600	6212700	3971400	2788200	8226300	193080
O60573	EIF4E2	6	6	2	3	5	2	3	3	33.5	0	25.333	17	11416000	821920	1849500	4294600	445390	2992200	1012100
Q04637;REV__Q8NEG2	EIF4G1	6	45	24	33	21	28	39	30	32.6	0	323.31	90	46250000	6013100	12253000	3148300	3429100	18011000	3395200
P78344	EIF4G2	6	25	3	7	17	10	6	8	36.4	0	140.03	74	4925300	125100	335970	2019600	535650	1274500	634430
Q15056	EIF4H	6	11	5	7	2	6	8	7	56	0	48.362	20	69205000	6143800	23251000	745480	5789200	27593000	5682700
P55010	EIF5	6	14	2	9	10	5	8	4	34.1	0	26.731	30	16625000	847270	3113400	3481400	1031900	7581600	569100
P63241;Q9GZV4;Q6IS14	EIF5A;EIF5A2;EIF5AL1	6	14	10	9	6	10	9	8	55.8	0	193.54	10	386610000	58193000	103160000	38827000	24088000	125660000	36688000
O60841	EIF5B	6	24	8	13	11	10	14	5	25.8	0	109.2	72	14028000	1004600	4165800	1834900	960200	5382400	679920
P56537;A0A0U1RQV5	EIF6	6	8	5	6	7	7	5	5	60	0	242.04	11	90276000	19143000	18863000	15197000	10759000	22506000	3807500
Q9BQ52	ELAC2	6	43	35	9	15	28	19	7	69.2	0	323.31	53	54582000	34030000	2312000	2855500	6086700	8652900	644500
Q15717;Q12926;P26378	ELAVL1	6	19	11	14	7	13	16	11	46.6	0	158.05	22	179040000	30703000	58800000	4466600	12915000	60626000	11534000
Q8IZ81	ELMOD2	6	9	9	6	7	7	7	4	32.8	0	171.64	21	66046000	15991000	11146000	7948200	6223000	22414000	2324100
Q9H9T3	ELP3	4	3	0	0	1	1	2	1	6.8	0	4.7957	40	387130	0	0	115150	48359	168660	54961
Q8N766	EMC1	6	34	26	19	24	29	25	24	51.2	0	323.31	66	84054000	14460000	19040000	9860800	7700400	27098000	5895300
Q5UCC4	EMC10	6	6	3	5	3	2	3	4	27.9	0	65.269	12	55323000	8541400	17100000	6624700	5826200	13808000	3423100
Q15006	EMC2	6	16	10	11	15	14	12	11	53.5	0	253.77	18	161970000	23835000	40207000	19813000	18637000	49851000	9626100
Q9P0I2	EMC3	6	14	5	9	6	8	10	8	51	0	278.11	14	90476000	6114300	28996000	7779600	4562600	40869000	2155000
Q5J8M3	EMC4	6	6	3	5	2	4	5	3	30.6	0	23.218	12	35354000	3983700	10702000	2447300	3213500	13803000	1204700
Q9NPA0	EMC7	6	9	5	6	8	5	6	5	49.6	0	83.571	16	127610000	17085000	29573000	16073000	9893000	46329000	8655500
O43402	EMC8	6	8	8	6	6	6	6	6	51.4	0	114.84	13	112060000	18624000	30407000	11881000	9021300	32620000	9509500
Q9Y3B6	EMC9	3	1	0	1	0	1	1	1	6.2	0	5.4383	12	3467000	0	1370100	0	667000	1429900	0
P50402	EMD	6	19	10	16	11	11	13	11	61.8	0	194.77	14	450590000	66364000	130030000	36945000	39827000	148030000	29392000
Q92979	EMG1	6	4	3	1	1	2	2	1	23.4	0	7.5803	18	2958400	452100	220720	293680	143750	1739100	109060
Q9NT22	EMILIN3	6	29	3	14	27	9	19	9	55.1	0	244.15	58	23207000	341790	5181600	7760300	630290	8579300	713810
Q9HC35	EML4	4	6	4	4	2	0	1	1	7.3	0	5.3871	63	6815800	3865100	2356500	276660	0	317530	0
Q8N8S7	ENAH	6	24	10	20	8	15	19	14	35.2	0	200.39	28	97138000	7357100	34883000	3805500	7365900	35542000	8185400
O94919	ENDOD1	6	11	5	7	6	7	7	4	29.6	0	108.12	27	30880000	4472200	8585100	2810100	2693700	11482000	836920
Q14249	ENDOG	4	4	3	2	0	3	1	0	17.8	0	6.0581	24	3382500	1772400	818280	0	324080	467770	0
P06733;P13929	ENO1	6	39	30	39	28	35	37	31	70.5	0	323.31	33	1770600000	197270000	590760000	51937000	104890000	728020000	97773000
Q07075	ENPEP	6	47	28	43	36	38	42	38	39.4	0	323.31	64	169420000	15937000	49983000	12599000	12580000	61112000	17209000
P22413	ENPP1	6	25	6	18	10	10	18	13	38.3	0	247.28	58	34295000	1656500	12408000	1368100	1769800	15664000	1428900
Q9Y6X5	ENPP4	6	17	11	14	12	15	13	18	40	0	323.31	25	372180000	29037000	133350000	22340000	23219000	126020000	38218000
Q9NPA8	ENY2	3	2	1	0	2	0	0	1	27.7	0	3.1314	9	2557100	1195700	0	445200	0	0	916200
P11171	EPB41	6	43	22	42	18	31	45	23	58.4	0	323.31	61	152250000	8412600	51813000	3616800	7106500	76298000	5008200
O43491	EPB41L2	6	83	52	82	34	60	85	56	77.4	0	323.31	72	590600000	35879000	207880000	10813000	30426000	280000000	25592000
Q9Y2J2	EPB41L3	6	55	31	55	21	48	64	39	59	0	323.31	74	201760000	10825000	70706000	2847600	10774000	99127000	7480800
Q9HCM4;Q9H329	EPB41L5	6	19	3	14	1	9	17	4	34.1	0	80.866	41	58716000	704890	27856000	129700	996310	28396000	632830
Q9UM22	EPDR1	6	9	4	7	5	7	8	5	31.2	0	94.578	12	307280000	7305300	132750000	18905000	22076000	109450000	16803000
P29317	EPHA2	5	8	2	6	3	3	7	3	12.7	0	12.461	58	1801900	63322	491010	159880	24548	1063200	0
P29320	EPHA3	6	8	2	8	4	9	5	3	23.5	0	122.91	70	6333400	108950	3188500	363810	628830	1889000	154290
P54764	EPHA4	5	7	2	6	3	3	7	4	14.3	0	32.08	65	1464200	0	540380	7079.9	14814	838890	63071
Q15375;Q06187	EPHA7	6	21	6	15	5	15	17	14	34.4	0	201.82	66	17520000	1742100	5239100	1053500	1728500	5976000	1780500
P29323;P54762	EPHB2;EPHB1	3	3	2	5	2	3	5	3	7.1	0	16.737	64	732150	0	81654	149000	0	501490	0
P54760;P54753	EPHB4	6	22	6	14	9	14	14	12	29.2	0	87.544	63	13932000	891080	4946200	976920	651080	5973200	493350
P07099	EPHX1	6	24	11	12	12	21	11	11	54.9	0	89.823	30	81621000	7783100	21002000	11837000	10090000	25739000	5169400
Q9Y6I3	EPN1	6	11	3	8	9	2	8	4	30.6	0	194.37	22	22650000	1328800	6293500	4899900	449100	8177600	1501400
O95208	EPN2	6	9	1	6	3	2	9	3	21.4	0	237.11	31	10172000	310880	3664800	747150	384620	4447800	616560
P58107	EPPK1	6	22	12	17	8	17	22	11	34.5	0	81.178	349	2816200	240940	941360	39253	146620	1411100	36998
P07814	EPRS	6	97	28	44	79	34	48	43	67.5	0	323.31	115	46835000	3388100	8639100	15127000	2679700	13250000	3750900
P42566	EPS15	6	21	4	10	15	4	13	4	32.7	0	323.31	57	14740000	524500	4416500	3056700	324490	5936500	481690
Q9UBC2	EPS15L1	6	24	5	16	17	7	19	8	43.6	0	323.31	60	22098000	1110100	6868100	3816900	619380	8187300	1496000
O75616	ERAL1	6	17	15	6	8	12	6	4	49.9	0	323.31	29	70296000	43002000	5645200	4939900	6509700	9450300	748700
Q9NZ08	ERAP1	4	4	0	1	2	1	1	0	6.6	0	3.5007	58	608760	0	136440	149360	27936	295030	0
P04626;Q16584;Q02779;Q5TCX8;P80192	ERBB2	6	16	5	9	3	6	11	6	16.6	0	137.51	64	9476300	773260	2980300	242880	472350	4360700	646890
Q96RT1;REV__O75152	ERBB2IP	6	47	10	41	10	18	44	18	43.8	0	323.31	102	33620000	945620	11880000	553390	1741800	16771000	1728300
Q8IUD2;O15083	ERC1	5	10	2	3	3	2	4	0	12.4	0	25.661	92	830690	85482	134810	168490	67941	373970	0
Q969X5	ERGIC1	6	6	1	2	1	3	4	2	26.2	0	21.6	17	10524000	255920	901100	193420	595290	7873100	705210
Q96RQ1	ERGIC2	6	7	6	5	4	6	4	2	23.3	0	21.852	23	17458000	5214700	2867200	1543400	3052000	4053200	727120
Q9Y282	ERGIC3	6	12	5	7	6	8	7	4	23.5	0	27.44	19	24013000	6171900	4850700	3175300	3879400	5136800	799160
P84090	ERH	6	8	7	8	6	6	8	7	47.1	0	266.93	6	332690000	58956000	95326000	32027000	29688000	90537000	26154000
Q96DZ1	ERLEC1	6	8	5	6	4	3	3	5	23.6	0	24.695	35	7302900	2023700	2441200	658020	459650	1017200	703070
O75477	ERLIN1	6	19	14	20	18	18	20	15	55.5	0	124.83	27	63780000	9158800	15409000	8959000	4697300	21996000	3560200
O94905	ERLIN2	6	23	15	21	21	19	22	17	68.7	0	323.31	25	219670000	27399000	58540000	25638000	12359000	83623000	12115000
Q7Z2K6	ERMP1	6	14	5	6	3	9	8	5	20.4	0	39.771	41	7361900	361220	1626000	658910	961610	2989000	765110
Q96HE7;Q7Z6L1	ERO1L	6	34	20	18	30	24	20	22	76.7	0	323.31	34	146970000	29777000	24985000	27787000	15382000	36709000	12329000
P30040	ERP29	6	22	11	16	18	13	15	17	70.1	0	214.25	20	390570000	32946000	104970000	68678000	20274000	139820000	23882000
Q9BS26	ERP44	6	25	14	20	14	19	22	15	69.5	0	323.31	26	189340000	34373000	43202000	15622000	23991000	60382000	11775000
P10768	ESD	6	10	5	4	4	4	6	6	61	0	39.408	18	29934000	4622400	4491200	936550	1015900	12938000	5929500
Q9H501	ESF1	3	2	0	1	0	1	2	0	3.1	0	3.6797	54	450920	0	169830	0	37124	243970	0
Q6NXG1;Q9H6T0	ESRP1;ESRP2	6	1	1	1	1	1	1	1	0.9	0.00244	1.8684	44	7057300	1312200	1763600	480100	568640	2326100	606590
P11474;O95718	ESRRA	6	4	1	1	1	3	1	2	13.5	0	9.8281	26	1510900	124180	130820	137980	500850	306520	310590
Q9BSJ8	ESYT1	6	59	33	46	50	40	44	34	51.4	0	323.31	64	230900000	27027000	55513000	42303000	20200000	72669000	13190000
A0FGR8	ESYT2	6	35	10	20	25	16	20	14	44.2	0	316.45	64	35000000	3309300	8575100	7118900	1866100	11934000	2196400
P62495	ETF1	6	5	2	1	3	3	2	3	15.3	0	21.692	32	9194500	1842500	1250200	1290000	451580	3427600	932730
P13804	ETFA	6	28	25	16	21	18	17	15	78.4	0	323.31	25	1261700000	711430000	133930000	90157000	83491000	212530000	30114000
P38117	ETFB	6	24	23	21	20	20	20	19	72.9	0	248.37	19	1348900000	814200000	132070000	96454000	83262000	181770000	41117000
Q16134	ETFDH	6	37	31	7	11	21	10	9	64.3	0	323.31	42	82966000	63994000	3627700	3236700	5238500	5849300	1020300
O95571	ETHE1	6	12	12	2	3	5	2	1	75.2	0	140.03	20	47468000	39199000	1187100	1492200	1800300	3302100	488180
Q01844	EWSR1	6	6	3	2	4	5	3	2	16	0	93.2	28	15640000	5634200	1955000	2774100	1869800	3119800	286970
Q9NVH0	EXD2	6	31	29	9	7	10	10	2	61.5	0	198.81	46	29486000	23405000	1858700	925770	1187900	1982300	126760
Q9NV70	EXOC1	6	15	3	2	11	2	5	2	24.4	0	37.181	62	2958700	190640	331240	1305400	109030	976420	46047
Q96KP1	EXOC2	3	10	1	3	8	0	2	0	11.5	0	10.633	65	1481500	0	406520	678000	0	397010	0
O60645	EXOC3	3	5	0	1	1	2	1	0	10.6	0	30.457	50	394600	0	204720	91467	98408	0	0
Q96A65	EXOC4	6	10	1	2	7	2	4	1	13	0	12.237	74	1264900	103350	222940	509920	92298	312960	23477
O00471	EXOC5	4	10	1	0	6	2	2	1	19.1	0	6.3333	51	1678400	248620	0	773030	102440	554260	0
Q8TAG9	EXOC6	4	1	1	1	2	0	2	0	2.6	0.00021418	2.6812	57	382900	93752	75863	87205	0	126080	0
Q9UPT5	EXOC7	5	11	0	2	10	1	4	2	18.2	0	17.676	51	1849500	0	252490	1019200	51790	486920	39117
Q8IYI6	EXOC8	5	10	1	3	8	1	5	1	17.8	0	21.47	51	4468900	0	133700	670320	82242	686920	2895700
Q9Y2C4	EXOG	4	9	9	0	3	3	2	0	34.5	0	40.541	25	13536000	11531000	0	849360	768590	386700	0
Q01780	EXOSC10	3	17	2	0	16	0	0	1	26.6	0	34.125	70	2045200	198860	0	1749100	0	0	97302
Q13868	EXOSC2	4	8	2	0	7	1	3	0	33.8	0	24.896	21	6588600	974490	0	4543000	110390	960680	0
Q9NQT4	EXOSC5	3	7	3	0	6	2	1	0	45.1	0	68.834	14	9704300	2609900	0	6581900	512530	0	0
Q5RKV6	EXOSC6	4	8	1	1	8	2	1	1	37.5	0	43.48	16	8055000	603100	684710	6330600	436620	0	0
Q06265	EXOSC9	4	7	1	1	6	0	1	0	15.7	0	20.844	22	6797000	341850	1826500	3236200	0	1392500	0
Q16394	EXT1	4	5	0	1	4	1	3	0	9.5	0	20.624	48	1357000	0	108080	550370	33236	665310	0
Q93063	EXT2	5	7	1	0	5	2	1	3	17	0	19.553	48	1494900	139010	0	579820	115380	389590	271080
Q9UBQ6	EXTL2	5	3	1	3	1	2	3	0	16.4	0	26.871	19	7491900	575970	2667900	438980	671540	3137500	0
P15311	EZR	6	48	42	54	47	54	54	45	75.4	0	323.31	46	434530000	63607000	138490000	26222000	45606000	139720000	20876000
Q9Y624	F11R	6	13	6	8	6	5	10	5	42.1	0	87.451	21	34967000	5973300	11350000	2097200	994070	13909000	643700
P25116	F2R	4	4	0	1	2	1	1	3	9.9	0	21.088	17	3561400	0	949330	674030	0	1040700	897320
Q01469;A8MUU1	FABP5	6	15	5	10	8	9	11	10	83	0	199.88	13	101590000	13524000	20119000	16744000	15267000	24112000	11825000
O60427	FADS1	6	8	4	6	4	5	7	3	28.4	0	47.228	29	19884000	2113000	5506400	1802800	778320	9294900	388400
O95864	FADS2	4	3	2	4	3	1	4	1	9	0	7.1557	25	4163200	534600	737030	1346400	0	1545200	0
Q9UNN5	FAF1	4	5	2	2	1	0	3	0	8.5	0	5.2137	37	1901900	290020	698380	24890	0	888590	0
Q96CS3	FAF2	6	27	16	13	20	17	15	11	67.4	0	323.31	30	108080000	31666000	21292000	15399000	9827400	24243000	5654500
Q6P587	FAHD1	6	15	14	8	7	9	9	7	87.5	0	169.06	17	264010000	146720000	35372000	12035000	21284000	43409000	5190600
Q96GK7;Q6P2I3	FAHD2A;FAHD2B	6	13	12	4	4	6	4	4	52.5	0	213.05	18	76019000	46134000	6646200	4337000	5910800	12627000	364600
Q9NZB2	FAM120A	5	14	2	1	10	4	4	1	18.2	0	31.074	68	1945200	266960	165970	736610	275310	500380	0
Q9BYI3	FAM126A	3	5	1	3	3	0	3	2	13.2	0	17.535	36	1994800	0	874970	405360	0	714440	0
Q96TA1	FAM129B	3	5	0	1	3	2	0	2	12.5	0	5.9042	51	174090	0	0	93339	15263	0	65485
Q5BKY9;Q8N9E0	FAM133B;FAM133A	6	8	2	7	2	3	8	1	16.6	0	20.476	14	89328000	1333000	42394000	4197700	187890	40601000	614510
Q86VR2	FAM134C	6	5	5	4	2	5	4	1	16.1	0	22.601	22	13216000	2737300	3242900	1244600	1697700	3834800	458610
Q96C01	FAM136A	6	18	13	11	15	9	10	7	92	0	257.33	12	390280000	186090000	62468000	50829000	17036000	67805000	6052500
Q96A26	FAM162A	6	11	10	10	5	9	8	5	43.5	0	163.8	13	334700000	151790000	52733000	10856000	35335000	73387000	10605000
A8MVW0	FAM171A2	6	10	1	8	1	2	9	2	18.6	0	16.535	44	12844000	3694200	4074000	85931	61788	4645500	282540
Q8TBP5	FAM174A	4	2	1	1	1	1	1	0	23.2	0	16.351	6	3793800	0	1023200	1105200	648090	1017400	0
Q15018	FAM175B	3	5	0	4	3	0	4	0	13.5	0	6.6839	21	2647100	0	716840	389200	0	1541000	0
C9JLW8	FAM195B	5	3	1	1	2	2	1	0	41.2	0.00084104	2.3466	10	7307400	1204200	2655600	1127900	536740	1782900	0
Q9UK61	FAM208A	4	3	1	1	0	0	1	1	2.2	0	4.3902	104	155050	41920	54357	0	0	34614	24163
O75063	FAM20B	6	7	3	2	4	5	2	2	23.2	0	17.741	31	3096200	708830	223120	718160	748210	619530	78369
Q9BRX8	FAM213A	3	2	1	1	0	0	1	0	14.4	0	5.044	16	2234800	604860	921050	0	0	708880	0
Q641Q2	FAM21A	6	16	4	6	43	13	9	4	52.3	0	323.31	79	19624000	4015400	737070	12366000	903900	1393600	208040
P98173	FAM3A	3	2	0	1	0	1	1	0	11.3	0.0014511	2.1491	18	930600	0	323640	0	176150	430800	0
Q92520	FAM3C	6	13	8	10	10	8	10	8	49.3	0	179.67	19	54965000	6115300	11352000	8074500	8144800	18543000	2734800
Q9NUQ9;Q9H0Q0	FAM49B	4	7	0	6	1	1	7	3	31.2	0	53.943	24	16996000	0	6455000	274160	0	9672800	593780
Q8NBR6	FAM63B	4	3	0	2	0	1	3	3	7.7	0	9.1056	23	2689300	0	876930	0	123940	1234800	453650
Q96KN1	FAM84B	6	12	3	6	7	6	6	6	53.2	0	57.816	21	18600000	777770	6483200	2326700	1324500	6655100	1033000
Q9UBU6	FAM8A1	6	4	1	3	3	2	3	1	16.5	0	19.187	23	4131400	307370	369910	1135300	373480	1789000	156340
A1XBS5	FAM92A1	3	3	0	0	2	0	1	1	12.5	0	3.792	24	840590	0	0	289160	0	462340	89088
Q9Y3D0	FAM96B	4	5	2	3	0	3	2	2	54.6	0	34.891	8	11460000	0	4222400	0	2134600	4430500	672950
Q8NCA5	FAM98A	4	4	1	2	3	3	2	2	11.8	0	5.4083	30	979390	0	73027	222900	449940	233530	0
Q52LJ0	FAM98B	6	9	4	5	9	6	7	4	28.9	0	132.47	34	14280000	2140500	1760400	4639300	1201500	3630100	908490
Q9NVI1	FANCI	3	8	1	0	8	0	1	1	8.5	0	15.482	90	736120	0	0	702670	0	15106	18344
Q8WVX9	FAR1	6	17	15	8	12	8	9	8	35.7	0	113.29	36	56551000	24530000	7968000	7748300	2930400	11733000	1642300
Q96K12	FAR2	3	10	10	1	0	1	1	0	20	0	21.329	36	4116300	3506600	0	0	187130	422640	0
Q9Y4F1	FARP1	6	26	6	11	23	5	12	8	36	0	85.096	83	10587000	281500	2810700	3552200	213500	3353000	375860
O94887	FARP2	6	24	8	17	23	12	17	8	26.9	0	203.95	78	33226000	2260900	8690300	9709900	1619900	9720300	1224800
O95363	FARS2	5	12	11	1	2	3	3	1	32.8	0	36.064	32	6685200	5430400	72292	309730	251000	621780	0
Q9Y285	FARSA	6	16	7	11	13	9	12	6	47	0	176.01	36	24337000	2277900	5303600	5628000	1329000	7933400	1865400
Q9NSD9	FARSB	6	17	7	7	13	8	8	7	29.9	0	29.01	48	7845500	1266400	1469400	2142800	655070	1955200	356580
P25445	FAS	5	9	2	8	2	3	5	0	26	0	68.095	27	15773000	909560	6608600	436840	689390	7128100	0
P49327	FASN	6	99	49	68	48	62	71	63	51.5	0	323.31	150	79318000	7885100	21420000	3622100	6370700	34103000	5917200
Q53R41	FASTKD1	4	10	9	0	1	3	1	0	13.7	0	73.115	55	3119300	2529200	0	31920	59812	498420	0
Q9NYY8	FASTKD2	6	29	24	7	9	19	10	5	44.1	0	323.31	53	34168000	21617000	2444800	1421600	3691400	4585000	407740
Q7L8L6	FASTKD5	6	23	21	4	8	12	7	5	39.4	0	207.25	51	20081000	13263000	1060600	997070	1299600	2381600	1078900
Q14517	FAT1	4	13	1	4	3	0	5	3	4.4	0	17.564	234	400160	0	96727	60783	0	208810	33837
P22087	FBL	6	14	12	14	11	11	14	12	56.7	0	142.7	24	174850000	41683000	45713000	13513000	11144000	51577000	11221000
A6NHQ2	FBLL1	3	2	2	3	2	3	2	2	6.9	0.0090196	1.3508	25	2422000	1494900	0	208120	718920	0	0
P35556;F6U495;P35555	FBN2	4	7	2	0	3	3	0	2	3.9	0	11.927	154	138140	42502	0	17447	58560	0	19633
Q96IG2;Q9UKC9	FBXL20	6	9	4	2	6	5	1	4	25.2	0	16.487	32	4463600	900140	363290	1179200	602890	790010	628050
Q9UKB1;Q9Y297	FBXW11;BTRC	3	3	0	1	2	0	2	0	5.5	0	6.758	43	1143300	0	413890	334180	0	395250	0
Q9Y324	FCF1	4	3	1	2	0	3	1	0	17.2	0.0069034	1.4398	12	2388300	728760	380790	0	769830	508900	0
Q0JRZ9	FCHO2	5	12	0	4	11	1	2	1	17.2	0	59.789	54	3147500	0	693720	1987200	119050	308010	39538
P37268	FDFT1	6	23	11	15	14	13	17	16	54	0	323.31	27	94844000	13799000	21486000	16778000	6455200	29565000	6760800
P14324	FDPS	6	9	4	4	4	6	4	4	21	0	28.119	23	39915000	15388000	6365300	3091900	4006400	8758200	2305100
P10109	FDX1	6	10	9	6	6	6	7	1	42.4	0	162.06	14	94957000	43857000	12182000	9105000	10322000	19013000	476820
Q6P4F2	FDX1L	6	3	3	2	3	3	3	1	23.1	0	10.341	13	41731000	27796000	1806100	3239700	4053400	4433100	402600
Q9BRP7	FDXACB1	4	1	1	1	1	0	1	0	2.6	0.003632	1.7705	39	92798000	1079000	55184000	3460600	0	33074000	0
P22570	FDXR	6	34	33	21	19	25	28	9	67.4	0	323.31	38	235490000	130530000	26196000	10628000	15383000	49628000	3126800
P22830	FECH	6	27	25	11	15	16	13	7	68.6	0	321.1	35	144260000	93639000	10345000	10542000	8104500	19791000	1836200
P39748	FEN1	6	24	19	10	22	13	11	11	65	0	323.31	32	88323000	23002000	5375700	40352000	4017200	8780200	6795400
Q96AC1	FERMT2	6	9	2	2	4	7	4	2	21.2	0	39.281	47	4173700	532270	438630	508430	880430	1683400	130510
P09038	FGF2	4	4	0	2	3	0	3	1	13.5	0	6.3211	24	5209100	0	1770300	1390600	0	1895300	152870
P11362	FGFR1	3	3	2	3	0	1	4	3	8.8	0	6.6614	44	599720	0	27910	0	0	502910	68898
Q9NVK5	FGFR1OP2	5	8	1	5	4	4	6	2	36.4	0	57.957	22	9171400	0	4121300	563740	451840	3570900	463680
P21802	FGFR2	6	4	3	4	3	2	4	3	12.9	0	15.462	44	2504700	311850	603830	65505	168800	1195500	159160
P22607;P22455	FGFR3	6	5	2	8	4	1	6	3	13.5	0	45.535	40	7056100	408330	2614300	444680	80654	3336200	171890
P07954	FH	6	31	27	23	19	26	23	17	68.4	0	323.31	35	591580000	318310000	78500000	28352000	39091000	115940000	11390000
P49789	FHIT	5	6	6	2	1	2	4	0	64.6	0	28.374	13	33857000	25779000	1808500	1354600	904290	4010000	0
Q13642	FHL1	3	2	2	0	0	1	0	2	6.2	0	3.8909	30	1610800	1051900	0	0	158500	0	400350
O43427	FIBP	5	12	0	3	10	4	6	4	37.4	0	50.809	30	13196000	0	3297000	4600200	453090	3630500	1215600
Q6UN15	FIP1L1	5	5	1	5	0	2	4	1	14.6	0	59.478	29	5521300	253150	2765000	0	506670	1757200	239190
Q9Y3D6	FIS1	5	5	5	2	2	3	3	2	32.2	0	33.368	9	15975000	11238000	1037200	948460	960880	1790700	0
Q96AY3	FKBP10	6	28	19	23	22	22	25	16	38.8	0	288.19	39	248390000	25030000	78333000	25758000	18924000	92087000	8263300
Q9NWM8	FKBP14	5	7	1	2	4	1	5	0	35.5	0	18.538	15	19680000	431740	5763000	4290300	789830	8404800	0
Q5T1M5	FKBP15	6	45	11	9	44	10	8	6	43.5	0	323.31	70	24051000	1941900	1341800	18046000	1430500	1011300	279910
P62942;Q5VVH2	FKBP1A	6	7	2	5	3	1	7	3	82.4	0	49.449	6	85180000	8088100	24284000	7363000	2958000	36658000	5830000
P26885	FKBP2	6	11	4	7	9	6	6	5	65.5	0	41.791	10	103160000	12369000	27804000	22172000	6505800	26835000	7473600
Q00688	FKBP3	6	14	6	9	11	6	10	6	57.6	0	77.748	19	64610000	10081000	15489000	10898000	5749400	19144000	3248900
Q02790	FKBP4	6	35	11	25	10	19	30	16	84.1	0	323.31	38	92644000	4685000	29896000	3543900	6694800	41901000	5922900
Q9Y680	FKBP7	6	11	3	6	6	2	5	5	43.2	0	23.039	19	18728000	1491500	3359300	4638100	629100	7299400	1310800
Q14318	FKBP8	6	16	12	7	8	6	6	7	43.9	0	323.31	22	102950000	52237000	14244000	9556300	5347300	18427000	3137900
O95302;Q75LS8	FKBP9	6	15	7	9	10	6	6	5	24.7	0	30.023	30	25252000	3457100	7192900	4381000	1960800	6875100	1385600
Q8NFF5	FLAD1	6	23	21	3	3	13	5	3	53.2	0	112.98	39	17853000	14106000	355570	273420	1037600	2024000	56450
Q13045	FLII	4	9	0	4	5	1	5	0	9.5	0	32.564	79	834910	0	469180	110730	52029	202970	0
P21333	FLNA	6	146	90	118	121	109	122	103	66.6	0	323.31	160	328290000	29555000	96647000	41280000	21554000	118990000	20265000
O75369	FLNB	6	111	37	83	79	74	88	41	59	0	323.31	165	58183000	3278700	18217000	7831600	3993300	22483000	2379900
Q14315	FLNC	6	16	11	21	13	14	18	9	12.1	0	35.612	179	2819100	204700	1304000	128470	226290	819350	136300
O75955	FLOT1	6	49	33	42	41	37	43	40	89.7	0	323.31	34	1889400000	195430000	636130000	178980000	126850000	552270000	199710000
Q14254	FLOT2	6	63	42	51	51	45	52	43	83.6	0	323.31	41	1554300000	162440000	515300000	152070000	95908000	489570000	139010000
O43155	FLRT2	3	6	0	4	0	2	6	0	12.1	0	24.509	40	6852000	0	2745100	0	129160	3977700	0
Q9Y5Y0	FLVCR1	6	5	2	4	1	2	5	2	14.1	0	126.25	18	20956000	2370600	7031400	415080	647600	9188200	1302800
Q96PY5	FMNL2	6	19	2	16	6	7	20	5	19.4	0	118.77	72	9146900	172620	3473600	364590	224590	4635200	276370
Q06787	FMR1	5	11	1	8	8	10	8	3	22.2	0	80.879	51	5545000	0	1411900	860200	993790	2110300	168840
Q9Y2H6	FNDC3A	6	17	5	11	13	6	10	6	19.7	0	88.541	64	9338300	900040	2739200	2018200	717840	2289000	674010
P49354	FNTA	4	1	1	1	0	1	1	0	3.4	0	3.2579	21	475230	65944	133770	0	61002	214510	0
P85037;Q01167	FOXK1	5	4	2	3	0	2	2	3	5.3	0	8.3822	40	1855600	471300	644590	0	166240	418170	155300
Q96CU9	FOXRED1	5	17	13	4	4	9	7	0	39.1	0	43.027	26	32534000	22292000	1172600	1273100	2294600	5501800	0
Q8IWF2	FOXRED2	5	5	1	2	1	3	3	0	10.7	0	8.9739	40	2119600	145240	240700	65667	116280	1551700	0
Q05932	FPGS	5	3	3	1	1	1	1	0	9	0	6.8465	33	2024600	969370	334310	186530	92606	441760	0
Q14331	FRG1	5	7	3	4	2	1	6	0	26	0	10.971	16	8970200	1352200	2097600	994170	365330	4160900	0
Q6ZNA5	FRRS1	6	10	3	8	2	4	8	6	18.6	0	64.351	32	42073000	3195500	16018000	1986400	2774600	13451000	4647400
Q16658	FSCN1	6	32	15	26	15	23	24	18	71	0	323.31	37	133210000	22398000	39950000	7355100	17444000	37006000	9057200
Q5CZC0	FSIP2	4	2	1	2	0	1	1	0	0.4	0.0022426	1.8937	474	238660	22136	166890	0	14310	35326	0
Q12841	FSTL1	4	4	1	2	0	0	2	3	14.6	0	4.0555	23	1566400	310860	336570	0	0	602010	316930
P02794	FTH1	6	15	10	14	10	12	14	11	71.6	0	323.31	15	834060000	50697000	287610000	37926000	58962000	351440000	47432000
P02792	FTL	6	11	8	11	8	10	11	10	56	0	268.63	13	830890000	29824000	328540000	34638000	29259000	383240000	25389000
Q9UI43	FTSJ2	3	8	7	0	2	4	1	1	34.6	0	31.753	17	23293000	22036000	0	435520	821280	0	0
Q8IY81	FTSJ3	5	10	2	5	1	3	8	3	18.4	0	23.098	53	3581300	64403	1108500	39207	172260	2196900	0
Q96AE4	FUBP1	6	21	17	23	1	21	24	13	47.5	0	239.53	42	91208000	11285000	33674000	116720	7205300	33254000	5672200
Q96I24	FUBP3	6	17	8	17	5	15	14	6	45.8	0	105.63	41	24525000	3231800	8871700	914610	3079600	7324900	1102300
P04066	FUCA1	6	27	16	19	16	22	18	25	57.1	0	227.03	31	579470000	54479000	189870000	44590000	33733000	184590000	72207000
Q9BTY2;Q8N1Q1	FUCA2	6	34	19	23	19	24	24	32	56.7	0	323.31	28	361230000	49367000	88784000	41854000	38693000	91585000	50942000
Q9BWH2	FUNDC2	4	6	5	1	1	1	2	1	23.8	0	8.793	13	11311000	8228100	1290700	0	0	1593300	198360
P35637	FUS	6	10	7	9	8	9	7	6	24.9	0	323.31	24	144850000	38290000	32750000	12726000	13066000	41032000	6986300
Q16595	FXN	5	6	6	2	2	1	2	0	36.7	0	25.848	16	16056000	9061900	2313000	999990	569810	3111500	0
P51114	FXR1	6	20	7	14	13	12	16	7	44.9	0	117.21	44	46793000	2541400	13254000	6166800	4272500	18461000	2097600
P51116	FXR2	6	16	8	12	7	11	15	7	40.3	0	127.74	51	11337000	1276800	2780300	1008500	1492500	4432100	346470
Q9BQS8	FYCO1	6	109	24	53	99	38	49	41	68.9	0	323.31	110	89964000	4661600	20938000	32384000	4608500	22244000	5127200
P06241;P09769;P06239	FYN	6	23	8	25	17	19	25	15	54	0	211.37	37	131340000	4319800	43904000	6601200	9873900	59309000	7331500
Q96QD9	FYTTD1	3	1	1	1	0	1	1	0	3.5	0	4.5146	29	1470900	342000	537390	0	0	591490	0
O60353	FZD6	4	1	0	1	0	1	1	1	2.8	0	6.2185	36	1419000	0	625010	0	95214	617400	81363
Q13283	G3BP1	6	20	12	14	13	17	17	14	46.6	0	323.31	30	142740000	14277000	33677000	20869000	13312000	53038000	7569200
Q9UN86	G3BP2	6	13	7	10	10	11	12	8	38	0	217.97	36	35812000	5512200	7466400	5075600	3719900	11621000	2416700
P11413	G6PD	6	10	5	5	2	5	3	1	28.2	0	20.73	42	5860500	2164400	1261900	163010	378580	1809800	82795
P10253	GAA	6	48	42	47	42	43	48	44	43.6	0	323.31	47	1940500000	172870000	647090000	168340000	142610000	560080000	249470000
O95166	GABARAP	5	3	2	3	0	1	2	1	12	0	3.5852	5	36217000	4848900	14296000	0	1809000	12152000	3111200
P60520	GABARAPL2	6	7	4	5	3	3	7	4	47	0	15.111	9	85942000	3615500	27197000	4024100	4968800	37809000	8326600
Q8TAE8	GADD45GIP1	6	17	13	11	10	11	12	9	64	0	159.75	15	235400000	111980000	28801000	17496000	25530000	45253000	6335600
O14976	GAK	3	3	2	2	0	0	1	0	2.7	0	6.2639	80	4029800	3818600	162230	0	0	48901	0
P22466	GAL	4	2	0	1	2	1	1	1	22.8	0	4.5708	10	4435900	0	1364800	1529900	1443700	0	97607
P34059	GALNS	6	24	10	18	7	18	18	19	56.1	0	323.31	29	141120000	8060900	54625000	3554500	10954000	41789000	22141000
Q10472;Q8IUC8	GALNT1	3	3	0	1	1	3	1	0	5.2	0	10.93	39	877510	0	241470	0	453620	182430	0
Q10471;Q8N4A0	GALNT2	6	25	7	8	12	21	11	4	47.1	0	105.58	39	23673000	2282800	8049500	2658600	4474700	5926800	280260
Q86SF2	GALNT7	6	15	8	6	6	11	8	4	28	0	121.05	50	10741000	1964500	1709400	1168500	2558900	3078800	260560
Q9H2C0	GAN	3	4	2	0	3	1	1	0	7.5	0	2.8181	41	1236000	287160	0	277820	670990	0	0
Q14697	GANAB	6	68	51	56	55	58	60	53	73.2	0	323.31	58	1194500000	196710000	255230000	129400000	117020000	416740000	79406000
P17677	GAP43	6	6	2	5	1	2	6	1	47.9	0	60.34	18	23283000	915730	9252500	166480	685750	12134000	128350
P04406	GAPDH	6	34	20	29	26	22	26	26	95.2	0	323.31	21	7314300000	905150000	2400800000	608410000	567820000	2293500000	538590000
Q14C86	GAPVD1	6	11	1	6	3	2	6	2	9.1	0	15.434	83	1573300	99159	411210	72348	61395	858590	70615
Q9NY12	GAR1	6	5	2	1	4	3	2	2	21.7	0	7.1981	22	4754000	2588700	55507	778470	549980	385370	395910
P41250	GARS	6	36	28	17	15	21	23	9	54.3	0	299.95	60	61981000	28891000	8871600	2860400	3854300	16514000	990420
P22102	GART	6	47	21	32	23	35	38	26	58.4	0	323.31	66	69335000	10072000	17134000	5217500	6037800	26639000	4235000
P54826	GAS1	6	12	4	5	8	9	4	3	41.2	0	267.86	20	33484000	4872800	6022300	8944200	4714700	6920500	2009900
Q86YP4	GATAD2A	5	7	2	8	0	3	8	8	16.1	0	41.3	49	7122800	879120	2974800	0	144160	2418300	706360
Q8WXI9	GATAD2B	4	6	4	4	0	2	3	3	16.4	0	14.969	46	1397500	0	958600	0	92241	242430	104240
O75879	GATB	6	25	23	8	9	13	9	6	56.9	0	320.28	36	48748000	30554000	4734000	1988600	3677300	6986000	808660
H0YIV9;O43716	GATC	6	7	8	5	5	5	5	4	60.1	0	130.97	12	131900000	78747000	14043000	8911300	12656000	15350000	2194800
P04062	GBA	6	34	27	30	27	27	33	32	58.2	0	323.31	34	2573500000	223160000	854860000	172750000	187020000	828210000	307520000
O75323	GBAS	6	20	21	15	14	18	17	7	71.3	0	285.92	25	219610000	129820000	18786000	11906000	17484000	38747000	2861900
Q92538	GBF1	3	3	0	1	1	1	3	1	2.6	0	3.8995	115	202860	0	0	31763	0	152160	18940
O75600	GCAT	5	12	12	1	3	5	4	0	47	0	201.95	23	22755000	19301000	548130	349940	798700	1757200	0
Q8IWJ2	GCC2	3	5	0	1	4	1	0	0	4.5	0	8.4105	153	124130	0	16247	97729	10156	0	0
Q92947	GCDH	6	19	15	11	10	12	12	7	62.3	0	323.31	31	130170000	65719000	17810000	7642400	7817600	28454000	2726500
P16383	GCFC2	3	3	0	1	1	0	0	1	5.9	0.0012508	2.2163	59	955420	0	195100	19311	0	0	741000
Q92616	GCN1L1	6	102	33	22	93	28	36	22	44.9	0	323.31	199	24117000	3210300	5194800	7222000	1619200	5347200	1523200
P23434	GCSH	6	5	4	2	2	3	2	2	46.2	0	263.65	8	684390000	375640000	84182000	44092000	52029000	113090000	15359000
Q8TB36	GDAP1	3	7	7	0	1	0	1	0	28.2	0	48.281	20	13262000	12199000	0	301930	0	761560	0
Q9NXN4	GDAP2	6	18	7	6	11	11	7	6	39.6	0	291.23	31	26029000	2396300	2495300	6542400	3421500	5168400	6005100
Q9NZC3	GDE1	6	7	1	3	2	4	5	3	23.9	0	11.519	22	10693000	293410	3117800	850230	1020900	4283400	1126800
P31150	GDI1	5	5	8	10	5	8	10	7	37.6	0	48.521	29	4029400	0	1721800	247070	84233	1880600	95647
P50395	GDI2	6	21	17	18	16	19	18	16	61.6	0	323.31	32	92962000	9556000	28880000	6149100	8253300	34565000	5558700
Q8N9F7	GDPD1	5	8	2	4	5	4	6	4	36.9	0	51.024	24	15644000	0	5720200	3293600	349530	5759200	521740
Q8TEQ6	GEMIN5	4	11	0	3	11	3	2	0	10.1	0	40.447	106	1174800	0	296930	641820	51101	184920	0
P55789	GFER	5	9	8	2	3	5	2	1	51.7	0	50.246	12	25548000	16833000	951620	1602200	2558400	3602300	0
Q96RP9	GFM1	6	51	44	21	26	31	27	21	59.3	0	323.31	51	194640000	117440000	14288000	11222000	14409000	33147000	4126700
Q969S9	GFM2	6	34	31	7	12	11	11	2	53.5	0	322.83	49	36947000	28924000	979640	1597900	1600400	3805800	38807
Q06210;O94808	GFPT1	3	5	0	2	0	0	4	1	10.2	0	28.033	53	1255300	0	383350	0	0	792270	79698
O75223	GGCT	4	3	1	2	1	0	0	2	30.3	0	17.003	16	2624200	747000	904120	294350	0	0	678700
P38435	GGCX	4	5	1	3	1	3	3	1	8.4	0	31.352	38	1675500	0	579990	0	324980	611290	159190
Q92820	GGH	6	31	22	24	19	20	24	26	62.6	0	323.31	22	5729000000	654410000	1629200000	492870000	463050000	1652800000	836670000
Q9UJ14	GGT7	6	9	2	4	3	4	4	1	14.2	0	26.903	31	4434900	359590	1065900	603740	327490	1888400	189710
Q8N2G8	GHDC	6	4	1	2	3	3	1	3	8.1	0	22.195	32	3281300	209140	1645900	555120	158130	465360	247650
Q9H3K2	GHITM	5	7	6	2	1	3	3	1	14.5	0	24.926	22	24169000	16468000	580210	0	1838400	4990600	292390
Q9NWU2	GID8	5	2	0	1	2	1	1	1	18	0	12.461	19	2721400	0	1072300	393970	176640	876980	201580
Q6Y7W6	GIGYF2	6	28	4	12	21	5	15	8	29.9	0	188.59	79	7897100	196120	1834300	3441300	117870	2090900	216610
O14908	GIPC1	6	11	2	11	3	4	8	1	38.1	0	43.369	23	21782000	3212600	6618900	1369500	2592800	7611700	376690
Q9Y2X7;Q14161	GIT1	6	10	1	2	4	4	4	3	17.5	0	15.482	50	2750100	251480	814690	207820	204650	992620	278860
P17302	GJA1	6	18	5	16	7	11	15	12	42.9	0	323.31	25	136770000	10056000	45239000	6976500	7243800	54244000	13015000
P36383	GJC1	5	3	1	3	0	2	3	2	12.6	0	75.37	25	25986000	850400	10128000	0	1727900	11552000	1726800
P32189;Q14409	GK;GK3P	5	17	20	3	3	3	4	0	44.5	0	76.876	34	30822000	26651000	1365700	505590	916700	1382900	0
P06280	GLA	6	35	20	25	26	23	27	27	62.5	0	323.31	31	3420900000	314480000	1033900000	329670000	296110000	904060000	542690000
P16278	GLB1	6	31	18	25	23	21	25	25	44.3	0	323.31	36	1934600000	194980000	605010000	143760000	172990000	586270000	231610000
Q6UWU2	GLB1L	3	2	1	1	1	0	1	1	4.3	0.0053699	1.5803	48	600550	232030	141800	0	0	226710	0
Q8IW92	GLB1L2	4	4	0	1	1	2	1	1	10.2	0	6.3433	33	684280	0	194630	49242	156470	283930	0
P23378	GLDC	6	38	35	6	9	17	8	5	51.8	0	323.31	66	36755000	30912000	721020	989920	1766400	2059600	306880
Q53GS7	GLE1	5	7	2	3	2	3	4	1	13.2	0	18.534	56	1325600	249870	332490	139080	119980	484190	0
Q92896	GLG1	6	51	24	25	27	41	30	21	51.8	0	323.31	84	30606000	5606100	3993600	4706400	7449300	6535300	2315000
Q9H4G4	GLIPR2	5	7	2	4	2	3	5	2	71.4	0	77.669	12	57357000	6258500	23134000	0	3746100	21869000	2349900
Q8WWB7	GLMP	6	5	3	4	2	3	5	3	19.5	0	192.15	10	530930000	76110000	114480000	54502000	67649000	117220000	100970000
Q04760	GLO1	6	11	7	7	6	8	7	8	70.7	0	43.845	14	178450000	26917000	57240000	7028700	11877000	63218000	12166000
Q9HC38	GLOD4	6	14	10	8	4	5	9	3	56.9	0	72.996	24	25722000	12306000	5124800	519660	1043900	6205400	522810
O76003	GLRX3	4	6	1	4	0	1	2	2	28.7	0	25.071	22	4022600	0	2542500	0	216620	1060800	202690
Q86SX6	GLRX5	6	9	7	5	6	6	6	4	41.4	0	164.78	10	403020000	203300000	41458000	38663000	25379000	84891000	9330100
O94925	GLS	6	34	30	19	25	24	22	25	52.5	0	323.31	49	199650000	115180000	12630000	16205000	20397000	28195000	7044900
P00367;P49448;A6NF36	GLUD1;GLUD2	6	45	42	29	33	36	33	26	68.8	0	323.31	39	1115600000	660480000	107820000	70925000	77283000	176080000	22968000
P15104	GLUL	4	6	1	4	0	2	5	0	21.2	0	51.34	22	5870100	350410	1478200	0	343660	3697800	0
Q49A26	GLYR1	4	7	7	1	0	2	1	2	17	0	30.135	36	4307000	3349600	0	0	202040	516470	238860
P17900	GM2A	6	11	8	8	8	8	9	9	37.8	0	51.355	11	1100600000	91378000	364730000	104540000	76095000	312750000	151120000
Q9Y692	GMEB1	4	5	1	3	0	2	3	0	13.8	0	41.27	25	2989600	199430	1127900	0	185030	1477200	0
P60983;O60234	GMFB	6	6	1	4	2	3	4	2	46.5	0	8.9224	12	18314000	2222300	5148000	910660	778560	7841600	1412700
Q9P2T1;P36959	GMPR2	6	4	2	3	2	3	3	1	12.4	0	6.4828	21	6143600	748440	1973300	865180	932630	1236800	387310
P49915	GMPS	6	10	4	5	2	2	7	6	29.7	0	79.506	54	4800100	731060	802160	62884	173790	2454800	575330
P29992	GNA11	6	16	14	18	13	19	21	11	69.4	0	230.08	28	196960000	21488000	59814000	9105000	16965000	81586000	7999800
Q14344	GNA13	6	20	9	18	13	14	17	13	58.4	0	223.05	29	164390000	10481000	56039000	8246400	9088800	72005000	8532900
O95837;P19086	GNA14	5	3	7	5	4	7	8	5	28.5	0	5.2396	28	4387500	697040	426640	0	746680	2265900	251280
P63096	GNAI1	6	12	16	21	22	20	25	23	73.4	0	246.23	23	100100000	8851200	28529000	5708800	9088600	41229000	6696600
P04899;P19087;P11488;A8MTJ3;P09471	GNAI2	6	16	17	25	24	23	26	25	82.8	0	323.31	26	107450000	8158400	23461000	13078000	12024000	38238000	12486000
P08754	GNAI3	6	21	20	26	24	25	28	25	79.1	0	323.31	23	708270000	86769000	186260000	66380000	58632000	261760000	48473000
P50148	GNAQ	6	18	8	14	10	18	21	11	68.2	0	95.678	28	74462000	2722800	25543000	2469300	3771000	37146000	2810200
Q5JWF2;P38405	GNAS	6	26	16	17	17	20	21	19	23.5	0	137.38	52	148850000	17843000	45494000	10597000	12150000	50176000	12589000
P62873;P16520	GNB1	6	12	14	18	18	16	19	16	76.2	0	323.31	18	1554700000	196920000	393660000	125850000	181680000	538390000	118180000
P62879	GNB2	6	8	15	15	15	17	15	16	70.6	0	323.31	18	232620000	37238000	43843000	28300000	33357000	63650000	26228000
P63244	GNB2L1	6	28	17	15	26	19	12	16	85.2	0	323.31	22	353190000	68534000	37773000	131250000	37368000	53705000	24558000
Q9HAV0	GNB4	6	14	15	17	16	14	16	13	75.6	0	323.31	19	192400000	26621000	45452000	24274000	22904000	49336000	23809000
P50151	GNG10	6	4	2	4	2	2	3	2	75	0	15.33	6	91298000	5229500	25863000	10001000	5843600	40324000	4036900
Q9UBI6	GNG12	6	7	6	7	6	5	7	6	80.6	0	144.75	6	797930000	82273000	228940000	45159000	47535000	349130000	44904000
P63218	GNG5	6	6	2	5	4	4	4	4	76.5	0	55.28	6	347010000	32770000	107140000	34522000	26531000	123870000	22174000
O60262	GNG7	3	2	1	1	0	1	2	0	30.9	0	3.6266	6	16267000	0	4591300	0	1018300	10657000	0
Q13823	GNL2	4	3	0	1	1	2	1	1	5.2	0.0016526	2.0901	48	619430	0	209800	0	63972	225220	120440
Q9BVP2	GNL3	6	18	8	8	8	6	8	6	34.2	0	108.11	38	11715000	1623700	3312300	2461000	632650	2576400	1108800
O15228	GNPAT	4	21	20	0	2	5	0	1	37.5	0	134.55	53	9380300	8377500	0	478610	505490	0	18724
Q9UJJ9	GNPTG	3	3	0	1	1	2	2	0	24.3	0	23.606	16	1834400	0	0	460000	259160	1115300	0
P15586	GNS	6	29	20	29	22	25	29	26	45.7	0	323.31	29	3868100000	309050000	1391900000	284930000	275050000	1196400000	410710000
Q08379;Q8IXS0	GOLGA2	6	22	10	3	15	10	6	3	27.6	0	101.22	72	5004300	1329900	101580	2214200	991830	238290	128610
Q08378	GOLGA3	5	14	1	2	12	1	4	0	12.3	0	18.47	110	1557000	12054	247270	880870	39990	376790	0
Q8TBA6	GOLGA5	4	8	1	1	3	3	2	0	13.5	0	9.2359	54	729130	109740	0	365930	203720	49737	0
Q7Z5G4;Q2TAP0	GOLGA7	6	9	3	8	5	9	8	5	58.4	0	37.925	12	115960000	3000300	42159000	4153700	7206000	54222000	5214700
Q14789	GOLGB1	6	87	22	18	67	28	26	7	36.1	0	323.31	269	7426000	1082600	1414000	2652200	775890	1405900	95370
O00461	GOLIM4	6	20	8	8	8	17	13	8	30.5	0	178.14	49	23273000	4098300	2503500	2240600	4644300	8828100	958080
Q8NBJ4	GOLM1	6	14	5	4	3	12	7	2	35.9	0	22.088	32	9908600	2063300	1415100	688950	3242400	2280900	217900
Q9Y3E0	GOLT1B	6	1	1	1	1	1	1	1	9.4	0	27.657	8	49352000	10184000	16313000	1239500	4864800	14016000	2734900
Q9HD26	GOPC	3	3	1	0	3	0	1	0	10	0.0032402	1.8084	31	921160	233210	0	315120	0	372820	0
Q9H8Y8	GORASP2	5	7	1	3	3	4	3	1	25.7	0	42.238	18	9441500	0	2841600	1645500	1706400	3009500	238600
O95249	GOSR1	6	10	4	6	5	8	8	5	41.6	0	36.003	21	24400000	1843500	5028000	2317300	3540400	10483000	1187600
P17174	GOT1	6	16	2	13	3	8	11	5	41.4	0	100.79	30	20869000	397910	11247000	447190	1063300	7063200	650180
P00505	GOT2	6	37	34	25	28	30	28	21	81.4	0	323.31	37	1730000000	1032400000	181530000	116740000	121280000	242210000	35867000
O43292	GPAA1	6	5	1	1	2	2	2	4	9.3	0	7.6679	24	3920900	538490	965900	424370	345850	1289000	357270
Q5T3I0	GPATCH4	4	5	1	1	5	0	1	2	15.9	0	27.834	38	4439400	0	317600	1572500	0	240560	2308700
P35052	GPC1	4	19	0	5	17	0	6	2	41	0	121.66	38	11482000	0	2348400	7458800	0	1606700	68463
P51654;REV__Q96HE7	GPC3	6	9	1	3	8	2	1	1	18.1	0	15.752	30	8192700	91745	1678400	5859800	146230	269320	147230
O75487	GPC4	6	21	3	9	21	4	7	11	41.7	0	323.31	41	33450000	172530	6125700	20907000	595320	3617300	2032100
Q9Y625	GPC6	5	12	1	7	11	2	8	5	35.7	0	154.13	41	12062000	0	2998200	4245500	328940	4012000	477410
Q8N335	GPD1L	4	7	6	1	1	3	1	0	26.2	0	38.365	28	5435700	5129500	0	49399	80101	176720	0
P43304	GPD2	6	58	52	19	25	28	22	13	73	0	323.31	56	148790000	101780000	10179000	7961600	6612600	20234000	2027100
Q9NQX3	GPHN	6	9	2	7	1	4	6	3	17.8	0	30.216	55	3660200	34231	1709500	98030	398070	1338200	82187
P06744;K7ESF4;Q8N196	GPI	6	21	17	15	8	15	18	8	48.9	0	242.51	41	69243000	16931000	15799000	1914400	4844200	27004000	2749600
Q13491	GPM6B	4	2	2	0	1	1	0	2	11.3	0.00042644	2.5828	7	7369500	2677300	0	1584200	968790	0	2139100
Q96N19	GPR137	5	2	2	1	0	1	1	2	5	0	6.1807	20	6995900	1019600	1648600	0	611110	1661500	2055000
Q7Z3F1	GPR155	5	3	0	3	2	1	3	3	6.1	0	102.13	33	7120600	0	3086300	562940	188750	2115500	1167200
Q86V85	GPR180	6	3	3	1	1	3	2	1	8.9	0	58.787	15	7490000	1185300	1920400	293430	1160600	2369800	560520
P0CG08;B7ZAQ6	GPR89B;GPR89A	4	6	3	2	3	3	1	2	17.4	0	13.282	29	3605400	1271300	614680	888520	830970	0	0
Q9NZH0	GPRC5B	6	2	1	1	1	1	2	2	6.5	0	4.8279	12	11159000	636610	3862200	942780	403770	4049700	1264100
Q13098	GPS1	4	3	2	1	0	2	2	1	7.3	0	4.6425	36	1535300	509760	271400	0	316140	438030	0
Q8TD30;P24298	GPT2	5	18	15	2	2	8	6	1	52.6	0	323.31	36	22850000	17781000	953760	140470	1666400	2308800	0
P07203	GPX1	6	11	8	5	2	7	6	4	66	0	74.071	14	53033000	33741000	2304300	835220	4897100	10785000	470970
Q8TED1	GPX8	6	7	3	3	3	5	3	4	24.9	0	8.45	17	12658000	840430	4825300	1210300	1936700	2830100	1014800
Q96CP6	GRAMD1A	6	11	3	9	8	7	7	5	23.9	0	43.185	47	9161300	501780	2598000	1715200	957110	2852900	536290
P62993	GRB2	6	13	3	10	4	9	10	4	72.8	0	26.804	21	33013000	1252300	14800000	498570	1865800	14282000	315350
Q9UBQ7	GRHPR	6	17	17	10	6	13	7	5	51.8	0	213.64	21	124370000	80150000	11647000	4283800	10315000	15805000	2165100
Q4V328	GRIPAP1	5	20	0	4	18	3	6	1	35	0	84.366	64	5407300	0	785270	2930400	177580	1426300	87729
P43250	GRK6	6	12	5	8	6	5	7	7	32.6	0	37.043	42	9802100	1336900	2247800	1089500	820230	3126100	1181700
P28799	GRN	6	20	12	9	13	14	8	13	46.7	0	323.31	27	963080000	251350000	14090000	66642000	217150000	11656000	402190000
Q9HAV7	GRPEL1	6	23	19	19	17	17	18	10	73.3	0	323.31	20	1054600000	559900000	101920000	65709000	104570000	197590000	24896000
Q8TAA5	GRPEL2	5	10	7	1	6	6	1	1	54.7	0	76.966	19	31095000	16397000	808040	2462700	4961800	6465400	0
Q12849	GRSF1	6	25	18	19	15	18	22	11	51.5	0	323.31	34	308430000	124290000	45612000	17021000	28650000	84242000	8610500
Q9BQ67	GRWD1	6	12	2	4	8	2	6	2	39.7	0	101.98	26	16876000	1276600	4805600	3002800	925630	6296600	568370
P49840;M0QYV0	GSK3A	4	4	1	4	6	1	4	2	23.4	0	15.961	25	1932500	0	605540	863760	0	291880	171300
P49841	GSK3B	5	5	3	6	5	4	5	1	34.3	0	26.807	29	8444600	466530	2651300	2091500	798560	2436800	0
P15170;Q8IYD1	GSPT1	6	21	5	14	9	11	15	6	47.7	0	102.6	35	39418000	2589300	12088000	2193600	2857700	17842000	1848400
P00390	GSR	6	24	21	14	10	19	15	8	68.8	0	323.31	33	146980000	80183000	19935000	5801000	11871000	27731000	1457200
P48637	GSS	5	15	1	12	1	5	11	1	40.7	0	42.331	38	9326500	1120600	4479300	168240	532650	3025800	0
Q9Y2Q3	GSTK1	6	16	14	10	8	10	11	6	67.7	0	304.21	19	173650000	103930000	17742000	10137000	5903700	32688000	3251500
P78417	GSTO1	6	8	2	4	2	4	5	3	39.8	0	46.162	17	10055000	827180	2363700	231710	668470	5425300	538150
P09211	GSTP1	6	10	6	8	8	8	9	6	53.3	0	323.31	13	450840000	40895000	135690000	21730000	32439000	196390000	23693000
P78347	GTF2I	6	83	42	75	53	33	72	59	64.3	0	323.31	67	446090000	32109000	168220000	17750000	11528000	196400000	20084000
Q12789	GTF3C1	5	19	10	4	3	4	6	4	13.1	0	51.401	134	1414400	927120	0	43050	50477	365110	28615
Q8WUA4	GTF3C2	4	5	2	1	0	3	1	2	8.6	0	16.231	44	871590	554510	126790	0	107710	82580	0
Q9Y5Q9	GTF3C3	6	11	4	7	3	1	7	2	15	0	22.772	53	3386300	827100	1269400	333570	23769	771910	160540
Q9UKN8	GTF3C4	6	8	4	3	2	2	1	2	13.4	0	14.941	64	6389600	5678900	202890	203290	121430	49778	133320
Q9Y5Q8	GTF3C5	5	8	6	3	0	2	3	1	19.3	0	13.895	43	3860800	1813700	1038800	0	78587	788390	141310
O00178	GTPBP1	5	3	2	2	2	1	2	1	6.7	0	11.44	40	3373100	390680	1277800	397130	119470	1188100	0
A4D1E9	GTPBP10	6	25	24	9	10	15	11	4	64.1	0	238.89	32	59285000	38274000	5147400	2647700	3978800	8771100	465940
Q969Y2	GTPBP3	6	17	13	9	8	14	8	5	37.8	0	232.92	27	46282000	28290000	4552400	1603300	4476600	6534000	825710
Q9BZE4	GTPBP4	3	9	7	0	0	6	0	2	14	0	16.812	52	2226200	1219900	0	0	928010	0	78305
O43824	GTPBP6	6	21	18	6	8	14	7	2	51.7	0	150.86	35	35268000	23528000	1846700	2258000	3378700	3847900	408630
Q8N442	GUF1	6	27	24	4	5	15	8	5	55.6	0	224.2	52	30983000	23068000	2080400	797940	2799200	1827100	410400
Q16774	GUK1	6	9	7	5	4	6	7	3	53.8	0	76.279	16	106250000	61326000	11396000	5650900	7681500	19183000	1015700
Q9UBP9	GULP1	5	16	1	10	4	0	14	2	50.7	0	31.071	25	14036000	87756	2974300	1270700	0	8904600	798860
P08236	GUSB	6	34	25	31	25	30	30	27	46.7	0	323.31	34	551270000	43698000	235050000	27355000	46454000	172340000	26377000
Q4G148	GXYLT1	6	8	4	4	5	5	6	4	16.8	0	11.47	26	8021500	1700400	807540	1514400	993120	2442400	563660
P13807	GYS1	5	8	1	2	1	4	2	1	15.9	0	11.719	46	2224400	0	718460	430850	382720	586130	106270
P07305	H1F0	5	6	6	5	0	4	4	3	23.2	0	19.748	13	45034000	24010000	8556300	0	2194300	9947800	325740
Q92522	H1FX	6	6	5	4	4	5	3	2	23.5	0	55.164	15	91075000	62356000	7385200	2604000	2985500	14764000	981270
Q71UI9;P0C0S5	H2AFV;H2AFZ	6	3	5	5	5	4	5	5	31.2	0	63.045	8	1073800000	241920000	398550000	15977000	72702000	269240000	75368000
P16104;REV__Q8NB25	H2AFX	6	3	12	12	7	9	12	9	51	0	262.41	9	11339000000	3791600000	2726100000	249570000	979260000	2762500000	830290000
O75367	H2AFY	6	15	16	8	8	7	9	12	43.8	0	323.31	21	172810000	67982000	38032000	6109500	6682000	43116000	10891000
Q9P0M6	H2AFY2	6	8	8	6	3	6	8	6	38.4	0	66.495	22	26845000	7464200	8877200	211080	738030	8365300	1188800
P57053	H2BFS	5	2	16	20	12	12	19	14	77.8	0	3.1578	12	29236000	562840	13641000	0	4257900	10036000	738320
Q14520	HABP2	4	4	1	1	3	0	1	0	7.9	0.00021413	2.6796	30	1667900	249140	439490	256050	0	723220	0
Q6Y1H2	HACD2	5	2	1	2	1	1	2	0	8.7	0	4.6353	12	16322000	1359400	7336300	1256000	422620	5947800	0
Q9P035	HACD3	6	14	7	10	8	7	11	9	31.8	0	174.26	19	159120000	30295000	33154000	22986000	10144000	49282000	13254000
Q9UJ83	HACL1	6	26	26	14	11	12	15	13	59.3	0	323.31	36	105140000	58291000	14572000	5667900	5329000	19048000	2227400
Q16836	HADH	6	28	25	19	18	22	21	17	76.8	0	323.31	21	1497200000	808800000	192870000	95919000	92098000	281340000	26221000
P40939	HADHA	6	70	65	47	50	52	55	43	74.8	0	323.31	55	851330000	502830000	72667000	56534000	57043000	141160000	21100000
P55084	HADHB	6	36	31	25	25	27	28	24	72.6	0	323.31	34	838020000	487060000	89438000	38456000	55090000	147960000	20016000
Q16775	HAGH	6	11	11	3	4	6	4	2	53.2	0	60.258	23	31975000	21852000	2352200	1555200	1913600	4104800	197320
P12081	HARS	6	7	6	4	2	8	6	5	26.5	0	29.232	43	3587100	509700	565760	253740	534210	1622400	101290
P49590	HARS2	6	29	29	7	12	21	12	9	61.3	0	222	39	73169000	53711000	2881500	3420900	5599700	6657600	898380
O14929	HAT1	6	5	2	1	2	1	1	5	17.2	0	24.536	26	6128100	1006800	1210700	538970	387070	2005600	978870
O00165	HAX1	6	15	13	12	6	14	12	7	78.9	0	134.53	20	96032000	38281000	15359000	2768500	12757000	24760000	2105200
Q9Y450	HBS1L	6	11	1	3	8	3	4	2	23.8	0	42.284	47	3997800	152100	640010	1520600	203870	1337800	143430
P53701	HCCS	6	26	25	9	12	15	9	6	75.7	0	184.8	20	143250000	97390000	9306900	7997100	9742900	17235000	1573600
P51610;Q9Y5Z7	HCFC1	6	22	16	13	2	4	12	9	15.5	0	55.622	87	6249800	2385100	1083100	400200	111750	1635200	634430
Q13547	HDAC1	5	5	3	6	5	4	8	4	22.4	0	25.69	29	3425600	0	1103900	85467	294720	1827500	114050
Q92769	HDAC2	6	8	9	8	6	6	9	9	39.3	0	107.57	29	49905000	9900200	12014000	1842100	2488600	19329000	4331100
Q7Z4H3	HDDC2	4	8	6	4	0	4	7	2	39.2	0	26.027	14	14819000	4391300	3346100	0	649960	6431100	0
P51858	HDGF	5	8	5	7	0	2	6	2	58.3	0	61.803	19	30425000	5201300	15144000	0	814700	8961400	303780
Q7Z4V5;Q9Y3E1	HDGFRP2	6	12	5	8	2	10	5	3	24.1	0	18.614	48	6224200	642090	2552400	190610	1202200	1399000	237960
Q9BSH5	HDHD3	6	14	13	4	7	6	5	3	66.5	0	95.529	14	134430000	98315000	7629300	6498200	6881000	13936000	1165400
Q00341	HDLBP	6	52	19	24	47	28	23	19	43.5	0	271.25	105	29449000	3925300	5089000	8673700	3594500	6371800	1795300
Q9H583	HEATR1	6	10	3	3	5	2	3	3	6.5	0	30.514	139	1206000	65717	381910	197580	60344	463220	37198
Q9NRV9	HEBP1	6	8	5	3	1	3	4	1	65.6	0	38.277	15	14721000	8851700	1260500	87467	759060	3625900	136420
Q9Y5Z4	HEBP2	3	4	0	3	1	0	3	0	18.5	0	6.5856	13	5448200	0	2327500	606630	0	2514100	0
Q9ULT8	HECTD1	3	5	1	3	0	0	3	0	2	0	5.5878	164	160220	14702	11901	0	0	133610	0
Q9NRZ9	HELLS	5	6	3	1	2	0	2	2	7.9	0	6.5408	57	934620	315840	142580	107130	0	206710	162360
O95714;Q9BVR0	HERC2	6	22	2	5	10	6	9	5	6.7	0	27.169	276	692710	31948	101640	126620	109300	310740	12474
P06865;REV__Q15075	HEXA	6	37	28	32	29	33	33	32	54.3	0	323.31	31	4027800000	355920000	1282100000	341670000	296090000	1168800000	583240000
P07686;REV__P13929;REV__P06733	HEXB	6	47	36	44	37	43	45	40	59.4	0	323.31	33	6748500000	527440000	2261100000	492740000	544930000	2104000000	818220000
O14964	HGS	6	17	1	3	9	6	3	10	19.4	0	25.568	36	6451100	162460	585360	2288800	780180	536130	2098200
Q68CP4	HGSNAT	6	7	3	6	4	5	5	6	8.4	0	70.824	32	18438000	1436700	4662400	1616700	2138500	5249400	3334000
P31937	HIBADH	6	20	18	8	15	10	13	7	61.3	0	323.31	18	241200000	141430000	28203000	14248000	10432000	44137000	2750100
Q6NVY1	HIBCH	6	24	22	13	13	15	18	8	51.8	0	272.97	31	121960000	72481000	10518000	6195200	6527600	24731000	1510000
Q9Y241;A8MV81	HIGD1A	4	3	2	0	1	2	0	1	40.9	0	7.3226	5	20303000	15327000	0	2445900	2010900	0	519050
Q9BW72	HIGD2A	6	4	2	2	1	3	2	1	38.7	0	8.2679	7	23923000	10264000	3533700	1879300	4925500	2971100	349440
P49773	HINT1	6	9	5	4	2	6	6	7	79.4	0	94.446	10	142690000	21017000	37790000	3795000	9025900	61342000	9720600
Q9BX68	HINT2	6	8	8	6	7	6	6	6	64.4	0	284.2	12	334300000	174690000	50807000	23059000	19935000	60419000	5387000
Q9NQE9	HINT3	5	3	3	1	1	1	2	0	22	0	5.1413	12	9399100	6644300	689170	940680	513350	611530	0
O00291	HIP1	6	36	8	29	24	16	31	15	42	0	299.52	74	38170000	1057200	13285000	4755200	1796000	15972000	1304600
O75146	HIP1R	6	14	2	9	8	4	10	2	20.7	0	57.901	94	2255300	47713	677610	316610	413430	772040	27852
P10412;P16402;P16403;Q02539;P22492;P16401	HIST1H1E;HIST1H1D;HIST1H1C;HIST1H1A	6	16	15	15	13	11	14	12	37.4	0	323.31	14	2989300000	1248800000	639790000	138400000	169430000	613210000	179710000
Q93077	HIST1H2AC	6	0	10	11	9	10	12	9	48.5	0	189.55	7	1350600000	438670000	463810000	25310000	84759000	244570000	93527000
P20671	HIST1H2AD	3	0	12	13	8	9	14	11	48.5	0.0092049	1.3439	7	1736300	110200	964890	0	0	661200	0
Q99878;Q96KK5;Q9BTM1;Q16777;Q6FI13;P0C0S8	HIST1H2AJ;HIST1H2AH;H2AFJ;HIST2H2AC;HIST2H2AA3;HIST1H2AG	6	0	12	13	9	10	14	11	49.2	0	323.31	7	12829000000	3756800000	3868500000	385590000	611750000	3277200000	928680000
P62807	HIST1H2BC	6	0	17	21	14	13	21	14	83.3	0	323.31	12	20524000000	7173500000	3981600000	882390000	1851800000	5252000000	1383300000
O60814	HIST1H2BK	4	0	17	21	13	12	21	14	83.3	0	5.4565	12	16101000	690610	3667600	0	0	5714400	6028400
P62805	HIST1H4A	6	23	22	20	22	20	20	19	71.8	0	323.31	6	50427000000	22720000000	8568800000	1457800000	5887200000	10081000000	1711500000
Q8IUE6	HIST2H2AB	6	3	10	9	6	8	11	8	48.5	0	40.889	7	242710000	91896000	51554000	5635300	21358000	68767000	3502800
Q16778;P33778;P23527	HIST2H2BE;HIST1H2BB;HIST1H2BO	6	0	17	20	14	13	20	13	83.3	0	24.505	12	1153600000	620310000	130700000	47081000	120350000	167760000	67422000
Q71DI3;P68431;Q16695;P84243;Q6NXT2;P0DPK2;A0A2R8Y7G9;P0DPK5	HIST2H3A;HIST1H3A;HIST3H3;H3F3A;H3F3C	6	8	16	16	10	16	15	12	52.2	0	126.42	9	15123000000	5162900000	3530700000	426640000	1813800000	3240700000	947830000
Q5TEC6	HIST2H3PS2	6	2	11	11	7	9	11	8	47.1	0	26.676	11	780230000	354080000	163250000	22309000	66973000	153140000	20477000
Q8N257;A0A2R8Y619	HIST3H2BB	6	2	11	14	11	9	14	8	69	0.001642	1.9948	12	30258000	3466900	16144000	147700	86852	10146000	266560
P19367;Q2TB90;P52790	HK1	6	55	48	30	38	42	34	28	61.3	0	323.31	62	153340000	53350000	20755000	16185000	17958000	39117000	5974600
P52789	HK2	6	23	4	10	23	12	13	6	34.9	0	54.468	62	6012500	80140	778290	2233500	616160	2122700	181760
P01891	HLA-A	6	8	12	11	8	12	11	9	38.6	0	67.912	25	241350000	25114000	80383000	12330000	14452000	98419000	10649000
Q31612;REV__P18887	HLA-B	6	6	9	10	8	9	12	8	32.5	0	323.31	26	207500000	21084000	58610000	13679000	16057000	88616000	9449300
Q95604	HLA-C	6	4	7	8	8	9	9	8	28.2	0	32.462	24	35598000	2798400	6481500	3586600	3294700	16825000	2612000
P20036	HLA-DPA1	3	2	0	0	1	1	1	0	7.3	0	2.7417	14	1457000	0	0	237460	408700	810870	0
P04440;P01911	HLA-DPB1	4	5	0	5	0	3	3	2	23.3	0	9.0749	17	17808000	0	8931500	0	1452600	6481400	942790
P01893	HLA-H	6	3	7	8	6	7	9	6	27.3	0	97.263	26	160500000	18671000	42723000	11806000	11162000	68436000	7698400
Q14527	HLTF	6	43	12	27	28	10	25	17	46.7	0	323.31	74	33652000	3698200	9248900	4762900	979130	13114000	1848700
Q8TCT9	HM13	6	7	4	6	4	5	6	4	18	0	191.95	17	72163000	12126000	21089000	2117000	8443900	23541000	4846100
Q9NP66	HMG20A	4	4	1	3	1	2	3	2	15.6	0	8.1893	26	1769800	0	719320	0	172700	641970	235780
P17096	HMGA1	6	5	3	4	1	1	4	1	56.1	0	37.334	7	103560000	20640000	31647000	2508100	3523800	37570000	7666000
P52926	HMGA2	6	4	2	2	1	3	3	3	41.3	0	34.334	5	46303000	6111600	18806000	417750	4177100	14332000	2458700
P09429;B2RPK0;P23497	HMGB1;HMGB1P1	6	14	15	16	13	8	17	11	56.7	0	221.03	13	708690000	409050000	87382000	51962000	18219000	99623000	42453000
P26583	HMGB2	6	12	14	16	15	15	14	14	49.8	0	137.69	15	384150000	151590000	80136000	34636000	18217000	59541000	40030000
O15347	HMGB3	6	12	7	6	4	4	5	7	57.5	0	45.475	13	59070000	24778000	14208000	4844800	2231800	7670700	5336500
P35914;Q8TB92	HMGCL	6	17	17	3	7	8	8	3	49.2	0	161.77	20	79946000	67488000	593080	3262600	1968300	6462100	171140
Q01581;P54868	HMGCS1	3	9	1	3	1	1	7	3	26.5	0	87.028	28	10532000	138920	3304500	0	0	7088400	0
P05114	HMGN1	5	4	2	4	1	2	3	0	31	0	57.647	4	249240000	2787500	139110000	5656300	2570800	99113000	0
P05204	HMGN2	6	4	1	4	1	1	5	1	51.1	0	12.465	7	61858000	10699000	23272000	4255600	2179300	18613000	2839400
Q15651	HMGN3	4	1	2	2	0	2	2	2	28.3	0	107.67	8	3662800	0	1752800	0	434600	1063900	411410
O00479	HMGN4	4	4	2	3	0	1	2	0	35.6	0	75.853	6	14015000	1735900	7033200	0	270390	4975000	0
P82970	HMGN5	3	1	1	1	0	0	1	0	5.3	0.0092013	1.3413	27	3002300	314120	1236000	0	0	1452200	0
P09601	HMOX1	3	6	0	5	0	3	4	1	30.6	0	22.126	20	9145500	0	4438300	0	666540	4040600	0
P30519	HMOX2	6	23	14	20	16	15	19	18	68.7	0	323.31	21	205230000	24583000	57371000	31041000	15218000	64945000	12076000
Q9UK76	HN1	5	4	3	2	1	3	4	1	37.7	0	34.226	12	28615000	3769800	6445600	204350	2152500	16043000	0
Q9H910	HN1L	3	5	1	4	0	0	5	3	47.9	0	29.556	14	15441000	0	7397900	0	0	7261100	781900
Q13151	HNRNPA0	6	21	12	18	8	15	19	11	62.3	0	323.31	16	200440000	29100000	66697000	9080600	11266000	69678000	14617000
P09651;A0A2R8Y4L2;Q32P51	HNRNPA1;HNRNPA1L2	6	33	27	30	18	27	31	27	62.1	0	323.31	24	1944600000	303100000	652060000	87190000	178160000	577820000	146260000
P22626	HNRNPA2B1	6	44	29	43	22	30	41	29	79.9	0	323.31	24	2702100000	398860000	909100000	72562000	217740000	903310000	200510000
P51991	HNRNPA3	6	27	18	22	12	21	24	23	53.4	0	323.31	27	786530000	116420000	266370000	39117000	58500000	245680000	60435000
Q99729	HNRNPAB	6	12	7	11	6	10	11	9	30.4	0	138.23	19	187660000	24661000	68733000	10428000	13686000	60969000	9180900
P07910;A0A0G2JNQ3;O60812;B2RXH8;A0A0G2JPF8;P0DMR1;B7ZW38;Q86SE5	HNRNPC	6	28	17	26	20	21	25	15	64.4	0	323.31	24	991770000	141780000	358220000	49051000	69475000	298600000	74638000
Q14103	HNRNPD	6	25	17	25	18	18	25	22	47.3	0	323.31	20	583880000	71636000	186430000	53921000	41517000	171050000	59332000
O14979	HNRNPDL	6	22	11	17	12	13	20	17	38.6	0	264.21	29	170670000	26643000	50711000	10988000	11944000	49530000	20857000
P52597	HNRNPF	6	15	11	16	13	14	14	12	59.8	0	323.31	25	107790000	13820000	35101000	5390000	9211600	33422000	10850000
P31943;Q9NQA5	HNRNPH1	6	9	15	15	10	16	16	13	53.9	0	323.31	29	329900000	67881000	84778000	14159000	38569000	102680000	21832000
P55795	HNRNPH2	6	6	12	12	8	10	11	11	44.1	0	152.05	29	31020000	6977700	6835300	992070	4156400	8635000	3423800
P31942	HNRNPH3	6	13	7	12	6	9	13	9	71.1	0	323.31	23	172800000	9384000	54756000	3691000	18342000	71798000	14827000
P61978	HNRNPK	6	33	26	30	23	28	28	23	65.9	0	323.31	29	632540000	92802000	194790000	32249000	60302000	196230000	56169000
P14866	HNRNPL	6	17	19	22	14	20	22	15	69.1	0	323.31	28	310590000	51873000	100420000	10153000	28794000	96578000	22778000
Q8WVV9	HNRNPLL	3	4	1	1	4	1	1	2	9.6	0	3.4811	38	807750	0	0	166190	79915	0	561650
P52272	HNRNPM	6	62	40	44	47	43	43	45	70	0	323.31	62	345980000	58066000	87071000	39372000	36349000	97818000	27301000
O43390	HNRNPR	6	32	25	33	23	27	34	23	51.8	0	323.31	45	145590000	25922000	52497000	4239000	11649000	43341000	7941900
Q00839	HNRNPU	6	56	36	45	36	43	40	43	60.2	0	323.31	61	423230000	63659000	129270000	29734000	27737000	134630000	38207000
Q9BUJ2	HNRNPUL1	6	26	13	15	22	15	15	9	33.3	0	183.8	56	32354000	3625000	7170800	10807000	2511200	7030400	1209400
Q1KMD3	HNRNPUL2	6	28	6	18	6	12	18	12	46.7	0	158.91	52	29990000	2557500	10417000	1438300	2407600	10566000	2603500
Q5SSJ5	HP1BP3	5	7	5	2	2	2	2	0	12.3	0	20.048	38	4674100	2017000	1155700	231130	178700	1091500	0
P37235;P84074;P61601	HPCAL1;HPCA;NCALD	3	6	1	5	0	3	4	1	29.5	0	12.42	15	8331400	0	2391300	0	765170	5175000	0
P00492	HPRT1	6	13	7	13	6	8	12	9	79.4	0	251.72	15	147800000	16302000	47605000	5159000	11002000	57340000	10397000
Q9Y251	HPSE	6	17	7	9	10	10	12	11	35.2	0	57.992	33	49010000	4843100	12202000	3567600	4295000	16392000	7711400
P01112	HRAS	6	5	5	12	11	11	12	12	84.7	0	323.31	14	464050000	28719000	148250000	31286000	26896000	207050000	21851000
P52758	HRSP12	5	7	7	2	4	5	3	0	60.6	0	193.55	10	120630000	88819000	3131000	9888400	8018000	10772000	0
Q7LGA3	HS2ST1	6	10	5	6	5	6	6	3	34	0	167.49	26	21385000	4624300	4231800	1880100	3457500	6835400	355400
Q96MM7;O60243;Q8IZP7	HS6ST2	5	11	0	4	7	4	8	2	18	0	14.999	47	4118700	0	732130	759910	848150	1646600	131920
Q8IWL3	HSCB	6	12	9	4	3	9	4	1	60.9	0	38.884	23	21129000	13349000	944620	824470	2213700	3573600	224090
Q99714	HSD17B10	6	19	18	17	17	17	16	15	82.4	0	323.31	17	1982000000	983420000	276390000	136310000	132100000	407080000	46689000
Q8NBQ5	HSD17B11	6	7	2	2	6	4	2	2	26.3	0	30.181	21	6450500	894380	374250	3047500	1034300	774630	325400
Q53GQ0	HSD17B12	6	19	14	14	16	9	12	14	60.3	0	166.48	18	201590000	40180000	36815000	36131000	14730000	58905000	14825000
P51659;Q9UJQ7	HSD17B4	6	52	49	38	38	33	36	29	74	0	323.31	50	598710000	343140000	76063000	48938000	21825000	94199000	14549000
P56937	HSD17B7	5	6	3	2	3	2	4	0	20.5	0	8.486	19	8676000	2653400	1196200	1044400	511660	3270400	0
Q92506	HSD17B8	5	8	7	5	4	5	6	1	39.1	0	123.32	16	79034000	50712000	5097900	3407100	5633800	14183000	0
Q3SXM5	HSDL1	6	11	9	2	4	4	3	2	38.5	0	45.299	22	25941000	18088000	1808500	1815700	983980	2988600	255670
Q6YN16	HSDL2	6	30	26	15	16	19	17	13	69.9	0	323.31	31	335100000	206610000	26904000	23787000	20345000	47881000	9573900
P07900;Q14568;Q58FG1	HSP90AA1	6	46	45	56	46	55	63	55	70.5	0	323.31	48	353270000	46893000	96611000	25859000	29605000	126190000	28120000
P08238;Q58FF7;Q58FF6	HSP90AB1	6	45	42	57	47	54	59	53	70	0	323.31	49	987530000	129030000	250080000	68353000	84548000	377770000	77750000
Q58FF8	HSP90AB2P	6	2	9	13	8	12	13	12	23.9	0	60.479	31	28827000	2076600	7509000	2315100	1755400	12139000	3031600
P14625	HSP90B1	6	80	64	77	76	74	81	69	72.9	0	323.31	57	2854900000	369290000	669230000	395410000	238210000	979280000	203500000
P48723	HSPA13	6	12	3	9	8	7	9	8	34	0	87.834	26	46385000	3455300	14327000	6412400	1990700	17727000	2472100
Q0VDF9	HSPA14	5	4	1	1	3	2	1	0	12.8	0	38.872	35	1500200	298230	117260	479180	266430	339120	0
P0DMV9;P0DMV8	HSPA1B;HSPA1A	6	34	47	53	54	50	54	51	75.8	0	323.31	38	3877500000	439860000	1104700000	437990000	363220000	1255300000	276450000
P34932	HSPA4	6	39	22	35	12	27	36	25	55.7	0	323.31	61	48957000	4982000	16936000	1508400	3305900	19304000	2920400
O95757	HSPA4L	6	23	7	17	5	17	19	8	40.9	0	203.51	67	9801800	483760	3665500	256530	545100	4394500	456390
P11021	HSPA5	6	62	47	56	59	48	57	50	68.7	0	323.31	42	3243400000	361650000	931380000	384140000	268280000	1106100000	191820000
P17066;P48741	HSPA6	6	1	12	14	13	14	12	10	17.4	0	20.385	45	231490000	29397000	57704000	35859000	22559000	68681000	17294000
P11142;P54652	HSPA8	6	50	37	50	47	40	48	34	75.7	0	323.31	41	1395600000	160930000	372600000	242400000	109510000	429180000	80958000
P38646	HSPA9	6	75	70	59	62	60	62	47	76.6	0	323.31	51	2989200000	1408300000	406810000	207240000	262600000	625770000	78419000
P04792	HSPB1	5	3	1	2	1	2	1	0	17.6	0	4.2298	15	4693300	1935800	366020	1051900	593440	746090	0
Q9NZL4	HSPBP1	4	7	0	3	2	3	3	1	27.9	0	16.221	19	3492700	0	1164900	294550	377370	1655900	0
P10809	HSPD1	6	85	75	67	72	66	71	66	91.6	0	323.31	39	15281000000	7027400000	2084000000	1132300000	1335200000	3238600000	463800000
P61604	HSPE1	6	20	18	16	15	15	17	14	93.1	0	323.31	11	14558000000	6736500000	2145900000	1127700000	1054000000	3128200000	365660000
P98160	HSPG2	6	108	24	59	85	39	65	47	35	0	323.31	204	36532000	2343700	7475400	9061200	1550600	13941000	2159600
Q92598;Q12872	HSPH1	6	25	10	20	8	18	20	12	39.6	0	104.79	60	17131000	2604500	5718800	485130	1184700	6731800	405600
Q9BUP3	HTATIP2	3	5	3	1	0	0	3	0	21.9	0	14.357	23	2747300	1625500	564500	0	0	557220	0
O43719	HTATSF1	3	2	0	1	1	0	1	0	5.6	0.00063452	2.448	63	171800	0	25280	117000	0	29517	0
O43464;P83110	HTRA2	6	10	10	6	5	5	7	5	33.6	0	148.12	29	68314000	29413000	8553100	10986000	3218100	14658000	1486300
P42858	HTT	3	3	1	1	0	1	1	0	1.1	0	3.0133	174	546750	482290	0	0	21366	43091	0
Q7Z6Z7	HUWE1	6	22	3	18	2	5	19	3	8.2	0	263.04	238	3102400	52960	1389500	20954	17269	1573900	47855
Q9Y4L1;Q9BXT5	HYOU1	6	65	33	49	51	47	56	38	53.5	0	323.31	66	271190000	27603000	64802000	35834000	23171000	104410000	15368000
Q9NX55	HYPK	6	7	1	3	1	1	6	2	57.4	0	36.862	7	34181000	725750	5350000	1238600	724080	25240000	902680
P41252	IARS	6	49	15	21	42	20	22	23	44	0	323.31	79	39167000	3552600	11345000	11827000	2318400	8206700	1917000
Q9NSE4	IARS2	6	59	53	31	45	40	37	30	58.4	0	323.31	60	432020000	277590000	32769000	27640000	28423000	53863000	11730000
Q5T440	IBA57	6	14	13	4	6	7	7	4	48	0	190.42	20	95330000	64575000	6344800	4058200	4752300	13898000	1702200
Q9UMF0	ICAM5	5	2	1	1	1	1	2	0	2.2	0.001641	1.9858	51	2571800	554060	498060	727740	125410	666500	0
O60725	ICMT	5	2	1	2	1	1	2	1	10.9	0.00556	1.5566	11	8607500	540540	3834000	1466000	379500	2387400	0
Q14197	ICT1	6	16	12	9	8	10	8	5	57.3	0	94.98	17	213020000	127600000	21104000	10821000	17259000	31943000	4293200
P14735	IDE	6	16	12	4	2	6	4	1	21.6	0	40.764	73	3754000	2285900	281620	58002	305780	760720	62021
O75874	IDH1	5	6	4	7	0	3	8	2	19.3	0	8.547	35	4573600	554920	1616700	0	241840	2045500	114670
P48735	IDH2	6	28	27	18	16	19	21	13	60.6	0	323.31	39	235480000	155570000	16003000	13042000	14248000	33380000	3239800
P50213	IDH3A	6	30	26	20	27	21	21	14	57.4	0	323.31	24	807870000	491950000	75297000	59746000	47978000	118230000	14670000
O43837	IDH3B	6	26	26	19	20	23	21	16	60.3	0	323.31	24	521440000	280160000	50300000	31525000	45053000	104120000	10281000
P51553	IDH3G	6	19	16	10	9	13	15	11	46.8	0	323.31	24	389040000	244250000	24060000	22510000	32838000	57358000	8022600
Q13907;Q9BXS1	IDI1	5	8	8	1	1	2	2	1	31.7	0	27.468	15	15890000	9792600	1488100	542610	717560	3348600	0
P22304	IDS	6	8	3	8	3	6	6	5	18	0	49.424	26	21214000	1595300	9383900	799080	1284300	6722600	1429100
P35475	IDUA	6	17	5	15	5	12	13	8	30.8	0	77.644	39	35844000	1721600	14357000	911600	2475500	15255000	1123000
P13284	IFI30	6	4	2	3	3	4	3	4	34.8	0	91.768	11	1078400000	131590000	291380000	93315000	138530000	283960000	139660000
P15260	IFNGR1	6	7	1	6	3	3	5	4	17	0	74.575	24	10337000	58566	3272400	742370	536160	4272600	1454800
Q96RY7	IFT140	4	6	0	1	6	1	1	0	5.3	0	6.6531	104	16452000	0	8145400	227010	3163800	4915500	0
P08069;P14616	IGF1R	6	26	10	23	13	19	24	13	27.5	0	246.25	89	25389000	1747500	8282200	1705400	2204600	10409000	1040500
Q9NZI8;REV__Q15833;Q15517	IGF2BP1	6	34	19	22	31	24	27	18	54.9	0	323.31	41	165830000	24286000	33173000	37926000	16107000	44408000	9928500
Q9Y6M1	IGF2BP2	6	16	12	5	12	11	13	6	35.2	0	141.7	40	15905000	2891400	1871300	3389800	2197600	4930900	624280
O00425	IGF2BP3	6	26	12	15	23	17	18	15	56.8	0	171.1	40	38734000	5320700	7014200	8710300	3986800	11605000	2096900
P11717	IGF2R	6	128	77	72	97	103	80	98	51.9	0	323.31	159	155760000	22944000	29188000	27229000	22181000	34060000	20154000
O75054	IGSF3	6	28	4	19	19	12	19	8	33	0	104.65	77	11806000	517870	4583100	1434600	904530	4010400	355840
Q969P0	IGSF8	6	16	5	9	12	9	9	6	38.3	0	105.03	36	47554000	7378600	13879000	3803400	4659700	16820000	1013000
Q13123	IK	6	11	3	6	2	3	7	4	24.4	0	61.492	39	4807800	596140	1726200	152900	143600	1918800	270140
Q70UQ0	IKBIP	6	20	7	11	13	9	13	6	43.7	0	285.84	32	25719000	3759500	5434900	4627500	2657800	7454800	1784400
O95163	IKBKAP	6	21	1	1	18	4	5	2	24.8	0	53.331	75	2430200	92799	18116	1670700	18379	459260	170940
P40189	IL6ST	6	9	1	6	1	3	6	2	13.5	0	42.366	58	4819900	113550	1588000	185460	313220	2449900	169770
Q12905	ILF2	6	20	13	13	8	14	13	13	70.5	0	242.78	21	142170000	24515000	39944000	6870900	11810000	46617000	12407000
Q12906	ILF3	6	37	24	32	15	33	31	25	49.3	0	323.31	50	177300000	26348000	52057000	8853800	19395000	58112000	12533000
Q13418	ILK	6	17	8	5	14	8	8	5	42.7	0	36.642	32	11350000	2071500	1469200	3931900	1163700	2458300	255470
A1L0T0	ILVBL	6	26	10	14	17	19	15	12	57.1	0	304.01	37	68143000	9024400	13911000	13196000	6769300	20766000	4476400
Q16891	IMMT	6	94	80	66	73	61	68	44	76.6	0	323.31	59	993680000	584340000	110270000	67789000	50110000	161160000	20009000
Q9NV31	IMP3	3	2	0	1	0	1	1	0	16.8	0.00063264	2.3882	14	1650700	0	676770	0	238420	735470	0
P29218	IMPA1	4	6	1	2	0	0	4	3	27.4	0	17.086	19	5288600	1211200	866230	0	0	3102100	109110
Q9NX62	IMPAD1	6	16	5	9	8	12	14	3	51	0	96.945	25	32407000	1886400	5438500	2669500	5794400	15476000	1142500
P20839	IMPDH1	6	9	4	7	3	5	7	6	23.5	0	32.08	25	21498000	1260600	9037600	2049300	1389200	6046600	1714500
P12268	IMPDH2	6	26	16	25	11	18	22	18	53.9	0	323.31	27	383930000	41143000	144500000	39496000	27601000	106570000	24622000
Q16352	INA	4	9	9	8	11	12	7	8	27.3	0	14.955	43	1648600	391660	237320	509150	510430	0	0
Q9NQS7	INCENP	5	12	5	9	0	2	7	6	16.7	0	21.695	64	4381200	695500	1741500	0	116590	1395500	432210
Q14642	INPP5A	4	4	0	3	2	1	3	0	10.4	0.0016546	2.1047	32	2728500	0	959410	243360	159170	1366600	0
P06213	INSR	6	17	5	18	8	10	15	3	17	0	97.054	92	6531300	157960	2526600	326650	378270	3051300	90484
Q68E01	INTS3	3	2	2	0	1	0	0	2	2.3	0	3.3598	68	237270	87755	0	13111	0	0	136400
Q8TEX9	IPO4	6	22	8	6	9	8	9	6	32.1	0	75.048	57	5499600	630710	1216300	861620	461860	2158500	170610
O00410;O60518	IPO5	6	55	48	21	29	36	27	25	64	0	323.31	62	75524000	36098000	9020400	6384200	6531800	13511000	3978500
O95373	IPO7	6	12	6	5	7	8	7	6	14.8	0	36.779	54	15252000	1695000	3413700	1059800	1112700	6920600	1050700
O15397	IPO8	3	3	0	1	1	1	2	2	5.1	0	4.3935	64	538980	0	184450	0	24212	330320	0
Q96P70	IPO9	5	7	0	1	2	2	4	2	8.1	0	43.259	47	2203400	0	381350	43359	157190	1155800	465710
Q15051	IQCB1	3	5	0	1	3	0	3	0	10.7	0	5.8823	42	943770	0	179210	331660	0	432900	0
P46940	IQGAP1	6	73	25	47	50	44	50	34	50.8	0	323.31	111	48794000	4490700	13242000	5614300	3612700	19290000	2544100
Q13576	IQGAP2	3	6	1	6	1	1	6	0	6.8	0	27.151	110	1344000	0	539050	46387	0	758560	0
Q86VI3	IQGAP3	6	18	4	11	11	4	11	7	17.2	0	67.303	112	2744700	76265	872190	573610	77479	999700	145430
Q6DN90;Q5JU85	IQSEC1;IQSEC2	3	3	0	1	1	1	4	0	5.3	0	7.7082	62	496670	0	42099	53582	0	400990	0
Q9BUE6	ISCA1	6	2	1	1	2	2	1	2	20.9	0	4.1201	10	13723000	3967300	1321400	1341700	1821700	1442900	3828300
Q86U28	ISCA2	6	6	6	3	4	5	4	4	50.6	0	63.41	12	74694000	42131000	6489000	5329800	6868800	11721000	2154200
Q9H1K1	ISCU	6	10	9	4	7	9	7	4	55.1	0	132.68	15	75079000	45599000	4095200	5393900	8191900	10073000	1726000
Q96CN7	ISOC1	5	8	6	2	2	1	2	1	33.2	0	14.318	18	9445400	3006800	2051300	1012700	181610	3193000	0
Q96AB3	ISOC2	6	7	7	5	5	6	5	4	60	0	152.6	12	345120000	218050000	27394000	21876000	22279000	50811000	4704500
P53990	IST1	6	9	2	9	7	8	5	7	30.5	0	61.547	18	47515000	3428400	16967000	10638000	5406600	7589900	3484400
Q9NPH2	ISYNA1	6	11	2	9	2	3	8	2	26.2	0	78.233	25	14391000	554650	6534000	566010	702330	5877900	155670
Q96J02	ITCH	6	9	3	10	3	5	10	6	13.8	0	60.221	65	7062700	562110	2453900	359240	569920	2803500	314000
Q8TB96	ITFG1	5	5	1	3	2	2	3	2	9.8	0	14.268	23	4692300	0	2152800	513620	160890	1372800	492150
Q9H0X4	ITFG3	5	8	0	6	1	4	7	2	18.3	0	14.409	30	9414500	0	3272800	145870	1019500	4558700	417700
P56199	ITGA1	4	12	1	9	0	5	6	1	14.1	0	34.646	73	3459500	81574	1429000	0	226300	1722700	0
P17301	ITGA2	6	16	4	9	4	4	11	3	18.1	0	147.74	57	7132900	414960	2394600	150330	153720	3738300	281010
P13612	ITGA4	6	21	7	12	11	8	15	4	27.6	0	115.77	62	23338000	1949000	7251100	2826600	1039800	9364800	906670
P08648	ITGA5	6	13	4	10	2	11	10	6	16.6	0	269.87	49	23153000	1253000	8636000	198890	1818900	10359000	886900
P23229	ITGA6	6	13	3	6	2	5	11	3	13.5	0	25.973	80	5978300	1568400	1134600	53534	282090	2833100	106630
P06756	ITGAV	6	29	9	19	24	15	20	11	30.9	0	133.3	69	22534000	798480	6724500	3014200	1548600	9381800	1065900
P05556	ITGB1	6	25	17	17	15	20	17	17	36.3	0	323.31	42	162450000	16099000	52796000	12591000	11303000	61410000	8251600
P18084	ITGB5	6	13	2	10	6	2	10	3	18.5	0	36.274	56	12566000	419070	4262600	1449600	202890	5857900	374180
P18564	ITGB6	5	1	1	1	1	0	1	1	1.1	0.0055644	1.5699	46	20565000	2269700	6989500	1495800	0	9069000	740950
Q9Y287	ITM2B	5	5	0	3	3	2	3	4	16.5	0	13.706	15	39098000	0	16920000	1806300	1406800	15284000	3680400
Q9NQX7	ITM2C	5	6	1	4	0	3	5	3	28.5	0	16.32	17	17194000	1367500	5659600	0	1849300	6708700	1609000
Q14643	ITPR1	3	3	1	3	2	1	3	1	2.8	0	20.501	188	289060	0	71531	0	0	198160	19367
Q14571	ITPR2	5	10	2	5	6	5	9	1	7.4	0	119.53	178	1238000	43476	235690	81821	57457	819530	0
Q14573	ITPR3	5	23	4	10	13	6	21	0	13.3	0	161.67	166	4408100	369920	1041800	491180	85714	2419500	0
Q9NZM3	ITSN2	4	5	2	4	3	0	4	0	3.1	0	5.5064	114	1507800	19428	1273200	95764	0	119380	0
P26440	IVD	6	23	21	12	15	17	13	12	53.5	0	323.31	30	305290000	171860000	24145000	24417000	25527000	51098000	8240900
Q8N5M9	JAGN1	6	2	2	2	2	2	2	1	7.7	0	51.731	6	107050000	15933000	31604000	3532800	14182000	37503000	4300300
P23458	JAK1	6	12	2	12	5	5	11	3	13.6	0	25.824	83	4800700	369660	1759700	119520	198050	2238000	115780
Q9BX67	JAM3	6	12	7	10	8	9	9	7	31.9	0	323.31	22	117090000	12366000	36188000	4720500	12250000	43895000	7671500
Q9HDC5	JPH1	5	8	2	6	2	3	4	1	11.5	0	38.425	47	4853600	358840	1786800	507860	334800	1865300	0
O76095;A0A3B3ITX8	JTB	3	2	0	1	1	0	0	2	13.7	0.0044062	1.6909	10	5181000	0	2859100	804000	0	0	1517900
P14923	JUP	6	32	17	26	17	23	31	16	56.4	0	323.31	53	69154000	6982800	20858000	3586200	5733500	29139000	2854800
P23352	KAL1	3	5	0	2	4	1	3	0	8.1	0	8.1155	42	1131900	0	284450	527660	0	319800	0
Q15046	KARS	6	31	24	13	20	14	16	9	49.4	0	250.43	37	76569000	33530000	7632900	8457500	5514000	13952000	7482700
Q8IYT4	KATNAL2	5	1	1	1	1	1	1	1	2.2	0.0012521	2.2392	40	10854000	2657100	3404900	2589100	1440700	0	762240
Q13303	KCNAB2	4	3	0	1	2	0	1	1	17.4	0	12.235	24	2581400	0	849470	716970	0	757920	256990
Q9NR82	KCNQ5	3	2	0	2	1	0	1	0	2.9	0.00042319	2.4724	58	2076300	0	810300	207160	0	1058900	0
Q8NC54	KCT2	6	3	1	2	2	1	2	1	7.2	0	40.467	14	11208000	1172000	2428100	1776100	859580	3630400	1342100
Q96CX2;Q68DU8	KCTD12	6	15	4	11	11	10	9	9	55.7	0	160.28	19	57595000	4821000	17218000	9731500	4257100	16970000	4597400
Q6UW63	KDELC1	6	20	6	11	14	9	11	5	47.4	0	125.41	39	15649000	1251500	3218800	3099100	2204900	5466600	407690
Q7Z4H8	KDELC2	6	27	12	15	20	17	19	12	59.4	0	155.38	35	66251000	7007100	12968000	11546000	6087800	25241000	3401500
O60341	KDM1A	5	3	2	2	0	1	1	1	5	0	6.2113	51	1566600	667020	424820	0	138500	255720	80563
Q06136	KDSR	4	2	1	0	2	1	0	2	9	0	4.7978	21	3507100	912920	0	1490100	405140	0	698980
Q14145	KEAP1	3	2	0	0	1	1	0	1	4.2	0.0026401	1.8609	41	234290	0	0	61267	124020	0	48995
Q07666;Q5VWX1	KHDRBS1	6	14	11	7	9	12	9	9	35.9	0	169.98	29	72879000	22121000	17185000	3664100	5956100	17067000	6886000
Q92945	KHSRP	6	35	26	34	2	29	33	20	57.9	0	323.31	44	151690000	24987000	49565000	321880	17188000	51998000	7629200
Q15397	KIAA0020	5	3	1	0	1	3	1	2	9.9	0	3.0146	51	103600000	22107000	0	4195900	39780000	16601000	20912000
Q14667	KIAA0100	4	2	1	1	0	1	1	0	1	0	3.2165	131	207460	69261	46683	0	11858	79660	0
Q12767	KIAA0195	4	3	0	1	1	1	3	0	3.2	0	3.7862	64	1847000	0	297760	99583	118400	1331300	0
Q8IZA0	KIAA0319L	6	8	3	3	3	5	4	4	9	0	16.197	49	4817100	503410	1100600	733590	492740	1572200	414620
O15091	KIAA0391	6	22	15	3	7	12	7	1	46.1	0	150.18	43	19482000	11888000	1248100	1099800	1906800	2986500	352030
O94854	KIAA0754	3	5	0	4	0	0	4	1	6.7	0	18.758	42	5248300	0	2458800	0	0	2668500	121040
Q2M389	KIAA1033	6	23	4	2	21	6	3	2	24.7	0	130.69	80	5175700	397230	144920	4039200	358570	208570	27144
Q6NSJ0	KIAA1161	4	8	0	4	0	2	6	1	15.8	0	22.731	55	3562700	0	1117500	0	159410	2213700	72188
Q96EK5	KIAA1279	5	8	1	5	4	0	4	2	22.1	0	25.795	41	5462900	34327	2488700	1037000	0	1702900	200010
Q9P266	KIAA1462	4	18	0	10	1	0	14	1	17.5	0	21.66	90	4446800	0	1752400	86920	0	2455100	152340
A2RU67	KIAA1467	6	6	3	5	3	5	6	2	11.6	0	19.272	31	8817300	887420	3287600	425730	684310	3367700	164510
Q9P206	KIAA1522	3	5	0	4	0	0	5	1	7.7	0	12.116	59	2056100	0	785400	0	0	1218300	52312
Q9BY89	KIAA1671	6	9	1	1	2	3	6	2	6.8	0	10.586	144	492370	23107	12173	97877	66216	174350	118650
Q8IYS2	KIAA2013	6	11	5	3	4	6	2	3	23.5	0	50.455	31	5372600	1627800	492130	624230	1478400	610580	539500
Q9ULH0	KIDINS220	6	64	13	46	21	24	51	29	41.2	0	323.31	117	34941000	1013700	12235000	1437700	1603500	17274000	1377100
P52732	KIF11	3	8	0	5	0	0	8	1	10.4	0	23.255	85	1532600	0	470780	0	0	991020	70835
Q9NQT8	KIF13B	5	1	1	1	1	1	1	1	0.6	0	3.0484	116	727300	139750	222630	0	48780	252580	63553
Q15058	KIF14	6	60	18	41	20	26	47	20	42	0	323.31	126	21769000	1568600	7081100	713970	1176900	10376000	852740
Q96L93	KIF16B	4	13	2	2	5	0	1	6	13.1	0	14.729	107	245990	44398	62529	99217	0	0	39844
Q12756;O43896	KIF1A	5	13	1	16	0	5	17	4	15.9	0	71.409	121	2689600	15684	1638200	0	104270	854840	76649
O60333	KIF1B	4	7	0	10	2	2	11	7	11.9	0	16.523	126	604560	0	87533	75781	63877	377370	0
O95235	KIF20A	4	8	1	5	2	1	4	1	16	0	150.53	61	2563300	175140	796120	352140	0	1239900	0
Q96Q89	KIF20B	6	1	1	1	1	1	1	1	0.5	0	8.8751	153	165600000	7246500	29656000	35702000	15244000	26344000	51403000
Q14807	KIF22	4	12	4	7	0	0	4	2	22.7	0	37.99	51	2453300	361840	1254700	0	0	751220	85612
Q02241	KIF23	6	60	35	45	27	41	44	39	64.5	0	323.31	66	144910000	19324000	42352000	7859500	12214000	48760000	14399000
O00139	KIF2A	6	31	13	14	31	13	15	9	45.3	0	249.5	50	30708000	3824900	4047500	14211000	2445100	5020300	1160100
Q99661	KIF2C	6	12	7	5	9	4	7	5	30.6	0	38.052	56	2965600	1330800	411750	470810	79768	321650	350790
O95239;Q6ZMV9	KIF4A	6	22	19	26	10	15	27	20	33.3	0	248.26	89	12719000	2329100	3550400	517900	797650	4643200	880660
P33176	KIF5B	6	56	25	42	47	34	49	30	68.5	0	323.31	78	80886000	5537700	23167000	12224000	4788000	31705000	3463800
O60282	KIF5C	3	6	5	12	11	6	14	7	20.5	0	49.402	76	1904300	0	783140	125420	0	995710	0
Q2M1P5	KIF7	4	4	0	1	2	2	1	0	5.2	0	7.4417	109	145700	0	50043	70871	15020	9770.6	0
Q9BW19	KIFC1	3	4	2	0	0	1	1	0	10.3	0	11.176	45	1208600	206560	0	0	448020	554020	0
Q96J84	KIRREL	4	13	1	9	1	1	12	1	19.2	0	130.18	48	10953000	0	4885300	0	100460	5882100	85180
Q07866	KLC1	6	24	7	22	27	10	23	10	61.4	0	291.14	41	49493000	2501300	16708000	7787900	2219300	18753000	1523000
Q9H0B6	KLC2	4	6	2	9	8	3	13	7	31.2	0	78.698	46	3200300	0	563710	0	139990	2363100	133560
Q9NSK0;Q6P597	KLC4	3	4	1	3	5	1	7	1	14.5	0	81.51	46	923650	0	152620	146900	0	624120	0
Q53G59	KLHL12	3	1	0	1	0	1	1	0	2.3	0.0028426	1.84	29	920360	0	296460	0	105380	518520	0
Q9P2N7	KLHL13	6	8	4	5	11	4	4	9	34	0	29.988	50	5514800	326140	1181600	1316100	357760	751130	1582100
Q8IXQ5	KLHL7	5	10	1	8	0	3	8	4	21.5	0	26.91	45	4237300	244540	2062200	0	244190	1477400	208970
A4D1S0	KLRG2	5	5	1	3	0	3	4	1	16.9	0	12.445	21	8368300	171600	3032100	0	377490	4432900	354150
P52294	KPNA1	6	3	4	4	6	6	5	5	18.6	0	7.7608	24	4796100	974560	1371700	701880	285580	991760	470620
P52292	KPNA2	6	20	9	14	9	13	14	13	48.8	0	323.31	27	84427000	10227000	21547000	8239200	8256400	25896000	10262000
O00505	KPNA3	4	4	1	6	5	6	5	3	19.6	0	10.779	20	2333300	0	296000	923670	616970	496650	0
O00629	KPNA4	6	6	3	4	5	4	4	6	30.9	0	47.932	21	12130000	1618200	3316300	2403100	1136600	2254300	1401000
O60684;O15131	KPNA6;KPNA5	6	5	3	2	9	6	4	5	22.8	0	36.73	26	8724400	1470600	931590	2957500	957660	2090200	316910
Q14974	KPNB1	6	32	19	29	23	26	26	27	41.3	0	323.31	48	150560000	17684000	40928000	16334000	11897000	51852000	11864000
Q5T749	KPRP	3	7	0	0	6	3	0	2	19.5	0	31.648	32	2665700	0	0	2085000	445740	0	134940
P01116	KRAS	6	6	5	8	6	9	9	10	72.5	0	12.547	14	47393000	1958600	15959000	728310	3125800	19779000	5842300
Q8N9T8	KRI1	4	6	2	2	2	1	1	0	11.7	0	8.0176	44	464560	0	93110	157010	85283	129160	0
Q86UP2	KTN1	6	119	66	86	92	53	93	51	76.2	0	323.31	112	163370000	21450000	46711000	27987000	7269400	54710000	5245300
Q9BQD3	KXD1	6	9	7	7	7	6	6	7	42	0	263.9	10	136280000	26603000	24527000	25353000	15499000	27499000	16799000
P32004	L1CAM	4	13	0	8	2	5	10	8	12.7	0	22.959	76	4426900	0	1393200	0	159670	2484700	389270
Q9H9P8	L2HGDH	6	22	19	12	10	15	15	6	55.3	0	323.31	39	75379000	51778000	5203000	3857100	3948500	9631800	960610
Q96JM7	L3MBTL3	3	3	1	3	0	0	3	0	3.3	0.0004258	2.5547	52	489770	56680	194340	0	0	238740	0
Q8WV93	LACE1	3	8	7	0	1	2	0	0	18.7	0	34.359	33	4024700	3812900	0	94845	116980	0	0
P83111	LACTB	5	16	12	2	1	4	3	0	34.4	0	55.881	37	7654000	6191900	239750	265340	348150	608780	0
Q53H82	LACTB2	6	15	14	1	4	1	1	2	48.6	0	51.917	17	34645000	29795000	983200	1314700	263450	1852600	436270
P25391	LAMA1	6	37	3	18	24	6	17	4	16.2	0	121.89	179	3456900	134160	935150	1019400	110480	1103200	154440
Q16363	LAMA4	5	10	0	6	8	2	6	1	6.2	0	39.546	119	1830000	0	625280	425130	35662	732940	10952
O15230;Q16787	LAMA5	6	84	25	55	56	38	59	33	31.6	0	323.31	217	25295000	1761000	7118200	4221300	1269800	9899000	1025600
P07942	LAMB1	6	63	14	36	40	21	36	22	36.1	0	320.12	107	28129000	1133000	7232700	6616800	1532200	9419000	2195400
P55268	LAMB2	5	27	1	17	14	8	19	2	19.3	0	150.49	122	6291700	326700	1860200	840630	398220	2865900	0
P11047;Q9Y6N6	LAMC1	6	64	17	37	45	27	36	26	43.2	0	323.31	97	59935000	3337100	18698000	10236000	3271300	21727000	2665600
P11279	LAMP1	6	20	13	17	15	17	16	15	36.5	0	323.31	24	7978500000	874680000	2281600000	811220000	812030000	1961100000	1237900000
P13473	LAMP2	6	11	10	11	8	11	11	8	23.2	0	213.92	21	2422200000	267770000	775440000	157240000	228750000	742110000	250920000
Q9UQV4	LAMP3	3	2	1	0	1	0	1	1	8.2	0	7.5177	19	3042700	1877300	0	433870	0	0	731500
Q6IAA8	LAMTOR1	6	13	11	12	11	13	12	13	85.1	0	323.31	10	7865200000	725400000	2892400000	896940000	354510000	2145000000	850950000
Q9Y2Q5	LAMTOR2	6	10	9	9	9	8	9	8	92	0	323.31	7	3525900000	289690000	1234800000	431820000	160020000	943840000	465780000
Q9UHA4	LAMTOR3	6	9	5	9	7	5	7	7	67.7	0	323.31	10	2588800000	225020000	998340000	498090000	40517000	632320000	194560000
Q0VGL1	LAMTOR4	6	9	6	6	5	5	7	6	99	0	210	5	2931700000	186840000	1149200000	266830000	117030000	893430000	318330000
O43504	LAMTOR5	6	5	4	5	5	5	5	5	81.3	0	323.31	5	7798500000	881930000	2378500000	769480000	695680000	1901000000	1172000000
O43813	LANCL1	6	9	3	4	4	3	4	6	24.3	0	19.294	24	14199000	1563400	3321200	1061900	466810	6614200	1171300
P28838	LAP3	6	39	33	31	28	30	32	23	78	0	323.31	36	544440000	295220000	75440000	25781000	33883000	103070000	11053000
Q15012	LAPTM4A	5	2	0	2	1	2	2	1	17.2	0	6.3394	10	30179000	0	13063000	760050	2538500	12009000	1807800
Q6PKG0;Q659C4	LARP1	6	26	5	14	12	8	17	8	26.5	0	49.248	83	6703800	402920	1800900	914260	557950	2652500	375270
Q71RC2	LARP4	5	6	2	2	5	3	4	0	12.2	0	32.252	38	4826800	670540	927500	788070	472310	1968400	0
Q92615	LARP4B	4	6	0	1	3	2	3	0	12.5	0	13.832	45	1002800	0	112560	231620	61804	596820	0
Q9P2J5	LARS	6	46	8	15	35	12	21	14	48.3	0	238.74	83	15771000	775240	2240500	6095000	826590	5014600	819490
Q15031	LARS2	6	46	41	14	21	32	19	11	53	0	323.31	57	104090000	69340000	5491800	4582400	8166700	15219000	1291300
Q9Y4W2	LAS1L	4	3	2	2	0	1	1	0	5.4	0	3.944	50	1535700	319820	738990	0	92087	384840	0
Q14847	LASP1	5	6	2	5	0	4	4	1	27.2	0	19.094	17	9637700	308740	4179300	0	871870	4020300	257490
Q14739	LBR	6	17	8	9	11	9	12	6	21.5	0	124.57	35	99371000	19126000	22049000	11149000	4842900	36003000	6201600
A4D1U4	LCHN	6	14	3	7	6	6	7	12	40.9	0	36.453	31	14378000	1216500	4357300	1066700	1513400	4339400	1884500
Q6UWP7	LCLAT1	6	13	3	5	3	7	7	4	26.1	0	40.89	25	21592000	2140600	5028700	1378000	2256900	9767000	1021200
P00338;Q6ZMR3;P07864	LDHA	6	22	18	18	12	19	20	14	60.8	0	323.31	26	412130000	63772000	120420000	10672000	36725000	153830000	26711000
P07195	LDHB	6	26	15	22	16	20	22	18	62	0	323.31	23	729550000	111610000	191820000	31466000	67393000	279190000	48078000
P01130	LDLR	6	10	5	6	9	9	7	7	14.8	0	46.551	53	11911000	1152800	2845000	1678900	1226400	3921600	1085800
Q8NC56	LEMD2	6	13	5	10	5	9	9	6	36.8	0	78.346	34	29867000	2492100	10507000	1689300	2519800	11329000	1330200
Q9Y2U8	LEMD3	6	8	5	4	1	2	3	3	10.5	0	13.111	63	2332700	792010	412150	92861	96644	340800	598210
P48357	LEPR	3	5	0	4	1	0	5	0	7.1	0	25.291	72	1852400	0	670250	139730	0	1042400	0
Q32P28	LEPRE1	6	33	19	21	26	23	26	22	62	0	323.31	36	153680000	18409000	31184000	24858000	15538000	53890000	9804300
Q8IVL6	LEPREL2	6	19	6	8	10	14	11	8	38.7	0	238.16	45	23530000	1796700	6049400	2667400	3500400	8461800	1054400
Q92791	LEPREL4	6	7	4	1	5	4	3	2	20.8	0	40.518	26	8221000	2047200	551210	1619900	745210	2940400	317110
O95202	LETM1	6	51	48	35	32	37	33	25	63.2	0	323.31	58	403670000	228230000	41305000	24237000	27947000	73239000	8718500
Q08380	LGALS3BP	6	24	19	21	20	18	20	15	40.5	0	323.31	32	858770000	88591000	317210000	63057000	62868000	274450000	52584000
Q99538	LGMN	6	22	15	16	15	16	17	17	48	0	323.31	27	1758000000	210860000	474110000	142730000	222520000	461580000	246200000
Q9BXB1	LGR4	3	5	0	2	0	1	2	2	10.1	0	13.176	37	1767100	0	998120	0	0	731010	38006
O43766	LIAS	3	7	5	0	1	2	0	0	30.4	0	26.267	25	4252800	3737200	0	140150	375500	0	0
P49916	LIG3	6	59	19	50	16	11	49	26	59.5	0	323.31	79	84573000	3995500	33708000	1521600	570290	41251000	3527200
Q9UHB6;Q9BT23	LIMA1	6	44	18	31	17	29	41	22	62.2	0	323.31	67	66247000	4063500	19942000	3097000	4352500	32573000	2218800
P48059	LIMS1	5	2	2	1	0	1	1	1	6.2	0	3.4875	22	3804100	1393200	782970	0	271500	671120	685270
Q6ZN17	LIN28B	5	2	1	2	1	1	2	0	7.2	0	4.2452	21	2513800	231860	944890	228200	147290	961590	0
O14910;Q9HAP6	LIN7A	6	12	6	15	5	13	16	5	61.4	0	323.31	16	364280000	24278000	131620000	25640000	19162000	157260000	6318400
Q9NUP9	LIN7C	6	9	11	10	10	13	13	7	69	0	323.31	17	279460000	21415000	81734000	23862000	19103000	123170000	10171000
P38571;Q5W064;Q5VXJ0	LIPA	6	15	9	12	13	12	13	13	45.1	0	323.31	18	559100000	59513000	123190000	54102000	51687000	198270000	72345000
Q15334	LLGL1	6	26	14	14	17	15	18	9	35.4	0	183.23	48	34807000	3996400	11060000	2967500	2237500	13615000	930760
P49257	LMAN1	6	25	14	19	17	19	21	17	46.7	0	323.31	28	280240000	40724000	54378000	25244000	38168000	106590000	15142000
Q12907	LMAN2	6	22	12	16	9	18	17	10	58.7	0	323.31	22	202150000	36310000	44936000	17103000	18975000	75360000	9466800
Q9H0V9	LMAN2L	6	11	4	3	2	6	8	2	39.9	0	42.606	23	14056000	1272900	1720500	1117700	2374400	6765100	804970
Q9NUN5	LMBRD1	6	3	2	3	3	3	3	3	5.9	0	323.31	19	221900000	17877000	84890000	22680000	5642500	73131000	17676000
Q68DH5	LMBRD2	6	7	1	4	4	2	6	4	14.2	0	68.045	34	6981200	316040	1416000	811690	466980	3563700	406820
Q9BU23	LMF2	6	12	4	7	4	5	8	2	18.2	0	92.697	35	10901000	1174300	2750500	442710	491870	5868000	173320
P02545	LMNA	6	49	36	37	25	20	31	22	61.7	0	273.08	52	74250000	23288000	20743000	4482000	4225200	17953000	3557800
P20700	LMNB1	6	60	44	62	43	46	64	47	73.4	0	323.31	46	602450000	85658000	212370000	23886000	30903000	213260000	36371000
Q03252	LMNB2	6	54	41	52	30	31	45	28	73.7	0	323.31	51	109220000	24076000	40792000	8277900	4916900	26871000	4281400
Q8WWI1	LMO7	3	24	0	16	0	4	21	0	18.1	0	106.4	136	4708100	0	1534800	0	70474	3102900	0
Q8IWU2	LMTK2	4	12	0	9	0	6	10	3	11.4	0	25.755	65	3721300	0	1356800	0	298740	1971000	94826
Q9C0E8	LNP	6	11	5	7	7	4	7	4	31.3	0	114	28	24351000	2257200	6086200	5181000	1589600	8588500	648050
Q9UIQ6	LNPEP	6	25	5	10	20	11	10	6	29.1	0	220.3	62	17349000	1465400	3569300	4522300	1798600	5234500	758410
P36776;REV__Q96AP0	LONP1	6	70	63	44	45	57	51	31	59.9	0	323.31	59	647510000	391350000	55429000	26889000	48445000	115090000	10301000
Q86WA8	LONP2	5	12	11	1	2	0	2	2	18.3	0	35.619	56	2345300	1768900	141170	156830	0	219650	58760
Q92633	LPAR1	3	2	0	1	0	1	2	0	9.3	0.0016539	2.1022	13	3052100	0	256480	0	94014	2701600	0
Q8NF37	LPCAT1	6	14	5	10	7	12	8	7	31.3	0	220.82	28	34070000	3781700	9162000	5585100	4902900	7408700	3229800
Q643R3	LPCAT4	4	3	0	1	3	1	1	1	9.9	0	15.67	27	1587800	0	397540	460520	126960	602780	0
Q92604	LPGAT1	5	7	1	4	5	3	3	0	24.6	0	21.793	24	5951700	175390	2047200	1195500	258640	2274900	0
O95490	LPHN2	6	30	9	20	10	22	22	14	29.8	0	323.31	77	25698000	736310	9344400	1048000	1985600	11500000	1083700
Q9HAR2	LPHN3	5	13	1	8	1	6	11	0	10.8	0	21.745	85	1386900	8969.1	521060	39356	100370	717110	0
Q5VUJ6	LRCH2	3	5	0	0	1	0	3	1	8.4	0	8.232	47	687380	0	0	113370	0	465340	108670
O75427	LRCH4	3	3	0	2	0	1	3	0	6	0	3.2181	41	1185800	0	329040	0	112630	744100	0
Q9P244;Q9BTN0	LRFN1	3	8	1	6	0	1	7	2	15.7	0	58.705	42	3861300	0	2017000	0	95617	1748700	0
Q96JA1	LRIG1	6	14	4	7	5	10	9	8	19.4	0	75.589	63	7324200	422440	2437300	370330	732390	2913100	448550
Q07954	LRP1	6	33	2	19	15	8	24	6	9.7	0	122.67	291	2256300	48298	578250	262280	68428	1205900	93097
O75096	LRP4	4	6	0	2	2	0	3	1	5.4	0	5.8443	110	228340	0	91717	37199	0	93746	5680.7
O75197;A4QPB2	LRP5	6	6	1	3	3	4	3	5	6.7	0	24.274	90	970290	85158	357110	49081	77244	271940	129770
O75581	LRP6	6	18	2	14	5	4	13	7	15.4	0	79.155	98	6447200	227760	3265300	300120	240470	2031200	382250
Q14114	LRP8	4	4	1	4	3	1	5	0	5.9	0	5.7442	63	1299600	64188	576150	180380	0	478880	0
P30533	LRPAP1	6	25	9	22	17	12	22	11	54.6	0	115.72	27	118370000	7705300	36858000	16356000	5055700	48278000	4121300
P42704	LRPPRC	6	145	137	84	94	114	86	87	83	0	323.31	116	970260000	614600000	68516000	68370000	78085000	114230000	26447000
Q9BTT6	LRRC1	6	18	8	17	10	9	15	9	52.7	0	296.61	34	39091000	1591700	14790000	2093500	1968000	17021000	1626800
Q9H9A6	LRRC40	6	11	1	4	3	2	7	4	26.4	0	29.53	41	4929200	1910200	616270	357380	163570	1599300	282540
Q8N1G4	LRRC47	6	17	9	11	13	8	12	5	25	0	81.247	37	14075000	2162400	3145600	3000500	870300	4692700	203310
Q8N9N7	LRRC57	4	5	1	5	3	0	5	2	25.5	0	12.479	18	13692000	0	4528200	1193300	0	7156000	814760
Q96AG4	LRRC59	6	26	18	21	18	19	22	19	64.5	0	323.31	23	690540000	119540000	169200000	101260000	52106000	198130000	50310000
Q8IWT6	LRRC8A	6	10	2	7	4	5	7	2	16.5	0	38.315	59	7878600	176190	3104600	388990	377190	3660600	171080
Q8TDW0	LRRC8C	6	12	3	9	3	6	9	4	18.4	0	36.164	62	5214500	524000	1376000	117560	390400	2570700	235820
Q7L1W4	LRRC8D	4	3	1	2	0	1	3	1	5.2	0	4.9652	61	714650	65230	193370	0	35446	420600	0
Q6NSJ5	LRRC8E	6	3	2	1	1	2	2	1	6.9	0	6.5148	55	1319700	108880	248790	63174	117340	546010	235470
Q9Y608	LRRFIP2	3	5	0	4	1	0	5	0	8.3	0	8.5839	54	2375700	0	920340	363090	0	1092300	0
Q9UFC0	LRWD1	3	3	2	0	1	1	0	1	5.7	0	4.2224	39	365650	163880	0	68871	0	0	132900
Q9H089	LSG1	6	25	7	2	17	18	2	8	47.9	0	92.083	48	9772600	1533200	264230	4141200	2563100	381550	889380
O15116	LSM1	4	2	1	2	1	1	2	0	17.3	0	4.4999	14	5781400	865000	2035900	305770	0	2574800	0
Q3MHD2	LSM12	6	4	3	4	2	4	4	1	23.1	0	10.138	13	18747000	1387700	6053000	2762200	1659900	6683400	200540
Q8ND56	LSM14A	5	3	1	2	1	2	1	1	6.9	0	4.1419	30	1523900	241730	205950	425850	342330	308080	0
Q9Y333	LSM2	6	3	1	3	1	2	3	2	48.4	0	26.203	10	19718000	1640200	9191300	434860	969600	6648900	833030
P62310	LSM3	5	4	1	4	0	1	3	2	22.5	0	3.8395	4	64343000	4246000	35962000	0	2121100	21420000	593700
U3KQK1;Q9Y4Z0	LSM4	6	5	2	3	2	2	3	2	32	0	8.6143	12	11605000	1812600	2621800	1660100	781860	3946100	782390
P62312	LSM6	4	5	2	4	0	0	3	2	55	0	5.7711	7	19020000	1887600	10852000	0	0	5571800	708360
Q9UK45	LSM7	3	3	0	1	1	1	2	0	41.7	0.0086427	1.3852	8	6495800	0	1997500	0	480890	4017400	0
O95777	LSM8	6	3	2	3	1	2	3	3	34.4	0	6.9311	7	37442000	2792900	16052000	579870	1986400	14575000	1455600
Q86X29	LSR	6	18	2	13	5	8	14	8	29.4	0	130.1	37	42012000	326000	16831000	625140	2704600	20470000	1056200
P48449	LSS	6	38	22	22	30	31	23	22	53.1	0	150.79	46	70082000	13531000	14763000	13246000	7505500	17435000	3602300
P09960	LTA4H	6	16	8	8	1	9	12	6	35	0	85.502	46	15544000	1673600	4486100	1062100	960410	7177200	184120
Q96GA3	LTV1	6	6	1	6	2	4	6	2	16.8	0	127.71	26	8326900	250310	3193000	84703	572660	4104800	121420
Q9NQ29	LUC7L	6	3	4	4	7	6	6	4	27.2	0	12.938	25	3694000	316140	460960	324860	278120	823670	1490300
Q9Y383	LUC7L2	6	12	8	6	15	6	9	5	42.3	0	110.85	25	28063000	5687300	4108300	9419900	2394700	4925100	1527400
O95232	LUC7L3	5	6	3	0	5	2	1	2	12	0	5.9245	25	2535500	785860	0	367030	308560	778310	295730
Q86V48	LUZP1	5	13	1	5	5	1	5	4	16.3	0	28.812	80	1054900	0	102680	390270	24170	399600	138210
Q9NX58	LYAR	4	4	1	2	0	2	3	1	10.8	0	9.8885	26	3706000	319920	132890	0	270340	2982900	0
P07948;P08631	LYN	6	24	12	22	11	15	23	14	58.2	0	139.54	39	52534000	4988600	15924000	2562500	4878700	22281000	1898000
O75608	LYPLA1	6	11	10	7	6	7	7	4	83	0	185.32	15	102230000	67520000	8381000	4766400	3832600	16222000	1507300
O95372	LYPLA2	6	5	2	4	2	3	3	2	36.8	0	27.292	16	10860000	1218400	2627300	751830	793750	4937200	531480
Q5VWZ2;REV__Q9UHP7	LYPLAL1	6	12	11	1	4	4	3	2	61.2	0	55.784	16	46425000	39182000	439650	2276300	2140500	2165700	220720
Q9NU23	LYRM2	6	10	9	4	6	5	4	2	61.4	0	74.056	8	151010000	78835000	18159000	14647000	14056000	22784000	2531800
Q9HD34	LYRM4	6	8	6	4	4	4	1	2	69.2	0	65.386	8	90977000	67601000	5369100	5674600	5388100	6587800	356340
Q5U5X0	LYRM7	6	9	8	7	5	5	8	6	58.7	0	180.07	9	248180000	88365000	36134000	24080000	9990300	78774000	10834000
Q9BRK4	LZTS2	6	11	2	11	3	3	8	3	20.5	0	31.902	49	5775900	196560	2316900	335800	90827	2555800	279950
[truncated: 2,273 more rows]

## Sheet: 3_Lysosomal_Proteins_3_Runs
Protein IDs	Gene names	Found in X/6 replicates	Unique peptides	Peptides DR_1	Peptides DR_2	Peptides DR_3	Peptides IT_1	Peptides IT_2	Peptides IT_3	Sequence coverage [%]	Q-value	Score	iBAQ peptides	iBAQ	iBAQ DR_1	iBAQ DR_2	iBAQ DR_3	iBAQ IT_1	iBAQ IT_2	iBAQ IT_3
[truncated: 474 more rows]
