# Supplementary material for: Cross-linking of the endolysosomal system reveals potential flotillin structures and cargo
Source: Nat Commun. 2022 Oct 20;13:6212. doi: 10.1038/s41467-022-33951-0 (PMC9584938; doi:10.1038/s41467-022-33951-0)
Supplement: Supplementary file 6 — Dataset 3 [file 41467_2022_33951_MOESM6_ESM.xlsx]

## Sheet: Description
Description
		Tables		Description
		Table1	All_XLs_5%_FDR	Cross links identified in the XL-LC-MS/MS analysis of disrupted and intact lysosome-enriched fractions based on the analysis with XlinkX and export at 5% FDR.
		Table2	All_XLs_1%_FDR	Cross links identified in the XL-LC-MS/MS analysis of disrupted and intact lysosome-enriched fractions based on the analysis with XlinkX and export at 1% FDR.
		Abbreviations
		XLs	Cross-links
		CSMs	Cross-link spectral matches
		Lys	Lysosomal
		IT	Intact
		DR	Disrupted

## Sheet: 1_All_XLs_5%_FDR
Max. XlinkX Score	Crosslink Type	# CSMs	Accession A	GeneNameA	Lysosomal	Position A	Accession B	GeneNameB	Lysosomal	Position B	State	Replicate
384.73	Intra	1	P14625	HSP90B1	No	168	P14625	HSP90B1	No	114	DR	I
364.34	Intra	4	P63104	YWHAZ	No	68	P63104	YWHAZ	No	75	DR	I
347.66	Intra	2	P07686	HEXB	Yes	390	P07686	HEXB	Yes	374	DR	I
344.42	Inter	1	O43175	PHGDH	No	8	Q99623	PHB2	No	262	DR	I
338.82	Inter	2	P07686	HEXB	Yes	390	Q96M86	DNHD1	No	3598	DR	I
332.43	Intra	1	P40926	MDH2	No	239	P40926	MDH2	No	105	DR	I
328.81	Intra	1	P40939	HADHA	No	625	P40939	HADHA	No	634	DR	I
326.07	Intra	7	O00584	RNASET2	Yes	87	O00584	RNASET2	Yes	132	DR	I
323.7	Intra	4	P30101	PDIA3	No	147	P30101	PDIA3	No	129	DR	I
319.78	Intra	1	P31946	YWHAB	No	70	P31946	YWHAB	No	77	DR	I
318.47	Intra	1	P09622	DLD	No	410	P09622	DLD	No	445	DR	I
314.39	Intra	1	O15400	STX7	Yes	24	O15400	STX7	Yes	55	DR	I
314.07	Intra	3	O15382	BCAT2	No	377	O15382	BCAT2	No	111	DR	I
310.55	Intra	3	P06733	ENO1	No	326	P06733	ENO1	No	330	DR	I
310.34	Inter	3	P68133	ACTA1	No	70	P63261	ACTG1	No	50	DR	I
308.99	Inter	1	P62424	RPL7A	No	150	Q9Y3U8	RPL36	No	35	DR	I
305.58	Intra	2	Q92552	MRPS27	No	94	Q92552	MRPS27	No	64	DR	I
304.06	Inter	1	O43390	HNRNPR	No	114	P08729	KRT7	No	96	DR	I
294.18	Intra	2	P04181	OAT	No	32	P04181	OAT	No	107	DR	I
293.96	Inter	3	Q99623	PHB2	No	262	P35232	PHB	No	202	DR	I
290.08	Intra	1	P54819	AK2	No	93	P54819	AK2	No	1	DR	I
289.02	Intra	3	P54886	ALDH18A1	No	432	P54886	ALDH18A1	No	424	DR	I
288.96	Inter	2	O75348	ATP6V1G1	Yes	37	P36543	ATP6V1E1	Yes	52	DR	I
287.62	Intra	1	P12532	CKMT1A	No	199	P12532	CKMT1A	No	291	DR	I
286.87	Intra	2	O94925	GLS	No	279	O94925	GLS	No	164	DR	I
286.85	Intra	2	Q99623	PHB2	No	236	Q99623	PHB2	No	244	DR	I
285.1	Intra	4	O43169	CYB5B	No	39	O43169	CYB5B	No	34	DR	I
283.98	Intra	1	P14625	HSP90B1	No	671	P14625	HSP90B1	No	683	DR	I
281.36	Intra	3	P61769	B2M	No	111	P61769	B2M	No	26	DR	I
281.24	Intra	4	P07099	EPHX1	No	52	P07099	EPHX1	No	104	DR	I
280.43	Intra	2	P06733	ENO1	No	71	P06733	ENO1	No	4	DR	I
279.65	Intra	1	Q96BR5	COA7	No	82	Q96BR5	COA7	No	49	DR	I
279.51	Inter	2	Q71DI3	HIST2H3A	No	80	P62805	HIST1H4A	No	13	DR	I
277.51	Intra	2	Q96HS1	PGAM5	No	116	Q96HS1	PGAM5	No	144	DR	I
276.61	Inter	3	P21912	SDHB	No	67	P31040	SDHA	No	517	DR	I
274.72	Intra	2	P21281	ATP6V1B2	Yes	48	P21281	ATP6V1B2	Yes	109	DR	I
274.68	Inter	2	Q8N122	RPTOR	Yes	97	P42345	MTOR	Yes	2066	DR	I
274.53	Intra	1	Q15149	PLEC	No	1725	Q15149	PLEC	No	1718	DR	I
272.74	Intra	2	P06280	GLA	Yes	391	P06280	GLA	Yes	393	DR	I
272.12	Intra	2	P62873	GNB1	Yes	14	P62873	GNB1	Yes	209	DR	I
270.56	Intra	6	P25705	ATP5F1A	Yes	531	P25705	ATP5F1A	Yes	427	DR	I
270.11	Inter	1	Q14254	FLOT2	Yes	265	O75955	FLOT1	Yes	277	DR	I
269.86	Intra	2	P04406	GAPDH	No	139	P04406	GAPDH	No	334	DR	I
269.05	Intra	5	P61604	HSPE1	No	54	P61604	HSPE1	No	99	DR	I
268.14	Intra	2	P40926	MDH2	No	78	P40926	MDH2	No	239	DR	I
266.59	Intra	2	Q71DI3	HIST2H3A	No	57	Q71DI3	HIST2H3A	No	5	DR	I
265.41	Inter	1	P62805	HIST1H4A	No	92	P62807	HIST1H2BC	No	86	DR	I
264.43	Inter	1	P18859	ATP5PF	No	79	O75947	ATP5PD	No	63	DR	I
263.72	Inter	1	O00321	ETV2	No	275	O00584	RNASET2	Yes	132	DR	I
263.7	Inter	5	P38606	ATP6V1A	Yes	443	P21281	ATP6V1B2	Yes	403	DR	I
263.24	Intra	4	P09622	DLD	No	346	P09622	DLD	No	159	DR	I
262.84	Inter	4	P35232	PHB	No	202	Q99623	PHB2	No	216	DR	I
260.97	Intra	4	Q16795	NDUFA9	No	175	Q16795	NDUFA9	No	189	DR	I
260.47	Intra	8	P49821	NDUFV1	No	81	P49821	NDUFV1	No	104	DR	I
260.22	Intra	3	P04181	OAT	No	66	P04181	OAT	No	107	DR	I
260.01	Intra	1	P04181	OAT	No	102	P04181	OAT	No	66	DR	I
258.23	Intra	5	P38646	HSPA9	No	300	P38646	HSPA9	No	291	DR	I
257.37	Inter	1	O95202	LETM1	No	465	O43520	ATP8B1	No	619	DR	I
256.02	Intra	1	P10809	HSPD1	No	481	P10809	HSPD1	No	125	DR	I
253.88	Intra	2	P0CG48	UBC	No	276	P0CG48	UBC	No	6	DR	I
253.83	Intra	2	Q14204	DYNC1H1	Yes	3774	Q14204	DYNC1H1	Yes	3480	DR	I
253.64	Inter	1	P49207	RPL34	No	108	P62888	RPL30	No	115	DR	I
253.32	Intra	2	P62807	HIST1H2BC	No	5	P62807	HIST1H2BC	No	21	DR	I
253.29	Inter	2	Q71DI3	HIST2H3A	No	57	P0C0S8	HIST1H2AG	No	76	DR	I
253.13	Intra	3	P14625	HSP90B1	No	663	P14625	HSP90B1	No	683	DR	I
252.84	Intra	2	P14625	HSP90B1	No	474	P14625	HSP90B1	No	467	DR	I
252.59	Intra	2	Q9Y4L1	HYOU1	No	91	Q9Y4L1	HYOU1	No	75	DR	I
251.96	Intra	1	Q16625	OCLN	No	379	Q16625	OCLN	No	384	DR	I
251.85	Inter	5	P62805	HIST1H4A	No	92	Q71DI3	HIST2H3A	No	57	DR	I
251.57	Intra	2	P62807	HIST1H2BC	No	47	P62807	HIST1H2BC	No	5	DR	I
251.28	Intra	3	P25705	ATP5F1A	Yes	167	P25705	ATP5F1A	Yes	305	DR	I
250.78	Intra	4	P53597	SUCLG1	No	66	P53597	SUCLG1	No	90	DR	I
250.65	Intra	1	Q9BZI7	UPF3B	No	469	Q9BZI7	UPF3B	No	478	DR	I
249.99	Intra	2	P40926	MDH2	No	203	P40926	MDH2	No	314	DR	I
249.39	Intra	1	P51572	BCAP31	No	149	P51572	BCAP31	No	158	DR	I
248.28	Intra	2	P06576	ATP5F1B	Yes	259	P06576	ATP5F1B	Yes	159	DR	I
248.15	Intra	1	Q07065	CKAP4	Yes	260	Q07065	CKAP4	Yes	264	DR	I
246.47	Intra	2	Q07020	RPL18	No	119	Q07020	RPL18	No	97	DR	I
246.37	Intra	4	P00505	GOT2	No	338	P00505	GOT2	No	82	DR	I
245.17	Intra	7	P36551	CPOX	No	314	P36551	CPOX	No	317	DR	I
245.15	Intra	2	P04843	RPN1	No	553	P04843	RPN1	No	538	DR	I
244.86	Intra	1	P51659	HSD17B4	No	46	P51659	HSD17B4	No	57	DR	I
244.71	Intra	2	P04075	ALDOA	No	42	P04075	ALDOA	No	312	DR	I
243.29	Intra	1	P14314	PRKCSH	No	385	P14314	PRKCSH	No	376	DR	I
241.46	Intra	3	O00115	DNASE2	Yes	335	O00115	DNASE2	Yes	303	DR	I
241.33	Intra	6	P04181	OAT	No	77	P04181	OAT	No	66	DR	I
240.82	Inter	1	P98187	CYP4F8	No	129	P21281	ATP6V1B2	Yes	109	DR	I
240.23	Intra	3	P04406	GAPDH	No	259	P04406	GAPDH	No	263	DR	I
239.54	Inter	1	P62807	HIST1H2BC	No	109	Q71DI3	HIST2H3A	No	57	DR	I
239.48	Intra	3	Q96BR5	COA7	No	195	Q96BR5	COA7	No	211	DR	I
239.31	Intra	2	P07355	ANXA2	Yes	148	P07355	ANXA2	Yes	157	DR	I
239.31	Intra	1	P40926	MDH2	No	296	P40926	MDH2	No	301	DR	I
238.92	Inter	1	Q9NRY4	ARHGAP35	No	756	P14625	HSP90B1	No	597	DR	I
237.29	Intra	3	Q13813	SPTAN1	No	2052	Q13813	SPTAN1	No	2063	DR	I
236.76	Intra	1	Q9H078	CLPB	No	321	Q9H078	CLPB	No	328	DR	I
236.56	Intra	1	P47756	CAPZB	No	199	P47756	CAPZB	No	223	DR	I
236.32	Intra	1	Q9BPW8	NIPSNAP1	No	51	Q9BPW8	NIPSNAP1	No	56	DR	I
231.52	Intra	2	P31040	SDHA	No	608	P31040	SDHA	No	616	DR	I
230.69	Intra	4	O00584	RNASET2	Yes	157	O00584	RNASET2	Yes	252	DR	I
230.06	Inter	1	P51572	BCAP31	No	149	Q9Y5Y7	LYVE1	No	308	DR	I
230.06	Intra	3	P31040	SDHA	No	608	P31040	SDHA	No	598	DR	I
229.64	Intra	2	P24752	ACAT1	No	190	P24752	ACAT1	No	174	DR	I
229.48	Intra	1	Q9Y5L4	TIMM13	No	49	Q9Y5L4	TIMM13	No	45	DR	I
229.06	Intra	2	P63104	YWHAZ	No	49	P63104	YWHAZ	No	120	DR	I
229.06	Intra	5	P05141	SLC25A5	No	245	P05141	SLC25A5	No	147	DR	I
228.49	Inter	2	Q9P032	NDUFAF4	No	107	O75489	NDUFS3	No	217	DR	I
227.94	Intra	2	Q9H3G5	CPVL	Yes	423	Q9H3G5	CPVL	Yes	469	DR	I
227.72	Intra	1	P10412	HIST1H1E	No	90	P10412	HIST1H1E	No	110	DR	I
227.72	Intra	1	P10412	HIST1H1E	No	46	P10412	HIST1H1E	No	90	DR	I
226.59	Intra	7	P11021	HSPA5	Yes	353	P11021	HSPA5	Yes	340	DR	I
225.94	Intra	1	P25705	ATP5F1A	Yes	161	P25705	ATP5F1A	Yes	261	DR	I
225.93	Intra	1	P18077	RPL35A	No	54	P18077	RPL35A	No	95	DR	I
225.91	Intra	1	Q15836	VAMP3	No	42	Q15836	VAMP3	No	35	DR	I
225.72	Intra	2	P62826	RAN	No	38	P62826	RAN	No	60	DR	I
225.7	Inter	1	P07237	P4HB	No	222	Q92835	INPP5D	No	891	DR	I
225.32	Intra	7	P47914	RPL29	No	149	P47914	RPL29	No	156	DR	I
225.23	Intra	1	P10412	HIST1H1E	No	75	P10412	HIST1H1E	No	63	DR	I
224.51	Intra	3	P00441	SOD1	Yes	129	P00441	SOD1	Yes	76	DR	I
223.87	Intra	1	P06865	HEXA	Yes	380	P06865	HEXA	Yes	409	DR	I
223.02	Intra	1	P20700	LMNB1	No	33	P20700	LMNB1	No	33	DR	I
222.91	Inter	2	P82909	MRPS36	No	17	P09622	DLD	No	445	DR	I
222.45	Intra	1	P54886	ALDH18A1	No	662	P54886	ALDH18A1	No	643	DR	I
222.2	Intra	5	P63261	ACTG1	No	191	P63261	ACTG1	No	61	DR	I
221.83	Intra	1	Q9BW92	TARS2	No	48	Q9BW92	TARS2	No	56	DR	I
221.83	Inter	1	Q93079	HIST1H2BH	No	5	P62807	HIST1H2BC	No	1	DR	I
221.28	Intra	2	P09669	COX6C	No	60	P09669	COX6C	No	67	DR	I
221.09	Intra	1	P38646	HSPA9	No	135	P38646	HSPA9	No	288	DR	I
221.06	Intra	2	Q92820	GGH	Yes	42	Q92820	GGH	Yes	49	DR	I
219.95	Intra	1	P15880	RPS2	No	275	P15880	RPS2	No	74	DR	I
219.93	Intra	1	P34897	SHMT2	No	474	P34897	SHMT2	No	464	DR	I
219.8	Intra	5	P10809	HSPD1	No	156	P10809	HSPD1	No	196	DR	I
219.09	Intra	2	P40926	MDH2	No	165	P40926	MDH2	No	296	DR	I
218.94	Intra	2	Q07021	C1QBP	No	91	Q07021	C1QBP	No	280	DR	I
218.21	Intra	1	O95292	VAPB	No	2	O95292	VAPB	No	45	DR	I
217.86	Intra	1	P0DPI2	GATD3A	No	164	P0DPI2	GATD3A	No	157	DR	I
217.66	Intra	2	P10809	HSPD1	No	387	P10809	HSPD1	No	396	DR	I
217.09	Intra	5	Q00059	TFAM	No	95	Q00059	TFAM	No	97	DR	I
217.02	Inter	1	P62807	HIST1H2BC	No	117	Q71DI3	HIST2H3A	No	5	DR	I
216.54	Inter	1	Q06830	PRDX1	No	120	P32119	PRDX2	No	10	DR	I
215.14	Intra	1	P10809	HSPD1	No	352	P10809	HSPD1	No	361	DR	I
214.94	Intra	1	P50897	PPT1	Yes	253	P50897	PPT1	Yes	165	DR	I
214.52	Inter	2	P22695	UQCRC2	No	92	P14927	UQCRB	No	3	DR	I
213.91	Intra	1	P52272	HNRNPM	No	388	P52272	HNRNPM	No	381	DR	I
213.18	Intra	1	P35579	MYH9	No	1492	P35579	MYH9	No	1500	DR	I
212.68	Intra	1	Q12931	TRAP1	No	699	Q12931	TRAP1	No	653	DR	I
212.28	Intra	2	P09622	DLD	No	104	P09622	DLD	No	122	DR	I
212.03	Intra	1	P06733	ENO1	No	420	P06733	ENO1	No	434	DR	I
212.03	Inter	1	Q9Y3U8	RPL36	No	19	P26373	RPL13	No	118	DR	I
211.94	Inter	3	P50213	IDH3A	No	100	P51553	IDH3G	No	226	DR	I
211.53	Intra	2	Q71DI3	HIST2H3A	No	57	Q71DI3	HIST2H3A	No	24	DR	I
211.37	Intra	4	P10809	HSPD1	No	133	P10809	HSPD1	No	125	DR	I
210.98	Intra	1	Q9BRJ2	MRPL45	No	240	Q9BRJ2	MRPL45	No	102	DR	I
210.9	Intra	1	P26641	EEF1G	No	212	P26641	EEF1G	No	220	DR	I
210.7	Intra	1	Q8NC51	SERBP1	No	310	Q8NC51	SERBP1	No	303	DR	I
209.97	Intra	2	P10412	HIST1H1E	No	106	P10412	HIST1H1E	No	110	DR	I
209.6	Intra	3	P13804	ETFA	No	139	P13804	ETFA	No	158	DR	I
208.82	Intra	1	P0DMV9	HSPA1B	No	100	P0DMV9	HSPA1B	No	77	DR	I
208.82	Intra	1	P62491	RAB11A	No	179	P62491	RAB11A	No	58	DR	I
208.59	Intra	1	P14625	HSP90B1	No	682	P14625	HSP90B1	No	663	DR	I
208.29	Intra	5	P10809	HSPD1	No	389	P10809	HSPD1	No	396	DR	I
208.08	Intra	1	Q00059	TFAM	No	118	Q00059	TFAM	No	111	DR	I
207.88	Inter	1	Q8N257	HIST3H2BB	No	5	P0C0S8	HIST1H2AG	No	6	DR	I
207.5	Inter	2	P62807	HIST1H2BC	No	109	Q71DI3	HIST2H3A	No	80	DR	I
206.73	Intra	1	P50914	RPL14	No	172	P50914	RPL14	No	165	DR	I
206.43	Intra	2	Q92575	UBXN4	No	248	Q92575	UBXN4	No	258	DR	I
205.28	Intra	1	Q9UNK0	STX8	Yes	98	Q9UNK0	STX8	Yes	52	DR	I
205.12	Inter	2	P25705	ATP5F1A	Yes	261	P06576	ATP5F1B	Yes	350	DR	I
205.08	Intra	1	P21281	ATP6V1B2	Yes	48	P21281	ATP6V1B2	Yes	108	DR	I
204.91	Intra	2	O15382	BCAT2	No	321	O15382	BCAT2	No	353	DR	I
204.36	Intra	4	P16615	ATP2A2	No	502	P16615	ATP2A2	No	510	DR	I
204.18	Intra	1	P62277	RPS13	No	39	P62277	RPS13	No	43	DR	I
203.7	Intra	1	P06280	GLA	Yes	240	P06280	GLA	Yes	237	DR	I
203.51	Inter	1	Q8N4N8	KIF2B	No	566	P45880	VDAC2	No	31	DR	I
202.94	Intra	2	P08559	PDHA1	No	40	P08559	PDHA1	No	244	DR	I
201.95	Inter	1	P58876	HIST1H2BD	No	5	P62807	HIST1H2BC	No	21	DR	I
201.84	Intra	2	P08238	HSP90AB1	Yes	624	P08238	HSP90AB1	Yes	607	DR	I
201.57	Intra	1	P10809	HSPD1	No	218	P10809	HSPD1	No	396	DR	I
201.48	Intra	1	O95292	VAPB	No	118	O95292	VAPB	No	45	DR	I
201.38	Inter	4	P62807	HIST1H2BC	No	35	P0C0S8	HIST1H2AG	No	37	DR	I
200.99	Intra	1	Q71DI3	HIST2H3A	No	24	Q71DI3	HIST2H3A	No	15	DR	I
200.84	Intra	2	P31040	SDHA	No	517	P31040	SDHA	No	538	DR	I
200.68	Inter	1	Q71DI3	HIST2H3A	No	57	Q9Y676	MRPS18B	No	156	DR	I
200.09	Intra	1	Q9Y2R0	COA3	No	12	Q9Y2R0	COA3	No	29	DR	I
199.96	Intra	1	O15173	PGRMC2	No	135	O15173	PGRMC2	No	193	DR	I
199.65	Intra	5	Q12931	TRAP1	No	332	Q12931	TRAP1	No	369	DR	I
199.55	Intra	2	P16615	ATP2A2	No	533	P16615	ATP2A2	No	510	DR	I
199.4	Inter	2	P36543	ATP6V1E1	Yes	145	P38606	ATP6V1A	Yes	5	DR	I
199.15	Intra	1	Q9Y4L1	HYOU1	No	91	Q9Y4L1	HYOU1	No	308	DR	I
198.81	Intra	1	Q13423	NNT	No	171	Q13423	NNT	No	433	DR	I
198.39	Intra	1	Q16836	HADH	No	295	Q16836	HADH	No	241	DR	I
198.05	Intra	1	P10809	HSPD1	No	58	P10809	HSPD1	No	473	DR	I
197.96	Intra	4	P14625	HSP90B1	No	428	P14625	HSP90B1	No	404	DR	I
197.94	Intra	1	P04179	SOD2	No	130	P04179	SOD2	No	122	DR	I
197.57	Intra	1	Q12931	TRAP1	No	699	Q12931	TRAP1	No	629	DR	I
196.74	Inter	1	P62807	HIST1H2BC	No	109	Q71DI3	HIST2H3A	No	5	DR	I
196.68	Intra	1	P22626	HNRNPA2B1	No	168	P22626	HNRNPA2B1	No	17	DR	I
196.01	Intra	1	P54819	AK2	No	119	P54819	AK2	No	1	DR	I
195.52	Intra	1	P14618	PKM	No	2	P14618	PKM	No	62	DR	I
195.4	Inter	3	P35232	PHB	No	208	Q99623	PHB2	No	218	DR	I
195.06	Intra	2	O14662	STX16	No	185	O14662	STX16	No	188	DR	I
194.96	Intra	1	Q96AG4	LRRC59	No	50	Q96AG4	LRRC59	No	73	DR	I
194.67	Intra	1	O75955	FLOT1	Yes	211	O75955	FLOT1	Yes	219	DR	I
194.33	Intra	2	P22695	UQCRC2	No	199	P22695	UQCRC2	No	159	DR	I
193.86	Intra	3	O95831	AIFM1	No	278	O95831	AIFM1	No	286	DR	I
193.82	Intra	1	Q8TC12	RDH11	No	105	Q8TC12	RDH11	No	112	DR	I
193.8	Inter	6	P62805	HIST1H4A	No	78	Q71DI3	HIST2H3A	No	80	DR	I
193.73	Intra	2	Q92820	GGH	Yes	42	Q92820	GGH	Yes	109	DR	I
192.65	Intra	1	Q9P0L0	VAPA	Yes	188	Q9P0L0	VAPA	Yes	180	DR	I
192.32	Intra	2	P12956	XRCC6	No	461	P12956	XRCC6	No	468	DR	I
192.3	Intra	4	O75955	FLOT1	Yes	285	O75955	FLOT1	Yes	277	DR	I
192.21	Intra	1	P48047	ATP5PO	No	84	P48047	ATP5PO	No	90	DR	I
192.12	Inter	1	Q93079	HIST1H2BH	No	5	Q71DI3	HIST2H3A	No	5	DR	I
191.58	Intra	1	P19338	NCL	No	102	P19338	NCL	No	110	DR	I
191.24	Intra	1	Q14BN4	SLMAP	No	265	Q14BN4	SLMAP	No	271	DR	I
190.57	Intra	1	P13804	ETFA	No	85	P13804	ETFA	No	59	DR	I
190.52	Intra	1	P14625	HSP90B1	No	87	P14625	HSP90B1	No	97	DR	I
190.26	Intra	1	Q14254	FLOT2	Yes	321	Q14254	FLOT2	Yes	305	DR	I
190.03	Intra	1	P61353	RPL27	No	59	P61353	RPL27	No	123	DR	I
189.82	Intra	1	P34897	SHMT2	No	469	P34897	SHMT2	No	103	DR	I
189.69	Intra	1	P00441	SOD1	Yes	129	P00441	SOD1	Yes	71	DR	I
188.07	Intra	1	P54819	AK2	No	65	P54819	AK2	No	147	DR	I
187.89	Inter	3	Q14254	FLOT2	Yes	280	O75955	FLOT1	Yes	285	DR	I
187.16	Intra	1	P30101	PDIA3	No	494	P30101	PDIA3	No	425	DR	I
187.15	Intra	1	O00330	PDHX	No	194	O00330	PDHX	No	223	DR	I
187.06	Inter	4	P62807	HIST1H2BC	No	58	Q71DI3	HIST2H3A	No	65	DR	I
186.76	Intra	1	P62280	RPS11	No	144	P62280	RPS11	No	152	DR	I
186.72	Intra	1	P34897	SHMT2	No	245	P34897	SHMT2	No	302	DR	I
186.67	Intra	1	P09874	PARP1	No	667	P09874	PARP1	No	662	DR	I
186.54	Intra	1	Q9C0E8	LNPK	No	324	Q9C0E8	LNPK	No	309	DR	I
186.3	Intra	5	P11117	ACP2	Yes	49	P11117	ACP2	Yes	153	DR	I
186.13	Intra	4	P63261	ACTG1	No	291	P63261	ACTG1	No	326	DR	I
186.11	Intra	3	P10809	HSPD1	No	473	P10809	HSPD1	No	469	DR	I
186.09	Intra	4	P10412	HIST1H1E	No	64	P10412	HIST1H1E	No	52	DR	I
185.58	Intra	2	Q14257	RCN2	No	64	Q14257	RCN2	No	71	DR	I
185.08	Inter	1	P30049	ATP5F1D	No	136	P56381	ATP5F1E	No	21	DR	I
183.95	Intra	1	P10809	HSPD1	No	396	P10809	HSPD1	No	361	DR	I
183.89	Intra	1	P51572	BCAP31	No	192	P51572	BCAP31	No	185	DR	I
183.81	Intra	2	P10809	HSPD1	No	89	P10809	HSPD1	No	75	DR	I
183.74	Intra	1	Q5VTE0	EEF1A1P5	No	450	Q5VTE0	EEF1A1P5	No	457	DR	I
183.4	Inter	1	P62805	HIST1H4A	No	80	Q71DI3	HIST2H3A	No	80	DR	I
182.92	Intra	1	Q7Z4H8	POGLUT3	No	73	Q7Z4H8	POGLUT3	No	91	DR	I
182.85	Intra	1	Q96HS1	PGAM5	No	116	Q96HS1	PGAM5	No	169	DR	I
182.28	Intra	3	P30101	PDIA3	No	129	P30101	PDIA3	No	75	DR	I
182.08	Intra	3	P06280	GLA	Yes	374	P06280	GLA	Yes	326	DR	I
181.87	Intra	4	O75390	CS	No	76	O75390	CS	No	464	DR	I
181.81	Intra	1	Q9NX20	MRPL16	No	188	Q9NX20	MRPL16	No	197	DR	I
181.69	Intra	1	Q7KZF4	SND1	No	497	Q7KZF4	SND1	No	491	DR	I
181.67	Intra	2	P11142	HSPA8	Yes	325	P11142	HSPA8	Yes	319	DR	I
181.49	Intra	1	P30101	PDIA3	No	362	P30101	PDIA3	No	332	DR	I
181.31	Intra	1	P61604	HSPE1	No	56	P61604	HSPE1	No	8	DR	I
180.74	Inter	1	Q5M9N0	CCDC158	No	529	P61769	B2M	No	26	DR	I
179.92	Inter	1	Q9Y4E6	WDR7	No	931	O75604	USP2	No	241	DR	I
179.57	Inter	1	Q71DI3	HIST2H3A	No	57	P62805	HIST1H4A	No	45	DR	I
179.51	Intra	4	Q9Y5K8	ATP6V1D	Yes	20	Q9Y5K8	ATP6V1D	Yes	24	DR	I
179.28	Intra	2	P06280	GLA	Yes	314	P06280	GLA	Yes	393	DR	I
179.2	Intra	1	Q9UNX3	RPL26L1	No	36	Q9UNX3	RPL26L1	No	63	DR	I
179.19	Inter	1	Q9Y5K8	ATP6V1D	Yes	3	O00144	FZD9	No	544	DR	I
178.83	Intra	3	P50454	SERPINH1	No	380	P50454	SERPINH1	No	300	DR	I
177.71	Intra	1	O75643	SNRNP200	No	60	O75643	SNRNP200	No	55	DR	I
177.58	Inter	1	Q86TS9	MRPL52	No	104	Q96DV4	MRPL38	No	305	DR	I
176.99	Intra	1	P07197	NEFM	No	307	P07197	NEFM	No	314	DR	I
176.97	Intra	2	P34897	SHMT2	No	459	P34897	SHMT2	No	464	DR	I
176.91	Inter	1	P0C0S8	HIST1H2AG	No	119	Q71DI3	HIST2H3A	No	123	DR	I
176.87	Intra	1	P38159	RBMX	No	63	P38159	RBMX	No	86	DR	I
176.87	Intra	2	P23284	PPIB	No	116	P23284	PPIB	No	84	DR	I
176.66	Inter	3	P50991	CCT4	No	55	P17987	TCP1	No	126	DR	I
176.44	Inter	2	P21281	ATP6V1B2	Yes	81	P36543	ATP6V1E1	Yes	191	DR	I
176.32	Intra	2	P20700	LMNB1	No	271	P20700	LMNB1	No	261	DR	I
175.85	Intra	13	P10809	HSPD1	No	58	P10809	HSPD1	No	75	DR	I
175.19	Intra	2	P27824	CANX	No	170	P27824	CANX	No	207	DR	I
175.12	Intra	1	P23528	CFL1	No	22	P23528	CFL1	No	19	DR	I
174.98	Intra	3	Q93050	ATP6V0A1	Yes	288	Q93050	ATP6V0A1	Yes	296	DR	I
174.87	Intra	1	P40926	MDH2	No	335	P40926	MDH2	No	157	DR	I
174.8	Intra	1	Q10713	PMPCA	No	478	Q10713	PMPCA	No	483	DR	I
174.77	Inter	1	Q96EY7	PTCD3	No	126	O60783	MRPS14	No	42	DR	I
174.51	Intra	1	P50213	IDH3A	No	58	P50213	IDH3A	No	363	DR	I
174.42	Intra	1	P34897	SHMT2	No	474	P34897	SHMT2	No	103	DR	I
174.29	Intra	1	P0C0S8	HIST1H2AG	No	119	P0C0S8	HIST1H2AG	No	126	DR	I
174.21	Intra	1	P62873	GNB1	Yes	14	P62873	GNB1	Yes	23	DR	I
174.02	Intra	2	P07355	ANXA2	Yes	204	P07355	ANXA2	Yes	206	DR	I
173.51	Intra	2	O75348	ATP6V1G1	Yes	15	O75348	ATP6V1G1	Yes	21	DR	I
173.34	Intra	2	P60842	EIF4A1	No	146	P60842	EIF4A1	No	174	DR	I
173.33	Intra	2	P63261	ACTG1	No	315	P63261	ACTG1	No	328	DR	I
173.07	Intra	1	Q14980	NUMA1	No	925	Q14980	NUMA1	No	939	DR	I
172.93	Inter	1	P25705	ATP5F1A	Yes	161	P06576	ATP5F1B	Yes	350	DR	I
172.59	Intra	1	P39023	RPL3	No	385	P39023	RPL3	No	393	DR	I
172.56	Intra	3	P0DMV9	HSPA1B	No	325	P0DMV9	HSPA1B	No	319	DR	I
172.27	Inter	1	P62807	HIST1H2BC	No	5	P0C0S8	HIST1H2AG	No	6	DR	I
172.14	Inter	1	P09429	HMGB1	No	59	P26583	HMGB2	No	55	DR	I
171.99	Intra	2	P62258	YWHAE	No	50	P62258	YWHAE	No	123	DR	I
171.87	Intra	2	P04406	GAPDH	No	215	P04406	GAPDH	No	194	DR	I
171.78	Intra	1	Q16836	HADH	No	241	Q16836	HADH	No	312	DR	I
171.49	Intra	1	Q10471	GALNT2	No	363	Q10471	GALNT2	No	103	DR	I
170.87	Intra	2	P62081	RPS7	No	155	P62081	RPS7	No	147	DR	I
170.32	Intra	3	Q9NZ01	TECR	No	22	Q9NZ01	TECR	No	38	DR	I
170.19	Intra	1	Q4VC31	CCDC58	No	54	Q4VC31	CCDC58	No	139	DR	I
169.99	Intra	2	P30101	PDIA3	No	152	P30101	PDIA3	No	129	DR	I
169.09	Intra	1	Q14683	SMC1A	No	414	Q14683	SMC1A	No	752	DR	I
169.06	Intra	2	Q71DI3	HIST2H3A	No	15	Q71DI3	HIST2H3A	No	5	DR	I
168.78	Intra	1	P07355	ANXA2	Yes	157	P07355	ANXA2	Yes	176	DR	I
168.64	Intra	1	P50897	PPT1	Yes	253	P50897	PPT1	Yes	61	DR	I
168.57	Inter	4	Q9HAV7	GRPEL1	No	109	P38646	HSPA9	No	106	DR	I
168.45	Intra	1	P48047	ATP5PO	No	158	P48047	ATP5PO	No	172	DR	I
167.26	Intra	1	P55084	HADHB	No	72	P55084	HADHB	No	201	DR	I
167.05	Intra	1	Q4G0F5	VPS26B	No	301	Q4G0F5	VPS26B	No	295	DR	I
166.78	Intra	2	Q7L523	RRAGA	Yes	307	Q7L523	RRAGA	Yes	299	DR	I
166.61	Inter	2	P0C0S8	HIST1H2AG	No	37	Q71DI3	HIST2H3A	No	5	DR	I
166.11	Intra	1	Q9BQ69	MACROD1	No	206	Q9BQ69	MACROD1	No	211	DR	I
165.51	Inter	1	P62807	HIST1H2BC	No	47	Q9ULG6	CCPG1	No	355	DR	I
165.49	Intra	1	P30837	ALDH1B1	No	399	P30837	ALDH1B1	No	414	DR	I
165.43	Intra	1	Q9Y277	VDAC3	No	236	Q9Y277	VDAC3	No	15	DR	I
165.36	Intra	1	P10809	HSPD1	No	233	P10809	HSPD1	No	72	DR	I
165.18	Inter	1	P05204	HMGN2	No	36	Q71DI3	HIST2H3A	No	57	DR	I
165.1	Intra	1	Q99942	RNF5	No	93	Q99942	RNF5	No	86	DR	I
164.66	Intra	1	P08670	VIM	No	445	P08670	VIM	No	402	DR	I
164.66	Intra	1	P39019	RPS19	No	115	P39019	RPS19	No	122	DR	I
164	Intra	1	Q71DI3	HIST2H3A	No	123	Q71DI3	HIST2H3A	No	5	DR	I
163.91	Intra	1	Q86TS9	MRPL52	No	97	Q86TS9	MRPL52	No	104	DR	I
163.66	Inter	1	Q99880	HIST1H2BL	No	5	P62807	HIST1H2BC	No	17	DR	I
163.62	Intra	1	P49368	CCT3	No	15	P49368	CCT3	No	21	DR	I
162.8	Intra	2	P08238	HSP90AB1	Yes	347	P08238	HSP90AB1	Yes	435	DR	I
162.49	Intra	1	P0DMV9	HSPA1B	No	2	P0DMV9	HSPA1B	No	512	DR	I
162.36	Intra	1	Q9Y5B9	SUPT16H	No	263	Q9Y5B9	SUPT16H	No	216	DR	I
162.25	Intra	1	P84098	RPL19	No	46	P84098	RPL19	No	53	DR	I
162.07	Inter	1	Q9H2C0	GAN	No	548	P00505	GOT2	No	227	DR	I
161.67	Intra	1	Q00839	HNRNPU	No	21	Q00839	HNRNPU	No	28	DR	I
161.11	Intra	1	Q9BRJ2	MRPL45	No	102	Q9BRJ2	MRPL45	No	135	DR	I
161.04	Intra	2	P08670	VIM	No	97	P08670	VIM	No	104	DR	I
160.82	Intra	1	Q16836	HADH	No	65	Q16836	HADH	No	68	DR	I
160.82	Intra	1	P31040	SDHA	No	517	P31040	SDHA	No	541	DR	I
160.72	Intra	1	O43852	CALU	No	251	O43852	CALU	No	243	DR	I
160.69	Intra	1	P26373	RPL13	No	123	P26373	RPL13	No	130	DR	I
160.33	Inter	1	P21281	ATP6V1B2	Yes	48	P36543	ATP6V1E1	Yes	191	DR	I
160.03	Intra	1	O75879	GATB	No	529	O75879	GATB	No	536	DR	I
159.37	Intra	1	P22695	UQCRC2	No	250	P22695	UQCRC2	No	66	DR	I
159.34	Intra	2	P13073	COX4I1	No	29	P13073	COX4I1	No	60	DR	I
159.2	Intra	8	P40926	MDH2	No	215	P40926	MDH2	No	185	DR	I
158.79	Intra	2	Q9NX62	IMPAD1	No	235	Q9NX62	IMPAD1	No	349	DR	I
158.42	Intra	1	P30050	RPL12	No	48	P30050	RPL12	No	40	DR	I
158.37	Inter	2	O60814	HIST1H2BK	No	121	P0C0S8	HIST1H2AG	No	16	DR	I
158.36	Intra	1	P62807	HIST1H2BC	No	21	P62807	HIST1H2BC	No	1	DR	I
158	Inter	2	P09651	HNRNPA1	No	105	P22626	HNRNPA2B1	No	112	DR	I
157.97	Intra	1	Q04637	EIF4G1	No	1206	Q04637	EIF4G1	No	1183	DR	I
157.68	Intra	1	P13667	PDIA4	No	366	P13667	PDIA4	No	437	DR	I
157.67	Inter	1	Q6IAA8	LAMTOR1	Yes	60	Q9UHA4	LAMTOR3	Yes	11	DR	I
157.48	Intra	1	O15321	TM9SF1	Yes	185	O15321	TM9SF1	Yes	103	DR	I
157.38	Intra	4	P06576	ATP5F1B	Yes	480	P06576	ATP5F1B	Yes	522	DR	I
157.35	Intra	1	P61604	HSPE1	No	28	P61604	HSPE1	No	99	DR	I
157.25	Intra	1	Q15031	LARS2	No	61	Q15031	LARS2	No	68	DR	I
157.01	Inter	1	P22061	PCMT1	No	3	Q96T21	SECISBP2	No	528	DR	I
156.92	Inter	1	Q96Q89	KIF20B	No	1767	P11021	HSPA5	Yes	370	DR	I
156.01	Intra	1	P49368	CCT3	No	222	P49368	CCT3	No	381	DR	I
155.88	Intra	1	P13073	COX4I1	No	53	P13073	COX4I1	No	87	DR	I
155.84	Intra	1	P25398	RPS12	No	99	P25398	RPS12	No	83	DR	I
155.57	Inter	1	Q9Y676	MRPS18B	No	156	Q71DI3	HIST2H3A	No	15	DR	I
155.33	Intra	6	P62937	PPIA	No	131	P62937	PPIA	No	28	DR	I
155.24	Intra	1	P11021	HSPA5	Yes	213	P11021	HSPA5	Yes	523	DR	I
155.14	Inter	1	P22061	PCMT1	No	206	P24941	CDK2	No	89	DR	I
155.11	Intra	1	P49368	CCT3	No	507	P49368	CCT3	No	138	DR	I
155.11	Inter	1	Q13813	SPTAN1	No	1963	Q32MH5	FAM214A	No	575	DR	I
155.11	Inter	1	Q93079	HIST1H2BH	No	5	P62807	HIST1H2BC	No	86	DR	I
154.98	Intra	1	P00558	PGK1	No	75	P00558	PGK1	No	30	DR	I
154.9	Intra	1	Q99623	PHB2	No	244	Q99623	PHB2	No	296	DR	I
154.47	Intra	1	Q13136	PPFIA1	Yes	384	Q13136	PPFIA1	Yes	377	DR	I
154.38	Intra	1	P21912	SDHB	No	126	P21912	SDHB	No	41	DR	I
153.98	Intra	1	Q01082	SPTBN1	No	1827	Q01082	SPTBN1	No	1824	DR	I
153.73	Intra	1	P62913	RPL11	No	7	P62913	RPL11	No	154	DR	I
153.23	Inter	1	Q71DI3	HIST2H3A	No	57	P62316	SNRPD2	No	88	DR	I
152.89	Intra	1	P55809	OXCT1	No	296	P55809	OXCT1	No	286	DR	I
152.62	Intra	1	Q9NP81	SARS2	No	292	Q9NP81	SARS2	No	508	DR	I
152.38	Intra	1	P13073	COX4I1	No	67	P13073	COX4I1	No	60	DR	I
152.35	Inter	1	Q6IAA8	LAMTOR1	Yes	103	Q9UHA4	LAMTOR3	Yes	11	DR	I
152.13	Intra	1	P21333	FLNA	No	1477	P21333	FLNA	No	1452	DR	I
152.04	Inter	1	P62244	RPS15A	No	71	H3BN98	#N/A	No	185	DR	I
152.04	Intra	2	P30405	PPIF	No	73	P30405	PPIF	No	86	DR	I
151.66	Intra	1	Q16851	UGP2	No	69	Q16851	UGP2	No	198	DR	I
151.54	Intra	1	P50502	ST13	No	118	P50502	ST13	No	153	DR	I
151.51	Intra	2	Q96AG4	LRRC59	No	96	Q96AG4	LRRC59	No	73	DR	I
151.48	Intra	2	P10412	HIST1H1E	No	140	P10412	HIST1H1E	No	130	DR	I
150.69	Intra	1	P0DPI2	GATD3A	No	223	P0DPI2	GATD3A	No	261	DR	I
150.62	Inter	1	P08559	PDHA1	No	385	P11177	PDHB	No	355	DR	I
150.36	Intra	1	P50897	PPT1	Yes	216	P50897	PPT1	Yes	223	DR	I
150.35	Intra	1	P62807	HIST1H2BC	No	5	P62807	HIST1H2BC	No	24	DR	I
150.15	Inter	1	Q93079	HIST1H2BH	No	5	P0C0S8	HIST1H2AG	No	6	DR	I
150.15	Intra	1	P14625	HSP90B1	No	537	P14625	HSP90B1	No	593	DR	I
150.12	Intra	1	A4D1E9	GTPBP10	No	126	A4D1E9	GTPBP10	No	41	DR	I
149.69	Intra	1	P61604	HSPE1	No	70	P61604	HSPE1	No	8	DR	I
149.4	Intra	7	P30101	PDIA3	No	347	P30101	PDIA3	No	289	DR	I
149.4	Intra	1	Q07065	CKAP4	Yes	594	Q07065	CKAP4	Yes	601	DR	I
149.22	Intra	1	P07602	PSAP	Yes	323	P07602	PSAP	Yes	348	DR	I
148.94	Intra	1	P00558	PGK1	No	11	P00558	PGK1	No	191	DR	I
148.5	Intra	1	P61009	SPCS3	No	49	P61009	SPCS3	No	124	DR	I
148.41	Intra	2	P30084	ECHS1	No	43	P30084	ECHS1	No	284	DR	I
148.18	Intra	1	Q00839	HNRNPU	No	352	Q00839	HNRNPU	No	343	DR	I
148.04	Intra	1	Q00059	TFAM	No	111	Q00059	TFAM	No	52	DR	I
147.69	Intra	1	P55084	HADHB	No	201	P55084	HADHB	No	190	DR	I
147.62	Intra	1	Q9Y5J9	TIMM8B	No	22	Q9Y5J9	TIMM8B	No	80	DR	I
147.52	Intra	1	P36542	ATP5F1C	No	39	P36542	ATP5F1C	No	46	DR	I
147.51	Inter	1	Q71DI3	HIST2H3A	No	24	P62805	HIST1H4A	No	9	DR	I
147.41	Intra	1	P04181	OAT	No	129	P04181	OAT	No	32	DR	I
147.4	Intra	1	P14314	PRKCSH	No	158	P14314	PRKCSH	No	155	DR	I
147.36	Intra	1	P21796	VDAC1	No	11	P21796	VDAC1	No	20	DR	I
147.36	Intra	1	P51970	NDUFA8	No	13	P51970	NDUFA8	No	65	DR	I
147.2	Intra	1	Q99470	SDF2	No	87	Q99470	SDF2	No	75	DR	I
147.12	Intra	1	P13804	ETFA	No	232	P13804	ETFA	No	206	DR	I
146.81	Inter	2	O15347	HMGB3	No	59	P26583	HMGB2	No	59	DR	I
146.69	Intra	1	P07355	ANXA2	Yes	313	P07355	ANXA2	Yes	279	DR	I
146.58	Intra	1	P07910	HNRNPC	No	89	P07910	HNRNPC	No	7	DR	I
146.58	Intra	1	P04181	OAT	No	107	P04181	OAT	No	107	DR	I
146.27	Inter	1	P29083	GTF2E1	No	171	P61088	UBE2N	No	10	DR	I
146.27	Intra	3	P16104	H2AFX	No	120	P16104	H2AFX	No	134	DR	I
146.25	Intra	2	P0DPI2	GATD3A	No	233	P0DPI2	GATD3A	No	219	DR	I
145.82	Intra	2	P15311	EZR	No	546	P15311	EZR	No	162	DR	I
145.48	Intra	1	P07237	P4HB	No	352	P07237	P4HB	No	328	DR	I
145.16	Intra	2	P06733	ENO1	No	434	P06733	ENO1	No	422	DR	I
145.16	Intra	1	P17096	HMGA1	No	74	P17096	HMGA1	No	67	DR	I
144.68	Intra	1	P08670	VIM	No	104	P08670	VIM	No	120	DR	I
144.65	Inter	1	P62805	HIST1H4A	No	32	Q71DI3	HIST2H3A	No	24	DR	I
144.12	Intra	1	O43678	NDUFA2	No	98	O43678	NDUFA2	No	13	DR	I
144.01	Intra	1	P16615	ATP2A2	No	502	P16615	ATP2A2	No	135	DR	I
143.94	Intra	1	P38117	ETFB	No	205	P38117	ETFB	No	114	DR	I
143.46	Inter	1	P06748	NPM1	No	32	Q9UBL6	CPNE7	No	1	DR	I
143.02	Intra	1	P62424	RPL7A	No	212	P62424	RPL7A	No	131	DR	I
143	Intra	1	P45880	VDAC2	No	31	P45880	VDAC2	No	43	DR	I
142.63	Intra	1	Q16718	NDUFA5	No	40	Q16718	NDUFA5	No	46	DR	I
142.61	Intra	1	P49368	CCT3	No	353	P49368	CCT3	No	234	DR	I
142.51	Intra	1	P05556	ITGB1	No	134	P05556	ITGB1	No	87	DR	I
142.39	Intra	2	P55084	HADHB	No	72	P55084	HADHB	No	188	DR	I
142.08	Intra	1	P50914	RPL14	No	177	P50914	RPL14	No	187	DR	I
141.98	Intra	1	Q9Y2R9	MRPS7	No	221	Q9Y2R9	MRPS7	No	228	DR	I
141.98	Intra	1	Q02878	RPL6	No	260	Q02878	RPL6	No	207	DR	I
141.85	Intra	1	P46459	NSF	Yes	469	P46459	NSF	Yes	458	DR	I
141.82	Intra	2	P30101	PDIA3	No	296	P30101	PDIA3	No	332	DR	I
141.48	Intra	1	P49411	TUFM	No	256	P49411	TUFM	No	238	DR	I
141.37	Intra	2	P82933	MRPS9	No	325	P82933	MRPS9	No	287	DR	I
141.11	Inter	1	P21281	ATP6V1B2	Yes	81	Q6P3S1	DENND1B	No	317	DR	I
140.79	Inter	2	P82650	MRPS22	No	211	Q9Y676	MRPS18B	No	156	DR	I
140.16	Intra	1	P11021	HSPA5	Yes	651	P11021	HSPA5	Yes	447	DR	I
140.05	Intra	1	P10809	HSPD1	No	396	P10809	HSPD1	No	196	DR	I
139.88	Intra	1	P10809	HSPD1	No	87	P10809	HSPD1	No	91	DR	I
139.32	Intra	1	Q13442	PDAP1	No	137	Q13442	PDAP1	No	148	DR	I
138.98	Intra	9	P13804	ETFA	No	301	P13804	ETFA	No	226	DR	I
138.83	Intra	1	P30101	PDIA3	No	433	P30101	PDIA3	No	417	DR	I
138.76	Intra	1	P40939	HADHA	No	728	P40939	HADHA	No	334	DR	I
138.54	Intra	3	Q99832	CCT7	No	292	Q99832	CCT7	No	320	DR	I
138.42	Intra	1	P10109	FDX1	No	66	P10109	FDX1	No	82	DR	I
137.58	Intra	1	P82933	MRPS9	No	126	P82933	MRPS9	No	119	DR	I
137.5	Intra	1	Q9P258	RCC2	No	320	Q9P258	RCC2	No	377	DR	I
137.42	Intra	1	P50897	PPT1	Yes	217	P50897	PPT1	Yes	224	DR	I
137.4	Intra	1	Q86SF2	GALNT7	No	588	Q86SF2	GALNT7	No	624	DR	I
136.99	Intra	2	P12694	BCKDHA	No	107	P12694	BCKDHA	No	389	DR	I
136.72	Intra	1	P62807	HIST1H2BC	No	58	P62807	HIST1H2BC	No	35	DR	I
136.5	Intra	1	P07339	CTSD	Yes	348	P07339	CTSD	Yes	341	DR	I
135.91	Intra	1	P07910	HNRNPC	No	170	P07910	HNRNPC	No	157	DR	I
135.82	Intra	3	P62805	HIST1H4A	No	80	P62805	HIST1H4A	No	78	DR	I
135.81	Intra	1	Q9NVI7	ATAD3A	No	165	Q9NVI7	ATAD3A	No	165	DR	I
135.77	Inter	1	P16104	H2AFX	No	120	Q71DI3	HIST2H3A	No	5	DR	I
135.63	Inter	1	Q14241	ELOA	No	390	P46778	RPL21	No	107	DR	I
135.3	Intra	1	P21333	FLNA	No	1593	P21333	FLNA	No	1590	DR	I
135.22	Intra	1	P16104	H2AFX	No	135	P16104	H2AFX	No	120	DR	I
134.81	Intra	2	Q16795	NDUFA9	No	147	Q16795	NDUFA9	No	113	DR	I
134.66	Inter	1	P54886	ALDH18A1	No	761	P10809	HSPD1	No	196	DR	I
134.37	Intra	1	P62805	HIST1H4A	No	92	P62805	HIST1H4A	No	92	DR	I
134.06	Intra	1	P10412	HIST1H1E	No	34	P10412	HIST1H1E	No	90	DR	I
134.02	Intra	1	Q9ULV4	CORO1C	No	311	Q9ULV4	CORO1C	No	342	DR	I
133.9	Intra	2	Q71DI3	HIST2H3A	No	65	Q71DI3	HIST2H3A	No	5	DR	I
133.71	Intra	2	Q13740	ALCAM	No	60	Q13740	ALCAM	No	109	DR	I
133.23	Intra	1	O15347	HMGB3	No	59	O15347	HMGB3	No	55	DR	I
133.12	Inter	1	P12036	NEFH	No	949	P18859	ATP5PF	No	51	DR	I
132.72	Intra	1	P63261	ACTG1	No	291	P63261	ACTG1	No	328	DR	I
132.32	Inter	1	P05141	SLC25A5	No	147	P09669	COX6C	No	1	DR	I
132.32	Intra	1	P11310	ACADM	No	212	P11310	ACADM	No	307	DR	I
132.11	Intra	1	P61604	HSPE1	No	86	P61604	HSPE1	No	8	DR	I
131.95	Intra	1	Q9NVJ2	ARL8B	Yes	167	Q9NVJ2	ARL8B	Yes	62	DR	I
131.82	Intra	1	P82673	MRPS35	No	200	P82673	MRPS35	No	192	DR	I
131.22	Intra	2	P04075	ALDOA	No	99	P04075	ALDOA	No	140	DR	I
130.84	Intra	1	Q9Y606	PUS1	No	285	Q9Y606	PUS1	No	342	DR	I
130.56	Intra	1	P14625	HSP90B1	No	455	P14625	HSP90B1	No	467	DR	I
130.22	Intra	1	Q15819	UBE2V2	No	72	Q15819	UBE2V2	No	7	DR	I
130.04	Intra	1	P40926	MDH2	No	329	P40926	MDH2	No	105	DR	I
130.03	Intra	1	P62807	HIST1H2BC	No	47	P62807	HIST1H2BC	No	17	DR	I
129.85	Intra	1	P23284	PPIB	No	192	P23284	PPIB	No	186	DR	I
129.68	Intra	1	Q8N4V1	MMGT1	Yes	122	Q8N4V1	MMGT1	Yes	125	DR	I
129.63	Intra	2	Q9Y617	PSAT1	No	127	Q9Y617	PSAT1	No	116	DR	I
129.52	Inter	1	Q71DI3	HIST2H3A	No	24	P62807	HIST1H2BC	No	17	DR	I
129.39	Intra	1	Q5VTE0	EEF1A1P5	No	385	Q5VTE0	EEF1A1P5	No	378	DR	I
129.2	Intra	1	P10412	HIST1H1E	No	190	P10412	HIST1H1E	No	195	DR	I
128.91	Inter	1	Q8TC84	FANK1	No	5	Q96EY1	DNAJA3	No	299	DR	I
128.85	Intra	1	P46060	RANGAP1	No	251	P46060	RANGAP1	No	279	DR	I
128.36	Intra	1	P50897	PPT1	Yes	216	P50897	PPT1	Yes	224	DR	I
128.12	Intra	1	P54819	AK2	No	62	P54819	AK2	No	65	DR	I
128	Intra	1	Q96C01	FAM136A	No	27	Q96C01	FAM136A	No	138	DR	I
127.76	Inter	1	P36578	RPL4	No	327	Q7Z478	DHX29	No	389	DR	I
127.52	Intra	1	P00367	GLUD1	No	480	P00367	GLUD1	No	480	DR	I
127.07	Inter	1	O60673	REV3L	No	2227	P31948	STIP1	No	100	DR	I
126.29	Intra	1	P51572	BCAP31	No	149	P51572	BCAP31	No	138	DR	I
126.25	Inter	1	P58876	HIST1H2BD	No	5	P62807	HIST1H2BC	No	17	DR	I
126.25	Intra	1	P10809	HSPD1	No	218	P10809	HSPD1	No	233	DR	I
126.24	Intra	1	P0DMV9	HSPA1B	No	507	P0DMV9	HSPA1B	No	512	DR	I
126.19	Inter	1	P0C0S8	HIST1H2AG	No	119	Q71DI3	HIST2H3A	No	57	DR	I
125.97	Intra	1	P49411	TUFM	No	91	P49411	TUFM	No	88	DR	I
125.82	Intra	2	P27824	CANX	No	398	P27824	CANX	No	401	DR	I
125.75	Intra	1	Q16718	NDUFA5	No	60	Q16718	NDUFA5	No	5	DR	I
125.74	Intra	1	Q00839	HNRNPU	No	28	Q00839	HNRNPU	No	17	DR	I
125.66	Intra	1	Q9NUN5	LMBRD1	Yes	252	Q9NUN5	LMBRD1	Yes	256	DR	I
125.31	Intra	2	O95881	TXNDC12	No	48	O95881	TXNDC12	No	166	DR	I
125.15	Intra	1	P0DMV9	HSPA1B	No	524	P0DMV9	HSPA1B	No	190	DR	I
124.92	Inter	1	P62873	GNB1	Yes	14	Q9UBI6	GNG12	No	3	DR	I
124.89	Intra	1	Q9NX20	MRPL16	No	144	Q9NX20	MRPL16	No	134	DR	I
124.77	Inter	1	P13804	ETFA	No	139	A7E2V4	ZSWIM8	No	46	DR	I
124.74	Intra	1	Q14839	CHD4	No	1092	Q14839	CHD4	No	1063	DR	I
124.65	Intra	2	P62841	RPS15	No	65	P62841	RPS15	No	58	DR	I
124.59	Inter	1	O60292	SIPA1L3	No	1537	P05455	SSB	No	280	DR	I
124.51	Intra	1	P30519	HMOX2	No	15	P30519	HMOX2	No	24	DR	I
124.34	Intra	1	P06733	ENO1	No	335	P06733	ENO1	No	434	DR	I
124.25	Intra	1	O14874	BCKDK	No	184	O14874	BCKDK	No	192	DR	I
124.08	Intra	1	P36542	ATP5F1C	No	43	P36542	ATP5F1C	No	36	DR	I
123.86	Intra	1	Q71DI3	HIST2H3A	No	5	Q71DI3	HIST2H3A	No	19	DR	I
123.79	Intra	1	P10809	HSPD1	No	133	P10809	HSPD1	No	75	DR	I
123.63	Intra	1	Q9NSE4	IARS2	No	189	Q9NSE4	IARS2	No	196	DR	I
123.02	Intra	1	P10809	HSPD1	No	72	P10809	HSPD1	No	82	DR	I
122.74	Intra	2	P61604	HSPE1	No	99	P61604	HSPE1	No	8	DR	I
122.74	Inter	1	P58876	HIST1H2BD	No	5	Q71DI3	HIST2H3A	No	5	DR	I
122.18	Intra	1	P34932	HSPA4	No	773	P34932	HSPA4	No	766	DR	I
121.99	Inter	1	P25787	PSMA2	No	92	P60900	PSMA6	No	104	DR	I
121.85	Inter	1	P04908	HIST1H2AB	No	37	P62807	HIST1H2BC	No	17	DR	I
121.83	Intra	2	P63261	ACTG1	No	113	P63261	ACTG1	No	191	DR	I
121.77	Intra	2	O15031	PLXNB2	No	696	O15031	PLXNB2	No	747	DR	I
121.66	Intra	1	Q9UNL2	SSR3	No	98	Q9UNL2	SSR3	No	117	DR	I
121.62	Intra	1	P54709	ATP1B3	No	266	P54709	ATP1B3	No	274	DR	I
121.62	Intra	1	Q9UNX3	RPL26L1	No	51	Q9UNX3	RPL26L1	No	110	DR	I
121.61	Inter	1	Q9NX63	CHCHD3	No	89	Q96AY4	TTC28	No	1118	DR	I
121.31	Inter	1	Q71DI3	HIST2H3A	No	5	P62807	HIST1H2BC	No	12	DR	I
121.29	Intra	1	P15924	DSP	No	1880	P15924	DSP	No	1874	DR	I
121.21	Inter	1	P78527	PRKDC	No	1412	Q8IYT3	CCDC170	No	500	DR	I
120.96	Intra	1	P35232	PHB	No	202	P35232	PHB	No	208	DR	I
120.9	Inter	1	Q9HD15	SRA1	No	18	Q07021	C1QBP	No	100	DR	I
120.76	Intra	2	P53634	CTSC	Yes	140	P53634	CTSC	Yes	63	DR	I
120.49	Intra	1	P04843	RPN1	No	215	P04843	RPN1	No	187	DR	I
120.49	Intra	5	P40926	MDH2	No	215	P40926	MDH2	No	307	DR	I
119.57	Intra	2	P61604	HSPE1	No	80	P61604	HSPE1	No	36	DR	I
119.45	Intra	1	P07197	NEFM	No	671	P07197	NEFM	No	664	DR	I
119.41	Intra	1	P26373	RPL13	No	123	P26373	RPL13	No	118	DR	I
119.27	Intra	1	P78527	PRKDC	No	3248	P78527	PRKDC	No	3241	DR	I
119.22	Intra	1	P49368	CCT3	No	527	P49368	CCT3	No	529	DR	I
119.21	Intra	2	Q9UBQ7	GRHPR	No	173	Q9UBQ7	GRHPR	No	173	DR	I
119.17	Inter	1	Q96KR4	LMLN	No	7	P14625	HSP90B1	No	467	DR	I
118.74	Intra	2	P26583	HMGB2	No	59	P26583	HMGB2	No	55	DR	I
118.23	Intra	1	P10809	HSPD1	No	269	P10809	HSPD1	No	361	DR	I
118.08	Intra	1	P40227	CCT6A	No	280	P40227	CCT6A	No	273	DR	I
118.06	Inter	1	P36543	ATP6V1E1	Yes	156	P38606	ATP6V1A	Yes	5	DR	I
118.01	Intra	1	Q08211	DHX9	No	1163	Q08211	DHX9	No	943	DR	I
117.94	Intra	1	Q9ULV4	CORO1C	No	19	Q9ULV4	CORO1C	No	329	DR	I
117.66	Intra	1	P07355	ANXA2	Yes	266	P07355	ANXA2	Yes	302	DR	I
117.25	Intra	4	P10809	HSPD1	No	473	P10809	HSPD1	No	125	DR	I
117.16	Intra	1	P19404	NDUFV2	No	61	P19404	NDUFV2	No	68	DR	I
117.16	Intra	1	P04181	OAT	No	421	P04181	OAT	No	66	DR	I
117.14	Intra	1	P11142	HSPA8	Yes	2	P11142	HSPA8	Yes	159	DR	I
116.82	Inter	1	P21333	FLNA	No	92	Q8IYX4	DND1	No	4	DR	I
116.58	Inter	1	P07686	HEXB	Yes	412	Q04864	REL	No	210	DR	I
115.24	Inter	1	P84090	ERH	No	11	Q9NYF8	BCLAF1	No	593	DR	I
114.93	Intra	1	P62851	RPS25	No	66	P62851	RPS25	No	114	DR	I
114.89	Intra	2	P84090	ERH	No	84	P84090	ERH	No	11	DR	I
114.72	Inter	1	P12110	COL6A2	No	485	A6NC97	FAM172BP	No	306	DR	I
114.6	Intra	1	P52758	RIDA	No	97	P52758	RIDA	No	117	DR	I
114.6	Inter	3	Q6IAA8	LAMTOR1	Yes	60	Q9UHA4	LAMTOR3	Yes	67	DR	I
114.5	Inter	1	P04908	HIST1H2AB	No	37	Q71DI3	HIST2H3A	No	5	DR	I
114.4	Intra	3	Q16891	IMMT	No	286	Q16891	IMMT	No	282	DR	I
113.99	Intra	2	Q71DI3	HIST2H3A	No	57	Q71DI3	HIST2H3A	No	65	DR	I
113.98	Intra	2	P07355	ANXA2	Yes	9	P07355	ANXA2	Yes	302	DR	I
113.7	Intra	1	O15347	HMGB3	No	165	O15347	HMGB3	No	174	DR	I
113.69	Inter	1	P62807	HIST1H2BC	No	5	P62805	HIST1H4A	No	13	DR	I
113.26	Intra	1	Q9H0U3	MAGT1	Yes	50	Q9H0U3	MAGT1	Yes	60	DR	I
113.18	Inter	1	Q96C24	SYTL4	No	536	Q709C8	VPS13C	No	111	DR	I
113.18	Inter	1	P10412	HIST1H1E	No	117	Q99590	SCAF11	No	829	DR	I
112.75	Intra	1	O75323	NIPSNAP2	No	91	O75323	NIPSNAP2	No	281	DR	I
112.26	Intra	1	P07355	ANXA2	Yes	9	P07355	ANXA2	Yes	227	DR	I
112.15	Intra	1	P67775	PPP2CA	No	41	P67775	PPP2CA	No	34	DR	I
111.66	Intra	1	P00367	GLUD1	No	162	P00367	GLUD1	No	187	DR	I
111.65	Inter	2	P58876	HIST1H2BD	No	5	P0C0S8	HIST1H2AG	No	6	DR	I
111.61	Intra	3	P06576	ATP5F1B	Yes	159	P06576	ATP5F1B	Yes	133	DR	I
111.25	Intra	1	Q96T52	IMMP2L	No	83	Q96T52	IMMP2L	No	107	DR	I
110.81	Intra	1	O15400	STX7	Yes	138	O15400	STX7	Yes	116	DR	I
110.75	Intra	1	P12532	CKMT1A	No	58	P12532	CKMT1A	No	199	DR	I
110.61	Inter	1	Q96H22	CENPN	No	59	P0DMV9	HSPA1B	No	345	DR	I
110.37	Intra	1	P10412	HIST1H1E	No	46	P10412	HIST1H1E	No	64	DR	I
110.12	Intra	3	P11021	HSPA5	Yes	294	P11021	HSPA5	Yes	287	DR	I
110.08	Inter	1	Q71DI3	HIST2H3A	No	57	Q93079	HIST1H2BH	No	5	DR	I
109.88	Intra	1	Q9Y5S2	CDC42BPB	No	564	Q9Y5S2	CDC42BPB	No	557	DR	I
109.36	Intra	2	P30101	PDIA3	No	425	P30101	PDIA3	No	417	DR	I
109.36	Inter	3	O60673	REV3L	No	1158	Q71DI3	HIST2H3A	No	5	DR	I
109.01	Intra	4	P35613	BSG	No	191	P35613	BSG	No	179	DR	I
108.5	Intra	1	P09622	DLD	No	132	P09622	DLD	No	430	DR	I
108.38	Intra	1	P00387	CYB5R3	Yes	196	P00387	CYB5R3	Yes	228	DR	I
107.73	Intra	1	P10809	HSPD1	No	359	P10809	HSPD1	No	364	DR	I
107.66	Intra	1	P61604	HSPE1	No	28	P61604	HSPE1	No	8	DR	I
107.63	Inter	1	P62873	GNB1	Yes	14	P63218	GNG5	No	12	DR	I
107.59	Inter	1	P0C0S8	HIST1H2AG	No	6	O60814	HIST1H2BK	No	126	DR	I
107.59	Intra	1	Q9NVI7	ATAD3A	No	72	Q9NVI7	ATAD3A	No	46	DR	I
107.49	Intra	1	P40227	CCT6A	No	265	P40227	CCT6A	No	261	DR	I
107.29	Intra	1	P38919	EIF4A3	No	124	P38919	EIF4A3	No	152	DR	I
107.29	Intra	2	P60174	TPI1	No	225	P60174	TPI1	No	231	DR	I
107.21	Inter	1	Q96HY6	DDRGK1	No	128	P35580	MYH10	No	1055	DR	I
107.15	Intra	1	P09874	PARP1	No	97	P09874	PARP1	No	23	DR	I
107.08	Intra	2	P28331	NDUFS1	No	467	P28331	NDUFS1	No	499	DR	I
107.08	Intra	1	P09622	DLD	No	104	P09622	DLD	No	430	DR	I
107.01	Intra	1	P50502	ST13	No	160	P50502	ST13	No	153	DR	I
106.76	Intra	1	Q9HDC9	APMAP	No	183	Q9HDC9	APMAP	No	179	DR	I
106.47	Intra	1	P78347	GTF2I	No	86	P78347	GTF2I	No	94	DR	I
106.26	Intra	1	Q13510	ASAH1	Yes	361	Q13510	ASAH1	Yes	33	DR	I
106.14	Intra	1	P07954	FH	No	66	P07954	FH	No	80	DR	I
106.14	Intra	2	P34897	SHMT2	No	245	P34897	SHMT2	No	297	DR	I
106.11	Intra	1	P05141	SLC25A5	No	23	P05141	SLC25A5	No	33	DR	I
105.94	Intra	2	P46777	RPL5	No	188	P46777	RPL5	No	178	DR	I
105.57	Intra	1	P40939	HADHA	No	540	P40939	HADHA	No	519	DR	I
105.25	Intra	1	P11021	HSPA5	Yes	547	P11021	HSPA5	Yes	294	DR	I
105.2	Inter	1	Q9GZN2	TGIF2	No	99	P36578	RPL4	No	368	DR	I
105.12	Intra	2	P10606	COX5B	No	86	P10606	COX5B	No	57	DR	I
104.67	Intra	1	P51398	DAP3	No	218	P51398	DAP3	No	203	DR	I
104.64	Intra	2	Q9NSE4	IARS2	No	74	Q9NSE4	IARS2	No	725	DR	I
104.64	Intra	1	Q9NVI7	ATAD3A	No	246	Q9NVI7	ATAD3A	No	262	DR	I
104.3	Intra	1	P62277	RPS13	No	93	P62277	RPS13	No	100	DR	I
104.23	Intra	2	P10809	HSPD1	No	58	P10809	HSPD1	No	523	DR	I
104.17	Intra	1	P10412	HIST1H1E	No	34	P10412	HIST1H1E	No	32	DR	I
104.11	Inter	1	P62807	HIST1H2BC	No	5	Q93079	HIST1H2BH	No	5	DR	I
103.83	Inter	1	P0C0S8	HIST1H2AG	No	37	P62807	HIST1H2BC	No	21	DR	I
103.46	Intra	1	Q8TCS8	PNPT1	No	569	Q8TCS8	PNPT1	No	521	DR	I
103.26	Intra	2	P24534	EEF1B2	No	129	P24534	EEF1B2	No	132	DR	I
103.21	Intra	1	P24752	ACAT1	No	174	P24752	ACAT1	No	174	DR	I
102.98	Intra	1	P07910	HNRNPC	No	7	P07910	HNRNPC	No	30	DR	I
102.98	Inter	1	O75489	NDUFS3	No	56	O95182	NDUFA7	No	93	DR	I
102.97	Inter	1	Q71DI3	HIST2H3A	No	80	O75771	RAD51D	No	261	DR	I
102.72	Intra	1	Q15293	RCN1	No	81	Q15293	RCN1	No	86	DR	I
102.62	Intra	2	P0CG48	UBC	No	291	P0CG48	UBC	No	276	DR	I
102	Inter	1	Q96A33	CCDC47	No	452	Q9NWH9	SLTM	No	697	DR	I
101.64	Intra	1	P78527	PRKDC	No	3753	P78527	PRKDC	No	4023	DR	I
101.54	Intra	1	Q08945	SSRP1	No	325	Q08945	SSRP1	No	319	DR	I
101.39	Intra	1	P07355	ANXA2	Yes	157	P07355	ANXA2	Yes	169	DR	I
101.04	Intra	1	P10809	HSPD1	No	473	P10809	HSPD1	No	523	DR	I
100.92	Inter	3	P25705	ATP5F1A	Yes	123	P06576	ATP5F1B	Yes	133	DR	I
100.91	Inter	2	Q16778	HIST2H2BE	No	35	P0C0S8	HIST1H2AG	No	37	DR	I
100.74	Intra	2	P30101	PDIA3	No	494	P30101	PDIA3	No	500	DR	I
100.67	Intra	1	Q15084	PDIA6	No	67	Q15084	PDIA6	No	150	DR	I
100.45	Intra	1	P54819	AK2	No	93	P54819	AK2	No	0	DR	I
100.19	Intra	1	P10412	HIST1H1E	No	32	P10412	HIST1H1E	No	21	DR	I
99.83	Intra	1	Q9H857	NT5DC2	No	102	Q9H857	NT5DC2	No	317	DR	I
99.82	Intra	1	P14314	PRKCSH	No	385	P14314	PRKCSH	No	166	DR	I
99.69	Inter	1	Q9NQC3	RTN4	No	1174	Q9BQK8	LPIN3	No	253	DR	I
99.53	Inter	1	Q13813	SPTAN1	No	803	Q71DI3	HIST2H3A	No	24	DR	I
99.51	Inter	1	Q5VTE0	EEF1A1P5	No	450	P16401	HIST1H1B	No	149	DR	I
99.51	Intra	1	P13639	EEF2	No	42	P13639	EEF2	No	0	DR	I
99.37	Intra	1	Q9NX63	CHCHD3	No	63	Q9NX63	CHCHD3	No	45	DR	I
99.3	Intra	2	Q969H8	MYDGF	No	137	Q969H8	MYDGF	No	156	DR	I
98.9	Intra	1	P12532	CKMT1A	No	139	P12532	CKMT1A	No	416	DR	I
98.68	Inter	1	P62807	HIST1H2BC	No	126	P0C0S8	HIST1H2AG	No	10	DR	I
98.54	Intra	1	Q01650	SLC7A5	No	30	Q01650	SLC7A5	No	6	DR	I
97.6	Intra	1	P48047	ATP5PO	No	70	P48047	ATP5PO	No	98	DR	I
97.22	Inter	1	O60814	HIST1H2BK	No	121	P0C0S8	HIST1H2AG	No	10	DR	I
97.16	Inter	1	Q96RT8	TUBGCP5	No	622	P62937	PPIA	No	44	DR	I
96.95	Intra	1	P07686	HEXB	Yes	465	P07686	HEXB	Yes	517	DR	I
96.88	Intra	1	P06753	TPM3	No	113	P06753	TPM3	No	129	DR	I
96.44	Intra	1	Q9UMX5	NENF	No	131	Q9UMX5	NENF	No	136	DR	I
96.33	Intra	2	P10809	HSPD1	No	359	P10809	HSPD1	No	205	DR	I
96.21	Intra	1	P12532	CKMT1A	No	416	P12532	CKMT1A	No	343	DR	I
96.14	Intra	1	P27635	RPL10	No	74	P27635	RPL10	No	158	DR	I
96.05	Intra	1	P50897	PPT1	Yes	191	P50897	PPT1	Yes	165	DR	I
95.62	Inter	1	P40429	RPL13A	No	134	Q6UWJ1	TMCO3	No	1	DR	I
95.61	Intra	1	Q13740	ALCAM	No	419	Q13740	ALCAM	No	423	DR	I
95.5	Intra	1	Q9Y697	NFS1	No	248	Q9Y697	NFS1	No	226	DR	I
94.87	Inter	1	Q9UBI6	GNG12	No	3	P08754	GNAI3	Yes	92	DR	I
94.79	Intra	1	Q71DI3	HIST2H3A	No	57	Q71DI3	HIST2H3A	No	15	DR	I
94.47	Intra	1	P31040	SDHA	No	615	P31040	SDHA	No	647	DR	I
94.41	Intra	1	P07197	NEFM	No	658	P07197	NEFM	No	612	DR	I
94.16	Inter	1	Q13515	BFSP2	No	246	P27824	CANX	No	207	DR	I
94.11	Intra	1	P51659	HSD17B4	No	184	P51659	HSD17B4	No	139	DR	I
94.11	Intra	1	P15311	EZR	No	427	P15311	EZR	No	400	DR	I
94.01	Intra	1	P11182	DBT	No	295	P11182	DBT	No	304	DR	I
93.99	Inter	1	P05204	HMGN2	No	90	Q71DI3	HIST2H3A	No	5	DR	I
93.68	Intra	1	P11021	HSPA5	Yes	213	P11021	HSPA5	Yes	446	DR	I
93.42	Intra	1	P22087	FBL	No	292	P22087	FBL	No	318	DR	I
93.16	Inter	1	Q9BX26	SYCP2	No	364	Q8TDB6	DTX3L	Yes	460	DR	I
93.14	Intra	1	P61604	HSPE1	No	66	P61604	HSPE1	No	54	DR	I
92.69	Intra	2	P13639	EEF2	No	445	P13639	EEF2	No	426	DR	I
92.49	Intra	1	P06753	TPM3	No	162	P06753	TPM3	No	169	DR	I
92.43	Intra	1	P11021	HSPA5	Yes	125	P11021	HSPA5	Yes	122	DR	I
92.24	Intra	1	P60903	S100A10	No	17	P60903	S100A10	No	37	DR	I
92.19	Inter	1	P04843	RPN1	No	176	Q14165	MLEC	No	247	DR	I
92.05	Inter	1	Q12756	KIF1A	No	1297	O95831	AIFM1	No	286	DR	I
91.84	Inter	1	P0C0S5	H2AFZ	No	116	Q71DI3	HIST2H3A	No	123	DR	I
91.6	Intra	1	P10809	HSPD1	No	133	P10809	HSPD1	No	523	DR	I
91.58	Inter	1	P35232	PHB	No	83	Q99623	PHB2	No	200	DR	I
91.26	Intra	1	Q99797	MIPEP	No	345	Q99797	MIPEP	No	334	DR	I
91.09	Intra	4	P34897	SHMT2	No	181	P34897	SHMT2	No	103	DR	I
91.09	Intra	2	P16104	H2AFX	No	128	P16104	H2AFX	No	135	DR	I
91.07	Intra	1	Q4U2R6	MRPL51	No	112	Q4U2R6	MRPL51	No	119	DR	I
91.04	Intra	1	Q6IAA8	LAMTOR1	Yes	60	Q6IAA8	LAMTOR1	Yes	20	DR	I
90.98	Intra	1	P0DPI2	GATD3A	No	171	P0DPI2	GATD3A	No	268	DR	I
90.93	Intra	1	P48431	SOX2	No	95	P48431	SOX2	No	103	DR	I
90.91	Inter	1	P62807	HIST1H2BC	No	5	Q71DI3	HIST2H3A	No	15	DR	I
90.57	Intra	1	Q13162	PRDX4	No	263	Q13162	PRDX4	No	269	DR	I
90.57	Inter	1	Q71DI3	HIST2H3A	No	57	Q6ZNJ1	NBEAL2	No	1181	DR	I
90.35	Intra	1	P23786	CPT2	No	69	P23786	CPT2	No	510	DR	I
89.35	Intra	1	Q86UP2	KTN1	No	1163	Q86UP2	KTN1	No	1167	DR	I
88.94	Intra	1	P05023	ATP1A1	No	671	P05023	ATP1A1	No	487	DR	I
88.94	Intra	2	P08670	VIM	No	439	P08670	VIM	No	445	DR	I
88.73	Intra	1	P48047	ATP5PO	No	73	P48047	ATP5PO	No	98	DR	I
88.44	Intra	1	Q9BZE1	MRPL37	No	118	Q9BZE1	MRPL37	No	127	DR	I
88.25	Intra	2	Q9NP81	SARS2	No	134	Q9NP81	SARS2	No	508	DR	I
87.48	Intra	2	P08670	VIM	No	439	P08670	VIM	No	402	DR	I
87.32	Intra	2	P55145	MANF	No	94	P55145	MANF	No	108	DR	I
87.32	Inter	1	Q9HD15	SRA1	No	18	Q07021	C1QBP	No	280	DR	I
87.31	Intra	1	P38606	ATP6V1A	Yes	84	P38606	ATP6V1A	Yes	5	DR	I
87.31	Intra	1	P26640	VARS	No	552	P26640	VARS	No	560	DR	I
87.26	Inter	1	P62805	HIST1H4A	No	92	Q71DI3	HIST2H3A	No	5	DR	I
87.21	Intra	1	Q9NVI7	ATAD3A	No	246	Q9NVI7	ATAD3A	No	231	DR	I
86.87	Intra	1	P28331	NDUFS1	No	98	P28331	NDUFS1	No	84	DR	I
86.21	Intra	1	P10809	HSPD1	No	218	P10809	HSPD1	No	352	DR	I
85.81	Inter	1	Q8NI27	THOC2	No	1177	P07602	PSAP	Yes	348	DR	I
85.67	Intra	1	P17480	UBTF	No	385	P17480	UBTF	No	394	DR	I
85.67	Intra	1	Q14696	MESD	No	230	Q14696	MESD	No	222	DR	I
85.67	Inter	1	Q9UHD4	CIDEB	No	49	Q9BX26	SYCP2	No	364	DR	I
85.52	Inter	1	Q14254	FLOT2	Yes	266	Q9HAV0	GNB4	Yes	0	DR	I
85.52	Intra	1	Q71DI3	HIST2H3A	No	57	Q71DI3	HIST2H3A	No	19	DR	I
85.52	Inter	1	P62906	RPL10A	No	91	P61247	RPS3A	No	4	DR	I
85.33	Intra	1	P62857	RPS28	No	10	P62857	RPS28	No	16	DR	I
85.31	Intra	1	P48047	ATP5PO	No	84	P48047	ATP5PO	No	70	DR	I
85.29	Inter	1	Q16718	NDUFA5	No	30	O95299	NDUFA10	No	267	DR	I
84.51	Intra	1	O15067	PFAS	No	279	O15067	PFAS	No	900	DR	I
84.36	Intra	1	Q13510	ASAH1	Yes	299	Q13510	ASAH1	Yes	325	DR	I
84.29	Inter	1	Q8TCU4	ALMS1	No	3054	Q9Y2R4	DDX52	No	509	DR	I
83.57	Intra	1	P07910	HNRNPC	No	176	P07910	HNRNPC	No	184	DR	I
83.4	Intra	1	P41221	WNT5A	No	208	P41221	WNT5A	No	283	DR	I
83.01	Intra	1	P08174	CD55	No	110	P08174	CD55	No	142	DR	I
82.75	Intra	1	P14625	HSP90B1	No	593	P14625	HSP90B1	No	603	DR	I
82.61	Inter	1	Q96QB1	DLC1	No	1341	P08174	CD55	No	71	DR	I
82.56	Inter	1	Q8N9U0	TC2N	No	173	Q15058	KIF14	No	197	DR	I
82.53	Intra	1	P11233	RALA	No	159	P11233	RALA	No	134	DR	I
81.92	Inter	1	Q15907	RAB11B	No	179	P62491	RAB11A	No	58	DR	I
81.02	Inter	1	Q9Y5K8	ATP6V1D	Yes	24	O00144	FZD9	No	544	DR	I
81	Intra	1	P07355	ANXA2	Yes	148	P07355	ANXA2	Yes	176	DR	I
80.74	Intra	1	Q2M389	WASHC4	No	1089	Q2M389	WASHC4	No	1082	DR	I
80.71	Inter	1	P02649	APOE	No	300	P30101	PDIA3	No	274	DR	I
80.5	Intra	1	P49207	RPL34	No	62	P49207	RPL34	No	36	DR	I
80.44	Inter	1	P21912	SDHB	No	51	P31040	SDHA	No	517	DR	I
80.38	Intra	1	P07910	HNRNPC	No	94	P07910	HNRNPC	No	98	DR	I
80.24	Intra	2	Q96RQ3	MCCC1	No	295	Q96RQ3	MCCC1	No	301	DR	I
80.24	Inter	1	P49755	TMED10	No	169	Q9Y3A6	TMED5	No	169	DR	I
79.45	Inter	1	Q9UKA4	AKAP11	No	12	P0C0S5	H2AFZ	No	16	DR	I
78.62	Intra	1	Q86UP2	KTN1	No	563	Q86UP2	KTN1	No	559	DR	I
78.5	Intra	1	Q15233	NONO	No	371	Q15233	NONO	No	467	DR	I
78.42	Inter	1	Q96MF6	COQ10A	No	131	Q96E29	MTERF3	No	350	DR	I
78.17	Intra	1	Q14103	HNRNPD	No	110	Q14103	HNRNPD	No	114	DR	I
78.16	Intra	1	P07355	ANXA2	Yes	246	P07355	ANXA2	Yes	206	DR	I
78.16	Inter	2	P62807	HIST1H2BC	No	86	P0C0S8	HIST1H2AG	No	37	DR	I
78.16	Intra	1	P53985	SLC16A1	No	224	P53985	SLC16A1	No	219	DR	I
78.16	Intra	1	O75390	CS	No	450	O75390	CS	No	464	DR	I
78	Inter	1	P62807	HIST1H2BC	No	109	P62805	HIST1H4A	No	9	DR	I
77.98	Inter	1	P50990	CCT8	Yes	400	P40227	CCT6A	No	199	DR	I
77.54	Inter	1	Q4L180	FILIP1L	No	357	P07197	NEFM	No	186	DR	I
77.53	Intra	1	P49411	TUFM	No	55	P49411	TUFM	No	49	DR	I
77.53	Intra	2	Q5VTE0	EEF1A1P5	No	450	Q5VTE0	EEF1A1P5	No	443	DR	I
77.38	Inter	1	Q8WXS8	ADAMTS14	No	197	P06748	NPM1	No	215	DR	I
77.28	Intra	1	Q8N3F8	MICALL1	No	357	Q8N3F8	MICALL1	No	351	DR	I
76.81	Intra	1	P62937	PPIA	No	31	P62937	PPIA	No	44	DR	I
76.42	Intra	1	Q9NVI7	ATAD3A	No	246	Q9NVI7	ATAD3A	No	246	DR	I
76.39	Intra	1	P52815	MRPL12	No	173	P52815	MRPL12	No	183	DR	I
76.23	Intra	1	P10809	HSPD1	No	364	P10809	HSPD1	No	364	DR	I
75.97	Intra	2	P12236	SLC25A6	No	245	P12236	SLC25A6	No	147	DR	I
75.97	Intra	1	P17096	HMGA1	No	6	P17096	HMGA1	No	18	DR	I
75.82	Inter	1	Q13201	MMRN1	No	1005	Q9Y6D6	ARFGEF1	No	1716	DR	I
75.79	Inter	1	P04083	ANXA1	Yes	287	P08581	MET	No	1110	DR	I
75.38	Intra	1	Q9H488	POFUT1	Yes	288	Q9H488	POFUT1	Yes	295	DR	I
75.38	Intra	1	P06280	GLA	Yes	374	P06280	GLA	Yes	237	DR	I
74.74	Inter	1	P82650	MRPS22	No	211	Q96C11	FGGY	No	154	DR	I
74.38	Inter	1	P62807	HIST1H2BC	No	5	P20929	NEB	No	5166	DR	I
74.27	Intra	1	Q9Y6M9	NDUFB9	No	138	Q9Y6M9	NDUFB9	No	159	DR	I
73.98	Intra	1	P00505	GOT2	No	159	P00505	GOT2	No	404	DR	I
73.3	Intra	1	Q9ULV4	CORO1C	No	329	Q9ULV4	CORO1C	No	398	DR	I
73.12	Inter	1	Q5H9B9	BMP2KL	No	219	Q9NPC7	MYNN	No	512	DR	I
72.93	Intra	2	P62807	HIST1H2BC	No	5	P62807	HIST1H2BC	No	17	DR	I
72.73	Inter	1	P62807	HIST1H2BC	No	121	Q9BUD6	SPON2	No	299	DR	I
72.73	Intra	1	Q6UB35	MTHFD1L	No	818	Q6UB35	MTHFD1L	No	851	DR	I
72.73	Inter	1	O60814	HIST1H2BK	No	121	Q9BUD6	SPON2	No	299	DR	I
72.73	Intra	1	P62910	RPL32	No	106	P62910	RPL32	No	109	DR	I
72.62	Intra	1	P82650	MRPS22	No	67	P82650	MRPS22	No	123	DR	I
72.55	Intra	1	P21796	VDAC1	No	174	P21796	VDAC1	No	11	DR	I
72.5	Intra	1	P38606	ATP6V1A	Yes	202	P38606	ATP6V1A	Yes	5	DR	I
72.43	Intra	1	P09874	PARP1	No	97	P09874	PARP1	No	84	DR	I
72.34	Intra	1	P40429	RPL13A	No	125	P40429	RPL13A	No	134	DR	I
72.27	Intra	1	P48735	IDH2	No	155	P48735	IDH2	No	166	DR	I
72.23	Intra	1	P02786	TFRC	No	394	P02786	TFRC	No	673	DR	I
72	Inter	1	P05204	HMGN2	No	18	P62807	HIST1H2BC	No	121	DR	I
71.95	Intra	1	P06733	ENO1	No	92	P06733	ENO1	No	80	DR	I
71.87	Intra	2	P04406	GAPDH	No	107	P04406	GAPDH	No	194	DR	I
71.75	Intra	1	Q15084	PDIA6	No	150	Q15084	PDIA6	No	136	DR	I
71.75	Inter	1	Q71DI3	HIST2H3A	No	5	P62805	HIST1H4A	No	13	DR	I
71.71	Inter	1	P62807	HIST1H2BC	No	5	P0C0S8	HIST1H2AG	No	37	DR	I
71.38	Intra	1	P27144	AK4	No	201	P27144	AK4	No	220	DR	I
71.27	Intra	1	Q15233	NONO	No	190	Q15233	NONO	No	290	DR	I
71.07	Intra	1	P40925	MDH1	No	239	P40925	MDH1	No	236	DR	I
71.03	Intra	1	P06733	ENO1	No	89	P06733	ENO1	No	80	DR	I
70.91	Intra	1	P54886	ALDH18A1	No	643	P54886	ALDH18A1	No	424	DR	I
70.91	Intra	1	P10809	HSPD1	No	58	P10809	HSPD1	No	133	DR	I
70.86	Inter	1	Q96A33	CCDC47	No	452	Q96CV9	OPTN	No	258	DR	I
70.86	Inter	1	P40926	MDH2	No	335	Q8TF74	WIPF2	No	49	DR	I
70.83	Intra	1	Q13423	NNT	No	84	Q13423	NNT	No	394	DR	I
70.27	Inter	1	O75167	PHACTR2	No	269	P40926	MDH2	No	105	DR	I
70.26	Intra	1	P61604	HSPE1	No	28	P61604	HSPE1	No	70	DR	I
70.09	Intra	1	P10809	HSPD1	No	417	P10809	HSPD1	No	196	DR	I
69.72	Intra	1	P29992	GNA11	Yes	107	P29992	GNA11	Yes	98	DR	I
69.67	Intra	1	P06733	ENO1	No	60	P06733	ENO1	No	197	DR	I
69.67	Inter	1	O60814	HIST1H2BK	No	121	P0C0S8	HIST1H2AG	No	6	DR	I
69.67	Intra	1	O60506	SYNCRIP	No	117	O60506	SYNCRIP	No	107	DR	I
69.38	Intra	1	Q9NP72	RAB18	No	138	Q9NP72	RAB18	No	142	DR	I
69.11	Intra	1	P23588	EIF4B	No	194	P23588	EIF4B	No	223	DR	I
69.01	Intra	1	P08559	PDHA1	No	336	P08559	PDHA1	No	321	DR	I
68.6	Inter	2	Q9H3G5	CPVL	Yes	423	P0CF97	FAM200B	No	57	DR	I
68.6	Intra	1	O75390	CS	No	103	O75390	CS	No	352	DR	I
68.22	Inter	1	P07196	NEFL	No	197	P00558	PGK1	No	275	DR	I
68.02	Intra	1	Q86TX2	ACOT1	No	88	Q86TX2	ACOT1	No	42	DR	I
67.74	Intra	2	P49411	TUFM	No	256	P49411	TUFM	No	418	DR	I
67.31	Inter	1	Q71DI3	HIST2H3A	No	57	Q8IWU5	SULF2	No	694	DR	I
67.15	Inter	1	O95361	TRIM16	No	452	O43491	EPB41L2	No	700	DR	I
67.06	Intra	1	P36957	DLST	No	154	P36957	DLST	No	145	DR	I
67.03	Intra	1	Q9H000	MKRN2	No	362	Q9H000	MKRN2	No	359	DR	I
67.03	Intra	1	P61604	HSPE1	No	28	P61604	HSPE1	No	86	DR	I
66.99	Intra	1	P07355	ANXA2	Yes	249	P07355	ANXA2	Yes	204	DR	I
66.68	Inter	1	P10586	PTPRF	No	895	Q9Y4K0	LOXL2	No	64	DR	I
66.6	Intra	1	P61978	HNRNPK	No	60	P61978	HNRNPK	No	66	DR	I
66.56	Intra	1	P06733	ENO1	No	233	P06733	ENO1	No	54	DR	I
66.35	Intra	1	P21281	ATP6V1B2	Yes	489	P21281	ATP6V1B2	Yes	510	DR	I
66.28	Inter	1	P05155	SERPING1	No	273	P62805	HIST1H4A	No	17	DR	I
65.8	Intra	1	Q9Y2Q5	LAMTOR2	Yes	70	Q9Y2Q5	LAMTOR2	Yes	105	DR	I
65.67	Intra	2	P06576	ATP5F1B	Yes	485	P06576	ATP5F1B	Yes	522	DR	I
65.44	Intra	1	P62807	HIST1H2BC	No	0	P62807	HIST1H2BC	No	17	DR	I
65.33	Intra	2	P62851	RPS25	No	114	P62851	RPS25	No	98	DR	I
65.26	Intra	1	Q9BR76	CORO1B	No	400	Q9BR76	CORO1B	No	405	DR	I
65.26	Intra	1	P34897	SHMT2	No	409	P34897	SHMT2	No	103	DR	I
65.25	Intra	1	Q9BSH4	TACO1	No	93	Q9BSH4	TACO1	No	185	DR	I
65.06	Intra	1	P62807	HIST1H2BC	No	35	P62807	HIST1H2BC	No	86	DR	I
65.02	Inter	1	Q03001	DST	No	1248	P62937	PPIA	No	44	DR	I
64.84	Intra	1	Q13162	PRDX4	No	250	Q13162	PRDX4	No	208	DR	I
64.65	Inter	1	Q71DI3	HIST2H3A	No	24	P39019	RPS19	No	97	DR	I
64	Inter	1	Q6XPS3	TPTE2	No	209	P38646	HSPA9	No	106	DR	I
64	Inter	1	Q9Y2R2	PTPN22	No	0	Q2NL67	PARP6	No	377	DR	I
64	Intra	1	Q96I99	SUCLG2	No	423	Q96I99	SUCLG2	No	432	DR	I
64	Intra	1	P38646	HSPA9	No	121	P38646	HSPA9	No	106	DR	I
63.76	Intra	1	Q9NVI7	ATAD3A	No	44	Q9NVI7	ATAD3A	No	44	DR	I
63.58	Intra	1	P42704	LRPPRC	No	1350	P42704	LRPPRC	No	1388	DR	I
63.58	Intra	6	P07954	FH	No	256	P07954	FH	No	263	DR	I
63.58	Inter	1	P63104	YWHAZ	No	49	Q9UPN3	MACF1	No	6534	DR	I
63.46	Inter	1	Q9H6P5	TASP1	No	217	Q8NFT2	STEAP2	No	249	DR	I
63.44	Intra	1	P06733	ENO1	No	60	P06733	ENO1	No	54	DR	I
63.41	Inter	1	P62807	HIST1H2BC	No	5	P16104	H2AFX	No	6	DR	I
63.28	Inter	1	Q03252	LMNB2	No	489	O00584	RNASET2	Yes	132	DR	I
63.28	Intra	1	P61163	ACTR1A	No	308	P61163	ACTR1A	No	230	DR	I
63.16	Inter	1	O15400	STX7	Yes	24	Q92784	DPF3	No	130	DR	I
63.16	Intra	1	Q9P258	RCC2	No	422	Q9P258	RCC2	No	320	DR	I
63.05	Inter	1	P62807	HIST1H2BC	No	121	Q71DI3	HIST2H3A	No	5	DR	I
63.05	Intra	1	Q71DI3	HIST2H3A	No	15	Q71DI3	HIST2H3A	No	19	DR	I
63.05	Inter	1	P62906	RPL10A	No	91	Q8NHY6	ZFP28	No	181	DR	I
62.93	Intra	2	P10809	HSPD1	No	218	P10809	HSPD1	No	196	DR	I
62.84	Inter	3	P35232	PHB	No	128	Q99623	PHB2	No	89	DR	I
62.72	Intra	1	P11117	ACP2	Yes	53	P11117	ACP2	Yes	153	DR	I
62.39	Intra	1	Q9P2M7	CGN	No	580	Q9P2M7	CGN	No	573	DR	I
62.39	Inter	1	O43678	NDUFA2	No	46	Q9ULM6	CNOT6	No	438	DR	I
62.09	Inter	1	P49411	TUFM	No	55	Q13206	DDX10	No	675	DR	I
61.52	Inter	1	Q92820	GGH	Yes	253	Q6ULP2	AFTPH	No	882	DR	I
61.49	Intra	1	P63104	YWHAZ	No	115	P63104	YWHAZ	No	158	DR	I
61.34	Inter	1	P62807	HIST1H2BC	No	5	Q71DI3	HIST2H3A	No	5	DR	I
61.26	Intra	1	Q9Y4L1	HYOU1	No	94	Q9Y4L1	HYOU1	No	297	DR	I
61.26	Intra	1	P16615	ATP2A2	No	169	P16615	ATP2A2	No	135	DR	I
61.14	Inter	1	P28074	PSMB5	No	257	P49720	PSMB3	No	201	DR	I
60.45	Intra	1	P43897	TSFM	No	88	P43897	TSFM	No	96	DR	I
60.44	Inter	1	O15400	STX7	Yes	24	Q96PC5	MIA2	No	803	DR	I
60.36	Intra	2	O15382	BCAT2	No	374	O15382	BCAT2	No	111	DR	I
60.29	Inter	1	Q99848	EBNA1BP2	No	225	P00505	GOT2	No	82	DR	I
60.15	Inter	1	Q9NVJ2	ARL8B	Yes	146	Q8WXJ9	ASB17	No	117	DR	I
59.64	Inter	1	Q96QZ0	PANX3	No	163	Q6XPS3	TPTE2	No	209	DR	I
59.64	Inter	1	Q9Y3U8	RPL36	No	19	Q96F24	NRBF2	No	200	DR	I
59.12	Inter	1	Q5SR53	PIK3CD-AS1	No	50	P11021	HSPA5	Yes	294	DR	I
58.55	Intra	1	P05204	HMGN2	No	36	P05204	HMGN2	No	18	DR	I
58.44	Inter	1	P78347	GTF2I	No	450	P49368	CCT3	No	354	DR	I
58.43	Intra	1	O60506	SYNCRIP	No	184	O60506	SYNCRIP	No	221	DR	I
58.16	Intra	1	Q86UL3	GPAT4	No	296	Q86UL3	GPAT4	No	303	DR	I
58.16	Intra	1	Q86WJ1	CHD1L	No	816	Q86WJ1	CHD1L	No	848	DR	I
58.12	Inter	1	P58876	HIST1H2BD	No	5	P20929	NEB	No	5166	DR	I
57.71	Inter	1	Q14152	EIF3A	No	603	Q96AG4	LRRC59	No	196	DR	I
57.71	Intra	2	P38646	HSPA9	No	467	P38646	HSPA9	No	537	DR	I
57.71	Inter	1	P62807	HIST1H2BC	No	47	P0C0S8	HIST1H2AG	No	6	DR	I
57.6	Intra	1	P05023	ATP1A1	No	458	P05023	ATP1A1	No	444	DR	I
57.6	Inter	1	Q96CW1	AP2M1	Yes	410	Q5T5C0	STXBP5	No	484	DR	I
57.5	Intra	1	P51149	RAB7A	Yes	157	P51149	RAB7A	Yes	32	DR	I
57.33	Intra	1	Q9HC36	MRM3	No	60	Q9HC36	MRM3	No	56	DR	I
57.18	Inter	1	Q8N9V7	TOPAZ1	No	1132	P10809	HSPD1	No	196	DR	I
57.1	Intra	1	P39023	RPL3	No	148	P39023	RPL3	No	155	DR	I
57.02	Inter	2	Q6IAA8	LAMTOR1	Yes	60	Q9UHA4	LAMTOR3	Yes	5	DR	I
56.99	Intra	1	O75323	NIPSNAP2	No	58	O75323	NIPSNAP2	No	53	DR	I
56.99	Inter	1	P12277	CKB	No	304	Q96PP9	GBP4	No	76	DR	I
56.99	Intra	1	O43491	EPB41L2	No	601	O43491	EPB41L2	No	612	DR	I
56.89	Intra	1	P07686	HEXB	Yes	412	P07686	HEXB	Yes	382	DR	I
56.89	Intra	1	Q99623	PHB2	No	298	Q99623	PHB2	No	296	DR	I
56.89	Intra	1	P49257	LMAN1	No	346	P49257	LMAN1	No	87	DR	I
56.47	Intra	1	Q14061	COX17	No	53	Q14061	COX17	No	62	DR	I
56.41	Inter	1	P11021	HSPA5	Yes	326	P22897	MRC1	No	1292	DR	I
56.29	Intra	1	P62826	RAN	No	99	P62826	RAN	No	134	DR	I
56.23	Inter	1	Q9P2S5	WRAP73	No	15	Q07021	C1QBP	No	280	DR	I
56.12	Intra	1	P30837	ALDH1B1	No	426	P30837	ALDH1B1	No	383	DR	I
55.72	Inter	1	Q14993	COL19A1	No	746	Q71UI9	H2AFV	No	16	DR	I
55.68	Intra	1	P21964	COMT	No	212	P21964	COMT	No	263	DR	I
55.6	Inter	1	P84098	RPL19	No	43	Q8N2Y8	RUSC2	No	1189	DR	I
55.6	Intra	1	P46782	RPS5	No	63	P46782	RPS5	No	59	DR	I
55.59	Inter	1	P48169	GABRA4	No	467	P25705	ATP5F1A	Yes	167	DR	I
55.53	Inter	1	Q9UHB9	SRP68	No	393	Q16891	IMMT	No	344	DR	I
55.52	Intra	1	Q16891	IMMT	No	306	Q16891	IMMT	No	299	DR	I
55.46	Inter	1	P06748	NPM1	No	223	P30040	ERP29	No	254	DR	I
55.31	Intra	1	O75165	DNAJC13	Yes	339	O75165	DNAJC13	Yes	305	DR	I
55.13	Inter	1	Q71DI3	HIST2H3A	No	57	Q8IWY8	ZSCAN29	No	169	DR	I
53.75	Inter	1	P08238	HSP90AB1	Yes	399	Q8IWF6	DENND6A	No	385	DR	I
53.57	Inter	1	Q16836	HADH	No	125	Q53GS9	USP39	No	439	DR	I
53.48	Inter	1	Q15569	TESK1	No	179	P0C0S8	HIST1H2AG	No	6	DR	I
53.47	Inter	1	P05204	HMGN2	No	18	P62807	HIST1H2BC	No	126	DR	I
53.47	Intra	1	Q16795	NDUFA9	No	147	Q16795	NDUFA9	No	189	DR	I
53.47	Inter	1	Q96PE6	ZIM3	No	54	Q07864	POLE	No	1169	DR	I
53.36	Inter	1	O95182	NDUFA7	No	40	Q9P0J0	NDUFA13	No	4	DR	I
53.33	Intra	1	Q8TCS8	PNPT1	No	552	Q8TCS8	PNPT1	No	595	DR	I
53.33	Inter	1	P07355	ANXA2	Yes	313	P23497	SP100	No	397	DR	I
53.23	Intra	1	P14625	HSP90B1	No	428	P14625	HSP90B1	No	405	DR	I
53.23	Intra	1	Q96CT7	CCDC124	No	94	Q96CT7	CCDC124	No	85	DR	I
53.17	Inter	1	Q9P2U7	SLC17A7	No	272	P25705	ATP5F1A	Yes	531	DR	I
52.79	Intra	1	Q01518	CAP1	Yes	81	Q01518	CAP1	Yes	63	DR	I
52.78	Intra	1	O75390	CS	No	366	O75390	CS	No	103	DR	I
52.73	Intra	1	P04181	OAT	No	49	P04181	OAT	No	32	DR	I
52.72	Intra	1	O15439	ABCC4	No	1253	O15439	ABCC4	No	1271	DR	I
52.68	Inter	1	P62807	HIST1H2BC	No	109	P62805	HIST1H4A	No	17	DR	I
52.68	Inter	2	P04181	OAT	No	32	Q9UPN3	MACF1	No	3161	DR	I
52.68	Intra	1	Q9UHA4	LAMTOR3	Yes	5	Q9UHA4	LAMTOR3	Yes	11	DR	I
52.59	Inter	1	Q9P0L0	VAPA	Yes	161	A0A1B0GVM5	ETDC	No	19	DR	I
52.58	Inter	1	P38646	HSPA9	No	316	A0A577	TRBV4-1	No	60	DR	I
52.58	Inter	1	P62807	HIST1H2BC	No	5	Q9BXM9	FSD1L	No	337	DR	I
52.58	Inter	1	Q71DI3	HIST2H3A	No	57	Q8TDW5	SYTL5	No	37	DR	I
52.39	Inter	2	Q9ULV0	MYO5B	No	1474	Q07021	C1QBP	No	100	DR	I
52.24	Inter	1	Q9BUZ4	TRAF4	No	345	Q07021	C1QBP	No	179	DR	I
52	Inter	1	P50991	CCT4	No	29	P78371	CCT2	Yes	120	DR	I
52	Inter	1	Q86VI3	IQGAP3	No	490	P16949	STMN1	No	119	DR	I
51.81	Intra	2	P27797	CALR	No	48	P27797	CALR	No	41	DR	I
51.28	Intra	1	P10809	HSPD1	No	250	P10809	HSPD1	No	301	DR	I
51.05	Intra	2	P10809	HSPD1	No	389	P10809	HSPD1	No	196	DR	I
51	Inter	1	Q71DI3	HIST2H3A	No	80	P62805	HIST1H4A	No	17	DR	I
51	Intra	1	P13667	PDIA4	No	637	P13667	PDIA4	No	642	DR	I
51	Intra	1	P62917	RPL8	No	60	P62917	RPL8	No	24	DR	I
50.91	Inter	1	P08922	ROS1	No	235	Q6ZMY6	WDR88	No	182	DR	I
50.91	Intra	1	P80723	BASP1	No	143	P80723	BASP1	No	150	DR	I
50.79	Intra	1	P06730	EIF4E	No	192	P06730	EIF4E	No	119	DR	I
50.63	Intra	1	Q16891	IMMT	No	222	Q16891	IMMT	No	211	DR	I
50.54	Intra	1	Q8NBS9	TXNDC5	Yes	390	Q8NBS9	TXNDC5	Yes	407	DR	I
50.4	Intra	1	Q12996	CSTF3	No	49	Q12996	CSTF3	No	52	DR	I
50.34	Intra	1	P0DMV9	HSPA1B	No	100	P0DMV9	HSPA1B	No	257	DR	I
50.34	Inter	1	Q71DI3	HIST2H3A	No	57	Q5JQS6	GCSAML	No	0	DR	I
50.31	Inter	1	P13987	CD59	No	66	Q96RS6	NUDCD1	No	211	DR	I
50.28	Intra	1	P78310	CXADR	No	339	P78310	CXADR	No	360	DR	I
50.15	Inter	1	P20929	NEB	No	2226	P17900	GM2A	Yes	179	DR	I
50.04	Inter	1	Q92538	GBF1	No	713	P62807	HIST1H2BC	No	17	DR	I
50.04	Intra	2	P10809	HSPD1	No	58	P10809	HSPD1	No	31	DR	I
50.03	Intra	1	P06733	ENO1	No	285	P06733	ENO1	No	221	DR	I
49.67	Inter	1	Q71DI3	HIST2H3A	No	24	P0C0S8	HIST1H2AG	No	37	DR	I
49.54	Inter	1	Q14254	FLOT2	Yes	356	O75955	FLOT1	Yes	422	DR	I
49.45	Inter	1	Q8NEM0	MCPH1	No	1	Q9BXW7	HDHD5	No	417	DR	I
49.42	Intra	1	P60842	EIF4A1	No	193	P60842	EIF4A1	No	226	DR	I
49.37	Inter	3	Q99259	GAD1	No	60	Q9H583	HEATR1	No	507	DR	I
49.35	Inter	1	Q07283	TCHH	No	660	O75691	UTP20	No	1344	DR	I
49.35	Inter	1	Q96EY4	TMA16	No	152	Q9Y624	F11R	No	0	DR	I
49.35	Intra	1	P30519	HMOX2	No	225	P30519	HMOX2	No	133	DR	I
48.76	Intra	1	P13674	P4HA1	No	334	P13674	P4HA1	No	299	DR	I
48.18	Inter	1	Q15413	RYR3	No	1249	Q9NZN4	EHD2	No	32	DR	I
47.85	Inter	1	Q96PU9	ODF3	No	164	P10809	HSPD1	No	89	DR	I
47.85	Inter	1	P62805	HIST1H4A	No	78	Q8N7X4	MAGEB6	No	197	DR	I
47.82	Inter	1	Q14839	CHD4	No	1454	P35232	PHB	No	208	DR	I
47.75	Inter	1	P25705	ATP5F1A	Yes	261	P24539	ATP5PB	No	191	DR	I
47.63	Inter	1	Q15233	NONO	No	198	P46531	NOTCH1	No	2177	DR	I
47.6	Inter	1	Q96MY7	FAM161B	No	257	Q71DI3	HIST2H3A	No	80	DR	I
47.55	Inter	1	Q96GA7	SDSL	No	48	Q9NZI8	IGF2BP1	No	330	DR	I
47.29	Inter	1	P13535	MYH8	No	923	P42704	LRPPRC	No	1332	DR	I
47.14	Intra	1	P35613	BSG	No	173	P35613	BSG	No	224	DR	I
47.14	Inter	1	P62807	HIST1H2BC	No	121	Q6Q4G3	LVRN	No	668	DR	I
47.07	Intra	1	P62424	RPL7A	No	150	P62424	RPL7A	No	176	DR	I
47.07	Inter	1	P48047	ATP5PO	No	70	Q14241	ELOA	No	388	DR	I
47.07	Inter	1	Q6UX04	CWC27	No	308	Q9UI33	SCN11A	No	860	DR	I
46.75	Inter	2	Q8IWQ3	BRSK2	No	286	P39656	DDOST	Yes	189	DR	I
46.7	Inter	1	P59510	ADAMTS20	No	426	Q9UHD1	CHORDC1	No	299	DR	I
46.7	Inter	1	Q6ZMZ3	SYNE3	No	364	O15296	ALOX15B	No	204	DR	I
46.62	Inter	1	P30837	ALDH1B1	No	399	Q9BYN7	ZNF341	No	305	DR	I
46.61	Inter	1	Q9BXT5	TEX15	No	1844	P0DMV9	HSPA1B	No	190	DR	I
46.59	Inter	1	Q16795	NDUFA9	No	175	P78537	BLOC1S1	Yes	0	DR	I
46.59	Intra	1	P61981	YWHAG	No	69	P61981	YWHAG	No	78	DR	I
46.57	Inter	1	Q16795	NDUFA9	No	147	O75251	NDUFS7	No	55	DR	I
46.57	Inter	1	P00387	CYB5R3	Yes	42	Q5SW79	CEP170	No	1264	DR	I
46.4	Inter	1	O14578	CIT	No	1551	P61020	RAB5B	No	183	DR	I
46.07	Inter	1	P0DMB2	C8orf88	No	73	P07602	PSAP	Yes	348	DR	I
46	Intra	1	P82930	MRPS34	No	206	P82930	MRPS34	No	123	DR	I
45.99	Inter	1	Q9UNL2	SSR3	No	103	Q9NS75	CYSLTR2	No	317	DR	I
45.63	Inter	1	P40933	IL15	No	5	Q7KZF4	SND1	No	497	DR	I
45.63	Inter	1	O75955	FLOT1	Yes	285	Q86TB3	ALPK2	No	1745	DR	I
45.63	Inter	1	P12757	SKIL	No	352	P23528	CFL1	No	19	DR	I
45.63	Inter	1	Q9Y3U8	RPL36	No	19	Q71DI3	HIST2H3A	No	5	DR	I
45.61	Inter	1	Q8WV07	LTO1	No	108	Q9H4L5	OSBPL3	No	67	DR	I
45.36	Inter	1	P30085	CMPK1	No	55	P05089	ARG1	Yes	41	DR	I
45.24	Inter	1	P62807	HIST1H2BC	No	5	P0C0S8	HIST1H2AG	No	10	DR	I
45.16	Intra	1	O75390	CS	No	382	O75390	CS	No	352	DR	I
45.03	Inter	1	P62805	HIST1H4A	No	32	Q71DI3	HIST2H3A	No	5	DR	I
45.03	Inter	1	P62857	RPS28	No	10	P46782	RPS5	No	201	DR	I
44.86	Inter	1	P62807	HIST1H2BC	No	109	O60814	HIST1H2BK	No	126	DR	I
44.8	Intra	1	Q02978	SLC25A11	No	14	Q02978	SLC25A11	No	21	DR	I
44.69	Inter	1	Q13162	PRDX4	No	208	Q06830	PRDX1	No	35	DR	I
44.69	Intra	1	O43491	EPB41L2	No	669	O43491	EPB41L2	No	652	DR	I
44.45	Intra	1	Q9BSH4	TACO1	No	93	Q9BSH4	TACO1	No	132	DR	I
44.38	Inter	1	Q6TFL3	CCDC171	No	691	P11021	HSPA5	Yes	579	DR	I
44.14	Inter	1	Q8N0W7	FMR1NB	No	244	A8MWY0	KIAA1324L	No	0	DR	I
44.14	Intra	1	Q9UGM6	WARS2	No	253	Q9UGM6	WARS2	No	234	DR	I
44.12	Inter	1	O60814	HIST1H2BK	No	121	Q14764	MVP	No	299	DR	I
44.12	Intra	1	P0C0S5	H2AFZ	No	116	P0C0S5	H2AFZ	No	126	DR	I
44.12	Intra	1	P09874	PARP1	No	337	P09874	PARP1	No	346	DR	I
43.7	Inter	1	Q5JVL4	EFHC1	No	358	Q7Z3T8	ZFYVE16	No	1257	DR	I
43.68	Inter	1	P62807	HIST1H2BC	No	126	P0C0S8	HIST1H2AG	No	6	DR	I
43.38	Intra	1	Q7Z2W4	ZC3HAV1	No	314	Q7Z2W4	ZC3HAV1	No	296	DR	I
43.07	Intra	1	Q01082	SPTBN1	No	1466	Q01082	SPTBN1	No	1459	DR	I
43	Inter	1	P14621	ACYP2	No	63	O96020	CCNE2	No	120	DR	I
43	Inter	1	P82909	MRPS36	No	33	P09622	DLD	No	445	DR	I
42.87	Intra	1	Q12931	TRAP1	No	699	Q12931	TRAP1	No	382	DR	I
42.65	Inter	1	P45844	ABCG1	No	124	P04040	CAT	Yes	476	DR	I
42.57	Inter	1	O95503	CBX6	No	412	P30101	PDIA3	No	82	DR	I
42.23	Inter	1	P21281	ATP6V1B2	Yes	109	P36543	ATP6V1E1	Yes	191	DR	I
41.98	Intra	1	P51398	DAP3	No	318	P51398	DAP3	No	321	DR	I
41.94	Inter	1	P08133	ANXA6	Yes	8	Q9NPI7	KRCC1	No	193	DR	I
41.57	Inter	1	Q6ZP82	CCDC141	No	992	Q9NYI0	PSD3	No	862	DR	I
41.54	Inter	1	Q9H0U4	RAB1B	No	153	P84101	SERF2	No	13	DR	I
41.4	Inter	1	O43155	FLRT2	No	456	P21333	FLNA	No	876	DR	I
41.24	Inter	1	O94826	TOMM70	No	78	Q8N6M6	AOPEP	No	251	DR	I
41.23	Inter	1	Q5JSP0	FGD3	No	252	Q5EB52	MEST	No	161	DR	I
41.09	Inter	1	Q71DI3	HIST2H3A	No	24	Q8IVE3	PLEKHH2	No	33	DR	I
40.95	Inter	1	Q93050	ATP6V0A1	Yes	288	Q8TEW0	PARD3	No	1040	DR	I
40.68	Inter	1	P06733	ENO1	No	434	Q13635	PTCH1	No	82	DR	I
40.43	Inter	1	P06576	ATP5F1B	Yes	133	Q7Z7M0	MEGF8	No	2673	DR	I
40.43	Intra	1	P07197	NEFM	No	102	P07197	NEFM	No	53	DR	I
40.43	Intra	1	P07686	HEXB	Yes	257	P07686	HEXB	Yes	303	DR	I
40.43	Inter	1	P40939	HADHA	No	728	P35914	HMGCL	No	317	DR	I
40.36	Inter	1	Q9NR99	MXRA5	No	338	Q03111	MLLT1	No	199	DR	I
40.35	Inter	1	Q13237	PRKG2	No	473	Q13535	ATR	No	1173	DR	I
40.11	Inter	1	Q86UP3	ZFHX4	No	1299	P40926	MDH2	No	105	DR	I
40.11	Inter	1	Q9Y2H6	FNDC3A	No	210	Q8NBS9	TXNDC5	Yes	390	DR	I
40.11	Inter	1	Q15746	MYLK	No	1260	P27824	CANX	No	401	DR	I
40.1	Intra	1	P30101	PDIA3	No	460	P30101	PDIA3	No	465	DR	I
40.1	Inter	1	Q8IYB4	PEX5L	No	189	Q9NR09	BIRC6	No	1313	DR	I
40.1	Intra	1	Q8NHH9	ATL2	No	302	Q8NHH9	ATL2	No	314	DR	I
40.04	Inter	1	Q96RU7	TRIB3	No	184	Q8N4J0	CARNMT1	No	174	DR	I
40.04	Inter	1	P13667	PDIA4	No	533	Q9H501	ESF1	No	373	DR	I
40.04	Intra	1	Q01082	SPTBN1	No	497	Q01082	SPTBN1	No	503	DR	I
40.04	Inter	1	Q7L804	RAB11FIP2	No	137	Q12774	ARHGEF5	No	1132	DR	I
40.04	Inter	1	Q96RU7	TRIB3	No	184	P02768	ALB	No	229	DR	I
40.04	Intra	1	P36551	CPOX	No	220	P36551	CPOX	No	404	DR	I
40	Inter	1	P16403	HIST1H1C	No	16	P10412	HIST1H1E	No	34	DR	I
393.17	Inter	2	Q8N122	RPTOR	Yes	97	P42345	MTOR	Yes	2066	IT	I
321.85	Intra	1	Q07065	CKAP4	Yes	260	Q07065	CKAP4	Yes	264	IT	I
312.82	Inter	1	P36543	ATP6V1E1	Yes	145	P38606	ATP6V1A	Yes	5	IT	I
304.08	Inter	4	Q99623	PHB2	No	262	P35232	PHB	No	202	IT	I
301.67	Intra	3	Q96HS1	PGAM5	No	116	Q96HS1	PGAM5	No	144	IT	I
294	Intra	1	P54886	ALDH18A1	No	432	P54886	ALDH18A1	No	424	IT	I
289.9	Intra	2	P07237	P4HB	No	375	P07237	P4HB	No	328	IT	I
282.89	Intra	4	Q99623	PHB2	No	236	Q99623	PHB2	No	244	IT	I
282.21	Intra	3	P07197	NEFM	No	307	P07197	NEFM	No	314	IT	I
280.93	Intra	5	P30101	PDIA3	No	147	P30101	PDIA3	No	129	IT	I
275.17	Intra	1	P63104	YWHAZ	No	68	P63104	YWHAZ	No	75	IT	I
269.79	Intra	3	P61604	HSPE1	No	54	P61604	HSPE1	No	99	IT	I
268.41	Intra	2	O43169	CYB5B	No	39	O43169	CYB5B	No	34	IT	I
268.06	Inter	1	O15400	STX7	Yes	24	Q7LG56	RRM2B	No	166	IT	I
265.69	Intra	1	P0DMV9	HSPA1B	No	539	P0DMV9	HSPA1B	No	451	IT	I
264.12	Intra	1	P21281	ATP6V1B2	Yes	48	P21281	ATP6V1B2	Yes	109	IT	I
260.63	Intra	1	Q13136	PPFIA1	Yes	384	Q13136	PPFIA1	Yes	377	IT	I
255.85	Inter	1	Q15233	NONO	No	190	P23246	SFPQ	No	413	IT	I
255.3	Intra	2	P14625	HSP90B1	No	663	P14625	HSP90B1	No	683	IT	I
253.32	Intra	3	Q16778	HIST2H2BE	No	5	Q16778	HIST2H2BE	No	21	IT	I
253.1	Intra	1	P09622	DLD	No	346	P09622	DLD	No	159	IT	I
252.32	Intra	2	P53985	SLC16A1	No	224	P53985	SLC16A1	No	211	IT	I
252.21	Intra	2	P06733	ENO1	No	326	P06733	ENO1	No	330	IT	I
251.75	Intra	2	P12532	CKMT1A	No	199	P12532	CKMT1A	No	291	IT	I
251.58	Intra	4	Q13813	SPTAN1	No	2052	Q13813	SPTAN1	No	2063	IT	I
251.2	Inter	3	Q71DI3	HIST2H3A	No	57	Q93077	HIST1H2AC	No	76	IT	I
251.04	Intra	1	P54819	AK2	No	93	P54819	AK2	No	1	IT	I
249.13	Inter	3	Q99623	PHB2	No	216	P35232	PHB	No	202	IT	I
248.59	Intra	6	P61769	B2M	No	111	P61769	B2M	No	26	IT	I
247.81	Intra	1	P07910	HNRNPC	No	176	P07910	HNRNPC	No	184	IT	I
247.79	Inter	2	P38606	ATP6V1A	Yes	443	P21281	ATP6V1B2	Yes	403	IT	I
247.3	Intra	1	P10412	HIST1H1E	No	90	P10412	HIST1H1E	No	110	IT	I
244.8	Intra	5	P25705	ATP5F1A	Yes	531	P25705	ATP5F1A	Yes	427	IT	I
244.68	Intra	8	Q9Y5K8	ATP6V1D	Yes	20	Q9Y5K8	ATP6V1D	Yes	24	IT	I
244.18	Intra	2	Q12931	TRAP1	No	332	Q12931	TRAP1	No	369	IT	I
244	Inter	1	O43175	PHGDH	No	8	Q99623	PHB2	No	262	IT	I
242.48	Intra	1	P52272	HNRNPM	No	388	P52272	HNRNPM	No	381	IT	I
240.09	Intra	1	P07355	ANXA2	Yes	9	P07355	ANXA2	Yes	227	IT	I
238.66	Intra	1	P04040	CAT	Yes	480	P04040	CAT	Yes	476	IT	I
237.88	Intra	1	O94925	GLS	No	279	O94925	GLS	No	164	IT	I
236.16	Intra	1	Q15149	PLEC	No	1725	Q15149	PLEC	No	1718	IT	I
233.13	Intra	1	Q00839	HNRNPU	No	551	Q00839	HNRNPU	No	352	IT	I
233	Intra	2	P30519	HMOX2	No	15	P30519	HMOX2	No	24	IT	I
232.88	Intra	2	Q71DI3	HIST2H3A	No	57	Q71DI3	HIST2H3A	No	24	IT	I
232.78	Inter	1	P22695	UQCRC2	No	92	P14927	UQCRB	No	3	IT	I
232.6	Intra	1	P62873	GNB1	Yes	14	P62873	GNB1	Yes	23	IT	I
229.6	Intra	1	Q16891	IMMT	No	269	Q16891	IMMT	No	282	IT	I
229.44	Intra	1	P62280	RPS11	No	144	P62280	RPS11	No	152	IT	I
229.38	Inter	1	P09525	ANXA4	No	246	Q9NZ72	STMN3	No	144	IT	I
229.17	Intra	2	O75390	CS	No	76	O75390	CS	No	464	IT	I
228.83	Intra	2	P45880	VDAC2	No	22	P45880	VDAC2	No	31	IT	I
228.12	Intra	2	P04843	RPN1	No	553	P04843	RPN1	No	538	IT	I
227.64	Intra	1	Q00839	HNRNPU	No	352	Q00839	HNRNPU	No	247	IT	I
226.2	Inter	1	Q8NCY6	MSANTD4	No	316	P02768	ALB	No	229	IT	I
223.53	Inter	4	O75955	FLOT1	Yes	302	Q14254	FLOT2	Yes	321	IT	I
223.32	Inter	1	P07900	HSP90AA1	Yes	632	P08238	HSP90AB1	Yes	607	IT	I
221.95	Intra	3	P10809	HSPD1	No	133	P10809	HSPD1	No	125	IT	I
221.56	Intra	2	P16615	ATP2A2	No	502	P16615	ATP2A2	No	510	IT	I
220.8	Intra	1	P10412	HIST1H1E	No	34	P10412	HIST1H1E	No	26	IT	I
219.99	Intra	1	P50897	PPT1	Yes	253	P50897	PPT1	Yes	165	IT	I
219.56	Intra	1	P35580	MYH10	No	1308	P35580	MYH10	No	1301	IT	I
219.42	Intra	3	P08238	HSP90AB1	Yes	624	P08238	HSP90AB1	Yes	607	IT	I
219.24	Intra	1	Q14980	NUMA1	No	925	Q14980	NUMA1	No	939	IT	I
219.18	Intra	1	P15880	RPS2	No	275	P15880	RPS2	No	74	IT	I
218.58	Inter	1	Q9Y2X7	GIT1	No	131	P35232	PHB	No	202	IT	I
216.57	Intra	2	P0DMV9	HSPA1B	No	159	P0DMV9	HSPA1B	No	512	IT	I
213.72	Intra	2	Q9Y4L1	HYOU1	No	91	Q9Y4L1	HYOU1	No	75	IT	I
213.59	Intra	1	P04075	ALDOA	No	42	P04075	ALDOA	No	312	IT	I
213.02	Inter	1	P62873	GNB1	Yes	14	Q13393	PLD1	Yes	501	IT	I
212.69	Intra	1	P23284	PPIB	No	195	P23284	PPIB	No	186	IT	I
212.42	Inter	1	Q71DI3	HIST2H3A	No	57	Q9Y676	MRPS18B	No	156	IT	I
211.84	Intra	2	P36543	ATP6V1E1	Yes	69	P36543	ATP6V1E1	Yes	62	IT	I
211.45	Intra	1	Q9UKV5	AMFR	No	586	Q9UKV5	AMFR	No	573	IT	I
209.98	Inter	1	P23527	HIST1H2BO	No	5	Q93077	HIST1H2AC	No	6	IT	I
209.6	Inter	1	Q92945	KHSRP	No	169	P35232	PHB	No	202	IT	I
207.15	Intra	1	Q13347	EIF3I	No	282	Q13347	EIF3I	No	264	IT	I
206.38	Intra	1	P40429	RPL13A	No	191	P40429	RPL13A	No	187	IT	I
205.86	Intra	2	P54819	AK2	No	28	P54819	AK2	No	1	IT	I
205.56	Intra	2	P10412	HIST1H1E	No	106	P10412	HIST1H1E	No	110	IT	I
205.3	Intra	1	P11021	HSPA5	Yes	617	P11021	HSPA5	Yes	621	IT	I
204.86	Intra	11	P10809	HSPD1	No	58	P10809	HSPD1	No	75	IT	I
204.28	Intra	1	P16615	ATP2A2	No	169	P16615	ATP2A2	No	135	IT	I
203.52	Intra	1	P07197	NEFM	No	671	P07197	NEFM	No	664	IT	I
202.97	Intra	1	P26373	RPL13	No	136	P26373	RPL13	No	118	IT	I
201.95	Inter	1	Q14257	RCN2	No	64	Q0VF96	CGNL1	No	1261	IT	I
201.7	Inter	4	Q16778	HIST2H2BE	No	58	Q71DI3	HIST2H3A	No	65	IT	I
201.49	Intra	1	P07910	HNRNPC	No	189	P07910	HNRNPC	No	198	IT	I
201.48	Intra	1	P35579	MYH9	No	1492	P35579	MYH9	No	1500	IT	I
200.6	Intra	1	P53985	SLC16A1	No	224	P53985	SLC16A1	No	219	IT	I
200.06	Intra	1	P56937	HSD17B7	No	329	P56937	HSD17B7	No	75	IT	I
199.78	Inter	1	P58876	HIST1H2BD	No	5	Q16778	HIST2H2BE	No	21	IT	I
199.68	Intra	1	Q13428	TCOF1	No	904	Q13428	TCOF1	No	909	IT	I
199.35	Intra	4	P07355	ANXA2	Yes	148	P07355	ANXA2	Yes	157	IT	I
199.29	Intra	1	P40926	MDH2	No	203	P40926	MDH2	No	314	IT	I
199.07	Intra	3	P10412	HIST1H1E	No	64	P10412	HIST1H1E	No	52	IT	I
199.02	Intra	1	P50914	RPL14	No	172	P50914	RPL14	No	165	IT	I
197.81	Intra	1	O15382	BCAT2	No	321	O15382	BCAT2	No	353	IT	I
197.79	Inter	2	Q14254	FLOT2	Yes	211	O75955	FLOT1	Yes	219	IT	I
197.6	Inter	1	P62899	RPL31	No	70	Q96K17	BTF3L4	No	18	IT	I
197.17	Intra	2	P22626	HNRNPA2B1	No	168	P22626	HNRNPA2B1	No	17	IT	I
196.78	Intra	2	O15173	PGRMC2	No	135	O15173	PGRMC2	No	193	IT	I
195.88	Intra	2	P00505	GOT2	No	338	P00505	GOT2	No	82	IT	I
195.41	Intra	3	P38606	ATP6V1A	Yes	580	P38606	ATP6V1A	Yes	587	IT	I
194.94	Intra	1	Q8NC51	SERBP1	No	68	Q8NC51	SERBP1	No	72	IT	I
193.83	Intra	2	P51572	BCAP31	No	149	P51572	BCAP31	No	158	IT	I
193.22	Inter	1	P62805	HIST1H4A	No	80	Q71DI3	HIST2H3A	No	80	IT	I
193.01	Intra	1	Q92575	UBXN4	No	269	Q92575	UBXN4	No	258	IT	I
192.64	Inter	4	Q14254	FLOT2	Yes	280	O75955	FLOT1	Yes	285	IT	I
192.57	Inter	1	P16615	ATP2A2	No	143	Q12816	TRO	No	532	IT	I
192.3	Intra	6	O75955	FLOT1	Yes	285	O75955	FLOT1	Yes	277	IT	I
192.21	Intra	1	Q14BN4	SLMAP	No	265	Q14BN4	SLMAP	No	271	IT	I
192.12	Inter	2	Q16778	HIST2H2BE	No	5	Q93077	HIST1H2AC	No	6	IT	I
191.45	Intra	1	Q9UJS0	SLC25A13	No	235	Q9UJS0	SLC25A13	No	4	IT	I
191.05	Inter	1	P62805	HIST1H4A	No	78	Q16778	HIST2H2BE	No	5	IT	I
191.04	Inter	1	P10809	HSPD1	No	133	Q92889	ERCC4	No	625	IT	I
190.7	Intra	1	P09622	DLD	No	104	P09622	DLD	No	122	IT	I
190.57	Intra	1	Q16891	IMMT	No	286	Q16891	IMMT	No	282	IT	I
190.54	Inter	1	P09429	HMGB1	No	59	P26583	HMGB2	No	55	IT	I
189.91	Intra	1	O75348	ATP6V1G1	Yes	15	O75348	ATP6V1G1	Yes	21	IT	I
188.69	Intra	1	P40227	CCT6A	No	280	P40227	CCT6A	No	273	IT	I
188.09	Intra	1	P61604	HSPE1	No	66	P61604	HSPE1	No	99	IT	I
187.16	Inter	5	P35232	PHB	No	208	Q99623	PHB2	No	218	IT	I
185.33	Inter	1	P07900	HSP90AA1	Yes	443	P08238	HSP90AB1	Yes	607	IT	I
184.96	Intra	2	P22392	NME2	No	85	P22392	NME2	No	100	IT	I
184.31	Intra	1	P40926	MDH2	No	78	P40926	MDH2	No	239	IT	I
181.87	Inter	1	P62424	RPL7A	No	34	P49207	RPL34	No	105	IT	I
181.84	Intra	1	P11021	HSPA5	Yes	81	P11021	HSPA5	Yes	294	IT	I
181.74	Intra	4	Q7L523	RRAGA	Yes	307	Q7L523	RRAGA	Yes	299	IT	I
181.69	Intra	1	Q7KZF4	SND1	No	497	Q7KZF4	SND1	No	491	IT	I
181.58	Intra	2	Q07020	RPL18	No	119	Q07020	RPL18	No	97	IT	I
181.33	Intra	1	P83731	RPL24	No	141	P83731	RPL24	No	135	IT	I
180.99	Inter	3	Q16778	HIST2H2BE	No	86	P0C0S8	HIST1H2AG	No	37	IT	I
180.19	Intra	2	Q9UBM7	DHCR7	No	13	Q9UBM7	DHCR7	No	3	IT	I
179.87	Inter	2	P0C0S5	H2AFZ	No	116	Q71DI3	HIST2H3A	No	123	IT	I
179.51	Intra	1	P54802	NAGLU	Yes	59	P54802	NAGLU	Yes	465	IT	I
179.36	Inter	2	P25705	ATP5F1A	Yes	261	P06576	ATP5F1B	Yes	350	IT	I
179.35	Intra	1	P39019	RPS19	No	77	P39019	RPS19	No	97	IT	I
179.09	Intra	1	P63220	RPS21	No	41	P63220	RPS21	No	81	IT	I
178.54	Inter	1	Q71DI3	HIST2H3A	No	57	Q93077	HIST1H2AC	No	126	IT	I
178.27	Intra	3	P16615	ATP2A2	No	533	P16615	ATP2A2	No	510	IT	I
177.94	Intra	1	P11021	HSPA5	Yes	287	P11021	HSPA5	Yes	294	IT	I
177.78	Intra	2	O95831	AIFM1	No	278	O95831	AIFM1	No	286	IT	I
177.78	Intra	1	P14625	HSP90B1	No	161	P14625	HSP90B1	No	455	IT	I
177.71	Inter	2	P0C0S8	HIST1H2AG	No	37	Q16778	HIST2H2BE	No	21	IT	I
177.04	Inter	1	Q71DI3	HIST2H3A	No	80	P62805	HIST1H4A	No	13	IT	I
177.04	Intra	2	Q96AG4	LRRC59	No	50	Q96AG4	LRRC59	No	73	IT	I
176.48	Intra	1	Q9UKV3	ACIN1	No	103	Q9UKV3	ACIN1	No	100	IT	I
176	Intra	4	P47914	RPL29	No	149	P47914	RPL29	No	156	IT	I
175.74	Intra	1	P08238	HSP90AB1	Yes	347	P08238	HSP90AB1	Yes	435	IT	I
175.48	Intra	1	Q8WVM8	SCFD1	No	515	Q8WVM8	SCFD1	No	541	IT	I
175.21	Intra	1	Q16625	OCLN	No	379	Q16625	OCLN	No	384	IT	I
174.98	Intra	1	P08670	VIM	No	445	P08670	VIM	No	402	IT	I
174.02	Intra	1	P19367	HK1	No	624	P19367	HK1	No	738	IT	I
173.72	Intra	1	P30101	PDIA3	No	362	P30101	PDIA3	No	332	IT	I
173.24	Intra	1	P04406	GAPDH	No	215	P04406	GAPDH	No	194	IT	I
173.14	Intra	1	P50914	RPL14	No	177	P50914	RPL14	No	171	IT	I
173.14	Intra	1	P51572	BCAP31	No	149	P51572	BCAP31	No	138	IT	I
173.09	Intra	1	P14625	HSP90B1	No	671	P14625	HSP90B1	No	683	IT	I
172.94	Intra	1	Q14257	RCN2	No	64	Q14257	RCN2	No	71	IT	I
172.91	Intra	3	P10809	HSPD1	No	473	P10809	HSPD1	No	469	IT	I
172.27	Inter	1	P62244	RPS15A	No	71	H3BN98	#N/A	No	185	IT	I
172.21	Intra	1	P46459	NSF	Yes	198	P46459	NSF	Yes	202	IT	I
171.53	Intra	1	P07197	NEFM	No	684	P07197	NEFM	No	677	IT	I
171.38	Inter	1	P09651	HNRNPA1	No	78	P22626	HNRNPA2B1	No	17	IT	I
171.34	Inter	1	P23527	HIST1H2BO	No	5	Q71DI3	HIST2H3A	No	5	IT	I
170.87	Intra	2	P30101	PDIA3	No	347	P30101	PDIA3	No	289	IT	I
170.77	Intra	2	P13804	ETFA	No	139	P13804	ETFA	No	158	IT	I
170.43	Inter	2	P25705	ATP5F1A	Yes	123	P06576	ATP5F1B	Yes	133	IT	I
169.65	Intra	2	P30101	PDIA3	No	129	P30101	PDIA3	No	75	IT	I
169.41	Inter	1	P62888	RPL30	No	115	P49207	RPL34	No	115	IT	I
169.41	Intra	2	Q16778	HIST2H2BE	No	35	Q16778	HIST2H2BE	No	86	IT	I
168.74	Intra	4	P27824	CANX	No	170	P27824	CANX	No	207	IT	I
167.87	Intra	1	P10809	HSPD1	No	389	P10809	HSPD1	No	396	IT	I
167.61	Intra	2	O00584	RNASET2	Yes	157	O00584	RNASET2	Yes	252	IT	I
166.78	Inter	1	Q16778	HIST2H2BE	No	5	Q71DI3	HIST2H3A	No	5	IT	I
166.66	Intra	2	P35232	PHB	No	202	P35232	PHB	No	208	IT	I
164.8	Intra	2	Q71DI3	HIST2H3A	No	65	Q71DI3	HIST2H3A	No	5	IT	I
164.56	Inter	1	P21281	ATP6V1B2	Yes	81	P07196	NEFL	No	315	IT	I
163.59	Intra	1	P34897	SHMT2	No	474	P34897	SHMT2	No	464	IT	I
162.51	Intra	1	P53985	SLC16A1	No	211	P53985	SLC16A1	No	219	IT	I
162.5	Inter	1	P78562	PHEX	No	493	P14625	HSP90B1	No	467	IT	I
162.36	Intra	2	Q93050	ATP6V0A1	Yes	288	Q93050	ATP6V0A1	Yes	296	IT	I
161.6	Inter	3	Q9BQD3	KXD1	Yes	32	P78537	BLOC1S1	Yes	83	IT	I
161.51	Inter	1	Q99880	HIST1H2BL	No	5	Q16778	HIST2H2BE	No	17	IT	I
161.33	Intra	1	Q96BR5	COA7	No	195	Q96BR5	COA7	No	211	IT	I
161.11	Intra	2	P36542	ATP5F1C	No	39	P36542	ATP5F1C	No	46	IT	I
160.91	Intra	1	P14866	HNRNPL	No	493	P14866	HNRNPL	No	538	IT	I
160.88	Intra	1	P26583	HMGB2	No	59	P26583	HMGB2	No	55	IT	I
160.74	Inter	1	P06899	HIST1H2BJ	No	121	Q16778	HIST2H2BE	No	1	IT	I
159.04	Intra	1	P31040	SDHA	No	608	P31040	SDHA	No	616	IT	I
158.32	Intra	1	P48047	ATP5PO	No	84	P48047	ATP5PO	No	90	IT	I
157.68	Intra	1	P06733	ENO1	No	434	P06733	ENO1	No	422	IT	I
157.66	Intra	2	Q70UQ0	IKBIP	No	28	Q70UQ0	IKBIP	No	22	IT	I
157.42	Intra	2	Q9NVI7	ATAD3A	No	231	Q9NVI7	ATAD3A	No	231	IT	I
157.33	Inter	1	Q7L7L0	HIST3H2A	No	37	Q16778	HIST2H2BE	No	17	IT	I
157.33	Inter	1	Q71DI3	HIST2H3A	No	15	Q16778	HIST2H2BE	No	1	IT	I
156.76	Intra	1	Q9P2E9	RRBP1	No	743	Q9P2E9	RRBP1	No	746	IT	I
156.45	Intra	1	P10809	HSPD1	No	58	P10809	HSPD1	No	31	IT	I
156.36	Inter	1	P78527	PRKDC	No	1412	O60299	LZTS3	No	331	IT	I
156.35	Inter	1	P35232	PHB	No	83	Q99623	PHB2	No	200	IT	I
156.26	Intra	1	P42766	RPL35	No	77	P42766	RPL35	No	74	IT	I
155.86	Intra	1	P11142	HSPA8	Yes	325	P11142	HSPA8	Yes	319	IT	I
155.42	Intra	1	P49411	TUFM	No	91	P49411	TUFM	No	88	IT	I
155.11	Inter	1	P21281	ATP6V1B2	Yes	48	P36543	ATP6V1E1	Yes	191	IT	I
155.07	Intra	1	P14314	PRKCSH	No	158	P14314	PRKCSH	No	155	IT	I
154.45	Inter	2	P05204	HMGN2	No	36	Q71DI3	HIST2H3A	No	57	IT	I
154.04	Intra	1	P39019	RPS19	No	115	P39019	RPS19	No	122	IT	I
153.67	Intra	2	P34897	SHMT2	No	469	P34897	SHMT2	No	103	IT	I
153.24	Inter	2	Q16778	HIST2H2BE	No	121	P23527	HIST1H2BO	No	1	IT	I
152.47	Inter	4	P50991	CCT4	No	55	P17987	TCP1	No	126	IT	I
152.31	Intra	1	P00338	LDHA	No	126	P00338	LDHA	No	81	IT	I
152.06	Inter	2	Q16778	HIST2H2BE	No	126	Q93077	HIST1H2AC	No	6	IT	I
151.75	Intra	1	P54819	AK2	No	93	P54819	AK2	No	0	IT	I
151.73	Intra	1	Q16891	IMMT	No	306	Q16891	IMMT	No	299	IT	I
151.66	Intra	1	P67775	PPP2CA	No	41	P67775	PPP2CA	No	34	IT	I
151.55	Intra	1	Q15233	NONO	No	336	Q15233	NONO	No	338	IT	I
151.1	Intra	1	P0CG48	UBC	No	276	P0CG48	UBC	No	6	IT	I
150.69	Intra	1	O00291	HIP1	No	816	O00291	HIP1	No	807	IT	I
150.04	Intra	1	P40939	HADHA	No	728	P40939	HADHA	No	334	IT	I
149.94	Inter	1	P62753	RPS6	No	243	Q9UKV3	ACIN1	No	385	IT	I
149.33	Intra	3	P62805	HIST1H4A	No	80	P62805	HIST1H4A	No	78	IT	I
148.33	Inter	1	Q16778	HIST2H2BE	No	5	P62805	HIST1H4A	No	9	IT	I
146.69	Inter	1	Q1L5Z9	LONRF2	No	723	Q16778	HIST2H2BE	No	21	IT	I
146.59	Intra	1	P17096	HMGA1	No	6	P17096	HMGA1	No	18	IT	I
145.84	Inter	1	P14314	PRKCSH	No	158	Q14CB8	ARHGAP19	No	259	IT	I
144.7	Intra	3	P62937	PPIA	No	28	P62937	PPIA	No	131	IT	I
144.35	Inter	1	P06899	HIST1H2BJ	No	121	Q71DI3	HIST2H3A	No	5	IT	I
143.88	Inter	1	O75044	SRGAP2	No	921	Q71DI3	HIST2H3A	No	5	IT	I
143.61	Inter	6	P0C0S8	HIST1H2AG	No	37	Q71DI3	HIST2H3A	No	5	IT	I
143.61	Intra	1	P26373	RPL13	No	123	P26373	RPL13	No	130	IT	I
143.11	Intra	1	Q9NR30	DDX21	No	19	Q9NR30	DDX21	No	3	IT	I
143.01	Inter	1	P46782	RPS5	No	182	P62851	RPS25	No	66	IT	I
143.01	Intra	1	P16104	H2AFX	No	135	P16104	H2AFX	No	120	IT	I
142.1	Intra	2	Q71DI3	HIST2H3A	No	123	Q71DI3	HIST2H3A	No	5	IT	I
142.07	Intra	1	P38606	ATP6V1A	Yes	163	P38606	ATP6V1A	Yes	139	IT	I
141.88	Inter	2	P58876	HIST1H2BD	No	5	Q93077	HIST1H2AC	No	6	IT	I
141.52	Intra	1	Q8NC51	SERBP1	No	310	Q8NC51	SERBP1	No	303	IT	I
141.1	Intra	1	P06576	ATP5F1B	Yes	480	P06576	ATP5F1B	Yes	522	IT	I
141.1	Intra	1	Q13428	TCOF1	No	444	Q13428	TCOF1	No	449	IT	I
140.14	Intra	1	P51572	BCAP31	No	192	P51572	BCAP31	No	185	IT	I
139.74	Intra	1	P24534	EEF1B2	No	129	P24534	EEF1B2	No	133	IT	I
139.68	Intra	1	P14625	HSP90B1	No	168	P14625	HSP90B1	No	114	IT	I
139.44	Intra	1	P07355	ANXA2	Yes	157	P07355	ANXA2	Yes	176	IT	I
138.4	Intra	2	P09622	DLD	No	104	P09622	DLD	No	267	IT	I
138.1	Intra	1	P41252	IARS	No	375	P41252	IARS	No	382	IT	I
138.01	Intra	1	P61604	HSPE1	No	70	P61604	HSPE1	No	8	IT	I
137.84	Intra	1	P13667	PDIA4	No	366	P13667	PDIA4	No	437	IT	I
137.28	Intra	2	P14625	HSP90B1	No	428	P14625	HSP90B1	No	404	IT	I
136.75	Intra	1	Q99832	CCT7	No	67	Q99832	CCT7	No	320	IT	I
136.67	Inter	1	Q9Y4A5	TRRAP	No	1392	P07355	ANXA2	Yes	204	IT	I
136.1	Intra	2	P04075	ALDOA	No	99	P04075	ALDOA	No	140	IT	I
135.99	Intra	1	O43491	EPB41L2	No	669	O43491	EPB41L2	No	652	IT	I
135.87	Inter	1	Q96D96	HVCN1	No	14	Q71DI3	HIST2H3A	No	10	IT	I
135.24	Intra	1	P49736	MCM2	No	216	P49736	MCM2	No	224	IT	I
134.81	Intra	1	Q16795	NDUFA9	No	147	Q16795	NDUFA9	No	113	IT	I
134.68	Intra	2	P63261	ACTG1	No	113	P63261	ACTG1	No	191	IT	I
134.57	Intra	1	Q15758	SLC1A5	No	522	Q15758	SLC1A5	No	537	IT	I
134.3	Intra	1	P10809	HSPD1	No	87	P10809	HSPD1	No	91	IT	I
134.09	Intra	1	P07197	NEFM	No	102	P07197	NEFM	No	186	IT	I
133.76	Intra	1	Q9NX62	IMPAD1	No	235	Q9NX62	IMPAD1	No	349	IT	I
133.71	Intra	1	Q13740	ALCAM	No	60	Q13740	ALCAM	No	109	IT	I
133.55	Intra	1	P06733	ENO1	No	71	P06733	ENO1	No	4	IT	I
133.55	Intra	1	P10809	HSPD1	No	233	P10809	HSPD1	No	72	IT	I
132.97	Intra	1	P61247	RPS3A	No	94	P61247	RPS3A	No	56	IT	I
132.08	Intra	3	P40926	MDH2	No	215	P40926	MDH2	No	185	IT	I
131.37	Intra	1	Q9H3G5	CPVL	Yes	423	Q9H3G5	CPVL	Yes	469	IT	I
131.11	Intra	1	P10412	HIST1H1E	No	140	P10412	HIST1H1E	No	130	IT	I
130.31	Intra	2	Q96C01	FAM136A	No	27	Q96C01	FAM136A	No	138	IT	I
130.28	Inter	1	Q3ZCQ2	ANXA2R	No	1	Q9Y5K8	ATP6V1D	Yes	24	IT	I
130.28	Inter	1	O95757	HSPA4L	No	573	P36542	ATP5F1C	No	43	IT	I
130.04	Intra	1	O95292	VAPB	No	118	O95292	VAPB	No	45	IT	I
129.65	Inter	1	Q16778	HIST2H2BE	No	5	Q71DI3	HIST2H3A	No	15	IT	I
128.68	Intra	1	P10412	HIST1H1E	No	34	P10412	HIST1H1E	No	32	IT	I
127.56	Inter	1	P25787	PSMA2	No	92	P60900	PSMA6	No	104	IT	I
126.71	Intra	1	Q9BWS9	CHID1	Yes	37	Q9BWS9	CHID1	Yes	326	IT	I
126.24	Inter	1	P34913	EPHX2	No	55	Q07021	C1QBP	No	100	IT	I
126.16	Intra	1	P11117	ACP2	Yes	49	P11117	ACP2	Yes	153	IT	I
126.07	Intra	2	Q16778	HIST2H2BE	No	5	Q16778	HIST2H2BE	No	17	IT	I
126.04	Intra	2	P06733	ENO1	No	60	P06733	ENO1	No	54	IT	I
125.74	Inter	1	P14625	HSP90B1	No	455	Q9Y2B0	CNPY2	No	49	IT	I
125.68	Intra	1	P06733	ENO1	No	420	P06733	ENO1	No	434	IT	I
125.31	Intra	1	Q99832	CCT7	No	366	Q99832	CCT7	No	320	IT	I
125.25	Intra	1	Q14683	SMC1A	No	1026	Q14683	SMC1A	No	213	IT	I
125.08	Inter	1	P49711	CTCF	No	18	P42126	ECI1	No	260	IT	I
124.89	Intra	2	P08621	SNRNP70	No	118	P08621	SNRNP70	No	168	IT	I
124.67	Inter	1	Q16778	HIST2H2BE	No	5	Q9Y676	MRPS18B	No	156	IT	I
124.59	Inter	1	Q16778	HIST2H2BE	No	21	P62805	HIST1H4A	No	9	IT	I
124.34	Intra	1	Q9NVI7	ATAD3A	No	165	Q9NVI7	ATAD3A	No	165	IT	I
124.26	Intra	1	P06280	GLA	Yes	314	P06280	GLA	Yes	393	IT	I
123.95	Intra	1	P29992	GNA11	Yes	107	P29992	GNA11	Yes	98	IT	I
123.32	Intra	2	P38646	HSPA9	No	300	P38646	HSPA9	No	291	IT	I
122.74	Inter	1	P05204	HMGN2	No	90	Q71DI3	HIST2H3A	No	5	IT	I
122.57	Intra	1	P07910	HNRNPC	No	170	P07910	HNRNPC	No	157	IT	I
122.52	Intra	1	P26640	VARS	No	552	P26640	VARS	No	560	IT	I
121.56	Intra	1	P82933	MRPS9	No	325	P82933	MRPS9	No	287	IT	I
121.36	Intra	1	P14625	HSP90B1	No	682	P14625	HSP90B1	No	663	IT	I
120.49	Intra	4	P40926	MDH2	No	215	P40926	MDH2	No	307	IT	I
120.15	Intra	1	O14828	SCAMP3	No	109	O14828	SCAMP3	No	102	IT	I
119.96	Intra	1	P31040	SDHA	No	608	P31040	SDHA	No	598	IT	I
119.54	Inter	1	Q9NZ01	TECR	No	22	P11532	DMD	No	466	IT	I
119.54	Inter	1	Q16778	HIST2H2BE	No	109	P20700	LMNB1	No	33	IT	I
119.41	Inter	1	P0C0S8	HIST1H2AG	No	37	Q16778	HIST2H2BE	No	17	IT	I
119.39	Inter	2	P82909	MRPS36	No	17	P09622	DLD	No	445	IT	I
119.29	Intra	1	P06213	INSR	No	1047	P06213	INSR	No	1022	IT	I
119.27	Intra	1	P62805	HIST1H4A	No	78	P62805	HIST1H4A	No	9	IT	I
119.22	Intra	1	Q16778	HIST2H2BE	No	17	Q16778	HIST2H2BE	No	1	IT	I
118.35	Intra	1	P16615	ATP2A2	No	502	P16615	ATP2A2	No	135	IT	I
117.86	Intra	1	Q71DI3	HIST2H3A	No	57	Q71DI3	HIST2H3A	No	5	IT	I
117.37	Intra	1	P36551	CPOX	No	220	P36551	CPOX	No	404	IT	I
116.43	Intra	1	P30040	ERP29	No	137	P30040	ERP29	No	258	IT	I
116.09	Intra	1	P09669	COX6C	No	60	P09669	COX6C	No	67	IT	I
114.67	Intra	1	P0DMV9	HSPA1B	No	507	P0DMV9	HSPA1B	No	512	IT	I
114.64	Inter	2	Q16778	HIST2H2BE	No	109	Q71DI3	HIST2H3A	No	80	IT	I
114.28	Intra	1	Q96AG4	LRRC59	No	180	Q96AG4	LRRC59	No	2	IT	I
114.15	Intra	2	P11021	HSPA5	Yes	353	P11021	HSPA5	Yes	340	IT	I
113.97	Intra	1	P0DPI2	GATD3A	No	223	P0DPI2	GATD3A	No	261	IT	I
113.18	Intra	2	P06576	ATP5F1B	Yes	159	P06576	ATP5F1B	Yes	133	IT	I
112.75	Intra	1	P07910	HNRNPC	No	89	P07910	HNRNPC	No	7	IT	I
112.35	Intra	1	P21796	VDAC1	No	11	P21796	VDAC1	No	20	IT	I
112.25	Intra	1	P62273	RPS29	No	1	P62273	RPS29	No	13	IT	I
111.73	Intra	1	P62937	PPIA	No	31	P62937	PPIA	No	44	IT	I
111.69	Intra	1	P06280	GLA	Yes	391	P06280	GLA	Yes	393	IT	I
111.62	Intra	2	Q96AG4	LRRC59	No	96	Q96AG4	LRRC59	No	73	IT	I
111.46	Intra	1	P22695	UQCRC2	No	250	P22695	UQCRC2	No	66	IT	I
111.28	Intra	2	Q02878	RPL6	No	260	Q02878	RPL6	No	207	IT	I
111.12	Inter	1	Q00059	TFAM	No	174	Q08378	GOLGA3	No	842	IT	I
110.92	Intra	1	P23284	PPIB	No	84	P23284	PPIB	No	116	IT	I
109.88	Intra	1	P60468	SEC61B	No	0	P60468	SEC61B	No	20	IT	I
109.86	Intra	1	P07237	P4HB	No	222	P07237	P4HB	No	114	IT	I
108.98	Intra	2	P0DMV9	HSPA1B	No	328	P0DMV9	HSPA1B	No	319	IT	I
108.9	Inter	1	Q9NX01	TXNL4B	No	137	P06576	ATP5F1B	Yes	522	IT	I
107.57	Intra	1	Q9UNX3	RPL26L1	No	113	Q9UNX3	RPL26L1	No	41	IT	I
106.76	Intra	1	P07910	HNRNPC	No	7	P07910	HNRNPC	No	30	IT	I
105.95	Intra	1	Q92667	AKAP1	No	800	Q92667	AKAP1	No	803	IT	I
104.82	Intra	1	Q99470	SDF2	No	87	Q99470	SDF2	No	75	IT	I
104.79	Intra	1	P62266	RPS23	No	108	P62266	RPS23	No	121	IT	I
104.15	Inter	1	O00479	HMGN4	No	36	Q15651	HMGN3	No	20	IT	I
104.11	Intra	1	P62917	RPL8	No	181	P62917	RPL8	No	188	IT	I
103.97	Intra	1	P06748	NPM1	No	202	P06748	NPM1	No	223	IT	I
103.87	Intra	1	Q15084	PDIA6	No	67	Q15084	PDIA6	No	150	IT	I
102.55	Inter	1	Q99623	PHB2	No	89	P35232	PHB	No	128	IT	I
102.29	Inter	1	Q16778	HIST2H2BE	No	86	Q7L7L0	HIST3H2A	No	37	IT	I
101.69	Intra	1	P30405	PPIF	No	73	P30405	PPIF	No	86	IT	I
101.6	Inter	1	O75564	JRK	No	231	Q71DI3	HIST2H3A	No	5	IT	I
100.91	Inter	2	Q16778	HIST2H2BE	No	109	P62805	HIST1H4A	No	9	IT	I
100.27	Intra	1	P26367	PAX6	No	227	P26367	PAX6	No	246	IT	I
99.98	Intra	1	P53597	SUCLG1	No	66	P53597	SUCLG1	No	90	IT	I
99.94	Intra	1	Q96L21	RPL10L	No	101	Q96L21	RPL10L	No	121	IT	I
99.34	Intra	2	P10809	HSPD1	No	396	P10809	HSPD1	No	196	IT	I
98.94	Inter	1	Q6FI13	HIST2H2AA3	No	119	Q71DI3	HIST2H3A	No	123	IT	I
97.94	Inter	1	P21333	FLNA	No	92	Q8IYX4	DND1	No	4	IT	I
97.6	Intra	2	P48047	ATP5PO	No	73	P48047	ATP5PO	No	98	IT	I
97.44	Intra	2	Q969Q0	RPL36AL	No	27	Q969Q0	RPL36AL	No	5	IT	I
97.35	Inter	1	Q99623	PHB2	No	218	P35232	PHB	No	202	IT	I
96.71	Intra	1	P26373	RPL13	No	123	P26373	RPL13	No	118	IT	I
96.67	Intra	1	P34897	SHMT2	No	409	P34897	SHMT2	No	469	IT	I
96.49	Intra	1	P0DMV9	HSPA1B	No	100	P0DMV9	HSPA1B	No	77	IT	I
96.44	Inter	1	P50990	CCT8	Yes	400	P40227	CCT6A	No	199	IT	I
96.16	Inter	1	Q14254	FLOT2	Yes	350	O75955	FLOT1	Yes	340	IT	I
96.14	Inter	1	Q99877	HIST1H2BN	No	5	Q93077	HIST1H2AC	No	6	IT	I
96.03	Intra	1	P24752	ACAT1	No	174	P24752	ACAT1	No	174	IT	I
95.98	Intra	1	P56192	MARS	No	726	P56192	MARS	No	729	IT	I
95.87	Inter	1	P84090	ERH	No	11	Q9NYF8	BCLAF1	No	593	IT	I
95.5	Intra	1	O43678	NDUFA2	No	98	O43678	NDUFA2	No	13	IT	I
94.4	Intra	1	P62857	RPS28	No	10	P62857	RPS28	No	16	IT	I
94.31	Inter	1	Q9UI12	ATP6V1H	Yes	22	P36543	ATP6V1E1	Yes	9	IT	I
94.27	Intra	1	P35580	MYH10	No	1031	P35580	MYH10	No	1027	IT	I
94.15	Inter	1	P58876	HIST1H2BD	No	5	Q16778	HIST2H2BE	No	17	IT	I
94.01	Intra	2	P14625	HSP90B1	No	161	P14625	HSP90B1	No	114	IT	I
93.6	Inter	1	P62807	HIST1H2BC	No	35	P0C0S8	HIST1H2AG	No	37	IT	I
93.16	Inter	1	Q9BX26	SYCP2	No	364	Q8TDB6	DTX3L	Yes	460	IT	I
92.86	Intra	1	P07910	HNRNPC	No	29	P07910	HNRNPC	No	98	IT	I
92.69	Inter	1	Q9UBI6	GNG12	No	3	P08754	GNAI3	Yes	92	IT	I
92.28	Intra	1	P61604	HSPE1	No	28	P61604	HSPE1	No	8	IT	I
91.99	Inter	1	Q16778	HIST2H2BE	No	47	Q93077	HIST1H2AC	No	6	IT	I
91.9	Intra	1	P52758	RIDA	No	97	P52758	RIDA	No	117	IT	I
90.99	Intra	1	P43243	MATR3	No	132	P43243	MATR3	No	2	IT	I
90.71	Intra	1	Q969H8	MYDGF	No	137	Q969H8	MYDGF	No	156	IT	I
90.63	Intra	1	Q9NUN5	LMBRD1	Yes	252	Q9NUN5	LMBRD1	Yes	270	IT	I
89.9	Intra	1	Q99942	RNF5	No	93	Q99942	RNF5	No	86	IT	I
89.14	Intra	1	P46459	NSF	Yes	469	P46459	NSF	Yes	458	IT	I
89.05	Intra	1	Q9NX20	MRPL16	No	188	Q9NX20	MRPL16	No	249	IT	I
88.73	Intra	1	P62701	RPS4X	No	254	P62701	RPS4X	No	259	IT	I
88.28	Intra	1	P50914	RPL14	No	177	P50914	RPL14	No	187	IT	I
87.7	Intra	1	O15127	SCAMP2	No	102	O15127	SCAMP2	No	95	IT	I
87.12	Intra	1	Q71DI3	HIST2H3A	No	57	Q71DI3	HIST2H3A	No	19	IT	I
86.87	Intra	2	P10809	HSPD1	No	473	P10809	HSPD1	No	125	IT	I
86.46	Intra	1	Q04637	EIF4G1	No	1206	Q04637	EIF4G1	No	1183	IT	I
86.18	Inter	1	Q8WXS8	ADAMTS14	No	197	P06748	NPM1	No	215	IT	I
86.11	Intra	1	P27694	RPA1	No	244	P27694	RPA1	No	259	IT	I
86.01	Intra	1	P35613	BSG	No	191	P35613	BSG	No	179	IT	I
85.64	Intra	1	P07355	ANXA2	Yes	148	P07355	ANXA2	Yes	176	IT	I
85.31	Intra	6	P13804	ETFA	No	301	P13804	ETFA	No	226	IT	I
84.92	Intra	2	P06733	ENO1	No	60	P06733	ENO1	No	197	IT	I
84.53	Inter	4	P62805	HIST1H4A	No	78	Q71DI3	HIST2H3A	No	80	IT	I
84.37	Intra	1	O15400	STX7	Yes	24	O15400	STX7	Yes	55	IT	I
84.36	Intra	1	Q9P258	RCC2	No	320	Q9P258	RCC2	No	377	IT	I
83.61	Intra	1	P62917	RPL8	No	10	P62917	RPL8	No	21	IT	I
82.63	Intra	1	Q71DI3	HIST2H3A	No	57	Q71DI3	HIST2H3A	No	65	IT	I
81.69	Inter	1	P40429	RPL13A	No	134	Q6UWJ1	TMCO3	No	1	IT	I
81.67	Intra	2	Q08945	SSRP1	No	325	Q08945	SSRP1	No	319	IT	I
81.21	Inter	1	Q71DI3	HIST2H3A	No	5	Q99880	HIST1H2BL	No	1	IT	I
80.17	Inter	1	Q9Y2G3	ATP11B	Yes	134	Q8TDB6	DTX3L	Yes	460	IT	I
80.14	Intra	1	Q10713	PMPCA	No	513	Q10713	PMPCA	No	478	IT	I
79.93	Intra	1	Q99623	PHB2	No	250	Q99623	PHB2	No	296	IT	I
79.2	Inter	1	P06731	CEACAM5	No	1	A6NHC0	CAPN8	No	1	IT	I
79.12	Intra	1	P21964	COMT	No	212	P21964	COMT	No	263	IT	I
78.91	Intra	1	P06733	ENO1	No	202	P06733	ENO1	No	197	IT	I
78.5	Inter	1	P23284	PPIB	No	181	Q86X53	ERICH1	No	41	IT	I
78	Intra	2	P40429	RPL13A	No	125	P40429	RPL13A	No	134	IT	I
77.91	Inter	1	P05204	HMGN2	No	18	Q16778	HIST2H2BE	No	121	IT	I
77.72	Intra	1	P16104	H2AFX	No	128	P16104	H2AFX	No	135	IT	I
77.32	Intra	1	P36551	CPOX	No	314	P36551	CPOX	No	317	IT	I
76.42	Inter	1	P05204	HMGN2	No	40	P16403	HIST1H1C	No	207	IT	I
75.74	Intra	1	P62851	RPS25	No	66	P62851	RPS25	No	114	IT	I
75.29	Intra	1	P46777	RPL5	No	188	P46777	RPL5	No	178	IT	I
74.81	Inter	1	Q8TC05	MDM1	No	290	O94986	CEP152	No	998	IT	I
74.73	Intra	1	P67809	YBX1	No	81	P67809	YBX1	No	64	IT	I
73.78	Inter	1	P08238	HSP90AB1	Yes	399	Q8IWF6	DENND6A	No	385	IT	I
73.72	Intra	1	P49821	NDUFV1	No	81	P49821	NDUFV1	No	104	IT	I
73.23	Inter	1	P60866	RPS20	No	3	P52272	HNRNPM	No	52	IT	I
73.04	Inter	1	P04843	RPN1	No	176	Q14165	MLEC	No	247	IT	I
72.73	Intra	1	Q71DI3	HIST2H3A	No	24	Q71DI3	HIST2H3A	No	19	IT	I
72.35	Inter	1	P36543	ATP6V1E1	Yes	156	P38606	ATP6V1A	Yes	5	IT	I
72.05	Inter	2	Q16778	HIST2H2BE	No	35	P0C0S8	HIST1H2AG	No	37	IT	I
72.02	Intra	2	P08670	VIM	No	439	P08670	VIM	No	402	IT	I
72	Intra	1	P11021	HSPA5	Yes	523	P11021	HSPA5	Yes	446	IT	I
71.87	Intra	1	P10809	HSPD1	No	462	P10809	HSPD1	No	473	IT	I
71.5	Inter	1	Q12931	TRAP1	No	332	P38646	HSPA9	No	206	IT	I
71.3	Inter	1	Q8N6G5	CSGALNACT2	No	155	P27824	CANX	No	207	IT	I
70.92	Inter	1	I0J062	PANO1	No	36	Q9HCX4	TRPC7	No	100	IT	I
70.91	Inter	1	Q96E39	RBMXL1	No	217	P07910	HNRNPC	No	7	IT	I
70.86	Inter	1	Q71DI3	HIST2H3A	No	19	Q16778	HIST2H2BE	No	0	IT	I
70.49	Intra	2	P10809	HSPD1	No	218	P10809	HSPD1	No	196	IT	I
70.49	Intra	2	P30101	PDIA3	No	425	P30101	PDIA3	No	417	IT	I
69.67	Inter	1	P06899	HIST1H2BJ	No	121	Q93077	HIST1H2AC	No	6	IT	I
69.67	Intra	2	Q71DI3	HIST2H3A	No	15	Q71DI3	HIST2H3A	No	19	IT	I
69.65	Inter	1	Q16778	HIST2H2BE	No	121	Q8N7J2	AMER2	No	189	IT	I
69.64	Inter	1	Q9UIW2	PLXNA1	No	868	Q96M83	CCDC7	No	880	IT	I
68.6	Inter	1	Q9Y5K8	ATP6V1D	Yes	3	P38606	ATP6V1A	Yes	438	IT	I
68.37	Inter	1	O15270	SPTLC2	No	194	O15269	SPTLC1	No	126	IT	I
67.76	Intra	1	P53634	CTSC	Yes	140	P53634	CTSC	Yes	63	IT	I
67.31	Intra	1	P07099	EPHX1	No	52	P07099	EPHX1	No	104	IT	I
67.14	Intra	1	Q14254	FLOT2	Yes	321	Q14254	FLOT2	Yes	305	IT	I
67.06	Intra	1	P10412	HIST1H1E	No	117	P10412	HIST1H1E	No	52	IT	I
67.03	Intra	1	P78371	CCT2	Yes	12	P78371	CCT2	Yes	522	IT	I
65.5	Inter	1	Q969P6	TOP1MT	No	160	P46778	RPL21	No	107	IT	I
65.44	Inter	1	Q0VF96	CGNL1	No	681	P53804	TTC3	No	1185	IT	I
65.1	Intra	1	P62491	RAB11A	No	179	P62491	RAB11A	No	58	IT	I
65.04	Intra	1	P07237	P4HB	No	263	P07237	P4HB	No	276	IT	I
64.65	Intra	4	P07954	FH	No	256	P07954	FH	No	263	IT	I
64.56	Inter	1	Q15111	PLCL1	No	291	O60716	CTNND1	No	146	IT	I
64.4	Intra	2	P27797	CALR	No	48	P27797	CALR	No	41	IT	I
63.65	Inter	1	Q15084	PDIA6	No	150	Q53GL0	PLEKHO1	No	266	IT	I
63.64	Intra	1	Q71DI3	HIST2H3A	No	24	Q71DI3	HIST2H3A	No	28	IT	I
63.58	Intra	1	Q08211	DHX9	No	857	Q08211	DHX9	No	497	IT	I
63.57	Inter	1	Q9UHB9	SRP68	No	393	Q16891	IMMT	No	344	IT	I
63.56	Intra	1	P10809	HSPD1	No	218	P10809	HSPD1	No	523	IT	I
63.05	Inter	1	Q16778	HIST2H2BE	No	121	Q71DI3	HIST2H3A	No	5	IT	I
63.05	Inter	1	Q9P2E9	RRBP1	No	864	Q9NR09	BIRC6	No	1650	IT	I
63.05	Intra	2	Q71DI3	HIST2H3A	No	24	Q71DI3	HIST2H3A	No	5	IT	I
62.94	Inter	1	Q08AE8	SPIRE1	No	725	Q99972	MYOC	No	89	IT	I
62.71	Inter	1	P14621	ACYP2	No	63	O96017	CHEK2	No	135	IT	I
62.66	Intra	2	P04264	KRT1	No	355	P04264	KRT1	No	366	IT	I
62.39	Inter	1	P06899	HIST1H2BJ	No	121	Q9BUD6	SPON2	No	299	IT	I
62.2	Intra	1	P54819	AK2	No	121	P54819	AK2	No	0	IT	I
61.56	Intra	1	P0CG48	UBC	No	291	P0CG48	UBC	No	276	IT	I
61.3	Inter	1	O75348	ATP6V1G1	Yes	75	Q9Y2K5	R3HDM2	No	75	IT	I
61.3	Intra	2	Q9UHA4	LAMTOR3	Yes	5	Q9UHA4	LAMTOR3	Yes	11	IT	I
61.26	Intra	1	P35613	BSG	No	179	P35613	BSG	No	224	IT	I
61.26	Intra	1	Q16778	HIST2H2BE	No	117	Q16778	HIST2H2BE	No	126	IT	I
61.1	Intra	1	Q14254	FLOT2	Yes	223	Q14254	FLOT2	Yes	216	IT	I
60.87	Intra	2	Q9UEU0	VTI1B	Yes	80	Q9UEU0	VTI1B	Yes	86	IT	I
60.64	Inter	1	O75955	FLOT1	Yes	184	Q14254	FLOT2	Yes	198	IT	I
60.63	Inter	1	Q9NVI7	ATAD3A	No	231	Q8IX21	SLF2	No	1125	IT	I
60.54	Intra	1	Q8IVL6	P3H3	No	486	Q8IVL6	P3H3	No	725	IT	I
60.14	Inter	1	Q6PIY7	TENT2	No	175	P10809	HSPD1	No	473	IT	I
59.35	Inter	1	Q14254	FLOT2	Yes	356	O75955	FLOT1	Yes	422	IT	I
59.29	Intra	1	P17568	NDUFB7	No	134	P17568	NDUFB7	No	118	IT	I
59.29	Intra	1	O95831	AIFM1	No	189	O95831	AIFM1	No	295	IT	I
59.21	Intra	1	P11233	RALA	No	166	P11233	RALA	No	143	IT	I
59.03	Intra	1	P21796	VDAC1	No	96	P21796	VDAC1	No	115	IT	I
58.66	Inter	1	P54819	AK2	No	0	O95831	AIFM1	No	278	IT	I
57.6	Intra	1	P25705	ATP5F1A	Yes	167	P25705	ATP5F1A	Yes	305	IT	I
57.53	Intra	1	P55072	VCP	Yes	584	P55072	VCP	Yes	754	IT	I
57.1	Inter	1	Q9BPW8	NIPSNAP1	No	51	Q99613	EIF3C	No	99	IT	I
57.1	Inter	1	P48047	ATP5PO	No	73	P07225	PROS1	No	609	IT	I
57.1	Inter	1	P48047	ATP5PO	No	70	Q14241	ELOA	No	388	IT	I
56.94	Inter	1	P23527	HIST1H2BO	No	5	Q16778	HIST2H2BE	No	17	IT	I
56.47	Inter	1	P62906	RPL10A	No	91	P61247	RPS3A	No	4	IT	I
56.43	Intra	1	O43776	NARS	No	507	O43776	NARS	No	490	IT	I
56.41	Inter	1	Q9NSI6	BRWD1	No	2111	P06899	HIST1H2BJ	No	126	IT	I
56.01	Intra	1	Q14103	HNRNPD	No	231	Q14103	HNRNPD	No	182	IT	I
55.6	Inter	1	Q16778	HIST2H2BE	No	109	P62805	HIST1H4A	No	17	IT	I
55.53	Inter	1	Q5T2N8	ATAD3C	No	3	Q9NVI7	ATAD3A	No	46	IT	I
55.31	Inter	1	Q71DI3	HIST2H3A	No	123	Q6FI13	HIST2H2AA3	No	120	IT	I
54.98	Inter	1	Q96AG4	LRRC59	No	149	Q9UHQ4	BCAP29	No	129	IT	I
54.79	Intra	1	P08670	VIM	No	439	P08670	VIM	No	445	IT	I
53.47	Inter	1	Q16778	HIST2H2BE	No	121	Q9NWT1	PAK1IP1	No	359	IT	I
53.47	Inter	1	P31949	S100A11	No	2	Q15075	EEA1	No	1223	IT	I
53.47	Intra	1	Q9Y277	VDAC3	No	236	Q9Y277	VDAC3	No	15	IT	I
53.33	Inter	1	P30101	PDIA3	No	460	Q15029	EFTUD2	No	446	IT	I
53.23	Intra	2	Q15084	PDIA6	No	150	Q15084	PDIA6	No	136	IT	I
52.68	Inter	1	P12532	CKMT1A	No	331	Q96GJ1	TRMT2B	No	4	IT	I
52.68	Intra	1	Q9Y4L1	HYOU1	No	91	Q9Y4L1	HYOU1	No	297	IT	I
52.68	Intra	1	P26583	HMGB2	No	30	P26583	HMGB2	No	44	IT	I
52.58	Inter	1	Q14254	FLOT2	Yes	211	O75955	FLOT1	Yes	193	IT	I
52.58	Inter	1	Q71DI3	HIST2H3A	No	24	P0C0S8	HIST1H2AG	No	37	IT	I
52.58	Intra	1	P62805	HIST1H4A	No	32	P62805	HIST1H4A	No	6	IT	I
52.37	Inter	1	Q6DT37	CDC42BPG	No	467	Q9NP73	ALG13	No	775	IT	I
52.33	Intra	1	O60832	DKC1	No	80	O60832	DKC1	No	297	IT	I
52.33	Intra	1	Q93050	ATP6V0A1	Yes	74	Q93050	ATP6V0A1	Yes	70	IT	I
52.27	Intra	1	P62851	RPS25	No	114	P62851	RPS25	No	98	IT	I
52.27	Intra	1	Q99832	CCT7	No	292	Q99832	CCT7	No	320	IT	I
52	Inter	1	Q8TAB7	CCDC26	No	66	P43246	MSH2	No	528	IT	I
51.66	Intra	1	P63261	ACTG1	No	291	P63261	ACTG1	No	326	IT	I
51	Intra	1	P13667	PDIA4	No	637	P13667	PDIA4	No	642	IT	I
50.31	Intra	1	P36543	ATP6V1E1	Yes	99	P36543	ATP6V1E1	Yes	107	IT	I
49.81	Inter	1	Q15149	PLEC	No	810	P62879	GNB2	Yes	0	IT	I
49.81	Inter	1	P54819	AK2	No	0	P35232	PHB	No	208	IT	I
49.54	Inter	1	Q9H808	TLE6	No	41	Q71DI3	HIST2H3A	No	15	IT	I
49.54	Intra	2	P30101	PDIA3	No	460	P30101	PDIA3	No	466	IT	I
49.54	Intra	1	P11940	PABPC1	No	512	P11940	PABPC1	No	167	IT	I
49.54	Intra	1	P05556	ITGB1	No	134	P05556	ITGB1	No	87	IT	I
49.49	Inter	1	A8MXT2	MAGEB17	No	8	Q8TBK2	SETD6	No	0	IT	I
49.37	Inter	1	Q16778	HIST2H2BE	No	5	Q71DI3	HIST2H3A	No	19	IT	I
49.35	Inter	1	Q9NRH2	SNRK	No	255	O14662	STX16	No	188	IT	I
49.22	Intra	1	P50914	RPL14	No	128	P50914	RPL14	No	132	IT	I
48.85	Intra	1	P56199	ITGA1	No	292	P56199	ITGA1	No	259	IT	I
48.43	Intra	1	Q96NB2	SFXN2	No	300	Q96NB2	SFXN2	No	308	IT	I
48.17	Intra	1	Q13740	ALCAM	No	415	Q13740	ALCAM	No	423	IT	I
48.11	Inter	1	Q03164	KMT2A	No	1364	P35232	PHB	No	208	IT	I
47.94	Inter	1	P53367	ARFIP1	No	258	Q9NZJ9	NUDT4	No	19	IT	I
47.92	Inter	1	P50914	RPL14	No	137	Q86UG4	SLCO6A1	No	36	IT	I
47.92	Inter	4	Q6IAA8	LAMTOR1	Yes	60	Q9UHA4	LAMTOR3	Yes	5	IT	I
47.92	Intra	1	Q9NVI7	ATAD3A	No	46	Q9NVI7	ATAD3A	No	60	IT	I
47.85	Intra	1	P30101	PDIA3	No	152	P30101	PDIA3	No	129	IT	I
47.82	Inter	1	Q92538	GBF1	No	715	O95049	TJP3	No	259	IT	I
47.82	Inter	1	P46721	SLCO1A2	No	667	P59036	LINC00310	No	61	IT	I
47.82	Intra	1	Q9Y2Z4	YARS2	No	355	Q9Y2Z4	YARS2	No	367	IT	I
47.07	Inter	1	Q9UBW7	ZMYM2	No	417	P36578	RPL4	No	368	IT	I
47.05	Intra	1	P55072	VCP	Yes	336	P55072	VCP	Yes	236	IT	I
46.82	Inter	1	Q05397	PTK2	No	1002	P08758	ANXA5	No	309	IT	I
46.82	Intra	1	P53985	SLC16A1	No	211	P53985	SLC16A1	No	207	IT	I
46.62	Inter	1	Q71DI3	HIST2H3A	No	80	P62805	HIST1H4A	No	17	IT	I
46.62	Inter	1	Q16778	HIST2H2BE	No	17	P23527	HIST1H2BO	No	0	IT	I
46.62	Intra	1	Q99829	CPNE1	Yes	157	Q99829	CPNE1	Yes	151	IT	I
46.61	Inter	1	Q71F56	MED13L	No	1340	Q8NCG5	CHST4	No	4	IT	I
46.59	Inter	1	Q93077	HIST1H2AC	No	6	P06899	HIST1H2BJ	No	126	IT	I
46.57	Inter	1	Q14181	POLA2	No	500	P62081	RPS7	No	147	IT	I
46.57	Inter	1	Q8N428	GALNT16	No	512	P04075	ALDOA	No	14	IT	I
46.48	Inter	1	Q9Y6A1	POMT1	No	335	P02768	ALB	No	229	IT	I
46.35	Intra	1	Q71DI3	HIST2H3A	No	57	Q71DI3	HIST2H3A	No	15	IT	I
46.16	Intra	1	P60468	SEC61B	No	0	P60468	SEC61B	No	35	IT	I
46.07	Intra	1	O94905	ERLIN2	No	275	O94905	ERLIN2	No	287	IT	I
45.92	Inter	1	Q03933	HSF2	No	420	P23284	PPIB	No	84	IT	I
45.92	Inter	2	Q5TB30	DEPDC1	No	702	Q07021	C1QBP	No	280	IT	I
45.63	Inter	1	Q9Y3U8	RPL36	No	19	Q96MF4	CCDC140	No	91	IT	I
45.36	Intra	1	P78310	CXADR	No	339	P78310	CXADR	No	360	IT	I
45.26	Inter	1	Q8N4C6	NIN	No	728	Q2VIR3	EIF2S3B	No	196	IT	I
45.08	Inter	1	Q9UJC3	HOOK1	No	678	P10809	HSPD1	No	125	IT	I
45.03	Intra	1	O75879	GATB	No	529	O75879	GATB	No	536	IT	I
44.86	Inter	1	Q16778	HIST2H2BE	No	5	P62805	HIST1H4A	No	17	IT	I
44.82	Intra	1	P61604	HSPE1	No	66	P61604	HSPE1	No	54	IT	I
44.14	Inter	1	Q9NS87	KIF15	No	1311	P61247	RPS3A	No	249	IT	I
44.14	Inter	1	P13010	XRCC5	No	202	Q86VF7	NRAP	No	1194	IT	I
44.12	Inter	1	Q70UQ0	IKBIP	No	22	P57679	EVC	No	758	IT	I
44.12	Inter	1	O15520	FGF10	No	81	P16104	H2AFX	No	134	IT	I
43.82	Inter	1	P83731	RPL24	No	144	Q9BZQ2	SHCBP1L	No	449	IT	I
43.82	Intra	1	Q16778	HIST2H2BE	No	0	Q16778	HIST2H2BE	No	17	IT	I
43.68	Inter	1	Q9Y3U8	RPL36	No	19	Q9Y3A4	RRP7A	No	7	IT	I
43.63	Inter	1	Q71DI3	HIST2H3A	No	80	P62805	HIST1H4A	No	9	IT	I
43.63	Intra	1	P07355	ANXA2	Yes	204	P07355	ANXA2	Yes	206	IT	I
43.63	Intra	1	P51149	RAB7A	Yes	157	P51149	RAB7A	Yes	32	IT	I
42.74	Intra	1	Q16778	HIST2H2BE	No	12	Q16778	HIST2H2BE	No	0	IT	I
42.45	Inter	1	P07197	NEFM	No	307	P07196	NEFL	No	362	IT	I
42.39	Inter	1	P06899	HIST1H2BJ	No	121	P62805	HIST1H4A	No	6	IT	I
42.11	Inter	1	P50991	CCT4	No	29	P78371	CCT2	Yes	120	IT	I
42.11	Inter	1	O43390	HNRNPR	No	120	P07910	HNRNPC	No	7	IT	I
41.96	Inter	1	Q71DI3	HIST2H3A	No	19	P23527	HIST1H2BO	No	0	IT	I
41.94	Inter	1	P60174	TPI1	No	56	Q9HBG6	IFT122	No	762	IT	I
41.49	Inter	1	P07237	P4HB	No	222	P35968	KDR	No	316	IT	I
41.24	Inter	1	Q14679	TTLL4	No	126	Q15233	NONO	No	338	IT	I
41.24	Intra	1	P30101	PDIA3	No	296	P30101	PDIA3	No	332	IT	I
41.23	Intra	1	Q96CW1	AP2M1	Yes	400	Q96CW1	AP2M1	Yes	312	IT	I
40.92	Inter	1	Q9UNX3	RPL26L1	No	51	P05177	CYP1A2	No	170	IT	I
40.91	Intra	1	P27824	CANX	No	182	P27824	CANX	No	207	IT	I
40.35	Intra	1	P21796	VDAC1	No	174	P21796	VDAC1	No	11	IT	I
40.33	Intra	1	P07910	HNRNPC	No	157	P07910	HNRNPC	No	184	IT	I
40.1	Inter	1	P29320	EPHA3	No	286	Q14254	FLOT2	Yes	216	IT	I
40.1	Intra	1	Q15819	UBE2V2	No	72	Q15819	UBE2V2	No	7	IT	I
40.04	Inter	1	P36543	ATP6V1E1	Yes	99	O00451	GFRA2	No	175	IT	I
40.04	Intra	1	P61604	HSPE1	No	80	P61604	HSPE1	No	36	IT	I
357.99	Intra	2	P14625	HSP90B1	No	168	P14625	HSP90B1	No	114	DR	II
350.14	Intra	1	O15400	STX7	Yes	24	O15400	STX7	Yes	55	DR	II
346.34	Intra	2	P63104	YWHAZ	No	68	P63104	YWHAZ	No	75	DR	II
334.51	Intra	1	P35580	MYH10	No	1835	P35580	MYH10	No	1842	DR	II
330.95	Intra	3	P06733	ENO1	No	326	P06733	ENO1	No	330	DR	II
330.41	Intra	2	P08133	ANXA6	Yes	370	P08133	ANXA6	Yes	377	DR	II
325.18	Intra	1	P04843	RPN1	No	579	P04843	RPN1	No	504	DR	II
324.25	Intra	3	O43169	CYB5B	No	39	O43169	CYB5B	No	34	DR	II
318.3	Intra	2	Q66PJ3	ARL6IP4	No	395	Q66PJ3	ARL6IP4	No	370	DR	II
314.11	Intra	1	Q86Y82	STX12	No	44	Q86Y82	STX12	No	127	DR	II
305.2	Intra	1	P30084	ECHS1	No	43	P30084	ECHS1	No	284	DR	II
302.14	Intra	1	P09622	DLD	No	132	P09622	DLD	No	430	DR	II
300.4	Intra	1	P50897	PPT1	Yes	191	P50897	PPT1	Yes	165	DR	II
299.31	Intra	3	Q12931	TRAP1	No	332	Q12931	TRAP1	No	369	DR	II
299.29	Inter	3	P36543	ATP6V1E1	Yes	145	P38606	ATP6V1A	Yes	5	DR	II
296.51	Intra	2	P31946	YWHAB	No	70	P31946	YWHAB	No	77	DR	II
294.24	Intra	1	Q8NC51	SERBP1	No	310	Q8NC51	SERBP1	No	321	DR	II
294.12	Intra	1	P14625	HSP90B1	No	671	P14625	HSP90B1	No	683	DR	II
291.9	Intra	1	Q01650	SLC7A5	No	19	Q01650	SLC7A5	No	6	DR	II
291.48	Intra	9	P07355	ANXA2	Yes	148	P07355	ANXA2	Yes	157	DR	II
291.08	Intra	2	P40926	MDH2	No	239	P40926	MDH2	No	105	DR	II
289.45	Intra	1	P30519	HMOX2	No	15	P30519	HMOX2	No	24	DR	II
289.31	Intra	1	P61604	HSPE1	No	28	P61604	HSPE1	No	70	DR	II
288.11	Intra	1	P63261	ACTG1	No	191	P63261	ACTG1	No	61	DR	II
286.23	Intra	3	P06733	ENO1	No	71	P06733	ENO1	No	4	DR	II
286.23	Intra	3	P10809	HSPD1	No	481	P10809	HSPD1	No	125	DR	II
286.01	Intra	6	P61769	B2M	No	111	P61769	B2M	No	26	DR	II
283.88	Intra	1	P10412	HIST1H1E	No	46	P10412	HIST1H1E	No	90	DR	II
283.15	Intra	1	P20700	LMNB1	No	271	P20700	LMNB1	No	261	DR	II
282.06	Intra	3	Q71DI3	HIST2H3A	No	57	Q71DI3	HIST2H3A	No	5	DR	II
281.07	Inter	1	Q9Y3U8	RPL36	No	19	P26373	RPL13	No	118	DR	II
280.97	Intra	3	Q07020	RPL18	No	119	Q07020	RPL18	No	97	DR	II
277.59	Intra	5	P50897	PPT1	Yes	217	P50897	PPT1	Yes	224	DR	II
275.63	Inter	2	O75955	FLOT1	Yes	220	Q14254	FLOT2	Yes	216	DR	II
275.17	Intra	4	P00441	SOD1	Yes	129	P00441	SOD1	Yes	76	DR	II
274.03	Inter	2	P25705	ATP5F1A	Yes	161	P06576	ATP5F1B	Yes	350	DR	II
273.6	Intra	1	P19338	NCL	No	403	P19338	NCL	No	427	DR	II
273.23	Intra	1	Q15651	HMGN3	No	13	Q15651	HMGN3	No	20	DR	II
272.02	Intra	2	P00441	SOD1	Yes	137	P00441	SOD1	Yes	71	DR	II
271.89	Intra	4	P62807	HIST1H2BC	No	5	P62807	HIST1H2BC	No	21	DR	II
271.19	Intra	1	P35580	MYH10	No	1308	P35580	MYH10	No	1301	DR	II
270.52	Intra	1	Q01105	SET	No	189	Q01105	SET	No	177	DR	II
270.36	Inter	5	O75955	FLOT1	Yes	193	Q14254	FLOT2	Yes	211	DR	II
267.84	Intra	1	P11142	HSPA8	Yes	246	P11142	HSPA8	Yes	251	DR	II
267.75	Intra	3	P0DMV9	HSPA1B	No	539	P0DMV9	HSPA1B	No	451	DR	II
265.29	Intra	3	P49821	NDUFV1	No	81	P49821	NDUFV1	No	104	DR	II
265.26	Intra	2	P53985	SLC16A1	No	224	P53985	SLC16A1	No	219	DR	II
265.12	Intra	1	P52272	HNRNPM	No	388	P52272	HNRNPM	No	381	DR	II
262.48	Inter	3	O75348	ATP6V1G1	Yes	37	P36543	ATP6V1E1	Yes	52	DR	II
261.45	Intra	1	P50897	PPT1	Yes	174	P50897	PPT1	Yes	223	DR	II
260.98	Intra	1	P07197	NEFM	No	671	P07197	NEFM	No	664	DR	II
258.65	Inter	1	Q6WKZ4	RAB11FIP1	No	489	Q8WZ42	TTN	No	765	DR	II
258.25	Intra	2	Q9UQ80	PA2G4	Yes	287	Q9UQ80	PA2G4	Yes	260	DR	II
258.1	Intra	2	P23528	CFL1	No	22	P23528	CFL1	No	19	DR	II
257.83	Intra	2	P10809	HSPD1	No	218	P10809	HSPD1	No	196	DR	II
257.4	Intra	2	P34897	SHMT2	No	469	P34897	SHMT2	No	103	DR	II
257.24	Intra	2	P39019	RPS19	No	115	P39019	RPS19	No	122	DR	II
256.81	Intra	2	Q8NC51	SERBP1	No	310	Q8NC51	SERBP1	No	303	DR	II
256.7	Inter	2	Q14254	FLOT2	Yes	265	O75955	FLOT1	Yes	277	DR	II
255.39	Inter	4	Q99623	PHB2	No	262	P35232	PHB	No	202	DR	II
254.99	Intra	1	P53985	SLC16A1	No	224	P53985	SLC16A1	No	216	DR	II
254.72	Intra	2	P34897	SHMT2	No	459	P34897	SHMT2	No	464	DR	II
254.71	Intra	2	P51398	DAP3	No	218	P51398	DAP3	No	203	DR	II
254.67	Intra	1	Q8NC51	SERBP1	No	68	Q8NC51	SERBP1	No	72	DR	II
254.07	Intra	4	P25705	ATP5F1A	Yes	531	P25705	ATP5F1A	Yes	427	DR	II
253.29	Intra	2	P51572	BCAP31	No	149	P51572	BCAP31	No	158	DR	II
252.44	Intra	1	P00441	SOD1	Yes	129	P00441	SOD1	Yes	71	DR	II
251.91	Intra	1	Q9P0L0	VAPA	Yes	125	Q9P0L0	VAPA	Yes	52	DR	II
251.2	Inter	4	P38606	ATP6V1A	Yes	443	P21281	ATP6V1B2	Yes	403	DR	II
249.39	Intra	1	P50897	PPT1	Yes	174	P50897	PPT1	Yes	216	DR	II
247.58	Inter	1	P82650	MRPS22	No	211	Q9Y676	MRPS18B	No	156	DR	II
247.5	Inter	2	P35232	PHB	No	202	Q99623	PHB2	No	216	DR	II
246.5	Inter	3	P35232	PHB	No	208	Q99623	PHB2	No	218	DR	II
245.16	Intra	3	P00505	GOT2	No	338	P00505	GOT2	No	82	DR	II
244.71	Intra	1	P78527	PRKDC	No	3655	P78527	PRKDC	No	3603	DR	II
244.37	Intra	1	P50897	PPT1	Yes	253	P50897	PPT1	Yes	174	DR	II
243.85	Intra	1	Q16891	IMMT	No	269	Q16891	IMMT	No	282	DR	II
243.74	Intra	3	P06733	ENO1	No	89	P06733	ENO1	No	80	DR	II
243.59	Intra	2	Q16625	OCLN	No	379	Q16625	OCLN	No	384	DR	II
243.38	Intra	6	Q9Y5K8	ATP6V1D	Yes	20	Q9Y5K8	ATP6V1D	Yes	24	DR	II
242.97	Intra	1	P40926	MDH2	No	78	P40926	MDH2	No	239	DR	II
242.79	Intra	2	P50897	PPT1	Yes	253	P50897	PPT1	Yes	165	DR	II
242.11	Intra	1	Q06481	APLP2	No	449	Q06481	APLP2	No	394	DR	II
241.31	Intra	1	P14625	HSP90B1	No	682	P14625	HSP90B1	No	663	DR	II
241.26	Intra	1	P0DMV9	HSPA1B	No	88	P0DMV9	HSPA1B	No	257	DR	II
241.11	Inter	1	O95831	AIFM1	No	518	Q96P48	ARAP1	No	1000	DR	II
240.8	Intra	2	P0DMV9	HSPA1B	No	507	P0DMV9	HSPA1B	No	512	DR	II
239.65	Inter	6	Q14254	FLOT2	Yes	211	O75955	FLOT1	Yes	219	DR	II
239.6	Intra	2	P0DMV9	HSPA1B	No	56	P0DMV9	HSPA1B	No	257	DR	II
239.6	Intra	3	P10412	HIST1H1E	No	106	P10412	HIST1H1E	No	110	DR	II
239.13	Intra	2	Q7L523	RRAGA	Yes	307	Q7L523	RRAGA	Yes	6	DR	II
238.2	Intra	1	P40939	HADHA	No	540	P40939	HADHA	No	519	DR	II
238.06	Intra	1	Q16795	NDUFA9	No	175	Q16795	NDUFA9	No	189	DR	II
236.74	Intra	4	O00584	RNASET2	Yes	157	O00584	RNASET2	Yes	252	DR	II
236.4	Intra	1	P61604	HSPE1	No	66	P61604	HSPE1	No	54	DR	II
236.22	Intra	1	P05141	SLC25A5	No	245	P05141	SLC25A5	No	147	DR	II
236.12	Intra	5	P30101	PDIA3	No	347	P30101	PDIA3	No	289	DR	II
236.03	Intra	1	P06733	ENO1	No	420	P06733	ENO1	No	434	DR	II
235.88	Inter	2	P18859	ATP5PF	No	79	O75947	ATP5PD	No	63	DR	II
235.78	Intra	5	P06280	GLA	Yes	314	P06280	GLA	Yes	393	DR	II
235.32	Intra	1	Q9BW92	TARS2	No	48	Q9BW92	TARS2	No	56	DR	II
235.32	Inter	2	Q99623	PHB2	No	218	P35232	PHB	No	202	DR	II
234.81	Inter	1	P49207	RPL34	No	108	P62888	RPL30	No	115	DR	II
234.47	Inter	1	P53985	SLC16A1	No	224	Q96SQ5	ZNF587	No	89	DR	II
234.28	Intra	1	P06733	ENO1	No	64	P06733	ENO1	No	54	DR	II
234.22	Inter	1	Q93079	HIST1H2BH	No	5	P62807	HIST1H2BC	No	126	DR	II
233.59	Intra	1	P22234	PAICS	No	36	P22234	PAICS	No	47	DR	II
233.46	Intra	1	Q9Y4L1	HYOU1	No	91	Q9Y4L1	HYOU1	No	75	DR	II
232.22	Intra	1	P62807	HIST1H2BC	No	109	P62807	HIST1H2BC	No	121	DR	II
232.21	Intra	1	P07910	HNRNPC	No	176	P07910	HNRNPC	No	198	DR	II
231.65	Inter	1	P38606	ATP6V1A	Yes	163	Q8TAX9	GSDMB	No	239	DR	II
230.93	Inter	2	Q71DI3	HIST2H3A	No	57	P0C0S8	HIST1H2AG	No	76	DR	II
230.23	Intra	2	P12532	CKMT1A	No	199	P12532	CKMT1A	No	291	DR	II
229.1	Intra	2	P12956	XRCC6	No	461	P12956	XRCC6	No	468	DR	II
228.54	Intra	1	Q9UBM7	DHCR7	No	13	Q9UBM7	DHCR7	No	3	DR	II
228.46	Intra	2	P48047	ATP5PO	No	73	P48047	ATP5PO	No	98	DR	II
228.37	Intra	3	P14314	PRKCSH	No	158	P14314	PRKCSH	No	155	DR	II
227.47	Intra	1	P12956	XRCC6	No	605	P12956	XRCC6	No	591	DR	II
227.28	Intra	25	P10809	HSPD1	No	58	P10809	HSPD1	No	75	DR	II
226.53	Intra	2	P07197	NEFM	No	307	P07197	NEFM	No	314	DR	II
226.23	Intra	1	P30101	PDIA3	No	494	P30101	PDIA3	No	425	DR	II
226.2	Inter	1	Q71DI3	HIST2H3A	No	57	Q9Y676	MRPS18B	No	156	DR	II
225.85	Intra	1	P10809	HSPD1	No	72	P10809	HSPD1	No	82	DR	II
225.69	Intra	1	P19338	NCL	No	80	P19338	NCL	No	88	DR	II
225.55	Intra	5	P04406	GAPDH	No	259	P04406	GAPDH	No	263	DR	II
225.15	Intra	2	Q99623	PHB2	No	236	Q99623	PHB2	No	244	DR	II
224.75	Inter	1	Q15907	RAB11B	No	179	P62491	RAB11A	No	58	DR	II
224.44	Intra	2	Q09666	AHNAK	Yes	1261	Q09666	AHNAK	Yes	3476	DR	II
223.87	Inter	1	P62807	HIST1H2BC	No	5	Q93079	HIST1H2BH	No	5	DR	II
223.87	Intra	4	P04406	GAPDH	No	215	P04406	GAPDH	No	194	DR	II
223.87	Inter	4	Q93079	HIST1H2BH	No	5	P0C0S8	HIST1H2AG	No	6	DR	II
223.79	Intra	8	O75955	FLOT1	Yes	285	O75955	FLOT1	Yes	277	DR	II
223.19	Inter	1	Q9Y676	MRPS18B	No	156	Q71DI3	HIST2H3A	No	10	DR	II
222.91	Inter	1	Q71DI3	HIST2H3A	No	24	P20671	HIST1H2AD	No	37	DR	II
222.66	Intra	1	P09622	DLD	No	346	P09622	DLD	No	159	DR	II
222.3	Intra	2	P36543	ATP6V1E1	Yes	69	P36543	ATP6V1E1	Yes	62	DR	II
222.16	Intra	2	P07196	NEFL	No	293	P07196	NEFL	No	302	DR	II
221.96	Inter	2	P11117	ACP2	Yes	49	P56159	GFRA1	No	194	DR	II
221.52	Inter	1	P07900	HSP90AA1	Yes	443	P08238	HSP90AB1	Yes	607	DR	II
221.32	Intra	3	P0CG48	UBC	No	276	P0CG48	UBC	No	6	DR	II
220.25	Intra	1	Q01518	CAP1	Yes	81	Q01518	CAP1	Yes	63	DR	II
219.8	Intra	2	Q86TS9	MRPL52	No	97	Q86TS9	MRPL52	No	104	DR	II
219.35	Intra	1	P07910	HNRNPC	No	176	P07910	HNRNPC	No	157	DR	II
219.35	Intra	1	P09874	PARP1	No	105	P09874	PARP1	No	87	DR	II
219.33	Intra	2	Q969H8	MYDGF	No	137	Q969H8	MYDGF	No	156	DR	II
218.93	Intra	2	Q00839	HNRNPU	No	28	Q00839	HNRNPU	No	17	DR	II
218.83	Intra	1	P48047	ATP5PO	No	84	P48047	ATP5PO	No	90	DR	II
218.82	Intra	2	P14625	HSP90B1	No	663	P14625	HSP90B1	No	683	DR	II
218.74	Intra	2	Q96BR5	COA7	No	195	Q96BR5	COA7	No	211	DR	II
218.68	Intra	3	P54886	ALDH18A1	No	432	P54886	ALDH18A1	No	424	DR	II
218.06	Intra	2	Q9Y4L1	HYOU1	No	91	Q9Y4L1	HYOU1	No	308	DR	II
217.66	Intra	3	P16615	ATP2A2	No	533	P16615	ATP2A2	No	510	DR	II
217.66	Intra	4	Q14257	RCN2	No	64	Q14257	RCN2	No	71	DR	II
217.64	Intra	7	P10412	HIST1H1E	No	64	P10412	HIST1H1E	No	52	DR	II
217.2	Intra	2	P07197	NEFM	No	102	P07197	NEFM	No	186	DR	II
216.83	Inter	1	P22695	UQCRC2	No	92	P14927	UQCRB	No	3	DR	II
215.97	Intra	2	P14866	HNRNPL	No	493	P14866	HNRNPL	No	538	DR	II
215.93	Intra	1	Q96A72	MAGOHB	No	43	Q96A72	MAGOHB	No	50	DR	II
215.76	Inter	2	P62807	HIST1H2BC	No	121	P0C0S8	HIST1H2AG	No	6	DR	II
215.72	Intra	3	Q71DI3	HIST2H3A	No	57	Q71DI3	HIST2H3A	No	24	DR	II
215.72	Intra	1	Q00839	HNRNPU	No	28	Q00839	HNRNPU	No	21	DR	II
215.07	Intra	2	Q9NWB6	ARGLU1	No	239	Q9NWB6	ARGLU1	No	232	DR	II
214.39	Intra	1	P61604	HSPE1	No	40	P61604	HSPE1	No	28	DR	II
214.11	Intra	1	P10412	HIST1H1E	No	106	P10412	HIST1H1E	No	52	DR	II
213.58	Intra	1	P04075	ALDOA	No	42	P04075	ALDOA	No	312	DR	II
212.93	Intra	1	O15400	STX7	Yes	138	O15400	STX7	Yes	116	DR	II
212.42	Intra	2	Q13813	SPTAN1	No	2052	Q13813	SPTAN1	No	2063	DR	II
212.22	Inter	3	P62807	HIST1H2BC	No	117	Q71DI3	HIST2H3A	No	5	DR	II
212.03	Intra	1	P07197	NEFM	No	684	P07197	NEFM	No	677	DR	II
211.15	Intra	1	O14828	SCAMP3	No	109	O14828	SCAMP3	No	102	DR	II
210.6	Intra	1	P13667	PDIA4	No	366	P13667	PDIA4	No	437	DR	II
210.6	Intra	1	P10809	HSPD1	No	87	P10809	HSPD1	No	75	DR	II
210.37	Intra	1	P06280	GLA	Yes	391	P06280	GLA	Yes	393	DR	II
210.1	Intra	1	Q00059	TFAM	No	95	Q00059	TFAM	No	97	DR	II
209.83	Inter	2	Q14254	FLOT2	Yes	350	O75955	FLOT1	Yes	340	DR	II
208.75	Inter	4	P62807	HIST1H2BC	No	5	P0C0S8	HIST1H2AG	No	6	DR	II
208.51	Intra	3	P31040	SDHA	No	608	P31040	SDHA	No	598	DR	II
208.27	Intra	2	P31040	SDHA	No	608	P31040	SDHA	No	616	DR	II
208.11	Inter	5	Q14254	FLOT2	Yes	280	O75955	FLOT1	Yes	285	DR	II
207.69	Intra	1	Q9Y5L4	TIMM13	No	49	Q9Y5L4	TIMM13	No	45	DR	II
206.84	Intra	2	Q14980	NUMA1	No	755	Q14980	NUMA1	No	751	DR	II
206.74	Intra	1	P10412	HIST1H1E	No	75	P10412	HIST1H1E	No	63	DR	II
206.49	Inter	1	O95292	VAPB	No	2	Q9P0L0	VAPA	Yes	52	DR	II
206.36	Intra	2	Q15149	PLEC	No	1725	Q15149	PLEC	No	1718	DR	II
205.74	Intra	1	P50914	RPL14	No	172	P50914	RPL14	No	165	DR	II
205.67	Inter	3	P62807	HIST1H2BC	No	86	P0C0S8	HIST1H2AG	No	37	DR	II
205.49	Intra	1	Q13813	SPTAN1	No	876	Q13813	SPTAN1	No	841	DR	II
204.86	Intra	2	Q71DI3	HIST2H3A	No	24	Q71DI3	HIST2H3A	No	15	DR	II
204.34	Intra	3	P07686	HEXB	Yes	465	P07686	HEXB	Yes	517	DR	II
204.28	Intra	1	P61769	B2M	No	114	P61769	B2M	No	26	DR	II
204.12	Intra	3	P50897	PPT1	Yes	165	P50897	PPT1	Yes	216	DR	II
203.78	Inter	1	P09525	ANXA4	No	246	Q6AZZ1	TRIM68	No	249	DR	II
203.65	Intra	1	Q9P0L0	VAPA	Yes	188	Q9P0L0	VAPA	Yes	180	DR	II
203.55	Intra	1	P09525	ANXA4	No	246	P09525	ANXA4	No	3	DR	II
203.13	Inter	1	O00584	RNASET2	Yes	157	Q9Y3C8	UFC1	No	47	DR	II
202.61	Intra	1	P10412	HIST1H1E	No	75	P10412	HIST1H1E	No	34	DR	II
201.84	Intra	1	P78347	GTF2I	No	561	P78347	GTF2I	No	573	DR	II
201.33	Intra	1	Q99470	SDF2	No	87	Q99470	SDF2	No	75	DR	II
201.07	Inter	1	Q93079	HIST1H2BH	No	5	Q5QNW6	HIST2H2BF	No	21	DR	II
200.82	Intra	1	P43121	MCAM	No	631	P43121	MCAM	No	640	DR	II
200.71	Intra	1	P84098	RPL19	No	46	P84098	RPL19	No	53	DR	II
200.56	Intra	2	P10809	HSPD1	No	156	P10809	HSPD1	No	196	DR	II
200.16	Intra	2	P07197	NEFM	No	658	P07197	NEFM	No	664	DR	II
200.16	Intra	1	P07237	P4HB	No	375	P07237	P4HB	No	328	DR	II
200.07	Intra	1	P09622	DLD	No	410	P09622	DLD	No	445	DR	II
199.87	Intra	5	P62937	PPIA	No	131	P62937	PPIA	No	28	DR	II
199.07	Intra	1	P07910	HNRNPC	No	189	P07910	HNRNPC	No	198	DR	II
198.89	Intra	6	P11117	ACP2	Yes	49	P11117	ACP2	Yes	153	DR	II
198.87	Intra	1	P10809	HSPD1	No	359	P10809	HSPD1	No	364	DR	II
198.48	Intra	2	P51148	RAB5C	Yes	180	P51148	RAB5C	Yes	184	DR	II
198.37	Intra	1	Q9HB40	SCPEP1	Yes	443	Q9HB40	SCPEP1	Yes	407	DR	II
197.96	Intra	6	P10809	HSPD1	No	133	P10809	HSPD1	No	125	DR	II
197.94	Intra	1	P50914	RPL14	No	177	P50914	RPL14	No	187	DR	II
197.84	Intra	5	P10809	HSPD1	No	473	P10809	HSPD1	No	469	DR	II
197.76	Inter	1	Q07157	TJP1	No	1542	Q86X24	HORMAD1	No	386	DR	II
197.27	Intra	1	Q15424	SAFB	No	436	Q15424	SAFB	No	483	DR	II
197.25	Intra	1	P04181	OAT	No	77	P04181	OAT	No	66	DR	II
197.25	Intra	3	P61604	HSPE1	No	54	P61604	HSPE1	No	56	DR	II
197.07	Inter	2	P68133	ACTA1	No	70	P63261	ACTG1	No	61	DR	II
196.99	Intra	2	P16104	H2AFX	No	135	P16104	H2AFX	No	120	DR	II
196.27	Intra	1	P10809	HSPD1	No	396	P10809	HSPD1	No	361	DR	II
195.77	Intra	2	Q9NUP9	LIN7C	No	34	Q9NUP9	LIN7C	No	23	DR	II
195.36	Intra	1	Q14160	SCRIB	No	1507	Q14160	SCRIB	No	1497	DR	II
195.17	Intra	4	P07355	ANXA2	Yes	204	P07355	ANXA2	Yes	206	DR	II
194.55	Intra	2	O00584	RNASET2	Yes	87	O00584	RNASET2	Yes	132	DR	II
194.48	Intra	1	P63261	ACTG1	No	315	P63261	ACTG1	No	328	DR	II
193.99	Intra	1	P21333	FLNA	No	700	P21333	FLNA	No	676	DR	II
193.86	Intra	1	P30040	ERP29	No	137	P30040	ERP29	No	254	DR	II
193.54	Intra	5	P30101	PDIA3	No	296	P30101	PDIA3	No	332	DR	II
193.28	Intra	2	O75955	FLOT1	Yes	174	O75955	FLOT1	Yes	184	DR	II
193.02	Intra	1	P10809	HSPD1	No	89	P10809	HSPD1	No	75	DR	II
193.01	Inter	1	P78363	ABCA4	No	1547	P61769	B2M	No	26	DR	II
192.91	Intra	1	P26368	U2AF2	No	70	P26368	U2AF2	No	63	DR	II
192.55	Intra	1	P63220	RPS21	No	41	P63220	RPS21	No	81	DR	II
192.44	Intra	2	Q9H3G5	CPVL	Yes	423	Q9H3G5	CPVL	Yes	469	DR	II
192.24	Intra	4	P06576	ATP5F1B	Yes	159	P06576	ATP5F1B	Yes	133	DR	II
191.63	Intra	2	P53985	SLC16A1	No	219	P53985	SLC16A1	No	211	DR	II
191.45	Intra	1	O95782	AP2A1	Yes	35	O95782	AP2A1	Yes	31	DR	II
191.44	Intra	3	Q7L523	RRAGA	Yes	307	Q7L523	RRAGA	Yes	299	DR	II
191.4	Intra	2	Q02878	RPL6	No	260	Q02878	RPL6	No	207	DR	II
190.96	Intra	1	Q9P2R7	SUCLA2	No	88	Q9P2R7	SUCLA2	No	93	DR	II
190.78	Inter	1	Q92781	RDH5	No	244	P40926	MDH2	No	239	DR	II
190.37	Intra	2	O43852	CALU	No	70	O43852	CALU	No	75	DR	II
190.26	Intra	4	Q71DI3	HIST2H3A	No	57	Q71DI3	HIST2H3A	No	65	DR	II
190.03	Intra	1	Q9NYU2	UGGT1	No	1551	Q9NYU2	UGGT1	No	1542	DR	II
190.03	Inter	2	O95292	VAPB	No	118	Q9P0L0	VAPA	Yes	52	DR	II
189.8	Intra	1	Q8WXF1	PSPC1	No	344	Q8WXF1	PSPC1	No	346	DR	II
189.73	Inter	2	P36543	ATP6V1E1	Yes	138	P38606	ATP6V1A	Yes	5	DR	II
189.66	Intra	1	Q9H307	PNN	No	14	Q9H307	PNN	No	202	DR	II
189.36	Intra	1	P14625	HSP90B1	No	428	P14625	HSP90B1	No	405	DR	II
189.24	Intra	3	P04406	GAPDH	No	139	P04406	GAPDH	No	334	DR	II
188.92	Intra	1	P42785	PRCP	Yes	137	P42785	PRCP	Yes	66	DR	II
188.87	Intra	1	P48643	CCT5	No	223	P48643	CCT5	No	242	DR	II
188.81	Inter	1	P83731	RPL24	No	135	Q12789	GTF3C1	No	1222	DR	II
188.38	Intra	1	P07910	HNRNPC	No	170	P07910	HNRNPC	No	98	DR	II
188.12	Intra	1	Q07065	CKAP4	Yes	182	Q07065	CKAP4	Yes	191	DR	II
188.05	Intra	1	Q13740	ALCAM	No	419	Q13740	ALCAM	No	423	DR	II
187.99	Inter	1	Q96HH9	GRAMD2B	No	1	O75955	FLOT1	Yes	246	DR	II
187.55	Inter	4	P09429	HMGB1	No	59	P26583	HMGB2	No	55	DR	II
187.4	Intra	1	P09874	PARP1	No	667	P09874	PARP1	No	662	DR	II
187.3	Intra	3	P50897	PPT1	Yes	216	P50897	PPT1	Yes	223	DR	II
187.16	Intra	1	Q15424	SAFB	No	423	Q15424	SAFB	No	431	DR	II
186.76	Intra	1	P16615	ATP2A2	No	502	P16615	ATP2A2	No	510	DR	II
185.72	Inter	1	P58876	HIST1H2BD	No	5	P62807	HIST1H2BC	No	21	DR	II
185.55	Intra	4	P26583	HMGB2	No	59	P26583	HMGB2	No	55	DR	II
184.96	Intra	1	Q96EY8	MMAB	No	65	Q96EY8	MMAB	No	57	DR	II
184.87	Intra	1	P05556	ITGB1	No	134	P05556	ITGB1	No	87	DR	II
184.56	Intra	1	P02792	FTL	Yes	83	P02792	FTL	Yes	106	DR	II
184.53	Intra	1	P54709	ATP1B3	No	266	P54709	ATP1B3	No	274	DR	II
184.04	Intra	1	Q9Y6X1	SERP1	No	16	Q9Y6X1	SERP1	No	26	DR	II
183.43	Intra	1	P49411	TUFM	No	91	P49411	TUFM	No	88	DR	II
183.03	Intra	1	P78347	GTF2I	No	343	P78347	GTF2I	No	353	DR	II
182.73	Intra	1	P54819	AK2	No	62	P54819	AK2	No	65	DR	II
182.45	Intra	2	P50454	SERPINH1	No	380	P50454	SERPINH1	No	300	DR	II
182.39	Intra	1	P11142	HSPA8	Yes	56	P11142	HSPA8	Yes	257	DR	II
182.24	Intra	2	P40925	MDH1	No	239	P40925	MDH1	No	236	DR	II
181.76	Intra	1	Q00839	HNRNPU	No	31	Q00839	HNRNPU	No	8	DR	II
181.69	Intra	2	Q09666	AHNAK	Yes	4787	Q09666	AHNAK	Yes	3476	DR	II
181.55	Intra	1	P16949	STMN1	No	100	P16949	STMN1	No	109	DR	II
181.44	Intra	4	P16104	H2AFX	No	128	P16104	H2AFX	No	135	DR	II
180.11	Intra	1	P07355	ANXA2	Yes	157	P07355	ANXA2	Yes	169	DR	II
179.98	Intra	2	P10809	HSPD1	No	389	P10809	HSPD1	No	396	DR	II
179.42	Inter	1	P62807	HIST1H2BC	No	5	P62805	HIST1H4A	No	6	DR	II
179.42	Inter	2	P62807	HIST1H2BC	No	5	Q71DI3	HIST2H3A	No	5	DR	II
179.31	Intra	1	Q9UKV3	ACIN1	No	103	Q9UKV3	ACIN1	No	100	DR	II
179.23	Inter	1	P62424	RPL7A	No	150	Q9Y3U8	RPL36	No	35	DR	II
178.83	Intra	1	P04040	CAT	Yes	23	P04040	CAT	Yes	98	DR	II
178.14	Intra	1	P02792	FTL	Yes	84	P02792	FTL	Yes	106	DR	II
178	Intra	2	P30405	PPIF	No	73	P30405	PPIF	No	86	DR	II
177.88	Intra	1	P50897	PPT1	Yes	174	P50897	PPT1	Yes	217	DR	II
177.78	Intra	1	P14625	HSP90B1	No	87	P14625	HSP90B1	No	97	DR	II
177.71	Intra	2	P30101	PDIA3	No	433	P30101	PDIA3	No	417	DR	II
176.99	Intra	3	O43491	EPB41L2	No	612	O43491	EPB41L2	No	601	DR	II
176.95	Intra	1	P49368	CCT3	No	15	P49368	CCT3	No	21	DR	II
176.41	Intra	1	Q93050	ATP6V0A1	Yes	288	Q93050	ATP6V0A1	Yes	296	DR	II
175.65	Inter	1	Q93079	HIST1H2BH	No	5	Q71DI3	HIST2H3A	No	5	DR	II
175.54	Intra	2	P50897	PPT1	Yes	165	P50897	PPT1	Yes	224	DR	II
175.48	Intra	1	P19338	NCL	No	116	P19338	NCL	No	109	DR	II
175.12	Intra	1	P55809	OXCT1	No	296	P55809	OXCT1	No	286	DR	II
174.41	Inter	1	Q92901	RPL3L	No	193	P10809	HSPD1	No	75	DR	II
173.99	Intra	1	P0DMV9	HSPA1B	No	500	P0DMV9	HSPA1B	No	190	DR	II
173.28	Intra	2	O60716	CTNND1	No	146	O60716	CTNND1	No	142	DR	II
173.06	Intra	1	O76031	CLPX	No	98	O76031	CLPX	No	89	DR	II
172.95	Intra	1	Q12931	TRAP1	No	181	Q12931	TRAP1	No	96	DR	II
172.82	Intra	1	P62805	HIST1H4A	No	21	P62805	HIST1H4A	No	13	DR	II
172.59	Intra	1	Q01105	SET	No	189	Q01105	SET	No	181	DR	II
172.59	Inter	1	P10412	HIST1H1E	No	63	Q9NWF9	RNF216	No	413	DR	II
172.17	Intra	2	Q14254	FLOT2	Yes	305	Q14254	FLOT2	Yes	321	DR	II
172.1	Intra	3	P38646	HSPA9	No	300	P38646	HSPA9	No	291	DR	II
171.99	Intra	1	P15311	EZR	No	72	P15311	EZR	No	2	DR	II
171.47	Inter	3	O60814	HIST1H2BK	No	121	P0C0S8	HIST1H2AG	No	16	DR	II
171.33	Intra	1	P50914	RPL14	No	177	P50914	RPL14	No	171	DR	II
171.29	Intra	1	Q9NP81	SARS2	No	110	Q9NP81	SARS2	No	508	DR	II
170.47	Intra	3	Q09666	AHNAK	Yes	4455	Q09666	AHNAK	Yes	4836	DR	II
169.65	Intra	2	P30101	PDIA3	No	129	P30101	PDIA3	No	75	DR	II
169.37	Intra	4	O75390	CS	No	76	O75390	CS	No	464	DR	II
168.45	Intra	9	P07954	FH	No	256	P07954	FH	No	263	DR	II
168.23	Inter	1	P36957	DLST	No	145	O75970	MPDZ	No	1424	DR	II
167.93	Intra	1	P23528	CFL1	No	12	P23528	CFL1	No	22	DR	II
167.09	Intra	1	P62807	HIST1H2BC	No	5	P62807	HIST1H2BC	No	126	DR	II
166.78	Intra	2	Q71DI3	HIST2H3A	No	123	Q71DI3	HIST2H3A	No	5	DR	II
166.78	Intra	1	P14625	HSP90B1	No	474	P14625	HSP90B1	No	467	DR	II
166.7	Intra	1	Q99623	PHB2	No	244	Q99623	PHB2	No	296	DR	II
166.04	Intra	1	P45880	VDAC2	No	31	P45880	VDAC2	No	43	DR	II
165.77	Inter	1	O75348	ATP6V1G1	Yes	58	P36543	ATP6V1E1	Yes	68	DR	II
165.2	Inter	1	O75955	FLOT1	Yes	198	Q14254	FLOT2	Yes	216	DR	II
165.16	Intra	1	P0C0S8	HIST1H2AG	No	119	P0C0S8	HIST1H2AG	No	126	DR	II
165.15	Inter	2	P25705	ATP5F1A	Yes	261	P06576	ATP5F1B	Yes	350	DR	II
164.69	Intra	1	Q7Z6E9	RBBP6	No	901	Q7Z6E9	RBBP6	No	911	DR	II
164.68	Intra	3	P08238	HSP90AB1	Yes	624	P08238	HSP90AB1	Yes	607	DR	II
163.84	Inter	1	P35232	PHB	No	208	A6NCI8	C2orf78	No	885	DR	II
163.77	Intra	1	Q14254	FLOT2	Yes	307	Q14254	FLOT2	Yes	321	DR	II
163.64	Intra	1	Q70UQ0	IKBIP	No	28	Q70UQ0	IKBIP	No	22	DR	II
163.4	Inter	2	P62807	HIST1H2BC	No	109	Q71DI3	HIST2H3A	No	5	DR	II
163.34	Intra	1	P10412	HIST1H1E	No	34	P10412	HIST1H1E	No	90	DR	II
162.97	Intra	1	P07686	HEXB	Yes	382	P07686	HEXB	Yes	374	DR	II
162.67	Intra	3	P11021	HSPA5	Yes	353	P11021	HSPA5	Yes	340	DR	II
162.5	Intra	1	P62081	RPS7	No	155	P62081	RPS7	No	147	DR	II
162.47	Intra	1	P16278	GLB1	Yes	43	P16278	GLB1	Yes	359	DR	II
162.43	Inter	1	Q9HCD5	NCOA5	No	315	Q8NC51	SERBP1	No	72	DR	II
162.36	Inter	1	Q13185	CBX3	No	4	Q7LGA3	HS2ST1	No	191	DR	II
162.31	Inter	17	P62807	HIST1H2BC	No	121	P0C0S8	HIST1H2AG	No	16	DR	II
162.31	Intra	1	Q12931	TRAP1	No	304	Q12931	TRAP1	No	332	DR	II
162.25	Intra	1	Q07157	TJP1	No	194	Q07157	TJP1	No	191	DR	II
162.22	Inter	1	P51157	RAB28	No	14	Q99623	PHB2	No	244	DR	II
[truncated: 2,295 more rows]

## Sheet: 2_All_XLs_1%_FDR
Max. XlinkX Score	Crosslink Type	# CSMs	Accession A	GeneNameA	Lysosomal	Position A	Accession B	GeneNameB	Lysosomal	Position B	State	Replicate
384.73	Intra	1	P14625	HSP90B1	No	168	P14625	HSP90B1	No	114	DR	I
347.66	Intra	2	P07686	HEXB	Yes	390	P07686	HEXB	Yes	374	DR	I
328.81	Intra	1	P40939	HADHA	Yes	625	P40939	HADHA	Yes	634	DR	I
326.07	Intra	8	O00584	RNASET2	Yes	87	O00584	RNASET2	Yes	132	DR	I
323.7	Intra	4	P30101	PDIA3	No	147	P30101	PDIA3	No	129	DR	I
318.47	Intra	1	P09622	DLD	No	410	P09622	DLD	No	445	DR	I
314.39	Intra	1	O15400	STX7	Yes	24	O15400	STX7	Yes	55	DR	I
314.07	Intra	5	O15382	BCAT2	No	377	O15382	BCAT2	No	111	DR	I
310.55	Intra	2	P06733	ENO1	No	326	P06733	ENO1	No	330	DR	I
310.34	Inter	3	P68133	ACTA1	No	70	P63261	ACTG1	Yes	50	DR	I
308.99	Inter	1	P62424	RPL7A	No	150	Q9Y3U8	RPL36	No	35	DR	I
305.58	Intra	2	Q92552	MRPS27	No	94	Q92552	MRPS27	No	64	DR	I
294.18	Intra	2	P04181	OAT	No	32	P04181	OAT	No	107	DR	I
293.96	Inter	3	Q99623	PHB2	No	262	P35232	PHB	No	202	DR	I
290.08	Intra	1	P54819	AK2	No	93	P54819	AK2	No	1	DR	I
289.02	Intra	2	P54886	ALDH18A1	No	432	P54886	ALDH18A1	No	424	DR	I
288.96	Inter	2	O75348	ATP6V1G1	Yes	37	P36543	ATP6V1E1	Yes	52	DR	I
287.62	Intra	1	P12532	CKMT1A	No	199	P12532	CKMT1A	No	291	DR	I
286.87	Intra	2	O94925	GLS	No	279	O94925	GLS	No	164	DR	I
286.85	Intra	2	Q99623	PHB2	No	236	Q99623	PHB2	No	244	DR	I
285.1	Intra	4	O43169	CYB5B	No	39	O43169	CYB5B	No	34	DR	I
283.98	Intra	1	P14625	HSP90B1	No	671	P14625	HSP90B1	No	683	DR	I
281.36	Intra	3	P61769	B2M	No	111	P61769	B2M	No	26	DR	I
281.24	Intra	4	P07099	EPHX1	No	52	P07099	EPHX1	No	104	DR	I
281.19	Intra	2	P21281	ATP6V1B2	Yes	48	P21281	ATP6V1B2	Yes	109	DR	I
280.43	Intra	2	P06733	ENO1	No	71	P06733	ENO1	No	4	DR	I
279.65	Intra	1	Q96BR5	COA7	No	82	Q96BR5	COA7	No	49	DR	I
279.51	Inter	1	Q71DI3	HIST2H3A	No	80	P62805	HIST1H4A	No	13	DR	I
277.51	Intra	1	Q96HS1	PGAM5	No	116	Q96HS1	PGAM5	No	144	DR	I
276.61	Inter	3	P21912	SDHB	No	67	P31040	SDHA	No	517	DR	I
276.25	Intra	3	P63104	YWHAZ	Yes	68	P63104	YWHAZ	Yes	75	DR	I
274.68	Inter	2	Q8N122	RPTOR	Yes	97	P42345	MTOR	Yes	2066	DR	I
274.53	Intra	1	Q15149	PLEC	No	1725	Q15149	PLEC	No	1718	DR	I
272.74	Intra	2	P06280	GLA	Yes	391	P06280	GLA	Yes	393	DR	I
272.12	Intra	2	P62873	GNB1	Yes	14	P62873	GNB1	Yes	209	DR	I
272.02	Intra	2	P00441	SOD1	Yes	137	P00441	SOD1	Yes	71	DR	I
270.56	Intra	6	P25705	ATP5F1A	No	531	P25705	ATP5F1A	No	427	DR	I
270.11	Inter	1	Q14254	FLOT2	Yes	265	O75955	FLOT1	Yes	277	DR	I
269.05	Intra	5	P61604	HSPE1	No	54	P61604	HSPE1	No	99	DR	I
268.14	Intra	2	P40926	MDH2	No	78	P40926	MDH2	No	239	DR	I
266.59	Intra	2	Q71DI3	HIST2H3A	No	57	Q71DI3	HIST2H3A	No	5	DR	I
265.41	Inter	1	P62805	HIST1H4A	No	92	P62807	HIST1H2BC	No	86	DR	I
264.43	Inter	1	P18859	ATP5PF	No	79	O75947	ATP5PD	No	63	DR	I
263.7	Inter	5	P38606	ATP6V1A	Yes	443	P21281	ATP6V1B2	Yes	403	DR	I
263.24	Intra	4	P09622	DLD	No	346	P09622	DLD	No	159	DR	I
262.84	Inter	3	P35232	PHB	No	202	Q99623	PHB2	No	216	DR	I
260.97	Intra	4	Q16795	NDUFA9	No	175	Q16795	NDUFA9	No	189	DR	I
260.47	Intra	8	P49821	NDUFV1	No	81	P49821	NDUFV1	No	104	DR	I
260.22	Intra	3	P04181	OAT	No	66	P04181	OAT	No	107	DR	I
260.01	Intra	1	P04181	OAT	No	102	P04181	OAT	No	66	DR	I
258.23	Intra	4	P38646	HSPA9	No	300	P38646	HSPA9	No	291	DR	I
254.99	Intra	1	P53985	SLC16A1	No	224	P53985	SLC16A1	No	216	DR	I
254.03	Intra	1	Q07065	CKAP4	Yes	260	Q07065	CKAP4	Yes	264	DR	I
253.88	Intra	2	P0CG48	UBC	No	276	P0CG48	UBC	No	6	DR	I
253.83	Intra	2	Q14204	DYNC1H1	Yes	3774	Q14204	DYNC1H1	Yes	3480	DR	I
253.64	Inter	1	P49207	RPL34	No	108	P62888	RPL30	No	115	DR	I
253.32	Intra	2	P62807	HIST1H2BC	No	5	P62807	HIST1H2BC	No	21	DR	I
253.29	Inter	2	Q71DI3	HIST2H3A	No	57	P0C0S8	HIST1H2AG	No	76	DR	I
253.13	Intra	3	P14625	HSP90B1	No	663	P14625	HSP90B1	No	683	DR	I
252.84	Intra	2	P14625	HSP90B1	No	474	P14625	HSP90B1	No	467	DR	I
252.59	Intra	2	Q9Y4L1	HYOU1	No	91	Q9Y4L1	HYOU1	No	75	DR	I
251.85	Inter	5	P62805	HIST1H4A	No	92	Q71DI3	HIST2H3A	No	57	DR	I
251.57	Intra	1	P62807	HIST1H2BC	No	47	P62807	HIST1H2BC	No	5	DR	I
251.29	Intra	4	P53597	SUCLG1	No	66	P53597	SUCLG1	No	90	DR	I
251.28	Intra	3	P25705	ATP5F1A	No	167	P25705	ATP5F1A	No	305	DR	I
249.99	Intra	2	P40926	MDH2	No	203	P40926	MDH2	No	314	DR	I
249.39	Intra	1	P51572	BCAP31	No	149	P51572	BCAP31	No	158	DR	I
248.28	Intra	2	P06576	ATP5F1B	No	259	P06576	ATP5F1B	No	159	DR	I
246.47	Intra	2	Q07020	RPL18	No	119	Q07020	RPL18	No	97	DR	I
246.37	Intra	4	P00505	GOT2	No	338	P00505	GOT2	No	82	DR	I
245.17	Intra	7	P36551	CPOX	No	314	P36551	CPOX	No	317	DR	I
245.15	Intra	2	P04843	RPN1	No	553	P04843	RPN1	No	538	DR	I
244.86	Intra	1	P51659	HSD17B4	No	46	P51659	HSD17B4	No	57	DR	I
244.71	Intra	1	P04075	ALDOA	No	42	P04075	ALDOA	No	312	DR	I
243.85	Intra	1	P14314	PRKCSH	No	385	P14314	PRKCSH	No	376	DR	I
241.46	Intra	3	O00115	DNASE2	Yes	335	O00115	DNASE2	Yes	303	DR	I
241.33	Intra	6	P04181	OAT	No	77	P04181	OAT	No	66	DR	I
240.23	Intra	3	P04406	GAPDH	No	259	P04406	GAPDH	No	263	DR	I
239.54	Inter	1	P62807	HIST1H2BC	No	109	Q71DI3	HIST2H3A	No	57	DR	I
239.48	Intra	2	Q96BR5	COA7	No	195	Q96BR5	COA7	No	211	DR	I
239.31	Intra	1	P40926	MDH2	No	296	P40926	MDH2	No	301	DR	I
236.56	Intra	1	P47756	CAPZB	No	199	P47756	CAPZB	No	223	DR	I
230.69	Intra	4	O00584	RNASET2	Yes	157	O00584	RNASET2	Yes	252	DR	I
230.06	Intra	3	P31040	SDHA	No	608	P31040	SDHA	No	598	DR	I
229.64	Intra	2	P24752	ACAT1	No	190	P24752	ACAT1	No	174	DR	I
229.06	Intra	5	P05141	SLC25A5	No	245	P05141	SLC25A5	No	147	DR	I
228.49	Inter	2	Q9P032	NDUFAF4	No	107	O75489	NDUFS3	No	217	DR	I
228.35	Intra	1	P20700	LMNB1	No	33	P20700	LMNB1	No	33	DR	I
227.94	Intra	2	Q9H3G5	CPVL	Yes	423	Q9H3G5	CPVL	Yes	469	DR	I
227.72	Intra	1	P10412	HIST1H1E	No	90	P10412	HIST1H1E	No	110	DR	I
227.72	Intra	1	P10412	HIST1H1E	No	46	P10412	HIST1H1E	No	90	DR	I
226.59	Intra	4	P11021	HSPA5	Yes	353	P11021	HSPA5	Yes	340	DR	I
225.94	Intra	2	P25705	ATP5F1A	No	161	P25705	ATP5F1A	No	261	DR	I
225.93	Intra	1	P18077	RPL35A	No	54	P18077	RPL35A	No	95	DR	I
225.91	Intra	1	Q15836	VAMP3	Yes	42	Q15836	VAMP3	Yes	35	DR	I
225.72	Intra	2	P62826	RAN	No	38	P62826	RAN	No	60	DR	I
225.32	Intra	7	P47914	RPL29	No	149	P47914	RPL29	No	156	DR	I
225.23	Intra	1	P10412	HIST1H1E	No	75	P10412	HIST1H1E	No	63	DR	I
225.15	Inter	1	P07900	HSP90AA1	Yes	443	P08238	HSP90AB1	Yes	607	DR	I
224.51	Intra	3	P00441	SOD1	Yes	129	P00441	SOD1	Yes	76	DR	I
223.87	Intra	1	P06865	HEXA	Yes	380	P06865	HEXA	Yes	409	DR	I
222.99	Intra	1	Q92820	GGH	Yes	42	Q92820	GGH	Yes	49	DR	I
222.91	Inter	2	P82909	MRPS36	No	17	P09622	DLD	No	445	DR	I
222.45	Intra	1	P54886	ALDH18A1	No	662	P54886	ALDH18A1	No	643	DR	I
222.2	Intra	5	P63261	ACTG1	Yes	191	P63261	ACTG1	Yes	61	DR	I
221.83	Intra	1	Q9BW92	TARS2	No	48	Q9BW92	TARS2	No	56	DR	I
221.28	Intra	1	P09669	COX6C	No	60	P09669	COX6C	No	67	DR	I
221.09	Intra	1	P38646	HSPA9	No	135	P38646	HSPA9	No	288	DR	I
219.95	Intra	1	P15880	RPS2	No	275	P15880	RPS2	No	74	DR	I
219.93	Intra	1	P34897	SHMT2	No	474	P34897	SHMT2	No	464	DR	I
219.8	Intra	5	P10809	HSPD1	No	156	P10809	HSPD1	No	196	DR	I
219.09	Intra	2	P40926	MDH2	No	165	P40926	MDH2	No	296	DR	I
217.66	Intra	3	P10809	HSPD1	No	387	P10809	HSPD1	No	396	DR	I
217.09	Intra	5	Q00059	TFAM	No	95	Q00059	TFAM	No	97	DR	I
216.54	Inter	1	Q06830	PRDX1	Yes	120	P32119	PRDX2	No	10	DR	I
215.89	Inter	3	P62807	HIST1H2BC	No	109	Q71DI3	HIST2H3A	No	80	DR	I
215.14	Intra	1	P10809	HSPD1	No	352	P10809	HSPD1	No	361	DR	I
214.94	Intra	1	P50897	PPT1	Yes	253	P50897	PPT1	Yes	165	DR	I
214.52	Inter	2	P22695	UQCRC2	No	92	P14927	UQCRB	No	3	DR	I
213.91	Intra	1	P52272	HNRNPM	No	388	P52272	HNRNPM	No	381	DR	I
213.2	Intra	1	Q8NC51	SERBP1	No	310	Q8NC51	SERBP1	No	303	DR	I
213.18	Intra	1	P35579	MYH9	No	1492	P35579	MYH9	No	1500	DR	I
212.68	Intra	2	Q12931	TRAP1	No	699	Q12931	TRAP1	No	653	DR	I
212.42	Intra	4	Q13813	SPTAN1	No	2052	Q13813	SPTAN1	No	2063	DR	I
212.28	Intra	2	P09622	DLD	No	104	P09622	DLD	No	122	DR	I
212.03	Intra	1	P06733	ENO1	No	420	P06733	ENO1	No	434	DR	I
211.94	Inter	3	P50213	IDH3A	No	100	P51553	IDH3G	No	226	DR	I
211.37	Intra	1	O15439	ABCC4	Yes	1253	O15439	ABCC4	Yes	1271	DR	I
211.37	Intra	4	P10809	HSPD1	No	133	P10809	HSPD1	No	125	DR	I
210.98	Intra	1	Q9BRJ2	MRPL45	No	240	Q9BRJ2	MRPL45	No	102	DR	I
210.24	Intra	1	Q12931	TRAP1	No	699	Q12931	TRAP1	No	629	DR	I
209.97	Intra	2	P10412	HIST1H1E	No	106	P10412	HIST1H1E	No	110	DR	I
209.6	Intra	3	P13804	ETFA	Yes	139	P13804	ETFA	Yes	158	DR	I
209.44	Intra	2	P08238	HSP90AB1	Yes	624	P08238	HSP90AB1	Yes	607	DR	I
208.82	Intra	1	P0DMV9	HSPA1B	Yes	100	P0DMV9	HSPA1B	Yes	77	DR	I
208.82	Intra	1	P62491	RAB11A	Yes	179	P62491	RAB11A	Yes	58	DR	I
208.59	Intra	1	P14625	HSP90B1	No	682	P14625	HSP90B1	No	663	DR	I
208.29	Intra	3	P10809	HSPD1	No	389	P10809	HSPD1	No	396	DR	I
208.08	Intra	1	Q00059	TFAM	No	118	Q00059	TFAM	No	111	DR	I
206.97	Intra	2	P53985	SLC16A1	No	224	P53985	SLC16A1	No	219	DR	I
206.84	Intra	3	Q14980	NUMA1	No	755	Q14980	NUMA1	No	751	DR	I
206.73	Intra	1	P50914	RPL14	No	172	P50914	RPL14	No	165	DR	I
206.65	Intra	4	Q12931	TRAP1	No	332	Q12931	TRAP1	No	369	DR	I
206.43	Intra	1	Q92575	UBXN4	No	248	Q92575	UBXN4	No	258	DR	I
205.28	Intra	1	Q9UNK0	STX8	Yes	98	Q9UNK0	STX8	Yes	52	DR	I
205.08	Intra	1	P21281	ATP6V1B2	Yes	48	P21281	ATP6V1B2	Yes	108	DR	I
204.36	Intra	4	P16615	ATP2A2	No	502	P16615	ATP2A2	No	510	DR	I
204.18	Intra	1	P62277	RPS13	No	39	P62277	RPS13	No	43	DR	I
203.7	Intra	1	P06280	GLA	Yes	240	P06280	GLA	Yes	237	DR	I
202.94	Intra	1	P08559	PDHA1	No	40	P08559	PDHA1	No	244	DR	I
201.95	Inter	1	P58876	HIST1H2BD	No	5	P62807	HIST1H2BC	No	21	DR	I
201.57	Intra	1	P10809	HSPD1	No	218	P10809	HSPD1	No	396	DR	I
201.48	Intra	1	O95292	VAPB	No	118	O95292	VAPB	No	45	DR	I
200.84	Intra	2	P31040	SDHA	No	517	P31040	SDHA	No	538	DR	I
200.51	Intra	2	O14662	STX16	No	185	O14662	STX16	No	188	DR	I
200.32	Intra	4	P14625	HSP90B1	No	428	P14625	HSP90B1	No	404	DR	I
200.09	Intra	1	Q9Y2R0	COA3	No	12	Q9Y2R0	COA3	No	29	DR	I
199.96	Intra	1	O15173	PGRMC2	No	135	O15173	PGRMC2	No	193	DR	I
199.55	Intra	1	P16615	ATP2A2	No	533	P16615	ATP2A2	No	510	DR	I
199.4	Inter	2	P36543	ATP6V1E1	Yes	145	P38606	ATP6V1A	Yes	5	DR	I
198.81	Intra	1	Q13423	NNT	No	171	Q13423	NNT	No	433	DR	I
198.39	Intra	1	Q16836	HADH	No	295	Q16836	HADH	No	241	DR	I
198.05	Intra	1	P10809	HSPD1	No	58	P10809	HSPD1	No	473	DR	I
197.94	Intra	1	P04179	SOD2	No	130	P04179	SOD2	No	122	DR	I
197.24	Intra	5	O75955	FLOT1	Yes	285	O75955	FLOT1	Yes	277	DR	I
196.74	Inter	1	P62807	HIST1H2BC	No	109	Q71DI3	HIST2H3A	No	5	DR	I
196.01	Intra	1	P54819	AK2	No	119	P54819	AK2	No	1	DR	I
196.01	Inter	1	Q9Y4E6	WDR7	Yes	931	O75604	USP2	No	241	DR	I
195.52	Intra	1	P14618	PKM	No	2	P14618	PKM	No	62	DR	I
195.4	Inter	3	P35232	PHB	No	208	Q99623	PHB2	No	218	DR	I
194.96	Intra	1	Q96AG4	LRRC59	No	50	Q96AG4	LRRC59	No	73	DR	I
194.8	Intra	2	P12956	XRCC6	No	461	P12956	XRCC6	No	468	DR	I
194.33	Intra	2	P22695	UQCRC2	No	199	P22695	UQCRC2	No	159	DR	I
194	Intra	1	P00441	SOD1	Yes	129	P00441	SOD1	Yes	71	DR	I
193.86	Intra	3	O95831	AIFM1	No	278	O95831	AIFM1	No	286	DR	I
193.8	Inter	6	P62805	HIST1H4A	No	78	Q71DI3	HIST2H3A	No	80	DR	I
193.73	Intra	2	Q92820	GGH	Yes	42	Q92820	GGH	Yes	109	DR	I
192.65	Intra	1	Q9P0L0	VAPA	Yes	188	Q9P0L0	VAPA	Yes	180	DR	I
192.21	Intra	1	P48047	ATP5PO	No	84	P48047	ATP5PO	No	90	DR	I
192.12	Inter	1	Q93079	HIST1H2BH	No	5	Q71DI3	HIST2H3A	No	5	DR	I
191.58	Intra	1	P19338	NCL	No	102	P19338	NCL	No	110	DR	I
191.44	Intra	3	P10809	HSPD1	No	473	P10809	HSPD1	No	469	DR	I
191.24	Intra	1	Q14BN4	SLMAP	No	265	Q14BN4	SLMAP	No	271	DR	I
190.57	Intra	1	P13804	ETFA	Yes	85	P13804	ETFA	Yes	59	DR	I
190.52	Intra	1	P14625	HSP90B1	No	87	P14625	HSP90B1	No	97	DR	I
190.26	Intra	1	Q14254	FLOT2	Yes	321	Q14254	FLOT2	Yes	305	DR	I
189.82	Intra	1	P34897	SHMT2	No	469	P34897	SHMT2	No	103	DR	I
189.37	Inter	3	Q14254	FLOT2	Yes	280	O75955	FLOT1	Yes	285	DR	I
187.16	Intra	1	P30101	PDIA3	No	494	P30101	PDIA3	No	425	DR	I
187.15	Intra	1	O00330	PDHX	No	194	O00330	PDHX	No	223	DR	I
186.67	Intra	1	P09874	PARP1	No	667	P09874	PARP1	No	662	DR	I
186.54	Intra	1	Q9C0E8	LNPK	Yes	324	Q9C0E8	LNPK	Yes	309	DR	I
186.3	Intra	5	P11117	ACP2	Yes	49	P11117	ACP2	Yes	153	DR	I
186.13	Intra	4	P63261	ACTG1	Yes	291	P63261	ACTG1	Yes	326	DR	I
186.09	Intra	4	P10412	HIST1H1E	No	64	P10412	HIST1H1E	No	52	DR	I
186.02	Intra	2	P06280	GLA	Yes	314	P06280	GLA	Yes	393	DR	I
185.27	Intra	2	P10809	HSPD1	No	89	P10809	HSPD1	No	75	DR	I
185.08	Inter	1	P30049	ATP5F1D	No	136	P56381	ATP5F1E	No	21	DR	I
183.95	Intra	1	P10809	HSPD1	No	396	P10809	HSPD1	No	361	DR	I
183.89	Intra	1	P51572	BCAP31	No	192	P51572	BCAP31	No	185	DR	I
183.74	Intra	1	Q5VTE0	EEF1A1P5	No	450	Q5VTE0	EEF1A1P5	No	457	DR	I
183.4	Inter	1	P62805	HIST1H4A	No	80	Q71DI3	HIST2H3A	No	80	DR	I
182.92	Intra	1	Q7Z4H8	POGLUT3	No	73	Q7Z4H8	POGLUT3	No	91	DR	I
182.85	Intra	1	Q96HS1	PGAM5	No	116	Q96HS1	PGAM5	No	169	DR	I
182.76	Intra	2	O15382	BCAT2	No	321	O15382	BCAT2	No	353	DR	I
182.55	Intra	1	P07197	NEFM	No	307	P07197	NEFM	No	314	DR	I
182.28	Intra	3	P30101	PDIA3	No	129	P30101	PDIA3	No	75	DR	I
182.08	Intra	3	P06280	GLA	Yes	374	P06280	GLA	Yes	326	DR	I
181.81	Intra	1	Q9NX20	MRPL16	No	188	Q9NX20	MRPL16	No	197	DR	I
181.67	Intra	2	P11142	HSPA8	Yes	325	P11142	HSPA8	Yes	319	DR	I
181.31	Intra	1	P61604	HSPE1	No	56	P61604	HSPE1	No	8	DR	I
179.58	Intra	2	Q14257	RCN2	No	64	Q14257	RCN2	No	71	DR	I
179.51	Intra	3	Q9Y5K8	ATP6V1D	Yes	20	Q9Y5K8	ATP6V1D	Yes	24	DR	I
179.2	Intra	1	Q9UNX3	RPL26L1	No	36	Q9UNX3	RPL26L1	No	63	DR	I
178.83	Intra	3	P50454	SERPINH1	No	380	P50454	SERPINH1	No	300	DR	I
176.97	Intra	2	P34897	SHMT2	No	459	P34897	SHMT2	No	464	DR	I
176.91	Inter	1	P0C0S8	HIST1H2AG	No	119	Q71DI3	HIST2H3A	No	123	DR	I
176.87	Intra	1	P38159	RBMX	No	63	P38159	RBMX	No	86	DR	I
176.87	Intra	2	P23284	PPIB	No	116	P23284	PPIB	No	84	DR	I
176.66	Inter	3	P50991	CCT4	No	55	P17987	TCP1	No	126	DR	I
176.44	Inter	2	P21281	ATP6V1B2	Yes	81	P36543	ATP6V1E1	Yes	191	DR	I
176.32	Intra	1	P20700	LMNB1	No	271	P20700	LMNB1	No	261	DR	I
175.85	Intra	14	P10809	HSPD1	No	58	P10809	HSPD1	No	75	DR	I
175.53	Inter	1	Q9H2C0	GAN	No	548	P00505	GOT2	No	227	DR	I
175.12	Intra	1	P23528	CFL1	No	22	P23528	CFL1	No	19	DR	I
174.8	Intra	1	Q10713	PMPCA	No	478	Q10713	PMPCA	No	483	DR	I
174.77	Inter	1	Q96EY7	PTCD3	No	126	O60783	MRPS14	No	42	DR	I
174.42	Intra	1	P34897	SHMT2	No	474	P34897	SHMT2	No	103	DR	I
174.29	Intra	1	P0C0S8	HIST1H2AG	No	119	P0C0S8	HIST1H2AG	No	126	DR	I
174.21	Intra	1	P62873	GNB1	Yes	14	P62873	GNB1	Yes	23	DR	I
173.51	Intra	2	O75348	ATP6V1G1	Yes	15	O75348	ATP6V1G1	Yes	21	DR	I
173.34	Intra	2	P60842	EIF4A1	Yes	146	P60842	EIF4A1	Yes	174	DR	I
173.33	Intra	2	P63261	ACTG1	Yes	315	P63261	ACTG1	Yes	328	DR	I
173.07	Intra	1	Q14980	NUMA1	No	925	Q14980	NUMA1	No	939	DR	I
172.56	Intra	3	P0DMV9	HSPA1B	Yes	325	P0DMV9	HSPA1B	Yes	319	DR	I
172.14	Inter	1	P09429	HMGB1	No	59	P26583	HMGB2	No	55	DR	I
172.03	Intra	1	P48047	ATP5PO	No	158	P48047	ATP5PO	No	172	DR	I
171.99	Intra	2	P62258	YWHAE	No	50	P62258	YWHAE	No	123	DR	I
171.87	Intra	2	P04406	GAPDH	No	215	P04406	GAPDH	No	194	DR	I
171.78	Intra	1	Q16836	HADH	No	241	Q16836	HADH	No	312	DR	I
171.7	Intra	2	P13073	COX4I1	No	29	P13073	COX4I1	No	60	DR	I
171.49	Intra	1	Q10471	GALNT2	No	363	Q10471	GALNT2	No	103	DR	I
170.32	Intra	3	Q9NZ01	TECR	No	22	Q9NZ01	TECR	No	38	DR	I
169.99	Intra	2	P30101	PDIA3	No	152	P30101	PDIA3	No	129	DR	I
169.93	Intra	3	Q93050	ATP6V0A1	Yes	288	Q93050	ATP6V0A1	Yes	296	DR	I
169.09	Intra	1	Q14683	SMC1A	No	414	Q14683	SMC1A	No	752	DR	I
169.06	Intra	2	Q71DI3	HIST2H3A	No	15	Q71DI3	HIST2H3A	No	5	DR	I
168.78	Intra	1	P07355	ANXA2	Yes	157	P07355	ANXA2	Yes	176	DR	I
168.64	Intra	1	P50897	PPT1	Yes	253	P50897	PPT1	Yes	61	DR	I
168.57	Inter	3	Q9HAV7	GRPEL1	No	109	P38646	HSPA9	No	106	DR	I
167.26	Intra	1	P55084	HADHB	Yes	72	P55084	HADHB	Yes	201	DR	I
166.86	Intra	2	Q71DI3	HIST2H3A	No	57	Q71DI3	HIST2H3A	No	24	DR	I
166.11	Intra	1	Q9BQ69	MACROD1	No	206	Q9BQ69	MACROD1	No	211	DR	I
165.52	Intra	8	P40926	MDH2	No	215	P40926	MDH2	No	185	DR	I
165.43	Intra	1	Q9Y277	VDAC3	No	236	Q9Y277	VDAC3	No	15	DR	I
165.36	Intra	1	P10809	HSPD1	No	233	P10809	HSPD1	No	72	DR	I
165.18	Inter	1	P05204	HMGN2	No	40	Q71DI3	HIST2H3A	No	57	DR	I
165.13	Intra	1	Q86TS9	MRPL52	No	97	Q86TS9	MRPL52	No	104	DR	I
165.1	Intra	1	Q99942	RNF5	No	93	Q99942	RNF5	No	86	DR	I
164.71	Intra	1	P0DMV9	HSPA1B	Yes	2	P0DMV9	HSPA1B	Yes	512	DR	I
164.66	Intra	1	P08670	VIM	No	445	P08670	VIM	No	402	DR	I
164.66	Intra	1	P39019	RPS19	No	115	P39019	RPS19	No	122	DR	I
164	Intra	1	Q71DI3	HIST2H3A	No	123	Q71DI3	HIST2H3A	No	5	DR	I
163.62	Intra	1	P49368	CCT3	No	15	P49368	CCT3	No	21	DR	I
162.8	Intra	1	P08238	HSP90AB1	Yes	347	P08238	HSP90AB1	Yes	435	DR	I
162.36	Intra	1	Q9Y5B9	SUPT16H	No	263	Q9Y5B9	SUPT16H	No	216	DR	I
161.79	Intra	1	P22695	UQCRC2	No	250	P22695	UQCRC2	No	66	DR	I
161.67	Intra	1	Q00839	HNRNPU	No	21	Q00839	HNRNPU	No	28	DR	I
161.11	Intra	1	Q9BRJ2	MRPL45	No	102	Q9BRJ2	MRPL45	No	135	DR	I
161.04	Intra	2	P08670	VIM	No	97	P08670	VIM	No	104	DR	I
160.82	Intra	1	Q16836	HADH	No	65	Q16836	HADH	No	68	DR	I
160.82	Intra	1	P31040	SDHA	No	517	P31040	SDHA	No	541	DR	I
160.77	Intra	2	Q7L523	RRAGA	Yes	307	Q7L523	RRAGA	Yes	299	DR	I
160.72	Intra	1	O43852	CALU	No	251	O43852	CALU	No	243	DR	I
160.69	Intra	1	P26373	RPL13	No	123	P26373	RPL13	No	130	DR	I
160.33	Inter	1	P21281	ATP6V1B2	Yes	48	P36543	ATP6V1E1	Yes	191	DR	I
160.03	Intra	1	O75879	GATB	No	529	O75879	GATB	No	536	DR	I
158.42	Intra	1	P30050	RPL12	No	48	P30050	RPL12	No	40	DR	I
158.37	Inter	2	O60814	HIST1H2BK	No	121	P0C0S8	HIST1H2AG	No	16	DR	I
158	Inter	2	P09651	HNRNPA1	No	105	P22626	HNRNPA2B1	No	112	DR	I
157.68	Intra	1	P13667	PDIA4	No	366	P13667	PDIA4	No	437	DR	I
157.48	Intra	1	O15321	TM9SF1	Yes	185	O15321	TM9SF1	Yes	103	DR	I
157.35	Intra	1	P61604	HSPE1	No	28	P61604	HSPE1	No	99	DR	I
157.01	Inter	1	P22061	PCMT1	No	3	Q96T21	SECISBP2	No	528	DR	I
156.01	Intra	1	P49368	CCT3	No	222	P49368	CCT3	No	381	DR	I
155.88	Intra	1	P13073	COX4I1	No	53	P13073	COX4I1	No	87	DR	I
155.33	Intra	5	P62937	PPIA	No	131	P62937	PPIA	No	28	DR	I
155.24	Intra	1	P11021	HSPA5	Yes	213	P11021	HSPA5	Yes	523	DR	I
155.11	Intra	1	P49368	CCT3	No	507	P49368	CCT3	No	138	DR	I
154.98	Intra	1	P00558	PGK1	No	75	P00558	PGK1	No	30	DR	I
154.47	Intra	1	Q13136	PPFIA1	Yes	384	Q13136	PPFIA1	Yes	377	DR	I
153.73	Intra	1	P62913	RPL11	No	7	P62913	RPL11	No	154	DR	I
152.89	Intra	1	P55809	OXCT1	No	296	P55809	OXCT1	No	286	DR	I
152.62	Intra	1	Q9NP81	SARS2	No	292	Q9NP81	SARS2	No	508	DR	I
152.38	Intra	1	P13073	COX4I1	No	67	P13073	COX4I1	No	60	DR	I
152.13	Intra	1	P21333	FLNA	No	1477	P21333	FLNA	No	1452	DR	I
152.04	Intra	2	P30405	PPIF	No	73	P30405	PPIF	No	86	DR	I
152.04	Inter	1	P62244	RPS15A	No	71	H3BN98	#N/A	No	185	DR	I
151.66	Intra	1	Q16851	UGP2	No	69	Q16851	UGP2	No	198	DR	I
151.54	Intra	1	P50502	ST13	No	118	P50502	ST13	No	153	DR	I
151.51	Intra	2	Q96AG4	LRRC59	No	96	Q96AG4	LRRC59	No	73	DR	I
151.48	Intra	1	P10412	HIST1H1E	No	140	P10412	HIST1H1E	No	130	DR	I
150.36	Intra	1	P50897	PPT1	Yes	216	P50897	PPT1	Yes	223	DR	I
150.15	Inter	1	Q93079	HIST1H2BH	No	5	P0C0S8	HIST1H2AG	No	6	DR	I
150.15	Intra	1	P14625	HSP90B1	No	537	P14625	HSP90B1	No	593	DR	I
149.69	Intra	1	P61604	HSPE1	No	70	P61604	HSPE1	No	8	DR	I
148.33	Intra	1	P45880	VDAC2	No	31	P45880	VDAC2	No	43	DR	I
148.22	Intra	1	P38117	ETFB	No	205	P38117	ETFB	No	114	DR	I
148.04	Intra	1	Q00059	TFAM	No	111	Q00059	TFAM	No	52	DR	I
147.62	Intra	1	Q9Y5J9	TIMM8B	No	22	Q9Y5J9	TIMM8B	No	80	DR	I
147.52	Intra	1	P36542	ATP5F1C	No	39	P36542	ATP5F1C	No	46	DR	I
147.41	Intra	1	P04181	OAT	No	129	P04181	OAT	No	32	DR	I
147.36	Intra	1	P21796	VDAC1	No	11	P21796	VDAC1	No	20	DR	I
147.36	Intra	1	P51970	NDUFA8	No	13	P51970	NDUFA8	No	65	DR	I
147.24	Intra	1	Q99470	SDF2	No	87	Q99470	SDF2	No	75	DR	I
147.12	Intra	1	P13804	ETFA	Yes	232	P13804	ETFA	Yes	206	DR	I
146.81	Inter	2	O15347	HMGB3	No	59	P26583	HMGB2	No	59	DR	I
146.69	Intra	1	P07355	ANXA2	Yes	313	P07355	ANXA2	Yes	279	DR	I
146.58	Intra	1	P04181	OAT	No	107	P04181	OAT	No	107	DR	I
146.58	Intra	1	P07910	HNRNPC	No	89	P07910	HNRNPC	No	7	DR	I
146.25	Intra	2	P0DPI2	GATD3A	No	233	P0DPI2	GATD3A	No	219	DR	I
145.82	Intra	2	P15311	EZR	No	546	P15311	EZR	No	162	DR	I
145.48	Intra	1	P07237	P4HB	No	352	P07237	P4HB	No	328	DR	I
144.68	Intra	1	P08670	VIM	No	104	P08670	VIM	No	120	DR	I
144.65	Inter	1	P62805	HIST1H4A	No	32	Q71DI3	HIST2H3A	No	24	DR	I
144.12	Intra	1	O43678	NDUFA2	No	98	O43678	NDUFA2	No	13	DR	I
143.12	Intra	1	P30837	ALDH1B1	No	399	P30837	ALDH1B1	No	414	DR	I
143.02	Intra	1	P62424	RPL7A	No	212	P62424	RPL7A	No	131	DR	I
142.63	Intra	1	Q9P258	RCC2	No	320	Q9P258	RCC2	No	377	DR	I
142.63	Intra	1	Q16718	NDUFA5	No	40	Q16718	NDUFA5	No	46	DR	I
142.39	Intra	2	P55084	HADHB	Yes	72	P55084	HADHB	Yes	188	DR	I
142.08	Intra	1	P50914	RPL14	No	177	P50914	RPL14	No	187	DR	I
141.98	Intra	1	Q02878	RPL6	No	260	Q02878	RPL6	No	207	DR	I
141.98	Intra	1	Q9Y2R9	MRPS7	No	221	Q9Y2R9	MRPS7	No	228	DR	I
141.91	Inter	1	P50990	CCT8	Yes	318	Q8IWA5	SLC44A2	Yes	209	DR	I
141.48	Intra	1	P49411	TUFM	No	256	P49411	TUFM	No	238	DR	I
141.37	Intra	2	P82933	MRPS9	No	325	P82933	MRPS9	No	287	DR	I
140.79	Inter	2	P82650	MRPS22	No	211	Q9Y676	MRPS18B	No	156	DR	I
140.16	Intra	1	P11021	HSPA5	Yes	651	P11021	HSPA5	Yes	447	DR	I
140.05	Intra	1	P10809	HSPD1	No	396	P10809	HSPD1	No	196	DR	I
139.88	Intra	1	P10809	HSPD1	No	87	P10809	HSPD1	No	91	DR	I
138.98	Intra	9	P13804	ETFA	Yes	301	P13804	ETFA	Yes	226	DR	I
138.83	Intra	1	P30101	PDIA3	No	433	P30101	PDIA3	No	417	DR	I
138.76	Intra	1	P40939	HADHA	Yes	728	P40939	HADHA	Yes	334	DR	I
138.54	Intra	2	Q99832	CCT7	No	292	Q99832	CCT7	No	320	DR	I
137.4	Intra	1	Q86SF2	GALNT7	No	588	Q86SF2	GALNT7	No	624	DR	I
137.03	Intra	1	Q71DI3	HIST2H3A	No	65	Q71DI3	HIST2H3A	No	5	DR	I
136.99	Intra	2	P12694	BCKDHA	No	107	P12694	BCKDHA	No	389	DR	I
136.72	Intra	1	P62807	HIST1H2BC	No	58	P62807	HIST1H2BC	No	35	DR	I
136.5	Intra	1	P07339	CTSD	Yes	348	P07339	CTSD	Yes	341	DR	I
136.18	Intra	1	P11310	ACADM	No	212	P11310	ACADM	No	307	DR	I
135.87	Intra	2	P04406	GAPDH	No	139	P04406	GAPDH	No	334	DR	I
135.82	Intra	3	P62805	HIST1H4A	No	80	P62805	HIST1H4A	No	78	DR	I
135.81	Intra	1	Q9NVI7	ATAD3A	No	165	Q9NVI7	ATAD3A	No	165	DR	I
135.77	Inter	1	P16104	H2AFX	No	120	Q71DI3	HIST2H3A	No	5	DR	I
135.3	Intra	1	P21333	FLNA	No	1593	P21333	FLNA	No	1590	DR	I
135.22	Intra	1	P16104	H2AFX	No	135	P16104	H2AFX	No	120	DR	I
134.66	Inter	1	P54886	ALDH18A1	No	761	P10809	HSPD1	No	196	DR	I
134.41	Intra	2	P04075	ALDOA	No	99	P04075	ALDOA	No	140	DR	I
134.37	Intra	1	P62805	HIST1H4A	No	92	P62805	HIST1H4A	No	92	DR	I
134.33	Intra	1	P23246	SFPQ	No	559	P23246	SFPQ	No	561	DR	I
134.06	Intra	1	P10412	HIST1H1E	No	34	P10412	HIST1H1E	No	90	DR	I
134.02	Intra	1	Q9ULV4	CORO1C	No	311	Q9ULV4	CORO1C	No	342	DR	I
133.23	Intra	1	O15347	HMGB3	No	59	O15347	HMGB3	No	55	DR	I
133.23	Inter	2	P62807	HIST1H2BC	No	5	P0C0S8	HIST1H2AG	No	6	DR	I
133.12	Inter	1	P62873	GNB1	Yes	14	P63218	GNG5	No	12	DR	I
132.32	Inter	1	P05141	SLC25A5	No	147	P09669	COX6C	No	1	DR	I
132.11	Intra	1	P06733	ENO1	No	335	P06733	ENO1	No	434	DR	I
132.11	Intra	1	P61604	HSPE1	No	86	P61604	HSPE1	No	8	DR	I
131.82	Intra	1	P82673	MRPS35	No	200	P82673	MRPS35	No	192	DR	I
130.84	Intra	1	Q9Y606	PUS1	No	285	Q9Y606	PUS1	No	342	DR	I
130.56	Intra	1	P14625	HSP90B1	No	455	P14625	HSP90B1	No	467	DR	I
130.22	Intra	1	Q15819	UBE2V2	Yes	72	Q15819	UBE2V2	Yes	7	DR	I
129.85	Intra	1	P23284	PPIB	No	192	P23284	PPIB	No	186	DR	I
128.85	Intra	1	P46060	RANGAP1	No	251	P46060	RANGAP1	No	279	DR	I
128.12	Intra	1	P54819	AK2	No	62	P54819	AK2	No	65	DR	I
128	Intra	1	Q96C01	FAM136A	No	27	Q96C01	FAM136A	No	138	DR	I
127.79	Intra	1	P30519	HMOX2	No	15	P30519	HMOX2	No	24	DR	I
127.52	Intra	1	P00367	GLUD1	Yes	477	P00367	GLUD1	Yes	480	DR	I
126.82	Intra	1	Q14839	CHD4	No	1092	Q14839	CHD4	No	1063	DR	I
126.49	Intra	1	P49411	TUFM	No	91	P49411	TUFM	No	88	DR	I
126.19	Inter	1	P0C0S8	HIST1H2AG	No	119	Q71DI3	HIST2H3A	No	57	DR	I
125.82	Intra	2	P27824	CANX	No	398	P27824	CANX	No	401	DR	I
125.81	Intra	1	P61604	HSPE1	No	99	P61604	HSPE1	No	8	DR	I
125.75	Intra	1	Q16718	NDUFA5	No	60	Q16718	NDUFA5	No	5	DR	I
125.66	Intra	1	Q9NUN5	LMBRD1	Yes	252	Q9NUN5	LMBRD1	Yes	256	DR	I
124.92	Inter	1	P62873	GNB1	Yes	14	Q9UBI6	GNG12	No	3	DR	I
124.25	Intra	1	O14874	BCKDK	No	184	O14874	BCKDK	No	192	DR	I
123.86	Intra	1	Q71DI3	HIST2H3A	No	5	Q71DI3	HIST2H3A	No	19	DR	I
123.86	Intra	1	P50897	PPT1	Yes	217	P50897	PPT1	Yes	224	DR	I
123.69	Intra	4	P35613	BSG	No	191	P35613	BSG	No	179	DR	I
123.02	Intra	1	P10809	HSPD1	No	72	P10809	HSPD1	No	82	DR	I
122.74	Inter	1	P58876	HIST1H2BD	No	5	Q71DI3	HIST2H3A	No	5	DR	I
121.99	Inter	1	P25787	PSMA2	No	92	P60900	PSMA6	No	104	DR	I
121.83	Intra	2	P63261	ACTG1	Yes	113	P63261	ACTG1	Yes	191	DR	I
121.66	Intra	1	Q9UNL2	SSR3	No	98	Q9UNL2	SSR3	No	117	DR	I
121.54	Intra	2	P07355	ANXA2	Yes	148	P07355	ANXA2	Yes	157	DR	I
121.44	Intra	1	P51572	BCAP31	No	149	P51572	BCAP31	No	138	DR	I
121.21	Inter	1	P78527	PRKDC	No	1412	Q8IYT3	CCDC170	No	500	DR	I
120.96	Intra	1	P35232	PHB	No	202	P35232	PHB	No	208	DR	I
120.76	Intra	2	P53634	CTSC	Yes	140	P53634	CTSC	Yes	63	DR	I
120.49	Intra	5	P40926	MDH2	No	215	P40926	MDH2	No	307	DR	I
120.49	Intra	1	P04843	RPN1	No	215	P04843	RPN1	No	187	DR	I
119.57	Intra	2	P61604	HSPE1	No	80	P61604	HSPE1	No	36	DR	I
119.45	Intra	1	P07197	NEFM	No	671	P07197	NEFM	No	664	DR	I
119.27	Intra	1	P78527	PRKDC	No	3248	P78527	PRKDC	No	3241	DR	I
119.22	Intra	1	P49368	CCT3	No	527	P49368	CCT3	No	529	DR	I
119.21	Intra	2	Q9UBQ7	GRHPR	No	173	Q9UBQ7	GRHPR	No	173	DR	I
119.17	Intra	6	P30101	PDIA3	No	347	P30101	PDIA3	No	289	DR	I
118.23	Intra	1	P10809	HSPD1	No	269	P10809	HSPD1	No	361	DR	I
118.01	Intra	1	Q08211	DHX9	No	1163	Q08211	DHX9	No	943	DR	I
117.94	Intra	1	Q9ULV4	CORO1C	No	19	Q9ULV4	CORO1C	No	329	DR	I
117.4	Intra	2	Q16795	NDUFA9	No	147	Q16795	NDUFA9	No	113	DR	I
117.25	Intra	4	P10809	HSPD1	No	473	P10809	HSPD1	No	125	DR	I
117.16	Intra	1	P04181	OAT	No	421	P04181	OAT	No	66	DR	I
117.16	Intra	1	P19404	NDUFV2	No	61	P19404	NDUFV2	No	68	DR	I
117.14	Intra	1	P11142	HSPA8	Yes	2	P11142	HSPA8	Yes	159	DR	I
115.24	Inter	1	P84090	ERH	No	11	Q9NYF8	BCLAF1	No	593	DR	I
114.93	Intra	1	P62851	RPS25	No	66	P62851	RPS25	No	114	DR	I
114.89	Intra	2	P84090	ERH	No	84	P84090	ERH	No	11	DR	I
114.6	Intra	1	P52758	RIDA	No	97	P52758	RIDA	No	117	DR	I
114.4	Intra	3	Q16891	IMMT	No	286	Q16891	IMMT	No	282	DR	I
113.99	Intra	2	Q71DI3	HIST2H3A	No	57	Q71DI3	HIST2H3A	No	65	DR	I
113.98	Intra	2	P07355	ANXA2	Yes	9	P07355	ANXA2	Yes	302	DR	I
112.75	Intra	1	O75323	NIPSNAP2	No	91	O75323	NIPSNAP2	No	281	DR	I
111.66	Intra	1	P00367	GLUD1	Yes	162	P00367	GLUD1	Yes	187	DR	I
111.62	Intra	2	P10606	COX5B	No	86	P10606	COX5B	No	57	DR	I
111.61	Intra	3	P06576	ATP5F1B	No	159	P06576	ATP5F1B	No	133	DR	I
111.25	Intra	1	Q96T52	IMMP2L	No	83	Q96T52	IMMP2L	No	107	DR	I
110.81	Intra	1	O15400	STX7	Yes	138	O15400	STX7	Yes	116	DR	I
110.75	Intra	1	P12532	CKMT1A	No	58	P12532	CKMT1A	No	199	DR	I
110.43	Inter	4	P62807	HIST1H2BC	No	35	P0C0S8	HIST1H2AG	No	37	DR	I
109.02	Intra	1	P09622	DLD	No	104	P09622	DLD	No	430	DR	I
109.02	Intra	2	P28331	NDUFS1	No	467	P28331	NDUFS1	No	499	DR	I
108.92	Intra	1	Q9NVI7	ATAD3A	No	72	Q9NVI7	ATAD3A	No	46	DR	I
108.74	Intra	1	P63261	ACTG1	Yes	291	P63261	ACTG1	Yes	328	DR	I
108.5	Intra	1	P09622	DLD	No	132	P09622	DLD	No	430	DR	I
107.73	Intra	1	P10809	HSPD1	No	352	P10809	HSPD1	No	364	DR	I
107.66	Intra	1	P61604	HSPE1	No	28	P61604	HSPE1	No	8	DR	I
107.29	Intra	1	P07355	ANXA2	Yes	157	P07355	ANXA2	Yes	169	DR	I
107.29	Intra	1	P38919	EIF4A3	No	124	P38919	EIF4A3	No	152	DR	I
107.29	Intra	2	P60174	TPI1	No	225	P60174	TPI1	No	231	DR	I
106.76	Intra	1	Q9HDC9	APMAP	No	183	Q9HDC9	APMAP	No	179	DR	I
106.58	Intra	5	P06576	ATP5F1B	No	480	P06576	ATP5F1B	No	522	DR	I
106.26	Intra	1	Q13510	ASAH1	Yes	361	Q13510	ASAH1	Yes	33	DR	I
106.14	Intra	2	P34897	SHMT2	No	245	P34897	SHMT2	No	297	DR	I
106.14	Intra	1	P07954	FH	No	61	P07954	FH	No	80	DR	I
106.11	Intra	1	P05141	SLC25A5	No	23	P05141	SLC25A5	No	33	DR	I
105.94	Intra	2	P46777	RPL5	No	188	P46777	RPL5	No	178	DR	I
105.57	Intra	1	P40939	HADHA	Yes	540	P40939	HADHA	Yes	519	DR	I
105.39	Intra	1	Q6IAA8	LAMTOR1	Yes	60	Q6IAA8	LAMTOR1	Yes	20	DR	I
105.13	Inter	1	Q96RT8	TUBGCP5	No	622	P62937	PPIA	No	44	DR	I
104.67	Intra	1	P51398	DAP3	No	218	P51398	DAP3	No	203	DR	I
104.64	Intra	2	Q9NSE4	IARS2	No	74	Q9NSE4	IARS2	No	725	DR	I
104.23	Intra	2	P10809	HSPD1	No	58	P10809	HSPD1	No	523	DR	I
104.11	Inter	1	P62807	HIST1H2BC	No	5	Q93079	HIST1H2BH	No	5	DR	I
103.46	Intra	1	Q8TCS8	PNPT1	No	569	Q8TCS8	PNPT1	No	521	DR	I
103.28	Intra	1	P06576	ATP5F1B	No	485	P06576	ATP5F1B	No	522	DR	I
103.21	Intra	1	P24752	ACAT1	No	174	P24752	ACAT1	No	174	DR	I
102.98	Intra	1	P07910	HNRNPC	No	7	P07910	HNRNPC	No	30	DR	I
102.98	Inter	1	O75489	NDUFS3	No	56	O95182	NDUFA7	No	93	DR	I
102.72	Intra	1	Q15293	RCN1	No	81	Q15293	RCN1	No	86	DR	I
102.62	Intra	2	P0CG48	UBC	No	291	P0CG48	UBC	No	276	DR	I
101.88	Inter	1	O60814	HIST1H2BK	No	121	P0C0S8	HIST1H2AG	No	10	DR	I
101.64	Intra	1	P78527	PRKDC	No	3753	P78527	PRKDC	No	4023	DR	I
101.04	Intra	1	P10809	HSPD1	No	473	P10809	HSPD1	No	523	DR	I
100.92	Inter	2	P25705	ATP5F1A	No	123	P06576	ATP5F1B	No	133	DR	I
100.91	Inter	2	Q16778	HIST2H2BE	No	35	P0C0S8	HIST1H2AG	No	37	DR	I
100.67	Intra	1	Q15084	PDIA6	No	67	Q15084	PDIA6	No	150	DR	I
100.45	Intra	1	P54819	AK2	No	93	P54819	AK2	No	0	DR	I
99.82	Intra	1	P14314	PRKCSH	No	385	P14314	PRKCSH	No	166	DR	I
99.8	Inter	1	Q9UBI6	GNG12	No	3	P08754	GNAI3	Yes	92	DR	I
99.51	Intra	1	P13639	EEF2	Yes	42	P13639	EEF2	Yes	0	DR	I
99.51	Inter	1	Q5VTE0	EEF1A1P5	No	450	P16401	HIST1H1B	No	149	DR	I
99.37	Intra	1	Q9NX63	CHCHD3	No	63	Q9NX63	CHCHD3	No	45	DR	I
99.3	Intra	2	Q969H8	MYDGF	No	137	Q969H8	MYDGF	No	156	DR	I
98.68	Inter	1	P62807	HIST1H2BC	No	126	P0C0S8	HIST1H2AG	No	10	DR	I
97.87	Inter	1	P62805	HIST1H4A	No	92	Q71DI3	HIST2H3A	No	5	DR	I
97.6	Intra	2	P48047	ATP5PO	No	70	P48047	ATP5PO	No	98	DR	I
97.6	Intra	2	P13639	EEF2	Yes	445	P13639	EEF2	Yes	426	DR	I
96.67	Intra	1	O75323	NIPSNAP2	No	58	O75323	NIPSNAP2	No	53	DR	I
96.44	Intra	1	Q9UMX5	NENF	No	131	Q9UMX5	NENF	No	136	DR	I
96.33	Intra	2	P10809	HSPD1	No	359	P10809	HSPD1	No	205	DR	I
96.27	Inter	1	Q71DI3	HIST2H3A	No	24	P62805	HIST1H4A	No	9	DR	I
96.21	Intra	1	P12532	CKMT1A	No	416	P12532	CKMT1A	No	343	DR	I
96.05	Intra	1	P50897	PPT1	Yes	191	P50897	PPT1	Yes	165	DR	I
96.04	Intra	1	P26583	HMGB2	No	59	P26583	HMGB2	No	55	DR	I
95.86	Intra	1	P62857	RPS28	No	10	P62857	RPS28	No	16	DR	I
95.62	Inter	1	P40429	RPL13A	No	134	Q6UWJ1	TMCO3	No	1	DR	I
95.61	Intra	1	Q13740	ALCAM	No	419	Q13740	ALCAM	No	423	DR	I
95.5	Intra	1	Q9Y697	NFS1	No	248	Q9Y697	NFS1	No	226	DR	I
94.67	Intra	1	Q99797	MIPEP	No	345	Q99797	MIPEP	No	334	DR	I
94.47	Intra	1	P31040	SDHA	No	615	P31040	SDHA	No	647	DR	I
94.11	Intra	1	P15311	EZR	No	427	P15311	EZR	No	400	DR	I
94.01	Intra	1	P11182	DBT	No	295	P11182	DBT	No	304	DR	I
93.68	Intra	1	P11021	HSPA5	Yes	213	P11021	HSPA5	Yes	446	DR	I
93.14	Intra	1	P61604	HSPE1	No	66	P61604	HSPE1	No	54	DR	I
92.49	Intra	1	P06753	TPM3	No	162	P06753	TPM3	No	169	DR	I
91.84	Inter	1	P0C0S5	H2AFZ	No	116	Q71DI3	HIST2H3A	No	123	DR	I
91.6	Intra	1	P10809	HSPD1	No	133	P10809	HSPD1	No	523	DR	I
91.58	Inter	1	P35232	PHB	No	83	Q99623	PHB2	No	200	DR	I
91.09	Intra	3	P34897	SHMT2	No	181	P34897	SHMT2	No	103	DR	I
90.6	Intra	1	P17480	UBTF	No	385	P17480	UBTF	No	394	DR	I
90.57	Inter	1	Q71DI3	HIST2H3A	No	57	Q6ZNJ1	NBEAL2	No	1181	DR	I
90.57	Intra	1	Q13162	PRDX4	No	250	Q13162	PRDX4	No	269	DR	I
89.51	Intra	1	P22087	FBL	No	292	P22087	FBL	No	318	DR	I
89.35	Intra	1	Q86UP2	KTN1	No	1163	Q86UP2	KTN1	No	1167	DR	I
88.94	Intra	1	P05023	ATP1A1	No	671	P05023	ATP1A1	No	487	DR	I
88.94	Intra	2	P08670	VIM	No	439	P08670	VIM	No	445	DR	I
88.44	Intra	1	Q9BZE1	MRPL37	No	118	Q9BZE1	MRPL37	No	127	DR	I
88.25	Intra	2	Q9NP81	SARS2	No	134	Q9NP81	SARS2	No	508	DR	I
88.09	Intra	1	P00558	PGK1	No	11	P00558	PGK1	No	191	DR	I
87.48	Intra	2	P08670	VIM	No	439	P08670	VIM	No	402	DR	I
87.31	Intra	1	P26640	VARS	No	552	P26640	VARS	No	560	DR	I
87.31	Intra	1	P38606	ATP6V1A	Yes	84	P38606	ATP6V1A	Yes	5	DR	I
87.26	Intra	1	Q71DI3	HIST2H3A	No	15	Q71DI3	HIST2H3A	No	19	DR	I
87.12	Intra	2	Q71DI3	HIST2H3A	No	57	Q71DI3	HIST2H3A	No	19	DR	I
87.11	Intra	2	O15031	PLXNB2	No	696	O15031	PLXNB2	No	747	DR	I
86.87	Intra	1	P28331	NDUFS1	No	98	P28331	NDUFS1	No	84	DR	I
86.63	Intra	1	P07355	ANXA2	Yes	249	P07355	ANXA2	Yes	206	DR	I
86.63	Inter	1	P62807	HIST1H2BC	No	86	P0C0S8	HIST1H2AG	No	37	DR	I
86.21	Intra	1	P10809	HSPD1	No	218	P10809	HSPD1	No	352	DR	I
85.81	Intra	2	P48735	IDH2	No	155	P48735	IDH2	No	166	DR	I
85.64	Intra	2	P63104	YWHAZ	Yes	49	P63104	YWHAZ	Yes	120	DR	I
85.52	Inter	1	P62906	RPL10A	No	91	P61247	RPS3A	No	4	DR	I
85.31	Intra	1	P48047	ATP5PO	No	84	P48047	ATP5PO	No	70	DR	I
84.51	Intra	1	O15067	PFAS	Yes	279	O15067	PFAS	Yes	900	DR	I
84.36	Intra	1	Q13510	ASAH1	Yes	299	Q13510	ASAH1	Yes	325	DR	I
84.29	Inter	1	Q8TCU4	ALMS1	No	3054	Q9Y2R4	DDX52	Yes	509	DR	I
83.57	Intra	1	P07910	HNRNPC	No	176	P07910	HNRNPC	No	184	DR	I
83.01	Intra	1	P08174	CD55	No	110	P08174	CD55	No	142	DR	I
82.75	Intra	1	P14625	HSP90B1	No	593	P14625	HSP90B1	No	603	DR	I
82.53	Intra	1	P11233	RALA	No	159	P11233	RALA	No	134	DR	I
81.61	Intra	2	P12236	SLC25A6	No	245	P12236	SLC25A6	No	147	DR	I
81.36	Inter	1	Q71DI3	HIST2H3A	No	5	P62805	HIST1H4A	No	13	DR	I
81.36	Inter	1	Q9Y5K8	ATP6V1D	Yes	24	O00144	FZD9	No	544	DR	I
81	Intra	1	O75390	CS	No	450	O75390	CS	No	464	DR	I
81	Intra	1	P07355	ANXA2	Yes	148	P07355	ANXA2	Yes	176	DR	I
80.5	Intra	1	P49207	RPL34	No	62	P49207	RPL34	No	36	DR	I
80.38	Intra	1	P10809	HSPD1	No	481	P10809	HSPD1	No	125	DR	I
80.38	Intra	1	P07355	ANXA2	Yes	266	P07355	ANXA2	Yes	302	DR	I
80.24	Intra	2	Q96RQ3	MCCC1	Yes	295	Q96RQ3	MCCC1	Yes	301	DR	I
79.91	Inter	1	P21912	SDHB	No	55	P31040	SDHA	No	517	DR	I
79.83	Intra	1	P82650	MRPS22	No	81	P82650	MRPS22	No	123	DR	I
78.69	Intra	1	Q66PJ3	ARL6IP4	No	403	Q66PJ3	ARL6IP4	No	370	DR	I
78.62	Intra	1	P10809	HSPD1	No	58	P10809	HSPD1	No	133	DR	I
78.62	Intra	1	Q86UP2	KTN1	No	563	Q86UP2	KTN1	No	559	DR	I
78.62	Intra	1	P54709	ATP1B3	No	266	P54709	ATP1B3	No	274	DR	I
78.5	Intra	1	Q15233	NONO	No	371	Q15233	NONO	No	467	DR	I
78.19	Intra	1	Q07021	C1QBP	No	91	Q07021	C1QBP	No	280	DR	I
78.17	Intra	1	Q14103	HNRNPD	No	110	Q14103	HNRNPD	No	114	DR	I
78	Inter	1	P62807	HIST1H2BC	No	109	P62805	HIST1H4A	No	9	DR	I
77.98	Inter	1	P50990	CCT8	Yes	400	P40227	CCT6A	No	199	DR	I
77.93	Inter	1	P62807	HIST1H2BC	No	121	Q9BUD6	SPON2	No	299	DR	I
77.74	Intra	1	P38646	HSPA9	No	498	P38646	HSPA9	No	206	DR	I
77.72	Inter	1	O60814	HIST1H2BK	No	121	Q9BUD6	SPON2	No	299	DR	I
77.53	Intra	2	P49411	TUFM	No	55	P49411	TUFM	No	49	DR	I
77.28	Intra	1	Q8N3F8	MICALL1	Yes	357	Q8N3F8	MICALL1	Yes	351	DR	I
77.18	Intra	1	P38606	ATP6V1A	Yes	202	P38606	ATP6V1A	Yes	5	DR	I
76.81	Intra	1	P62937	PPIA	No	31	P62937	PPIA	No	44	DR	I
76.42	Intra	1	Q9NVI7	ATAD3A	No	246	Q9NVI7	ATAD3A	No	246	DR	I
76.27	Intra	1	Q15084	PDIA6	No	150	Q15084	PDIA6	No	136	DR	I
76.27	Inter	1	P62807	HIST1H2BC	No	117	Q71DI3	HIST2H3A	No	5	DR	I
76.23	Intra	1	P10809	HSPD1	No	364	P10809	HSPD1	No	364	DR	I
76.17	Inter	1	P38646	HSPA9	No	206	P24310	COX7A1	No	0	DR	I
76.05	Intra	1	P40429	RPL13A	No	125	P40429	RPL13A	No	134	DR	I
75.68	Intra	1	P24534	EEF1B2	No	129	P24534	EEF1B2	No	133	DR	I
75.38	Intra	1	Q9H488	POFUT1	Yes	288	Q9H488	POFUT1	Yes	295	DR	I
75.38	Intra	1	P06280	GLA	Yes	374	P06280	GLA	Yes	237	DR	I
74.74	Inter	1	P82650	MRPS22	No	211	Q96C11	FGGY	No	154	DR	I
74.38	Inter	1	P62807	HIST1H2BC	No	5	P20929	NEB	No	5166	DR	I
74.27	Intra	1	Q9Y6M9	NDUFB9	No	138	Q9Y6M9	NDUFB9	No	159	DR	I
73.98	Intra	1	P00505	GOT2	No	159	P00505	GOT2	No	404	DR	I
73.78	Intra	1	Q16625	OCLN	No	379	Q16625	OCLN	No	384	DR	I
73.3	Intra	1	Q9ULV4	CORO1C	No	329	Q9ULV4	CORO1C	No	398	DR	I
72.93	Intra	2	P62807	HIST1H2BC	No	5	P62807	HIST1H2BC	No	17	DR	I
72.92	Inter	1	P58876	HIST1H2BD	No	5	P0C0S8	HIST1H2AG	No	6	DR	I
72.73	Intra	1	P62910	RPL32	No	106	P62910	RPL32	No	109	DR	I
72.73	Intra	1	Q6UB35	MTHFD1L	No	818	Q6UB35	MTHFD1L	No	851	DR	I
72.62	Intra	1	P36957	DLST	No	154	P36957	DLST	No	145	DR	I
72.59	Intra	1	Q71DI3	HIST2H3A	No	24	Q71DI3	HIST2H3A	No	15	DR	I
72.55	Intra	1	P21796	VDAC1	No	174	P21796	VDAC1	No	11	DR	I
72.35	Intra	1	P27144	AK4	No	201	P27144	AK4	No	220	DR	I
72.35	Intra	1	O15382	BCAT2	No	374	O15382	BCAT2	No	111	DR	I
72.34	Intra	2	P07355	ANXA2	Yes	204	P07355	ANXA2	Yes	206	DR	I
72.23	Intra	1	P02786	TFRC	No	394	P02786	TFRC	No	673	DR	I
72.05	Inter	1	P11021	HSPA5	Yes	352	P31641	SLC6A6	No	6	DR	I
72.02	Intra	1	Q4VC31	CCDC58	No	54	Q4VC31	CCDC58	No	139	DR	I
72	Inter	1	P05204	HMGN2	No	18	P62807	HIST1H2BC	No	121	DR	I
71.95	Intra	2	P06733	ENO1	No	92	P06733	ENO1	No	80	DR	I
71.87	Intra	2	P04406	GAPDH	No	107	P04406	GAPDH	No	194	DR	I
71.71	Inter	1	P62807	HIST1H2BC	No	5	P0C0S8	HIST1H2AG	No	37	DR	I
71.69	Intra	1	P50502	ST13	No	160	P50502	ST13	No	153	DR	I
71.27	Intra	1	Q15233	NONO	No	190	Q15233	NONO	No	290	DR	I
71.27	Inter	1	Q8NC51	SERBP1	No	122	P42229	STAT5A	No	425	DR	I
71.07	Intra	1	P40925	MDH1	No	239	P40925	MDH1	No	236	DR	I
70.91	Intra	1	P54886	ALDH18A1	No	643	P54886	ALDH18A1	No	424	DR	I
70.86	Inter	1	Q96A33	CCDC47	No	452	Q96CV9	OPTN	No	258	DR	I
70.83	Intra	1	Q13423	NNT	No	84	Q13423	NNT	No	394	DR	I
70.49	Intra	1	Q9Y617	PSAT1	Yes	127	Q9Y617	PSAT1	Yes	116	DR	I
70.26	Intra	1	P61604	HSPE1	No	28	P61604	HSPE1	No	70	DR	I
70.2	Intra	2	P49411	TUFM	No	256	P49411	TUFM	No	418	DR	I
70.09	Intra	1	P10809	HSPD1	No	417	P10809	HSPD1	No	196	DR	I
69.67	Inter	1	O60814	HIST1H2BK	No	121	P0C0S8	HIST1H2AG	No	6	DR	I
69.67	Intra	1	P06733	ENO1	No	60	P06733	ENO1	No	197	DR	I
69.67	Intra	1	O60506	SYNCRIP	No	117	O60506	SYNCRIP	No	107	DR	I
69.38	Intra	1	Q9NP72	RAB18	Yes	138	Q9NP72	RAB18	Yes	142	DR	I
69.01	Intra	1	P08559	PDHA1	No	336	P08559	PDHA1	No	321	DR	I
68.6	Intra	1	O75390	CS	No	103	O75390	CS	No	352	DR	I
68.48	Intra	1	P61978	HNRNPK	No	60	P61978	HNRNPK	No	66	DR	I
68.02	Intra	1	Q86TX2	ACOT1	No	88	Q86TX2	ACOT1	No	42	DR	I
67.85	Intra	1	P16615	ATP2A2	No	502	P16615	ATP2A2	No	135	DR	I
67.85	Intra	1	P16615	ATP2A2	No	169	P16615	ATP2A2	No	135	DR	I
67.76	Intra	3	P62081	RPS7	No	155	P62081	RPS7	No	147	DR	I
67.76	Intra	2	P62851	RPS25	No	114	P62851	RPS25	No	98	DR	I
67.68	Intra	2	P10809	HSPD1	No	218	P10809	HSPD1	No	196	DR	I
67.34	Intra	1	Q9Y2Q5	LAMTOR2	Yes	70	Q9Y2Q5	LAMTOR2	Yes	105	DR	I
67.33	Intra	2	P30101	PDIA3	No	425	P30101	PDIA3	No	417	DR	I
67.03	Intra	1	Q9H000	MKRN2	No	362	Q9H000	MKRN2	No	359	DR	I
67.03	Intra	1	P61604	HSPE1	No	28	P61604	HSPE1	No	86	DR	I
66.99	Intra	1	P07355	ANXA2	Yes	249	P07355	ANXA2	Yes	204	DR	I
66.99	Inter	3	P35232	PHB	No	128	Q99623	PHB2	No	89	DR	I
66.56	Inter	1	Q02818	NUCB1	No	364	Q7Z5L2	R3HCC1L	No	778	DR	I
66.56	Intra	1	P06733	ENO1	No	233	P06733	ENO1	No	54	DR	I
65.68	Intra	1	P06733	ENO1	No	60	P06733	ENO1	No	54	DR	I
65.44	Intra	1	P62807	HIST1H2BC	No	0	P62807	HIST1H2BC	No	17	DR	I
65.44	Intra	1	P62807	HIST1H2BC	No	47	P62807	HIST1H2BC	No	17	DR	I
65.26	Intra	1	P34897	SHMT2	No	409	P34897	SHMT2	No	103	DR	I
65.02	Inter	1	Q03001	DST	Yes	1248	P62937	PPIA	No	44	DR	I
64.84	Intra	1	Q13162	PRDX4	No	250	Q13162	PRDX4	No	208	DR	I
64.65	Inter	1	Q71DI3	HIST2H3A	No	24	P39019	RPS19	No	97	DR	I
64.56	Intra	1	P26641	EEF1G	No	212	P26641	EEF1G	No	220	DR	I
64.4	Intra	1	P22626	HNRNPA2B1	No	168	P22626	HNRNPA2B1	No	17	DR	I
64.21	Inter	1	P62807	HIST1H2BC	No	5	Q71DI3	HIST2H3A	No	5	DR	I
64	Intra	1	P38646	HSPA9	No	121	P38646	HSPA9	No	106	DR	I
64	Intra	1	Q96I99	SUCLG2	No	423	Q96I99	SUCLG2	No	432	DR	I
63.64	Intra	1	P61009	SPCS3	No	49	P61009	SPCS3	No	124	DR	I
63.58	Intra	1	P34932	HSPA4	No	773	P34932	HSPA4	No	766	DR	I
63.58	Intra	6	P07954	FH	No	256	P07954	FH	No	263	DR	I
63.58	Intra	1	P42704	LRPPRC	No	1350	P42704	LRPPRC	No	1388	DR	I
63.58	Inter	1	P63104	YWHAZ	Yes	49	Q9UPN3	MACF1	No	6534	DR	I
63.44	Inter	1	P0C0S8	HIST1H2AG	No	37	Q9BR39	JPH2	No	647	DR	I
63.41	Inter	1	P62807	HIST1H2BC	No	5	P16104	H2AFX	No	6	DR	I
63.28	Intra	1	P61163	ACTR1A	No	308	P61163	ACTR1A	No	230	DR	I
63.28	Inter	1	Q03252	LMNB2	No	489	O00584	RNASET2	Yes	132	DR	I
63.16	Inter	1	O15400	STX7	Yes	24	Q92784	DPF3	No	130	DR	I
63.16	Intra	1	Q9P258	RCC2	No	422	Q9P258	RCC2	No	320	DR	I
63.05	Inter	1	Q71DI3	HIST2H3A	No	57	Q8IWY8	ZSCAN29	No	169	DR	I
63.05	Inter	1	P62906	RPL10A	No	91	Q8NHY6	ZFP28	No	181	DR	I
62.39	Intra	1	Q9P2M7	CGN	Yes	580	Q9P2M7	CGN	Yes	573	DR	I
62.39	Inter	1	O43678	NDUFA2	No	46	Q9ULM6	CNOT6	Yes	438	DR	I
62.39	Inter	3	P62807	HIST1H2BC	No	58	Q71DI3	HIST2H3A	No	65	DR	I
62.09	Inter	1	P49411	TUFM	No	55	Q13206	DDX10	No	675	DR	I
61.52	Inter	1	Q92820	GGH	Yes	253	Q6ULP2	AFTPH	No	882	DR	I
61.49	Intra	1	P63104	YWHAZ	Yes	115	P63104	YWHAZ	Yes	158	DR	I
61.26	Intra	1	Q99829	CPNE1	Yes	157	Q99829	CPNE1	Yes	151	DR	I
61.26	Intra	1	Q9Y4L1	HYOU1	No	94	Q9Y4L1	HYOU1	No	297	DR	I
61.05	Inter	1	Q15233	NONO	No	198	P78347	GTF2I	No	864	DR	I
61.05	Intra	1	Q12996	CSTF3	No	49	Q12996	CSTF3	No	52	DR	I
60.94	Intra	1	P21796	VDAC1	No	96	P21796	VDAC1	No	115	DR	I
60.87	Inter	1	Q71DI3	HIST2H3A	No	80	P62805	HIST1H4A	No	17	DR	I
60.45	Intra	1	P43897	TSFM	No	88	P43897	TSFM	No	96	DR	I
60.44	Inter	1	O15400	STX7	Yes	24	Q96PC5	MIA2	No	803	DR	I
60.34	Intra	1	P06753	TPM3	No	113	P06753	TPM3	No	129	DR	I
59.8	Intra	1	P07686	HEXB	Yes	412	P07686	HEXB	Yes	382	DR	I
59.56	Intra	1	P05204	HMGN2	No	36	P05204	HMGN2	No	18	DR	I
59.35	Intra	1	P30084	ECHS1	No	43	P30084	ECHS1	No	284	DR	I
59.29	Intra	3	O75390	CS	No	76	O75390	CS	No	464	DR	I
59.21	Inter	1	Q9BPW8	NIPSNAP1	No	51	Q99613	EIF3C	No	99	DR	I
59.12	Intra	1	P11021	HSPA5	Yes	287	P11021	HSPA5	Yes	296	DR	I
58.98	Intra	1	Q9BSH4	TACO1	No	93	Q9BSH4	TACO1	No	132	DR	I
58.66	Intra	1	P31040	SDHA	No	608	P31040	SDHA	No	616	DR	I
58.44	Inter	1	P78347	GTF2I	No	450	P49368	CCT3	No	354	DR	I
58.43	Intra	1	O60506	SYNCRIP	No	184	O60506	SYNCRIP	No	221	DR	I
58.16	Intra	1	Q86UL3	GPAT4	Yes	296	Q86UL3	GPAT4	Yes	303	DR	I
58.16	Intra	1	Q86WJ1	CHD1L	No	816	Q86WJ1	CHD1L	No	848	DR	I
58.12	Inter	1	P58876	HIST1H2BD	No	5	P20929	NEB	No	5166	DR	I
57.79	Intra	1	Q15651	HMGN3	No	42	Q15651	HMGN3	No	45	DR	I
57.74	Intra	1	Q16891	IMMT	No	306	Q16891	IMMT	No	299	DR	I
57.74	Intra	1	P14314	PRKCSH	No	158	P14314	PRKCSH	No	155	DR	I
57.71	Intra	2	P38646	HSPA9	No	467	P38646	HSPA9	No	537	DR	I
57.71	Inter	1	P62807	HIST1H2BC	No	47	P0C0S8	HIST1H2AG	No	6	DR	I
57.71	Intra	1	Q01082	SPTBN1	No	1827	Q01082	SPTBN1	No	1824	DR	I
57.71	Intra	1	P40926	MDH2	No	239	P40926	MDH2	No	105	DR	I
57.6	Intra	1	P05023	ATP1A1	No	458	P05023	ATP1A1	No	444	DR	I
57.5	Intra	1	Q02543	RPL18A	No	70	Q02543	RPL18A	No	11	DR	I
57.5	Intra	1	P51149	RAB7A	Yes	157	P51149	RAB7A	Yes	32	DR	I
57.43	Intra	1	P62841	RPS15	No	65	P62841	RPS15	No	58	DR	I
57.34	Intra	1	P21912	SDHB	No	126	P21912	SDHB	No	41	DR	I
57.33	Intra	1	Q9HC36	MRM3	No	60	Q9HC36	MRM3	No	56	DR	I
57.29	Intra	1	P60842	EIF4A1	Yes	193	P60842	EIF4A1	Yes	226	DR	I
57.1	Intra	1	P39023	RPL3	No	148	P39023	RPL3	No	155	DR	I
57.02	Inter	2	Q6IAA8	LAMTOR1	Yes	60	Q9UHA4	LAMTOR3	Yes	5	DR	I
56.99	Intra	1	O43491	EPB41L2	Yes	601	O43491	EPB41L2	Yes	612	DR	I
56.94	Intra	1	P21796	VDAC1	No	96	P21796	VDAC1	No	119	DR	I
56.94	Intra	1	P10809	HSPD1	No	301	P10809	HSPD1	No	310	DR	I
56.94	Inter	1	P58876	HIST1H2BD	No	0	P62807	HIST1H2BC	No	17	DR	I
56.89	Intra	1	P49257	LMAN1	No	346	P49257	LMAN1	No	87	DR	I
56.89	Intra	1	Q99623	PHB2	No	299	Q99623	PHB2	No	296	DR	I
56.72	Intra	1	Q01518	CAP1	Yes	81	Q01518	CAP1	Yes	63	DR	I
56.47	Intra	1	Q8TCS8	PNPT1	No	552	Q8TCS8	PNPT1	No	595	DR	I
56.47	Intra	1	Q14061	COX17	No	53	Q14061	COX17	No	62	DR	I
56.47	Intra	1	P48643	CCT5	No	223	P48643	CCT5	No	242	DR	I
56.41	Inter	1	P11021	HSPA5	Yes	326	P22897	MRC1	No	1292	DR	I
56.29	Intra	1	P62826	RAN	No	99	P62826	RAN	No	134	DR	I
56.23	Inter	1	Q9P2S5	WRAP73	No	15	Q07021	C1QBP	No	280	DR	I
56.12	Intra	1	P30837	ALDH1B1	No	426	P30837	ALDH1B1	No	383	DR	I
55.87	Intra	1	P10109	FDX1	No	66	P10109	FDX1	No	82	DR	I
55.68	Intra	1	P21964	COMT	No	212	P21964	COMT	No	263	DR	I
55.6	Intra	1	P27824	CANX	No	170	P27824	CANX	No	207	DR	I
55.53	Inter	1	Q9UHB9	SRP68	No	393	Q16891	IMMT	No	344	DR	I
55.46	Inter	1	P06748	NPM1	No	223	P30040	ERP29	No	254	DR	I
55.31	Intra	1	O75165	DNAJC13	Yes	339	O75165	DNAJC13	Yes	305	DR	I
55.18	Intra	1	Q96CT7	CCDC124	No	94	Q96CT7	CCDC124	No	85	DR	I
54.89	Intra	2	Q9NX62	IMPAD1	No	235	Q9NX62	IMPAD1	No	349	DR	I
54.76	Inter	1	P00441	SOD1	Yes	137	B1AJZ9	FHAD1	No	889	DR	I
54.54	Intra	1	P10809	HSPD1	No	250	P10809	HSPD1	No	301	DR	I
53.95	Intra	1	O75390	CS	No	366	O75390	CS	No	103	DR	I
53.75	Inter	1	P08238	HSP90AB1	Yes	399	Q8IWF6	DENND6A	No	385	DR	I
53.48	Inter	1	P62280	RPS11	No	144	Q14573	ITPR3	No	75	DR	I
53.48	Inter	2	P04181	OAT	No	32	Q9UPN3	MACF1	No	3161	DR	I
53.48	Inter	1	Q15569	TESK1	No	179	P0C0S8	HIST1H2AG	No	6	DR	I
53.47	Inter	1	Q96PE6	ZIM3	No	54	Q07864	POLE	No	1169	DR	I
53.47	Intra	1	Q16795	NDUFA9	No	147	Q16795	NDUFA9	No	189	DR	I
53.23	Inter	1	P26373	RPL13	No	136	Q9BXS5	AP1M1	No	298	DR	I
53.23	Intra	1	P14625	HSP90B1	No	428	P14625	HSP90B1	No	405	DR	I
53.17	Inter	1	Q9P2U7	SLC17A7	No	272	P25705	ATP5F1A	No	531	DR	I
52.79	Intra	1	P23786	CPT2	No	69	P23786	CPT2	No	510	DR	I
52.73	Intra	1	P04181	OAT	No	49	P04181	OAT	No	32	DR	I
52.68	Inter	1	P28074	PSMB5	Yes	257	P49720	PSMB3	Yes	201	DR	I
52.68	Inter	1	P12532	CKMT1A	No	331	Q9UKC9	FBXL2	No	385	DR	I
52.68	Inter	1	P07237	P4HB	No	352	Q9BXM9	FSD1L	No	337	DR	I
52.59	Intra	1	Q9Y5L4	TIMM13	No	49	Q9Y5L4	TIMM13	No	45	DR	I
52.59	Inter	1	Q9P0L0	VAPA	Yes	161	A0A1B0GVM5	ETDC	No	19	DR	I
52.58	Inter	1	P38646	HSPA9	No	316	A0A577	TRBV4-1	No	60	DR	I
52.58	Inter	1	P62807	HIST1H2BC	No	5	Q9BXM9	FSD1L	No	337	DR	I
52.58	Inter	1	Q71DI3	HIST2H3A	No	57	Q8TDW5	SYTL5	No	37	DR	I
52.27	Intra	1	P38646	HSPA9	No	300	P38646	HSPA9	No	288	DR	I
52.23	Intra	1	P11021	HSPA5	Yes	352	P11021	HSPA5	Yes	340	DR	I
52	Inter	1	Q86VI3	IQGAP3	Yes	490	P16949	STMN1	No	119	DR	I
52	Inter	1	P50991	CCT4	No	29	P78371	CCT2	Yes	120	DR	I
51.81	Intra	2	P27797	CALR	No	48	P27797	CALR	No	41	DR	I
51.75	Inter	1	Q14254	FLOT2	Yes	356	O75955	FLOT1	Yes	422	DR	I
51.57	Intra	1	P11021	HSPA5	Yes	287	P11021	HSPA5	Yes	294	DR	I
51.05	Intra	1	P40926	MDH2	No	239	P40926	MDH2	No	329	DR	I
51.05	Intra	1	P10809	HSPD1	No	387	P10809	HSPD1	No	196	DR	I
51.05	Intra	1	P10809	HSPD1	No	389	P10809	HSPD1	No	196	DR	I
51	Intra	1	P62917	RPL8	No	60	P62917	RPL8	No	24	DR	I
51	Intra	2	P35613	BSG	No	243	P35613	BSG	No	224	DR	I
50.97	Intra	1	P62424	RPL7A	No	150	P62424	RPL7A	No	176	DR	I
50.95	Inter	1	Q5TB30	DEPDC1	No	702	Q07021	C1QBP	No	100	DR	I
50.91	Intra	1	P80723	BASP1	No	143	P80723	BASP1	No	150	DR	I
50.79	Intra	1	P06730	EIF4E	No	192	P06730	EIF4E	No	119	DR	I
50.63	Intra	1	Q16891	IMMT	No	222	Q16891	IMMT	No	211	DR	I
50.54	Intra	2	P10809	HSPD1	No	58	P10809	HSPD1	No	31	DR	I
50.54	Intra	1	Q8NBS9	TXNDC5	Yes	390	Q8NBS9	TXNDC5	Yes	407	DR	I
50.35	Inter	1	Q9ULV0	MYO5B	Yes	1474	Q07021	C1QBP	No	100	DR	I
50.34	Intra	1	P0DMV9	HSPA1B	Yes	100	P0DMV9	HSPA1B	Yes	257	DR	I
50.31	Inter	1	O60814	HIST1H2BK	No	121	Q14764	MVP	No	299	DR	I
50.31	Inter	1	P13987	CD59	No	66	Q96RS6	NUDCD1	No	211	DR	I
50.3	Intra	1	P23588	EIF4B	No	194	P23588	EIF4B	No	223	DR	I
50.28	Intra	1	P78310	CXADR	No	339	P78310	CXADR	No	360	DR	I
50.03	Intra	1	P06733	ENO1	No	285	P06733	ENO1	No	221	DR	I
49.67	Inter	1	Q71DI3	HIST2H3A	No	24	P0C0S8	HIST1H2AG	No	37	DR	I
49.37	Inter	1	P62805	HIST1H4A	No	78	Q8N7X4	MAGEB6	No	197	DR	I
49.35	Intra	1	P30519	HMOX2	No	225	P30519	HMOX2	No	133	DR	I
49.35	Intra	1	P17096	HMGA1	No	6	P17096	HMGA1	No	18	DR	I
49.35	Inter	1	Q71DI3	HIST2H3A	No	57	Q8WYJ6	SEPTIN1	No	186	DR	I
49.21	Intra	1	P84098	RPL19	No	46	P84098	RPL19	No	53	DR	I
48.76	Intra	1	P13674	P4HA1	No	334	P13674	P4HA1	No	299	DR	I
48.47	Inter	1	Q99880	HIST1H2BL	No	5	P62807	HIST1H2BC	No	17	DR	I
48.28	Inter	1	Q14839	CHD4	No	1454	P35232	PHB	No	208	DR	I
48.11	Inter	1	P11021	HSPA5	Yes	352	Q9BYI3	FAM126A	No	388	DR	I
47.92	Inter	1	P07954	FH	No	256	Q15032	R3HDM1	No	275	DR	I
47.92	Intra	1	P0DMV9	HSPA1B	Yes	526	P0DMV9	HSPA1B	Yes	190	DR	I
47.85	Inter	1	Q96PU9	ODF3	No	164	P10809	HSPD1	No	91	DR	I
47.85	Intra	1	P11117	ACP2	Yes	53	P11117	ACP2	Yes	153	DR	I
47.82	Intra	1	P27635	RPL10	No	74	P27635	RPL10	No	158	DR	I
47.75	Intra	1	O43491	EPB41L2	Yes	669	O43491	EPB41L2	Yes	652	DR	I
47.75	Inter	1	P25705	ATP5F1A	No	261	P24539	ATP5PB	No	191	DR	I
47.63	Intra	1	P35613	BSG	No	173	P35613	BSG	No	224	DR	I
47.63	Intra	1	Q9H3G5	CPVL	Yes	412	Q9H3G5	CPVL	Yes	265	DR	I
47.44	Intra	1	Q12931	TRAP1	No	699	Q12931	TRAP1	No	382	DR	I
47.4	Intra	1	P10412	HIST1H1E	No	34	P10412	HIST1H1E	No	32	DR	I
47.29	Inter	1	P13535	MYH8	No	923	P42704	LRPPRC	No	1332	DR	I
47.14	Inter	1	Q14103	HNRNPD	No	251	Q99996	AKAP9	No	2003	DR	I
47.07	Inter	1	P48047	ATP5PO	No	70	Q14241	ELOA	No	388	DR	I
46.75	Inter	2	Q8IWQ3	BRSK2	No	286	P39656	DDOST	Yes	189	DR	I
46.59	Inter	1	Q16795	NDUFA9	No	175	P78537	BLOC1S1	Yes	0	DR	I
46.59	Intra	1	P61981	YWHAG	No	69	P61981	YWHAG	No	78	DR	I
46.57	Inter	1	Q16795	NDUFA9	No	147	O75251	NDUFS7	No	55	DR	I
46.4	Inter	1	O14578	CIT	Yes	1551	P61020	RAB5B	Yes	183	DR	I
46.07	Inter	1	P0DMB2	C8orf88	No	73	P07602	PSAP	Yes	348	DR	I
46.07	Intra	1	Q16836	HADH	No	125	Q16836	HADH	No	132	DR	I
46	Intra	1	P82930	MRPS34	No	210	P82930	MRPS34	No	123	DR	I
45.99	Intra	1	P30101	PDIA3	No	494	P30101	PDIA3	No	500	DR	I
45.99	Intra	1	Q13740	ALCAM	No	60	Q13740	ALCAM	No	109	DR	I
45.68	Inter	1	P16403	HIST1H1C	No	16	P10412	HIST1H1E	No	34	DR	I
45.61	Inter	1	Q8WV07	LTO1	No	108	Q9H4L5	OSBPL3	No	67	DR	I
45.37	Intra	1	O95292	VAPB	No	2	O95292	VAPB	No	45	DR	I
45.24	Inter	1	P62807	HIST1H2BC	No	5	P0C0S8	HIST1H2AG	No	10	DR	I
45.16	Intra	1	O75390	CS	No	382	O75390	CS	No	352	DR	I
45.03	Inter	1	P62805	HIST1H4A	No	32	Q71DI3	HIST2H3A	No	5	DR	I
45.03	Inter	1	P62857	RPS28	No	10	P46782	RPS5	No	201	DR	I
44.86	Inter	1	P62807	HIST1H2BC	No	109	O60814	HIST1H2BK	No	126	DR	I
44.8	Intra	1	P0DPI2	GATD3A	No	164	P0DPI2	GATD3A	No	268	DR	I
44.8	Intra	1	Q02978	SLC25A11	No	14	Q02978	SLC25A11	No	21	DR	I
44.72	Intra	1	Q71DI3	HIST2H3A	No	123	Q71DI3	HIST2H3A	No	57	DR	I
44.69	Inter	1	Q13162	PRDX4	No	208	Q06830	PRDX1	Yes	35	DR	I
44.38	Inter	1	Q6TFL3	CCDC171	No	691	P11021	HSPA5	Yes	579	DR	I
44.19	Inter	1	P25705	ATP5F1A	No	126	P06576	ATP5F1B	No	133	DR	I
44.14	Intra	1	Q9UGM6	WARS2	No	253	Q9UGM6	WARS2	No	234	DR	I
44.12	Intra	1	Q9BXW7	HDHD5	No	307	Q9BXW7	HDHD5	No	417	DR	I
44.12	Intra	1	P09874	PARP1	No	337	P09874	PARP1	No	346	DR	I
44.12	Inter	1	Q14839	CHD4	No	1092	Q6ZU65	UBN2	No	662	DR	I
43.7	Inter	1	Q96EY8	MMAB	No	141	Q96BR5	COA7	No	211	DR	I
43.68	Inter	1	P62807	HIST1H2BC	No	126	P0C0S8	HIST1H2AG	No	6	DR	I
43.63	Intra	1	P09874	PARP1	No	165	P09874	PARP1	No	197	DR	I
43.38	Intra	1	Q7Z2W4	ZC3HAV1	No	314	Q7Z2W4	ZC3HAV1	No	296	DR	I
43.07	Intra	1	Q01082	SPTBN1	No	1466	Q01082	SPTBN1	No	1459	DR	I
43.07	Inter	1	Q8N1W1	ARHGEF28	No	1018	P09622	DLD	No	445	DR	I
43	Inter	1	P82909	MRPS36	No	33	P09622	DLD	No	445	DR	I
42.72	Inter	1	Q8TES7	FBF1	No	898	Q96CV9	OPTN	No	117	DR	I
42.65	Inter	1	P45844	ABCG1	No	124	P04040	CAT	Yes	476	DR	I
42.57	Inter	1	O95503	CBX6	No	412	P30101	PDIA3	No	82	DR	I
42.23	Inter	1	P21281	ATP6V1B2	Yes	109	P36543	ATP6V1E1	Yes	191	DR	I
42.04	Inter	1	P00505	GOT2	No	90	Q9UPN3	MACF1	No	5691	DR	I
41.98	Intra	1	P51398	DAP3	No	318	P51398	DAP3	No	321	DR	I
41.98	Intra	1	P07910	HNRNPC	No	157	P07910	HNRNPC	No	184	DR	I
41.96	Intra	1	P50213	IDH3A	No	58	P50213	IDH3A	No	363	DR	I
41.94	Inter	1	P08133	ANXA6	Yes	8	Q9NPI7	KRCC1	No	193	DR	I
41.57	Inter	1	P40926	MDH2	No	241	Q8TCB7	METTL6	No	0	DR	I
41.57	Intra	1	P10586	PTPRF	No	872	P10586	PTPRF	No	895	DR	I
41.57	Intra	1	P30101	PDIA3	No	460	P30101	PDIA3	No	466	DR	I
41.57	Intra	1	P30101	PDIA3	No	296	P30101	PDIA3	No	332	DR	I
41.54	Inter	1	Q9H0U4	RAB1B	No	153	P84101	SERF2	No	13	DR	I
41.43	Intra	1	P16104	H2AFX	No	128	P16104	H2AFX	No	135	DR	I
41.4	Inter	1	O43155	FLRT2	No	456	P21333	FLNA	No	876	DR	I
41.28	Intra	1	A4D1E9	GTPBP10	No	126	A4D1E9	GTPBP10	No	41	DR	I
41.24	Intra	1	P0DMV9	HSPA1B	Yes	507	P0DMV9	HSPA1B	Yes	190	DR	I
41.24	Inter	1	O94826	TOMM70	No	78	Q8N6M6	AOPEP	No	251	DR	I
41.09	Inter	1	Q71DI3	HIST2H3A	No	24	Q8IVE3	PLEKHH2	No	33	DR	I
40.95	Intra	1	Q00839	HNRNPU	No	352	Q00839	HNRNPU	No	343	DR	I
40.92	Inter	1	Q8IYB4	PEX5L	No	189	Q9NR09	BIRC6	No	1313	DR	I
40.68	Inter	1	P16615	ATP2A2	No	169	O95478	NSA2	No	62	DR	I
40.43	Intra	1	P07686	HEXB	Yes	257	P07686	HEXB	Yes	303	DR	I
40.43	Inter	1	P06576	ATP5F1B	No	133	Q7Z7M0	MEGF8	No	2673	DR	I
40.36	Intra	1	P67775	PPP2CA	Yes	41	P67775	PPP2CA	Yes	34	DR	I
40.23	Intra	1	P36551	CPOX	No	220	P36551	CPOX	No	404	DR	I
40.11	Inter	1	Q9Y2H6	FNDC3A	Yes	210	Q8NBS9	TXNDC5	Yes	390	DR	I
40.11	Inter	1	Q15746	MYLK	No	1260	P27824	CANX	No	401	DR	I
40.1	Intra	1	Q8NHH9	ATL2	No	302	Q8NHH9	ATL2	No	314	DR	I
40.1	Intra	1	P30101	PDIA3	No	460	P30101	PDIA3	No	465	DR	I
40.07	Inter	1	Q7L804	RAB11FIP2	No	137	Q12774	ARHGEF5	No	1132	DR	I
40.04	Inter	1	Q9C099	LRRCC1	No	786	P0DMV9	HSPA1B	Yes	190	DR	I
40.04	Inter	1	Q96RU7	TRIB3	No	184	P02768	ALB	No	229	DR	I
357.99	Intra	3	P14625	HSP90B1	No	168	P14625	HSP90B1	No	114	DR	II
350.14	Intra	1	O15400	STX7	Yes	24	O15400	STX7	Yes	55	DR	II
334.51	Intra	1	P35580	MYH10	No	1835	P35580	MYH10	No	1842	DR	II
330.95	Intra	3	P06733	ENO1	No	326	P06733	ENO1	No	330	DR	II
330.41	Intra	2	P08133	ANXA6	Yes	370	P08133	ANXA6	Yes	377	DR	II
324.25	Intra	2	O43169	CYB5B	No	39	O43169	CYB5B	No	34	DR	II
314.11	Intra	1	Q86Y82	STX12	Yes	44	Q86Y82	STX12	Yes	127	DR	II
302.31	Inter	4	O75348	ATP6V1G1	Yes	37	P36543	ATP6V1E1	Yes	52	DR	II
302.14	Intra	1	P09622	DLD	No	132	P09622	DLD	No	430	DR	II
300.4	Intra	1	P50897	PPT1	Yes	191	P50897	PPT1	Yes	165	DR	II
299.31	Intra	3	Q12931	TRAP1	No	332	Q12931	TRAP1	No	369	DR	II
299.29	Inter	2	P36543	ATP6V1E1	Yes	145	P38606	ATP6V1A	Yes	5	DR	II
298.27	Intra	8	P07355	ANXA2	Yes	148	P07355	ANXA2	Yes	157	DR	II
296.51	Intra	2	P31946	YWHAB	No	70	P31946	YWHAB	No	77	DR	II
296.01	Intra	3	O00584	RNASET2	Yes	87	O00584	RNASET2	Yes	132	DR	II
294.12	Intra	1	P14625	HSP90B1	No	671	P14625	HSP90B1	No	683	DR	II
291.9	Intra	1	Q01650	SLC7A5	Yes	19	Q01650	SLC7A5	Yes	6	DR	II
291.08	Intra	1	P40926	MDH2	No	239	P40926	MDH2	No	105	DR	II
290.38	Intra	4	P06733	ENO1	No	71	P06733	ENO1	No	4	DR	II
289.45	Intra	1	P30519	HMOX2	No	15	P30519	HMOX2	No	24	DR	II
289.31	Intra	1	P61604	HSPE1	No	28	P61604	HSPE1	No	70	DR	II
288.11	Intra	1	P63261	ACTG1	Yes	191	P63261	ACTG1	Yes	61	DR	II
286.23	Intra	3	P10809	HSPD1	No	481	P10809	HSPD1	No	125	DR	II
286.01	Intra	7	P61769	B2M	No	111	P61769	B2M	No	26	DR	II
283.88	Intra	1	P10412	HIST1H1E	No	46	P10412	HIST1H1E	No	90	DR	II
283.15	Intra	1	P20700	LMNB1	No	271	P20700	LMNB1	No	261	DR	II
282.06	Intra	3	Q71DI3	HIST2H3A	No	57	Q71DI3	HIST2H3A	No	5	DR	II
281.38	Inter	3	Q14254	FLOT2	Yes	350	O75955	FLOT1	Yes	340	DR	II
280.97	Intra	2	Q07020	RPL18	No	119	Q07020	RPL18	No	97	DR	II
277.59	Intra	7	P50897	PPT1	Yes	217	P50897	PPT1	Yes	224	DR	II
276.78	Intra	1	P19338	NCL	No	403	P19338	NCL	No	427	DR	II
275.63	Inter	1	O75955	FLOT1	Yes	220	Q14254	FLOT2	Yes	216	DR	II
275.17	Intra	4	P00441	SOD1	Yes	129	P00441	SOD1	Yes	76	DR	II
273.23	Intra	1	Q15651	HMGN3	No	13	Q15651	HMGN3	No	20	DR	II
272.02	Intra	2	P00441	SOD1	Yes	137	P00441	SOD1	Yes	71	DR	II
271.89	Intra	4	P62807	HIST1H2BC	No	5	P62807	HIST1H2BC	No	21	DR	II
271.19	Intra	1	P35580	MYH10	No	1308	P35580	MYH10	No	1301	DR	II
270.52	Intra	1	Q01105	SET	No	189	Q01105	SET	No	177	DR	II
270.36	Inter	5	O75955	FLOT1	Yes	193	Q14254	FLOT2	Yes	211	DR	II
267.84	Intra	1	P11142	HSPA8	Yes	246	P11142	HSPA8	Yes	251	DR	II
267.75	Intra	3	P0DMV9	HSPA1B	Yes	539	P0DMV9	HSPA1B	Yes	451	DR	II
265.29	Intra	4	P49821	NDUFV1	No	81	P49821	NDUFV1	No	104	DR	II
265.26	Intra	2	P53985	SLC16A1	No	224	P53985	SLC16A1	No	219	DR	II
265.12	Intra	1	P52272	HNRNPM	No	388	P52272	HNRNPM	No	381	DR	II
263.01	Intra	1	P63104	YWHAZ	Yes	68	P63104	YWHAZ	Yes	75	DR	II
261.45	Intra	1	P50897	PPT1	Yes	174	P50897	PPT1	Yes	223	DR	II
260.98	Intra	1	P07197	NEFM	No	671	P07197	NEFM	No	664	DR	II
260.4	Intra	6	Q9Y5K8	ATP6V1D	Yes	20	Q9Y5K8	ATP6V1D	Yes	24	DR	II
258.11	Intra	2	P23528	CFL1	No	22	P23528	CFL1	No	19	DR	II
257.83	Intra	2	P10809	HSPD1	No	218	P10809	HSPD1	No	196	DR	II
257.4	Intra	1	P34897	SHMT2	No	469	P34897	SHMT2	No	103	DR	II
257.24	Intra	2	P39019	RPS19	No	115	P39019	RPS19	No	122	DR	II
256.81	Intra	2	Q8NC51	SERBP1	No	310	Q8NC51	SERBP1	No	303	DR	II
256.7	Inter	3	Q14254	FLOT2	Yes	265	O75955	FLOT1	Yes	277	DR	II
255.39	Inter	4	Q99623	PHB2	No	262	P35232	PHB	No	202	DR	II
254.99	Intra	1	P53985	SLC16A1	No	224	P53985	SLC16A1	No	216	DR	II
254.72	Intra	3	P34897	SHMT2	No	459	P34897	SHMT2	No	464	DR	II
254.71	Intra	2	P51398	DAP3	No	218	P51398	DAP3	No	203	DR	II
254.67	Intra	1	Q8NC51	SERBP1	No	68	Q8NC51	SERBP1	No	72	DR	II
254.07	Intra	5	P25705	ATP5F1A	No	531	P25705	ATP5F1A	No	427	DR	II
253.29	Intra	2	P51572	BCAP31	No	149	P51572	BCAP31	No	158	DR	II
252.44	Intra	1	P00441	SOD1	Yes	129	P00441	SOD1	Yes	71	DR	II
251.91	Intra	1	Q9P0L0	VAPA	Yes	125	Q9P0L0	VAPA	Yes	52	DR	II
251.64	Intra	1	P12694	BCKDHA	No	107	P12694	BCKDHA	No	389	DR	II
251.2	Inter	3	P38606	ATP6V1A	Yes	443	P21281	ATP6V1B2	Yes	403	DR	II
249.39	Intra	1	P50897	PPT1	Yes	174	P50897	PPT1	Yes	216	DR	II
249.13	Inter	1	P82650	MRPS22	No	211	Q9Y676	MRPS18B	No	156	DR	II
247.5	Inter	3	P35232	PHB	No	202	Q99623	PHB2	No	216	DR	II
247.13	Intra	2	P14625	HSP90B1	No	663	P14625	HSP90B1	No	683	DR	II
246.59	Intra	1	Q71DI3	HIST2H3A	No	10	Q71DI3	HIST2H3A	No	5	DR	II
245.71	Intra	1	P23284	PPIB	No	84	P23284	PPIB	No	116	DR	II
245.16	Intra	4	P00505	GOT2	No	338	P00505	GOT2	No	82	DR	II
244.37	Intra	1	P50897	PPT1	Yes	253	P50897	PPT1	Yes	174	DR	II
243.85	Intra	1	Q16891	IMMT	No	269	Q16891	IMMT	No	282	DR	II
242.97	Intra	1	P40926	MDH2	No	78	P40926	MDH2	No	239	DR	II
242.79	Intra	4	P50897	PPT1	Yes	253	P50897	PPT1	Yes	165	DR	II
242.11	Intra	1	Q06481	APLP2	Yes	449	Q06481	APLP2	Yes	394	DR	II
241.31	Intra	2	P14625	HSP90B1	No	682	P14625	HSP90B1	No	663	DR	II
241.28	Intra	2	P0DMV9	HSPA1B	Yes	56	P0DMV9	HSPA1B	Yes	257	DR	II
240.8	Intra	2	P0DMV9	HSPA1B	Yes	507	P0DMV9	HSPA1B	Yes	512	DR	II
239.6	Intra	3	P10412	HIST1H1E	No	106	P10412	HIST1H1E	No	110	DR	II
238.2	Intra	1	P40939	HADHA	Yes	540	P40939	HADHA	Yes	519	DR	II
238.06	Intra	1	Q16795	NDUFA9	No	175	Q16795	NDUFA9	No	189	DR	II
237.92	Intra	1	P13667	PDIA4	No	366	P13667	PDIA4	No	437	DR	II
237.38	Intra	1	P48047	ATP5PO	No	84	P48047	ATP5PO	No	90	DR	II
237.23	Intra	1	P30101	PDIA3	No	147	P30101	PDIA3	No	129	DR	II
236.74	Intra	5	O00584	RNASET2	Yes	157	O00584	RNASET2	Yes	252	DR	II
236.57	Intra	2	P12532	CKMT1A	No	199	P12532	CKMT1A	No	291	DR	II
236.4	Intra	1	P61604	HSPE1	No	66	P61604	HSPE1	No	54	DR	II
236.22	Intra	3	P16615	ATP2A2	No	533	P16615	ATP2A2	No	510	DR	II
236.22	Intra	1	P05141	SLC25A5	No	245	P05141	SLC25A5	No	147	DR	II
236.12	Intra	4	P30101	PDIA3	No	347	P30101	PDIA3	No	289	DR	II
236.03	Intra	1	P06733	ENO1	No	420	P06733	ENO1	No	434	DR	II
235.88	Inter	2	P18859	ATP5PF	No	79	O75947	ATP5PD	No	63	DR	II
235.32	Inter	1	Q99623	PHB2	No	218	P35232	PHB	No	202	DR	II
235.32	Intra	1	Q9BW92	TARS2	No	48	Q9BW92	TARS2	No	56	DR	II
234.81	Inter	1	P49207	RPL34	No	108	P62888	RPL30	No	115	DR	II
234.28	Intra	1	P06733	ENO1	No	64	P06733	ENO1	No	54	DR	II
233.59	Intra	1	P22234	PAICS	No	36	P22234	PAICS	No	47	DR	II
233.46	Intra	1	Q9Y4L1	HYOU1	No	91	Q9Y4L1	HYOU1	No	75	DR	II
232.34	Inter	1	Q9Y676	MRPS18B	No	156	Q71DI3	HIST2H3A	No	10	DR	II
232.21	Intra	1	P07910	HNRNPC	No	176	P07910	HNRNPC	No	198	DR	II
232.13	Intra	1	P12956	XRCC6	No	461	P12956	XRCC6	No	468	DR	II
229.56	Intra	2	P10412	HIST1H1E	No	75	P10412	HIST1H1E	No	63	DR	II
228.54	Intra	2	Q9UBM7	DHCR7	No	13	Q9UBM7	DHCR7	No	3	DR	II
228.46	Intra	1	P48047	ATP5PO	No	73	P48047	ATP5PO	No	98	DR	II
227.47	Intra	1	P12956	XRCC6	No	605	P12956	XRCC6	No	591	DR	II
227.28	Intra	23	P10809	HSPD1	No	58	P10809	HSPD1	No	75	DR	II
226.53	Intra	2	P07197	NEFM	No	307	P07197	NEFM	No	314	DR	II
226.23	Intra	1	P30101	PDIA3	No	494	P30101	PDIA3	No	425	DR	II
226.2	Inter	1	Q71DI3	HIST2H3A	No	57	Q9Y676	MRPS18B	No	156	DR	II
225.85	Intra	1	P10809	HSPD1	No	72	P10809	HSPD1	No	82	DR	II
225.69	Intra	1	P19338	NCL	No	80	P19338	NCL	No	88	DR	II
225.55	Intra	3	P04406	GAPDH	No	259	P04406	GAPDH	No	263	DR	II
225.15	Intra	2	Q99623	PHB2	No	236	Q99623	PHB2	No	244	DR	II
224.75	Inter	1	Q15907	RAB11B	Yes	179	P62491	RAB11A	Yes	58	DR	II
223.87	Intra	4	P04406	GAPDH	No	215	P04406	GAPDH	No	194	DR	II
223.87	Inter	1	P62807	HIST1H2BC	No	5	Q93079	HIST1H2BH	No	5	DR	II
223.79	Intra	10	O75955	FLOT1	Yes	285	O75955	FLOT1	Yes	277	DR	II
223.34	Intra	5	P06280	GLA	Yes	314	P06280	GLA	Yes	393	DR	II
222.66	Intra	1	P09622	DLD	No	346	P09622	DLD	No	159	DR	II
222.3	Intra	2	P36543	ATP6V1E1	Yes	69	P36543	ATP6V1E1	Yes	62	DR	II
222.16	Intra	2	P07196	NEFL	No	293	P07196	NEFL	No	302	DR	II
221.52	Inter	1	P07900	HSP90AA1	Yes	443	P08238	HSP90AB1	Yes	607	DR	II
221.32	Intra	5	P0CG48	UBC	No	276	P0CG48	UBC	No	6	DR	II
220.25	Intra	1	Q01518	CAP1	Yes	81	Q01518	CAP1	Yes	63	DR	II
220.02	Intra	1	Q96BR5	COA7	No	195	Q96BR5	COA7	No	211	DR	II
219.8	Intra	1	Q86TS9	MRPL52	No	97	Q86TS9	MRPL52	No	104	DR	II
219.69	Intra	1	P07197	NEFM	No	684	P07197	NEFM	No	677	DR	II
219.35	Intra	1	P09874	PARP1	No	105	P09874	PARP1	No	87	DR	II
219.33	Intra	2	Q969H8	MYDGF	No	137	Q969H8	MYDGF	No	156	DR	II
218.93	Intra	1	Q00839	HNRNPU	No	28	Q00839	HNRNPU	No	17	DR	II
218.68	Intra	2	P54886	ALDH18A1	No	432	P54886	ALDH18A1	No	424	DR	II
218.06	Intra	2	Q9Y4L1	HYOU1	No	91	Q9Y4L1	HYOU1	No	308	DR	II
217.66	Intra	3	Q14257	RCN2	No	64	Q14257	RCN2	No	71	DR	II
217.64	Intra	6	P10412	HIST1H1E	No	64	P10412	HIST1H1E	No	52	DR	II
217.6	Intra	1	Q07065	CKAP4	Yes	10	Q07065	CKAP4	Yes	4	DR	II
217.2	Intra	2	P07197	NEFM	No	102	P07197	NEFM	No	186	DR	II
216.83	Inter	1	P22695	UQCRC2	No	92	P14927	UQCRB	No	3	DR	II
216.76	Inter	3	P62807	HIST1H2BC	No	86	P0C0S8	HIST1H2AG	No	37	DR	II
215.97	Intra	2	P14866	HNRNPL	No	493	P14866	HNRNPL	No	538	DR	II
215.93	Intra	1	Q96A72	MAGOHB	Yes	43	Q96A72	MAGOHB	Yes	50	DR	II
215.72	Intra	3	Q71DI3	HIST2H3A	No	57	Q71DI3	HIST2H3A	No	24	DR	II
215.72	Intra	1	Q00839	HNRNPU	No	28	Q00839	HNRNPU	No	21	DR	II
215.09	Intra	1	P10412	HIST1H1E	No	106	P10412	HIST1H1E	No	52	DR	II
215.07	Intra	2	Q9NWB6	ARGLU1	No	239	Q9NWB6	ARGLU1	No	232	DR	II
214.39	Intra	1	P61604	HSPE1	No	40	P61604	HSPE1	No	28	DR	II
213.58	Intra	1	P04075	ALDOA	No	42	P04075	ALDOA	No	312	DR	II
212.93	Intra	1	O15400	STX7	Yes	138	O15400	STX7	Yes	116	DR	II
212.49	Intra	1	O14828	SCAMP3	No	109	O14828	SCAMP3	No	102	DR	II
212.42	Intra	2	Q13813	SPTAN1	No	2052	Q13813	SPTAN1	No	2063	DR	II
210.6	Intra	1	P10809	HSPD1	No	87	P10809	HSPD1	No	75	DR	II
210.37	Intra	1	P06280	GLA	Yes	391	P06280	GLA	Yes	393	DR	II
209.85	Intra	1	P50914	RPL14	No	172	P50914	RPL14	No	165	DR	II
208.51	Intra	2	P31040	SDHA	No	608	P31040	SDHA	No	598	DR	II
208.27	Intra	2	P31040	SDHA	No	608	P31040	SDHA	No	616	DR	II
208.11	Inter	4	Q14254	FLOT2	Yes	280	O75955	FLOT1	Yes	285	DR	II
207.61	Intra	3	P06733	ENO1	No	89	P06733	ENO1	No	80	DR	II
206.84	Intra	1	Q14980	NUMA1	No	755	Q14980	NUMA1	No	751	DR	II
206.36	Intra	2	Q15149	PLEC	No	1725	Q15149	PLEC	No	1718	DR	II
205.49	Intra	1	Q13813	SPTAN1	No	876	Q13813	SPTAN1	No	841	DR	II
204.34	Intra	3	P07686	HEXB	Yes	465	P07686	HEXB	Yes	517	DR	II
204.12	Intra	1	P50897	PPT1	Yes	165	P50897	PPT1	Yes	216	DR	II
203.65	Intra	1	Q9P0L0	VAPA	Yes	188	Q9P0L0	VAPA	Yes	180	DR	II
203.55	Intra	1	P09525	ANXA4	Yes	246	P09525	ANXA4	Yes	3	DR	II
202.61	Intra	1	P10412	HIST1H1E	No	75	P10412	HIST1H1E	No	34	DR	II
201.84	Intra	1	P78347	GTF2I	No	561	P78347	GTF2I	No	573	DR	II
201.33	Intra	1	Q99470	SDF2	No	87	Q99470	SDF2	No	75	DR	II
201.07	Inter	1	Q93079	HIST1H2BH	No	5	Q5QNW6	HIST2H2BF	No	21	DR	II
200.82	Intra	1	P43121	MCAM	Yes	631	P43121	MCAM	Yes	640	DR	II
200.71	Intra	1	P84098	RPL19	No	46	P84098	RPL19	No	53	DR	II
200.56	Intra	2	P10809	HSPD1	No	156	P10809	HSPD1	No	196	DR	II
200.16	Intra	1	P07237	P4HB	No	375	P07237	P4HB	No	328	DR	II
200.16	Intra	2	P07197	NEFM	No	658	P07197	NEFM	No	664	DR	II
200.07	Intra	1	P09622	DLD	No	410	P09622	DLD	No	445	DR	II
199.87	Intra	7	P62937	PPIA	No	131	P62937	PPIA	No	28	DR	II
199.07	Intra	1	P07910	HNRNPC	No	189	P07910	HNRNPC	No	198	DR	II
198.87	Intra	1	P10809	HSPD1	No	359	P10809	HSPD1	No	364	DR	II
198.48	Intra	2	P51148	RAB5C	Yes	180	P51148	RAB5C	Yes	184	DR	II
198.37	Intra	1	Q9HB40	SCPEP1	Yes	443	Q9HB40	SCPEP1	Yes	407	DR	II
198.25	Intra	1	P06865	HEXA	Yes	380	P06865	HEXA	Yes	409	DR	II
197.96	Intra	6	P10809	HSPD1	No	133	P10809	HSPD1	No	125	DR	II
197.94	Intra	1	P50914	RPL14	No	177	P50914	RPL14	No	187	DR	II
197.84	Intra	6	P10809	HSPD1	No	473	P10809	HSPD1	No	469	DR	II
197.25	Intra	3	P61604	HSPE1	No	54	P61604	HSPE1	No	56	DR	II
197.25	Intra	1	P04181	OAT	No	77	P04181	OAT	No	66	DR	II
197.07	Inter	2	P68133	ACTA1	No	70	P63261	ACTG1	Yes	61	DR	II
196.99	Intra	2	P16104	H2AFX	No	135	P16104	H2AFX	No	120	DR	II
196.66	Intra	1	P10809	HSPD1	No	89	P10809	HSPD1	No	75	DR	II
196.27	Intra	1	P10809	HSPD1	No	396	P10809	HSPD1	No	361	DR	II
195.77	Intra	2	Q9NUP9	LIN7C	No	34	Q9NUP9	LIN7C	No	23	DR	II
195.36	Intra	1	Q14160	SCRIB	No	1507	Q14160	SCRIB	No	1497	DR	II
194.48	Intra	1	P63261	ACTG1	Yes	315	P63261	ACTG1	Yes	328	DR	II
193.86	Intra	1	P30040	ERP29	No	137	P30040	ERP29	No	254	DR	II
193.28	Intra	2	O75955	FLOT1	Yes	174	O75955	FLOT1	Yes	184	DR	II
192.55	Intra	1	P63220	RPS21	No	41	P63220	RPS21	No	81	DR	II
192.44	Intra	2	Q9H3G5	CPVL	Yes	423	Q9H3G5	CPVL	Yes	469	DR	II
192.24	Intra	4	P06576	ATP5F1B	No	159	P06576	ATP5F1B	No	133	DR	II
191.45	Intra	1	O95782	AP2A1	No	35	O95782	AP2A1	No	31	DR	II
191.4	Intra	1	Q02878	RPL6	No	260	Q02878	RPL6	No	207	DR	II
190.96	Intra	1	Q9P2R7	SUCLA2	No	88	Q9P2R7	SUCLA2	No	93	DR	II
190.26	Intra	2	Q71DI3	HIST2H3A	No	57	Q71DI3	HIST2H3A	No	65	DR	II
189.8	Intra	1	Q8WXF1	PSPC1	No	344	Q8WXF1	PSPC1	No	346	DR	II
189.73	Inter	2	P36543	ATP6V1E1	Yes	138	P38606	ATP6V1A	Yes	5	DR	II
189.66	Intra	1	Q9H307	PNN	Yes	14	Q9H307	PNN	Yes	202	DR	II
189.36	Intra	1	P14625	HSP90B1	No	428	P14625	HSP90B1	No	405	DR	II
189.24	Intra	3	P04406	GAPDH	No	139	P04406	GAPDH	No	334	DR	II
189.03	Intra	1	P04406	GAPDH	No	107	P04406	GAPDH	No	194	DR	II
188.92	Intra	1	P42785	PRCP	Yes	137	P42785	PRCP	Yes	66	DR	II
188.12	Intra	1	Q07065	CKAP4	Yes	182	Q07065	CKAP4	Yes	191	DR	II
188.05	Intra	1	Q13740	ALCAM	No	419	Q13740	ALCAM	No	423	DR	II
187.55	Inter	2	P09429	HMGB1	No	59	P26583	HMGB2	No	55	DR	II
187.4	Intra	1	P09874	PARP1	No	667	P09874	PARP1	No	662	DR	II
187.3	Intra	5	P50897	PPT1	Yes	216	P50897	PPT1	Yes	223	DR	II
187.16	Intra	1	Q15424	SAFB	No	423	Q15424	SAFB	No	431	DR	II
186.76	Intra	1	P16615	ATP2A2	No	502	P16615	ATP2A2	No	510	DR	II
185.72	Inter	1	P58876	HIST1H2BD	No	5	P62807	HIST1H2BC	No	21	DR	II
184.59	Intra	1	P54709	ATP1B3	No	266	P54709	ATP1B3	No	274	DR	II
184.56	Intra	1	P02792	FTL	Yes	83	P02792	FTL	Yes	106	DR	II
184.49	Intra	2	P26583	HMGB2	No	59	P26583	HMGB2	No	55	DR	II
183.43	Intra	1	P49411	TUFM	No	91	P49411	TUFM	No	88	DR	II
183.03	Intra	1	P78347	GTF2I	No	343	P78347	GTF2I	No	353	DR	II
183.03	Inter	5	P35232	PHB	No	208	Q99623	PHB2	No	218	DR	II
182.73	Intra	1	P54819	AK2	No	62	P54819	AK2	No	65	DR	II
182.45	Intra	1	P50454	SERPINH1	No	380	P50454	SERPINH1	No	300	DR	II
182.39	Intra	1	P11142	HSPA8	Yes	56	P11142	HSPA8	Yes	257	DR	II
181.76	Intra	1	Q00839	HNRNPU	No	31	Q00839	HNRNPU	No	8	DR	II
181.69	Intra	2	Q09666	AHNAK	Yes	4787	Q09666	AHNAK	Yes	3476	DR	II
181.55	Intra	1	P16949	STMN1	No	100	P16949	STMN1	No	109	DR	II
180.9	Intra	6	P11117	ACP2	Yes	49	P11117	ACP2	Yes	153	DR	II
180.83	Inter	1	P62807	HIST1H2BC	No	5	P62805	HIST1H4A	No	6	DR	II
180.11	Intra	1	P07355	ANXA2	Yes	157	P07355	ANXA2	Yes	169	DR	II
179.98	Intra	3	P10809	HSPD1	No	389	P10809	HSPD1	No	396	DR	II
179.42	Inter	2	P62807	HIST1H2BC	No	5	Q71DI3	HIST2H3A	No	5	DR	II
179.23	Inter	1	P62424	RPL7A	No	150	Q9Y3U8	RPL36	No	35	DR	II
178.9	Inter	3	P62807	HIST1H2BC	No	5	P0C0S8	HIST1H2AG	No	10	DR	II
178.83	Intra	1	P04040	CAT	Yes	23	P04040	CAT	Yes	98	DR	II
178.14	Intra	1	P02792	FTL	Yes	84	P02792	FTL	Yes	106	DR	II
178	Intra	2	P30405	PPIF	No	73	P30405	PPIF	No	86	DR	II
177.88	Intra	1	P50897	PPT1	Yes	174	P50897	PPT1	Yes	217	DR	II
177.78	Intra	1	P14625	HSP90B1	No	87	P14625	HSP90B1	No	97	DR	II
177.71	Intra	1	P30101	PDIA3	No	433	P30101	PDIA3	No	417	DR	II
176.99	Intra	2	O43491	EPB41L2	Yes	601	O43491	EPB41L2	Yes	612	DR	II
176.95	Intra	1	P49368	CCT3	No	15	P49368	CCT3	No	21	DR	II
175.65	Inter	1	Q93079	HIST1H2BH	No	5	Q71DI3	HIST2H3A	No	5	DR	II
174.69	Intra	1	Q5VTE0	EEF1A1P5	No	450	Q5VTE0	EEF1A1P5	No	457	DR	II
172.95	Intra	1	Q12931	TRAP1	No	181	Q12931	TRAP1	No	96	DR	II
172.61	Inter	1	P62807	HIST1H2BC	No	117	O75044	SRGAP2	Yes	921	DR	II
172.59	Intra	1	Q01105	SET	No	189	Q01105	SET	No	181	DR	II
172.59	Inter	1	P10412	HIST1H1E	No	63	Q9NWF9	RNF216	No	413	DR	II
172.17	Intra	1	Q14254	FLOT2	Yes	321	Q14254	FLOT2	Yes	305	DR	II
171.29	Intra	1	Q9NP81	SARS2	No	110	Q9NP81	SARS2	No	508	DR	II
170.95	Inter	1	O60814	HIST1H2BK	No	121	P0C0S8	HIST1H2AG	No	16	DR	II
170.47	Intra	3	Q09666	AHNAK	Yes	4455	Q09666	AHNAK	Yes	4836	DR	II
169.65	Intra	2	P30101	PDIA3	No	129	P30101	PDIA3	No	75	DR	II
169.37	Intra	4	O75390	CS	No	76	O75390	CS	No	464	DR	II
168.38	Intra	1	P10412	HIST1H1E	No	34	P10412	HIST1H1E	No	90	DR	II
167.93	Intra	1	P23528	CFL1	No	12	P23528	CFL1	No	22	DR	II
166.78	Intra	1	Q71DI3	HIST2H3A	No	123	Q71DI3	HIST2H3A	No	5	DR	II
166.78	Intra	1	P14625	HSP90B1	No	474	P14625	HSP90B1	No	467	DR	II
166.7	Intra	1	Q99623	PHB2	No	244	Q99623	PHB2	No	296	DR	II
166.61	Inter	6	P62807	HIST1H2BC	No	121	P0C0S8	HIST1H2AG	No	16	DR	II
166.04	Intra	1	P45880	VDAC2	No	31	P45880	VDAC2	No	43	DR	II
166.03	Intra	3	P38646	HSPA9	No	300	P38646	HSPA9	No	291	DR	II
165.9	Intra	1	Q07157	TJP1	No	194	Q07157	TJP1	No	191	DR	II
165.77	Inter	1	O75348	ATP6V1G1	Yes	58	P36543	ATP6V1E1	Yes	68	DR	II
165.2	Inter	1	O75955	FLOT1	Yes	198	Q14254	FLOT2	Yes	216	DR	II
164.89	Intra	2	O43852	CALU	No	70	O43852	CALU	No	75	DR	II
164.69	Intra	1	Q7Z6E9	RBBP6	No	901	Q7Z6E9	RBBP6	No	911	DR	II
164.68	Inter	2	O75955	FLOT1	Yes	302	Q14254	FLOT2	Yes	321	DR	II
164.68	Intra	3	P08238	HSP90AB1	Yes	624	P08238	HSP90AB1	Yes	607	DR	II
163.77	Intra	2	Q14254	FLOT2	Yes	307	Q14254	FLOT2	Yes	321	DR	II
163.64	Intra	1	Q70UQ0	IKBIP	No	28	Q70UQ0	IKBIP	No	22	DR	II
163.32	Intra	1	P11021	HSPA5	Yes	326	P11021	HSPA5	Yes	268	DR	II
162.97	Intra	1	P07686	HEXB	Yes	382	P07686	HEXB	Yes	374	DR	II
162.67	Intra	3	P11021	HSPA5	Yes	353	P11021	HSPA5	Yes	340	DR	II
162.47	Intra	1	P16278	GLB1	Yes	43	P16278	GLB1	Yes	359	DR	II
162.31	Intra	1	Q12931	TRAP1	No	304	Q12931	TRAP1	No	332	DR	II
162.22	Inter	1	P51157	RAB28	No	14	Q99623	PHB2	No	244	DR	II
162.21	Intra	1	Q14980	NUMA1	No	925	Q14980	NUMA1	No	939	DR	II
161.9	Inter	4	P0C0S8	HIST1H2AG	No	37	Q71DI3	HIST2H3A	No	5	DR	II
161.73	Inter	1	P62807	HIST1H2BC	No	5	P62805	HIST1H4A	No	9	DR	II
161.51	Inter	1	P58876	HIST1H2BD	No	5	P0C0S8	HIST1H2AG	No	6	DR	II
161.27	Inter	1	Q9NVA2	SEPTIN11	No	65	Q15019	SEPTIN2	No	190	DR	II
161.23	Inter	2	P62807	HIST1H2BC	No	35	P0C0S8	HIST1H2AG	No	37	DR	II
161.12	Inter	1	P58876	HIST1H2BD	No	5	Q71DI3	HIST2H3A	No	5	DR	II
161.11	Intra	1	Q9HCC0	MCCC2	No	495	Q9HCC0	MCCC2	No	70	DR	II
160.98	Intra	1	P08133	ANXA6	Yes	354	P08133	ANXA6	Yes	224	DR	II
160.77	Intra	1	Q7L523	RRAGA	Yes	307	Q7L523	RRAGA	Yes	299	DR	II
159.94	Inter	1	P62807	HIST1H2BC	No	117	Q71DI3	HIST2H3A	No	5	DR	II
158.71	Inter	1	Q93079	HIST1H2BH	No	5	Q5QNW6	HIST2H2BF	No	24	DR	II
158.64	Inter	1	P62807	HIST1H2BC	No	126	P0C0S8	HIST1H2AG	No	10	DR	II
158.07	Inter	1	O15347	HMGB3	No	59	P26583	HMGB2	No	59	DR	II
157.75	Intra	1	P61769	B2M	No	114	P61769	B2M	No	26	DR	II
157.68	Intra	1	P41252	IARS	No	375	P41252	IARS	No	382	DR	II
157.5	Intra	1	Q4G0F5	VPS26B	No	301	Q4G0F5	VPS26B	No	295	DR	II
157.3	Intra	2	P46777	RPL5	No	188	P46777	RPL5	No	178	DR	II
157.19	Inter	1	Q7Z7F7	MRPL55	No	104	Q9H2W6	MRPL46	No	132	DR	II
156.8	Intra	1	Q07021	C1QBP	No	91	Q07021	C1QBP	No	280	DR	II
156.08	Intra	1	P61604	HSPE1	No	40	P61604	HSPE1	No	70	DR	II
155.4	Inter	1	P58876	HIST1H2BD	No	5	P62807	HIST1H2BC	No	17	DR	II
155.33	Intra	1	P62491	RAB11A	Yes	179	P62491	RAB11A	Yes	58	DR	II
155.06	Inter	1	P47756	CAPZB	No	223	P52907	CAPZA1	No	268	DR	II
154.53	Inter	1	P31040	SDHA	No	517	Q9NP66	HMG20A	Yes	165	DR	II
154.15	Intra	1	Q14980	NUMA1	No	897	Q14980	NUMA1	No	891	DR	II
153.61	Intra	1	P55145	MANF	No	94	P55145	MANF	No	108	DR	II
153.43	Intra	1	Q07065	CKAP4	Yes	21	Q07065	CKAP4	Yes	4	DR	II
153.41	Intra	1	P07355	ANXA2	Yes	157	P07355	ANXA2	Yes	176	DR	II
152.47	Intra	1	P36542	ATP5F1C	No	39	P36542	ATP5F1C	No	46	DR	II
152.22	Intra	2	P53597	SUCLG1	No	66	P53597	SUCLG1	No	90	DR	II
151.56	Intra	1	P46459	NSF	Yes	469	P46459	NSF	Yes	458	DR	II
151.22	Inter	2	P62807	HIST1H2BC	No	109	Q71DI3	HIST2H3A	No	5	DR	II
150.61	Intra	1	Q16718	NDUFA5	No	60	Q16718	NDUFA5	No	5	DR	II
150.1	Intra	2	P10809	HSPD1	No	387	P10809	HSPD1	No	396	DR	II
149.96	Intra	1	P08133	ANXA6	Yes	299	P08133	ANXA6	Yes	613	DR	II
149.57	Intra	1	O75348	ATP6V1G1	Yes	15	O75348	ATP6V1G1	Yes	21	DR	II
149.19	Intra	1	Q8TEQ0	SNX29	No	526	Q8TEQ0	SNX29	No	515	DR	II
148.15	Intra	1	P49448	GLUD2	No	162	P49448	GLUD2	No	187	DR	II
147.52	Inter	1	Q8N4V1	MMGT1	Yes	122	Q9NZT2	OGFR	No	386	DR	II
147.48	Intra	1	P50897	PPT1	Yes	165	P50897	PPT1	Yes	223	DR	II
147.29	Intra	1	P18887	XRCC1	No	176	P18887	XRCC1	No	115	DR	II
147.16	Intra	1	P09874	PARP1	No	119	P09874	PARP1	No	134	DR	II
147.04	Intra	1	P10809	HSPD1	No	87	P10809	HSPD1	No	91	DR	II
146.88	Intra	2	Q13740	ALCAM	No	415	Q13740	ALCAM	No	423	DR	II
146.79	Intra	1	P35579	MYH9	No	1219	P35579	MYH9	No	1212	DR	II
145.17	Intra	1	P07737	PFN1	No	54	P07737	PFN1	No	105	DR	II
144.25	Intra	1	P06576	ATP5F1B	No	259	P06576	ATP5F1B	No	159	DR	II
143.12	Intra	1	Q969H8	MYDGF	No	125	Q969H8	MYDGF	No	137	DR	II
143.12	Intra	1	Q8IZP2	ST13P4	No	156	Q8IZP2	ST13P4	No	149	DR	II
142.98	Intra	1	Q9Y320	TMX2	No	207	Q9Y320	TMX2	No	237	DR	II
142.36	Intra	1	Q14978	NOLC1	No	452	Q14978	NOLC1	No	446	DR	II
142.1	Intra	1	P62807	HIST1H2BC	No	47	P62807	HIST1H2BC	No	5	DR	II
141.95	Intra	1	P32119	PRDX2	No	135	P32119	PRDX2	No	10	DR	II
141.55	Intra	1	P50914	RPL14	No	204	P50914	RPL14	No	213	DR	II
141.52	Intra	1	O43852	CALU	No	251	O43852	CALU	No	243	DR	II
141.2	Intra	1	P14625	HSP90B1	No	733	P14625	HSP90B1	No	683	DR	II
141.1	Intra	1	P07437	TUBB	Yes	58	P07437	TUBB	Yes	252	DR	II
141	Intra	1	Q02878	RPL6	No	251	Q02878	RPL6	No	262	DR	II
140.98	Intra	1	P21333	FLNA	No	2584	P21333	FLNA	No	2563	DR	II
140.63	Inter	1	P62807	HIST1H2BC	No	5	P62805	HIST1H4A	No	13	DR	II
140.09	Intra	2	Q8NC51	SERBP1	No	303	Q8NC51	SERBP1	No	299	DR	II
139.98	Intra	2	P14625	HSP90B1	No	161	P14625	HSP90B1	No	114	DR	II
139.88	Intra	1	Q09666	AHNAK	Yes	263	Q09666	AHNAK	Yes	313	DR	II
139.25	Intra	1	P63261	ACTG1	Yes	291	P63261	ACTG1	Yes	326	DR	II
139.15	Inter	1	P62807	HIST1H2BC	No	5	Q71DI3	HIST2H3A	No	24	DR	II
138.83	Intra	2	P61604	HSPE1	No	70	P61604	HSPE1	No	8	DR	II
138.76	Intra	1	P40939	HADHA	Yes	728	P40939	HADHA	Yes	334	DR	II
138.55	Intra	2	Q9P2E9	RRBP1	No	743	Q9P2E9	RRBP1	No	746	DR	II
138.4	Intra	1	P55072	VCP	Yes	668	P55072	VCP	Yes	658	DR	II
138.08	Intra	2	Q01082	SPTBN1	No	1466	Q01082	SPTBN1	No	1459	DR	II
138.06	Intra	2	Q96C01	FAM136A	No	138	Q96C01	FAM136A	No	27	DR	II
137.55	Intra	2	Q9P2E9	RRBP1	No	599	Q9P2E9	RRBP1	No	589	DR	II
137.52	Intra	2	P63261	ACTG1	Yes	113	P63261	ACTG1	Yes	61	DR	II
137.05	Intra	1	P07942	LAMB1	No	1579	P07942	LAMB1	No	1583	DR	II
136.3	Intra	4	P16104	H2AFX	No	128	P16104	H2AFX	No	135	DR	II
135.81	Intra	1	P10412	HIST1H1E	No	90	P10412	HIST1H1E	No	52	DR	II
135.51	Inter	4	Q14254	FLOT2	Yes	211	O75955	FLOT1	Yes	219	DR	II
135.1	Inter	1	Q71DI3	HIST2H3A	No	80	P62805	HIST1H4A	No	9	DR	II
135	Intra	2	O43678	NDUFA2	No	98	O43678	NDUFA2	No	13	DR	II
134.85	Intra	1	P04181	OAT	No	32	P04181	OAT	No	107	DR	II
134.57	Intra	1	O43491	EPB41L2	Yes	995	O43491	EPB41L2	Yes	946	DR	II
133.68	Inter	1	Q9NX40	OCIAD1	Yes	238	Q15678	PTPN14	No	822	DR	II
133.57	Intra	1	P55072	VCP	Yes	651	P55072	VCP	Yes	658	DR	II
133.12	Intra	1	P61604	HSPE1	No	36	P61604	HSPE1	No	8	DR	II
132.79	Intra	1	Q8NC51	SERBP1	No	320	Q8NC51	SERBP1	No	303	DR	II
131.44	Intra	1	Q09666	AHNAK	Yes	134	Q09666	AHNAK	Yes	128	DR	II
131.17	Intra	3	Q13510	ASAH1	Yes	361	Q13510	ASAH1	Yes	33	DR	II
131.17	Intra	1	P10809	HSPD1	No	58	P10809	HSPD1	No	133	DR	II
129.77	Inter	1	P05023	ATP1A1	No	444	P53985	SLC16A1	No	216	DR	II
129.16	Intra	2	O15031	PLXNB2	No	696	O15031	PLXNB2	No	747	DR	II
128.86	Intra	1	P53985	SLC16A1	No	211	P53985	SLC16A1	No	219	DR	II
127.42	Intra	1	P08670	VIM	No	445	P08670	VIM	No	402	DR	II
127.31	Inter	2	P62807	HIST1H2BC	No	47	P0C0S8	HIST1H2AG	No	6	DR	II
127.02	Intra	1	Q06830	PRDX1	Yes	93	Q06830	PRDX1	Yes	192	DR	II
126.34	Intra	1	P30050	RPL12	No	48	P30050	RPL12	No	40	DR	II
126.03	Intra	2	P06576	ATP5F1B	No	480	P06576	ATP5F1B	No	522	DR	II
125.35	Intra	1	P12532	CKMT1A	No	343	P12532	CKMT1A	No	416	DR	II
124.31	Inter	1	Q8IZA0	KIAA0319L	No	716	P40926	MDH2	No	105	DR	II
124.1	Intra	1	Q13428	TCOF1	No	444	Q13428	TCOF1	No	449	DR	II
122.77	Intra	1	P62826	RAN	No	71	P62826	RAN	No	99	DR	II
121.99	Inter	1	Q93050	ATP6V0A1	Yes	70	Q8WZ42	TTN	No	10777	DR	II
119.87	Intra	1	P02545	LMNA	No	311	P02545	LMNA	No	319	DR	II
119.77	Intra	1	P08133	ANXA6	Yes	40	P08133	ANXA6	Yes	81	DR	II
119.68	Intra	1	P27694	RPA1	No	244	P27694	RPA1	No	259	DR	II
119.63	Intra	1	P31040	SDHA	No	517	P31040	SDHA	No	538	DR	II
119.62	Intra	1	P13797	PLS3	No	447	P13797	PLS3	No	458	DR	II
119.29	Intra	1	P38919	EIF4A3	No	60	P38919	EIF4A3	No	70	DR	II
118.44	Intra	1	Q9NUN5	LMBRD1	Yes	252	Q9NUN5	LMBRD1	Yes	256	DR	II
118.23	Inter	1	Q93079	HIST1H2BH	No	5	P62805	HIST1H4A	No	9	DR	II
117.93	Intra	1	Q16891	IMMT	No	370	Q16891	IMMT	No	270	DR	II
117.71	Intra	1	P67809	YBX1	No	81	P67809	YBX1	No	64	DR	II
116.13	Inter	1	Q09666	AHNAK	Yes	4323	Q9UNQ2	DIMT1	No	3	DR	II
115.7	Intra	1	P14625	HSP90B1	No	593	P14625	HSP90B1	No	683	DR	II
113.26	Intra	3	Q15758	SLC1A5	No	522	Q15758	SLC1A5	No	537	DR	II
112.9	Intra	6	P07954	FH	No	256	P07954	FH	No	263	DR	II
112.7	Intra	1	P98172	EFNB1	Yes	48	P98172	EFNB1	Yes	159	DR	II
111.04	Intra	1	P40926	MDH2	No	215	P40926	MDH2	No	185	DR	II
110.12	Intra	1	O60869	EDF1	No	102	O60869	EDF1	No	93	DR	II
109.86	Intra	2	P07339	CTSD	Yes	348	P07339	CTSD	Yes	341	DR	II
109.28	Inter	1	P06733	ENO1	No	202	Q8WTT2	NOC3L	No	23	DR	II
108.64	Intra	1	A0FGR8	ESYT2	No	405	A0FGR8	ESYT2	No	411	DR	II
108.53	Intra	1	O43324	EEF1E1	No	11	O43324	EEF1E1	No	21	DR	II
108.43	Intra	1	Q13428	TCOF1	No	379	Q13428	TCOF1	No	384	DR	II
108	Intra	3	P40926	MDH2	No	215	P40926	MDH2	No	307	DR	II
107.95	Intra	1	Q71DI3	HIST2H3A	No	28	Q71DI3	HIST2H3A	No	5	DR	II
104.88	Inter	1	P62807	HIST1H2BC	No	5	P0C0S8	HIST1H2AG	No	6	DR	II
104.52	Intra	1	P78347	GTF2I	No	526	P78347	GTF2I	No	535	DR	II
104.48	Intra	1	Q71DI3	HIST2H3A	No	5	Q71DI3	HIST2H3A	No	19	DR	II
102.06	Intra	1	P35241	RDX	No	363	P35241	RDX	No	371	DR	II
101.52	Intra	1	P06733	ENO1	No	92	P06733	ENO1	No	80	DR	II
99.51	Intra	1	Q9Y5B9	SUPT16H	No	497	Q9Y5B9	SUPT16H	No	490	DR	II
99.44	Intra	1	P11142	HSPA8	Yes	325	P11142	HSPA8	Yes	319	DR	II
98.81	Inter	1	Q9P212	PLCE1	No	1718	P62937	PPIA	No	44	DR	II
98.3	Intra	1	P50897	PPT1	Yes	253	P50897	PPT1	Yes	223	DR	II
97.69	Intra	1	P40925	MDH1	No	239	P40925	MDH1	No	236	DR	II
97.39	Intra	1	P61604	HSPE1	No	70	P61604	HSPE1	No	36	DR	II
96.62	Inter	3	P62807	HIST1H2BC	No	109	Q71DI3	HIST2H3A	No	80	DR	II
96.37	Intra	2	P08670	VIM	No	439	P08670	VIM	No	445	DR	II
95.5	Inter	1	Q16181	SEPTIN7	No	235	Q9H501	ESF1	No	740	DR	II
95.4	Intra	1	P27797	CALR	No	48	P27797	CALR	No	41	DR	II
95.4	Intra	1	P14314	PRKCSH	No	158	P14314	PRKCSH	No	155	DR	II
94.71	Inter	1	Q7L014	DDX46	No	197	P24534	EEF1B2	No	73	DR	II
94.27	Intra	1	P50897	PPT1	Yes	216	P50897	PPT1	Yes	224	DR	II
92.04	Intra	1	P00558	PGK1	No	199	P00558	PGK1	No	191	DR	II
91.93	Intra	1	P14625	HSP90B1	No	473	P14625	HSP90B1	No	508	DR	II
91.87	Intra	1	P34897	SHMT2	No	181	P34897	SHMT2	No	103	DR	II
89.05	Intra	1	Q9H3G5	CPVL	Yes	412	Q9H3G5	CPVL	Yes	265	DR	II
88.73	Inter	2	P62807	HIST1H2BC	No	121	P0C0S8	HIST1H2AG	No	10	DR	II
88.35	Intra	1	Q15084	PDIA6	No	67	Q15084	PDIA6	No	150	DR	II
87.85	Intra	1	P07355	ANXA2	Yes	204	P07355	ANXA2	Yes	206	DR	II
87.3	Intra	1	Q9HDC9	APMAP	No	183	Q9HDC9	APMAP	No	179	DR	II
86.63	Intra	1	Q93050	ATP6V0A1	Yes	288	Q93050	ATP6V0A1	Yes	296	DR	II
86.63	Intra	1	Q9HB40	SCPEP1	Yes	416	Q9HB40	SCPEP1	Yes	398	DR	II
85.31	Intra	1	P10809	HSPD1	No	96	P10809	HSPD1	No	89	DR	II
84.58	Intra	1	P49411	TUFM	No	256	P49411	TUFM	No	418	DR	II
83.73	Intra	1	P06733	ENO1	No	434	P06733	ENO1	No	422	DR	II
82.75	Inter	1	P62873	GNB1	Yes	14	P63218	GNG5	No	12	DR	II
82.59	Intra	1	Q00059	TFAM	No	118	Q00059	TFAM	No	52	DR	II
81.63	Intra	1	Q86UP2	KTN1	No	563	Q86UP2	KTN1	No	559	DR	II
81.02	Inter	1	P62807	HIST1H2BC	No	121	Q9BUD6	SPON2	No	299	DR	II
79.69	Intra	2	P50897	PPT1	Yes	253	P50897	PPT1	Yes	224	DR	II
79.49	Inter	1	P22061	PCMT1	No	3	Q9NYL2	MAP3K20	No	776	DR	II
79.45	Intra	1	P61604	HSPE1	No	66	P61604	HSPE1	No	99	DR	II
79.24	Intra	1	P62917	RPL8	No	60	P62917	RPL8	No	46	DR	II
79.2	Inter	1	O60814	HIST1H2BK	No	121	P0C0S8	HIST1H2AG	No	6	DR	II
79.03	Intra	1	P17096	HMGA1	No	6	P17096	HMGA1	No	18	DR	II
79.02	Intra	1	Q5VTE0	EEF1A1P5	No	450	Q5VTE0	EEF1A1P5	No	443	DR	II
79.02	Intra	1	P04843	RPN1	No	578	P04843	RPN1	No	504	DR	II
78.69	Intra	1	Q66PJ3	ARL6IP4	No	403	Q66PJ3	ARL6IP4	No	370	DR	II
78.51	Intra	1	P78527	PRKDC	No	2908	P78527	PRKDC	No	2913	DR	II
78.49	Inter	1	P11021	HSPA5	Yes	294	O60870	KIN	No	23	DR	II
78.19	Inter	1	Q9UIW2	PLXNA1	Yes	868	Q96M83	CCDC7	No	880	DR	II
78.16	Intra	3	Q13347	EIF3I	No	282	Q13347	EIF3I	No	264	DR	II
78	Intra	1	Q9Y5L4	TIMM13	No	49	Q9Y5L4	TIMM13	No	45	DR	II
76.27	Intra	2	P06733	ENO1	No	60	P06733	ENO1	No	197	DR	II
76.05	Intra	1	P24534	EEF1B2	No	129	P24534	EEF1B2	No	133	DR	II
75.94	Intra	1	O00264	PGRMC1	No	105	O00264	PGRMC1	No	102	DR	II
75.67	Intra	1	O60716	CTNND1	No	146	O60716	CTNND1	No	142	DR	II
75.48	Intra	1	P09622	DLD	No	104	P09622	DLD	No	122	DR	II
74.74	Intra	2	Q66PJ3	ARL6IP4	No	395	Q66PJ3	ARL6IP4	No	370	DR	II
74.38	Inter	1	P62424	RPL7A	No	259	P35580	MYH10	No	1798	DR	II
73.69	Inter	1	P62807	HIST1H2BC	No	5	Q14764	MVP	No	299	DR	II
72.79	Intra	1	P0CG48	UBC	No	239	P0CG48	UBC	No	261	DR	II
72.05	Intra	1	P62081	RPS7	No	155	P62081	RPS7	No	147	DR	II
72.02	Intra	2	P13804	ETFA	Yes	301	P13804	ETFA	Yes	226	DR	II
72.02	Intra	1	P09874	PARP1	No	683	P09874	PARP1	No	654	DR	II
71.95	Intra	1	Q86UP2	KTN1	No	842	Q86UP2	KTN1	No	835	DR	II
71.87	Inter	3	P11021	HSPA5	Yes	326	P22897	MRC1	No	1292	DR	II
71.75	Intra	2	Q71DI3	HIST2H3A	No	57	Q71DI3	HIST2H3A	No	19	DR	II
71.27	Intra	1	P06733	ENO1	No	202	P06733	ENO1	No	197	DR	II
71.07	Intra	1	O95831	AIFM1	No	278	O95831	AIFM1	No	286	DR	II
70.91	Inter	1	Q14254	FLOT2	Yes	344	O75955	FLOT1	Yes	340	DR	II
70.86	Intra	2	P62807	HIST1H2BC	No	5	P62807	HIST1H2BC	No	17	DR	II
70.65	Intra	1	P15311	EZR	No	427	P15311	EZR	No	357	DR	II
69.64	Inter	1	P62906	RPL10A	No	91	P61247	RPS3A	No	4	DR	II
69.25	Inter	1	O75955	FLOT1	Yes	422	Q14254	FLOT2	Yes	350	DR	II
68.73	Intra	1	P0DMV9	HSPA1B	Yes	246	P0DMV9	HSPA1B	Yes	251	DR	II
68.07	Inter	1	P22626	HNRNPA2B1	No	17	Q9HC77	CENPJ	No	964	DR	II
67.8	Intra	1	Q15084	PDIA6	No	150	Q15084	PDIA6	No	136	DR	II
67.41	Intra	4	P06733	ENO1	No	54	P06733	ENO1	No	60	DR	II
67.33	Intra	1	Q8NC51	SERBP1	No	310	Q8NC51	SERBP1	No	321	DR	II
67.03	Intra	1	P62701	RPS4X	Yes	254	P62701	RPS4X	Yes	259	DR	II
66.99	Intra	1	Q8NC51	SERBP1	No	310	Q8NC51	SERBP1	No	299	DR	II
66.22	Intra	1	P19338	NCL	No	79	P19338	NCL	No	87	DR	II
66.02	Intra	1	P62805	HIST1H4A	No	9	P62805	HIST1H4A	No	17	DR	II
65.23	Inter	1	Q71DI3	HIST2H3A	No	24	P0C0S8	HIST1H2AG	No	37	DR	II
64.21	Intra	1	O15382	BCAT2	No	321	O15382	BCAT2	No	353	DR	II
64	Inter	1	P62807	HIST1H2BC	No	5	P62805	HIST1H4A	No	17	DR	II
63.22	Inter	1	Q9Y4L1	HYOU1	No	94	Q99250	SCN2A	No	1998	DR	II
63.22	Inter	1	Q93079	HIST1H2BH	No	5	P62805	HIST1H4A	No	6	DR	II
62.39	Intra	2	P06733	ENO1	No	54	P06733	ENO1	No	233	DR	II
62.1	Intra	1	P10412	HIST1H1E	No	106	P10412	HIST1H1E	No	117	DR	II
61.3	Intra	1	Q9UHA4	LAMTOR3	Yes	5	Q9UHA4	LAMTOR3	Yes	11	DR	II
61.3	Intra	1	O43852	CALU	No	75	O43852	CALU	No	102	DR	II
61.14	Intra	1	Q4VC31	CCDC58	No	54	Q4VC31	CCDC58	No	139	DR	II
61.12	Intra	1	Q71DI3	HIST2H3A	No	24	Q71DI3	HIST2H3A	No	28	DR	II
61.11	Intra	1	P26583	HMGB2	No	157	P26583	HMGB2	No	150	DR	II
60.94	Inter	1	P62807	HIST1H2BC	No	121	Q71DI3	HIST2H3A	No	5	DR	II
60.4	Intra	1	Q8IYS1	PM20D2	Yes	281	Q8IYS1	PM20D2	Yes	246	DR	II
59.51	Intra	1	O94905	ERLIN2	No	275	O94905	ERLIN2	No	287	DR	II
59.29	Intra	1	Q9P2M7	CGN	Yes	350	Q9P2M7	CGN	Yes	361	DR	II
58.66	Intra	1	P54819	AK2	No	65	P54819	AK2	No	147	DR	II
58.64	Inter	1	Q9P1Z2	CALCOCO1	No	402	Q8N3V7	SYNPO	No	144	DR	II
58.64	Inter	1	Q5T9S5	CCDC18	No	1047	O94929	ABLIM3	No	528	DR	II
58.56	Intra	1	Q99942	RNF5	No	93	Q99942	RNF5	No	86	DR	II
58.12	Inter	1	Q93079	HIST1H2BH	No	5	Q14764	MVP	No	299	DR	II
57.5	Inter	1	Q8TDY4	ASAP3	No	163	Q8NHQ1	CEP70	No	308	DR	II
57.5	Inter	1	Q6IAA8	LAMTOR1	Yes	103	Q8N1T3	MYO1H	No	502	DR	II
57.33	Inter	1	P62807	HIST1H2BC	No	117	Q9Y536	PPIAL4A	No	131	DR	II
57.07	Intra	1	P30101	PDIA3	No	425	P30101	PDIA3	No	417	DR	II
57.02	Inter	1	P78527	PRKDC	No	3655	Q8N1G1	REXO1	No	377	DR	II
56.94	Inter	1	P50897	PPT1	Yes	174	Q96B67	ARRDC3	Yes	241	DR	II
56.94	Intra	1	Q13557	CAMK2D	No	22	Q13557	CAMK2D	No	49	DR	II
56.72	Inter	1	Q71DI3	HIST2H3A	No	80	Q96QE3	ATAD5	No	1096	DR	II
56.47	Inter	1	Q6IAA8	LAMTOR1	Yes	60	Q9UHA4	LAMTOR3	Yes	5	DR	II
56.09	Intra	1	P61604	HSPE1	No	56	P61604	HSPE1	No	8	DR	II
55.84	Intra	1	Q9ULV4	CORO1C	No	398	Q9ULV4	CORO1C	No	403	DR	II
55.6	Inter	2	P50897	PPT1	Yes	61	Q9ULB5	CDH7	No	2	DR	II
55.31	Inter	1	P62807	HIST1H2BC	No	121	Q14764	MVP	No	299	DR	II
55.13	Intra	1	P30101	PDIA3	No	289	P30101	PDIA3	No	332	DR	II
54.79	Inter	2	P62805	HIST1H4A	No	92	Q71DI3	HIST2H3A	No	57	DR	II
54.76	Inter	1	P00441	SOD1	Yes	137	B1AJZ9	FHAD1	No	889	DR	II
54.72	Intra	1	P38646	HSPA9	No	555	P38646	HSPA9	No	206	DR	II
54.41	Inter	1	Q5VT06	CEP350	No	2354	Q9UHF7	TRPS1	No	773	DR	II
52.68	Intra	1	P27824	CANX	No	170	P27824	CANX	No	207	DR	II
52.59	Inter	1	P98172	EFNB1	Yes	48	Q9Y3Q0	NAALAD2	No	529	DR	II
52.59	Intra	1	Q9Y4P3	TBL2	No	417	Q9Y4P3	TBL2	No	447	DR	II
52.58	Intra	1	Q13428	TCOF1	No	791	Q13428	TCOF1	No	786	DR	II
52.58	Intra	1	P07910	HNRNPC	No	170	P07910	HNRNPC	No	157	DR	II
52.58	Inter	1	Q9HC10	OTOF	No	1382	P53985	SLC16A1	No	209	DR	II
52.28	Intra	1	P49411	TUFM	No	55	P49411	TUFM	No	49	DR	II
52.28	Intra	1	P50914	RPL14	No	172	P50914	RPL14	No	164	DR	II
51.95	Intra	1	P38159	RBMX	No	63	P38159	RBMX	No	86	DR	II
51.26	Inter	1	Q71DI3	HIST2H3A	No	24	Q9UQ35	SRRM2	No	491	DR	II
51.13	Inter	1	Q71DI3	HIST2H3A	No	24	P20671	HIST1H2AD	No	37	DR	II
50.97	Intra	1	P30101	PDIA3	No	460	P30101	PDIA3	No	465	DR	II
50.56	Inter	1	Q49AS3	LRRC37A5P	No	93	Q8NCJ5	SPRYD3	No	285	DR	II
50.34	Inter	1	Q14254	FLOT2	Yes	266	Q9HAV0	GNB4	Yes	0	DR	II
49.59	Intra	1	P14625	HSP90B1	No	455	P14625	HSP90B1	No	463	DR	II
49.56	Inter	1	Q8WXR4	MYO3B	No	523	P0C0S8	HIST1H2AG	No	37	DR	II
49.37	Inter	2	Q71DI3	HIST2H3A	No	19	P62807	HIST1H2BC	No	0	DR	II
49.37	Inter	1	P0C0S8	HIST1H2AG	No	37	Q71DI3	HIST2H3A	No	19	DR	II
49.35	Inter	1	P07205	PGK2	No	272	Q96L91	EP400	No	899	DR	II
49.1	Intra	1	P0CG48	UBC	No	261	P0CG48	UBC	No	276	DR	II
47.99	Inter	1	Q8N4C8	MINK1	Yes	402	Q9BZF1	OSBPL8	No	464	DR	II
47.82	Inter	1	P62906	RPL10A	No	118	Q99832	CCT7	No	153	DR	II
47.7	Intra	1	P21333	FLNA	No	700	P21333	FLNA	No	676	DR	II
46.59	Inter	1	P62807	HIST1H2BC	No	121	P0C0S8	HIST1H2AG	No	6	DR	II
46.57	Inter	1	Q8WXR4	MYO3B	No	523	Q8IZD0	SAMD14	No	395	DR	II
46.57	Inter	1	Q8WXR4	MYO3B	No	523	Q71DI3	HIST2H3A	No	5	DR	II
46.35	Inter	1	O60814	HIST1H2BK	No	121	P0C0S8	HIST1H2AG	No	10	DR	II
46.16	Intra	1	P60468	SEC61B	No	0	P60468	SEC61B	No	20	DR	II
45.75	Intra	1	P55809	OXCT1	No	296	P55809	OXCT1	No	286	DR	II
45.45	Intra	1	P50897	PPT1	Yes	253	P50897	PPT1	Yes	216	DR	II
44.86	Inter	1	P06748	NPM1	No	223	P30040	ERP29	No	254	DR	II
44.31	Inter	1	Q9ULW8	PADI3	No	498	Q96JP2	MYO15B	No	1042	DR	II
44.14	Intra	1	Q9UGM6	WARS2	No	253	Q9UGM6	WARS2	No	234	DR	II
43.7	Inter	1	Q9UKX3	MYH13	No	806	P07237	P4HB	No	103	DR	II
43.7	Inter	1	P14625	HSP90B1	No	663	Q9Y473	ZNF175	No	706	DR	II
43.45	Inter	1	Q9UBS5	GABBR1	No	77	Q8NB90	SPATA5	Yes	0	DR	II
42.72	Inter	1	P36543	ATP6V1E1	Yes	156	P38606	ATP6V1A	Yes	5	DR	II
42.6	Inter	1	Q9UHB9	SRP68	No	393	Q16891	IMMT	No	344	DR	II
42.6	Intra	1	P38606	ATP6V1A	Yes	163	P38606	ATP6V1A	Yes	139	DR	II
42.04	Inter	1	P98066	TNFAIP6	No	257	O15400	STX7	Yes	55	DR	II
41.96	Intra	1	P35613	BSG	No	243	P35613	BSG	No	224	DR	II
41.94	Intra	1	Q16625	OCLN	No	379	Q16625	OCLN	No	384	DR	II
40.95	Intra	1	P24534	EEF1B2	No	129	P24534	EEF1B2	No	132	DR	II
40.04	Inter	1	Q9H4A3	WNK1	No	2085	Q5VWG9	TAF3	No	591	DR	II
40	Inter	1	P06576	ATP5F1B	No	133	O94892	ZNF432	No	189	DR	II
40	Intra	1	P40939	HADHA	Yes	166	P40939	HADHA	Yes	60	DR	II
40	Inter	1	P11117	ACP2	Yes	53	Q56NI9	ESCO2	No	287	DR	II
378.06	Intra	1	P14625	HSP90B1	No	168	P14625	HSP90B1	No	114	DR	III
363.3	Intra	2	P54819	AK2	No	93	P54819	AK2	No	1	DR	III
347.99	Inter	9	Q99623	PHB2	No	262	P35232	PHB	No	202	DR	III
331.71	Intra	1	Q8TC12	RDH11	No	105	Q8TC12	RDH11	No	112	DR	III
326.62	Intra	6	P06733	ENO1	No	326	P06733	ENO1	No	330	DR	III
324.99	Intra	1	P14625	HSP90B1	No	671	P14625	HSP90B1	No	683	DR	III
316.92	Inter	1	O75348	ATP6V1G1	Yes	37	P36543	ATP6V1E1	Yes	52	DR	III
314.66	Intra	2	P40926	MDH2	No	78	P40926	MDH2	No	239	DR	III
312.34	Intra	2	P38646	HSPA9	No	300	P38646	HSPA9	No	291	DR	III
301.45	Intra	1	Q8TCS8	PNPT1	No	552	Q8TCS8	PNPT1	No	583	DR	III
297.63	Intra	1	P10809	HSPD1	No	481	P10809	HSPD1	No	125	DR	III
297.54	Intra	1	Q96I99	SUCLG2	No	73	Q96I99	SUCLG2	No	78	DR	III
296.37	Intra	1	Q9Y4L1	HYOU1	No	91	Q9Y4L1	HYOU1	No	308	DR	III
294.49	Intra	1	P04181	OAT	No	32	P04181	OAT	No	107	DR	III
291	Intra	32	P10809	HSPD1	No	58	P10809	HSPD1	No	75	DR	III
287.88	Intra	2	P0CG48	UBC	No	291	P0CG48	UBC	No	276	DR	III
286.95	Intra	2	Q71DI3	HIST2H3A	No	57	Q71DI3	HIST2H3A	No	5	DR	III
286.28	Intra	2	Q92820	GGH	Yes	42	Q92820	GGH	Yes	109	DR	III
285.31	Intra	1	P40926	MDH2	No	241	P40926	MDH2	No	105	DR	III
283.34	Intra	2	P09622	DLD	No	104	P09622	DLD	No	122	DR	III
282.74	Intra	1	P82933	MRPS9	No	325	P82933	MRPS9	No	287	DR	III
280.09	Intra	7	O00584	RNASET2	Yes	157	O00584	RNASET2	Yes	252	DR	III
277.1	Intra	2	P09622	DLD	No	132	P09622	DLD	No	430	DR	III
274.84	Intra	3	P07197	NEFM	No	307	P07197	NEFM	No	314	DR	III
274.49	Intra	2	P04075	ALDOA	No	42	P04075	ALDOA	No	312	DR	III
274.44	Intra	2	P07196	NEFL	No	293	P07196	NEFL	No	302	DR	III
272.5	Inter	5	Q14254	FLOT2	Yes	350	O75955	FLOT1	Yes	340	DR	III
270.84	Intra	2	P54886	ALDH18A1	No	432	P54886	ALDH18A1	No	424	DR	III
270.79	Intra	7	P07355	ANXA2	Yes	148	P07355	ANXA2	Yes	157	DR	III
270.74	Intra	1	P49411	TUFM	No	79	P49411	TUFM	No	91	DR	III
267.07	Intra	1	Q15149	PLEC	No	1725	Q15149	PLEC	No	1718	DR	III
265.04	Inter	1	P05204	HMGN2	No	36	Q71DI3	HIST2H3A	No	57	DR	III
260.75	Intra	1	P61604	HSPE1	No	40	P61604	HSPE1	No	28	DR	III
260.73	Intra	1	P06280	GLA	Yes	391	P06280	GLA	Yes	393	DR	III
259.62	Intra	8	P04406	GAPDH	No	259	P04406	GAPDH	No	263	DR	III
259.4	Intra	1	O15382	BCAT2	No	374	O15382	BCAT2	No	111	DR	III
258.65	Intra	3	P31040	SDHA	No	608	P31040	SDHA	No	598	DR	III
256.95	Inter	1	Q14254	FLOT2	Yes	266	O75955	FLOT1	Yes	277	DR	III
253.71	Intra	1	Q96HS1	PGAM5	No	116	Q96HS1	PGAM5	No	144	DR	III
249.69	Intra	1	O95782	AP2A1	No	35	O95782	AP2A1	No	31	DR	III
249.28	Intra	2	P35579	MYH9	No	1492	P35579	MYH9	No	1500	DR	III
248.99	Intra	3	P62807	HIST1H2BC	No	5	P62807	HIST1H2BC	No	21	DR	III
246.08	Intra	1	P34897	SHMT2	No	474	P34897	SHMT2	No	464	DR	III
245.67	Inter	2	Q71DI3	HIST2H3A	No	57	P0C0S8	HIST1H2AG	No	76	DR	III
245.15	Intra	1	Q13136	PPFIA1	Yes	384	Q13136	PPFIA1	Yes	377	DR	III
244.8	Intra	11	P25705	ATP5F1A	No	531	P25705	ATP5F1A	No	427	DR	III
244.03	Intra	1	O94925	GLS	No	279	O94925	GLS	No	164	DR	III
242.36	Intra	1	Q14BN4	SLMAP	No	265	Q14BN4	SLMAP	No	271	DR	III
241.13	Inter	1	P35232	PHB	No	202	Q99623	PHB2	No	216	DR	III
240.37	Inter	1	Q9H1R3	MYLK2	No	295	P02768	ALB	No	499	DR	III
240.31	Intra	2	P36543	ATP6V1E1	Yes	99	P36543	ATP6V1E1	Yes	107	DR	III
239.13	Intra	2	P50897	PPT1	Yes	253	P50897	PPT1	Yes	165	DR	III
237.76	Intra	2	Q07065	CKAP4	Yes	182	Q07065	CKAP4	Yes	191	DR	III
236.65	Intra	2	Q12931	TRAP1	No	332	Q12931	TRAP1	No	369	DR	III
236.22	Intra	2	P09622	DLD	No	346	P09622	DLD	No	159	DR	III
236.11	Intra	5	P63261	ACTG1	Yes	191	P63261	ACTG1	Yes	61	DR	III
235.6	Intra	4	P07197	NEFM	No	102	P07197	NEFM	No	186	DR	III
235.01	Intra	2	O75955	FLOT1	Yes	174	O75955	FLOT1	Yes	184	DR	III
234.92	Intra	2	Q9H3G5	CPVL	Yes	423	Q9H3G5	CPVL	Yes	469	DR	III
233.28	Intra	1	P10809	HSPD1	No	205	P10809	HSPD1	No	233	DR	III
232.72	Intra	1	O15382	BCAT2	No	377	O15382	BCAT2	No	111	DR	III
231.72	Intra	2	P14625	HSP90B1	No	663	P14625	HSP90B1	No	683	DR	III
231.32	Intra	1	P07355	ANXA2	Yes	157	P07355	ANXA2	Yes	176	DR	III
230.23	Intra	1	P09651	HNRNPA1	No	350	P09651	HNRNPA1	No	105	DR	III
230.2	Intra	4	Q00059	TFAM	No	95	Q00059	TFAM	No	97	DR	III
228.76	Inter	1	P18859	ATP5PF	No	79	O75947	ATP5PD	No	63	DR	III
228.7	Intra	2	O43852	CALU	No	70	O43852	CALU	No	75	DR	III
228.53	Intra	2	P31040	SDHA	No	517	P31040	SDHA	No	538	DR	III
226.33	Intra	2	P06733	ENO1	No	89	P06733	ENO1	No	80	DR	III
225.8	Intra	11	P10809	HSPD1	No	473	P10809	HSPD1	No	469	DR	III
225.13	Intra	1	P00338	LDHA	Yes	126	P00338	LDHA	Yes	81	DR	III
225.01	Intra	1	P40939	HADHA	Yes	728	P40939	HADHA	Yes	334	DR	III
221.83	Intra	4	P14625	HSP90B1	No	682	P14625	HSP90B1	No	663	DR	III
221.57	Inter	1	Q14254	FLOT2	Yes	211	O75955	FLOT1	Yes	219	DR	III
221.09	Intra	2	P67775	PPP2CA	Yes	41	P67775	PPP2CA	Yes	34	DR	III
220.8	Intra	1	P10412	HIST1H1E	No	34	P10412	HIST1H1E	No	26	DR	III
219.01	Intra	2	Q9ULV4	CORO1C	No	19	Q9ULV4	CORO1C	No	329	DR	III
218.4	Inter	2	Q16778	HIST2H2BE	No	35	P0C0S8	HIST1H2AG	No	37	DR	III
218.11	Intra	1	P34897	SHMT2	No	469	P34897	SHMT2	No	103	DR	III
217.48	Inter	3	P25705	ATP5F1A	No	123	P06576	ATP5F1B	No	133	DR	III
217.02	Intra	3	P62081	RPS7	No	155	P62081	RPS7	No	147	DR	III
216.04	Inter	2	P62807	HIST1H2BC	No	109	Q71DI3	HIST2H3A	No	80	DR	III
215.98	Intra	1	Q13813	SPTAN1	No	2052	Q13813	SPTAN1	No	2063	DR	III
215.32	Intra	2	Q02878	RPL6	No	260	Q02878	RPL6	No	207	DR	III
215.08	Intra	2	P62805	HIST1H4A	No	80	P62805	HIST1H4A	No	78	DR	III
213.85	Intra	1	P13639	EEF2	Yes	512	P13639	EEF2	Yes	572	DR	III
212.1	Inter	1	P21281	ATP6V1B2	Yes	81	P36543	ATP6V1E1	Yes	191	DR	III
212.03	Intra	1	P04075	ALDOA	No	99	P04075	ALDOA	No	140	DR	III
212.03	Intra	1	O14828	SCAMP3	No	109	O14828	SCAMP3	No	102	DR	III
211.53	Intra	1	Q71DI3	HIST2H3A	No	57	Q71DI3	HIST2H3A	No	15	DR	III
211.46	Intra	2	P53985	SLC16A1	No	224	P53985	SLC16A1	No	219	DR	III
210.7	Intra	1	Q14980	NUMA1	No	925	Q14980	NUMA1	No	939	DR	III
210.4	Intra	1	P19404	NDUFV2	No	61	P19404	NDUFV2	No	68	DR	III
209.97	Intra	2	Q9Y606	PUS1	No	285	Q9Y606	PUS1	No	342	DR	III
209.86	Intra	1	Q10713	PMPCA	No	513	Q10713	PMPCA	No	478	DR	III
209.69	Inter	1	P0C0S8	HIST1H2AG	No	37	P62807	HIST1H2BC	No	21	DR	III
209.67	Intra	1	P10809	HSPD1	No	352	P10809	HSPD1	No	361	DR	III
209.6	Inter	1	Q16778	HIST2H2BE	No	35	P62807	HIST1H2BC	No	86	DR	III
209.3	Intra	3	P06733	ENO1	No	71	P06733	ENO1	No	4	DR	III
209.11	Intra	2	P00441	SOD1	Yes	129	P00441	SOD1	Yes	76	DR	III
208.72	Intra	2	O15382	BCAT2	No	321	O15382	BCAT2	No	353	DR	III
208.27	Intra	2	Q9BWS9	CHID1	Yes	43	Q9BWS9	CHID1	Yes	71	DR	III
208.15	Intra	1	P07197	NEFM	No	671	P07197	NEFM	No	664	DR	III
207.76	Intra	2	P00505	GOT2	No	338	P00505	GOT2	No	82	DR	III
206.36	Intra	4	P49411	TUFM	No	91	P49411	TUFM	No	88	DR	III
205.13	Intra	1	P22695	UQCRC2	No	250	P22695	UQCRC2	No	66	DR	III
205.12	Intra	1	P25705	ATP5F1A	No	161	P25705	ATP5F1A	No	261	DR	III
203.78	Intra	1	P16615	ATP2A2	No	476	P16615	ATP2A2	No	169	DR	III
203.41	Intra	2	P26583	HMGB2	No	157	P26583	HMGB2	No	150	DR	III
202.96	Intra	1	Q16718	NDUFA5	No	40	Q16718	NDUFA5	No	46	DR	III
202.68	Intra	2	P0DMV9	HSPA1B	Yes	100	P0DMV9	HSPA1B	Yes	77	DR	III
201.49	Intra	7	P10412	HIST1H1E	No	64	P10412	HIST1H1E	No	52	DR	III
201.38	Intra	1	P53985	SLC16A1	No	224	P53985	SLC16A1	No	216	DR	III
201.18	Intra	2	P48047	ATP5PO	No	73	P48047	ATP5PO	No	98	DR	III
200.68	Intra	2	Q71DI3	HIST2H3A	No	57	Q71DI3	HIST2H3A	No	24	DR	III
199.29	Intra	2	P07197	NEFM	No	684	P07197	NEFM	No	677	DR	III
199.25	Inter	9	P35232	PHB	No	208	Q99623	PHB2	No	218	DR	III
199.12	Inter	4	O43402	EMC8	No	100	Q15006	EMC2	No	136	DR	III
198.98	Intra	4	P46777	RPL5	No	188	P46777	RPL5	No	178	DR	III
198.87	Intra	2	Q07065	CKAP4	Yes	260	Q07065	CKAP4	Yes	264	DR	III
198.33	Inter	1	Q14254	FLOT2	Yes	199	O75955	FLOT1	Yes	184	DR	III
196.52	Intra	1	P06733	ENO1	No	420	P06733	ENO1	No	434	DR	III
195.88	Inter	1	O60814	HIST1H2BK	No	121	Q71DI3	HIST2H3A	No	5	DR	III
195.83	Intra	1	P14625	HSP90B1	No	682	P14625	HSP90B1	No	547	DR	III
194.48	Intra	1	P61604	HSPE1	No	54	P61604	HSPE1	No	56	DR	III
194.43	Intra	2	Q14254	FLOT2	Yes	321	Q14254	FLOT2	Yes	305	DR	III
194.43	Intra	4	Q01105	SET	No	189	Q01105	SET	No	177	DR	III
194	Intra	2	P00441	SOD1	Yes	137	P00441	SOD1	Yes	71	DR	III
193.02	Intra	7	O75955	FLOT1	Yes	285	O75955	FLOT1	Yes	277	DR	III
191.89	Intra	3	P10412	HIST1H1E	No	75	P10412	HIST1H1E	No	34	DR	III
191.53	Inter	1	O75955	FLOT1	Yes	302	Q14254	FLOT2	Yes	321	DR	III
191.45	Intra	2	P62807	HIST1H2BC	No	35	P62807	HIST1H2BC	No	86	DR	III
191.45	Intra	1	Q71DI3	HIST2H3A	No	24	Q71DI3	HIST2H3A	No	15	DR	III
191.4	Intra	2	P39019	RPS19	No	115	P39019	RPS19	No	122	DR	III
190.84	Intra	2	P14625	HSP90B1	No	428	P14625	HSP90B1	No	404	DR	III
190.54	Inter	2	P62807	HIST1H2BC	No	86	P0C0S8	HIST1H2AG	No	37	DR	III
190.1	Intra	1	P40939	HADHA	Yes	540	P40939	HADHA	Yes	519	DR	III
187.99	Inter	2	P62807	HIST1H2BC	No	5	Q71DI3	HIST2H3A	No	5	DR	III
187.8	Intra	1	P0C0S8	HIST1H2AG	No	119	P0C0S8	HIST1H2AG	No	126	DR	III
187.72	Inter	1	Q14254	FLOT2	Yes	211	Q8NI27	THOC2	Yes	834	DR	III
187.49	Intra	1	P07355	ANXA2	Yes	9	P07355	ANXA2	Yes	227	DR	III
187.33	Intra	1	P67936	TPM4	No	13	P67936	TPM4	No	76	DR	III
187.14	Intra	3	P10412	HIST1H1E	No	106	P10412	HIST1H1E	No	110	DR	III
186.97	Inter	1	P62491	RAB11A	Yes	179	Q15907	RAB11B	Yes	58	DR	III
185.96	Inter	1	Q71DI3	HIST2H3A	No	57	Q9Y676	MRPS18B	No	156	DR	III
184.44	Intra	2	P0DPI2	GATD3A	No	233	P0DPI2	GATD3A	No	219	DR	III
184.22	Intra	1	P13073	COX4I1	No	29	P13073	COX4I1	No	60	DR	III
183.72	Intra	4	Q15758	SLC1A5	No	522	Q15758	SLC1A5	No	537	DR	III
183.31	Intra	3	P04406	GAPDH	No	215	P04406	GAPDH	No	194	DR	III
183.26	Intra	1	P10412	HIST1H1E	No	117	P10412	HIST1H1E	No	52	DR	III
182.92	Intra	1	P06748	NPM1	No	239	P06748	NPM1	No	250	DR	III
182.23	Intra	1	O15400	STX7	Yes	138	O15400	STX7	Yes	116	DR	III
181.69	Intra	3	P16615	ATP2A2	No	533	P16615	ATP2A2	No	510	DR	III
181.53	Intra	1	P07197	NEFM	No	860	P07197	NEFM	No	875	DR	III
181.44	Intra	1	P16104	H2AFX	No	128	P16104	H2AFX	No	135	DR	III
180.83	Intra	1	P16949	STMN1	No	100	P16949	STMN1	No	109	DR	III
180.74	Inter	1	P36543	ATP6V1E1	Yes	62	O75348	ATP6V1G1	Yes	58	DR	III
179.6	Inter	2	P82909	MRPS36	No	17	P09622	DLD	No	445	DR	III
179.51	Intra	5	Q9Y5K8	ATP6V1D	Yes	20	Q9Y5K8	ATP6V1D	Yes	24	DR	III
179.16	Intra	2	P10412	HIST1H1E	No	34	P10412	HIST1H1E	No	90	DR	III
178.65	Intra	1	P30050	RPL12	No	48	P30050	RPL12	No	40	DR	III
178.51	Intra	1	P07355	ANXA2	Yes	313	P07355	ANXA2	Yes	279	DR	III
178.49	Intra	1	Q01518	CAP1	Yes	81	Q01518	CAP1	Yes	63	DR	III
177.77	Inter	1	Q92569	PIK3R3	No	179	P38646	HSPA9	No	300	DR	III
176.26	Intra	4	P06280	GLA	Yes	314	P06280	GLA	Yes	393	DR	III
176	Intra	2	P11117	ACP2	Yes	153	P11117	ACP2	Yes	49	DR	III
175.65	Inter	1	Q93079	HIST1H2BH	No	5	Q5QNW6	HIST2H2BF	No	21	DR	III
174.9	Intra	1	Q99623	PHB2	No	236	Q99623	PHB2	No	244	DR	III
174.73	Intra	3	Q8NC51	SERBP1	No	303	Q8NC51	SERBP1	No	299	DR	III
174.48	Intra	3	P09874	PARP1	No	667	P09874	PARP1	No	662	DR	III
174.02	Intra	2	P36543	ATP6V1E1	Yes	69	P36543	ATP6V1E1	Yes	62	DR	III
173.73	Intra	1	P07197	NEFM	No	658	P07197	NEFM	No	664	DR	III
173.68	Inter	3	P09429	HMGB1	No	59	P26583	HMGB2	No	55	DR	III
173.62	Intra	1	P23284	PPIB	No	195	P23284	PPIB	No	186	DR	III
173.37	Intra	1	Q9NUP9	LIN7C	No	34	Q9NUP9	LIN7C	No	23	DR	III
172.57	Intra	1	P07195	LDHB	No	119	P07195	LDHB	No	332	DR	III
172.17	Intra	1	P0CG48	UBC	No	276	P0CG48	UBC	No	6	DR	III
172.15	Inter	1	Q93079	HIST1H2BH	No	5	P0C0S8	HIST1H2AG	No	37	DR	III
171.74	Intra	1	P07355	ANXA2	Yes	47	P07355	ANXA2	Yes	81	DR	III
171.05	Intra	1	O14964	HGS	Yes	551	O14964	HGS	Yes	541	DR	III
170.05	Intra	1	Q96C01	FAM136A	No	27	Q96C01	FAM136A	No	138	DR	III
169.93	Intra	3	Q99470	SDF2	No	75	Q99470	SDF2	No	87	DR	III
169.52	Intra	3	P62937	PPIA	No	28	P62937	PPIA	No	131	DR	III
168.98	Intra	1	P05556	ITGB1	No	134	P05556	ITGB1	No	87	DR	III
168.54	Intra	5	Q14257	RCN2	No	64	Q14257	RCN2	No	71	DR	III
168.02	Intra	1	P10412	HIST1H1E	No	90	P10412	HIST1H1E	No	117	DR	III
167.09	Intra	1	Q96BR5	COA7	No	219	Q96BR5	COA7	No	211	DR	III
166.82	Intra	1	P41252	IARS	No	375	P41252	IARS	No	382	DR	III
165.18	Intra	1	P51572	BCAP31	No	149	P51572	BCAP31	No	138	DR	III
164.33	Intra	2	Q9UMR5	PPT2	Yes	265	Q9UMR5	PPT2	Yes	212	DR	III
161.68	Intra	2	P30101	PDIA3	No	347	P30101	PDIA3	No	289	DR	III
161.67	Inter	1	Q71DI3	HIST2H3A	No	57	P62807	HIST1H2BC	No	5	DR	III
161.12	Inter	1	P50991	CCT4	No	55	P17987	TCP1	No	126	DR	III
160.91	Intra	2	P06733	ENO1	No	233	P06733	ENO1	No	54	DR	III
158.79	Inter	4	Q14254	FLOT2	Yes	280	O75955	FLOT1	Yes	285	DR	III
157.82	Inter	1	P62807	HIST1H2BC	No	109	P62805	HIST1H4A	No	9	DR	III
157.82	Inter	2	P62807	HIST1H2BC	No	5	P0C0S8	HIST1H2AG	No	37	DR	III
157.34	Intra	2	P40926	MDH2	No	215	P40926	MDH2	No	185	DR	III
157.2	Intra	3	P50897	PPT1	Yes	216	P50897	PPT1	Yes	223	DR	III
155.53	Intra	1	P08758	ANXA5	Yes	97	P08758	ANXA5	Yes	86	DR	III
155.43	Intra	1	P52815	MRPL12	No	173	P52815	MRPL12	No	183	DR	III
155.16	Intra	1	P21333	FLNA	No	1477	P21333	FLNA	No	1452	DR	III
155	Inter	1	P62805	HIST1H4A	No	92	Q71DI3	HIST2H3A	No	57	DR	III
153.54	Intra	2	Q13428	TCOF1	No	904	Q13428	TCOF1	No	909	DR	III
153.12	Intra	2	P08670	VIM	No	445	P08670	VIM	No	402	DR	III
153.04	Intra	2	Q99832	CCT7	No	292	Q99832	CCT7	No	320	DR	III
152.7	Intra	1	Q15907	RAB11B	Yes	179	Q15907	RAB11B	Yes	58	DR	III
152.47	Inter	1	P05114	HMGN1	No	14	P62807	HIST1H2BC	No	121	DR	III
152.11	Intra	1	Q07157	TJP1	No	194	Q07157	TJP1	No	191	DR	III
151.97	Intra	2	P0DMV9	HSPA1B	Yes	507	P0DMV9	HSPA1B	Yes	512	DR	III
151.29	Intra	1	Q8WXF1	PSPC1	No	344	Q8WXF1	PSPC1	No	346	DR	III
150.99	Intra	2	P09622	DLD	No	104	P09622	DLD	No	267	DR	III
150.93	Intra	1	Q07020	RPL18	No	119	Q07020	RPL18	No	97	DR	III
150.49	Intra	1	P04181	OAT	No	66	P04181	OAT	No	107	DR	III
149.95	Intra	1	P10586	PTPRF	No	994	P10586	PTPRF	No	906	DR	III
149.3	Intra	1	P63261	ACTG1	Yes	315	P63261	ACTG1	Yes	328	DR	III
149.05	Intra	2	P11021	HSPA5	Yes	353	P11021	HSPA5	Yes	340	DR	III
147.75	Inter	1	P82650	MRPS22	No	211	Q9Y676	MRPS18B	No	156	DR	III
147.75	Intra	1	Q9NVI7	ATAD3A	No	165	Q9NVI7	ATAD3A	No	183	DR	III
147.73	Intra	2	P16615	ATP2A2	No	502	P16615	ATP2A2	No	510	DR	III
147.62	Intra	1	Q14980	NUMA1	No	755	Q14980	NUMA1	No	751	DR	III
145.72	Inter	1	O60814	HIST1H2BK	No	121	Q53EL6	PDCD4	No	115	DR	III
145.61	Intra	1	O95292	VAPB	No	118	O95292	VAPB	No	45	DR	III
143.39	Intra	3	P40925	MDH1	No	239	P40925	MDH1	No	236	DR	III
142.56	Intra	1	P27635	RPL10	No	82	P27635	RPL10	No	74	DR	III
141.25	Intra	1	P26038	MSN	No	501	P26038	MSN	No	514	DR	III
141.08	Intra	4	P07339	CTSD	Yes	348	P07339	CTSD	Yes	341	DR	III
140.98	Intra	1	P12532	CKMT1A	No	199	P12532	CKMT1A	No	291	DR	III
139.97	Intra	1	O60716	CTNND1	No	146	O60716	CTNND1	No	142	DR	III
139.6	Inter	1	P58876	HIST1H2BD	No	5	P62807	HIST1H2BC	No	21	DR	III
137.95	Intra	2	P40926	MDH2	No	239	P40926	MDH2	No	329	DR	III
136.49	Intra	2	Q13428	TCOF1	No	444	Q13428	TCOF1	No	449	DR	III
136.02	Inter	1	Q93079	HIST1H2BH	No	5	Q71DI3	HIST2H3A	No	5	DR	III
134.61	Intra	1	P38606	ATP6V1A	Yes	580	P38606	ATP6V1A	Yes	587	DR	III
134.08	Intra	1	O00264	PGRMC1	No	105	O00264	PGRMC1	No	102	DR	III
134.06	Intra	1	Q99942	RNF5	No	93	Q99942	RNF5	No	86	DR	III
133.98	Intra	1	Q15149	PLEC	No	2037	Q15149	PLEC	No	1659	DR	III
133.04	Intra	1	Q9Y6I9	TEX264	No	160	Q9Y6I9	TEX264	No	163	DR	III
132.84	Intra	1	O75348	ATP6V1G1	Yes	15	O75348	ATP6V1G1	Yes	21	DR	III
132.62	Intra	1	P50914	RPL14	No	177	P50914	RPL14	No	187	DR	III
132.09	Intra	1	P12956	XRCC6	No	461	P12956	XRCC6	No	468	DR	III
131.03	Intra	4	P36957	DLST	No	154	P36957	DLST	No	145	DR	III
130.01	Intra	2	O75390	CS	No	76	O75390	CS	No	464	DR	III
129.88	Inter	2	Q93079	HIST1H2BH	No	5	P0C0S8	HIST1H2AG	No	6	DR	III
129.36	Intra	1	Q9P2E9	RRBP1	No	743	Q9P2E9	RRBP1	No	746	DR	III
128.64	Intra	1	Q14254	FLOT2	Yes	223	Q14254	FLOT2	Yes	216	DR	III
127.91	Intra	1	P06576	ATP5F1B	No	259	P06576	ATP5F1B	No	159	DR	III
124.92	Intra	2	P34897	SHMT2	No	181	P34897	SHMT2	No	103	DR	III
124.51	Intra	1	P38646	HSPA9	No	394	P38646	HSPA9	No	314	DR	III
123.81	Inter	1	P43351	RAD52	No	323	P11021	HSPA5	Yes	579	DR	III
123.51	Intra	1	Q03252	LMNB2	No	93	Q03252	LMNB2	No	81	DR	III
122.19	Intra	1	P07686	HEXB	Yes	465	P07686	HEXB	Yes	517	DR	III
120.46	Intra	1	Q71DI3	HIST2H3A	No	123	Q71DI3	HIST2H3A	No	5	DR	III
120.15	Intra	1	P29401	TKT	No	319	P29401	TKT	No	314	DR	III
119.53	Intra	1	P50914	RPL14	No	177	P50914	RPL14	No	171	DR	III
119.5	Intra	1	P23284	PPIB	No	116	P23284	PPIB	No	84	DR	III
119.29	Intra	1	P61604	HSPE1	No	70	P61604	HSPE1	No	8	DR	III
119.29	Inter	1	Q6ZN66	GBP6	No	533	Q9NWB6	ARGLU1	No	239	DR	III
118.63	Inter	1	P62807	HIST1H2BC	No	5	P62805	HIST1H4A	No	9	DR	III
118.33	Intra	1	Q8NC51	SERBP1	No	68	Q8NC51	SERBP1	No	72	DR	III
118.28	Inter	1	P62807	HIST1H2BC	No	5	Q9Y676	MRPS18B	No	156	DR	III
117.96	Inter	1	Q15545	TAF7	No	315	Q71DI3	HIST2H3A	No	5	DR	III
116.88	Intra	1	Q9Y277	VDAC3	No	236	Q9Y277	VDAC3	No	15	DR	III
116.77	Inter	1	Q14254	FLOT2	Yes	280	Q70IA6	MOB2	No	16	DR	III
116.74	Intra	1	P18077	RPL35A	No	54	P18077	RPL35A	No	95	DR	III
116.52	Intra	1	Q5JVF3	PCID2	Yes	201	Q5JVF3	PCID2	Yes	213	DR	III
116.35	Intra	1	P61604	HSPE1	No	54	P61604	HSPE1	No	99	DR	III
115.56	Intra	1	P50897	PPT1	Yes	174	P50897	PPT1	Yes	216	DR	III
114.97	Intra	1	Q86WJ1	CHD1L	No	879	Q86WJ1	CHD1L	No	757	DR	III
114.67	Intra	2	P10809	HSPD1	No	133	P10809	HSPD1	No	125	DR	III
113.63	Intra	1	P07900	HSP90AA1	Yes	443	P07900	HSP90AA1	Yes	615	DR	III
113.41	Inter	1	O75044	SRGAP2	Yes	921	Q71DI3	HIST2H3A	No	5	DR	III
111.73	Intra	1	P05141	SLC25A5	No	245	P05141	SLC25A5	No	147	DR	III
111.65	Intra	3	P40926	MDH2	No	215	P40926	MDH2	No	307	DR	III
110.36	Intra	1	Q9NWB6	ARGLU1	No	239	Q9NWB6	ARGLU1	No	232	DR	III
109.36	Intra	1	P30101	PDIA3	No	494	P30101	PDIA3	No	417	DR	III
107.99	Inter	1	O14979	HNRNPDL	No	142	Q8IUX7	AEBP1	No	121	DR	III
107.9	Inter	1	Q71DI3	HIST2H3A	No	123	P0C0S8	HIST1H2AG	No	120	DR	III
107.24	Inter	1	Q9H2W6	MRPL46	No	132	Q12965	MYO1E	No	631	DR	III
105.78	Inter	1	Q86XJ1	GAS2L3	No	443	Q00059	TFAM	No	97	DR	III
105.46	Intra	1	P40926	MDH2	No	203	P40926	MDH2	No	314	DR	III
105.36	Intra	1	P38159	RBMX	No	30	P38159	RBMX	No	72	DR	III
103.44	Intra	1	Q14978	NOLC1	No	452	Q14978	NOLC1	No	446	DR	III
102.72	Intra	1	P53985	SLC16A1	No	211	P53985	SLC16A1	No	219	DR	III
102.29	Inter	3	P62807	HIST1H2BC	No	35	P0C0S8	HIST1H2AG	No	37	DR	III
101.75	Inter	1	Q9P0L0	VAPA	Yes	125	O95292	VAPB	No	45	DR	III
100.19	Intra	1	P45880	VDAC2	No	31	P45880	VDAC2	No	43	DR	III
100.02	Inter	1	Q9BQG0	MYBBP1A	No	1257	P54819	AK2	No	1	DR	III
99.75	Inter	1	O14578	CIT	Yes	614	P10809	HSPD1	No	473	DR	III
99.57	Intra	1	P09622	DLD	No	104	P09622	DLD	No	430	DR	III
94.26	Intra	1	P42126	ECI1	No	283	P42126	ECI1	No	260	DR	III
94.26	Intra	1	Q13423	NNT	No	171	Q13423	NNT	No	433	DR	III
92.92	Intra	1	P21964	COMT	No	212	P21964	COMT	No	263	DR	III
92.57	Intra	1	P10809	HSPD1	No	58	P10809	HSPD1	No	125	DR	III
91.62	Intra	2	P63261	ACTG1	Yes	291	P63261	ACTG1	Yes	326	DR	III
91.56	Inter	1	Q9Y6Y0	IVNS1ABP	No	464	P62701	RPS4X	Yes	259	DR	III
90.99	Intra	1	P55145	MANF	No	94	P55145	MANF	No	108	DR	III
90.71	Intra	3	P08670	VIM	No	439	P08670	VIM	No	445	DR	III
90.54	Intra	1	P12956	XRCC6	No	516	P12956	XRCC6	No	468	DR	III
89.86	Intra	1	P00367	GLUD1	Yes	162	P00367	GLUD1	Yes	187	DR	III
89.66	Intra	1	Q07065	CKAP4	Yes	405	Q07065	CKAP4	Yes	388	DR	III
89.37	Intra	1	P30405	PPIF	No	73	P30405	PPIF	No	86	DR	III
87.76	Intra	1	Q13347	EIF3I	No	282	Q13347	EIF3I	No	264	DR	III
85.52	Inter	2	Q14254	FLOT2	Yes	266	Q9HAV0	GNB4	Yes	0	DR	III
85.08	Inter	1	P62807	HIST1H2BC	No	86	P20671	HIST1H2AD	No	37	DR	III
84.66	Intra	1	P0DMV9	HSPA1B	Yes	512	P0DMV9	HSPA1B	Yes	190	DR	III
84.61	Intra	1	P07196	NEFL	No	370	P07196	NEFL	No	362	DR	III
84.02	Intra	1	Q9BQ69	MACROD1	No	206	Q9BQ69	MACROD1	No	211	DR	III
83.82	Inter	1	P52815	MRPL12	No	173	Q9NXG2	THUMPD1	No	101	DR	III
83.61	Intra	1	P0DMV9	HSPA1B	Yes	539	P0DMV9	HSPA1B	Yes	451	DR	III
81.45	Inter	1	P62807	HIST1H2BC	No	121	Q9BUD6	SPON2	No	299	DR	III
80.38	Intra	1	P13804	ETFA	Yes	301	P13804	ETFA	Yes	226	DR	III
80.38	Intra	2	P47914	RPL29	No	149	P47914	RPL29	No	156	DR	III
79.45	Intra	1	P06576	ATP5F1B	No	480	P06576	ATP5F1B	No	522	DR	III
78.19	Intra	1	P31946	YWHAB	No	70	P31946	YWHAB	No	77	DR	III
77.93	Intra	1	O75879	GATB	No	529	O75879	GATB	No	536	DR	III
77.06	Intra	1	Q9BSH4	TACO1	No	93	Q9BSH4	TACO1	No	185	DR	III
76.05	Intra	1	P07355	ANXA2	Yes	204	P07355	ANXA2	Yes	206	DR	III
75.38	Intra	1	P0CG48	UBC	No	239	P0CG48	UBC	No	261	DR	III
75.38	Intra	1	P0CG48	UBC	No	261	P0CG48	UBC	No	276	DR	III
74.16	Inter	1	Q9BUB4	ADAT1	No	273	P31040	SDHA	No	167	DR	III
72.02	Inter	1	Q06830	PRDX1	Yes	120	P32119	PRDX2	No	10	DR	III
71.71	Intra	1	P10809	HSPD1	No	473	P10809	HSPD1	No	125	DR	III
69.64	Intra	1	P50897	PPT1	Yes	217	P50897	PPT1	Yes	224	DR	III
67.85	Intra	1	P16615	ATP2A2	No	169	P16615	ATP2A2	No	135	DR	III
67.76	Inter	1	P63104	YWHAZ	Yes	68	Q13315	ATM	No	296	DR	III
67.76	Inter	1	P15311	EZR	No	523	P07197	NEFM	No	314	DR	III
67.68	Intra	1	P10809	HSPD1	No	396	P10809	HSPD1	No	196	DR	III
67.52	Intra	1	P26583	HMGB2	No	59	P26583	HMGB2	No	55	DR	III
67.33	Intra	1	P07954	FH	No	256	P07954	FH	No	263	DR	III
66.99	Intra	1	P34897	SHMT2	No	409	P34897	SHMT2	No	103	DR	III
65.44	Inter	1	P40429	RPL13A	No	134	Q6UWJ1	TMCO3	No	1	DR	III
64	Inter	1	P62263	RPS14	No	61	P10809	HSPD1	No	87	DR	III
63.41	Intra	2	P06733	ENO1	No	60	P06733	ENO1	No	197	DR	III
62.82	Inter	1	Q93079	HIST1H2BH	No	5	P62807	HIST1H2BC	No	17	DR	III
61.41	Intra	1	Q16822	PCK2	No	108	Q16822	PCK2	No	100	DR	III
61.3	Intra	1	O75390	CS	No	382	O75390	CS	No	352	DR	III
61.3	Intra	2	Q9UHA4	LAMTOR3	Yes	5	Q9UHA4	LAMTOR3	Yes	11	DR	III
60.15	Intra	1	P63261	ACTG1	Yes	291	P63261	ACTG1	Yes	328	DR	III
58.66	Inter	1	Q8WXR4	MYO3B	No	523	Q71DI3	HIST2H3A	No	15	DR	III
58.64	Intra	1	Q9P258	RCC2	No	320	Q9P258	RCC2	No	377	DR	III
58.6	Intra	1	P61604	HSPE1	No	54	P61604	HSPE1	No	66	DR	III
57.71	Inter	1	P0C0S8	HIST1H2AG	No	37	Q71DI3	HIST2H3A	No	19	DR	III
57.5	Inter	1	Q9P2E9	RRBP1	No	743	C9JE40	PATL2	No	371	DR	III
56.94	Intra	1	Q9NVI7	ATAD3A	No	246	Q9NVI7	ATAD3A	No	246	DR	III
56.94	Intra	1	P07355	ANXA2	Yes	302	P07355	ANXA2	Yes	308	DR	III
55.31	Inter	1	O60814	HIST1H2BK	No	121	Q14764	MVP	No	299	DR	III
55.13	Intra	1	P63104	YWHAZ	Yes	68	P63104	YWHAZ	Yes	75	DR	III
55.13	Intra	1	P06733	ENO1	No	54	P06733	ENO1	No	197	DR	III
55.13	Inter	1	P35232	PHB	No	208	Q8TDF6	RASGRP4	No	3	DR	III
54.67	Intra	1	Q12931	TRAP1	No	699	Q12931	TRAP1	No	653	DR	III
54.53	Intra	1	P10809	HSPD1	No	96	P10809	HSPD1	No	87	DR	III
53.75	Intra	1	Q9H3G5	CPVL	Yes	413	Q9H3G5	CPVL	Yes	265	DR	III
53.47	Inter	1	P14314	PRKCSH	No	158	Q9Y624	F11R	Yes	0	DR	III
53.47	Intra	1	Q9Y2Z4	YARS2	No	355	Q9Y2Z4	YARS2	No	367	DR	III
53.47	Inter	1	O15269	SPTLC1	No	222	Q9BT40	INPP5K	No	10	DR	III
52.84	Inter	1	Q9BZI7	UPF3B	No	252	Q14978	NOLC1	No	62	DR	III
52.59	Inter	1	O75955	FLOT1	Yes	285	P26641	EEF1G	No	243	DR	III
52.59	Inter	1	Q71DI3	HIST2H3A	No	57	Q96AA8	JAKMIP2	No	412	DR	III
52.58	Intra	2	P62807	HIST1H2BC	No	5	P62807	HIST1H2BC	No	17	DR	III
52.27	Intra	1	P24534	EEF1B2	No	129	P24534	EEF1B2	No	133	DR	III
52.25	Intra	1	P30101	PDIA3	No	296	P30101	PDIA3	No	332	DR	III
51.05	Intra	1	P10809	HSPD1	No	156	P10809	HSPD1	No	196	DR	III
50.31	Inter	1	P63104	YWHAZ	Yes	49	Q9UPN3	MACF1	No	6534	DR	III
50.31	Inter	1	P11021	HSPA5	Yes	352	Q9NS67	GPR27	No	280	DR	III
50.29	Intra	1	P13804	ETFA	Yes	139	P13804	ETFA	Yes	158	DR	III
49.54	Intra	1	O95831	AIFM1	No	278	O95831	AIFM1	No	286	DR	III
49.54	Intra	2	P50897	PPT1	Yes	253	P50897	PPT1	Yes	224	DR	III
49.54	Intra	1	Q15084	PDIA6	No	150	Q15084	PDIA6	No	136	DR	III
49.54	Intra	1	Q92575	UBXN4	No	269	Q92575	UBXN4	No	258	DR	III
49.1	Inter	1	P36543	ATP6V1E1	Yes	145	P38606	ATP6V1A	Yes	5	DR	III
48.28	Inter	1	P10809	HSPD1	No	314	Q13310	PABPC4	No	277	DR	III
47.76	Inter	1	Q9UL68	MYT1L	No	890	O43491	EPB41L2	Yes	195	DR	III
47.07	Intra	1	Q09666	AHNAK	Yes	326	Q09666	AHNAK	Yes	313	DR	III
47.07	Inter	1	P23528	CFL1	No	12	Q9Y2L1	DIS3	No	714	DR	III
47.07	Inter	1	P49411	TUFM	No	256	Q9NR48	ASH1L	No	2529	DR	III
47.07	Inter	1	Q6UX04	CWC27	Yes	308	Q9UI33	SCN11A	No	860	DR	III
46.89	Intra	1	O75643	SNRNP200	No	60	O75643	SNRNP200	No	55	DR	III
46.75	Inter	1	Q03164	KMT2A	No	1364	P35232	PHB	No	208	DR	III
46.62	Inter	1	Q6IAA8	LAMTOR1	Yes	103	Q9UKX7	NUP50	No	368	DR	III
46.57	Inter	1	P61604	HSPE1	No	70	Q9NR50	EIF2B3	No	189	DR	III
45.63	Inter	1	P20674	COX5A	No	87	P09669	COX6C	No	0	DR	III
45.26	Inter	1	Q99623	PHB2	No	218	Q9ULE0	WWC3	No	46	DR	III
45.16	Inter	1	P38646	HSPA9	No	467	P0DJH9	RD3L	No	178	DR	III
44.8	Intra	2	P10809	HSPD1	No	218	P10809	HSPD1	No	196	DR	III
44.51	Inter	1	Q5TDH0	DDI2	No	289	Q66GS9	CEP135	No	289	DR	III
44.3	Inter	1	Q9H3G5	CPVL	Yes	412	Q13061	TRDN	No	187	DR	III
43.31	Inter	1	P07196	NEFL	No	302	Q8NCM8	DYNC2H1	No	890	DR	III
42.11	Inter	1	P62807	HIST1H2BC	No	109	O95239	KIF4A	Yes	1124	DR	III
41.98	Inter	2	P11021	HSPA5	Yes	326	P22897	MRC1	No	1292	DR	III
41.96	Inter	1	P62701	RPS4X	Yes	106	Q9P1Y6	PHRF1	No	1195	DR	III
41.65	Inter	1	Q96G46	DUS3L	No	619	P07197	NEFM	No	314	DR	III
41.57	Intra	1	Q8IY67	RAVER1	No	190	Q8IY67	RAVER1	No	183	DR	III
41.57	Inter	1	Q6IAA8	LAMTOR1	Yes	60	Q9UHA4	LAMTOR3	Yes	5	DR	III
41.24	Intra	1	Q71DI3	HIST2H3A	No	57	Q71DI3	HIST2H3A	No	65	DR	III
41.09	Inter	1	P19793	RXRA	No	201	Q5XKE5	KRT79	No	0	DR	III
41.05	Inter	1	O75712	GJB3	No	4	Q92614	MYO18A	No	11	DR	III
40.96	Intra	1	O75955	FLOT1	Yes	285	O75955	FLOT1	Yes	293	DR	III
40.36	Intra	1	P84157	MXRA7	No	147	P84157	MXRA7	No	154	DR	III
40.04	Inter	1	P11142	HSPA8	Yes	246	O95425	SVIL	Yes	1786	DR	III
40	Intra	1	P00367	GLUD1	Yes	352	P00367	GLUD1	Yes	191	DR	III
393.17	Inter	2	Q8N122	RPTOR	Yes	97	P42345	MTOR	Yes	2066	IT	I
378.48	Intra	5	P30101	PDIA3	No	147	P30101	PDIA3	No	129	IT	I
321.85	Intra	1	Q07065	CKAP4	Yes	260	Q07065	CKAP4	Yes	264	IT	I
312.82	Inter	1	P36543	ATP6V1E1	Yes	145	P38606	ATP6V1A	Yes	5	IT	I
301.67	Intra	3	Q96HS1	PGAM5	No	116	Q96HS1	PGAM5	No	144	IT	I
294	Intra	1	P54886	ALDH18A1	No	432	P54886	ALDH18A1	No	424	IT	I
289.9	Intra	2	P07237	P4HB	No	375	P07237	P4HB	No	328	IT	I
282.89	Intra	4	Q99623	PHB2	No	236	Q99623	PHB2	No	244	IT	I
282.21	Intra	2	P09669	COX6C	No	60	P09669	COX6C	No	67	IT	I
281.94	Inter	3	Q99623	PHB2	No	262	P35232	PHB	No	202	IT	I
275.17	Intra	1	P63104	YWHAZ	Yes	68	P63104	YWHAZ	Yes	75	IT	I
268.41	Intra	2	O43169	CYB5B	No	39	O43169	CYB5B	No	34	IT	I
265.69	Intra	1	P0DMV9	HSPA1B	Yes	539	P0DMV9	HSPA1B	Yes	451	IT	I
264.12	Intra	1	P21281	ATP6V1B2	Yes	48	P21281	ATP6V1B2	Yes	109	IT	I
262.14	Intra	2	Q16778	HIST2H2BE	No	5	Q16778	HIST2H2BE	No	21	IT	I
260.97	Intra	3	P53985	SLC16A1	No	224	P53985	SLC16A1	No	219	IT	I
260.63	Intra	1	Q13136	PPFIA1	Yes	384	Q13136	PPFIA1	Yes	377	IT	I
255.89	Intra	2	P14625	HSP90B1	No	663	P14625	HSP90B1	No	683	IT	I
255.85	Inter	1	Q15233	NONO	No	190	P23246	SFPQ	No	413	IT	I
254.07	Intra	5	P25705	ATP5F1A	No	531	P25705	ATP5F1A	No	427	IT	I
253.1	Intra	1	P09622	DLD	No	346	P09622	DLD	No	159	IT	I
252.32	Intra	2	P53985	SLC16A1	No	224	P53985	SLC16A1	No	211	IT	I
252.22	Intra	3	P07197	NEFM	No	307	P07197	NEFM	No	314	IT	I
252.21	Intra	2	P06733	ENO1	No	326	P06733	ENO1	No	330	IT	I
251.75	Intra	2	P12532	CKMT1A	No	199	P12532	CKMT1A	No	291	IT	I
251.58	Intra	6	Q13813	SPTAN1	No	2052	Q13813	SPTAN1	No	2063	IT	I
251.2	Inter	4	Q71DI3	HIST2H3A	No	57	Q93077	HIST1H2AC	No	76	IT	I
251.04	Intra	1	P54819	AK2	No	93	P54819	AK2	No	1	IT	I
249.13	Inter	2	P35232	PHB	No	202	Q99623	PHB2	No	216	IT	I
248.59	Intra	6	P61769	B2M	No	111	P61769	B2M	No	26	IT	I
247.79	Inter	2	P38606	ATP6V1A	Yes	443	P21281	ATP6V1B2	Yes	403	IT	I
247.3	Intra	1	P10412	HIST1H1E	No	90	P10412	HIST1H1E	No	110	IT	I
244.18	Intra	2	Q12931	TRAP1	No	332	Q12931	TRAP1	No	369	IT	I
242.48	Intra	1	P52272	HNRNPM	No	388	P52272	HNRNPM	No	381	IT	I
238.66	Intra	1	P04040	CAT	Yes	480	P04040	CAT	Yes	476	IT	I
237.88	Intra	1	O94925	GLS	No	279	O94925	GLS	No	164	IT	I
236.16	Intra	1	Q15149	PLEC	No	1725	Q15149	PLEC	No	1718	IT	I
233.46	Intra	1	P40227	CCT6A	No	280	P40227	CCT6A	No	273	IT	I
233.13	Intra	1	Q00839	HNRNPU	No	551	Q00839	HNRNPU	No	352	IT	I
233	Intra	2	P30519	HMOX2	No	15	P30519	HMOX2	No	24	IT	I
232.88	Intra	2	Q71DI3	HIST2H3A	No	57	Q71DI3	HIST2H3A	No	24	IT	I
232.78	Inter	1	P22695	UQCRC2	No	92	P14927	UQCRB	No	3	IT	I
232.6	Intra	1	P62873	GNB1	Yes	14	P62873	GNB1	Yes	23	IT	I
229.6	Intra	1	Q16891	IMMT	No	269	Q16891	IMMT	No	282	IT	I
229.44	Intra	1	P62280	RPS11	No	144	P62280	RPS11	No	152	IT	I
229.17	Intra	2	O75390	CS	No	76	O75390	CS	No	464	IT	I
228.83	Intra	2	P45880	VDAC2	No	22	P45880	VDAC2	No	31	IT	I
228.12	Intra	2	P04843	RPN1	No	553	P04843	RPN1	No	538	IT	I
224.27	Intra	1	Q13347	EIF3I	No	282	Q13347	EIF3I	No	264	IT	I
223.53	Inter	4	O75955	FLOT1	Yes	302	Q14254	FLOT2	Yes	321	IT	I
223.32	Inter	1	P07900	HSP90AA1	Yes	632	P08238	HSP90AB1	Yes	607	IT	I
221.95	Intra	2	P10809	HSPD1	No	133	P10809	HSPD1	No	125	IT	I
221.84	Intra	1	P11142	HSPA8	Yes	246	P11142	HSPA8	Yes	251	IT	I
221.56	Intra	2	P16615	ATP2A2	No	502	P16615	ATP2A2	No	510	IT	I
220.8	Intra	1	P10412	HIST1H1E	No	34	P10412	HIST1H1E	No	26	IT	I
219.99	Intra	1	P50897	PPT1	Yes	253	P50897	PPT1	Yes	165	IT	I
219.56	Intra	1	P35580	MYH10	No	1308	P35580	MYH10	No	1301	IT	I
219.42	Intra	3	P08238	HSP90AB1	Yes	624	P08238	HSP90AB1	Yes	607	IT	I
219.24	Intra	1	Q14980	NUMA1	No	925	Q14980	NUMA1	No	939	IT	I
217.2	Intra	5	Q9Y5K8	ATP6V1D	Yes	20	Q9Y5K8	ATP6V1D	Yes	24	IT	I
216.57	Intra	2	P0DMV9	HSPA1B	Yes	159	P0DMV9	HSPA1B	Yes	512	IT	I
213.72	Intra	1	Q9Y4L1	HYOU1	No	91	Q9Y4L1	HYOU1	No	75	IT	I
213.59	Intra	1	P04075	ALDOA	No	42	P04075	ALDOA	No	312	IT	I
212.69	Intra	1	P23284	PPIB	No	195	P23284	PPIB	No	186	IT	I
211.84	Intra	2	P36543	ATP6V1E1	Yes	69	P36543	ATP6V1E1	Yes	62	IT	I
211.45	Intra	1	Q9UKV5	AMFR	Yes	586	Q9UKV5	AMFR	Yes	573	IT	I
206.38	Intra	1	P40429	RPL13A	No	191	P40429	RPL13A	No	187	IT	I
205.86	Intra	2	P54819	AK2	No	28	P54819	AK2	No	1	IT	I
205.56	Intra	2	P10412	HIST1H1E	No	106	P10412	HIST1H1E	No	110	IT	I
205.3	Intra	1	P11021	HSPA5	Yes	617	P11021	HSPA5	Yes	621	IT	I
204.86	Intra	12	P10809	HSPD1	No	58	P10809	HSPD1	No	75	IT	I
204.28	Intra	1	P16615	ATP2A2	No	169	P16615	ATP2A2	No	135	IT	I
204.03	Inter	1	Q9BV99	LRRC61	No	6	P53985	SLC16A1	No	216	IT	I
203.52	Intra	1	P07197	NEFM	No	671	P07197	NEFM	No	664	IT	I
201.95	Inter	1	Q14257	RCN2	No	64	P29320	EPHA3	No	645	IT	I
201.93	Intra	1	P12956	XRCC6	No	461	P12956	XRCC6	No	468	IT	I
201.7	Inter	4	Q16778	HIST2H2BE	No	58	Q71DI3	HIST2H3A	No	65	IT	I
201.49	Intra	1	P07910	HNRNPC	No	189	P07910	HNRNPC	No	198	IT	I
201.48	Intra	1	P35579	MYH9	No	1492	P35579	MYH9	No	1500	IT	I
199.78	Inter	1	P58876	HIST1H2BD	No	5	Q16778	HIST2H2BE	No	21	IT	I
199.68	Intra	1	Q13428	TCOF1	No	904	Q13428	TCOF1	No	909	IT	I
199.35	Intra	4	P07355	ANXA2	Yes	148	P07355	ANXA2	Yes	157	IT	I
199.29	Intra	1	P40926	MDH2	No	203	P40926	MDH2	No	314	IT	I
199.07	Intra	2	P10412	HIST1H1E	No	64	P10412	HIST1H1E	No	52	IT	I
199.02	Intra	1	P50914	RPL14	No	172	P50914	RPL14	No	165	IT	I
197.81	Intra	1	O15382	BCAT2	No	321	O15382	BCAT2	No	353	IT	I
197.6	Inter	1	P62899	RPL31	No	70	Q96K17	BTF3L4	No	18	IT	I
197.17	Intra	2	P22626	HNRNPA2B1	No	168	P22626	HNRNPA2B1	No	17	IT	I
196.78	Intra	2	O15173	PGRMC2	No	135	O15173	PGRMC2	No	193	IT	I
195.88	Intra	1	P00505	GOT2	No	338	P00505	GOT2	No	82	IT	I
195.41	Intra	3	P38606	ATP6V1A	Yes	580	P38606	ATP6V1A	Yes	587	IT	I
194.94	Intra	1	Q8NC51	SERBP1	No	68	Q8NC51	SERBP1	No	72	IT	I
193.83	Intra	1	P51572	BCAP31	No	149	P51572	BCAP31	No	158	IT	I
193.22	Inter	1	P62805	HIST1H4A	No	80	Q71DI3	HIST2H3A	No	80	IT	I
193.01	Intra	1	Q92575	UBXN4	No	269	Q92575	UBXN4	No	258	IT	I
192.64	Inter	3	Q14254	FLOT2	Yes	280	O75955	FLOT1	Yes	285	IT	I
192.3	Intra	9	O75955	FLOT1	Yes	285	O75955	FLOT1	Yes	277	IT	I
192.21	Intra	1	Q14BN4	SLMAP	No	265	Q14BN4	SLMAP	No	271	IT	I
191.45	Intra	1	Q9UJS0	SLC25A13	No	235	Q9UJS0	SLC25A13	No	4	IT	I
190.7	Intra	1	P09622	DLD	No	104	P09622	DLD	No	122	IT	I
190.57	Intra	1	Q16891	IMMT	No	286	Q16891	IMMT	No	282	IT	I
190.26	Intra	3	P10809	HSPD1	No	473	P10809	HSPD1	No	469	IT	I
189.91	Intra	1	O75348	ATP6V1G1	Yes	15	O75348	ATP6V1G1	Yes	21	IT	I
188.09	Intra	1	P61604	HSPE1	No	66	P61604	HSPE1	No	99	IT	I
187.16	Inter	5	P35232	PHB	No	208	Q99623	PHB2	No	218	IT	I
185.75	Intra	1	Q7KZF4	SND1	No	497	Q7KZF4	SND1	No	491	IT	I
185.33	Inter	1	P07900	HSP90AA1	Yes	443	P08238	HSP90AB1	Yes	607	IT	I
184.96	Intra	2	P22392	NME2	No	85	P22392	NME2	No	100	IT	I
184.31	Intra	1	P40926	MDH2	No	78	P40926	MDH2	No	239	IT	I
181.87	Inter	1	Q71DI3	HIST2H3A	No	57	Q93077	HIST1H2AC	No	126	IT	I
181.87	Inter	1	P62424	RPL7A	No	34	P49207	RPL34	No	105	IT	I
181.58	Intra	2	Q07020	RPL18	No	119	Q07020	RPL18	No	97	IT	I
180.19	Intra	2	Q9UBM7	DHCR7	No	13	Q9UBM7	DHCR7	No	3	IT	I
179.87	Inter	2	P0C0S5	H2AFZ	No	116	Q71DI3	HIST2H3A	No	123	IT	I
179.72	Intra	5	Q7L523	RRAGA	Yes	307	Q7L523	RRAGA	Yes	299	IT	I
179.51	Intra	1	P54802	NAGLU	Yes	59	P54802	NAGLU	Yes	465	IT	I
177.78	Intra	1	P14625	HSP90B1	No	161	P14625	HSP90B1	No	455	IT	I
177.04	Inter	1	Q71DI3	HIST2H3A	No	80	P62805	HIST1H4A	No	13	IT	I
177.04	Intra	2	Q96AG4	LRRC59	No	50	Q96AG4	LRRC59	No	73	IT	I
176.48	Intra	1	Q9UKV3	ACIN1	No	103	Q9UKV3	ACIN1	No	100	IT	I
175.74	Intra	1	P08238	HSP90AB1	Yes	347	P08238	HSP90AB1	Yes	435	IT	I
175.48	Intra	1	Q8WVM8	SCFD1	No	515	Q8WVM8	SCFD1	No	541	IT	I
174.98	Intra	1	P08670	VIM	No	445	P08670	VIM	No	402	IT	I
174.02	Intra	1	P19367	HK1	No	624	P19367	HK1	No	738	IT	I
173.72	Intra	1	P30101	PDIA3	No	362	P30101	PDIA3	No	332	IT	I
173.24	Intra	1	P04406	GAPDH	No	215	P04406	GAPDH	No	194	IT	I
173.14	Intra	1	P50914	RPL14	No	177	P50914	RPL14	No	171	IT	I
173.09	Intra	1	P14625	HSP90B1	No	671	P14625	HSP90B1	No	683	IT	I
172.94	Intra	1	Q14257	RCN2	No	64	Q14257	RCN2	No	71	IT	I
172.27	Inter	1	P62244	RPS15A	No	71	H3BN98	#N/A	No	185	IT	I
171.34	Inter	1	P23527	HIST1H2BO	No	5	Q71DI3	HIST2H3A	No	5	IT	I
170.87	Intra	2	P30101	PDIA3	No	347	P30101	PDIA3	No	289	IT	I
170.77	Intra	2	P13804	ETFA	Yes	139	P13804	ETFA	Yes	158	IT	I
170.72	Inter	1	Q02878	RPL6	No	124	Q9NZM3	ITSN2	No	1434	IT	I
170.43	Inter	2	P25705	ATP5F1A	No	123	P06576	ATP5F1B	No	133	IT	I
169.65	Intra	1	P30101	PDIA3	No	129	P30101	PDIA3	No	75	IT	I
169.41	Inter	1	P62888	RPL30	No	115	P49207	RPL34	No	115	IT	I
168.74	Intra	3	P27824	CANX	No	170	P27824	CANX	No	207	IT	I
167.87	Intra	1	P10809	HSPD1	No	389	P10809	HSPD1	No	396	IT	I
167.61	Intra	2	O00584	RNASET2	Yes	157	O00584	RNASET2	Yes	252	IT	I
166.66	Intra	1	P35232	PHB	No	202	P35232	PHB	No	208	IT	I
166.16	Intra	2	P16615	ATP2A2	No	533	P16615	ATP2A2	No	510	IT	I
164.8	Intra	1	Q71DI3	HIST2H3A	No	65	Q71DI3	HIST2H3A	No	5	IT	I
164.33	Intra	1	Q14978	NOLC1	No	647	Q14978	NOLC1	No	674	IT	I
163.67	Inter	3	P50991	CCT4	No	55	P17987	TCP1	No	126	IT	I
163.59	Intra	1	P34897	SHMT2	No	474	P34897	SHMT2	No	464	IT	I
163.16	Intra	1	P49411	TUFM	No	91	P49411	TUFM	No	88	IT	I
162.51	Intra	1	P53985	SLC16A1	No	211	P53985	SLC16A1	No	219	IT	I
162	Intra	2	Q14980	NUMA1	No	755	Q14980	NUMA1	No	751	IT	I
161.6	Inter	3	Q9BQD3	KXD1	Yes	32	P78537	BLOC1S1	Yes	83	IT	I
161.51	Inter	1	Q99880	HIST1H2BL	No	5	Q16778	HIST2H2BE	No	17	IT	I
161.33	Intra	1	Q96BR5	COA7	No	195	Q96BR5	COA7	No	211	IT	I
161.11	Intra	2	P36542	ATP5F1C	No	39	P36542	ATP5F1C	No	46	IT	I
160.91	Intra	1	P14866	HNRNPL	No	493	P14866	HNRNPL	No	538	IT	I
160.88	Intra	1	P26583	HMGB2	No	59	P26583	HMGB2	No	55	IT	I
160.78	Inter	2	P0C0S8	HIST1H2AG	No	37	Q16778	HIST2H2BE	No	21	IT	I
159.04	Intra	1	P31040	SDHA	No	608	P31040	SDHA	No	616	IT	I
158.32	Intra	1	P48047	ATP5PO	No	84	P48047	ATP5PO	No	90	IT	I
157.97	Intra	2	Q04637	EIF4G1	No	1206	Q04637	EIF4G1	No	1222	IT	I
157.31	Intra	1	P39019	RPS19	No	115	P39019	RPS19	No	122	IT	I
156.76	Intra	1	Q9P2E9	RRBP1	No	743	Q9P2E9	RRBP1	No	746	IT	I
156.62	Inter	1	P35232	PHB	No	83	Q99623	PHB2	No	200	IT	I
156.45	Intra	1	P10809	HSPD1	No	58	P10809	HSPD1	No	31	IT	I
155.86	Intra	1	P11142	HSPA8	Yes	325	P11142	HSPA8	Yes	319	IT	I
155.11	Inter	1	P21281	ATP6V1B2	Yes	48	P36543	ATP6V1E1	Yes	191	IT	I
154.45	Inter	1	P05204	HMGN2	No	36	Q71DI3	HIST2H3A	No	57	IT	I
153.67	Intra	2	P34897	SHMT2	No	469	P34897	SHMT2	No	103	IT	I
152.63	Inter	1	Q16778	HIST2H2BE	No	5	P62805	HIST1H4A	No	9	IT	I
152.31	Intra	1	P00338	LDHA	Yes	126	P00338	LDHA	Yes	81	IT	I
151.75	Intra	1	P54819	AK2	No	93	P54819	AK2	No	0	IT	I
151.66	Intra	1	P67775	PPP2CA	Yes	41	P67775	PPP2CA	Yes	34	IT	I
[truncated: 1,089 more rows]
