# Supplementary material for: Cross-linking of the endolysosomal system reveals potential flotillin structures and cargo
Source: Nat Commun. 2022 Oct 20;13:6212. doi: 10.1038/s41467-022-33951-0 (PMC9584938; doi:10.1038/s41467-022-33951-0)
Supplement: Supplementary file 7 — Dataset 4 [file 41467_2022_33951_MOESM7_ESM.xlsx]

## Sheet: Description
Description
		Table 1:	Intra_links	Information for the structural validation of intra-links (cross-links within the same protein).
		Table 2:	Inter_links	Information for the structural validation of inter-links (cross-links between two different proteins or subunits).
		Table 3:	Distance_Constraints	Distance constraint information for cross-links matched to proteins located at lysosomes and FLOT1/FLOT2-positive early endosomes including their Euclidean and topological distances between individual lysine residues.

## Sheet: 1_Intra_links
Accession	GeneName	Identifier	Protein Name	Length	3 Diemsional Structure	Cross.reference..Pfam.	PDB Code	Protein Chain	Protein Identity (%)	Protein Align Coverage (%)	Structure/Model	Template (PDB)	Template Chain	Pdb Shift
Q93050	ATP6V0A1	VPP1_HUMAN	V-type proton ATPase 116 kDa subunit a1 (V-ATPase 116 kDa subunit a1) (Clathrin-coated vesicle/synaptic vesicle proton pump 116 kDa subunit) (Vacuolar adenosine triphosphatase subunit Ac116) (Vacuolar proton pump subunit 1) (Vacuolar proton translocating ATPase 116 kDa subunit a isoform 1)	837	Electron microscopy (4)	PF01496;	6WLW	R	100	100	structure			0
P38606	ATP6V1A	VATA_HUMAN	V-type proton ATPase catalytic subunit A (V-ATPase subunit A) (EC 7.1.2.2) (V-ATPase 69 kDa subunit) (Vacuolar ATPase isoform VA68) (Vacuolar proton pump subunit alpha)	617	Electron microscopy (4)	PF00006;PF02874;PF16886;	6WLZ	A	100	100	structure			0
P21281	ATP6V1B2	VATB2_HUMAN	V-type proton ATPase subunit B	511	Electron microscopy (4)	PF00006;PF02874;	6WLZ	D	100	100	structure			0
Q9Y5K8	ATP6V1D	VATD_HUMAN	V-type proton ATPase subunit D (V-ATPase subunit D) (V-ATPase 28 kDa accessory protein) (Vacuolar proton pump subunit D)	247	Electron microscopy (4)	PF01813;	6WLZ	G	100	100	structure			0
P36543	ATP6V1E1	VATE1_HUMAN	V-type proton ATPase subunit E 1 (V-ATPase subunit E 1) (V-ATPase 31 kDa subunit) (p31) (Vacuolar proton pump subunit E 1)	226	Electron microscopy (4)	PF01991;	6WLZ	H	100	100	structure			0
O75348	ATP6V1G1	VATG1_HUMAN	V-type proton ATPase subunit G 1 (V-ATPase subunit G 1) (V-ATPase 13 kDa subunit 1) (Vacuolar proton pump subunit G 1) (Vacuolar proton pump subunit M16)	118	Electron microscopy (4)	PF03179;	6WLZ	K	100	100	structure			0
Q9Y2Q5	LAMTOR2	LTOR2_HUMAN	Ragulator complex protein LAMTOR2 (Endosomal adaptor protein p14) (Late endosomal/lysosomal Mp1-interacting protein) (Late endosomal/lysosomal adaptor and MAPK and MTOR activator 2) (Mitogen-activated protein-binding protein-interacting protein) (MAPBP-interacting protein) (Roadblock domain-containing protein 3)	125	Electron microscopy (5); X-ray crystallography (7)	PF03259;	6B9X	B	100	100	structure			0
Q9UHA4	LAMTOR3	LTOR3_HUMAN	Ragulator complex protein LAMTOR3 (Late endosomal/lysosomal adaptor and MAPK and MTOR activator 3) (MEK-binding partner 1) (Mp1) (Mitogen-activated protein kinase kinase 1-interacting protein 1) (Mitogen-activated protein kinase scaffold protein 1)	124	X-ray crystallography (10); Electron microscopy (5)	PF08923;	5Y39	C	100	100	structure			0
Q6IAA8	LAMTOR1	LTOR1_HUMAN	Ragulator complex protein LAMTOR1 (Late endosomal/lysosomal adaptor and MAPK and MTOR activator 1) (Lipid raft adaptor protein p18) (Protein associated with DRMs and endosomes) (p27Kip1-releasing factor from RhoA) (p27RF-Rho)	161	Electron microscopy (5); X-ray crystallography (7)	PF15454;	6B9X	A	100	100	structure			0
P62873	GNB1	GBB1_HUMAN	Guanine nucleotide-binding protein G(I)/G(S)/G(T) subunit beta-1 (Transducin beta chain 1)	340	X-ray crystallography (14); Electron microscopy (59)	PF00400;	5TDH	B	100	100	structure			0
P07900	HSP90AA1	HS90A_HUMAN	Heat shock protein HSP 90-alpha (EC 3.6.4.10) (Heat shock 86 kDa) (HSP 86) (HSP86) (Lipopolysaccharide-associated protein 2) (LAP-2) (LPS-associated protein 2) (Renal carcinoma antigen NY-REN-38)	732	NMR spectroscopy (3); X-ray crystallography (300)	PF02518;PF00183;	5FWK	A	86.134	97.541	model	NA	A	13
P08238	HSP90AB1	HS90B_HUMAN	Heat shock protein HSP 90-beta (HSP 90) (Heat shock 84 kDa) (HSP 84) (HSP84)	724	NMR spectroscopy (1); X-ray crystallography (12); Electron microscopy (4)	PF02518;PF00183;	5FWK	A	100	100	structure			0
P14625	HSP90B1	ENPL_HUMAN	Endoplasmin (94 kDa glucose-regulated protein) (GRP-94) (Heat shock protein 90 kDa beta member 1) (Tumor rejection antigen 1) (gp96 homolog)	803	X-ray crystallography (1)	PF02518;PF00183;	5ULS	A	92.556	88.6675	model	NA	A	64
Q8NBS9	TXNDC5	TXND5_HUMAN	Thioredoxin domain-containing protein 5 (Endoplasmic reticulum resident protein 46) (ER protein 46) (ERp46) (Thioredoxin-like protein p46)	432	NMR spectroscopy (1); X-ray crystallography (5)	PF00085;	3WGD	A	100	25.2315	structure			0
Q13162	PRDX4	PRDX4_HUMAN	Peroxiredoxin-4 (EC 1.11.1.24) (Antioxidant enzyme AOE372) (AOE37-2) (Peroxiredoxin IV) (Prx-IV) (Thioredoxin peroxidase AO372) (Thioredoxin-dependent peroxide reductase A0372) (Thioredoxin-dependent peroxiredoxin 4)	271	X-ray crystallography (12)	PF10417;PF00578;	3TJB	A	97.531	89.6679	model	NA	A	25
Q06830	PRDX1	PRDX1_HUMAN	Peroxiredoxin-1 (EC 1.11.1.24) (Natural killer cell-enhancing factor A) (NKEF-A) (Proliferation-associated gene protein) (PAG) (Thioredoxin peroxidase 2) (Thioredoxin-dependent peroxide reductase 2) (Thioredoxin-dependent peroxiredoxin 1)	199	X-ray crystallography (3)	PF10417;PF00578;	4XCS	A	99.497	100	structure			0
P50897	PPT1	PPT1_HUMAN	Palmitoyl-protein thioesterase 1 (PPT-1) (EC 3.1.2.22) (Palmitoyl-protein hydrolase 1)	306	X-ray crystallography (1)		3GRO	A	96.503	93.4641	model	NA	A	20
P07355	ANXA2	ANXA2_HUMAN	Annexin A2 (Annexin II) (Annexin-2) (Calpactin I heavy chain) (Calpactin-1 heavy chain) (Chromobindin-8) (Lipocortin II) (Placental anticoagulant protein IV) (PAP-IV) (Protein I) (p36)	339	X-ray crystallography (19)	PF00191;	1W7B	A	99.705	100	structure			0
P07686	HEXB	HEXB_HUMAN	Beta-hexosaminidase subunit beta (EC 3.2.1.52) (Beta-N-acetylhexosaminidase subunit beta) (Hexosaminidase subunit B) (Cervical cancer proto-oncogene 7 protein) (HCC-7) (N-acetyl-beta-glucosaminidase subunit beta) [Cleaved into: Beta-hexosaminidase subunit beta chain B; Beta-hexosaminidase subunit beta chain A]	556	X-ray crystallography (8); Model (1)	PF00728;PF14845;	3LMY	A	100	100	structure			0
P06865	HEXA	HEXA_HUMAN	Beta-hexosaminidase subunit alpha (EC 3.2.1.52) (Beta-N-acetylhexosaminidase subunit alpha) (Hexosaminidase subunit A) (N-acetyl-beta-glucosaminidase subunit alpha)	529	X-ray crystallography (2); Model (1)	PF00728;PF14845;	2GJX	A	99.803	95.8412	structure			0
Q01650	SLC7A5	LAT1_HUMAN	Large neutral amino acids transporter small subunit 1 (4F2 light chain) (4F2 LC) (4F2LC) (CD98 light chain) (Integral membrane protein E16) (E16) (L-type amino acid transporter 1) (hLAT1) (Solute carrier family 7 member 5) (y+ system cationic amino acid transporter)	507	Electron microscopy (3)	PF13520;	6JMQ	A	100	100	structure			0
P06280	GLA	AGAL_HUMAN	Alpha-galactosidase A (EC 3.2.1.22) (Alpha-D-galactosidase A) (Alpha-D-galactoside galactohydrolase) (Galactosylgalactosylglucosylceramidase GLA) (EC 3.2.1.47) (Melibiase) (Agalsidase)	429	X-ray crystallography (21)	PF16499;PF17450;	1R46	A	100	92.7739	structure			0
P16278	GLB1	BGAL_HUMAN	Beta-galactosidase (EC 3.2.1.23) (Acid beta-galactosidase) (Lactase) (Elastin receptor 1)	677	X-ray crystallography (8)	PF13364;PF01301;	3WEZ	A	100	96.6027	structure			0
Q7L523	RRAGA	RRAGA_HUMAN	Ras-related GTP-binding protein A (Rag A) (RagA) (EC 3.6.5.-) (Adenovirus E3 14.7 kDa-interacting protein 1) (FIP-1)	313	X-ray crystallography (4); Electron microscopy (8)	PF04670;	6CES	A	100	100	structure			0
P53634	CTSC	CATC_HUMAN	Dipeptidyl peptidase 1 (EC 3.4.14.1) (Cathepsin C) (Cathepsin J) (Dipeptidyl peptidase I) (DPP-I) (DPPI) (Dipeptidyl transferase) [Cleaved into: Dipeptidyl peptidase 1 exclusion domain chain (Dipeptidyl peptidase I exclusion domain chain); Dipeptidyl peptidase 1 heavy chain (Dipeptidyl peptidase I heavy chain); Dipeptidyl peptidase 1 light chain (Dipeptidyl peptidase I light chain)]	463	X-ray crystallography (10)	PF08773;PF00112;	3PDF	A	99.544	94.8164	structure			-24
P07339	CTSD	CATD_HUMAN	Cathepsin D (EC 3.4.23.5) [Cleaved into: Cathepsin D light chain; Cathepsin D heavy chain]	412	X-ray crystallography (6)	PF07966;PF00026;	5UX4	A	83.461	95.3883	model	NA	A	60
O15400	STX7	STX7_HUMAN	Syntaxin-7	261		PF05739;PF14523;	1GL2	B	95.161	23.7548	model	4jeh	B	NA
Q9UNK0	STX8	STX8_HUMAN	Syntaxin-8	236		PF05739;	1GL2	D	91.935	26.2712	model	4jeh	B	NA
P11021	HSPA5	BIP_HUMAN	Endoplasmic reticulum chaperone BiP (EC 3.6.4.10) (78 kDa glucose-regulated protein) (GRP-78) (Binding-immunoglobulin protein) (BiP) (Heat shock protein 70 family protein 5) (HSP70 family protein 5) (Heat shock protein family A member 5) (Immunoglobulin heavy chain-binding protein)	654	X-ray crystallography (21)	PF00012;	6ASY	A	98.851	93.1193	model	NA	A	22
P11142	HSPA8	HSP7C_HUMAN	Heat shock cognate 71 kDa protein (EC 3.6.4.10) (Heat shock 70 kDa protein 8) (Lipopolysaccharide-associated protein 1) (LAP-1) (LPS-associated protein 1)	646	X-ray crystallography (38)	PF00012;	3C7N	B	100	85.7585	structure			0

## Sheet: 2_Inter_links
Accession.A	GeneName.A	Accession.B	GeneName.B	Identifier.A	Protein Name.A	Length.A	3 Diemsional Structure.A	Cross.reference..Pfam.A	Identifier.B	Protein Name.A	Length.B	3 Diemsional Structure.B	Cross.reference..Pfam.B	PDB Code.A	Protein Chain.A	Protein Identity (%).A	Protein Align Coverage (%).A	PDB Code.B	Protein Chain.B	Protein Identity (%).B	Protein Align Coverage (%).B	3 Diemsional Structure (Complex)	PDB Code (Complex)	Complex Chain.A	Complex Chain.B
P36543	ATP6V1E1	O75348	ATP6V1G1	VATE1_HUMAN	V-type proton ATPase subunit E 1 (V-ATPase subunit E 1) (V-ATPase 31 kDa subunit) (p31) (Vacuolar proton pump subunit E 1)	226	Electron microscopy (4)	PF01991;	VATG1_HUMAN	V-type proton ATPase subunit G 1 (V-ATPase subunit G 1) (V-ATPase 13 kDa subunit 1) (Vacuolar proton pump subunit G 1) (Vacuolar proton pump subunit M16)	118	Electron microscopy (4)	PF03179;	6WLZ	H	100	100	6WLZ	K	100	100	3	6WLZ	H	K
Q6IAA8	LAMTOR1	Q9UHA4	LAMTOR3	LTOR1_HUMAN	Ragulator complex protein LAMTOR1 (Late endosomal/lysosomal adaptor and MAPK and MTOR activator 1) (Lipid raft adaptor protein p18) (Protein associated with DRMs and endosomes) (p27Kip1-releasing factor from RhoA) (p27RF-Rho)	161	X-ray crystallography (7); Electron microscopy (5)	PF15454;	LTOR3_HUMAN	Ragulator complex protein LAMTOR3 (Late endosomal/lysosomal adaptor and MAPK and MTOR activator 3) (MEK-binding partner 1) (Mp1) (Mitogen-activated protein kinase kinase 1-interacting protein 1) (Mitogen-activated protein kinase scaffold protein 1)	124	X-ray crystallography (10); Electron microscopy (5)	PF08923;	6B9X	A	100	100	5Y39	C	100	100	6	6U62	D	F
P21281	ATP6V1B2	P36543	ATP6V1E1	VATB2_HUMAN	V-type proton ATPase subunit B	511	Electron microscopy (4)	PF00006;PF02874;	VATE1_HUMAN	V-type proton ATPase subunit E 1 (V-ATPase subunit E 1) (V-ATPase 31 kDa subunit) (p31) (Vacuolar proton pump subunit E 1)	226	Electron microscopy (4)	PF01991;	6WLZ	D	100	100	6WLZ	H	100	100	3	6WLZ	D	H
P36543	ATP6V1E1	P38606	ATP6V1A	VATE1_HUMAN	V-type proton ATPase subunit E 1 (V-ATPase subunit E 1) (V-ATPase 31 kDa subunit) (p31) (Vacuolar proton pump subunit E 1)	226	Electron microscopy (4)	PF01991;	VATA_HUMAN	V-type proton ATPase catalytic subunit A (V-ATPase subunit A) (EC 7.1.2.2) (V-ATPase 69 kDa subunit) (Vacuolar ATPase isoform VA68) (Vacuolar proton pump subunit alpha)	617	Electron microscopy (4)	PF00006;PF02874;PF16886;	6WLZ	H	100	100	6WLZ	A	100	100	3	6WLZ	H	A
P38606	ATP6V1A	P21281	ATP6V1B2	VATA_HUMAN	V-type proton ATPase catalytic subunit A (V-ATPase subunit A) (EC 7.1.2.2) (V-ATPase 69 kDa subunit) (Vacuolar ATPase isoform VA68) (Vacuolar proton pump subunit alpha)	617	Electron microscopy (4)	PF00006;PF02874;PF16886;	VATB2_HUMAN	V-type proton ATPase subunit B	511	Electron microscopy (4)	PF00006;PF02874;	6WLZ	A	100	100	6WLZ	D	100	100	10	6WLZ	A	D
P38606	ATP6V1A	O75348	ATP6V1G1	VATA_HUMAN	V-type proton ATPase catalytic subunit A (V-ATPase subunit A) (EC 7.1.2.2) (V-ATPase 69 kDa subunit) (Vacuolar ATPase isoform VA68) (Vacuolar proton pump subunit alpha)	617	Electron microscopy (4)	PF00006;PF02874;PF16886;	VATG1_HUMAN	V-type proton ATPase subunit G 1 (V-ATPase subunit G 1) (V-ATPase 13 kDa subunit 1) (Vacuolar proton pump subunit G 1) (Vacuolar proton pump subunit M16)	118	Electron microscopy (4)	PF03179;	6WLZ	A	100	100	6WLZ	K	100	100	3	6WLZ	A	K
Q9Y5K8	ATP6V1D	P38606	ATP6V1A	VATD_HUMAN	V-type proton ATPase subunit D (V-ATPase subunit D) (V-ATPase 28 kDa accessory protein) (Vacuolar proton pump subunit D)	247	Electron microscopy (4)	PF01813;	VATA_HUMAN	V-type proton ATPase catalytic subunit A (V-ATPase subunit A) (EC 7.1.2.2) (V-ATPase 69 kDa subunit) (Vacuolar ATPase isoform VA68) (Vacuolar proton pump subunit alpha)	617	Electron microscopy (4)	PF00006;PF02874;PF16886;	6WLZ	G	100	100	6WLZ	A	100	100	4	6WLZ	G	A
Q9UI12	ATP6V1H	P21281	ATP6V1B2	VATH_HUMAN	V-type proton ATPase subunit H (V-ATPase subunit H) (Nef-binding protein 1) (NBP1) (Protein VMA13 homolog) (V-ATPase 50/57 kDa subunits) (Vacuolar proton pump subunit H) (Vacuolar proton pump subunit SFD)	483	Electron microscopy (3)	PF11698;PF03224;	VATB2_HUMAN	V-type proton ATPase subunit B	511	Electron microscopy (4)	PF00006;PF02874;	6WM2	P	100	100	6WLZ	D	100	100	1	6XBW	P	D
Q9UI12	ATP6V1H	P36543	ATP6V1E1	VATH_HUMAN	V-type proton ATPase subunit H (V-ATPase subunit H) (Nef-binding protein 1) (NBP1) (Protein VMA13 homolog) (V-ATPase 50/57 kDa subunits) (Vacuolar proton pump subunit H) (Vacuolar proton pump subunit SFD)	483	Electron microscopy (3)	PF11698;PF03224;	VATE1_HUMAN	V-type proton ATPase subunit E 1 (V-ATPase subunit E 1) (V-ATPase 31 kDa subunit) (p31) (Vacuolar proton pump subunit E 1)	226	Electron microscopy (4)	PF01991;	6WM2	P	100	100	6WLZ	H	100	100	1	6XBW	P	I
O43504	LAMTOR5	Q0VGL1	LAMTOR4	LTOR5_HUMAN	Ragulator complex protein LAMTOR5 (Hepatitis B virus X-interacting protein) (HBV X-interacting protein) (HBX-interacting protein) (Late endosomal/lysosomal adaptor and MAPK and MTOR activator 5)	91	X-ray crystallography (11); Electron microscopy (3)	PF16672;	LTOR4_HUMAN	Ragulator complex protein LAMTOR4 (Late endosomal/lysosomal adaptor and MAPK and MTOR activator 4) [Cleaved into: Ragulator complex protein LAMTOR4	99	X-ray crystallography (10); Electron microscopy (5)		5Y3A	E	100	100	5X6U	D	100	100	6	5VOK	A	B
Q8N122	RPTOR	P42345	MTOR	RPTOR_HUMAN	Regulatory-associated protein of mTOR (Raptor) (p150 target of rapamycin (TOR)-scaffold protein)	1335	Electron microscopy (6)	PF02985;PF14538;PF00400;	MTOR_HUMAN	Serine/threonine-protein kinase mTOR (EC 2.7.11.1) (FK506-binding protein 12-rapamycin complex-associated protein 1) (FKBP12-rapamycin complex-associated protein) (Mammalian target of rapamycin) (mTOR) (Mechanistic target of rapamycin) (Rapamycin and FKBP12 target 1) (Rapamycin target protein 1)	2549	X-ray crystallography (21); NMR spectroscopy (3); Electron microscopy (10)	PF11865;PF02259;PF02260;PF08771;PF00454;	5H64	B	100	100	5H64	A	100	100	2	5H64	B	A
P62873	GNB1	Q9UBI6	GNG12	GBB1_HUMAN	Guanine nucleotide-binding protein G(I)/G(S)/G(T) subunit beta-1 (Transducin beta chain 1)	340	X-ray crystallography (14); Electron microscopy (59)	PF00400;	GBG12_HUMAN	Guanine nucleotide-binding protein G(I)/G(S)/G(O) subunit gamma-12	72		PF00631;	5TDH	B	100	100	5HE0	G	64.179	93	7	1GG2	B	G
P62873	GNB1	P63218	GNG5	GBB1_HUMAN	Guanine nucleotide-binding protein G(I)/G(S)/G(T) subunit beta-1 (Transducin beta chain 1)	340	X-ray crystallography (14); Electron microscopy (59)	PF00400;	GBG5_HUMAN	Guanine nucleotide-binding protein G(I)/G(S)/G(O) subunit gamma-5	68		PF00631;	5TDH	B	100	100	6OMM	C	51.613	91	5	7JV5	B	G
Q9UBI6	GNG12	P08754	GNAI3	GBG12_HUMAN	Guanine nucleotide-binding protein G(I)/G(S)/G(O) subunit gamma-12	72		PF00631;	GNAI3_HUMAN	Guanine nucleotide-binding protein G(i) subunit alpha-3 (G(i) alpha-3)	354	X-ray crystallography (6)	PF00503;	5HE0	G	64.179	100	2ODE	A	100	98	4	6VMS	C	A

## Sheet: 3_Distance_Constraints
Accession.A	GeneName.A	Position.A	Accession.B	GeneName.B	Position.B	Euclidean distance	Topological distance	Template	PDB	Cross-Link
P11021	HSPA5	651	P11021	HSPA5	447	71.933	>71.93	AlphaFold	NA	Intra
Q06830	PRDX1	93	Q06830	PRDX1	192	56.402	61.9	AlphaFold	NA	Intra
Q93050	ATP6V0A1	288	Q93050	ATP6V0A1	296	14.183	15.03	AlphaFold	NA	Intra
Q93050	ATP6V0A1	129	Q93050	ATP6V0A1	255	12.574	13.9	AlphaFold	NA	Intra
Q93050	ATP6V0A1	74	Q93050	ATP6V0A1	70	6.495	6.88	AlphaFold	NA	Intra
P07355	ANXA2	104	P07355	ANXA2	206	47.693	53	Structure	1W7B	Intra
Q6IAA8	LAMTOR1	60	Q9UHA4	LAMTOR3	11	46.714	47.72	Structure	6B9X	Inter
P07355	ANXA2	10	P07355	ANXA2	227	43.274	44.49	AlphaFold	NA	Intra
Q6IAA8	LAMTOR1	60	Q9UHA4	LAMTOR3	6	42.747	45	Structure	6B9X	Inter
P11021	HSPA5	213	P11021	HSPA5	523	42.722	44.07	Structure	6ASY	Intra
P50897	PPT1	165	P50897	PPT1	223	42.048	54.98	Structure	3GRO	Intra
Q01650	SLC7A5	30	Q01650	SLC7A5	7	41.865	42.32	AlphaFold	NA	Intra
P50897	PPT1	253	P50897	PPT1	61	41.669	49.02	Structure	3GRO	Intra
O15400	STX7	138	O15400	STX7	116	39.225	39.6	AlphaFold	NA	Intra
P50897	PPT1	165	P50897	PPT1	224	38.942	53.67	Structure	3GRO	Intra
P50897	PPT1	174	P50897	PPT1	223	38.201	44.24	Structure	3GRO	Intra
P14625	HSP90B1	161	P14625	HSP90B1	455	37.123	37.6	AlphaFold	NA	Intra
P50897	PPT1	174	P50897	PPT1	224	37.06	58.64	Structure	3GRO	Intra
P11021	HSPA5	547	P11021	HSPA5	294	36.334	41.12	Structure	6ASY	Intra
P50897	PPT1	253	P50897	PPT1	223	35.4	45.08	Structure	3GRO	Intra
P50897	PPT1	165	P50897	PPT1	216	35.3	43.86	Structure	3GRO	Intra
Q01650	SLC7A5	7	Q01650	SLC7A5	25	34.795	35.51	AlphaFold	NA	Intra
P07355	ANXA2	10	P07355	ANXA2	302	33.249	34.09	AlphaFold	NA	Intra
P50897	PPT1	253	P50897	PPT1	224	32.683	37.92	Structure	3GRO	Intra
P11021	HSPA5	213	P11021	HSPA5	446	32.149	35.32	Structure	6ASY	Intra
P06280	GLA	374	P06280	GLA	237	31.807	35.09	Structure	1R46	Intra
P50897	PPT1	253	P50897	PPT1	216	30.862	35.42	Structure	3GRO	Intra
P50897	PPT1	174	P50897	PPT1	217	30.419	32.47	Structure	3GRO	Intra
P50897	PPT1	253	P50897	PPT1	174	29.767	31.64	Structure	3GRO	Intra
P14625	HSP90B1	682	P14625	HSP90B1	547	28.256	32.31	AlphaFold	NA	Intra
P38606	ATP6V1A	467	O75348	ATP6V1G1	56	21.9	22.3	Structure	6WLZ	Inter
P14625	HSP90B1	593	P14625	HSP90B1	603	27.846	31.33	AlphaFold	NA	Intra
P50897	PPT1	174	P50897	PPT1	216	27.819	28.15	Structure	3GRO	Intra
P38606	ATP6V1A	163	P38606	ATP6V1A	139	15.061	15.07	Structure	6WLZ	Intra
Q01650	SLC7A5	19	Q01650	SLC7A5	7	27.447	28.8	AlphaFold	NA	Intra
Q9UNK0	STX8	98	Q9UNK0	STX8	117	26.992	27.23	AlphaFold	NA	Intra
P14625	HSP90B1	733	P14625	HSP90B1	547	26.945	27.69	AlphaFold	NA	Intra
P11142	HSPA8	3	P11142	HSPA8	159	24.589	27.64	Structure	3C7N	Intra
Q14254	FLOT2	305	Q14254	FLOT2	321	24.447	26.64	AlphaFold	NA	Intra
Q7L523	RRAGA	307	Q7L523	RRAGA	295	24.418	25.67	AlphaFold	NA	Intra
Q13162	PRDX4	250	Q13162	PRDX4	208	24.252	27.43	AlphaFold	NA	Intra
P38606	ATP6V1A	202	P38606	ATP6V1A	5	13.808	13.8	AlphaFold	NA	Intra
P14625	HSP90B1	671	P14625	HSP90B1	683	23.413	25.1	AlphaFold	NA	Intra
P50897	PPT1	224	P50897	PPT1	56	23.317	27.92	Structure	3GRO	Intra
P50897	PPT1	253	P50897	PPT1	165	22.746	23.4	Structure	3GRO	Intra
P38606	ATP6V1A	443	P21281	ATP6V1B2	403	13.107	13.1	Structure	6WLZ	Inter
P14625	HSP90B1	663	P14625	HSP90B1	547	21.732	22.15	AlphaFold	NA	Intra
P14625	HSP90B1	733	P14625	HSP90B1	683	21.518	25.6	AlphaFold	NA	Intra
P38606	ATP6V1A	84	P38606	ATP6V1A	5	11.304	11.31	AlphaFold	NA	Intra
P07355	ANXA2	169	P07355	ANXA2	206	21.127	21.76	Structure	1W7B	Intra
Q14254	FLOT2	307	Q14254	FLOT2	321	20.915	22.05	AlphaFold	NA	Intra
P07900	HSP90AA1	443	P07900	HSP90AA1	615	20.769	22.4	Structure	7L7I	Intra
P38606	ATP6V1A	580	P38606	ATP6V1A	587	10.569	10.63	Structure	6WLZ	Intra
Q7L523	RRAGA	307	Q7L523	RRAGA	7	20.147	20.45	AlphaFold	NA	Intra
P21281	ATP6V1B2	457	P21281	ATP6V1B2	510	20.481	21.19	AlphaFold	NA	Intra
P14625	HSP90B1	455	P14625	HSP90B1	467	19.526	22.21	AlphaFold	NA	Intra
P07355	ANXA2	249	P07355	ANXA2	204	18.82	25.32	Structure	1W7B	Intra
Q6IAA8	LAMTOR1	60	Q6IAA8	LAMTOR1	20	18.137	18.5	AlphaFold	NA	Intra
P50897	PPT1	191	P50897	PPT1	165	18.121	20.55	Structure	3GRO	Intra
P21281	ATP6V1B2	489	P21281	ATP6V1B2	510	20.072	22.09	AlphaFold	NA	Intra
Q7L523	RRAGA	307	Q7L523	RRAGA	299	17.433	18.2	AlphaFold	NA	Intra
P08238	HSP90AB1	347	P08238	HSP90AB1	435	17.339	18.43	Structure	5FWK	Intra
P50897	PPT1	216	P50897	PPT1	224	17.152	19.25	Structure	3GRO	Intra
P11142	HSPA8	56	P11142	HSPA8	257	17.119	17.16	Structure	3C7N	Intra
P14625	HSP90B1	682	P14625	HSP90B1	663	16.997	18.04	AlphaFold	NA	Intra
P50897	PPT1	217	P50897	PPT1	224	16.905	21.56	Structure	3GRO	Intra
Q01650	SLC7A5	30	Q01650	SLC7A5	19	16.798	17.43	AlphaFold	NA	Intra
P21281	ATP6V1B2	81	P36543	ATP6V1E1	191	16.504	16.56	Structure	6WLZ	Inter
P16278	GLB1	43	P16278	GLB1	359	16.476	16.48	Structure	3WEZ	Intra
Q6IAA8	LAMTOR1	60	Q9UHA4	LAMTOR3	67	16.338	16.36	Structure	6B9X	Inter
P50897	PPT1	216	P50897	PPT1	223	16.319	19.34	Structure	3GRO	Intra
P06280	GLA	314	P06280	GLA	393	16.089	16.11	Structure	1R46	Intra
P11021	HSPA5	326	P11021	HSPA5	273	15.752	15.75	Structure	6ASY	Intra
O75955	FLOT1	174	O75955	FLOT1	184	15.722	17.43	AlphaFold	NA	Intra
P14625	HSP90B1	168	P14625	HSP90B1	114	15.602	16.27	AlphaFold	NA	Intra
P11142	HSPA8	451	P11142	HSPA8	535	15.598	15.75	Structure	3C7N	Intra
P14625	HSP90B1	161	P14625	HSP90B1	114	15.595	15.59	AlphaFold	NA	Intra
P14625	HSP90B1	663	P14625	HSP90B1	683	15.314	15.35	AlphaFold	NA	Intra
P62873	GNB1	15	P62873	GNB1	209	15.28	15.74	Structure	5TDH	Intra
P11021	HSPA5	287	P11021	HSPA5	296	15.181	17.93	Structure	6ASY	Intra
P14625	HSP90B1	87	P14625	HSP90B1	97	15.094	15.58	AlphaFold	NA	Intra
P21281	ATP6V1B2	109	P36543	ATP6V1E1	191	13.217	13.56	Structure	6WLZ	Inter
P06865	HEXA	380	P06865	HEXA	409	14.766	14.83	Structure	2GJX	Intra
P07355	ANXA2	157	P07355	ANXA2	169	14.758	16.22	Structure	1W7B	Intra
P11021	HSPA5	353	P11021	HSPA5	340	14.59	15.75	Structure	6ASY	Intra
P07900	HSP90AA1	632	P07900	HSP90AA1	615	14.533	14.53	Structure	7L7I	Intra
O43504	LAMTOR5	88	Q0VGL1	LAMTOR4	64	14.391	15.25	Structure	6B9X	Inter
Q9UNK0	STX8	98	Q9UNK0	STX8	52	14.283	14.32	AlphaFold	NA	Intra
Q8N122	RPTOR	97	P42345	MTOR	2066	14.271	14.27	Structure	5H64	Inter
P08238	HSP90AB1	624	P08238	HSP90AB1	607	14.256	14.34	Structure	5FWK	Intra
P08238	HSP90AB1	623	P08238	HSP90AB1	607	14.24	14.96	Structure	5FWK	Intra
P21281	ATP6V1B2	48	P36543	ATP6V1E1	191	7.69	7.71	Structure	6WLZ	Inter
P07355	ANXA2	324	P07355	ANXA2	281	14.082	14.34	Structure	1W7B	Intra
P21281	ATP6V1B2	48	P21281	ATP6V1B2	109	7.177	8.18	Structure	6WLZ	Intra
P11021	HSPA5	523	P11021	HSPA5	446	13.877	13.93	Structure	6ASY	Intra
Q9Y5K8	ATP6V1D	3	P38606	ATP6V1A	438	28	NA	AlphaFold	NA	Inter
O75955	FLOT1	285	O75955	FLOT1	293	13.729	15.45	AlphaFold	NA	Intra
P07355	ANXA2	148	P07355	ANXA2	176	13.402	13.72	Structure	1W7B	Intra
P07900	HSP90AA1	631	P07900	HSP90AA1	576	13.335	15.55	Structure	7L7I	Intra
Q9Y5K8	ATP6V1D	20	Q9Y5K8	ATP6V1D	24	6.443	6.76	Structure	6WLZ	Intra
P36543	ATP6V1E1	138	P38606	ATP6V1A	5	54	NA	AlphaFold	NA	Inter
O75955	FLOT1	285	O75955	FLOT1	277	12.949	13.57	AlphaFold	NA	Intra
P62873	GNB1	15	P62873	GNB1	23	12.882	14.52	Structure	5TDH	Intra
P11021	HSPA5	326	P11021	HSPA5	268	12.809	12.84	Structure	6ASY	Intra
O75955	FLOT1	211	O75955	FLOT1	219	12.742	14.39	AlphaFold	NA	Intra
P36543	ATP6V1E1	145	P38606	ATP6V1A	5	52.4	NA	AlphaFold	NA	Inter
P07686	HEXB	465	P07686	HEXB	517	12.56	13.48	Structure	3LMY	Intra
P07686	HEXB	390	P07686	HEXB	374	12.543	12.54	Structure	3LMY	Intra
P07355	ANXA2	157	P07355	ANXA2	176	12.399	13.59	Structure	1W7B	Intra
P11021	HSPA5	81	P11021	HSPA5	294	12.39	12.39	Structure	6ASY	Intra
P11142	HSPA8	325	P11142	HSPA8	319	12.361	14.52	Structure	3C7N	Intra
P07355	ANXA2	313	P07355	ANXA2	279	12.196	12.31	Structure	1W7B	Intra
P07355	ANXA2	246	P07355	ANXA2	206	12.158	12.79	Structure	1W7B	Intra
P11021	HSPA5	138	P11021	HSPA5	122	11.871	12.9	Structure	6ASY	Intra
P14625	HSP90B1	537	P14625	HSP90B1	593	11.419	11.91	AlphaFold	NA	Intra
P06280	GLA	374	P06280	GLA	326	11.322	11.38	Structure	1R46	Intra
P36543	ATP6V1E1	156	P38606	ATP6V1A	5	47.8	NA	AlphaFold	NA	Inter
P11021	HSPA5	287	P11021	HSPA5	294	11.171	11.85	Structure	6ASY	Intra
Q9Y2Q5	LAMTOR2	70	Q9Y2Q5	LAMTOR2	105	11.106	11.29	Structure	6B9X	Intra
Q13162	PRDX4	263	Q13162	PRDX4	269	11.106	14.03	AlphaFold	NA	Intra
Q14254	FLOT2	350	Q14254	FLOT2	344	11.028	13.54	AlphaFold	NA	Intra
P07355	ANXA2	302	P07355	ANXA2	308	10.985	14.5	Structure	1W7B	Intra
P14625	HSP90B1	428	P14625	HSP90B1	405	10.982	11.69	AlphaFold	NA	Intra
P07355	ANXA2	47	P07355	ANXA2	81	10.924	10.92	Structure	1W7B	Intra
P36543	ATP6V1E1	52	O75348	ATP6V1G1	34	23.968	24.68	Structure	6WLZ	Inter
P36543	ATP6V1E1	52	O75348	ATP6V1G1	37	18.076	18.33	Structure	6WLZ	Inter
P14625	HSP90B1	474	P14625	HSP90B1	467	10.538	10.98	AlphaFold	NA	Intra
Q14254	FLOT2	335	Q14254	FLOT2	342	10.508	11.03	AlphaFold	NA	Intra
P07686	HEXB	257	P07686	HEXB	303	10.495	10.93	Structure	3LMY	Intra
Q14254	FLOT2	223	Q14254	FLOT2	216	10.432	10.98	AlphaFold	NA	Intra
Q6IAA8	LAMTOR1	104	Q9UHA4	LAMTOR3	11	10.331	11.51	Structure	6B9X	Inter
O15400	STX7	55	O15400	STX7	24	10.315	10.55	AlphaFold	NA	Intra
P53634	CTSC	140	P53634	CTSC	63	10.288	10.34	Structure	3PDF	Intra
P14625	HSP90B1	593	P14625	HSP90B1	683	10.121	12.37	AlphaFold	NA	Intra
P07339	CTSD	348	P07339	CTSD	341	10.071	11.4	Structure	4OC6	Intra
P07355	ANXA2	148	P07355	ANXA2	157	9.8	11.04	Structure	1W7B	Intra
P36543	ATP6V1E1	99	P36543	ATP6V1E1	107	13.938	15.75	Structure	6WLZ	Intra
P36543	ATP6V1E1	62	O75348	ATP6V1G1	58	10.82	12.12	Structure	6WLZ	Inter
Q8NBS9	TXNDC5	390	Q8NBS9	TXNDC5	407	9.724	9.75	AlphaFold	NA	Intra
P14625	HSP90B1	428	P14625	HSP90B1	404	9.59	9.74	AlphaFold	NA	Intra
P36543	ATP6V1E1	69	P36543	ATP6V1E1	62	9.798	10.01	Structure	6WLZ	Intra
Q9UHA4	LAMTOR3	6	Q9UHA4	LAMTOR3	11	9.397	12.2	Structure	5Y39	Intra
P07355	ANXA2	204	P07355	ANXA2	206	9.396	11.62	Structure	1W7B	Intra
P07686	HEXB	412	P07686	HEXB	382	9.119	9.42	Structure	3LMY	Intra
Q6IAA8	LAMTOR1	103	Q9UHA4	LAMTOR3	11	8.713	9.47	Structure	6B9X	Inter
P06280	GLA	391	P06280	GLA	393	8.24	8.7	Structure	1R46	Intra
P07355	ANXA2	266	P07355	ANXA2	302	8.016	8.2	Structure	1W7B	Intra
P36543	ATP6V1E1	68	O75348	ATP6V1G1	58	9.579	9.58	Structure	6WLZ	Inter
P07686	HEXB	382	P07686	HEXB	374	7.475	7.62	Structure	3LMY	Intra
Q06830	PRDX1	35	Q06830	PRDX1	136	7.276	8.32	Structure	4XCS	Intra
O75348	ATP6V1G1	16	O75348	ATP6V1G1	21	9.727	11.98	AlphaFold	NA	Intra
P07355	ANXA2	313	P07355	ANXA2	308	7.089	9.55	Structure	1W7B	Intra
P11142	HSPA8	246	P11142	HSPA8	251	6.816	8.62	Structure	3C7N	Intra
Q9UI12	ATP6V1H	386	P21281	ATP6V1B2	510	27.5	NA	AlphaFold	NA	Inter
Q9UI12	ATP6V1H	22	P36543	ATP6V1E1	9	21.3	NA	AlphaFold	NA	Inter
P14625	HSP90B1	467	P14625	HSP90B1	463	6.236	6.53	AlphaFold	NA	Intra
P11021	HSPA5	617	P11021	HSPA5	621	6.179	6.51	AlphaFold	NA	Intra
P11021	HSPA5	125	P11021	HSPA5	122	5.741	5.94	Structure	6ASY	Intra
P11021	HSPA5	617	P11021	HSPA5	620	5.641	6.58	AlphaFold	NA	Intra
P06280	GLA	240	P06280	GLA	237	5.614	6.6	Structure	1R46	Intra
Q14254	FLOT2	421	Q14254	FLOT2	422	5.409	6	AlphaFold	NA	Intra
