# Supplementary material for: Cross-linking of the endolysosomal system reveals potential flotillin structures and cargo
Source: Nat Commun. 2022 Oct 20;13:6212. doi: 10.1038/s41467-022-33951-0 (PMC9584938; doi:10.1038/s41467-022-33951-0)
Supplement: Supplementary file 8 — Dataset 5 [file 41467_2022_33951_MOESM8_ESM.xlsx]

## Sheet: Description
Description
		Tables		Description
		Table1	All_Proteins	Includes all protein IDs identified in the analysis of non-cross-linked early endosomes with LC-MSMS and data analysis with MaxQuant (exported at 1% FDR on peptide and protein level).
		Abbreviations
		iBAQ	Intensity based absolute quantification
		PSMs	Peptide spectral matches

## Sheet: 1_All_Proteins
Protein IDs	Gene names	Peptides FLOT_R1	Peptides FLOT_R2	Sequence coverage [%]	Q-value	Score	iBAQ peptides	iBAQ	iBAQ FLOT_R1	iBAQ FLOT_R2	MS/MS count
Q9NRG9	AAAS	1	1	2.2	0.0041379	1.7312	35	726780	352470	374320	1
Q9H7C9	AAMDC	3	3	37.7	0	20.824	13	8441000	3096800	5344300	3
Q13685	AAMP	3	4	11.8	0	12.663	20	4870500	1518100	3352400	5
P49588	AARS	20	21	39.8	0	210.18	69	10411000	4137600	6273500	43
Q5JTZ9	AARS2	7	6	13.2	0	110.82	62	2756200	1523900	1232400	15
Q9BTE6	AARSD1	2	2	10.7	0	11.961	27	1309400	532620	776810	4
Q9NRN7	AASDHPPT	4	4	28.5	0	15.105	23	4847200	1804000	3043200	8
O75027	ABCB7	1	0	1.6	0.0060201	1.4487	47	97843	97843	0	1
P28288	ABCD3	2	1	4.1	0.0027816	1.824	54	1685100	1593200	91852	2
P61221	ABCE1	22	20	43.2	0	267.51	48	31683000	11677000	20005000	45
Q8NE71	ABCF1	20	20	40.5	0	296.75	52	18434000	7476000	10958000	35
Q9UG63	ABCF2	11	10	21.2	0	31.542	45	8645900	3164500	5481400	19
Q9NUQ8	ABCF3	1	1	1.8	0	3.9175	55	204110	76540	127570	2
Q9NUJ1	ABHD10	1	1	3.9	0.0003885	3.3423	23	261000	261000	0	2
Q8NFV4	ABHD11	1	1	6.7	0.002139	2.1267	20	199950	70555	129390	1
Q7Z5M8	ABHD12B	1	0	1.7	0	7.9701	27	0	0	0	1
Q8IZP0	ABI1	3	2	9.8	0	9.5163	25	665070	665070	0	5
Q9NYB9	ABI2	1	4	17.2	0	9.6517	24	1559800	305930	1253900	4
O14639	ABLIM1	0	1	1.8	0.00037425	2.7862	66	0	0	0	2
P42765	ACAA2	4	5	24.7	0	62.099	28	7083500	3020900	4062600	14
Q13085	ACACA	2	2	0.8	0.00036914	2.5769	154	1183000	463170	719860	3
Q9H845	ACAD9	5	3	15.9	0	19.71	43	1393000	944500	448550	6
P11310	ACADM	9	11	41.1	0	66.965	29	13018000	4725500	8292100	16
P24752	ACAT1	23	21	66.3	0	323.31	32	79122000	27627000	51495000	65
Q9BWD1	ACAT2	10	13	55.2	0	184.38	25	40626000	15649000	24977000	31
Q9H3P7	ACBD3	1	1	3	0	38.113	32	738890	338900	399990	1
Q5T8D3	ACBD5	2	0	5.2	0	4.1344	35	232850	232850	0	3
Q9UKV3	ACIN1	13	12	15.7	0	112.29	95	3489700	1450900	2038700	30
P53396	ACLY	43	45	46	0	323.31	72	74124000	25500000	48624000	100
P21399	ACO1	1	1	3.3	0	5.3355	58	318370	105850	212520	1
Q99798	ACO2	14	15	29.5	0	170.6	50	21714000	7941700	13773000	34
Q9NPJ3	ACOT13	3	3	37.9	0	15.665	7	7564300	2332200	5232100	6
O00154	ACOT7	6	6	24.2	0	41.332	25	11211000	3617900	7593400	9
P24666	ACP1	10	8	72.8	0	196.65	12	66030000	26712000	39318000	23
P33121	ACSL1	1	2	3.3	0.0057355	1.5148	44	1049600	274010	775620	0
O95573	ACSL3	1	3	8.1	0	18.714	43	1238600	369590	869050	6
O60488	ACSL4	1	3	8.4	0	4.8535	46	705070	227600	477470	2
P68133;P68032;P62736;P63267	ACTA1;ACTC1;ACTA2;ACTG2	24	26	44.6	0	323.31	24	280550000	97708000	182840000	56
P60709;P63261	ACTB;ACTG1	40	42	81.1	0	323.31	24	4176200000	1598800000	2577400000	287
Q562R1	ACTBL2	9	8	22.3	1	-2	25	1103300	1103300	0	0
O96019	ACTL6A	6	5	29.1	0	79.449	24	8363500	4122500	4241000	6
P12814	ACTN1	28	29	46.1	0	160.6	64	8079100	2730100	5349000	27
O43707	ACTN4	49	50	74	0	323.31	64	84474000	32500000	51974000	127
P61163	ACTR1A	8	8	41.2	0	185.62	27	20014000	8717500	11297000	25
P42025	ACTR1B	4	3	19.9	0	5.2715	26	2337200	790640	1546600	3
P61160	ACTR2	7	8	25.9	0	54.857	25	14292000	4640100	9652200	12
P61158	ACTR3	9	9	27.8	0	52.907	24	15732000	5810200	9922200	22
P00813	ADA	1	1	3	0.0044505	1.6707	26	439800	177170	262630	2
O14672	ADAM10	1	2	5.6	0	7.7825	52	1002000	201610	800390	4
Q9UHI8	ADAMTS1	1	0	1.1	0.0024718	1.9882	59	0	0	0	1
O95450	ADAMTS2	1	1	1.1	1	-2	84	1330300	215230	1115100	1
P55265	ADAR	1	2	2.7	0.00039714	3.6616	88	268070	77380	190690	3
Q7Z6V5	ADAT2	0	1	6.3	0.0050951	1.5861	11	0	0	0	1
P35611	ADD1	6	7	13	0	17.652	42	7917700	3063600	4854100	12
Q9UEY8	ADD3	3	2	9.8	0	13.319	37	5189900	1744000	3445900	5
P11766	ADH5	3	4	21.7	0	94.781	25	4997500	1646300	3351100	7
Q9BV57	ADI1	1	3	25.1	0	42.164	18	4178400	1380700	2797700	7
P55263	ADK	1	3	9.7	0	12.352	27	1772700	561800	1210900	3
Q9H2P0	ADNP	1	1	1.2	0.0044674	1.6956	80	204950	65909	139040	1
Q96SZ5	ADO	1	1	5.9	0	3.9087	19	849990	321190	528800	1
Q9BRR6	ADPGK	2	1	7.6	0	10.805	23	1027000	430290	596750	3
Q9NX46	ADPRHL2	4	4	21.5	0	21.747	19	6204100	2935900	3268200	7
Q16186	ADRM1	2	2	5.4	0	43.449	15	7306800	2255400	5051400	3
P30566	ADSL	7	5	27.5	0	101.14	35	10441000	4392400	6048600	11
P30520	ADSS	10	10	35.1	0	160.89	29	32713000	15269000	17445000	29
P20933	AGA	0	1	3.5	0.00072966	2.4448	18	1758200	0	1758200	1
Q96P47;Q9UPQ3	AGAP3;AGAP1	0	2	3.9	0.00038008	3.019	46	367270	0	367270	1
P52594	AGFG1	7	5	21.4	0	201.48	20	15248000	5844100	9404000	13
Q53H12	AGK	1	2	2.6	0.0044414	1.6585	28	788680	331380	457310	1
P35573	AGL	1	1	1.7	0	4.6253	108	84529	0	84529	1
Q9UKV8;Q9UL18	AGO2;AGO1	1	1	1.2	0.00073019	2.4468	65	153980	68728	85254	3
Q99943	AGPAT1	1	0	2.8	0.008905	1.2956	16	827530	827530	0	1
O00116	AGPS	4	6	9.4	0	35.23	47	2260700	706270	1554400	11
O00468	AGRN	1	1	1.2	0	10.522	124	104710	0	104710	2
Q6RW13	AGTRAP	1	0	13.8	0	33.5	8	1467000	1467000	0	2
P23526	AHCY	18	20	40.5	0	160.61	25	94057000	28922000	65135000	47
O43865;Q96HN2	AHCYL1;AHCYL2	4	5	12.8	0	12.968	38	3101600	792690	2308900	6
Q09666	AHNAK	83	74	39.2	0	323.31	428	8002300	3313000	4689300	161
O95433	AHSA1	7	10	34.6	0	78.885	28	24703000	9406600	15296000	19
O95831	AIFM1	14	13	32.5	0	86.589	42	20340000	9114400	11225000	31
Q12904	AIMP1	7	7	35.9	0	92.987	21	39902000	15354000	24548000	22
Q13155	AIMP2	6	5	29.7	0	71.246	22	12196000	6377800	5818400	13
O00170	AIP	4	6	26.7	0	11.266	28	6078800	1683300	4395500	11
P00568	AK1	5	5	31.4	0	13.331	16	11287000	4961800	6325700	7
P54819	AK2	26	24	84.1	0	305.86	18	208730000	80620000	128110000	76
P27144	AK4	4	5	38.1	0	26.956	17	10363000	1684500	8678400	8
Q9Y3D8	AK6	2	2	14.5	0	7.1602	14	4571100	1227300	3343900	4
Q92667	AKAP1	2	0	3.9	0.00037037	2.6316	51	339210	339210	0	2
Q02952	AKAP12	15	14	16.3	0	202.88	102	4613200	1890200	2723100	34
Q9Y2D5	AKAP2	5	3	11.8	0	144.95	51	1372100	919630	452450	10
Q9ULX6	AKAP8L	4	3	9.6	0	23.098	32	2129100	960750	1168400	8
Q99996	AKAP9	2	1	0.7	0.0057143	1.4938	330	110830	51043	59788	1
P14550	AKR1A1	11	10	38.2	0	47.871	27	26609000	10773000	15836000	18
P15121	AKR1B1	6	10	31.3	0	33.355	25	21948000	6126000	15822000	15
O43488	AKR7A2	2	1	8.6	0	7.5515	22	5318200	1970700	3347500	4
Q96B36	AKT1S1	2	1	7.8	0.0044689	1.6985	15	0	0	0	3
Q13740	ALCAM	7	5	19.9	0	37.684	35	7299900	3164600	4135200	14
Q8IZ83	ALDH16A1	0	1	2.7	0	4.5298	34	337220	0	337220	1
P54886	ALDH18A1	12	13	21.9	0	109.2	51	10729000	4184700	6543800	29
P30837	ALDH1B1	6	7	16.4	0	81.232	32	8802300	3187300	5615000	13
P05091	ALDH2	2	1	5.2	0	13.127	28	1363500	774280	589270	3
P51648	ALDH3A2	0	1	3.1	0	8.6328	30	858970	0	858970	1
P51649	ALDH5A1	1	0	1.9	0.0024536	1.9127	34	122810	122810	0	1
P49419	ALDH7A1	6	6	21.3	0	41.566	32	5263000	2022700	3240300	9
P49189	ALDH9A1	8	4	22.7	0	66.961	35	4187200	2249600	1937600	10
P04075	ALDOA	48	49	97.8	0	323.31	28	1971800000	752910000	1218900000	229
P05062	ALDOB	3	2	13.7	0.0086064	1.3308	21	2749900	1491600	1258300	2
P09972	ALDOC	11	12	26.9	0	177.98	27	208190000	80825000	127360000	21
Q86V81	ALYREF	8	8	49.8	0	281.25	19	75094000	34340000	40754000	28
Q9Y303;H3BQ15	AMDHD2	0	1	5.1	0.0031207	1.7931	24	0	0	0	1
Q9UM13	ANAPC10	0	1	6.5	0.003797	1.7464	14	0	0	0	1
Q96DE5	ANAPC16	1	0	10.9	0.0024761	2.0011	6	0	0	0	1
Q9P2R3	ANKFY1	1	0	1.5	0.00036969	2.5923	66	191440	191440	0	1
O75179	ANKRD17	3	4	4.1	0	18.251	111	513410	223620	289790	6
Q9NQW6	ANLN	4	6	11.8	0	24.604	88	1309600	648720	660920	8
P39687	ANP32A	11	8	33.3	0	323.31	15	205830000	69791000	136040000	35
Q92688	ANP32B	9	8	29.9	0	107.64	14	97652000	41245000	56408000	30
Q9BTT0	ANP32E	9	10	32.5	0	323.31	10	102690000	39138000	63548000	19
P04083	ANXA1	12	11	37	0	323.31	31	24038000	9573500	14464000	28
P50995	ANXA11	4	6	15.6	0	43.416	25	22060000	7574500	14485000	15
P07355;A6NMY6	ANXA2;ANXA2P2	36	36	73.7	0	323.31	29	309920000	127530000	182390000	116
P12429	ANXA3	1	1	5	0.00039386	3.5205	30	589640	324030	265600	1
P09525	ANXA4	4	5	18.5	0	114.44	27	6886400	1926200	4960200	8
P08758	ANXA5	23	24	76.9	0	323.31	29	200430000	88982000	111450000	78
P08133	ANXA6	21	21	40.6	0	214.73	59	22546000	8879200	13667000	46
P20073	ANXA7	4	4	12.7	0	156.59	28	14443000	5112500	9330700	9
Q10567	AP1B1	1	2	1.3	0	4.5935	54	478820	212510	266310	1
P61966	AP1S1	0	1	10.1	0.0003864	3.28	10	1035900	0	1035900	2
O95782	AP2A1	6	3	10.5	0	32.86	66	1277700	712360	565370	12
O94973	AP2A2	4	3	8.4	0	56.197	63	786830	290050	496780	9
P63010	AP2B1	3	5	9.7	0	15.551	52	1287900	221400	1066500	4
Q96CW1	AP2M1	2	1	6.9	0.00072124	2.2737	34	1246700	640300	606390	2
O00203	AP3B1	4	3	5.1	0	11.494	70	1458500	514270	944270	9
O14617	AP3D1	5	3	5.9	0	33.842	67	2716700	1301100	1415600	10
Q9Y2T2	AP3M1	2	1	7.4	0	7.0887	29	1066400	763110	303290	3
P53677	AP3M2	0	2	9.8	0	20.981	29	0	0	0	2
Q92572	AP3S1	3	2	19.7	0	6.7802	10	7790500	3503700	4286800	3
P25054	APC	6	5	2.9	0	13.822	213	379740	157450	222290	9
P13798	APEH	6	7	15.3	0	24.908	38	5773500	2496300	3277200	10
P27695	APEX1	13	11	66.7	0	140.72	23	36361000	16152000	20208000	22
Q9BZZ5	API5	3	5	14.5	0	30.641	39	5610300	1204700	4405600	10
Q96GX9	APIP	2	3	12.8	0	14.977	18	614920	0	614920	5
Q06481	APLP2	4	3	10	0	20.365	45	1517500	919010	598530	7
Q9HDC9	APMAP	3	1	13.9	0	23.612	27	2604700	1580000	1024700	5
Q8NCW5	APOA1BP	2	2	5.2	0.0054072	1.5413	16	3542100	972300	2569800	1
P02656	APOC3	1	2	19.2	0	41.56	7	24756000	11894000	12862000	4
O95445	APOM	2	2	6.9	0.00072359	2.3392	11	2578000	421380	2156600	4
Q9BUR5	APOO	1	1	5.6	0.00037216	2.7092	15	2022200	629570	1392700	2
Q6UXV4	APOOL	1	1	11.6	0	4.5744	20	164870	164870	0	2
P05067	APP	2	3	3.8	0	4.7108	48	561070	259370	301710	3
Q9UKG1	APPL1	3	1	10	0	32.238	43	2475800	1405500	1070300	6
P07741	APRT	9	10	57.8	0	69.85	14	45633000	18637000	26995000	22
P48444	ARCN1	10	10	29.9	0	56.867	34	11969000	5853900	6114600	19
P84077;P61204	ARF1;ARF3	5	4	42.5	0	44.416	14	15627000	5796000	9830800	10
P18085	ARF4	2	2	32.8	0	28.022	12	2173900	794400	1379500	3
Q8N6T3	ARFGAP1	5	5	24.1	0	62.196	26	7872800	3067400	4805400	14
Q8N6H7	ARFGAP2	2	1	16.5	0	39.117	38	1464100	491340	972770	4
Q9NP61	ARFGAP3	1	2	5.2	0.0024814	2.025	37	316810	97210	219600	1
P53367	ARFIP1	3	2	18.8	0	14.716	30	890950	782440	108510	5
Q9NWB6	ARGLU1	4	2	9.5	0	5.0929	24	16633000	5603300	11030000	8
Q07960	ARHGAP1	0	1	4.1	0	12.709	33	0	0	0	1
Q68EM7	ARHGAP17	2	4	7.8	0	11.908	47	1661800	291620	1370100	5
P52565	ARHGDIA	8	7	57.4	0	210.27	15	79215000	29891000	49325000	24
Q14155	ARHGEF7	1	2	4.2	0	4.9642	54	143150	67823	75325	3
O14497	ARID1A	1	0	0.5	0.00037622	2.8472	96	0	0	0	1
Q8NFD5	ARID1B	1	0	0.7	0.0003686	2.5637	90	0	0	0	1
O95376	ARIH2	1	1	3.4	0	13.981	30	440810	0	440810	2
P40616	ARL1	1	1	11.6	0	10.818	13	501870	501870	0	2
P36405	ARL3	2	2	16.5	0	7.7568	13	10281000	3448100	6833000	3
Q66PJ3	ARL6IP4	4	3	11.4	0	71.45	26	5081800	2011200	3070600	5
O75915	ARL6IP5	2	1	13.8	0	7.4545	5	4719700	1681800	3037900	4
Q9NVT9	ARMC1	1	1	7.4	0	4.5809	13	2433600	918710	1514800	1
Q6NXE6	ARMC6	1	1	5.4	0.0050899	1.5803	35	329480	126800	202680	2
Q9H993	ARMT1	2	1	7.5	0	11.447	27	548610	427620	120990	1
P27540	ARNT	1	1	2.3	0	23.158	44	397040	135880	261160	1
Q92747	ARPC1A	3	2	7.8	0	7.6144	28	3797500	1523500	2274000	5
O15143	ARPC1B	1	1	5.1	0.00039541	3.5884	24	2202500	642830	1559700	2
O15144	ARPC2	3	2	15	0	6.0983	27	1840500	714310	1126200	4
O15145	ARPC3	5	5	27	0	102.53	17	23241000	9417100	13824000	10
P59998	ARPC4	3	4	17.3	0	27.355	16	7623400	3228300	4395100	6
O15511	ARPC5	2	1	30.5	0	38.916	14	4971000	2136900	2834100	5
Q9BPX5	ARPC5L	5	4	66	0	86.301	14	25773000	8649400	17123000	12
P56211	ARPP19	2	2	24.1	0	5.7607	10	26856000	9566600	17289000	7
Q13510	ASAH1	2	2	6.6	0	4.3457	28	1239200	552110	687060	2
Q9H1I8	ASCC2	0	1	2.1	0.0098619	1.2685	40	91518	0	91518	1
O43681	ASNA1	2	2	7.2	0	10.425	19	1843200	1075500	767720	4
P08243	ASNS	4	5	12.5	0	106.56	43	5715400	1003300	4712100	10
L0R819;U3KQP1	ASNSD1	2	3	51	0	6.5152	7	11378000	2930600	8447400	6
Q12797	ASPH	2	2	6.7	0	11.035	38	618660	189220	429440	5
Q8NBU5	ATAD1	1	1	7.2	0	12.11	27	2361600	1090400	1271300	4
Q9ULI0	ATAD2B	1	0	0.8	0	4.1749	98	74806	74806	0	1
Q9NVI7	ATAD3A	15	17	32.5	0	161.72	56	10353000	4296100	6056800	34
Q5T9A4	ATAD3B	14	15	27.3	0	75.408	54	8207700	2750200	5457500	15
P18846	ATF1	2	0	6.6	0.001078	2.2182	9	0	0	0	1
Q676U5	ATG16L1	0	1	2.6	0.00071994	2.2447	46	42909	0	42909	2
Q9NT62	ATG3	3	3	10.2	0	18.448	16	5330900	2257200	3073700	5
Q9Y4P1	ATG4B	1	1	4.8	0	5.9881	20	402660	402660	0	1
Q7Z3C6;H7C152	ATG9A	1	1	1.7	0	7.5945	46	681870	273910	407960	1
P31939	ATIC	35	37	81.1	0	323.31	43	81991000	31103000	50889000	89
Q8NHH9	ATL2	0	1	3.3	0	30.227	37	414830	0	414830	1
O00244	ATOX1	3	3	39.7	0	16.352	5	27603000	10442000	17161000	5
P05023	ATP1A1	31	31	44.5	0	323.31	57	74243000	27486000	46757000	82
P05026	ATP1B1	1	1	8.3	0.005083	1.5708	21	1273200	638730	634510	1
P54709	ATP1B3	4	4	22.2	0	14.482	16	37661000	15908000	21753000	9
P16615	ATP2A2	17	12	20.2	0	243.85	61	8038500	3927800	4110700	37
P20020	ATP2B1	5	8	12.7	0	10.918	74	1264100	447760	816300	4
P23634	ATP2B4	8	7	14	0	51.279	76	3212100	1455200	1756900	14
P25705	ATP5A1	38	33	58.6	0	323.31	40	235380000	93636000	141740000	94
P06576	ATP5B	37	37	77.5	0	323.31	34	520910000	210370000	310540000	178
P36542	ATP5C1	5	5	22.5	0	87.85	19	19844000	6169200	13674000	13
P30049	ATP5D	4	5	44	0	51.508	8	41680000	18372000	23307000	10
P56381;Q5VTU8	ATP5E;ATP5EP2	3	3	51	0	9.6746	5	34091000	16258000	17834000	7
P24539	ATP5F1	3	4	19.1	0	48.8	19	10051000	3335900	6715100	5
O75947	ATP5H	11	8	73.3	0	103.23	13	58345000	26391000	31955000	34
P56385	ATP5I	5	6	66.7	0	21.348	7	102950000	32127000	70824000	10
P18859	ATP5J	7	6	60.2	0	107.56	10	77931000	29135000	48795000	21
P56134	ATP5J2	1	1	11.7	0.0014352	2.2038	6	4592300	1549000	3043300	2
O75964	ATP5L	4	5	52.4	0	11.167	10	30258000	12754000	17504000	8
P48047;H7C0C1	ATP5O	11	10	68.5	0	51.061	14	98050000	39119000	58932000	23
Q15904	ATP6AP1	0	1	2.3	0.006	1.4325	22	0	0	0	2
Q93050	ATP6V0A1	1	2	2.4	0.00072438	2.346	43	356990	130830	226160	3
P38606	ATP6V1A	14	13	47.8	0	281.75	44	15432000	6312300	9119300	27
P21281	ATP6V1B2	13	12	40.1	0	84.777	31	13414000	5470000	7944200	20
P21283	ATP6V1C1	2	1	7.3	0	4.6704	30	982590	670410	312170	2
Q9Y5K8	ATP6V1D	1	1	9.7	0.00038329	3.1446	17	2949000	862640	2086300	1
P36543	ATP6V1E1	5	5	26.1	0	55.613	17	14479000	6164400	8314900	16
O75348	ATP6V1G1	5	4	53.4	0	68.66	9	22204000	9423300	12780000	8
Q9UI12	ATP6V1H	3	1	12.4	0	13.333	33	3629700	2177000	1452600	4
Q5TC12	ATPAF1	1	1	5.5	0.0089109	1.3012	25	447690	152560	295140	1
Q9UII2	ATPIF1	7	9	44.3	0	31.945	9	172950000	66091000	106860000	18
Q9UBB4	ATXN10	3	4	10.9	0	34.748	35	2075300	662840	1412500	5
Q99700	ATXN2	9	6	12.3	0	87.63	65	2877300	1316800	1560500	20
Q8WWM7	ATXN2L	18	17	24.4	0	91.813	52	18735000	6736100	11999000	47
Q9Y679	AUP1	1	0	3.7	0.0024683	1.9784	28	483550	483550	0	1
Q9NQS1	AVEN	0	2	8	0.0047765	1.6381	26	0	0	0	2
P61769	B2M	3	3	31.9	0	30.641	8	15661000	5378000	10283000	9
Q9NWV8	BABAM1	1	1	7	0	56.526	22	426430	0	426430	2
O95816	BAG2	5	6	33.6	0	206.06	20	21989000	6944700	15045000	17
O95817	BAG3	4	3	13.6	0	13.314	41	1407300	383740	1023500	7
O95429	BAG4	2	2	13.1	0	33.449	18	183540	183540	0	5
P46379	BAG6	4	5	10.8	0	26.178	43	3436900	1344400	2092500	9
Q9UHR4	BAIAP2L1	3	1	7	0	10.407	42	354660	354660	0	4
O75531	BANF1	8	9	85.4	0	161.37	8	464550000	183600000	280950000	32
P80723	BASP1	9	10	69.6	0	83.97	18	42734000	19882000	22852000	35
Q07812	BAX	4	5	25	0	64.087	13	16947000	6516400	10430000	7
Q9UIG0	BAZ1B	2	2	1.3	0.0017902	2.1922	113	127970	87648	40326	3
Q9UIF9	BAZ2A	1	1	0.8	0.0054164	1.553	81	61162	19557	41605	2
P51572	BCAP31	14	16	35.4	0	283.59	17	116160000	40328000	75833000	44
O75934	BCAS2	2	2	20.9	0	20.092	15	2124800	1670500	454300	4
Q9P287	BCCIP	4	3	22.3	0	72.23	21	5162000	1884100	3277900	6
P12694	BCKDHA	3	3	18.9	0	11.693	28	1819300	576110	1243200	6
Q9NYF8	BCLAF1	18	14	20.8	0	68.674	66	8721400	3384100	5337300	34
Q9BUT1	BDH2	3	3	18	0	7.7762	19	2472900	581300	1891500	1
Q8TD16	BICD2	2	2	4.4	0	5.1313	65	311870	98720	213150	4
P55957	BID	1	2	12.3	0	5.3772	12	1956800	552390	1404400	5
Q13867	BLMH	9	9	28.1	0	63.337	33	13072000	4074700	8997100	15
P78537	BLOC1S1	0	1	19	0.0083001	1.3689	12	988150	0	988150	1
P53004	BLVRA	3	3	11.1	0	9.6364	23	1902300	753940	1148400	2
P30043	BLVRB	1	1	11.2	0	4.8331	13	487950	0	487950	2
Q9NSY1	BMP2K	0	1	1.3	0	5.6587	59	0	0	0	1
Q14692	BMS1	1	1	1.2	0.00037821	2.9308	81	236900	112270	124640	1
Q96IK1	BOD1	1	2	11.4	0.00039401	3.53	11	1976800	357410	1619400	2
Q8NFC6	BOD1L1	0	1	0.4	0.0041394	1.7322	181	0	0	0	1
Q9H3K6	BOLA2	6	5	67.4	0	103.07	7	190750000	87925000	102830000	22
Q14137	BOP1	4	4	8.2	0	45.131	46	2185900	997720	1188200	8
O95861	BPNT1	12	8	45.1	0	39.776	25	18834000	8319300	10514000	18
P25440	BRD2	2	5	8.7	0	8.7213	45	1433900	287200	1146700	4
O60885	BRD4	3	4	3.6	0	4.9264	64	501880	120490	381390	3
Q92994	BRF1	1	2	3.7	0.00037439	2.7876	39	233800	42777	191020	1
Q8TDN6	BRIX1	3	2	12.7	0	13.926	24	4476200	2000500	2475700	7
Q8WUW1	BRK1	3	3	62.7	0	8.8682	8	6804100	2001000	4803100	2
Q5VW32	BROX	1	1	4.9	0	5.2501	31	1061600	395220	666350	4
P35613	BSG	10	10	33	0	176.95	17	194550000	68619000	125930000	30
P20290	BTF3	16	14	76.2	0	323.31	13	264080000	102600000	161470000	48
Q96K17	BTF3L4	2	3	63.3	0	124.74	11	68046000	28923000	39123000	12
O60566	BUB1B	1	1	1.4	0.00038745	3.2974	74	0	0	0	2
O43684	BUB3	7	6	26.8	0	72.204	19	14724000	6507000	8216700	12
Q13895	BYSL	2	3	12.1	0	39.95	33	2396100	661670	1734400	6
Q7L1Q6	BZW1	3	3	9.1	0	23.456	32	4513200	1659400	2853700	8
Q9Y6E2	BZW2	4	4	14.3	0	11.833	33	3665900	1532500	2133400	7
Q96B45	C10orf32	0	1	16	0	7.5504	8	0	0	0	1
E9PRG8	C11orf98	0	1	10.6	0.006002	1.4329	9	385560	0	385560	1
Q9HB07	C12orf10	10	9	34	0	56.476	29	16696000	7349700	9346100	17
Q8N999	C12orf29	1	2	7.4	0	4.3478	23	250030	61399	188630	2
Q99622	C12orf57	2	1	26.2	0	19.654	8	7732100	3034800	4697300	4
Q69YU5	C12orf73	2	2	43.7	0	7.89	5	6708200	921380	5786800	4
Q9Y224	C14orf166	11	12	66.8	0	84.553	20	35144000	13768000	21376000	29
Q96S19	C16orf13	1	1	8.3	0.00040048	3.7989	15	1265400	456120	809270	2
Q96GS4	C17orf59	2	2	12.6	0	14.678	24	1435900	355900	1080000	7
Q96B23	C18orf25	1	1	2.7	0.0044521	1.6752	15	894630	343600	551030	1
Q9UFG5	C19orf25	1	2	22	0	44.434	10	5781800	1832700	3949100	1
Q9BQ61	C19orf43	2	3	47.7	0	20.669	11	3412900	1369400	2043500	6
Q9UNZ5	C19orf53	1	4	17.2	0.00037722	2.9014	10	2743500	543280	2200200	4
Q9NWV4	C1orf123	4	4	34.4	0	17.142	12	17856000	7277800	10578000	6
Q8IYL3	C1orf174	1	1	5.8	0	13.028	15	638910	241830	397080	1
Q9H246	C1orf21	1	1	12.4	0.0024605	1.9438	11	264160	115370	148790	1
Q8N6N3	C1orf52	2	2	22.5	0	19.761	14	5791800	1756600	4035200	5
Q07021	C1QBP	9	8	38.7	0	191.26	18	135840000	56027000	79808000	34
Q9GZN8	C20orf27	1	1	8	0.00038956	3.3671	13	2796900	1254900	1542000	2
P57076;H7BZW1;F8VZ95	C21orf59	2	2	14.8	0	18.887	22	4125700	1922100	2203600	5
Q8WWC4	C2orf47	1	1	4.8	0.006008	1.4392	26	578680	189070	389610	1
P01024	C3	1	4	3.6	0	8.6484	122	70006	0	70006	2
Q8N8J7	C4orf32	1	0	17.4	0.0098522	1.2535	8	527050	527050	0	1
A6NDU8	C5orf51	1	1	9.9	0	34.993	21	2890500	1364600	1526000	3
Q9BRJ6	C7orf50	1	1	10.8	0	7.7055	12	5630300	2814100	2816200	1
Q9H7E9	C8orf33	7	4	35.4	0	90.036	11	25595000	10210000	15385000	13
Q9BUH6	C9orf142	1	2	11.8	0	13.179	14	4234000	2050300	2183700	5
P00918	CA2	22	22	75	0	323.31	19	490040000	187530000	302510000	75
P54289	CACNA2D1	1	2	2.3	0.00071917	2.2287	63	426210	77293	348920	1
Q9HB71	CACYBP	12	13	57.5	0	61.667	20	32291000	11311000	20980000	31
P27708	CAD	20	20	20	0	128.65	126	6758500	2852000	3906500	37
Q9BY67	CADM1	4	2	11.5	0	9.9972	25	4727200	3573900	1153300	6
Q05682	CALD1	8	11	20.6	0	109.06	72	3642600	1588900	2053700	18
P27797	CALR	22	21	57.3	0	323.31	29	192840000	72981000	119860000	61
O43852	CALU	13	14	52.1	0	323.31	19	102750000	45109000	57639000	47
P49069	CAMLG	0	1	7.8	0.0003937	3.5108	22	333100	0	333100	1
Q86VP6	CAND1	9	6	13	0	64.335	76	3397900	1220800	2177100	20
P27824	CANX	19	22	42.7	0	246.12	38	83185000	24577000	58609000	56
Q01518	CAP1	20	20	60.2	0	186.07	35	36208000	13201000	23006000	56
P07384	CAPN1	1	0	3.6	0.000369	2.5743	46	249180	249180	0	1
P17655	CAPN2	4	2	11.6	0	22.984	39	685130	685130	0	8
P04632	CAPNS1	3	3	24.6	0	32.883	15	7410400	3431200	3979100	8
Q14444	CAPRIN1	20	20	27.6	0	323.31	27	66476000	26720000	39756000	54
P52907	CAPZA1	10	11	61.5	0	274.48	21	51358000	21352000	30006000	25
P47756	CAPZB	8	7	37.9	0	44.534	21	30962000	12237000	18726000	23
Q9Y2V2	CARHSP1	4	4	52.4	0	17.747	8	29180000	11462000	17718000	6
Q86X55	CARM1	3	3	6.2	0	32.753	30	7397700	2971400	4426300	6
P49589	CARS	1	1	1.6	0.00038023	3.0463	52	238350	25697	212650	1
O15234	CASC3	2	2	3.7	0	3.9838	36	557600	206330	351260	3
O14936	CASK	2	2	4.4	0	18.776	62	1264400	761580	502850	4
P42574	CASP3	1	2	8.3	0	4.6629	21	3892200	1064100	2828100	2
P55210	CASP7	1	1	4.6	0.00037736	2.9061	22	874190	220560	653620	4
P20810	CAST	2	3	13.7	0	8.9284	49	1440800	561610	879180	6
P04040	CAT	11	10	48.2	0	137.75	39	15161000	6360800	8800400	18
Q13951	CBFB	6	5	23.6	0	8.9031	16	6904000	2227900	4676100	8
P16152	CBR1	12	11	56.7	0	165.41	20	48120000	23836000	24285000	24
O75828	CBR3	3	2	13.4	0.00073046	2.4507	22	2708500	940670	1767900	2
P35520;P0DN79	CBS	4	2	18.7	0	21.745	40	2711900	1512100	1199800	7
P83916	CBX1	3	2	27.6	0	5.9889	14	1991400	1239200	752160	4
Q13185	CBX3	8	8	45.9	0	109.22	14	78697000	31030000	47667000	24
P45973	CBX5	3	3	19.9	0	4.8653	14	4420000	2169600	2250400	3
Q6P1N0	CC2D1A	4	3	6.2	0	10.003	70	920250	380030	540220	4
Q8IX12	CCAR1	1	1	2.7	0	6.907	70	59917	59917	0	2
Q8N163	CCAR2	14	14	23.6	0	149.22	64	9162900	3632300	5530600	26
Q6YP21	CCBL2	2	1	5.9	0	8.2595	33	1411000	527370	883670	2
Q96ES7	CCDC101	1	0	4.4	0.000373	2.7519	22	113230	113230	0	1
Q96CT7	CCDC124	11	11	50.2	0	98.003	18	48425000	18290000	30134000	21
Q86Z20	CCDC125	0	1	1.6	0.0082974	1.3662	38	0	0	0	1
A5D8V7	CCDC151	1	1	1.8	0.0095552	1.2847	49	320120	113550	206570	1
Q6TFL3	CCDC171	2	2	1.8	0.0060181	1.4476	117	706920	329060	377860	2
O60826	CCDC22	3	4	11	0	15.897	49	985340	323360	661980	7
Q8N300	CCDC23	0	1	22.7	0.00038835	3.3262	6	0	0	0	1
Q86WR0	CCDC25	1	1	5.3	0.0007326	2.489	16	998390	356790	641600	3
Q8IWP9	CCDC28A	0	1	8.4	0	17.408	20	472550	0	472550	1
Q96A33	CCDC47	5	7	20.3	0	61.857	23	11454000	2227100	9227100	16
Q8IVM0	CCDC50	3	4	16	0	15.673	25	2623000	970960	1652000	7
Q96ER9	CCDC51	1	0	5.4	0	4.5911	34	0	0	0	1
Q9Y3C0	CCDC53	0	1	6.2	0.0027894	1.8523	10	886190	0	886190	1
Q4VC31	CCDC58	2	2	31.9	0	11.764	9	22251000	7058700	15192000	4
Q16204	CCDC6	7	5	28.7	0	38.837	30	8191800	4070100	4121700	12
Q9H6F5	CCDC86	3	2	10	0	5.7027	25	2195800	796460	1399300	3
Q9Y3X0	CCDC9	1	0	2.3	0.0044612	1.6841	38	0	0	0	2
Q9BW85	CCDC94	2	2	9	0	7.3672	23	2204300	782710	1421600	3
P20248	CCNA2	2	1	10.2	0	6.727	29	1768700	1163600	605180	4
P14635	CCNB1	2	2	7.9	0	10.492	25	3345200	1492600	1852600	3
O60563	CCNT1	2	1	4.7	0	13.253	42	230700	177480	53222	3
O14618	CCS	1	0	7.3	0.00037481	2.7962	16	0	0	0	1
P78371	CCT2	50	52	83.6	0	323.31	41	383390000	149940000	233450000	188
P49368	CCT3	36	38	66.6	0	323.31	43	577180000	262120000	315050000	132
P50991	CCT4	35	35	77	0	323.31	41	291950000	109830000	182120000	110
P48643	CCT5	44	41	75.6	0	323.31	43	204250000	78058000	126190000	156
P40227	CCT6A	34	37	66.1	0	323.31	36	314950000	116350000	198600000	117
Q92526	CCT6B	7	7	13.8	0.0041322	1.7185	37	4950600	2233800	2716900	1
Q99832	CCT7	41	45	81.6	0	323.31	40	176740000	66866000	109870000	135
P50990	CCT8	47	48	84.5	0	323.31	43	211810000	89790000	122020000	136
Q9Y5K6	CD2AP	7	8	20.8	0	49.368	49	6047900	2209000	3838900	13
O95400	CD2BP2	2	4	20.8	0	36.275	16	5514300	1741200	3773100	5
O15446	CD3EAP	2	2	11.4	0	15.47	22	1949700	700140	1249600	6
P16070	CD44	6	7	11.1	0	89.914	32	23209000	9363700	13846000	19
P08174	CD55	1	1	2.1	0.0044444	1.6602	28	711710	311380	400330	4
P13987	CD59	2	3	16.4	0	5.2056	6	9198400	2833900	6364500	2
P60033	CD81	2	2	18.2	0	281.74	11	18354000	8243400	10111000	8
P48960;Q9UHX3	CD97;EMR2	1	1	3.1	0	22.352	38	244170	0	244170	2
P14209	CD99	2	2	10.3	0	17.375	7	13541000	5668800	7872400	3
O75794	CDC123	1	1	5.7	0	5.781	20	1561400	613220	948210	3
Q12834	CDC20	1	1	3	0	3.973	30	339640	339640	0	2
Q9UJX2	CDC23	1	0	4.9	0.0047733	1.6339	43	0	0	0	1
P30260	CDC27	0	1	1.7	0.0007286	2.4257	47	0	0	0	1
P49427	CDC34	1	1	14.8	0.0031174	1.7835	11	2728300	606470	2121800	0
Q16543	CDC37	15	14	38.1	0	146.45	30	33494000	13760000	19733000	40
P60953	CDC42	6	6	34	0	36.978	10	69849000	27283000	42566000	19
Q9Y5S2	CDC42BPB	2	0	1	0.00038241	3.1231	111	55124	55124	0	3
O14613	CDC42EP2	0	1	12.4	0.00039761	3.6841	8	2417300	0	2417300	2
Q99459	CDC5L	7	9	20	0	88.904	57	3778100	1443800	2334300	14
Q6P1J9	CDC73	2	2	7.7	0	4.5923	48	269460	106700	162760	4
P19022	CDH2	1	1	4.6	0	33.707	46	646650	646650	0	2
P06493	CDK1	13	13	50.5	0	153.03	22	43468000	17042000	26425000	28
P21127;Q9UQ88	CDK11B;CDK11A	1	1	3.8	0.00036738	2.5297	56	245480	245480	0	2
P24941	CDK2	5	2	27.2	0	13.852	24	3298600	1787000	1511600	9
O14519	CDK2AP1	1	1	20	0	11.667	6	2790700	442500	2348200	4
P11802	CDK4	5	5	26.1	0	24.86	23	17270000	7044400	10226000	11
Q00534	CDK6	3	2	13.5	0	4.5492	25	1816100	938240	877810	2
P42771	CDKN2A	8	7	66	0	157.67	12	107820000	47060000	60760000	25
Q9NXV6	CDKN2AIP	2	1	9.1	0	5.4956	41	110490	32132	78357	2
Q9UKY7	CDV3	8	8	65.5	0	206.09	21	68204000	24743000	43461000	33
Q9BXW7	CECR5	1	2	9.2	0.00037133	2.6795	25	2307000	199530	2107400	3
Q92879	CELF1	2	1	6.6	0	8.0571	21	1950300	964250	986100	4
P49454	CENPF	1	2	0.9	0.00038037	3.0491	266	94214	29676	64538	3
Q7Z7K6	CENPV	1	1	11.6	0.00039108	3.4291	16	1191400	73231	1118200	2
Q9UPN4	CEP131	1	0	1.5	0.0092318	1.2925	88	0	0	0	1
Q5SW79	CEP170	5	7	6.9	0	30.711	119	1032700	389340	643340	11
Q9C0F1	CEP44	0	1	6.4	0	7.4092	28	1802200	0	1802200	2
Q6P2H3	CEP85	0	1	2.4	0.00037495	2.8019	55	0	0	0	1
P41208	CETN2	4	3	37.8	0	108.68	12	9213800	5889400	3324400	8
Q9BXR6	CFHR5	1	0	1.1	0	7.7621	31	0	0	0	1
P23528	CFL1	25	23	84.9	0	323.31	14	900000000	357040000	542960000	87
Q9Y281	CFL2	19	18	76.5	0	79.155	14	14581000	7250400	7330800	9
Q9UFW8	CGGBP1	2	2	28.7	0	9.7636	14	4350300	2214500	2135800	4
Q9P2M7	CGN	1	2	3.1	0	6.0974	104	381770	31369	350400	3
Q0VF96	CGNL1	1	1	0.8	1	-2	109	113340	40294	73045	2
Q8WUX2	CHAC2	1	1	8.7	0.00037879	2.9601	14	1775400	667210	1108200	1
Q13112	CHAF1B	2	2	4.7	0	3.8204	36	298020	114070	183950	3
Q96BP2	CHCHD1	2	1	26.3	0	5.5353	9	10965000	7517000	3448200	3
Q9Y6H1;Q5T1J5	CHCHD2;CHCHD2P9	3	1	33.8	0	24.304	7	88351000	34667000	53683000	7
Q9NX63	CHCHD3	12	11	43.2	0	72.882	20	35944000	14551000	21393000	20
Q9BRQ6	CHCHD6	1	1	7.7	0	5.1069	21	479650	0	479650	3
Q86WJ1	CHD1L	13	12	15.2	0	34.078	66	5297400	1892600	3404800	23
Q14839	CHD4	6	6	6.6	0	52.189	128	1462900	355830	1107100	14
O96017	CHEK2	1	0	4.8	0.0050882	1.5745	31	0	0	0	1
Q8IWX8	CHERP	1	2	2.7	0	5.0932	45	504180	201600	302580	2
Q9BWS9	CHID1	2	2	5.6	0.0003951	3.5769	27	980810	333800	647010	3
O43633	CHMP2A	3	2	20.3	0	10.32	14	1932400	498620	1433800	5
Q9UQN3	CHMP2B	4	4	21.6	0	15.896	16	7649700	2514700	5135000	8
Q9H444	CHMP4B	8	10	38.4	0	175.67	16	27123000	11096000	16027000	18
Q9NZZ3	CHMP5	1	3	22.8	0	24.28	9	14183000	4408600	9774300	4
Q9UHD1	CHORDC1	6	7	25.6	0	30.236	31	9578300	3515800	6062500	12
Q9Y3Y2	CHTOP	6	6	32.3	0	104.26	24	15992000	6137100	9854800	17
Q6FI81	CIAPIN1	1	0	11.9	0	29.442	24	618090	618090	0	1
Q14011	CIRBP	4	3	38.4	0	97.533	16	18363000	8535000	9828300	9
Q969X6	CIRH1A	0	1	2	0	6.3923	42	0	0	0	1
Q8WWK9	CKAP2	8	7	11.6	0	49.831	63	4848300	1926000	2922300	14
Q07065	CKAP4	31	32	72.3	0	323.31	48	44290000	17397000	26893000	80
Q14008	CKAP5	24	25	18.5	0	265.42	146	9228100	3520800	5707300	55
P12277	CKB	33	34	80.1	0	323.31	27	894260000	357600000	536660000	162
P12532	CKMT1A	7	7	41.5	0	173.08	33	9335500	2571500	6764100	14
P61024	CKS1B	2	1	45.6	0	17.062	5	18926000	15930000	2996000	3
P33552	CKS2	4	6	73.4	0	73.544	5	71623000	29167000	42456000	12
Q7Z460	CLASP1	1	2	2	0	6.1561	124	35490	14637	20853	3
O75122	CLASP2	5	5	6	0	12.307	99	664520	313660	350850	4
Q96S66	CLCC1	2	1	5.4	0	4.1682	41	222300	90395	131900	2
O00299	CLIC1	14	16	66	0	186.06	17	92692000	37467000	55224000	39
Q9Y696	CLIC4	5	3	30.4	0	38.044	19	15662000	6696200	8965700	10
Q14677	CLINT1	7	8	22.4	0	55.307	29	14301000	2819600	11482000	21
Q9NWW5	CLN6	1	0	6.8	0	5.1928	10	1637300	1637300	0	2
P54105	CLNS1A	4	5	48.1	0	97.356	12	50584000	26262000	24322000	12
Q9H078	CLPB	3	4	8.2	0	7.912	55	1113700	276140	837570	7
Q16740	CLPP	4	5	32.1	0	56.95	17	25767000	9545700	16221000	16
O96005	CLPTM1	1	1	3.4	0	4.7119	35	196180	196180	0	2
Q96KA5	CLPTM1L	1	1	3	0	5.0826	34	467570	192190	275380	0
O76031	CLPX	2	2	9	0	4.6812	51	455370	90034	365340	4
P09496	CLTA	7	7	23.8	0	51.513	10	57215000	25371000	31844000	15
P09497	CLTB	6	5	20.5	0	14.136	10	21499000	9084000	12415000	16
Q00610	CLTC	27	30	26.8	0	323.31	113	26337000	9112800	17225000	66
P10909	CLU	1	1	3.6	0	37.932	28	439970	147590	292370	2
O75153	CLUH	3	2	4	0	11.792	84	928660	532490	396170	4
Q96DG6	CMBL	5	4	16.3	0	27.923	19	4367400	1673800	2693600	7
Q7Z7K0	CMC1	2	2	17.9	0.00039293	3.4814	9	4008700	1601800	2406900	4
Q9NRP2	CMC2	1	1	17.7	0.00073073	2.458	6	2115600	2115600	0	3
P30085	CMPK1	11	9	49.5	0	79.1	16	25307000	10048000	15259000	25
P62633	CNBP	2	1	20.3	0	5.637	16	1808800	398710	1410100	2
Q96KP4	CNDP2	9	8	29.3	0	38.552	33	8287100	3260100	5027000	14
Q15417	CNN3	9	10	42.2	0	145.32	22	36461000	14888000	21573000	22
A5YKK6	CNOT1	3	1	1.6	0	11.377	148	256740	179560	77184	4
Q9NZN8	CNOT2	3	4	12.4	0	13.435	30	2556900	871310	1685600	4
O75175	CNOT3	2	1	2.8	0.00038197	3.1176	27	442250	171750	270510	3
Q9UIV1	CNOT7	1	1	7	0.0014332	2.1929	16	0	0	0	2
P09543	CNP	3	3	10.2	0	6.9741	36	1633400	439940	1193500	6
Q9Y2B0	CNPY2	10	11	72.5	0	82.618	12	101360000	42709000	58650000	25
Q9BT09	CNPY3	2	2	10.8	0	44.119	19	2911100	1166400	1744700	3
Q9Y2R0	COA3	1	2	17.9	0	9.1201	7	9457200	3902000	5555200	3
Q9NYJ1	COA4	1	1	19.5	0.00039124	3.4354	7	7500100	2835700	4664400	2
Q5JTJ3	COA6	3	3	32	0	41.29	9	22839000	9543300	13296000	7
Q96BR5	COA7	5	4	29.4	0	12.666	18	5030900	3088900	1942000	7
Q13057	COASY	3	2	10.8	0	29.958	34	2482400	1062700	1419700	4
P38432	COIL	1	1	3.3	0	4.2996	38	840430	388670	451760	2
P39060	COL18A1	8	7	9	0	51.184	81	2827800	1275800	1552000	14
P08572	COL4A2	1	1	0.8	0	5.7802	104	259110	57575	201530	1
P12109	COL6A1	1	1	1.6	0	8.808	68	704460	305550	398920	1
Q8NBJ5	COLGALT1	8	6	16.2	0	43.179	43	5423000	2021500	3401400	15
Q9UBI1	COMMD3	1	1	6.2	0	4.0492	12	1118700	501140	617540	0
P53621	COPA	11	8	14.5	0	117.83	85	4996200	2311900	2684300	19
P53618	COPB1	4	4	7.2	0	33.682	69	3226200	1105300	2120900	7
P35606	COPB2	2	2	2.5	0	4.4229	56	377230	132090	245130	6
O14579	COPE	5	3	37.3	0	54.273	23	5122100	3136600	1985500	8
Q9Y678	COPG1	8	6	11.8	0	44.101	60	4290100	1825900	2464200	12
Q9UBF2	COPG2	3	3	5.4	0	10.838	57	513790	230230	283550	5
P61201	COPS2	4	6	19	0	28.829	32	8205300	3531500	4673700	10
Q9UNS2	COPS3	5	4	21.3	0	82.721	30	5604300	2461900	3142400	11
Q9BT78	COPS4	7	7	25.4	0	72.439	35	5522700	2156100	3366500	18
Q92905	COPS5	1	2	7.5	0	4.8528	21	1277400	363590	913830	2
Q9H9Q2	COPS7B	0	1	6.4	0	17.714	16	0	0	0	1
Q99627	COPS8	4	4	35.9	0	23.152	10	15034000	6226000	8807600	10
P61923	COPZ1	5	3	31.1	0	53.094	7	52298000	24516000	27782000	10
Q9BR76	CORO1B	4	3	20.9	0	71.162	28	23816000	11022000	12794000	10
Q9ULV4	CORO1C	18	18	48.7	0	199.49	27	49381000	20559000	28822000	40
P57737	CORO7	3	1	4.4	0	9.0756	42	539240	185740	353510	4
Q14019	COTL1	4	5	33.8	0	16.401	11	6689100	2622400	4066700	8
Q14061	COX17	2	2	46	0	21.31	5	14226000	4743400	9482500	3
P13073	COX4I1	8	9	40.8	0	33.373	17	47928000	17926000	30002000	22
P20674	COX5A	8	8	41.3	0	77.575	14	169120000	68515000	100610000	24
P10606	COX5B	6	5	45.7	0	42.976	11	89718000	31874000	57844000	14
P12074	COX6A1	2	2	43.1	0	16.786	7	105310000	20679000	84627000	6
P14854	COX6B1	3	4	75.6	0	74.43	8	113280000	38067000	75215000	18
P09669	COX6C	8	7	53.3	0	19.11	8	96699000	35958000	60741000	15
P14406	COX7A2	2	2	27.7	0	10.484	6	74150000	31066000	43084000	4
O14548	COX7A2L	0	1	11.4	0.0024735	1.9931	8	771240	0	771240	1
P15954	COX7C	3	2	65.1	0	25.296	7	5037500	3417000	1620400	4
O75976	CPD	2	1	3.3	0	21.083	88	301190	254270	46917	3
Q99829	CPNE1	9	10	25.7	0	111.57	28	29898000	9898500	20000000	21
O75131	CPNE3	9	9	26.4	0	39.981	30	8148900	2898600	5250300	13
Q86YQ8	CPNE8	1	1	3.2	0.00072228	2.2916	37	305940	83659	222280	1
P36551	CPOX	4	7	20	0	21.718	35	8462900	2769600	5693300	13
P31327	CPS1	1	0	0.8	0.0027952	1.8888	99	0	0	0	1
Q10570	CPSF1	0	1	1.2	0	20.144	93	109920	0	109920	1
Q16630	CPSF6	2	1	5.3	0	7.8963	24	1566200	663690	902550	4
P23786	CPT2	1	0	2.4	0.00038212	3.1186	46	167460	167460	0	1
Q9H3G5	CPVL	3	4	8.6	0	10.591	26	1844300	916940	927390	6
P16220	CREB1	2	1	10.9	0	7.7192	9	4309600	1912500	2397000	5
O75629	CREG1	1	1	9.5	0	7.5984	13	4207800	1979800	2228000	3
P46108	CRK	3	3	25.3	0	15.671	20	4132100	1542100	2590000	7
P46109	CRKL	6	5	21.5	0	20.586	21	9042700	3620200	5422600	9
Q8IUI8	CRLF3	2	2	7.9	0	4.4739	27	26389000	111610	26278000	3
Q5TZA2	CROCC	1	2	0.9	0.0047716	1.6248	188	744600	285270	459330	3
O75718	CRTAP	3	2	5.2	0	5.2464	34	506960	282620	224340	4
P07320	CRYGD	1	1	6.9	0.003125	1.8067	13	1521700	596350	925370	1
Q08257	CRYZ	4	5	19.1	0	35.236	26	9068000	3029900	6038100	10
O75390	CS	18	19	59.4	0	313.12	25	94388000	39399000	54989000	46
O75534	CSDE1	14	13	24.3	0	323.31	60	17305000	7041100	10264000	35
P55060	CSE1L	9	11	14.9	0	57.063	62	409780000	164700000	245080000	26
P41240	CSK	4	4	10.4	0	7.6543	35	3102600	1525900	1576700	9
P48729	CSNK1A1	1	1	4.7	0.0024622	1.9562	23	2556200	912360	1643800	3
P49674	CSNK1E	1	1	3.1	0.0054091	1.5425	29	271500	76893	194610	2
P68400;Q8NEV1	CSNK2A1;CSNK2A3	11	11	35	0	94.262	21	27544000	9906800	17637000	25
P19784	CSNK2A2	4	1	13.7	0	7.5134	24	970070	802110	167960	2
P67870	CSNK2B	5	5	32.6	0	11.26	13	8798200	3327800	5470400	8
P21291	CSRP1	1	1	7.8	0	17.283	18	3211700	1253100	1958600	1
Q16527	CSRP2	2	2	17.1	0	11.767	17	8838900	2863500	5975400	3
P04080	CSTB	4	4	37.8	0	19.57	9	29049000	12014000	17035000	7
P33240;Q9H0L4	CSTF2;CSTF2T	4	5	18.7	0	60.221	43	1975200	884350	1090800	4
Q13363;P56545	CTBP1;CTBP2	3	3	10.5	0	11.559	28	2892500	1231300	1661200	4
P32929	CTH	1	1	8.4	0	59.655	25	635790	201440	434350	1
P35221	CTNNA1	10	9	14.2	0	84.371	67	3929000	1562900	2366100	15
P35222	CTNNB1	3	3	5.4	0	23.271	48	1735100	675960	1059200	4
Q8WYA6	CTNNBL1	1	1	2.7	0.0003758	2.8363	36	280880	125340	155540	1
O60716	CTNND1	16	16	29.2	0	183.73	64	10113000	3867100	6245500	37
P17812	CTPS1	9	11	26.9	0	173.76	38	17483000	5212900	12270000	21
Q9NRF8	CTPS2	2	3	8.4	0	4.3196	42	505660	101960	403690	3
Q6PD62	CTR9	3	0	4.8	0	6.1985	74	241310	241310	0	2
P53634	CTSC	3	2	9.1	0	20.298	26	934450	272560	661890	3
P07339	CTSD	11	10	35.4	0	94.693	25	38337000	15261000	23076000	34
P07711	CTSL	1	1	4.2	0.00038226	3.1229	15	1814800	892700	922080	1
Q14247	CTTN	15	14	38.9	0	195.12	42	16762000	6085600	10676000	36
Q13616	CUL1	3	4	7.5	0	16.193	60	1418300	396430	1021900	5
Q13617	CUL2	1	1	1.3	0.0098555	1.2557	52	93907	93907	0	4
Q13618	CUL3	3	1	5.9	0	4.4033	64	766150	462460	303680	3
Q93034	CUL5	1	0	2.3	0.00071968	2.2378	69	83171	83171	0	1
O60888	CUTA	3	3	33.5	0	23.285	9	29335000	14043000	15292000	8
Q9NTM9	CUTC	1	0	5.5	0.0031131	1.768	20	641360	641360	0	1
Q9P013	CWC15	1	0	5.7	0.004128	1.7034	16	0	0	0	1
Q6UX04	CWC27	4	3	16.5	0	19.352	28	3068500	1244300	1824200	9
P78310	CXADR	1	2	9.6	0	6.9713	28	1049200	445240	603910	4
Q9H5V9	CXorf56	1	1	6.3	0.0024596	1.9414	16	1096600	1096600	0	3
P00167	CYB5A	1	1	6.7	0.006004	1.4337	9	1240900	518630	722260	3
O43169	CYB5B	2	3	35.3	0	31.496	10	18519000	1648900	16870000	5
P00387	CYB5R3	5	3	30.9	0	34.138	18	10724000	2909100	7814800	8
P08574	CYC1	1	1	4	0	5.3891	20	1964300	1964300	0	2
P99999	CYCS	17	15	75.2	0	76.417	9	234670000	86951000	147720000	37
Q7L576;Q96F07	CYFIP1;CYFIP2	5	3	4.5	0	8.8553	81	818370	259510	558860	7
P61803	DAD1	1	1	10.6	0.00038565	3.2542	5	4351400	1973400	2378000	2
Q3LXA3	DAK	1	0	3.8	0.0060302	1.4564	34	135100	135100	0	1
P51398	DAP3	2	2	9.5	0	8.1721	29	2213400	963090	1250300	3
P14868	DARS	10	9	31.1	0	63.329	43	12458000	5670900	6787400	25
Q6PI48	DARS2	1	0	4.3	0	6.689	49	107110	107110	0	2
Q96EP5	DAZAP1	10	11	38.1	0	132.99	17	58767000	22131000	36637000	24
P07108	DBI	0	1	23	0.00039984	3.7846	9	2632900	0	2632900	1
Q16643	DBN1	9	8	19.9	0	80.99	33	17205000	6049400	11156000	18
Q9UJU6	DBNL	9	12	43.5	0	118.85	26	15228000	4126500	11101000	19
P11182	DBT	1	1	2.5	0	6.5587	38	392860	154270	238580	2
P61962	DCAF7	1	1	5.6	0	4.1238	20	254970	254970	0	2
P81605	DCD	2	1	23.6	0.00039968	3.7845	7	17083000	5736200	11346000	3
Q9NPI6	DCP1A	4	2	10.3	0	12.042	31	2026500	1148600	877910	7
Q96C86	DCPS	1	0	4.7	0.0003775	2.9076	22	0	0	0	1
P32321	DCTD	3	1	25.3	0	7.3279	13	2893300	1419300	1474000	7
Q14203;E7EWF7	DCTN1	8	10	12.3	0	112.92	89	3155900	876400	2279500	19
Q13561	DCTN2	9	9	32.9	0	106.67	29	19239000	7155400	12083000	18
O00399	DCTN6	0	2	14.2	0.00072674	2.387	10	3323400	0	3323400	3
Q9H773	DCTPP1	6	7	48.2	0	35.477	12	43907000	16516000	27391000	15
Q7Z4W1	DCXR	2	3	16.4	0	8.5342	20	1286300	378180	908080	6
Q9BW61	DDA1	1	0	17.6	0.0021406	2.1521	10	0	0	0	1
O94760	DDAH1	2	1	10.9	0	5.6267	20	160860	160860	0	3
Q16531	DDB1	10	11	13.6	0	160.41	63	7055200	2909200	4146000	29
Q5TDH0	DDI2	4	4	24.6	0	32.704	26	7756000	2510900	5245000	10
P39656	DDOST	9	8	30	0	137.61	29	20446000	9458900	10987000	21
Q96HY6	DDRGK1	5	3	31.8	0	31.51	20	10650000	7763000	2886600	7
P30046;A6NHG4	DDT;DDTL	2	2	26.3	0	6.0785	8	59513000	22255000	37258000	3
Q92499	DDX1	19	18	37.4	0	323.31	48	29071000	12118000	16954000	47
Q13206	DDX10	2	3	6.1	0	7.7782	60	449140	154810	294330	4
Q92841	DDX17	26	26	35.7	0	254.74	45	35779000	13963000	21816000	50
Q9NUU7;Q9UMR2	DDX19A;DDX19B	7	8	27.2	0	66.955	35	13520000	4977700	8542300	19
Q9UHI6	DDX20	7	8	18.3	0	76.47	58	4851600	1591200	3260500	19
Q9NR30	DDX21	22	24	36.3	0	285.81	53	34348000	13071000	21278000	57
Q9GZR7	DDX24	2	1	5.1	0	9.0592	56	514470	253530	260940	1
Q96GQ7	DDX27	2	2	1.5	0.00072072	2.2718	49	1462600	490980	971620	3
O00148	DDX39A	11	10	28.3	0	8.3052	29	1691700	1496600	195160	2
Q13838	DDX39B	15	14	39.7	0	232.75	29	78795000	31921000	46874000	42
O00571;O15523	DDX3X;DDX3Y	35	36	50.6	0	323.31	46	64525000	22064000	42461000	84
Q86XP3	DDX42	4	6	12.4	0	19.265	65	1509900	702420	807480	8
Q7L014	DDX46	9	9	15.4	0	39.288	72	2417400	972880	1444500	17
Q9H0S4	DDX47	2	1	6.4	0	7.8093	29	964120	602260	361860	4
P17844	DDX5	24	25	39.3	0	201.08	43	50352000	17188000	33163000	55
Q9BQ39	DDX50	2	3	5	0.00037864	2.9595	52	332450	84655	247800	3
Q9Y2R4	DDX52	1	1	2.3	0.00037793	2.9183	44	558820	267710	291110	1
Q9NY93	DDX56	3	3	9	0	9.0132	37	1998500	734400	1264100	5
P26196	DDX6	3	5	20.7	0	85.034	38	3572800	1215300	2357500	6
O15121	DEGS1	1	1	5	0	5.0161	16	2532400	1055200	1477100	1
P35659	DEK	7	6	18.9	0	32.702	29	12959000	5771500	7187800	13
O43583	DENR	2	2	13.6	0	53.988	13	4965800	1850100	3115700	7
Q9GZP9	DERL2	1	1	12.6	0	34.717	9	6464900	2755600	3709400	4
O00273	DFFA	10	8	36.6	0	82.731	22	17590000	9652300	7937200	16
Q9UBM7	DHCR7	1	2	4.4	0	5.9946	18	1989400	0	1989400	3
P00374	DHFR	1	0	9.1	0	7.9488	15	0	0	0	1
P49366	DHPS	1	3	16	0	15.194	26	221150	0	221150	4
O43143	DHX15	8	8	13.2	0	28.52	52	2994200	1446200	1547900	13
O60231	DHX16	0	2	2.7	0	15.557	67	0	0	0	2
Q7Z478	DHX29	0	1	0.9	0.0047814	1.6487	99	77366	0	77366	0
Q7L2E3	DHX30	7	8	12.1	0	31.904	91	2477400	909070	1568300	12
Q9H2U1	DHX36	3	5	10.8	0	25.496	64	1048800	150440	898320	9
Q08211	DHX9	24	27	28.2	0	176.28	83	15467000	6478700	8988400	59
Q9NR28	DIABLO	6	7	26.4	0	22.605	18	7405600	2967700	4437900	12
O60610	DIAPH1	6	7	9.6	0	68.085	83	1836200	726650	1109500	12
Q9UPY3	DICER1	1	0	0.7	0.000383	3.1398	133	0	0	0	1
Q9BTC0	DIDO1	2	1	1.7	0	4.8511	157	323940	161360	162580	1
Q14689	DIP2A	1	2	1.6	0.0063312	1.429	86	119520	47560	71957	1
Q9P265	DIP2B	3	4	4.8	0	33.814	88	381450	173490	207960	6
Q9Y2L1	DIS3	4	4	8.8	0	32.907	62	2452900	840940	1612000	5
O60832	DKC1	5	4	16.7	0	15.787	38	3319400	1972100	1347300	9
P10515	DLAT	7	8	14.4	0	46.759	39	8626300	3628100	4998300	21
P09622	DLD	17	17	45.8	0	272.35	33	41793000	15870000	25923000	41
Q12959	DLG1	9	6	12.8	0	25.774	52	3438200	1190400	2247900	13
Q92796	DLG3	1	1	2	0.0082891	1.3424	53	444830	91382	353450	1
Q15398	DLGAP5	1	1	1.3	1	-2	63	3714800	2962500	752210	3
P36957	DLST	9	6	29.8	0	35.423	29	9436900	2225000	7211900	16
Q9NPF5	DMAP1	1	1	2.6	0	8.9081	34	431130	172440	258690	2
Q86Y56	DNAAF5	3	3	4	0	4.9912	52	1019100	432290	586840	3
Q96JB1	DNAH8	1	1	0.2	0	9.1079	315	1385900	428860	957040	2
P31689	DNAJA1	15	14	53.1	0	312.34	30	55619000	22825000	32794000	44
O60884	DNAJA2	8	7	33.7	0	65.361	32	16291000	6605200	9685500	20
Q96EY1	DNAJA3	4	4	13.8	0	14.336	27	6291200	2020500	4270700	8
P25685	DNAJB1	9	8	32.1	0	31.472	24	9296800	3722400	5574400	15
Q9UBS4	DNAJB11	5	4	23.2	0	66.513	23	6039900	1928900	4111000	7
O75190	DNAJB6	1	0	5.2	0	5.7525	20	499440	499440	0	2
Q8IXB1	DNAJC10	2	1	3.2	0.00073341	2.4992	48	356460	158550	197920	2
Q9NVH1	DNAJC11	1	1	3.2	0.0021452	2.1664	35	532220	190060	342160	3
Q9NVM6	DNAJC17	1	2	9.5	0	5.8419	26	316620	139670	176960	2
Q96DA6	DNAJC19	5	5	50	0	17.543	11	20983000	7004000	13979000	12
Q99543	DNAJC2	4	3	9	0	14.803	42	1272100	623910	648240	9
Q5F1R6	DNAJC21	1	1	3	0	7.9642	36	170750	59475	111280	2
Q99615	DNAJC7	11	11	26.7	0	140.64	40	20343000	7525000	12818000	28
O75937	DNAJC8	11	11	54.9	0	61.949	18	60512000	25427000	35085000	29
Q8WXX5	DNAJC9	9	8	48.8	0	119.17	20	24929000	12860000	12069000	24
O00115	DNASE2	4	4	10.8	0	8.8153	17	9276200	3576200	5700000	5
O00429	DNM1L	7	4	16.4	0	194.29	58	1557600	778480	779080	12
P50570	DNM2	16	21	29.1	0	117.86	73	8826200	3325300	5500900	39
P26358	DNMT1	5	4	2.8	0	12.094	115	896590	362740	533860	9
O43598	DNPH1	4	4	38.5	0	34.03	14	11032000	4622000	6410400	8
Q5QJE6	DNTTIP2	6	5	9.3	0	25.557	50	2175900	1209400	966490	10
Q96N67	DOCK7	2	2	1.5	0	49.81	139	403400	143120	260270	4
Q9BU89	DOHH	2	1	11.9	0	6.5773	20	1689400	893910	795460	2
Q9BQC3	DPH2	0	1	3.1	0	5.4462	28	371360	0	371360	1
Q9H2P9	DPH5	3	4	23.5	0	48.124	19	4403100	1582900	2820100	8
O60762	DPM1	0	1	5	0.0024674	1.9766	20	0	0	0	1
Q9P2X0	DPM3	1	0	10.9	0.0024587	1.9325	3	0	0	0	1
Q9NY33	DPP3	8	8	24	0	142.63	50	6516500	2619100	3897300	20
Q86TI2	DPP9	2	1	3.9	0	4.6759	57	315200	201280	113910	3
Q9C005	DPY30	2	3	36.4	0	14.028	7	26172000	10663000	15509000	7
Q16555	DPYSL2	8	10	27.3	0	70.723	38	7540200	2730700	4809500	21
Q14195	DPYSL3	6	7	21.9	0	37.357	36	5975600	1471000	4504600	12
Q01658	DR1	3	3	19.9	0	9.2928	10	10241000	4794000	5446800	6
Q14919	DRAP1	2	3	11.2	0	6.0668	10	3600400	1801700	1798600	8
Q9Y295	DRG1	7	7	28.6	0	88.522	28	10649000	3917600	6731400	14
P55039	DRG2	1	2	6.3	0.0044475	1.6632	29	977900	241910	735990	1
Q14126	DSG2	6	6	10.6	0	109.97	60	3742100	1606500	2135600	14
P15924	DSP	30	27	18.1	0	222.65	253	3110500	1448400	1662100	56
Q03001	DST	0	3	0.7	0.0060281	1.4534	550	51369	0	51369	1
P60981	DSTN	7	8	41.2	0	12.083	14	11676000	4042400	7634000	6
Q8TEA8	DTD1	1	0	7.7	0	7.4954	12	745600	745600	0	1
O60941;Q9Y4J8	DTNB;DTNA	3	3	8.9	0	15.95	45	1688200	494460	1193800	6
P23919	DTYMK	7	6	31.1	0	20.112	22	8200700	3518500	4682200	13
Q96G46	DUS3L	5	4	14.6	0	63.523	48	1941700	1128500	813180	12
P33316	DUT	8	7	49.2	0	110.81	20	57895000	25724000	32171000	18
O14641	DVL2	1	1	6.8	0	7.5257	39	589250	589250	0	1
Q14204	DYNC1H1	41	50	17.3	0	323.31	331	6155900	2129000	4026900	84
Q13409	DYNC1I2	3	4	13.8	0	90.561	31	10921000	3505800	7415700	12
Q9Y6G9	DYNC1LI1	7	5	20.1	0	43.026	41	3387500	1786800	1600700	15
O43237	DYNC1LI2	7	5	23.8	0	42.787	36	3280400	1521800	1758600	11
P63167	DYNLL1	4	3	50.6	0	54.961	6	33513000	17813000	15700000	6
Q9NP97	DYNLRB1	4	5	78.1	0	40.803	7	74562000	32452000	42110000	13
P63172	DYNLT1	1	2	30.1	0	16.723	6	2910300	921360	1989000	3
Q99848	EBNA1BP2	3	3	17.6	0	9.4704	24	3865300	1402100	2463200	6
P42892	ECE1	1	0	2.1	0.00037807	2.9195	50	201940	201940	0	1
Q13011	ECH1	3	6	22.3	0	64.777	27	5337500	1999000	3338500	7
P30084	ECHS1	9	6	36.6	0	107.07	21	20041000	11288000	8753300	16
P42126	ECI1	4	5	29.5	0	42.459	20	28413000	9737000	18676000	11
O75521	ECI2	5	4	12.9	0	11.227	23	3426700	1745400	1681300	4
Q5VYK3	ECM29	7	9	8	0	43.583	128	1182100	373990	808110	14
Q9BQ95	ECSIT	1	2	5.6	0.002484	2.0379	29	747640	245430	502210	1
Q96F86	EDC3	4	5	15.7	0	17.303	34	3492000	1456900	2035100	9
Q6P2E9	EDC4	9	8	12.9	0	62.452	73	3246900	1120900	2126100	18
O60869	EDF1	7	7	39.9	0	41.215	14	79635000	28954000	50681000	16
Q15075	EEA1	8	9	12.9	0	41.809	125	862840	335730	527100	13
P68104;Q5VTE0	EEF1A1;EEF1A1P5	34	34	71.6	0	323.31	29	2042100000	800000000	1350000000	229
Q05639	EEF1A2	14	15	30.7	0	6.6471	29	3108900	1197700	1911200	2
P24534	EEF1B2	10	10	55.6	0	281.86	15	234990000	82419000	152570000	32
P29692	EEF1D	15	11	54.4	0	323.31	24	133820000	49209000	84615000	36
O43324	EEF1E1	3	1	29.3	0	14.41	15	1918600	1918600	0	4
P26641	EEF1G	24	21	51.3	0	323.31	28	230440000	96308000	134130000	82
P13639	EEF2	72	72	74	0	323.31	62	444630000	165820000	278810000	331
P57772	EEFSEC	1	1	3	0	9.0516	39	834830	260190	574630	2
Q96C19	EFHD2	2	1	7.1	0	4.2832	17	2214300	781630	1432600	4
Q15029	EFTUD2	14	14	25.9	0	67.565	57	7356500	2819800	4536700	26
Q9GZT9	EGLN1	1	2	9.6	0	13.06	35	2010200	264740	1745500	2
Q8NDI1	EHBP1	1	0	1.5	0.00038183	3.1049	90	32716	32716	0	1
Q9H4M9	EHD1	2	1	11.6	0	7.0257	38	842180	559250	282930	3
Q9H223	EHD4	1	2	11.1	0	12.174	39	985980	451570	534410	3
P41567	EIF1	8	8	56.6	0	100.79	6	125330000	34187000	91140000	20
Q8N9N8	EIF1AD	1	1	22.4	0	4.86	9	670490	670490	0	2
P47813;O14602	EIF1AX;EIF1AY	12	11	75.7	0	207.86	12	108920000	41942000	66977000	36
O60739	EIF1B	6	6	56.6	0	9.1211	6	7095800	2416800	4679000	5
Q9BY44	EIF2A	13	12	30.8	0	103.25	42	13546000	5084400	8461400	33
P19525	EIF2AK2	2	3	7.3	0	5.6575	32	891250	291570	599680	6
Q14232	EIF2B1	1	1	3.6	0	8.2418	20	1195800	580920	614850	1
P49770	EIF2B2	4	5	27.1	0	48.898	21	5168300	2410800	2757500	13
Q9NR50	EIF2B3	2	2	13.9	0	10.821	32	1066000	241070	824890	5
Q9UI10	EIF2B4	3	1	9.4	0	11.251	36	360840	197680	163150	3
Q13144	EIF2B5	1	1	3.1	0.00038124	3.0887	44	1154000	311880	842080	2
P41214	EIF2D	1	1	3.4	0.00039888	3.7486	36	706520	219960	486560	1
P05198	EIF2S1	14	14	52.4	0	311.83	23	50425000	21470000	28954000	35
P20042	EIF2S2	9	5	27.3	0	51.964	22	9023000	4299800	4723200	9
P41091;Q2VIR3	EIF2S3;EIF2S3L	17	16	44.3	0	170.73	40	40642000	16901000	23741000	32
Q14152	EIF3A	51	54	38.1	0	289.26	117	31158000	11729000	19429000	110
P55884	EIF3B	18	18	30.7	0	121.61	48	18150000	6557600	11593000	39
Q99613;B5ME19	EIF3C;EIF3CL	23	25	24.8	0	323.31	57	19520000	7872700	11647000	50
O15371	EIF3D	18	15	45.4	0	323.31	34	44217000	19320000	24897000	55
P60228	EIF3E	6	8	23.4	0	34.849	33	10329000	3380400	6948700	12
O00303	EIF3F	8	9	29.4	0	73.926	16	21882000	10140000	11742000	19
O75821	EIF3G	10	10	45.3	0	165.71	26	40968000	15279000	25689000	30
O15372	EIF3H	10	8	41.8	0	129.78	25	22867000	11415000	11452000	23
Q13347	EIF3I	16	16	69.5	0	323.31	23	122330000	47979000	74355000	35
O75822	EIF3J	5	7	51.9	0	276.3	17	19209000	7518800	11690000	19
Q9UBQ5	EIF3K	3	2	17.9	0	24.548	14	16026000	6642100	9383900	4
Q9Y262	EIF3L	9	7	27.3	0	188.52	38	6665900	3021100	3644800	12
P60842	EIF4A1	30	27	73.6	0	323.31	28	358750000	131160000	227590000	97
Q14240	EIF4A2	15	16	42.3	0	20.617	29	6699200	2118100	4581100	7
P38919	EIF4A3	9	9	31.9	0	58.522	30	8735900	3304900	5431000	15
P23588	EIF4B	28	24	51.9	0	193.48	47	26240000	10194000	16046000	57
P06730	EIF4E	2	3	15.7	0	28.748	15	14996000	6938100	8058100	6
O60573	EIF4E2	1	2	12.7	0	7.2549	17	2285900	357480	1928500	3
Q13541	EIF4EBP1	3	3	46.6	0	5.4011	8	27277000	9841600	17435000	5
Q13542	EIF4EBP2	3	3	35.8	0.00039793	3.6965	7	14897000	3121300	11775000	3
Q9NRA8	EIF4ENIF1	1	0	1.1	0.006327	1.428	61	124450	124450	0	3
Q04637	EIF4G1	35	34	28.6	0	256.42	90	31476000	11511000	19965000	81
P78344	EIF4G2	8	9	16.8	0	51.826	74	3752600	1734200	2018400	17
O43432	EIF4G3	6	5	5	0	14.21	119	440780	239380	201400	4
Q15056	EIF4H	13	13	50	0	135.15	20	87074000	29710000	57364000	35
P55010	EIF5	9	10	21.3	0	31.585	30	22152000	6755800	15397000	19
P63241;Q9GZV4;Q6IS14	EIF5A;EIF5A2;EIF5AL1	11	12	51.3	0	323.31	10	439560000	175860000	263700000	48
O60841	EIF5B	17	15	24.7	0	161.99	72	17021000	5799400	11221000	33
P56537	EIF6	7	7	54.7	0	175.89	11	33650000	15280000	18370000	23
Q9BQ52	ELAC2	7	6	15.5	0	35.688	53	2731700	1274300	1457400	9
Q15717	ELAVL1	8	11	38.7	0	167.09	22	38174000	13147000	25028000	26
P55199	ELL	0	1	3.2	0	6.0362	45	278580	0	278580	1
Q8IZ81	ELMOD2	0	1	4.1	0.00040064	3.8052	21	0	0	0	1
Q9BW60	ELOVL1	1	1	4.3	0.00072307	2.3203	10	1586000	690770	895270	2
Q8N766	EMC1	3	2	7	0	19.725	66	738710	327600	411110	6
Q5UCC4	EMC10	2	0	11.1	0	10.147	12	580830	580830	0	2
Q15006	EMC2	2	1	8.8	0	7.6736	18	2116000	1042200	1073800	3
O43402	EMC8	1	0	4.3	0.00072701	2.3932	13	1594800	1594800	0	2
P50402	EMD	4	4	22.4	0	43.589	14	18835000	6833400	12002000	7
Q9BXX0	EMILIN2	3	3	5.7	0	60.786	78	811340	224180	587160	6
Q9NT22	EMILIN3	0	1	2.9	0	4.1888	58	152780	0	152780	1
Q9HC35	EML4	6	5	11.4	0	23.904	63	18604000	5076100	13528000	8
Q8N8S7	ENAH	13	14	35.4	0	307.99	28	49905000	18481000	31424000	49
O94919	ENDOD1	1	1	2.6	0.0014327	2.1928	27	837900	350790	487110	0
Q14249	ENDOG	1	0	4.7	0.00073206	2.4718	24	1355300	1355300	0	1
P06733	ENO1	57	57	91.5	0	323.31	33	3433700000	1593500000	1840200000	340
Q9UHY7	ENOPH1	2	4	20.7	0	20.04	15	3068500	997590	2070900	7
P22413	ENPP1	1	1	5.3	0.00037936	2.9974	58	0	0	0	2
O43768	ENSA	2	2	22.3	0.0024631	1.9564	11	2901300	1349200	1552100	1
Q9NPA8	ENY2	4	3	36.6	0	8.376	9	7569100	4150600	3418600	7
P11171	EPB41	4	4	9.5	0	20.015	61	1231300	756440	474910	3
O43491	EPB41L2	28	32	48.6	0	323.31	72	25989000	9895900	16093000	69
Q9Y2J2	EPB41L3	13	13	25.9	0	92.317	74	5294800	1927700	3367100	21
P54760	EPHB4	1	0	1.8	0.0098652	1.2714	63	0	0	0	1
Q9Y6I3;Q9H201	EPN1;EPN3	2	1	8.3	0	43.176	22	1552400	1074000	478380	2
P58107	EPPK1	28	24	37.7	0	279.39	349	3062000	1071600	1990400	43
P07814	EPRS	61	63	53.4	0	323.31	115	30755000	11055000	19700000	143
P42566	EPS15	2	2	4.6	0	47.005	57	888260	371780	516480	5
Q9UBC2	EPS15L1	9	6	18.4	0	173.94	60	4114600	1960100	2154500	23
Q12929	EPS8	1	1	2.3	0.0003882	3.3177	50	307130	101910	205210	0
O75616	ERAL1	3	2	10.1	0	6.902	29	2146400	848730	1297600	6
Q96RT1	ERBB2IP	1	1	2.6	0	6.483	102	146470	56298	90170	2
Q8IUD2	ERC1	3	2	5.7	0	5.4511	92	473660	48128	425530	3
P84090	ERH	6	6	47.1	0	101.59	6	59863000	24965000	34898000	14
O75477	ERLIN1	6	7	23.9	0	39.146	27	8021100	2614100	5407000	15
O94905	ERLIN2	4	4	19.8	0	11.625	25	2421900	288910	2133000	4
Q7Z2K6	ERMP1	0	1	1.5	0.0050968	1.5878	41	0	0	0	1
Q96HE7	ERO1L	3	2	6.8	0	79.849	34	1870800	496690	1374100	6
P30040	ERP29	11	12	59.4	0	60.217	20	45737000	18313000	27424000	28
Q9BS26	ERP44	7	6	30.3	0	62.945	26	13526000	6819000	6707400	16
P10768	ESD	9	9	65.2	0	262.83	18	43792000	18508000	25284000	31
Q9BSJ8	ESYT1	9	7	13.6	0	52.184	64	3895000	1520300	2374800	17
P62495	ETF1	4	6	21.1	0	25.348	32	6432800	2663000	3769800	8
P13804	ETFA	13	17	68.2	0	166.07	25	55293000	19167000	36125000	46
P38117	ETFB	10	12	49.8	0	29.598	19	54448000	19289000	35159000	19
Q16134	ETFDH	1	0	1.6	0.0057201	1.4979	42	93285	93285	0	0
Q01844	EWSR1	6	7	16.3	0	94.138	28	41425000	21510000	19915000	15
Q9UPT5	EXOC7	0	1	1.6	0.00037327	2.7619	51	212230	0	212230	1
Q8IYI6	EXOC8	2	2	4.3	0	22.161	51	401030	164740	236290	3
Q9Y3B2	EXOSC1	2	2	13.8	0	22.082	11	2734200	1119400	1614800	4
Q01780	EXOSC10	3	2	5.4	0	10.587	70	724710	357960	366760	6
Q13868	EXOSC2	1	2	15.4	0	8.684	21	906660	300720	605940	3
Q9NQT5	EXOSC3	1	2	20.7	0	16.256	18	1619200	673340	945850	6
Q9NPD3	EXOSC4	1	1	4.9	0.0037983	1.7468	13	3099700	1919200	1180600	1
Q5RKV6	EXOSC6	2	4	28.7	0	7.5903	16	8276300	660960	7615400	5
Q96B26	EXOSC8	2	2	5.8	0.00037566	2.8358	15	1592900	334630	1258200	1
Q99504	EYA3	2	1	4.7	0	22.846	22	786440	327460	458980	4
P15311	EZR	45	48	66.4	0	323.31	46	151060000	53040000	98022000	134
Q01469	FABP5	14	14	74.8	0	323.31	13	203830000	73243000	130590000	41
Q9UNN5	FAF1	2	2	5.5	0	10.44	37	1176600	0	1176600	4
Q96CS3	FAF2	1	1	4.3	0	4.5858	30	1899600	781670	1117900	1
P16930	FAH	1	3	12.9	0	10.603	26	1061200	229120	832050	4
Q6P587	FAHD1	2	3	23.7	0	46.376	17	9517100	4248300	5268800	6
Q9NVQ4	FAIM	1	2	23.5	0	7.357	14	3351300	759930	2591300	4
Q9NRY5	FAM114A2	2	1	3.2	0.00037258	2.7217	35	410940	205660	205280	2
Q6P1L5	FAM117B	1	0	2.9	0.0027913	1.8757	40	44423	44423	0	2
Q9NZB2	FAM120A	6	5	11.3	0	39.758	68	2116900	906290	1210600	14
Q96TA1	FAM129B	1	1	8.4	0	5.6091	51	396350	181370	214970	2
Q96C01	FAM136A	5	5	52.9	0	17.316	12	21039000	7877300	13162000	11
Q96A26	FAM162A	1	2	14.3	0.0003873	3.2946	13	1343800	580070	763690	2
Q15018	FAM175B	4	3	10.6	0	10.137	21	2573100	795230	1777800	4
Q9GZU8	FAM192A	0	2	9.8	0	41.476	19	276100	0	276100	2
C9JLW8	FAM195B	4	4	52.6	0	11.654	10	13482000	5352900	8129500	8
Q641Q2;Q9Y4E1	FAM21A;FAM21C	10	7	17.2	0	175.95	79	2732400	1345900	1386500	19
Q92520	FAM3C	3	2	15.4	0	6.0499	19	2122800	868180	1254600	5
Q9NUQ9	FAM49B	1	0	5.6	0	9.0799	24	929300	929300	0	3
Q14320	FAM50A	1	1	4.1	0.00247	1.9814	27	1041300	456550	584720	1
Q96KN1	FAM84B	4	3	28.1	0	18.482	21	4400100	1503700	2896400	8
Q9Y3D0	FAM96B	4	4	54.6	0	62.496	8	19874000	7062000	12812000	9
Q8NCA5	FAM98A	2	3	5	0.00039262	3.4712	30	2026800	799200	1227600	4
Q52LJ0	FAM98B	7	9	30.9	0	134.32	34	11547000	4201800	7345700	16
Q9Y285	FARSA	10	8	34.6	0	131.46	36	14950000	6317700	8631900	24
Q9NSD9	FARSB	12	11	25.6	0	38.303	48	10405000	4232700	6172700	23
P49327	FASN	65	65	40.7	0	323.31	150	46991000	17122000	29870000	165
P35544	FAU	1	0	25.7	0.0003876	3.3024	2	7211600	7211600	0	1
P22087	FBL	10	10	55.5	0	72.642	24	45547000	16367000	29181000	31
Q8TB52	FBXO30	0	1	1.9	0	4.8958	35	405090	0	405090	1
P14324	FDPS	3	3	9.1	0	16.948	23	23524000	7478100	16046000	9
Q6P4F2	FDX1L	1	1	5.9	0.00072385	2.34	13	1564600	536090	1028500	2
P22570	FDXR	4	4	18.1	0	20.551	38	1686100	846500	839630	8
P22830	FECH	2	1	7.1	0	5.0036	35	654480	198050	456440	2
P39748	FEN1	17	18	52.4	0	207	32	49548000	18515000	31033000	42
Q96AC1	FERMT2	2	1	3.8	0	5.543	47	890620	298730	591880	3
O95684	FGFR1OP	2	1	8.3	0	7.1044	25	1036000	541890	494060	3
P07954	FH	15	15	56.1	0	203.53	35	32504000	13774000	18731000	41
Q13642	FHL1	1	3	11.8	0	6.6434	30	1301400	309030	992330	4
Q9Y613	FHOD1	0	1	1.6	0.00039432	3.5484	71	0	0	0	1
Q6UN15	FIP1L1	1	0	3.2	0.00037397	2.775	29	298210	298210	0	1
Q9Y3D6	FIS1	1	0	8.6	0.004449	1.6705	9	0	0	0	1
Q96AY3	FKBP10	5	5	14.1	0	37.685	39	6123200	2171800	3951400	13
Q5T1M5	FKBP15	5	6	6.6	0	49.418	70	1479000	431980	1047000	9
P62942	FKBP1A	9	11	92.6	0	115.3	6	193350000	72442000	120910000	29
P26885	FKBP2	2	2	16.2	0	10.871	10	3692500	1097300	2595300	3
Q00688	FKBP3	11	12	60.7	0	190.19	19	120630000	46660000	73967000	25
Q02790	FKBP4	29	24	69.1	0	265.29	38	59016000	23701000	35315000	63
Q13451	FKBP5	1	1	4.2	0.00037552	2.8145	38	125770	125770	0	2
Q14318	FKBP8	1	2	11.2	0	24.982	22	1678100	552750	1125300	5
Q8NFF5	FLAD1	0	1	3.1	0.0024648	1.9676	39	166000	0	166000	0
Q13045	FLII	2	3	5	0	26.712	79	526820	221360	305460	5
P21333	FLNA	131	131	61.1	0	323.31	160	136480000	52840000	83640000	379
O75369	FLNB	59	55	37.4	0	323.31	165	16060000	6673500	9386600	115
O75955	FLOT1	39	43	84.1	0	323.31	34	2150000000	800000000	1350000000	139
Q14254	FLOT2	77	75	88.3	0	323.31	41	2092500000	810670000	1281900000	337
Q9Y5Y0	FLVCR1	1	1	3.4	0.00072516	2.366	18	852890	225750	627140	3
Q96CP2	FLYWCH2	1	0	8.6	0.00072333	2.3259	10	425480	425480	0	1
Q06787	FMR1	4	3	7.9	0	20.5	51	1285500	440980	844560	5
P02751	FN1	1	1	1.3	0	13.421	121	70600	0	70600	1
P49356	FNTB	1	2	8.9	0.00037453	2.7893	18	2346200	564810	1781400	4
Q9UPW0	FOXJ3	0	1	2.4	0	6.625	20	0	0	0	1
P85037	FOXK1	4	3	9.3	0	27.153	40	1955500	1074100	881370	6
O43524	FOXO3	0	2	5.9	0	57.848	26	398850	0	398850	2
Q14331	FRG1	1	2	8.9	0.0063291	1.4286	16	1701000	171570	1529400	2
Q16658	FSCN1	20	19	56.2	0	323.31	37	60526000	23745000	36781000	50
P02794	FTH1	3	2	21.9	0	6.5673	15	7993600	3933300	4060300	6
Q9UET6	FTSJ1	1	0	4.9	0	5.3115	16	512810	512810	0	2
Q8IY81	FTSJ3	1	1	0.9	0.0047684	1.622	53	298790	113110	185670	2
Q96AE4	FUBP1	31	31	56.7	0	323.31	42	204150000	78688000	125460000	111
Q96I24	FUBP3	11	9	35.1	0	89.374	41	8377700	3284400	5093400	22
P35637	FUS	8	7	22.2	0	243.75	24	83653000	37790000	45863000	37
P51114	FXR1	12	10	30.3	0	191.31	44	12723000	5773600	6949000	26
P51116	FXR2	6	4	10.8	0	41.605	51	2372500	782950	1589500	5
P06241;P06239;P12931	FYN;LCK;SRC	2	2	4.8	0.00037893	2.9821	37	351250	97531	253720	2
Q13283	G3BP1	22	20	50.4	0	323.31	30	168230000	63296000	104940000	79
Q9UN86	G3BP2	15	16	45.9	0	323.31	36	52966000	18323000	34644000	51
P11413	G6PD	2	1	4.9	0	31.089	42	817190	284310	532890	3
P10253	GAA	0	1	1.5	0.0024744	1.9941	47	0	0	0	1
O95166	GABARAP	1	1	9.4	0.0003973	3.6638	5	9897500	2537900	7359500	1
P60520	GABARAPL2	1	1	10.3	0.00037092	2.6713	9	1522700	502320	1020300	1
Q06546	GABPA	1	0	5.7	0.0050796	1.5588	24	502300	502300	0	1
Q8TAE8	GADD45GIP1	5	5	23	0	18.14	15	15516000	6895700	8620600	12
O14976	GAK	1	2	2.7	0	10.01	80	216240	29355	186890	2
P51570	GALK1	3	5	21.2	0	13.076	21	2776300	896620	1879700	8
Q96C23	GALM	2	2	11.4	0.0027884	1.8518	21	7598900	3094000	4504900	2
Q10471	GALNT2	1	2	4	0	6.7685	39	729460	187490	541970	2
Q86SF2	GALNT7	1	1	2.7	0.006006	1.4351	50	198980	76514	122470	1
Q14697	GANAB	30	28	53	0	323.31	58	68157000	30964000	37194000	71
P04406	GAPDH	34	34	93.1	0	323.31	21	2617100000	1018200000	1598900000	200
Q14C86	GAPVD1	2	1	2.9	0	21.503	83	805880	453430	352460	3
Q9NY12	GAR1	1	1	6	0.00039277	3.4789	22	1220100	0	1220100	2
P41250	GARS	15	16	33.6	0	222.15	60	10974000	3693200	7281100	36
P22102	GART	37	40	51.4	0	323.31	66	52727000	19955000	32772000	90
P54826	GAS1	0	1	6.1	0	15.596	20	0	0	0	1
Q86YP4	GATAD2A	4	4	10.1	0	20.804	49	15913000	4894800	11018000	9
Q8WXI9	GATAD2B	3	4	9.6	0	12.773	46	506610	95986	410620	3
H0YIV9;O43716	GATC	1	2	17.3	0.00072543	2.3664	12	1050400	0	1050400	1
P04062	GBA	3	3	15.7	0	24.146	34	2491000	922310	1568700	6
O75323	GBAS	2	2	12.6	0	5.6279	25	3245000	179540	3065500	3
Q04446	GBE1	2	3	6.1	0	6.7995	45	2109900	695850	1414000	4
Q92947	GCDH	1	1	9.6	0	27.167	31	838430	265200	573230	2
P48506	GCLC	1	2	3.5	0.00038095	3.0838	40	303880	43354	260520	2
P48507	GCLM	2	2	9.9	0	15.4	14	5962300	2988200	2974100	4
Q92616	GCN1L1	16	13	11.4	0	100.21	199	1663200	718160	945010	26
P23434	GCSH	4	4	40.5	0	91.504	8	46161000	15161000	30999000	12
P31150	GDI1	10	13	34.9	0	39.329	29	4713900	1256000	3457900	9
P50395	GDI2	27	23	61.3	0	323.31	32	57925000	25955000	31970000	68
P57678	GEMIN4	1	2	1.1	0.00037106	2.6766	67	134560	134560	0	4
Q8TEQ6	GEMIN5	2	2	3.2	0	38.888	106	719800	394180	325620	3
Q8WXD5	GEMIN6	2	2	15.6	0	7.2387	8	12507000	2702300	9804300	5
Q9H840	GEMIN7	1	0	25.2	0	12.919	6	1508600	1508600	0	1
P55789	GFER	1	1	12.2	0	7.0812	12	582440	582440	0	3
Q96RP9	GFM1	6	6	14.5	0	50.816	51	5650900	1922400	3728500	13
Q06210;O94808	GFPT1;GFPT2	2	3	5.2	0.00037272	2.7415	53	567410	0	567410	5
Q9UJY5	GGA1	2	2	6.4	0	26.611	33	1790400	580710	1209700	4
O75223	GGCT	2	2	18.1	0	7.9911	16	2992800	1377300	1615500	6
Q92820	GGH	3	5	18.9	0	23.193	22	2273000	633640	1639400	9
Q9NWU2	GID8	2	2	15.8	0	36.462	19	2053300	686650	1366600	4
Q6Y7W6	GIGYF2	9	8	10.3	0	96.338	79	5591300	2641300	2950000	21
Q14691	GINS1	0	1	7.1	0	39.977	17	0	0	0	1
Q9Y248	GINS2	0	1	9.2	0.0027933	1.8861	12	1057100	0	1057100	0
Q9BRX5	GINS3	2	3	19	0	104.92	16	4261100	1071500	3189600	4
Q9BRT9	GINS4	2	2	12.6	0	11.145	17	2661200	940460	1720800	5
O14908	GIPC1	2	2	9.3	0	4.2931	23	5082100	1944900	3137100	3
P17302	GJA1	3	1	16.2	0	50.266	25	2202900	1234800	968070	6
P06280	GLA	3	3	12.6	0	8.6113	31	3212700	1252700	1960100	6
Q92896	GLG1	1	2	2	0	5.0982	84	103950	39086	64862	4
Q9H4G4	GLIPR2	1	1	8.4	0	6.3024	12	1156400	336730	819660	3
Q92990	GLMN	1	1	2.5	0.00039857	3.739	40	232060	83626	148430	1
Q04760	GLO1	13	13	69	0	210.8	14	322310000	119910000	202390000	39
Q9HC38	GLOD4	10	15	55.6	0	61.378	24	28706000	9560600	19145000	22
O76003	GLRX3	8	8	33.1	0	87.18	22	19357000	7809900	11547000	19
Q86SX6	GLRX5	2	2	22.9	0	30.456	10	5755500	2139200	3616300	5
O94925	GLS	1	0	2.2	0.00039526	3.5862	49	215150	215150	0	1
Q9NZM5	GLTSCR2	1	0	8.6	0	17.443	26	1004600	1004600	0	1
P00367	GLUD1	16	17	37.6	0	151.85	39	27021000	10736000	16284000	37
P15104	GLUL	3	3	12.1	0	87.629	22	7643100	3085500	4557600	6
Q49A26	GLYR1	2	1	4.5	0	15.119	36	7970800	2330600	5640200	2
P60983	GMFB	1	0	7	0.0073187	1.3969	12	1092600	1092600	0	1
O75496	GMNN	3	3	23	0	9.1519	13	6920600	2394600	4526000	3
Q96IJ6	GMPPA	2	1	6.9	0.0024752	1.9966	22	222800	222800	0	3
Q9Y5P6	GMPPB	0	2	7.8	0.0003827	3.1365	21	858490	0	858490	2
P49915	GMPS	24	28	64.8	0	323.31	54	35436000	12212000	23224000	65
P29992;O95837	GNA11;GNA14	1	1	5.8	0	4.4123	28	789650	463510	326130	3
Q14344	GNA13	2	3	11.9	0	9.3081	29	1701600	332860	1368800	5
P04899	GNAI2	2	2	7.3	0	25.091	26	1757100	687610	1069500	5
P08754;P63096	GNAI3;GNAI1	3	3	16.1	0	28.46	23	5300300	1947100	3353200	2
Q5JWF2	GNAS	8	7	8.1	0	21.475	52	7892600	3013300	4879300	15
P62873	GNB1	2	3	9.4	0	66.061	18	9413900	2983100	6430700	6
P62879	GNB2	1	1	5.9	0	21.102	18	0	0	0	2
P63244	GNB2L1	12	12	50.5	0	186.87	22	75011000	28859000	46152000	32
Q9HAV0	GNB4	0	1	3.5	0.0050813	1.5664	19	0	0	0	1
Q9UBI6	GNG12	4	5	79.2	0	15.249	6	21697000	9035400	12661000	11
P36915	GNL1	1	1	2	0.00036846	2.5624	41	129430	129430	0	2
Q13823	GNL2	6	6	10	0	10.207	48	1912300	709590	1202700	7
Q9BVP2	GNL3	8	9	29.7	0	96.119	38	9029600	3464300	5565300	22
P46926	GNPDA1	2	2	15.2	0	5.977	19	1782200	741610	1040600	3
Q96EK6	GNPNAT1	1	1	19.6	0	19.982	12	3071400	889830	2181600	2
P15586	GNS	9	7	18.5	0	40.293	29	6906900	3056300	3850600	16
Q08379	GOLGA2	0	1	1	0.0031239	1.8054	72	88319	0	88319	1
Q08378	GOLGA3	0	1	1.6	0	6.4833	110	33425	0	33425	1
Q14789	GOLGB1	2	1	1.1	0	5.5218	269	116750	96316	20434	4
O00461	GOLIM4	3	2	7.6	0	62.98	49	3457500	1108600	2348900	8
Q8NBJ4	GOLM1	1	2	4.7	0	4.1518	32	114410	114410	0	4
Q9HD26;A0A0J9YVX5	GOPC	1	0	5.2	0.00038417	3.1578	31	145610	145610	0	1
P17174	GOT1	11	14	51.6	0	187.22	30	21950000	6638000	15312000	30
P00505	GOT2	16	17	50.9	0	120.64	37	46181000	16020000	30162000	34
Q5T3I0	GPATCH4	2	2	11.2	0	32.271	38	991910	245900	746010	2
Q9Y625	GPC6	2	1	8.8	0	5.0365	41	517270	246480	270790	1
Q9NQX3	GPHN	5	3	10.5	0	44.727	55	1449300	535710	913640	10
P06744	GPI	27	30	66.7	0	323.31	41	91763000	33087000	58676000	89
Q9HCN4	GPN1	2	2	4.3	0	3.9096	17	2148800	711400	1437400	2
Q86V85	GPR180	0	1	3.4	0.00039324	3.4908	15	550300	0	550300	1
O15354	GPR37	1	1	1.3	0.0024788	2.0195	30	1771900	685490	1086400	3
Q13098	GPS1	4	3	14.7	0	8.7495	36	2169400	615730	1553700	8
Q86YR5	GPSM1	0	1	2.4	0.0057162	1.4957	60	134600	0	134600	0
P07203	GPX1	2	3	39.4	0	6.9376	14	2786000	319680	2466300	4
P62993	GRB2	6	4	30.4	0	25.106	21	7483300	2997200	4486100	12
Q9UBQ7	GRHPR	3	3	15.5	0	17.079	21	6914700	2746200	4168500	3
Q4V328	GRIPAP1	1	0	2.9	0	7.1903	64	278790	278790	0	0
Q9HAV7	GRPEL1	14	12	60.8	0	155.51	20	62067000	23515000	38552000	36
Q12849	GRSF1	11	11	35.6	0	134.13	34	17036000	7733100	9302600	26
Q9BQ67	GRWD1	4	5	18.6	0	71.566	26	21602000	7968200	13634000	11
P49840	GSK3A	1	2	11.8	0	35.681	25	263520	0	263520	3
P15170;Q8IYD1	GSPT1;GSPT2	12	16	37.3	0	107.72	35	24999000	8755900	16243000	22
P00390	GSR	8	10	26.6	0	55.713	33	14234000	6424400	7809100	18
P48637	GSS	5	4	22.4	0	21.573	38	2281600	1191900	1089700	5
Q9Y2Q3	GSTK1	1	1	6.2	0	3.9487	19	1134300	361620	772640	1
P78417	GSTO1	7	7	32	0	10.688	17	16515000	6667600	9847700	12
P09211	GSTP1	13	11	63.3	0	323.31	13	385190000	143840000	241350000	43
P52655	GTF2A1	1	0	11.4	0	8.31	8	1091100	1091100	0	1
Q00403	GTF2B	0	1	6.6	0.00072202	2.2915	27	775160	0	775160	1
P29083	GTF2E1	1	1	4.1	0	5.8627	31	726130	327450	398680	4
P29084	GTF2E2	2	3	14.8	0	4.6454	23	1064400	419420	644940	4
P35269	GTF2F1	12	10	31.7	0	95.613	32	7634100	3266700	4367400	18
P13984	GTF2F2	4	6	31.7	0	41.676	20	8336400	4098900	4237500	8
P78347	GTF2I	6	3	7.9	0	8.208	67	995070	601670	393410	10
Q9Y5Q9	GTF3C3	1	0	2.5	0.0007278	2.412	53	0	0	0	1
Q9Y5Q8	GTF3C5	0	1	2.5	0.00037523	2.8135	43	0	0	0	1
O00178	GTPBP1	3	3	12	0	51.391	40	2865900	1162500	1703400	8
Q9BZE4	GTPBP4	2	1	5.8	0	14.8	52	613980	279740	334250	4
Q9NYZ3	GTSE1	2	2	4.3	0	4.2989	49	487230	174460	312770	6
Q16774	GUK1	2	0	16.8	0	5.772	16	1390700	1390700	0	2
P46976	GYG1	0	1	5.1	0	12.677	15	0	0	0	1
P07305	H1F0	3	4	17.5	0	7.6908	13	11841000	3638000	8202500	4
Q92522	H1FX	4	5	19.2	0	17.681	15	29381000	11369000	18012000	8
Q71UI9;P0C0S5	H2AFV;H2AFZ	8	8	33.6	0	145.38	8	243000000	70805000	172190000	27
P16104	H2AFX	11	14	53.1	0	323.31	9	2924700000	1152400000	1772300000	48
O75367	H2AFY	12	11	37.1	0	132.15	21	29923000	11819000	18104000	27
P57053	H2BFS	15	18	74.6	0	5.144	12	58831000	21849000	36982000	7
P84243	H3F3A	15	17	75	0	109	9	3087200000	1071800000	2015500000	42
Q6Y1H2	HACD2	1	1	4.7	0.0024832	2.0268	12	1203000	334360	868670	1
Q9P035	HACD3	1	1	2.2	0.0041351	1.7245	19	401520	401520	0	1
Q16836	HADH	10	9	55.4	0	205.46	21	41389000	16148000	25241000	23
P40939	HADHA	9	11	23.1	0	79.866	55	7777200	2865000	4912200	32
P55084	HADHB	12	9	38.2	0	92.862	34	19152000	8244300	10908000	25
Q16775	HAGH	2	2	8.4	0	5.0811	23	1303800	220840	1083000	5
P12081	HARS	10	9	27.1	0	56.59	43	7432100	2570700	4861400	14
O14929	HAT1	4	4	18.1	0	47.812	26	11067000	3186500	7880800	10
Q68CZ6	HAUS3	0	1	3	0.00038655	3.2816	43	134070	0	134070	1
Q9BT25	HAUS8	0	1	5.9	0	18.125	28	552570	0	552570	2
Q9Y450	HBS1L	2	3	9.5	0	89.741	47	3176200	997930	2178300	7
P53701	HCCS	2	2	9.7	0.0031142	1.7691	20	506540	187420	319120	2
P51610	HCFC1	12	10	10.8	0	62.538	87	3772600	1526300	2246200	25
Q13547	HDAC1	5	7	16.6	0	4.5382	29	1643200	179160	1464000	1
Q92769	HDAC2	8	9	21.7	0	55.301	29	28473000	8777900	19695000	22
Q7Z4H3	HDDC2	6	5	33.3	0	28.885	14	11574000	4170100	7403800	9
Q8N4P3	HDDC3	2	2	18.4	0	5.1331	9	4960400	2272500	2688000	2
P51858	HDGF	12	11	49.2	0	323.31	19	77027000	30032000	46994000	32
Q7Z4V5	HDGFRP2	17	17	27.1	0	97.327	48	17331000	6414600	10916000	34
Q08623	HDHD1	2	1	15.8	0	17.385	14	5186000	3173100	2012900	7
Q9BSH5	HDHD3	1	2	9.2	0.0037957	1.7382	14	1409200	644280	764930	2
Q00341	HDLBP	18	20	27.4	0	97.682	105	6303000	2628300	3674700	45
Q7Z4Q2	HEATR3	1	0	1.9	0.008595	1.3149	37	249770	249770	0	1
Q9NRV9	HEBP1	2	2	22.8	0	13.073	15	879470	879470	0	5
Q9Y5Z4	HEBP2	6	9	40.5	0	47.61	13	16260000	4593200	11667000	13
Q9ULT8	HECTD1	3	2	2.2	0	11.944	164	245140	63539	181600	3
P06865	HEXA	2	0	7.9	0	9.3319	31	740280	740280	0	3
P07686	HEXB	7	6	18.3	0	19.036	33	6108300	1985200	4123100	11
O94992	HEXIM1	2	4	20.1	0	23.831	18	1572700	182600	1390100	6
Q9BTY7	HGH1	1	0	6.4	0	11.581	25	719040	719040	0	1
P31937	HIBADH	1	2	8	0	9.755	18	1558900	565470	993460	2
Q6NVY1	HIBCH	1	2	7.8	0	7.4695	31	1169300	163620	1005700	3
P49773	HINT1	8	7	83.3	0	304.77	10	373910000	139590000	234320000	37
Q9BX68	HINT2	1	2	21.5	0	28.115	12	9132700	3289800	5843000	2
O00291	HIP1	1	2	3.3	0	36.293	74	399020	0	399020	4
O75146	HIP1R	3	2	5.9	0	24.113	94	357140	150790	206350	3
Q9BW71	HIRIP3	1	3	7.7	0	5.7172	41	405580	126060	279530	2
P16403	HIST1H1C	13	16	40.4	0.0007202	2.2478	14	1576500	657750	918780	0
P10412;P16402;Q02539	HIST1H1E;HIST1H1D;HIST1H1A	14	18	39.7	0	265.6	14	2528600000	893820000	1634800000	66
Q93077	HIST1H2AC	11	10	48.5	0	103.08	7	658130000	283760000	374370000	16
P20671	HIST1H2AD	12	12	48.5	0.0086093	1.3327	7	2394000	777880	1616100	1
P33778;Q16778;P23527	HIST1H2BB;HIST2H2BE;HIST1H2BO	16	16	74.6	0	22.789	12	422570000	130440000	292130000	15
Q93079;Q99877;P62807;P58876;Q5QNW6;Q99879;Q99880	HIST1H2BH;HIST1H2BN;HIST1H2BC;HIST1H2BD;HIST2H2BF;HIST1H2BM;HIST1H2BL	16	17	74.6	0	287.19	12	7064100000	2573800000	4490300000	100
P68431;Q16695;Q6NXT2	HIST1H3A;HIST3H3;H3F3C	15	16	65.4	0	55.745	9	19987000	7166000	12821000	10
P62805	HIST1H4A	22	22	71.8	0	323.31	6	9096500000	3727000000	5369500000	100
Q6FI13;P0C0S8;Q99878;Q9BTM1;Q16777;Q96KK5	HIST2H2AA3;HIST1H2AG;HIST1H2AJ;H2AFJ;HIST2H2AC;HIST1H2AH	12	12	48.5	0	323.31	7	5789400000	2348600000	3440800000	48
Q8IUE6	HIST2H2AB	11	11	48.5	0	73.9	7	95846000	39194000	56652000	10
Q71DI3	HIST2H3A	15	16	65.4	0	48.826	9	4915500	2346800	2568700	2
Q5TEC6	HIST2H3PS2	11	11	36.8	0	5.0783	11	118700000	41313000	77385000	7
Q8N257	HIST3H2BB	11	12	58.7	0.00039651	3.6394	12	8032500	2759800	5272700	2
P19367	HK1	5	9	13.8	0	34.332	62	2910800	802280	2108500	13
P52789	HK2	4	5	7.3	0	7.6941	62	720200	284610	435590	8
P01891	HLA-A	3	3	15.9	0	42.155	25	6179900	2892800	3287100	6
P01893	HLA-H	1	4	17.7	0	5.377	26	0	0	0	2
Q14527	HLTF	3	2	4.1	0	26.217	74	582150	375590	206560	7
P08397	HMBS	7	8	33.8	0	73.349	24	11141000	4735900	6405100	15
Q9NP66	HMG20A	2	1	8.1	0.00039032	3.4144	26	332320	140070	192240	2
P17096	HMGA1	2	3	41.1	0	62.905	7	52538000	23403000	29136000	10
P09429;B2RPK0	HMGB1;HMGB1P1	21	21	55.8	0	323.31	13	2255600000	801560000	1454100000	130
P26583	HMGB2	21	20	56.5	0	178.92	15	434400000	143810000	290590000	44
O15347	HMGB3	13	13	66.5	0	207.99	13	147740000	67791000	79947000	38
Q01581	HMGCS1	7	8	29.6	0	182.22	28	22206000	9334400	12872000	19
P05114	HMGN1	2	2	31	0	5.2114	4	7856900	3397500	4459500	4
P05204;Q15651	HMGN2;HMGN3	2	2	16.7	0.0031196	1.7873	7	4855900	1656900	3199000	3
P82970	HMGN5	0	1	5.3	0.00072046	2.2594	27	1731500	0	1731500	2
P30519	HMOX2	2	2	12	0	30.821	21	4492100	1949900	2542200	7
Q9UK76	HN1	5	5	38.3	0	93.178	12	123440000	48621000	74822000	13
Q9H910	HN1L	7	7	60.5	0	37.373	14	58937000	26114000	32823000	14
Q13151	HNRNPA0	14	12	53.4	0	144.99	16	61387000	23635000	37752000	28
P09651;Q32P51	HNRNPA1;HNRNPA1L2	26	25	64	0	323.31	24	619360000	255470000	363890000	127
P22626	HNRNPA2B1	34	33	77.3	0	323.31	24	1018900000	401600000	617260000	136
P51991	HNRNPA3	19	20	50	0	323.31	27	155040000	57276000	97766000	59
Q99729	HNRNPAB	17	19	44.3	0	149.66	19	113660000	41417000	72239000	45
P07910	HNRNPC	22	22	56.2	0	222.39	24	224370000	78934000	145430000	59
Q14103	HNRNPD	25	21	48.7	0	192.81	20	210770000	83812000	126960000	54
O14979	HNRNPDL	16	17	34.8	0	253.36	29	65931000	30670000	35261000	47
P52597	HNRNPF	22	22	72.8	0	323.31	25	196440000	74094000	122350000	61
P31943	HNRNPH1	29	26	65.5	0	323.31	29	204950000	85786000	119160000	63
P55795	HNRNPH2	15	17	41.6	0	196.14	29	16876000	5004100	11872000	16
P31942	HNRNPH3	16	14	71.1	0	323.31	23	143010000	56882000	86130000	65
P61978	HNRNPK	29	30	60.9	0	323.31	29	302320000	120420000	181890000	123
P14866	HNRNPL	22	26	63.8	0	323.31	28	87563000	36404000	51159000	61
P52272	HNRNPM	43	41	64.1	0	323.31	62	130590000	49850000	80738000	144
O43390	HNRNPR	20	23	39	0	286.47	45	25612000	10663000	14949000	37
Q00839	HNRNPU	44	44	47.4	0	323.31	61	268220000	91221000	177000000	155
Q9BUJ2	HNRNPUL1	20	21	24.4	0	127.96	56	19945000	7399700	12546000	43
Q1KMD3	HNRNPUL2	6	8	15.5	0	32.158	52	5788800	1942600	3846200	15
Q86VS8	HOOK3	1	0	1.8	0	6.1884	55	121790	121790	0	1
Q8N7B1	HORMAD2	0	1	4.9	1	-2	21	1048000	0	1048000	0
Q5SSJ5	HP1BP3	3	1	7.8	0	8.1818	38	1163800	652170	511670	4
P00492	HPRT1	10	11	62.4	0	171.41	15	44984000	16384000	28600000	20
P52758	HRSP12	1	1	16.8	0	33.896	10	5504900	1751200	3753700	5
Q99714	HSD17B10	9	11	59.4	0	280.83	17	70446000	26516000	43930000	28
Q53GQ0	HSD17B12	1	1	3.5	0.0024902	2.0699	18	416100	161390	254710	1
P51659	HSD17B4	13	15	33.4	0	161.46	50	10082000	3635900	6445900	35
Q6YN16	HSDL2	5	5	18.2	0	51.052	31	6169600	2634300	3535300	10
P07900	HSP90AA1	66	65	67.8	0	323.31	48	237910000	86178000	151730000	154
P08238	HSP90AB1	68	71	70.4	0	323.31	49	664690000	261270000	403410000	237
Q58FF8	HSP90AB2P	13	14	26.2	0	112.27	31	18456000	6640800	11815000	11
P14625	HSP90B1	54	58	62.1	0	323.31	57	229000000	89359000	139650000	149
Q0VDF9	HSPA14	2	2	7.3	0	45.595	35	1864200	852720	1011500	4
P0DMV8;P0DMV9	HSPA1A;HSPA1B	75	75	85	0	323.31	38	4581700000	1784800000	2796800000	442
P34932	HSPA4	39	38	63.6	0	323.31	61	60974000	22494000	38480000	96
O95757	HSPA4L	13	18	28.7	0	158.11	67	8188100	2344900	5843200	28
P11021	HSPA5	48	47	63.6	0	323.31	42	455970000	181660000	274320000	186
P17066	HSPA6	19	18	26.3	0	76.307	45	203890000	71590000	132300000	12
P11142	HSPA8	55	52	73.8	0	323.31	41	823270000	308110000	515150000	216
P38646	HSPA9	44	46	67.3	0	323.31	51	210930000	82523000	128410000	140
P04792	HSPB1	1	2	12.7	0	4.9861	15	2121500	804780	1316700	2
Q9NZL4	HSPBP1	3	3	10.9	0	25.212	19	1807600	909930	897630	6
P10809	HSPD1	72	72	82.2	0	323.31	39	1150700000	443760000	706940000	333
P61604	HSPE1	17	18	93.1	0	289.68	11	1475300000	518060000	957240000	61
P98160	HSPG2	1	2	0.5	0.0014347	2.1995	204	36967	7593.4	29373	2
Q92598	HSPH1	27	27	37.2	0	323.31	60	26300000	10676000	15624000	55
O43719	HTATSF1	2	3	6.4	0	9.3619	63	478270	271470	206800	5
O43464	HTRA2	2	2	5.7	0	7.8371	29	1015100	478090	537000	3
Q7Z6Z7	HUWE1	16	15	9.1	0	234.35	238	1968900	791730	1177200	32
Q9Y4L1	HYOU1	31	28	37.6	0	235.49	66	23886000	8571500	15315000	73
Q9NX55	HYPK	6	8	57.4	0	149.84	7	100560000	35639000	64923000	21
P41252	IARS	11	9	10.9	0	78.86	79	6002700	2280000	3722600	19
Q9NSE4	IARS2	6	6	10.9	0	61.729	60	3981600	1476700	2504900	11
Q14197	ICT1	2	2	11.2	0.00039667	3.6453	17	3955400	1734500	2221000	1
P14735	IDE	3	2	4.8	0	4.9492	73	565580	221770	343810	5
O75874	IDH1	6	9	25.4	0	56.822	35	5272400	1833200	3439200	21
P50213	IDH3A	7	5	25.4	0	16.719	24	6945100	3010600	3934500	10
O43837	IDH3B	2	4	17.1	0	17.237	24	2475300	887510	1587800	4
P51553	IDH3G	2	1	13	0	44.802	24	1613200	1142600	470520	3
Q13907	IDI1	2	1	7.9	0.00073233	2.4793	15	2471900	1221900	1250000	1
O14879	IFIT3	1	1	3.5	0.006014	1.4443	35	5172700	1877500	3295200	2
O00458	IFRD1	2	1	6.4	0	22.423	25	865380	595010	270370	5
P78318	IGBP1	2	2	18	0	19.133	28	1124500	441000	683540	3
P08069	IGF1R	1	1	1	0.004446	1.663	89	338580	116940	221650	3
Q9NZI8	IGF2BP1	31	26	53.4	0	323.31	41	70486000	29452000	41035000	72
Q9Y6M1	IGF2BP2	13	11	35.9	0	168.17	40	9419300	3869000	5550300	29
O00425	IGF2BP3	19	17	40.4	0	192.43	40	15039000	5007900	10032000	24
P11717	IGF2R	17	21	12.3	0	250.24	159	5344400	1743200	3601300	40
Q13123	IK	2	1	3.1	0.00037051	2.6438	39	339590	70342	269250	2
Q70UQ0	IKBIP	1	3	11.1	0	7.1008	32	1082400	220450	861920	5
O95163	IKBKAP	1	0	1.3	0	4.1176	75	0	0	0	1
Q01638	IL1RL1	1	1	2.5	0	4.3327	37	731660	404320	327340	1
Q12905	ILF2	14	14	55.9	0	171.92	21	56381000	21256000	35125000	35
Q12906	ILF3	28	28	50	0	323.31	50	86037000	31447000	54590000	88
Q9H0C8	ILKAP	5	6	17.6	0	8.7408	29	3633900	1790400	1843400	9
A1L0T0	ILVBL	1	1	3.6	0	4.526	37	290260	84607	205660	1
Q16891	IMMT	29	35	52	0	323.31	59	29278000	11077000	18201000	70
P29218	IMPA1	3	4	22	0	57.117	19	4622400	1700200	2922300	9
P20839	IMPDH1	7	8	28	0	62.515	25	7852200	2822700	5029500	11
P12268	IMPDH2	29	27	63.6	0	293.07	27	127240000	47768000	79471000	67
Q16352	INA	8	5	11.6	0.0054109	1.5448	43	0	0	0	2
Q27J81	INF2	2	0	4.6	0	18.832	72	152560	152560	0	2
Q9NRY2	INIP	1	1	15.4	0.00037341	2.7673	5	4761000	1830600	2930400	2
Q68E01	INTS3	2	1	4.3	0	20.232	68	182040	118100	63946	2
Q8TEX9	IPO4	6	7	12.6	0	54.503	57	2433300	1207600	1225800	14
O00410	IPO5	15	17	26.2	0	291.76	62	15556000	6038700	9517400	45
O95373	IPO7	7	7	9.3	0	119.55	54	10416000	3899200	6516600	16
O15397	IPO8	0	2	2.5	0	14.277	64	499700	0	499700	2
Q96P70	IPO9	2	1	2.2	0	3.8534	47	833360	315130	518220	4
P46940	IQGAP1	13	14	16.7	0	114.18	111	4139200	1822800	2316400	33
Q8IU81	IRF2BP1	0	1	4.3	0	4.1031	39	128490	0	128490	2
Q9H1B7	IRF2BPL	2	1	3.9	0	5.5507	39	121870	0	121870	3
Q8WZA9	IRGQ	1	3	8.5	0	13.707	34	1872500	311870	1560700	3
Q9Y4H2	IRS2	1	1	1	0.0098749	1.2745	69	0	0	0	2
Q9H1K1	ISCU	1	1	6	0.0057297	1.5097	15	357840	23506	334330	1
Q96CN7	ISOC1	1	1	5	0	7.8905	18	3892000	1520300	2371700	2
Q96AB3	ISOC2	1	1	11.2	0	6.2633	12	6349900	1933000	4416900	3
P53990	IST1	2	2	15.4	0.0003712	2.6777	18	1844000	1097700	746300	3
Q9ULR0	ISY1	3	1	14	0	11.467	22	809390	591310	218080	4
Q9NPH2	ISYNA1	6	8	25.8	0	120.33	25	12510000	4033400	8476200	15
P06756	ITGAV	1	0	1.8	0	5.0234	69	125570	125570	0	1
P05556	ITGB1	8	7	11.4	0	50.928	42	7430600	3180200	4250400	15
P18564	ITGB6	1	1	1.1	0.0034554	1.7516	46	762690	295420	467270	2
Q9BY32	ITPA	3	3	12.9	0	4.4126	14	2771600	1697800	1073800	3
P26440	IVD	3	4	19.2	0	69.952	30	5240300	1095400	4144900	7
Q96ST2	IWS1	1	1	2.6	0	5.3654	59	390440	176070	214370	1
Q5VZ66	JAKMIP3	1	1	1.5	0.0098393	1.247	73	648330	249790	398530	2
Q6NYC1	JMJD6	1	2	5.7	0	7.5705	17	1638100	458710	1179400	3
P05412	JUN	1	1	4.5	0	24.905	12	4889700	1545000	3344700	2
P14923	JUP	1	1	2.4	0.00036751	2.5312	53	781100	354970	426130	3
Q15046	KARS	9	7	24.3	0	92.855	37	9138200	4020500	5117700	15
Q8IYT4	KATNAL2	1	1	2.2	0.0024665	1.9752	40	3530100	1469400	2060700	2
Q9BVA0	KATNB1	1	1	2.1	0.0047749	1.6372	50	236390	97317	139070	1
Q9P0J7	KCMF1	1	0	4.7	0.006012	1.4401	19	299500	299500	0	0
Q8NCM2	KCNH5	0	1	1.5	0.0054127	1.5527	63	0	0	0	1
Q96CX2	KCTD12	15	14	42.8	0	171.13	19	52282000	21938000	30343000	34
Q6UW63	KDELC1	0	2	6.2	0	5.4579	39	0	0	0	2
O60341	KDM1A	1	1	1.2	0.00038715	3.2924	51	2305100	297280	2007800	2
Q7LBC6	KDM3B	1	3	3.6	0	15.005	103	237590	36171	201420	3
Q07666	KHDRBS1	12	12	33	0	182.07	29	45502000	19568000	25934000	47
Q92945	KHSRP	36	35	56.4	0	323.31	44	164610000	64689000	99921000	115
Q15004	KIAA0101	3	4	35.1	0	12.747	7	7869000	2366000	5503000	8
Q12767	KIAA0195	1	1	1.6	0.0060241	1.4495	64	14108000	4931700	9176700	7
O15091	KIAA0391	1	1	2.7	0.00038775	3.3168	43	345710	166160	179550	1
Q7Z7F0	KIAA0907	1	2	5	0.00072176	2.2909	30	2220400	331790	1888600	3
Q96AT1	KIAA1143	0	1	7.8	0.0024484	1.8959	11	0	0	0	1
Q96EK5	KIAA1279	3	3	12.4	0	21.23	41	3324000	1340300	1983800	12
Q8TCG1	KIAA1524	1	1	1.5	0.0031228	1.8015	72	178660	67089	111570	1
A0MZ66	KIAA1598	1	2	7.6	0	33.264	50	546810	85139	461670	2
Q9ULH0	KIDINS220	1	0	0.6	0.0041337	1.7226	117	0	0	0	1
P52732	KIF11	6	4	8	0	20.415	85	1528900	728160	800710	9
Q15058	KIF14	0	1	0.7	0.00073287	2.4912	126	0	0	0	1
O60333	KIF1B	1	0	0.7	0.00072648	2.3857	126	31403	31403	0	1
O95235	KIF20A	0	1	1.6	0	11.208	61	111150	0	111150	1
Q96Q89	KIF20B	1	1	0.5	0	14.854	153	41861000	16565000	25297000	3
Q7Z4S6	KIF21A	1	2	2.3	0	27.027	105	196920	69187	127730	3
Q02241	KIF23	2	2	4	0	9.243	66	668530	425350	243180	4
O00139	KIF2A	5	7	13.2	0	17.214	50	1534500	543710	990760	13
P33176	KIF5B	38	36	51.5	0	323.31	78	22659000	8977400	13681000	77
O60282	KIF5C	8	9	10.7	1	-2	76	30728	0	30728	1
Q9BW19	KIFC1	1	0	2.7	0	4.5263	45	0	0	0	1
Q07866	KLC1	9	8	25.5	0	53.783	41	4961600	1868200	3093400	13
Q9H0B6	KLC2	4	5	9.8	0	17.537	46	983040	244250	738790	3
Q9NSK0	KLC4	3	3	7.9	0	21.67	46	118330	39437	78897	6
Q9BXK1	KLF16	1	1	14.7	0	9.7653	14	1586200	388390	1197900	2
O43474	KLF4	1	1	3.9	0.0003858	3.2551	22	0	0	0	2
P52294	KPNA1	3	3	6.5	0	17.352	24	3663500	1435500	2228000	4
P52292	KPNA2	19	17	56.9	0	323.31	27	88611000	35315000	53296000	52
O00505	KPNA3	2	2	10.2	0	8.9943	20	938400	214530	723870	3
O60684	KPNA6	4	2	14.7	0	15.425	26	2317300	1104900	1212400	4
Q14974	KPNB1	17	20	25.8	0	156.8	48	54509000	19775000	34734000	53
P05783	KRT18	2	2	8.8	0	11.91	38	1059900	453190	606670	1
P04259	KRT6B	9	11	20.4	0	24.38	39	4083700	1013400	3070300	9
Q96EK9;A0A3B3IU88	KTI12	2	4	19.8	0	15.225	22	2643300	752050	1891300	5
Q86UP2	KTN1	21	24	28.4	0	128.07	112	5795000	2285700	3509200	34
Q9H9P8	L2HGDH	1	1	5.6	0	10.915	39	947000	485190	461810	4
Q53H82	LACTB2	1	0	3.8	0.0044582	1.6816	17	0	0	0	1
O15230	LAMA5	4	3	1.8	0	14.813	217	219340	92804	126540	7
P07942	LAMB1	4	8	6.8	0	21.948	107	857910	155720	702190	9
P11047	LAMC1	5	5	4.5	0	43.113	97	1427700	608360	819320	7
P11279	LAMP1	5	5	13.2	0	37.229	24	29209000	12621000	16588000	13
P13473	LAMP2	3	2	5.1	0	4.244	21	2752100	1104800	1647300	5
Q6IAA8	LAMTOR1	6	5	67.7	0	68.19	10	22754000	11181000	11573000	13
Q9UHA4	LAMTOR3	1	1	22.6	0	34.109	10	7562400	3441200	4121200	2
O43504	LAMTOR5	2	1	48.4	0	91.76	5	85969000	32968000	53001000	7
P28838	LAP3	22	21	64	0	214.48	36	27419000	10015000	17405000	45
Q6PKG0	LARP1	18	19	28.2	0	94.59	83	8649200	3269400	5379800	39
Q71RC2	LARP4	5	4	12	0	73.21	38	4325000	1308500	3016500	9
Q92615	LARP4B	2	3	6.5	0	4.8854	45	1145000	271380	873630	3
Q4G0J3	LARP7	2	1	5.8	0	12.098	44	1132900	423340	709560	3
Q9P2J5	LARS	17	13	21.9	0	96.366	83	6550100	2931700	3618300	29
Q14847	LASP1	5	4	18.4	0	35.74	17	7257500	3744000	3513500	10
O95835	LATS1	1	0	2.4	0.00036778	2.5389	72	69800	69800	0	2
Q14739	LBR	9	7	17.4	0	38.459	35	5252000	2534400	2717600	18
P00338	LDHA	29	26	86.4	0	323.31	26	291440000	110240000	181210000	77
P07195	LDHB	31	29	65.6	0	323.31	23	762390000	289180000	473210000	97
Q8WVC0	LEO1	3	3	4.1	0	7.3165	47	1102000	397550	704400	3
Q32P28	LEPRE1	6	4	17.7	0	39.724	36	4467000	2268800	2198200	13
O95202	LETM1	14	16	24.4	0	85.134	58	15606000	5689800	9916500	33
P17931	LGALS3	3	3	15.6	0	17.684	12	11043000	2868400	8175000	6
Q99538	LGMN	3	4	14.3	0	15.099	27	5033800	2178700	2855100	7
P18858	LIG1	1	2	3.5	0.0031153	1.7702	62	254470	71953	182520	2
P49916	LIG3	3	6	14.9	0	73.668	79	1340900	559800	781120	11
Q9UHB6	LIMA1	12	16	30.4	0	108.44	67	9369700	3848800	5520900	22
Q9UGP4	LIMD1	3	3	12.3	0	13.519	45	1423600	515420	908140	5
Q6ZN17	LIN28B	3	3	28.8	0	5.3081	21	1357600	705140	652500	4
Q9NUP9	LIN7C	5	5	32.5	0	128.85	17	24271000	9898600	14372000	11
Q15334	LLGL1	0	2	2.4	0.00038081	3.0822	48	260220	0	260220	2
P49257	LMAN1	8	6	20.2	0	101.26	28	20140000	10796000	9343300	19
Q12907	LMAN2	3	3	16.3	0	17.63	22	3716300	1231300	2485000	4
Q9NUN5	LMBRD1	1	0	3.3	0.00039825	3.7179	19	0	0	0	1
Q68DH5	LMBRD2	0	1	2.6	0.00038066	3.057	34	0	0	0	1
P02545	LMNA	10	11	21.5	0	73.792	52	7831400	3124700	4706700	19
P20700	LMNB1	30	33	59.4	0	323.31	46	52664000	24103000	28561000	80
Q03252	LMNB2	14	19	32.1	0	39.591	51	5733900	2397900	3336000	23
Q9C0E8	LNP	1	2	11.4	0	12.366	28	691120	0	691120	3
P36776	LONP1	10	12	24.7	0	323.31	59	8448800	3076300	5372500	29
Q8NF37	LPCAT1	1	1	2.8	0	4.1387	28	232700	152140	80561	0
O95490	LPHN2	1	1	1.8	0	15.144	77	264910	98236	166680	2
Q93052	LPP	1	1	6.5	0	13.1	34	0	0	0	3
P50851	LRBA	2	1	1	0	4.1833	178	94569	64788	29782	1
P30533	LRPAP1	7	5	22.1	0	18.269	27	4372800	2330900	2041900	13
P42704	LRPPRC	23	25	22.6	0	147.71	116	12345000	4395100	7950200	51
Q9H9A6	LRRC40	4	2	9.8	0	9.6813	41	1060500	490810	569730	7
Q15345	LRRC41	2	3	6.2	0	7.0341	41	606330	373450	232880	2
Q8N1G4	LRRC47	14	11	29.3	0	67.86	37	15715000	6537400	9177500	23
Q8N9N7	LRRC57	1	0	5.4	0.008615	1.3367	18	332400	332400	0	0
Q96AG4	LRRC59	9	10	34.9	0	173.28	23	71305000	24557000	46749000	30
Q32MZ4	LRRFIP1	3	2	4.2	0	9.9561	47	520780	233420	287350	6
Q9Y608	LRRFIP2	2	2	5	0	7.7762	54	538970	211200	327770	4
Q9H089	LSG1	1	2	3.5	0.0007318	2.4654	48	253010	0	253010	3
O15116	LSM1	2	2	17.3	0	5.9587	14	3849900	1404700	2445200	4
Q3MHD2	LSM12	4	3	30.8	0	23.754	13	13263000	5892400	7370300	8
Q8ND56	LSM14A	3	1	9.9	0	7.6851	30	1158900	741040	417890	4
Q9BX40	LSM14B	1	1	6.8	0	4.8729	24	1007600	410260	597290	1
Q9Y333	LSM2	3	4	49.5	0	30.388	10	14577000	4443600	10134000	6
P62310	LSM3	2	2	21.6	0.0086007	1.3219	4	23091000	4171300	18919000	3
Q9Y4Z0;U3KQK1	LSM4	3	3	22.3	0	35.148	13	11864000	5678600	6185800	10
P62312	LSM6	6	6	56.2	0	13.516	7	31751000	13414000	18338000	8
Q9UK45	LSM7	5	4	71.8	0	28.798	8	29836000	11769000	18067000	7
O95777	LSM8	1	1	24	0.00036724	2.5274	7	1554000	833660	720330	2
P09960	LTA4H	14	17	43.2	0	323.31	46	23158000	8700100	14458000	34
Q96GA3	LTV1	5	4	14.7	0	75.237	26	5635000	1739400	3895500	8
Q9NQ29	LUC7L	7	8	19.9	0	11.232	25	4291900	1283000	3008900	4
Q9Y383	LUC7L2	21	24	53.6	0	309.95	25	112420000	38399000	74024000	57
O95232	LUC7L3	6	8	22.2	0	46.976	25	12140000	4311400	7828300	15
Q86V48	LUZP1	5	3	7.4	0	18.531	80	575830	314940	260890	6
Q9BS40	LXN	0	1	8.1	0	8.0602	9	3116200	0	3116200	1
Q9NX58	LYAR	1	2	7.7	0.00039573	3.5886	26	448810	448810	0	3
O75608	LYPLA1	1	1	6.1	0	7.4243	15	897190	424530	472670	1
O95372	LYPLA2	1	2	14.3	0.0024884	2.0631	16	1688000	495490	1192500	3
Q5U5X0	LYRM7	3	3	40.4	0	41.392	9	25806000	8250900	17555000	4
P20645	M6PR	1	2	10.1	0.00039588	3.5952	18	6404400	2493700	3910600	3
Q9UPN3	MACF1	5	5	1.7	0	42.394	542	89945	44457	45488	7
Q9BQ69	MACROD1	2	5	26.8	0	28.998	28	5118900	1482800	3636100	6
Q9UNF1	MAGED2	5	3	18.5	0	32.848	37	2984700	2289100	695650	9
P61326;Q96A72	MAGOH;MAGOHB	4	5	41.1	0	25.323	14	21785000	6487400	15298000	9
Q9BXY0	MAK16	1	1	6	0	14.244	21	1247300	438180	809150	2
P33908	MAN1A1	0	1	4.1	0.00477	1.6241	41	0	0	0	1
O00754;M0QZ24	MAN2B1	1	0	1.2	0	4.7593	61	0	0	0	1
P55145	MANF	3	2	29.7	0	27.423	14	11218000	4594300	6623600	8
P46821	MAP1B	15	13	12	0	119.62	136	3618300	1537200	2081100	26
Q9GZQ8;A6NCE7	MAP1LC3B;MAP1LC3B2	2	2	21.6	0	8.6583	8	13690000	4617900	9072300	3
Q02750	MAP2K1	3	3	8.7	0	25.16	24	5850300	2142000	3708300	3
P36507	MAP2K2	6	6	23.2	0	46.847	26	8168800	2875700	5293100	12
O43318	MAP3K7	4	3	9.1	0	7.3597	38	2840900	1022500	1818400	5
P27816	MAP4	26	28	43.8	0	323.31	83	27826000	10490000	17336000	78
O95819	MAP4K4	5	5	7.8	0	16.145	87	952790	435710	517080	4
Q9Y4K4	MAP4K5	2	1	2.2	0.00073099	2.4621	53	901710	350340	551370	2
Q14244	MAP7	2	1	2.8	0.00036996	2.61	57	0	0	0	1
Q3KQU3	MAP7D1	4	4	5	0	48.286	67	1596700	398590	1198100	10
Q8IWC1	MAP7D3	1	3	4.6	0	7.6415	63	216800	34487	182310	2
P28482	MAPK1	6	4	17.8	0	24.134	25	10847000	4360400	6486100	11
P27361	MAPK3	3	1	10.8	0	20.473	24	1781600	779300	1002300	3
Q15691	MAPRE1	13	14	63.1	0	269.26	20	80847000	28330000	52517000	36
P29966	MARCKS	7	9	43.7	0	139.68	14	37226000	14650000	22576000	24
P49006	MARCKSL1	5	4	52.8	0	44.231	7	38209000	17780000	20428000	13
Q7KZI7	MARK2	4	2	9.1	0	9.7601	59	514400	309880	204510	5
P56192	MARS	10	9	14.6	0	75.447	49	7234900	3503600	3731300	15
P31153	MAT2A	12	14	39.5	0	86.255	26	55273000	21807000	33466000	33
Q9NZL9	MAT2B	12	9	47.9	0	61.298	24	20931000	8192100	12738000	22
P43243	MATR3	27	28	44.5	0	323.31	54	57791000	22715000	35077000	74
Q7Z434	MAVS	1	0	6.3	0	13.196	23	390190	390190	0	3
P61244	MAX	1	2	17.5	0	8.1271	11	1353800	650090	703680	1
P56270	MAZ	4	3	11.5	0	6.6476	20	10180000	4324500	5855700	4
O95983	MBD3	3	5	20.3	0	20.133	23	2572100	884340	1687700	5
Q9HCC0	MCCC2	3	4	10.3	0	10.499	40	1142300	271430	870880	4
Q8NI22	MCFD2	1	0	24	0	37.958	7	2572400	2572400	0	1
Q07820	MCL1	1	1	3.4	0.0098684	1.2718	20	306340	107410	198930	1
P49736	MCM2	21	21	33.4	0	97.6	62	12768000	5291800	7476500	34
P25205	MCM3	16	16	29.5	0	83.164	61	11896000	4592900	7302700	35
P33991	MCM4	22	20	38.9	0	263.89	64	18501000	7526400	10974000	49
P33992	MCM5	11	10	26.2	0	34.858	57	5173100	2121200	3051900	16
Q14566	MCM6	11	10	15.3	0	60.292	61	9739000	3226300	6512800	25
P33993	MCM7	25	20	45.8	0	284.77	54	24274000	9690400	14584000	60
Q9BTE3	MCMBP	4	3	7	0	6.9068	40	2431700	1562800	868930	5
Q9ULC4;A0A3B3IRV3	MCTS1	2	2	19.3	0	11.683	11	9427800	3845200	5582600	8
Q14676	MDC1	8	4	11.1	0	37.577	114	994840	518050	476780	17
P40925	MDH1	16	14	46.4	0	167.84	24	103120000	43222000	59899000	42
P40926	MDH2	30	30	76	0	323.31	25	476230000	185130000	291100000	95
Q9NU22	MDN1	1	2	0.5	0	4.1393	352	68610	0	68610	3
P23368	ME2	2	2	13.7	0	8.0662	37	1505500	519760	985770	5
Q9BV79	MECR	0	1	5.1	0.00038971	3.3725	21	1803100	0	1803100	1
Q96RN5	MED15	1	1	2.3	0	5.552	25	1213600	544610	668980	1
Q9H944	MED20	1	1	5.2	0.0051055	1.614	9	14779000	1845300	12934000	2
Q9NPJ6	MED4	1	1	4.8	0.002457	1.9221	15	260410	260410	0	1
Q9Y316	MEMO1	1	1	4.7	0.00038153	3.0997	19	0	0	0	2
Q7L2J0	MEPCE	1	1	2.8	0.002451	1.9067	40	199160	79152	120010	2
Q14696	MESDC2	3	3	12.8	0	11.307	16	6578800	2692200	3886600	5
P53582	METAP1	5	5	25.4	0	39.805	27	6387900	3191900	3195900	7
P50579	METAP2	5	6	25.1	0	62.283	35	7134100	2749900	4384200	16
Q9UBP6	METTL1	1	1	10.5	0	4.7578	15	171020	171020	0	2
Q8N3J2	METTL4	1	1	1.7	0.0021368	2.0956	30	287820000	116320000	171500000	4
P55081	MFAP1	4	4	17.8	0	6.4209	30	2258600	703640	1554900	7
Q9GZY8	MFF	1	1	7.9	0	21.389	22	1794100	693190	1100900	1
Q08431	MFGE8	1	1	6.5	0	5.0948	26	1115700	655880	459790	2
Q9BQP7	MGME1	0	1	6.1	0.00036805	2.5512	24	0	0	0	1
Q5JRA6	MIA3	6	6	7.9	0	43.774	143	1784900	437370	1347500	12
Q8N3F8	MICALL1	2	3	4.8	0	8.1478	55	319200	73942	245250	4
Q9NPA3	MID1IP1	1	1	16.4	0	7.2989	11	2764100	1287100	1477100	1
P14174	MIF	6	6	42.6	0	89.483	6	462840000	203750000	259090000	31
Q8N4C8	MINK1	1	1	1	0	8.6122	90	0	0	0	3
Q9UNW1	MINPP1	2	1	10.1	0	34.167	30	935360	594630	340730	3
Q9NXC5	MIOS	2	1	4.8	0.00037679	2.8848	68	458530	157540	301000	2
P46013	MKI67	8	9	6.4	0	25.735	245	436940	182060	254890	19
Q9HB66	MKKS	1	0	27	0	3.8199	4	0	0	0	1
Q9H000	MKRN2	1	1	4.8	0.0024553	1.9192	32	0	0	0	3
Q14165	MLEC	3	2	14.7	0	9.844	20	2933700	1492100	1441600	5
Q15773	MLF2	1	1	3.6	0.00073368	2.5043	13	1006700	365710	641030	2
P40692	MLH1	0	1	3.2	0	12.641	56	128990	0	128990	2
Q13015	MLLT11	4	2	91.1	0	96.149	6	15902000	8989000	6913400	7
P55196	MLLT4	12	18	19.1	0	105.38	126	2729600	773450	1956100	35
Q96EY8	MMAB	2	2	10.4	0	4.5123	20	2017900	596720	1421200	2
Q8N4V1	MMGT1	1	1	34.4	0	22.509	7	7632700	7632700	0	3
Q7L9L4;Q9H8S9	MOB1B;MOB1A	2	3	17.1	0	9.5669	11	5166100	1776500	3389600	4
Q9Y3A3	MOB4	2	1	18.2	0	6.6788	16	1477100	934110	542970	3
Q13724	MOGS	3	4	9.1	0	13.08	52	1230800	241670	989170	5
Q15014	MORF4L2	3	2	17	0	6.4065	21	2434100	766750	1667400	8
Q9HCE1	MOV10	1	2	2	0	8.8426	74	281240	82663	198580	2
O75970	MPDZ	1	0	0.6	0.0086121	1.3359	118	310900	310900	0	1
P34949	MPI	6	6	26.2	0	102.25	27	10628000	4919700	5708300	13
Q8TAP9	MPLKIP	1	1	14	0	37.621	10	1266000	0	1266000	3
Q6WCQ1	MPRIP	1	2	2.3	0	4.7591	76	596990	120990	476000	3
P25325	MPST	5	4	29	0	21.189	23	5308400	2457400	2850900	5
O95297	MPZL1	1	2	14.9	0.00039872	3.7463	11	2829300	937980	1891400	2
P49959	MRE11A	0	2	4.4	0	11.189	49	762780	0	762780	3
Q9Y605	MRFAP1	2	2	26.8	0	36.297	4	31594000	12190000	19404000	6
Q9BV20	MRI1	5	4	15.4	0	19.734	25	3209700	1713200	1496400	5
Q9BYD6	MRPL1	0	2	9.2	0.00037286	2.7421	26	321500	0	321500	1
Q9Y3B7	MRPL11	9	8	58.9	0	56.992	16	25739000	10036000	15703000	15
P52815	MRPL12	9	12	50	0	74.798	15	86248000	31841000	54407000	39
Q9BYD1	MRPL13	4	7	51.7	0	41.944	17	19899000	7027400	12871000	16
Q6P1L8	MRPL14	5	4	49.7	0	41.045	11	12466000	6197600	6268800	9
Q9P015	MRPL15	12	10	49.7	0	56.419	25	10050000	3078500	6971800	15
Q9NX20	MRPL16	4	5	28.7	0	32.856	21	4557100	1884400	2672700	11
Q9NRX2	MRPL17	7	8	48.6	0	19.261	18	12971000	4527400	8443800	13
Q9H0U6	MRPL18	2	3	23.3	0.00039463	3.555	15	6082400	2169600	3912800	3
P49406	MRPL19	1	1	3.1	0.0044704	1.6992	27	2230600	813220	1417400	1
Q5T653	MRPL2	5	5	18.4	0	10.142	23	3532600	1999600	1533000	8
Q9BYC9	MRPL20	1	1	7.4	0	3.8378	11	704410	0	704410	1
Q9NWU5	MRPL22	1	1	4.4	0.00072807	2.4185	16	1423200	447740	975500	2
Q16540	MRPL23	4	4	38.6	0	19.073	11	20919000	8787100	12132000	9
Q96A35	MRPL24	3	3	20.4	0	16.767	17	4475400	1792900	2682500	5
Q9P0M9	MRPL27	4	4	37.2	0	15.466	13	11490000	4423800	7065900	7
Q13084	MRPL28	4	3	29.7	0	39.404	22	6259200	2787600	3471600	11
P09001	MRPL3	3	6	27	0	45.527	29	10742000	4063300	6678300	8
Q8TCC3	MRPL30	3	4	27.3	0	25.005	14	12493000	4170700	8322700	12
Q9BYC8	MRPL32	2	1	22.3	0.0014337	2.1974	11	3600400	1990300	1610100	4
O75394	MRPL33	1	1	16.9	0	5.4237	5	16099000	7103100	8996000	3
Q9NZE8	MRPL35	0	1	5.9	0.0014342	2.1981	14	0	0	0	1
Q9BZE1	MRPL37	1	1	2.4	0.0051003	1.6071	34	539400	197890	341510	1
Q96DV4	MRPL38	2	2	3.7	0	4.9067	26	2174700	711010	1463700	1
Q9NYK5	MRPL39	4	2	15.1	0	14.401	26	1367200	922660	444540	5
Q9BYD3	MRPL4	2	5	18.3	0	65.573	23	4631400	1286100	3345200	7
Q9NQ50	MRPL40	3	3	25.2	0	28.56	17	12333000	4655900	7676700	14
Q8IXM3	MRPL41	6	5	58.4	0	23.148	7	37606000	14250000	23356000	10
Q9Y6G3	MRPL42	1	0	14.8	0.0047798	1.6456	10	3861900	3861900	0	2
Q8N983	MRPL43	5	6	27.9	0	11.865	16	13259000	5043000	8215800	6
Q9BRJ2	MRPL45	5	6	28.1	0	16.228	24	8197400	3106400	5091100	13
Q9H2W6	MRPL46	2	3	29	0	175.87	26	4534000	622210	3911800	7
Q9HD33	MRPL47	6	3	27.6	0	13.382	23	4079500	2253900	1825600	8
Q96GC5	MRPL48	3	4	18.4	0	16.552	14	7420700	3328400	4092200	6
Q13405	MRPL49	2	2	17.5	0	46.798	17	3223100	3223100	0	4
Q8N5N7	MRPL50	4	4	54.4	0	39.835	13	12336000	4786200	7550200	9
Q4U2R6	MRPL51	2	1	15.6	0	4.0022	10	5866500	2092700	3773800	3
Q86TS9	MRPL52	1	2	35.8	0	38.923	10	4670200	1756400	2913800	7
Q96EL3	MRPL53	2	2	25	0	32.144	9	12793000	4174500	8618400	5
Q7Z7F7	MRPL55	4	4	32	0	12.942	13	7850500	3551700	4298900	6
Q9BQC6	MRPL57	1	1	12.7	0	5.8089	10	17620000	8144200	9475400	4
Q9BYD2	MRPL9	1	3	17.6	0	4.6432	20	2702000	501350	2200700	2
P82912	MRPS11	2	3	29.4	0	48.693	13	8333200	3639400	4693800	5
O15235	MRPS12	1	2	15.2	0.0021383	2.1225	11	1507000	600260	906690	2
O60783	MRPS14	1	1	11.7	0	17.427	10	7468200	2312300	5155900	2
Q9Y2R5	MRPS17	4	4	44.6	0	11.472	11	19735000	8336300	11399000	6
Q9NVS2	MRPS18A	3	5	20.9	0	8.2119	17	4443600	1817700	2625900	7
Q9Y676	MRPS18B	4	5	36	0	31.837	16	6676000	3463900	3212100	12
Q9Y399	MRPS2	2	2	10.8	0	13.838	22	3452900	983740	2469200	3
P82921	MRPS21	2	2	33.3	0	19.898	6	8274900	3385800	4889100	3
P82650	MRPS22	4	3	12.8	0	45.255	31	4957200	1972500	2984700	5
Q9Y3D9	MRPS23	6	5	41.1	0	258.93	19	23295000	7931600	15364000	14
P82663	MRPS25	2	2	15.6	0	4.7939	12	3234200	1261100	1973100	5
Q9BYN8	MRPS26	1	3	17.6	0	7.6187	20	1477200	361360	1115900	5
Q9Y2Q9	MRPS28	5	4	27.3	0	10.906	16	8077300	3841800	4235500	8
Q9NP92	MRPS30	4	2	13.2	0	10.841	25	7111700	4383200	2728500	6
Q92665	MRPS31	3	2	14.9	0	12.068	30	2789900	1000600	1789300	4
Q9Y291	MRPS33	3	2	28.3	0	5.5939	7	16419000	7696200	8722400	2
P82930	MRPS34	6	6	55.5	0	34.642	16	9517100	3045300	6471800	12
P82673	MRPS35	2	2	11.5	0	10.318	26	3943800	1685200	2258600	2
P82909	MRPS36	4	4	51.5	0	30.927	9	13535000	5550600	7984600	7
P82675	MRPS5	2	1	4.2	0.00037908	2.9903	35	1400600	584460	816140	3
P82932	MRPS6	3	2	28.8	0	7.0165	13	3536700	1596700	1940000	7
Q9Y2R9	MRPS7	7	5	26	0	28.317	22	10377000	5005500	5371200	8
P82933	MRPS9	5	7	26.8	0	22.14	34	3986500	1216000	2770500	7
Q96E11	MRRF	2	1	12.2	0	7.5684	25	1741200	1091300	649960	2
Q9UKD2	MRTO4	3	6	43.9	0	35.558	19	11354000	5034200	6319600	11
P43246	MSH2	7	10	18	0	35.597	62	5008600	1962900	3045800	17
P20585	MSH3	2	0	3.4	0	5.1328	79	90159	90159	0	1
P52701	MSH6	10	12	9.6	0	41.21	90	3454400	1205900	2248500	17
Q96DH6	MSI2	2	2	14.6	0	26.789	19	7778900	2902600	4876200	7
P26038	MSN	39	42	68.1	0	323.31	45	44415000	15654000	28761000	75
Q13330;Q9BTC8	MTA1;MTA3	1	2	3.4	0	6.2113	61	234050	0	234050	1
O94776	MTA2	6	7	21.1	0	17.955	57	3673700	1588700	2085000	15
Q13126	MTAP	3	2	21.6	0	11.551	20	4977400	3003100	1974300	5
Q9NZJ7	MTCH1	1	2	3.9	0	5.451	20	2633700	1089700	1543900	3
Q9Y6C9	MTCH2	1	2	10.2	0	5.9237	18	1400400	624790	775580	2
P00403	MT-CO2	3	3	16.3	0	24.635	8	32076000	12380000	19696000	7
Q86UE4	MTDH	12	14	30.1	0	107.23	31	22912000	8879200	14032000	25
P11586	MTHFD1	46	47	58.7	0	323.31	62	76419000	29327000	47092000	114
Q6UB35	MTHFD1L	9	11	18	0	30.316	67	4257200	1867300	2390000	15
P13995	MTHFD2	2	3	9.7	0	21.986	24	9687000	2034900	7652100	8
Q9NVV4	MTPAP	0	2	6.9	0	6.5419	45	0	0	0	2
P58546	MTPN	2	3	36.4	0	63.284	10	46051000	18249000	27802000	7
Q9UBK8	MTRR	1	1	4.9	0	8.7018	38	412230	155090	257140	2
Q13505	MTX1	1	2	4.5	0.0024805	2.0247	37	745710	251140	494570	2
Q9BQG0	MYBBP1A	7	6	7.5	0	17.007	87	676190	313390	362800	9
Q99417	MYCBP	3	3	41.7	0	10.399	9	16756000	6306500	10449000	5
O75592	MYCBP2	0	1	0.5	0.0085979	1.319	291	27964	0	27964	1
Q969H8	MYDGF	7	7	35.3	0	52.248	12	56815000	25153000	31662000	19
Q8WXC6	MYEOV2	1	1	35.1	0	21.173	1	47242000	20868000	26373000	3
P35580	MYH10	58	53	33.3	0	323.31	158	15631000	6161800	9469000	111
Q9H6N6	MYH16	2	2	1.7	0.0003888	3.3526	95	11362000	2670100	8691500	7
P35579	MYH9	108	97	53.5	0	323.31	159	66355000	25664000	40692000	287
O14950;P19105	MYL12B;MYL12A	4	4	21.5	0	74.038	11	68556000	26391000	42164000	11
P08590;P05976	MYL3;MYL1	1	0	8.2	0	8.617	14	3351700	3351700	0	1
P60660	MYL6	8	8	59.6	0	166.01	13	173730000	62834000	110900000	25
Q92614	MYO18A	2	3	2.6	0	10.386	158	408450	100370	308070	2
O43795	MYO1B	3	0	5.5	0	11.07	83	190070	190070	0	3
O00159	MYO1C	5	3	10.2	0	33.922	84	1060000	711330	348690	7
O94832	MYO1D	4	4	5.6	0	11.045	87	716570	186900	529670	7
Q12965	MYO1E	2	0	3.1	0	30.595	78	125310	125310	0	4
Q9UM54	MYO6	3	4	7.7	0	19.03	103	897450	234290	663160	10
Q6NZ67;Q6P582	MZT2B;MZT2A	0	1	8.2	0.00037411	2.7843	10	0	0	0	1
P41227	NAA10	11	12	55.7	0	124.17	17	58478000	22134000	36344000	31
Q9BXJ9	NAA15	17	15	29.4	0	103.45	73	8310900	3807800	4503100	37
Q14CX7	NAA25	5	5	6.2	0	30.679	69	1944400	681940	1262400	12
Q147X3	NAA30	0	1	5.2	0	3.9599	24	830860	0	830860	1
Q9GZZ1	NAA50	6	4	50.3	0	36.881	12	23878000	7177400	16700000	14
E9PAV3	NACA	11	12	4.2	0	323.31	117	21454000	7974000	13480000	43
Q96RE7	NACC1	1	1	2.5	0.0003867	3.2845	28	162300	162300	0	1
Q13564	NAE1	3	3	11	0	29.35	30	2558100	1238300	1319800	5
P43490	NAMPT	6	7	23	0	181.92	35	9407300	1795400	7611900	14
Q9NR45	NANS	11	8	55.4	0	226.31	23	17473000	7036900	10436000	22
P55209	NAP1L1	13	14	37.9	0	323.31	18	278100000	108820000	169280000	60
Q99733	NAP1L4	12	12	44.3	0	271.65	23	52601000	17130000	35471000	31
O43776	NARS	7	8	23	0	128.76	33	16747000	6501100	10246000	12
P49321	NASP	36	34	72.5	0	323.31	50	79479000	33408000	46072000	118
Q9H0A0	NAT10	5	4	10	0	17.375	62	2349500	972300	1377200	3
Q8NFP9	NBEA	0	1	0.5	0.0086036	1.3242	178	88124	0	88124	1
Q15021	NCAPD2	4	3	5.4	0	23.02	96	843880	346880	497000	8
Q9BPX3	NCAPG	1	2	2.9	0.00038926	3.3634	69	415400	274120	141280	2
Q15003	NCAPH	6	4	11.6	0	32.179	39	5957100	2436800	3520300	10
Q09161	NCBP1	1	1	2.7	0	4.8154	44	551640	188890	362750	1
P52298	NCBP2	2	1	17.9	0	3.8308	15	1404000	839260	564730	1
Q9UBB6	NCDN	1	1	1.6	0.00038168	3.102	42	770820	346300	424520	3
P16333;O43639	NCK1;NCK2	0	2	5.3	0.00038388	3.1511	26	397320	0	397320	3
Q9Y2A7	NCKAP1	2	1	1.7	0.0021421	2.1543	72	179020	98525	80494	2
Q9NZQ3	NCKIPSD	1	1	5.1	0	5.3973	39	177990	177990	0	2
P19338	NCL	52	49	46.5	0	323.31	57	315520000	122160000	193360000	164
Q969V3	NCLN	4	4	10.3	0	111.03	29	6941000	2872900	4068100	9
Q9HCD5	NCOA5	1	0	4.7	0.00037202	2.7091	31	526490	526490	0	2
O75376	NCOR1	1	3	2.3	0	7.0763	167	16516	0	16516	3
Q92542	NCSTN	3	3	10	0	5.5348	36	1921300	524360	1397000	7
Q9BTX1	NDC1	2	1	4.5	0.00039904	3.7549	33	239100	239100	0	3
Q9NXR1;Q9GZM8	NDE1;NDEL1	1	1	3.9	0.00039557	3.5886	30	306840	79935	226900	1
Q96MG7	NDNL2	2	0	17.4	0	9.375	26	407390	407390	0	3
Q92597	NDRG1	1	3	11.9	0	9.0065	18	3767800	919160	2848600	4
Q9UGV2	NDRG3	2	3	13.9	0	7.6961	18	3165900	1086500	2079400	4
O15239	NDUFA1	2	1	17.1	0.00036792	2.5502	6	4185300	4185300	0	2
O95299	NDUFA10	2	2	12.4	0	7.7493	29	2288100	729610	1558500	3
Q86Y39	NDUFA11	1	1	16.3	0	5.154	7	6257800	1988600	4269200	2
Q9UI09	NDUFA12	3	3	34.5	0	35.097	13	7218500	2908700	4309800	8
Q9P0J0	NDUFA13	3	3	31.9	0	7.3441	11	5531600	3665000	1866600	4
O43678	NDUFA2	4	3	54.5	0	113.84	10	39370000	21665000	17704000	11
O95167	NDUFA3	1	1	41.7	0	5.8441	6	23253000	9885500	13368000	3
O00483	NDUFA4	1	1	12.3	0	6.9889	6	57582000	29057000	28526000	2
Q16718	NDUFA5	7	7	50	0	73.285	10	31876000	14148000	17728000	15
P56556	NDUFA6	1	1	8.6	0	4.6036	13	2289500	874650	1414800	2
O95182	NDUFA7	6	6	59.3	0	26.894	11	50767000	18381000	32386000	9
P51970	NDUFA8	6	9	62.2	0	68.44	14	31308000	13421000	17887000	15
Q16795	NDUFA9	2	2	10.9	0	16.612	32	457360	197570	259790	4
Q8N183	NDUFAF2	8	7	62.7	0	56.719	12	23111000	8230400	14881000	20
Q9BU61	NDUFAF3	3	2	20.7	0	8.5716	10	10483000	3099100	7384400	4
Q9P032	NDUFAF4	5	4	37.1	0	33.968	16	10205000	2854800	7350600	8
O75438	NDUFB1	2	1	20.7	0	7.5783	5	9263600	4062200	5201400	2
O96000	NDUFB10	6	6	39.5	0	38.811	17	23177000	7406900	15770000	15
Q9NX14	NDUFB11	1	1	7.2	0.0098587	1.2574	11	4803100	1766600	3036500	0
O95178	NDUFB2	2	2	19	0.0044658	1.6901	7	2837800	1430000	1407800	2
O43676	NDUFB3	0	1	11.2	0.0021436	2.162	8	1542800	0	1542800	0
O95168	NDUFB4	5	5	31.8	0	20.297	11	12307000	4699600	7607000	15
O95169	NDUFB8	3	2	19.4	0.0003992	3.7685	14	9266100	4946700	4319400	3
Q9Y6M9	NDUFB9	1	0	8.4	0	26.521	13	3755800	3755800	0	2
O95298	NDUFC2	2	2	16.8	0	6.3985	12	8466400	3529000	4937400	2
P28331	NDUFS1	8	6	19.4	0	70.541	51	8145800	5482700	2663100	16
O75306	NDUFS2	3	4	14.5	0	15.862	39	3226000	1258000	1968000	8
O75489	NDUFS3	3	3	11	0	8.5297	20	10264000	3030400	7233400	4
O43181	NDUFS4	3	1	21.1	0	4.2991	13	3269800	2368500	901340	2
O43920	NDUFS5	2	2	20.8	0	4.5968	8	6107400	4129900	1977500	4
O75380	NDUFS6	4	5	53.2	0	49.724	10	25877000	12763000	13114000	13
O75251	NDUFS7	4	4	22.5	0	60.69	16	7582400	3193400	4389000	5
O00217	NDUFS8	3	5	31	0	15.367	18	5716100	2011000	3705100	7
P49821	NDUFV1	5	3	21.1	0	14.842	37	3005900	1242300	1763600	9
P19404	NDUFV2	5	3	28.5	0	36.539	16	7585900	4126800	3459100	10
Q9NVZ3;Q8NC96	NECAP2;NECAP1	1	1	7.6	0.00039479	3.5715	17	1256800	1256800	0	2
Q8NHV4	NEDD1	2	1	6.1	0	37.15	41	0	0	0	3
Q15843	NEDD8	5	5	55.6	0	60.908	8	42158000	15452000	26705000	11
P07196	NEFL	43	42	72.7	0	323.31	48	219960000	86741000	133220000	130
P07197	NEFM	81	78	76.5	0	323.31	79	330330000	121280000	209050000	284
Q9H3P2	NELFA	0	1	4	0	4.728	30	622370	0	622370	1
Q8WX92	NELFB	1	1	3.8	0	7.8063	40	1166100	461490	704620	1
P18615	NELFE	0	2	7.4	0.002136	2.0933	24	1161000	0	1161000	2
O60524	NEMF	3	2	3.7	0	5.5754	71	726820	257580	469240	2
Q9UMX5	NENF	5	6	57.6	0	170.26	14	22934000	6681100	16253000	13
Q96JN8	NEURL4	0	1	1.3	0	10.873	73	173680	0	173680	1
O94916	NFAT5	0	1	1	0	6.66	40	0	0	0	1
Q8NCF5	NFATC2IP	0	1	4.1	0.00037538	2.8136	24	400970	0	400970	0
Q9Y697	NFS1	2	1	7.2	0	6.2535	31	1200500	775000	425490	4
Q9UMS0	NFU1	0	1	6.3	0.0098717	1.2734	20	562510	0	562510	0
Q6ZNB6	NFXL1	1	1	2.6	0	8.1218	63	466240	184750	281480	4
P23511	NFYA	1	1	5.5	0	50.259	7	1973900	0	1973900	2
Q13952	NFYC	0	2	4.1	0.003111	1.7552	17	136680	0	136680	2
Q8NBF2	NHLRC2	2	2	3.6	0	4.5468	39	1050200	482460	567780	6
Q9NX24	NHP2	1	2	24.8	0	73.678	7	8232000	5159100	3072900	3
P55769	NHP2L1	5	4	44.5	0	45.509	11	19418000	7363800	12055000	14
Q9GZT8	NIF3L1	1	1	3.4	0.0082864	1.3415	28	1094500	453300	641250	1
Q9BYG3	NIFK	2	1	9.2	0.00038521	3.226	21	1236800	780960	455810	3
Q9BPW8	NIPSNAP1	4	3	17.3	0	8.2319	23	3853000	779420	3073600	7
Q86X76	NIT1	1	0	2.1	0.0082919	1.3593	20	0	0	0	1
Q9NQR4	NIT2	1	2	11.6	0	13.901	23	2014000	531080	1482900	5
O15226	NKRF	3	3	7.8	0	8.9822	49	1088300	393120	695190	7
Q9BYT8	NLN	0	1	3	0	4.3747	48	230900	0	230900	1
Q96D46	NMD3	3	1	12.5	0	11.721	33	1014000	672380	341620	3
P15531	NME1	10	10	73	0	136.76	14	79359000	35029000	44330000	20
P22392;O60361	NME2;NME2P1	16	15	88.8	0	208.46	16	578680000	172180000	406490000	60
P30419	NMT1	5	5	19	0	44.043	33	8763500	2894500	5869000	11
Q13423	NNT	4	8	12.6	0	28.858	58	2154400	639910	1514500	8
Q9ULX3	NOB1	3	6	21.6	0	55.34	29	9359600	4228200	5131400	15
Q8WTT2	NOC3L	1	1	1.2	0.0021375	2.0981	47	198210	60582	137630	0
Q9BVI4	NOC4L	1	0	5.2	0.00037078	2.6665	33	345100	345100	0	2
Q9H6R4	NOL6	1	2	2.7	0	6.0071	67	59534	59534	0	4
Q9UMY1	NOL7	2	1	11.3	0.0010768	2.2102	14	2403400	1036500	1366900	0
Q5SY16	NOL9	0	1	3.3	0.00073394	2.51	37	486950	0	486950	1
Q14978	NOLC1	17	16	22.6	0	79.301	52	18061000	6660400	11401000	36
Q15155;Q5JPE7;P69849	NOMO1;NOMO2;NOMO3	8	9	13.4	0	35.986	76	3465100	1250600	2214500	13
Q15233	NONO	31	32	60.3	0	323.31	35	83565000	31043000	52522000	81
Q9NPE3	NOP10	3	3	70.3	0	25.101	5	48749000	15684000	33065000	11
P78316	NOP14	3	3	4.9	0	13.43	55	1583600	575850	1007800	4
Q9Y3C1	NOP16	3	2	19.1	0	4.6232	13	3260900	1429700	1831100	4
P46087	NOP2	10	9	16.1	0	84.593	54	3312600	1024700	2287900	17
O00567	NOP56	6	9	21.9	0	63.707	40	3582800	1000900	2581900	14
Q9Y2X3	NOP58	6	3	17.2	0	40.797	33	4129000	2297200	1831700	9
Q9Y314	NOSIP	2	2	13.3	0	12.711	21	4879100	1473300	3405800	5
P61916	NPC2	2	1	27.2	0	6.8791	10	3002100	1792600	1209500	2
P55786	NPEPPS	18	20	30.7	0	150.26	59	15878000	5478300	10400000	34
P06748	NPM1	21	22	60.9	0	323.31	19	907860000	326070000	581790000	115
O75607	NPM3	2	2	20.2	0	5.29	9	12495000	4318900	8175800	2
Q9Y639	NPTN	2	3	11.6	0	25.577	23	6390400	2597700	3792700	8
P01111	NRAS	4	5	44.4	0	27.998	14	11279000	3772300	7506500	7
O43847	NRD1	2	3	4.7	0	9.5434	64	722610	359250	363360	6
O14786	NRP1	1	0	1.5	0.002477	2.0061	51	0	0	0	1
P46459	NSF	4	8	17.7	0	27.209	59	1708300	690510	1017800	9
Q9UNZ2	NSFL1C	8	10	42.7	0	46.326	29	11787000	4296800	7490100	16
Q08J23	NSUN2	14	16	27.6	0	107.4	57	10978000	3585800	7392100	29
Q8TCD5	NT5C	3	1	22.9	0	25.01	15	2892300	1144700	1747600	6
Q5TFE4	NT5DC1	5	5	20.9	0	34.812	31	4817700	2118400	2699200	10
Q9H857	NT5DC2	1	0	2.1	0.003112	1.7572	36	140630	140630	0	1
Q9BSD7	NTPCR	4	3	30.5	0	32.474	15	14680000	6396900	8283100	10
Q9Y5Y2	NUBP2	2	2	19.6	0	4.7134	17	4831300	2310700	2520700	5
Q02818	NUCB1	9	8	26.2	0	33.419	37	6553100	2396800	4156300	15
P80303	NUCB2	4	6	20.7	0	20.014	33	3569400	1075600	2493800	6
Q9H1E3	NUCKS1	6	9	24.3	0	223.42	13	159080000	64412000	94667000	20
Q9Y266	NUDC	17	16	51.7	0	302.25	26	62100000	24718000	37382000	44
Q8WVJ2	NUDCD2	3	2	19.7	0	20.418	9	14510000	7060200	7449600	4
Q8IVD9	NUDCD3	2	1	10.5	0	5.6991	30	1368200	754190	614040	1
P36639	NUDT1	2	1	15.7	0	41.085	14	1475000	405210	1069800	6
Q96G61;Q8NFP7;Q9NZJ9	NUDT11;NUDT10;NUDT4	3	2	31.7	0	8.4587	12	2402300	994030	1408200	5
O43809	NUDT21	5	4	25.1	0	49.039	19	20545000	8910700	11635000	11
Q9UKK9	NUDT5	7	7	38.4	0	49.525	14	23726000	7714700	16012000	14
Q9BW91	NUDT9	1	2	7.4	0.0003701	2.6114	29	1029100	287260	741880	1
Q7Z417	NUFIP2	12	11	37.4	0	96.075	38	9790800	4349000	5441800	24
Q14980	NUMA1	17	11	12.8	0	73.374	181	1522300	727270	795040	27
P49757	NUMB	1	1	1.5	0.0044536	1.6778	41	498640	175710	322930	1
P57740	NUP107	2	2	3.5	0	11.983	66	967440	317700	649740	4
P49790	NUP153	6	4	9.3	0	35.023	82	704200	333160	371040	10
O75694	NUP155	2	3	4.7	0	28.839	77	1783600	555970	1227600	5
Q5SRE5	NUP188	1	1	1	0.00038685	3.2859	94	119000	39498	79506	1
Q92621	NUP205	1	1	0.7	0.00072595	2.3841	122	188160	63179	124980	3
Q8TEM1	NUP210	0	1	0.7	0.0082946	1.362	93	112390	0	112390	0
P35658	NUP214	2	1	2.2	0	4.5207	89	69098	69098	0	2
Q8NFH5	NUP35	4	4	19.9	0	60.207	17	9544400	3652300	5892000	8
Q8NFH3	NUP43	2	2	8.2	0	36.66	15	18630000	8069000	10561000	5
Q9UKX7	NUP50	4	4	17.3	0	41.859	37	4612200	1779600	2832600	11
P37198	NUP62	2	1	6.1	0	14.18	14	3451400	1401300	2050100	3
Q9BW27	NUP85	1	0	1.7	0.0017889	2.1765	42	160970	160970	0	1
Q8N1F7	NUP93	4	1	5.3	0	20.59	62	736890	417400	319480	5
P52948	NUP98	2	2	1.5	0	7.3205	92	996100	336480	659620	6
Q9BXS6	NUSAP1	0	1	4.5	0.0057047	1.4741	35	517360	0	517360	1
P61970	NUTF2	5	4	40.2	0	35.81	8	56910000	20423000	36487000	9
O15381	NVL	1	1	2	0	6.2234	61	159140	63685	95456	1
Q9UBU9	NXF1	1	2	5.8	0	10.418	42	1165000	473030	691990	3
Q6DKJ4	NXN	1	0	5.5	0.00037383	2.7738	23	0	0	0	1
P04181	OAT	19	17	59.2	0	169.05	33	33040000	14665000	18375000	44
Q9NX40	OCIAD1	5	7	18.4	0	16.619	17	9167000	4531600	4635400	11
Q02218	OGDH	1	1	3.3	0	91.836	63	905220	553500	351720	2
Q9NZT2	OGFR	4	9	21.3	0	35.643	40	1626100	545160	1080900	12
O15294	OGT	0	1	1.1	0.0041308	1.7143	58	0	0	0	1
Q9NTK5	OLA1	10	10	28.5	0	47.854	31	20315000	7485000	12830000	20
O60313	OPA1	2	2	5.4	0	13.292	81	425010	244360	180650	4
Q13438	OS9	0	1	2.8	0.0085837	1.3073	43	0	0	0	1
Q9BZF1	OSBPL8	1	1	2	0	14.079	60	428010	120600	307410	2
Q96SU4	OSBPL9	1	0	1.5	0.0050934	1.5839	42	0	0	0	1
Q9NPF4	OSGEP	3	3	17.3	0	32.37	20	5407100	1974000	3433100	6
Q9NRP0	OSTC	1	1	8.1	0.00072913	2.4298	7	3655100	1164800	2490200	1
Q92882	OSTF1	1	0	5.6	0.00040032	3.7976	14	365460	365460	0	1
Q96FW1	OTUB1	7	5	37.6	0	92.039	18	32915000	13966000	18949000	17
Q01804	OTUD4	1	1	1.4	0	15.45	64	391410	97359	294050	1
Q8N6M0	OTUD6B	2	2	9.2	0	17.944	21	2821200	789940	2031300	4
O95747	OXSR1	1	2	7	0	6.2401	33	2224300	565160	1659100	2
O15547	P2RX6	0	1	1.8	0.0095583	1.2867	29	115940	0	115940	1
P13674	P4HA1	6	4	24.2	0	58.37	37	3814000	1362500	2451400	13
P07237	P4HB	31	31	66.3	0	323.31	44	78104000	31192000	46911000	86
Q9UQ80	PA2G4	33	33	76.9	0	323.31	28	215500000	80366000	135140000	92
P11940	PABPC1	34	39	60.5	0	323.31	55	118950000	43823000	75124000	103
Q13310	PABPC4	26	29	45.7	0	97.228	52	22838000	8440100	14398000	34
P0CB38	PABPC4L	2	2	6.2	0.00072464	2.346	35	5806900	2223400	3583600	4
Q86U42	PABPN1	3	5	36.9	0	48.326	15	11808000	3985400	7822600	12
Q9UNF0	PACSIN2	1	1	4.7	0	6.893	30	0	0	0	2
Q9UKS6	PACSIN3	0	1	2.8	0.0083029	1.3693	31	498560	0	498560	0
Q8N7H5	PAF1	4	4	9.4	0	11.842	41	1412700	597940	814770	2
P43034	PAFAH1B1	2	2	6.6	0	12.6	32	1734900	628710	1106200	3
P68402	PAFAH1B2	5	6	52.8	0	193.55	14	32627000	13712000	18914000	20
Q15102	PAFAH1B3	4	4	26	0	19.916	18	5317500	2164700	3152800	3
P22234	PAICS	18	18	46.6	0	323.31	30	99122000	42261000	56861000	49
Q13177	PAK2	10	14	37.6	0	172.09	32	21684000	8329800	13354000	26
O96013	PAK4	4	5	16.9	0	13.733	35	3112900	804100	2308800	6
Q8WX93	PALLD	1	2	2.3	0	17.866	79	675080	144800	530280	4
Q9Y3D7	PAM16	2	3	40.8	0	91.623	10	5419200	1371700	4047500	7
P51003	PAPOLA	2	1	5.1	0	11.872	56	221480	162380	59103	2
O43252	PAPSS1	5	4	10.7	0	22.614	42	3313600	1337800	1975800	8
Q8TEW0	PARD3	2	5	5.2	0	12.971	91	433720	103670	330050	6
Q9BYG5	PARD6B	0	1	3.8	0	4.0092	23	0	0	0	1
Q99497	PARK7	18	16	94.7	0	300.65	14	256330000	115320000	141020000	60
P09874	PARP1	71	73	71.6	0	323.31	72	193030000	73432000	119600000	207
Q9NVD7	PARVA	1	1	3.8	0	4.5091	25	365100	148920	216170	1
Q96IZ0	PAWR	4	3	21.5	0	13.244	20	1585300	1340200	245180	6
Q9BVG4	PBDC1	3	3	13.3	0	4.3406	17	3586200	1391900	2194300	5
Q96KB5	PBK	3	3	12.7	0.00038865	3.3518	22	2035900	1255000	780840	3
P11498	PC	1	0	1.9	0	6.1608	80	78521	78521	0	1
P61457	PCBD1	2	2	20.2	0	4.7444	10	4033100	1666300	2366800	4
Q15365	PCBP1	16	18	83.1	0	323.31	24	213210000	91614000	121600000	90
Q15366	PCBP2	13	15	59.2	0	323.31	22	169330000	66231000	103100000	53
Q9Y5F8	PCDHGB7	0	1	1.9	0.0076488	1.3963	45	0	0	0	1
Q5JVF3	PCID2	1	1	4	0.0024579	1.9302	34	489270	144190	345080	2
Q16822	PCK2	1	0	3.8	0	18.258	43	248620	248620	0	2
Q15154	PCM1	3	5	3.3	0	14.363	117	487100	161350	325750	4
P22061	PCMT1	11	13	68.3	0	139.24	14	300290000	116270000	184020000	50
P12004	PCNA	14	13	71.3	0	230.62	19	119540000	51194000	68347000	40
Q8WW12	PCNP	3	4	37.6	0	11.053	13	28466000	13221000	15245000	7
O95613	PCNT	0	1	0.4	0.00038447	3.1604	273	46194	0	46194	1
P49585;Q9Y5K3	PCYT1A;PCYT1B	1	1	4.4	0.00039062	3.4233	30	767300	156980	610320	2
Q13442	PDAP1	12	11	52.5	0	75.275	15	39993000	17223000	22771000	24
Q9BUL8	PDCD10	3	2	19.8	0	5.629	18	6635700	2857000	3778600	2
Q16342	PDCD2	2	1	11.9	0	10.838	21	383400	383400	0	3
Q53EL6	PDCD4	3	4	15.6	0	24.754	27	3299000	397810	2901200	7
O14737	PDCD5	9	8	50.4	0	110.05	12	99148000	37831000	61318000	23
O75340	PDCD6	3	2	19.9	0	9.4883	12	3293100	709380	2583800	4
Q8WUM4	PDCD6IP	27	25	42.4	0	323.31	67	34033000	11109000	22923000	60
Q13371	PDCL	1	1	6	0.00039494	3.5755	21	613870	242750	371120	2
Q8NB37	PDDC1	1	1	10.9	0	8.8019	13	2934600	1648700	1285800	2
Q6L8Q7	PDE12	6	3	16.6	0	45.211	33	4482300	2016800	2465500	12
P09619	PDGFRB	1	1	1.8	0.00036941	2.586	51	0	0	0	2
P08559	PDHA1	8	7	18.2	0	21.081	29	9407500	4224900	5182700	14
P11177	PDHB	10	8	30.6	0	69.811	21	34963000	13187000	21776000	20
O00330	PDHX	3	4	8	0	8.5319	41	1377000	440230	936750	7
P30101	PDIA3	48	48	76.2	0	323.31	40	382720000	141150000	241570000	165
P13667	PDIA4	30	31	45.4	0	296.82	47	59834000	24056000	35777000	78
Q15084	PDIA6	20	20	49.1	0	195.6	26	149320000	57076000	92247000	57
O00151	PDLIM1	10	9	59	0	291.11	24	62269000	23322000	38947000	26
Q53GG5	PDLIM3	4	4	16.8	0	35.172	23	8590500	3216300	5374200	13
Q96HC4	PDLIM5	7	8	24	0	30.199	37	4910700	1147200	3763500	15
Q9NR12	PDLIM7	3	3	12.7	0	7.3736	36	2837400	1006600	1830800	7
Q9NUG6	PDRG1	2	0	21.1	0	5.4259	9	991790	991790	0	2
Q29RF7	PDS5A	3	4	4.3	0	28.837	106	267810	94362	173450	6
O00764	PDXK	7	8	32.4	0	69.797	22	10720000	3951600	6768000	17
P01213	PDYN	0	1	2.8	0.0083056	1.3734	20	2977700	0	2977700	1
Q15121	PEA15	3	3	32.3	0	21.283	9	6477500	3352800	3124700	8
P30086	PEBP1	13	15	90.9	0	323.31	13	366950000	157510000	209440000	53
Q9UBV8	PEF1	2	2	15.5	0	23.502	9	6905100	2361800	4543300	3
Q86TG7	PEG10	4	5	11.6	0	72.672	36	5542000	2487900	3054100	11
Q8IZL8	PELP1	1	1	1.2	0.0004	3.7859	44	223530	58951	164580	2
P12955	PEPD	5	2	13.2	0	59.158	28	4194900	1931400	2263500	11
O00541	PES1	3	2	6.8	0	10.36	41	3752800	1207400	2545400	8
P40855	PEX19	2	0	11.7	0	18.355	19	339130	339130	0	1
O15067	PFAS	38	35	47.4	0	323.31	75	34601000	13028000	21573000	93
O60925	PFDN1	7	6	64.8	0	22.255	12	27556000	12869000	14687000	10
Q9UHV9	PFDN2	7	8	70.8	0	177.12	14	107500000	36436000	71062000	24
Q9NQP4	PFDN4	4	3	44.8	0	18.12	9	13215000	6080700	7133900	7
Q99471	PFDN5	5	6	57.8	0	87.343	13	22213000	5807700	16405000	12
O15212	PFDN6	6	8	68.2	0	111.36	15	42246000	13949000	28297000	13
P17858	PFKL	2	4	10.1	0	97.141	48	3210900	1305500	1905500	5
P08237	PFKM	1	2	5.3	0.00038805	3.3168	47	0	0	0	2
Q01813	PFKP	4	3	7.5	0	30.137	46	1550700	456600	1094100	4
P07737	PFN1	19	19	70.7	0	233.07	10	783030000	279320000	503700000	60
P35080	PFN2	2	2	15.7	0	7.9633	9	12573000	4907600	7665200	2
P18669	PGAM1	21	17	72.4	0	323.31	18	385530000	159620000	225920000	79
Q96HS1	PGAM5	6	6	22.5	0	11.614	25	9305400	3527900	5777500	13
P52209	PGD	7	9	33.1	0	41.81	34	15580000	5537800	10042000	17
P00558	PGK1	36	35	92.1	0	323.31	38	285310000	113190000	172120000	133
O95336;M0R0U3	PGLS	1	3	15.9	0	4.6835	16	2341700	555480	1786200	4
P36871	PGM1	6	5	14.8	0	16.919	43	2858000	1041500	1816600	7
Q96G03	PGM2	9	6	18.5	0	58.183	45	3393000	1599400	1793600	12
O95394	PGM3	5	3	13.7	0	35.412	34	5874800	2897900	2976900	7
A6NDG6	PGP	3	5	30.8	0	76.856	20	5154100	2658300	2495800	6
O00264	PGRMC1	8	10	48.2	0	41.046	11	84883000	28788000	56095000	21
O15173	PGRMC2	3	2	10.3	0	7.6709	12	7373100	2422400	4950700	5
Q9H814	PHAX	4	4	20.3	0	18.966	27	2575600	1075600	1500000	8
P35232	PHB	27	26	88.2	0	323.31	23	187430000	68326000	119100000	81
Q99623	PHB2	19	22	75.3	0	323.31	29	124730000	45652000	79083000	60
Q7RTV0	PHF5A	4	2	33.6	0	9.8709	10	3429600	1279000	2150600	5
Q8IWS0	PHF6	4	5	13.4	0	9.045	24	3729300	1315500	2413800	5
O43175	PHGDH	21	24	51.2	0	293.19	30	94454000	36704000	57750000	56
Q8WWQ0	PHIP	1	1	1.2	0	4.3444	120	36046	36046	0	2
Q9NRX4	PHPT1	4	4	48	0	63.867	10	24321000	9682900	14638000	6
Q13492	PICALM	6	7	23.2	0	107.43	31	6597400	2501400	4096000	14
Q13526	PIN1	8	7	69.3	0	174.82	14	55942000	26118000	29824000	21
Q9Y237	PIN4	8	8	67.2	0	94.312	11	89589000	31435000	58155000	20
P48426	PIP4K2A	1	0	3.4	0	12.594	26	296450	296450	0	0
Q8TBX8	PIP4K2C	1	0	3.6	0.0027845	1.8396	29	0	0	0	1
Q99755	PIP5K1A	1	2	6.2	0.00073126	2.4627	33	486930	0	486930	1
A2A3N6	PIPSL	2	2	3.7	0	17.519	41	702520	269630	432890	4
O00625	PIR	2	2	13.1	0	8.1096	19	2021700	871090	1150600	4
Q9GZP4	PITHD1	3	4	26.5	0	8.6128	19	5426700	1373100	4053600	7
P48739	PITPNB	6	5	25.5	0	81.075	27	15717000	5763700	9952900	19
Q5JRX3	PITRM1	3	2	5	0	7.1334	74	495110	251190	243910	4
O43164	PJA2	1	0	2.5	0.00038462	3.1717	30	157180	157180	0	1
P14618	PKM	40	40	80	0	323.31	44	412630000	162430000	250200000	132
Q16512	PKN1	2	1	4.8	0	19.355	59	155100	100800	54297	2
Q16513	PKN2	7	6	13.7	0	26.258	74	1853800	810580	1043300	16
Q9Y446	PKP3	1	2	4.6	0	9.5566	58	154420	61189	93235	1
Q99569	PKP4	2	1	3.4	0	9.8007	87	70748	70748	0	4
Q8NHP8	PLBD2	2	1	7.8	0	3.9071	30	286700	93534	193160	2
Q9NQ66	PLCB1	1	1	0.9	1	-2	76	278040	109480	168570	1
Q01970	PLCB3	3	1	4.8	0	8.288	73	162920	162920	0	4
P19174	PLCG1	2	1	2.3	0	4.7996	83	500540	402680	97860	3
Q15149	PLEC	78	71	24.4	0	323.31	398	7193900	2841800	4352100	151
Q5SXH7	PLEKHS1	1	1	3.2	0.008908	1.3003	30	9899300	3618500	6280800	2
O60664	PLIN3	4	3	24	0	62.385	32	2338900	929520	1409400	6
Q02809	PLOD1	4	4	10.5	0	14.867	49	1315500	546860	768660	9
O00469	PLOD2	2	2	4.1	0	20.806	51	644190	189940	454250	3
Q04941	PLP2	1	1	8.6	0	6.2291	7	21606000	9177500	12428000	2
O43660	PLRG1	1	1	6.4	0	13.122	35	929020	357950	571080	4
Q14651	PLS1	4	3	8.4	0	9.9423	39	2454500	1682800	771690	2
P13797	PLS3	23	24	49	0	323.31	45	61203000	23542000	37661000	60
O15031	PLXNB2	2	1	2.9	0	17.086	118	122810	122810	0	3
Q8IYS1	PM20D2	5	6	26.6	0	206.26	26	9157800	3887300	5270500	14
P29590	PML	1	0	1.6	0.0050986	1.5907	59	128510	128510	0	0
O15305	PMM2	0	1	5.3	0.0017895	2.1841	18	0	0	0	1
Q10713	PMPCA	5	8	24	0	54.508	35	9102200	2325500	6776800	17
O75439	PMPCB	6	6	28.4	0	89.168	32	7078100	2852900	4225200	12
Q96T60	PNKP	2	1	4.8	0	6.5324	38	73835	73835	0	4
Q9H307	PNN	10	12	19.8	0	79.766	50	10978000	4051000	6926700	21
P00491	PNP	6	6	41.9	0	128.62	24	14523000	6696700	7825800	14
Q9NVS9	PNPO	8	7	44.1	0	66.303	16	30156000	12739000	17416000	18
Q8TCS8	PNPT1	6	4	12.9	0	21.992	54	2133500	955130	1178400	11
Q9H488	POFUT1	2	2	6.7	0.00039154	3.4443	25	2319500	560260	1759300	2
P06746	POLB	4	5	26	0	76.513	25	6161000	2261000	3900000	8
P28340	POLD1	2	2	7.8	0	30.688	85	430450	272120	158330	5
P49005	POLD2	1	2	5.3	0	12.47	25	3839200	903620	2935600	2
Q15054	POLD3	1	1	2.8	0.0003861	3.269	33	611230	281500	329720	2
Q9Y2S7	POLDIP2	4	4	26.6	0	101.74	28	8022900	3994000	4028800	12
Q9BY77	POLDIP3	5	5	22.6	0	39.355	33	5509600	2426400	3083200	7
P56282	POLE2	1	0	5.7	0.0057316	1.5116	33	281820	281820	0	2
Q9NRF9	POLE3	3	3	31.3	0	22.678	11	16665000	5668000	10997000	7
Q9NR33	POLE4	1	2	28.2	0	4.1628	7	3571600	865850	2705800	2
P54098	POLG	1	1	0.9	1	-2	76	114530	105020	9513.9	1
O95602	POLR1A	2	2	1.7	0.005699	1.462	128	78807	30080	48728	2
O15160	POLR1C	2	3	15.3	0	27.907	22	5197600	1229100	3968500	10
P24928	POLR2A	3	5	6.9	0	42.127	120	619910	100900	519010	9
P30876	POLR2B	6	4	8.4	0	43.212	83	2552900	1443400	1109500	10
P19387	POLR2C	3	1	12.7	0	11.041	19	1346300	919340	426950	3
O15514	POLR2D	1	1	17.6	0	28.374	10	4680100	2614000	2066100	1
P19388	POLR2E	2	3	11.9	0.00036982	2.594	18	1691800	671100	1020700	5
P62487	POLR2G	1	1	15.1	0.00039635	3.6367	12	1757600	564530	1193100	2
P52434	POLR2H	1	1	10.7	0	5.4719	10	9261000	4370400	4890700	2
O14802	POLR3A	1	1	3.3	0	11.803	108	203700	122590	81104	2
P05423	POLR3D	1	1	3	0.00036887	2.5706	29	952450	288260	664190	2
Q9H1D9	POLR3F	1	1	3.5	0.0051038	1.612	24	476160	171900	304270	1
Q9Y244	POMP	2	2	11.3	0.00037175	2.7018	10	1725300	642220	1083000	3
Q15165	PON2	1	0	9.3	0	4.2025	18	433950	433950	0	1
Q99575	POP1	4	4	5.5	0	11.743	73	1234900	672160	562740	6
O75817	POP7	1	1	18.6	0.00039078	3.426	8	2730500	1626000	1104500	2
P16435	POR	2	2	5.2	0	38.882	41	872170	305840	566330	4
P14859	POU2F1	1	1	2.4	0	29.287	15	1622500	741080	881420	2
Q15181	PPA1	19	18	74.4	0	323.31	23	297220000	107060000	190160000	78
Q9H2U2	PPA2	2	3	16.8	0	25.016	28	4523300	295810	4227500	4
Q9NQ55	PPAN	1	2	10.8	0	85.531	31	1387800	607440	780320	8
Q9UBK2	PPARGC1A	1	1	3.4	0.0057104	1.4892	47	2931900	978590	1953300	6
Q06203	PPAT	11	11	27.1	0	82.386	31	19245000	6801600	12443000	21
Q13136	PPFIA1	5	6	9.5	0	25.045	91	1882200	507840	1374300	12
Q8NEY8	PPHLN1	2	1	5.7	0.0044628	1.6854	37	415170	304760	110410	2
P62937	PPIA	18	18	86.1	0	323.31	15	3724900000	1391100000	2333800000	125
P23284	PPIB	20	20	73.6	0	323.31	19	293120000	107740000	185380000	61
Q08752	PPID	2	1	7.8	0	6.3334	32	1124400	434820	689580	3
Q9UNP9	PPIE	2	4	17.3	0	8.0683	24	4772900	1222600	3550200	6
P30405	PPIF	10	10	74.9	0	110.62	20	68876000	25026000	43850000	24
O43447	PPIH	6	7	40.1	0	14.118	14	17735000	7383000	10352000	15
Q9Y3C6	PPIL1	5	6	42.2	0	19.029	11	35737000	13721000	22015000	12
Q9H2H8	PPIL3	2	3	41	0	20.226	13	7705500	3216200	4489300	4
Q8WUA2	PPIL4	7	8	19.3	0	23.202	30	7963600	3499000	4464700	12
P35813;O75688	PPM1A;PPM1B	1	2	6	0	10.517	30	1452100	392380	1059800	3
P49593	PPM1F	2	2	8.8	0.00037189	2.7054	23	1288200	461010	827200	4
O15355	PPM1G	13	13	37.4	0	183.19	28	34127000	17091000	17036000	39
Q9Y570	PPME1	4	3	20.7	0	67.923	24	5118200	1929400	3188700	9
P62136	PPP1CA	2	4	15.5	0	13.802	21	4745700	1002500	3743300	9
P62140	PPP1CB	1	2	8	0	14.79	21	4599100	1543200	3055900	4
P36873	PPP1CC	3	3	8.7	0	16.591	22	1917300	522910	1394400	4
O14974	PPP1R12A	8	8	9.6	0	28.859	62	2687100	846700	1840400	11
Q96C90	PPP1R14B	1	2	27.2	0	21.973	7	38280000	15522000	22758000	2
Q8TAE6	PPP1R14C	1	1	23	0	9.7687	9	1063500	1063500	0	4
P41236;Q6NXS1	PPP1R2;PPP1R2P3	5	4	22	0	24.598	10	17960000	7108100	10852000	15
Q15435	PPP1R7	3	5	22.5	0	38.787	27	3260100	1102900	2157200	7
Q12972	PPP1R8	4	3	23.9	0	48.007	19	6649100	4446900	2202200	7
Q96SB3	PPP1R9B	0	1	1.8	0.00037467	2.7899	51	269780	0	269780	1
P67775;P62714	PPP2CA;PPP2CB	3	3	18.4	0	60.019	21	9424700	3747600	5677100	5
P30153	PPP2R1A	18	17	36.7	0	99.763	43	33169000	12780000	20389000	40
P30154	PPP2R1B	6	6	15.5	0	5.1814	42	185490	58584	126910	3
P63151	PPP2R2A	10	10	35.8	0	142.78	33	10934000	4340900	6592600	19
Q14738	PPP2R5D	1	1	4.3	0.000387	3.2923	40	386720	0	386720	2
Q08209	PPP3CA	1	0	2.7	0.00037965	3.0111	33	0	0	0	1
Q9NY27	PPP4R2	1	2	6.5	0.00037764	2.9111	27	357160	148250	208910	3
P53041	PPP5C	9	9	22.6	0	45.196	35	16204000	5958400	10245000	20
O00743	PPP6C	1	1	4.3	0	6.6375	23	1148700	426880	721850	2
Q9UPN7	PPP6R1	0	1	2	0.0044597	1.6826	34	0	0	0	1
P50897	PPT1	9	8	42.2	0	113.88	18	31707000	14135000	17573000	19
O60828	PQBP1	1	2	6.8	0.0044643	1.6856	10	9698100	3149200	6548900	2
O60831	PRAF2	1	0	6.2	0.0027836	1.8336	8	2184800	2184800	0	1
O43663	PRC1	3	3	13.2	0	51.968	44	1112400	389740	722710	5
Q92733	PRCC	1	1	6.5	0	20.312	20	0	0	0	2
P42785	PRCP	0	2	6.2	0	3.9024	24	0	0	0	2
Q06830	PRDX1	24	24	76.9	0	323.31	18	1157500000	469110000	688430000	92
P32119	PRDX2	12	13	52	0	61.798	17	99023000	37295000	61728000	29
P30048	PRDX3	12	12	48.8	0	164.87	18	96450000	37284000	59166000	33
Q13162	PRDX4	14	14	68.6	0	176.42	18	113750000	40670000	73077000	33
P30044	PRDX5	7	8	49.5	0	85.795	13	36867000	18726000	18141000	21
P30041	PRDX6	17	17	64.7	0	183.47	18	257090000	108090000	149000000	43
Q9HCU5	PREB	1	0	6.5	0	4.3304	25	370290	370290	0	0
P48147	PREP	4	3	10.1	0	44.733	54	1203900	681630	522320	8
Q4J6C6	PREPL	3	3	5.9	0	9.6423	50	977990	347930	630050	4
P49642;A0A3B3ITS8	PRIM1	1	2	8.1	0.00037636	2.8477	41	603030	187880	415150	2
P49643	PRIM2	1	1	3.3	0.00037693	2.8849	40	433900	0	433900	2
Q13131;P54646	PRKAA1;PRKAA2	2	2	6.1	0	9.0974	40	1122300	403990	718290	3
P17612	PRKACA	1	0	3.1	0.00072993	2.4466	26	104760	104760	0	2
P13861	PRKAR2A	8	9	32.4	0	200.16	30	8760900	3472800	5288100	16
P17252	PRKCA	2	1	6	0	13.243	42	1452500	949810	502670	4
Q05655	PRKCD	2	0	4.4	0.00037313	2.7596	51	0	0	0	2
P41743	PRKCI	1	1	3.7	0	18.362	37	715800	258920	456890	4
P14314	PRKCSH	18	16	27.1	0	172.49	28	103160000	38515000	64650000	39
P78527	PRKDC	32	33	11.4	0	323.31	282	7220500	3000600	4219900	77
O75569	PRKRA	1	0	6.1	0	5.2948	20	411150	411150	0	1
Q99873	PRMT1	4	3	21.3	0	10.843	23	3328700	2018900	1309800	5
O14744	PRMT5	10	9	21.4	0	48.968	42	8891600	3696600	5195000	18
Q9UNN8	PROCR	1	1	7.1	0	5.7607	12	2476500	1245500	1231100	1
O94903	PROSC	2	2	10.5	0	6.4562	22	4158400	1484200	2674200	1
Q92786	PROX1	1	1	1.4	0.00073314	2.4918	49	7588700	3037200	4551500	4
Q9UMS4	PRPF19	8	8	25.6	0	70.097	24	25930000	9718300	16212000	21
O43395	PRPF3	5	8	15.8	0	30.843	49	3176000	1000700	2175300	11
Q8WWY3	PRPF31	2	1	5.4	0	6.6419	28	736260	281220	455040	3
Q5VTL8	PRPF38B	1	1	2.2	0	4.2549	27	67422	67422	0	3
O43172	PRPF4	5	4	13.8	0	13.305	35	2036500	865740	1170800	9
O75400	PRPF40A	3	4	6.9	0	15.418	46	2670800	937110	1733700	8
Q13523	PRPF4B	2	2	5.2	0	12.899	64	156310	54481	101830	4
O94906	PRPF6	5	3	8.6	0	31.246	75	793920	287120	506800	7
Q6P2Q9	PRPF8	6	7	4.5	0	26.758	160	949420	366560	582860	10
P60891;P21108	PRPS1;PRPS1L1	7	8	28.6	0	124.19	20	24354000	8120700	16233000	21
P11908	PRPS2	6	8	25.8	0	15.704	19	9922400	4022500	5899900	4
Q14558	PRPSAP1	2	2	8.7	0	9.0263	27	601640	236360	365280	0
O60256	PRPSAP2	3	2	13	0	24.806	29	3018300	1510100	1508200	7
Q5THK1	PRR14L	1	1	0.8	0.0021352	2.0867	148	293270	97085	196180	3
Q96M27	PRRC1	2	2	5.4	0	18.332	16	3054300	926110	2128200	3
P48634	PRRC2A	17	18	15.4	0	98.485	150	3662200	1093700	2568400	30
Q5JSZ5	PRRC2B	5	3	3.3	0	19.613	145	192470	111300	81176	8
Q9Y520	PRRC2C	25	19	12.9	0	311.04	163	6033100	2493800	3539300	54
P07602	PSAP	2	3	6.1	0	6.8183	36	1734500	350000	1384500	7
Q9Y617	PSAT1	11	11	40.3	0	66.426	31	18334000	6189100	12145000	16
[truncated: 965 more rows]
