# Supplementary material for: Cross-linking of the endolysosomal system reveals potential flotillin structures and cargo
Source: Nat Commun. 2022 Oct 20;13:6212. doi: 10.1038/s41467-022-33951-0 (PMC9584938; doi:10.1038/s41467-022-33951-0)
Supplement: Supplementary file 9 — Dataset 6 [file 41467_2022_33951_MOESM9_ESM.xlsx]

## Sheet: Description
Description
		Tables		Description
		Table1	All_XLs_5%_FDR	Cross links identified in the XL-LC-MS/MS analysis of FLOT1/FLOT2-positive early endosome-enriched fractions based on the analysis with XlinkX and export at 5% FDR.
		Table2	All_XLs_1%_FDR	Cross links identified in the XL-LC-MS/MS analysis of FLOT1/FLOT2-positive early endosome-enriched fractions based on the analysis with XlinkX and export at 1% FDR.
		Abbreviations
		XLs	Cross-links
		CSMs	Cross-link spectral matches

## Sheet: 1_All_XLs_5%_FDR
Max. XlinkX Score	Crosslink Type	# CSMs	Accession A	GeneNameA	Position A	Accession B	GeneNameB	Position B	Replicate
188.81	Inter	2	O75955	FLOT1	302	Q14254	FLOT2	321	I
179.21	Intra	9	P06733	ENO1	202	P06733	ENO1	197	I
177.97	Intra	1	P62937	PPIA	31	P62937	PPIA	82	I
174.64	Intra	2	P61604	HSPE1	56	P61604	HSPE1	56	I
174.21	Intra	14	P18669	PGAM1	100	P18669	PGAM1	251	I
159.65	Intra	5	P18669	PGAM1	100	P18669	PGAM1	113	I
154.34	Intra	4	P29401	TKT	260	P29401	TKT	319	I
153.04	Intra	2	P15259	PGAM2	100	P15259	PGAM2	251	I
148.37	Inter	4	Q99623	PHB2	262	P35232	PHB	202	I
147.75	Intra	14	P13639	EEF2	445	P13639	EEF2	426	I
145.34	Intra	10	P62937	PPIA	131	P62937	PPIA	28	I
144.66	Intra	12	P06733	ENO1	89	P06733	ENO1	80	I
143.86	Intra	5	P62937	PPIA	31	P62937	PPIA	44	I
140.01	Intra	4	Q8WW12	PCNP	167	Q8WW12	PCNP	152	I
138.85	Inter	2	Q01518	CAP1	287	P68133	ACTA1	63	I
138.85	Intra	1	Q06830	PRDX1	168	Q06830	PRDX1	136	I
135.81	Intra	24	P06733	ENO1	71	P06733	ENO1	5	I
133.99	Intra	3	Q15149	PLEC	1725	Q15149	PLEC	1718	I
132.72	Inter	1	Q99623	PHB2	216	P35232	PHB	202	I
132.11	Intra	2	P00505	GOT2	338	P00505	GOT2	82	I
132.01	Intra	9	P24534	EEF1B2	129	P24534	EEF1B2	133	I
128.89	Intra	3	P0DPI2	GATD3A	233	P0DPI2	GATD3A	219	I
126.05	Intra	2	Q06830	PRDX1	7	Q06830	PRDX1	197	I
124.34	Intra	4	Q9Y617	PSAT1	323	Q9Y617	PSAT1	363	I
123.79	Intra	4	P62937	PPIA	76	P62937	PPIA	44	I
123.53	Intra	2	P29401	TKT	319	P29401	TKT	314	I
122.55	Intra	3	Q01518	CAP1	81	Q01518	CAP1	63	I
122.18	Intra	3	Q06830	PRDX1	120	Q06830	PRDX1	7	I
120.49	Intra	2	P50914	RPL14	204	P50914	RPL14	187	I
119.41	Intra	13	P16949	STMN1	109	P16949	STMN1	100	I
118.18	Intra	4	P08238	HSP90AB1	624	P08238	HSP90AB1	607	I
117.62	Intra	10	P16403	H1-	106	P16403	H1-	110	I
116.12	Intra	3	P00558	PGK1	131	P00558	PGK1	139	I
114.89	Intra	7	P31153	MAT2A	88	P31153	MAT2A	81	I
114.78	Intra	7	P00558	PGK1	131	P00558	PGK1	141	I
113.5	Intra	1	P40925	MDH1	110	P40925	MDH1	103	I
112.75	Intra	1	P52272	HNRNPM	388	P52272	HNRNPM	381	I
112.7	Intra	2	Q00839	HNRNPU	28	Q00839	HNRNPU	21	I
111.69	Intra	5	P06733	ENO1	92	P06733	ENO1	80	I
111.28	Inter	5	Q14254	FLOT2	350	O75955	FLOT1	340	I
110.63	Intra	2	P62937	PPIA	82	P62937	PPIA	44	I
110.56	Intra	2	P07900	HSP90AA1	585	P07900	HSP90AA1	565	I
110.43	Intra	3	Q8NC51	SERBP1	310	Q8NC51	SERBP1	321	I
109.88	Intra	7	P0DMV9	HSPA1B	507	P0DMV9	HSPA1B	512	I
109.7	Intra	6	Q5VTE0	EEF1A1P5	439	Q5VTE0	EEF1A1P5	385	I
109.7	Intra	1	P18669	PGAM1	251	P18669	PGAM1	113	I
109.53	Intra	4	Q96A72	MAGOHB	43	Q96A72	MAGOHB	50	I
109.42	Intra	1	O75083	WDR1	95	O75083	WDR1	115	I
107.73	Intra	1	P06733	ENO1	64	P06733	ENO1	5	I
107.43	Intra	1	P62807	H2BC10	109	P62807	H2BC10	117	I
107.43	Intra	1	P0DMV9	HSPA1B	100	P0DMV9	HSPA1B	77	I
107.29	Intra	3	P05204	HMGN2	36	P05204	HMGN2	43	I
107.22	Intra	13	P0DMV9	HSPA1B	246	P0DMV9	HSPA1B	251	I
107.18	Intra	7	P10809	HSPD1	58	P10809	HSPD1	75	I
106.84	Intra	5	P09429	HMGB1	157	P09429	HMGB1	165	I
106.65	Intra	1	P22234	PAICS	36	P22234	PAICS	47	I
106.11	Inter	3	P62424	RPL7A	34	Q8NC51	SERBP1	39	I
104.75	Intra	5	P13639	EEF2	259	P13639	EEF2	275	I
104.64	Intra	3	P00558	PGK1	133	P00558	PGK1	141	I
104.48	Intra	2	Q9Y3U8	RPL36	1	Q9Y3U8	RPL36	16	I
104.25	Intra	1	P16403	H1-	90	P16403	H1-	110	I
103.79	Intra	3	Q9GZV4	EIF5A2	39	Q9GZV4	EIF5A2	27	I
103.79	Intra	2	P06733	ENO1	81	P06733	ENO1	5	I
103.28	Intra	14	P23528	CFL1	22	P23528	CFL1	19	I
102.98	Intra	2	P00441	SOD1	137	P00441	SOD1	71	I
102.87	Intra	3	Q13442	PDAP1	164	Q13442	PDAP1	157	I
102.81	Intra	7	P30041	PRDX6	209	P30041	PRDX6	56	I
102.3	Intra	3	P16403	H1-	106	P16403	H1-	52	I
102.29	Intra	2	Q12931	TRAP1	332	Q12931	TRAP1	369	I
101.39	Intra	1	P31948	STIP1	453	P31948	STIP1	434	I
101.38	Intra	7	P21333	FLNA	771	P21333	FLNA	691	I
100.91	Intra	2	Q969Q0	RPL36AL	22	Q969Q0	RPL36AL	6	I
100.82	Intra	3	P53999	SUB1	53	P53999	SUB1	78	I
100.02	Intra	2	P06733	ENO1	420	P06733	ENO1	434	I
99.51	Intra	2	P29401	TKT	254	P29401	TKT	319	I
99.23	Intra	1	P07900	HSP90AA1	632	P07900	HSP90AA1	615	I
99.23	Intra	4	P40925	MDH1	239	P40925	MDH1	236	I
98.63	Intra	5	Q8IZP2	ST13P4	156	Q8IZP2	ST13P4	149	I
98.51	Intra	1	Q9HB71	CACYBP	41	Q9HB71	CACYBP	33	I
97.6	Inter	1	P62851	RPS25	114	P39019	RPS19	144	I
96.04	Intra	1	P22102	GART	852	P22102	GART	977	I
94.4	Intra	1	P16949	STMN1	42	P16949	STMN1	53	I
94.4	Intra	1	P68036	UBE2L3	145	P68036	UBE2L3	150	I
94.26	Intra	5	P0DMV9	HSPA1B	500	P0DMV9	HSPA1B	512	I
93.15	Intra	2	P12956	XRCC6	461	P12956	XRCC6	468	I
92.28	Intra	2	P0DMV9	HSPA1B	159	P0DMV9	HSPA1B	512	I
92.19	Intra	5	P16403	H1-	109	P16403	H1-	52	I
92.08	Inter	5	P62899	RPL31	70	Q96K17	BTF3L4	18	I
91.09	Intra	1	Q06830	PRDX1	168	Q06830	PRDX1	197	I
91.09	Intra	4	P16949	STMN1	119	P16949	STMN1	100	I
90.57	Intra	3	P62826	RAN	37	P62826	RAN	28	I
89.7	Intra	10	Q5VTE0	EEF1A1P5	439	Q5VTE0	EEF1A1P5	386	I
89.7	Intra	1	Q5VTE0	EEF1A1P5	443	Q5VTE0	EEF1A1P5	385	I
89.37	Inter	4	P62807	H2BC10	35	P0C0S8	H2AC11	37	I
89.05	Intra	2	P62807	H2BC10	6	P62807	H2BC10	17	I
88.64	Intra	2	P16949	STMN1	43	P16949	STMN1	53	I
88.35	Intra	8	P11142	HSPA8	246	P11142	HSPA8	251	I
87.85	Intra	4	P09429	HMGB1	59	P09429	HMGB1	55	I
87.76	Intra	3	P12956	XRCC6	468	P12956	XRCC6	516	I
86.87	Intra	1	P49321	NASP	413	P49321	NASP	417	I
86.87	Intra	2	P07197	NEFM	307	P07197	NEFM	314	I
86.87	Inter	1	Q99623	PHB2	218	P35232	PHB	202	I
86.87	Intra	3	P53999	SUB1	53	P53999	SUB1	38	I
86.63	Intra	1	Q99832	CCT7	144	Q99832	CCT7	148	I
86.63	Intra	2	P19338	NCL	102	P19338	NCL	110	I
86.34	Intra	13	P0DMV9	HSPA1B	88	P0DMV9	HSPA1B	257	I
86.34	Intra	1	P62937	PPIA	76	P62937	PPIA	49	I
86.16	Intra	1	O60814	H2BC12	117	O60814	H2BC12	126	I
86.14	Inter	2	P62807	H2BC10	109	Q71DI3	H3C13	80	I
85.31	Intra	1	P23921	RRM1	88	P23921	RRM1	17	I
85.26	Intra	4	P16949	STMN1	104	P16949	STMN1	119	I
85.08	Inter	1	P62807	H2BC10	117	P62805	H4-	9	I
85.08	Intra	1	P19338	NCL	88	P19338	NCL	96	I
85.08	Intra	2	P50914	RPL14	177	P50914	RPL14	165	I
84.61	Intra	29	P06733	ENO1	197	P06733	ENO1	60	I
84.61	Intra	1	P19338	NCL	63	P19338	NCL	55	I
84.61	Intra	1	P19338	NCL	70	P19338	NCL	55	I
84.47	Intra	1	P00918	CA2	80	P00918	CA2	45	I
84.29	Intra	2	P41252	IARS1	375	P41252	IARS1	382	I
84.08	Intra	2	P31946	YWHAB	51	P31946	YWHAB	122	I
84.02	Intra	2	P19338	NCL	87	P19338	NCL	96	I
83.61	Inter	5	P50990	CCT8	400	P40227	CCT6A	199	I
83.29	Intra	1	P34932	HSPA4	53	P34932	HSPA4	272	I
82.75	Intra	2	P62937	PPIA	28	P62937	PPIA	44	I
81.78	Intra	5	P06748	NPM1	202	P06748	NPM1	223	I
81.78	Intra	1	Q8NC51	SERBP1	320	Q8NC51	SERBP1	327	I
81.69	Intra	1	Q99880	H2BC13	6	Q99880	H2BC13	17	I
81.69	Intra	2	P09429	HMGB1	165	P09429	HMGB1	173	I
81.69	Inter	1	P05204	HMGN2	40	P16403	H1-	207	I
81.67	Inter	3	Q969Q0	RPL36AL	22	P62906	RPL10A	56	I
81.36	Intra	1	P23528	CFL1	19	P23528	CFL1	127	I
81.36	Intra	1	P07197	NEFM	902	P07197	NEFM	898	I
81.34	Inter	1	Q8IWG1	DNAI3	870	Q8NET8	TRPV3	353	I
81.22	Intra	5	P09429	HMGB1	157	P09429	HMGB1	150	I
81.22	Intra	1	P19338	NCL	125	P19338	NCL	110	I
81	Intra	1	Q13347	EIF3I	282	Q13347	EIF3I	264	I
80.71	Intra	1	P04075	ALDOA	42	P04075	ALDOA	312	I
80.5	Inter	5	O75955	FLOT1	193	Q14254	FLOT2	211	I
80.38	Intra	1	P0DMV9	HSPA1B	159	P0DMV9	HSPA1B	507	I
80.23	Intra	1	Q9H307	PNN	238	Q9H307	PNN	262	I
79.93	Intra	2	P26583	HMGB2	59	P26583	HMGB2	55	I
79.83	Intra	1	P62807	H2BC10	117	P62807	H2BC10	121	I
79.81	Intra	2	P00558	PGK1	11	P00558	PGK1	191	I
79.45	Intra	1	P25787	PSMA2	53	P25787	PSMA2	64	I
79.02	Intra	2	P62807	H2BC10	117	P62807	H2BC10	126	I
78.65	Inter	1	P53618	COPB1	651	P06733	ENO1	434	I
78.62	Intra	1	P62913	RPL11	52	P62913	RPL11	67	I
78.17	Intra	1	P19338	NCL	71	P19338	NCL	63	I
78.17	Intra	2	P43487	RANBP1	150	P43487	RANBP1	154	I
78.16	Intra	3	P09429	HMGB1	146	P09429	HMGB1	150	I
78.16	Intra	3	P50914	RPL14	172	P50914	RPL14	165	I
78	Intra	1	Q5VTE0	EEF1A1P5	444	Q5VTE0	EEF1A1P5	453	I
78	Intra	2	Q9Y5L4	TIMM13	49	Q9Y5L4	TIMM13	45	I
77.94	Intra	2	P68036	UBE2L3	138	P68036	UBE2L3	146	I
77.93	Intra	1	P23588	EIF4B	343	P23588	EIF4B	337	I
77.93	Intra	1	P46777	RPL5	276	P46777	RPL5	284	I
77.91	Intra	9	O75955	FLOT1	285	O75955	FLOT1	277	I
77.91	Intra	4	P38646	HSPA9	300	P38646	HSPA9	291	I
77.91	Intra	3	P16949	STMN1	119	P16949	STMN1	109	I
77.91	Intra	2	P53999	SUB1	53	P53999	SUB1	41	I
77.72	Intra	1	P16403	H1-	117	P16403	H1-	52	I
77.72	Intra	1	P09429	HMGB1	165	P09429	HMGB1	177	I
77.53	Intra	1	P16403	H1-	201	P16403	H1-	207	I
77.53	Inter	5	Q15181	PPA1	228	O75830	SERPINI2	157	I
77.37	Intra	3	Q15056	EIF4H	123	Q15056	EIF4H	130	I
77.37	Intra	2	P07900	HSP90AA1	631	P07900	HSP90AA1	585	I
77.2	Intra	2	P36578	RPL4	375	P36578	RPL4	384	I
76.59	Intra	2	Q06830	PRDX1	178	Q06830	PRDX1	197	I
76.27	Inter	1	P62807	H2BC10	121	P0C0S5	H2AZ1	16	I
76.05	Intra	1	Q06830	PRDX1	185	Q06830	PRDX1	197	I
76.05	Intra	1	P62424	RPL7A	259	P62424	RPL7A	252	I
75.49	Intra	4	P16403	H1-	106	P16403	H1-	117	I
73.62	Inter	2	Q16778	H2BC21	35	P0C0S8	H2AC11	37	I
73.62	Inter	1	P39019	RPS19	143	Q92616	GCN1	1556	I
73.25	Intra	2	O15212	PFDN6	8	O15212	PFDN6	122	I
72.79	Intra	1	P16403	H1-	109	P16403	H1-	117	I
72.79	Intra	1	Q92945	KHSRP	121	Q92945	KHSRP	71	I
72.73	Intra	2	P16403	H1-	168	P16403	H1-	172	I
72.73	Intra	2	P22626	HNRNPA2B1	104	P22626	HNRNPA2B1	94	I
72.62	Intra	1	P52565	ARHGDIA	138	P52565	ARHGDIA	178	I
72.35	Inter	1	P13639	EEF2	512	P62829	RPL23	75	I
72.34	Intra	3	P40227	CCT6A	280	P40227	CCT6A	273	I
72.34	Intra	1	Q6UX04	CWC27	331	Q6UX04	CWC27	334	I
72.34	Intra	4	P35579	MYH9	1219	P35579	MYH9	1212	I
72.34	Intra	1	Q06830	PRDX1	197	Q06830	PRDX1	192	I
72.34	Intra	4	P36578	RPL4	380	P36578	RPL4	384	I
72.23	Intra	1	P16403	H1-	199	P16403	H1-	207	I
72.05	Intra	4	P27797	CALR	48	P27797	CALR	41	I
72.02	Intra	2	P09429	HMGB1	114	P09429	HMGB1	1	I
72.02	Intra	1	P63313	TMSB10	32	P63313	TMSB10	20	I
72	Intra	1	P09429	HMGB1	30	P09429	HMGB1	59	I
71.95	Intra	2	P00441	SOD1	129	P00441	SOD1	71	I
71.87	Intra	1	P09429	HMGB1	86	P09429	HMGB1	90	I
71.87	Inter	1	P48664	SLC1A6	551	Q8TDB6	DTX3L	460	I
71.86	Inter	2	O75955	FLOT1	195	Q14254	FLOT2	216	I
71.86	Intra	1	P35268	RPL22	10	P35268	RPL22	5	I
71.79	Intra	5	P06733	ENO1	54	P06733	ENO1	60	I
71.75	Intra	1	P50914	RPL14	204	P50914	RPL14	196	I
71.69	Intra	2	P82933	MRPS9	325	P82933	MRPS9	287	I
71.65	Intra	5	P34932	HSPA4	773	P34932	HSPA4	766	I
71.5	Intra	2	P10412	H1-	34	P10412	H1-	26	I
71.38	Intra	2	P16402	H1-	107	P16402	H1-	111	I
71.38	Intra	1	Q15785	TOMM34	278	Q15785	TOMM34	305	I
71.36	Inter	2	P62807	H2BC10	109	P62805	H4-	6	I
71.14	Intra	3	P04406	GAPDH	215	P04406	GAPDH	194	I
71.07	Intra	1	P52565	ARHGDIA	141	P52565	ARHGDIA	178	I
71.07	Intra	10	P06733	ENO1	193	P06733	ENO1	60	I
71.07	Intra	2	P83731	RPL24	124	P83731	RPL24	135	I
70.91	Inter	1	Q14254	FLOT2	344	O75955	FLOT1	340	I
70.91	Intra	1	P09429	HMGB1	86	P09429	HMGB1	88	I
70.91	Intra	2	P22626	HNRNPA2B1	112	P22626	HNRNPA2B1	94	I
70.49	Inter	1	P57053	H2BS1	86	P0C0S8	H2AC11	37	I
70.26	Intra	1	Q8WW12	PCNP	64	Q8WW12	PCNP	70	I
70.1	Intra	1	Q16543	CDC37	149	Q16543	CDC37	157	I
69.98	Intra	2	P36578	RPL4	364	P36578	RPL4	380	I
69.64	Inter	1	P62807	H2BC10	121	Q71DI3	H3C13	5	I
69.64	Inter	1	Q93079	H2BC9	6	Q8NBS3	SLC4A11	370	I
69.64	Intra	2	Q71DI3	H3C13	24	Q71DI3	H3C13	19	I
69.64	Intra	1	P0DMV9	HSPA1B	512	P0DMV9	HSPA1B	190	I
69.64	Intra	2	Q9H2G2	SLK	1044	Q9H2G2	SLK	1040	I
68.6	Intra	1	Q96K17	BTF3L4	8	Q96K17	BTF3L4	26	I
68.38	Intra	1	Q14254	FLOT2	350	Q14254	FLOT2	344	I
67.89	Intra	2	P16403	H1-	90	P16403	H1-	117	I
67.76	Intra	1	Q96K17	BTF3L4	8	Q96K17	BTF3L4	18	I
67.76	Intra	5	P62841	RPS15	65	P62841	RPS15	58	I
67.68	Intra	1	O75390	CS	76	O75390	CS	464	I
67.68	Inter	7	P0C0S8	H2AC11	37	P62807	H2BC10	86	I
67.68	Intra	1	P26038	MSN	64	P26038	MSN	3	I
67.41	Intra	1	P29692	EEF1D	185	P29692	EEF1D	188	I
67.33	Intra	1	Q06830	PRDX1	178	Q06830	PRDX1	192	I
67.12	Intra	1	P18669	PGAM1	100	P18669	PGAM1	254	I
67.06	Intra	2	P06733	ENO1	199	P06733	ENO1	60	I
67.06	Inter	1	P19338	NCL	403	A2RU30	TESPA1	451	I
67.06	Intra	1	P06748	NPM1	223	P06748	NPM1	230	I
67.03	Intra	1	Q00839	HNRNPU	215	Q00839	HNRNPU	213	I
67.03	Intra	1	O95394	PGM3	177	O95394	PGM3	189	I
66.99	Intra	1	P19338	NCL	124	P19338	NCL	109	I
66.99	Intra	1	Q7KZF4	SND1	491	Q7KZF4	SND1	497	I
66.56	Intra	1	P06733	ENO1	239	P06733	ENO1	197	I
66.56	Intra	2	P0DMV9	HSPA1B	507	P0DMV9	HSPA1B	190	I
66.5	Intra	1	P06733	ENO1	202	P06733	ENO1	193	I
66.14	Inter	2	Q14254	FLOT2	216	O75955	FLOT1	193	I
66.14	Intra	1	P27816	MAP4	852	P27816	MAP4	847	I
66.07	Intra	1	O60869	EDF1	50	O60869	EDF1	42	I
65.9	Intra	1	P07197	NEFM	910	P07197	NEFM	898	I
65.68	Intra	3	P24534	EEF1B2	129	P24534	EEF1B2	132	I
65.67	Intra	2	Q5VTE0	EEF1A1P5	450	Q5VTE0	EEF1A1P5	457	I
65.47	Intra	1	P06733	ENO1	434	P06733	ENO1	422	I
65.44	Intra	1	Q15181	PPA1	228	Q15181	PPA1	234	I
65.44	Inter	1	P46779	RPL28	99	Q02878	RPL6	108	I
65.33	Inter	2	Q92896	GLG1	1048	Q8TDB6	DTX3L	460	I
65.26	Intra	4	Q71DI3	H3C13	24	Q71DI3	H3C13	5	I
65.26	Intra	1	Q00839	HNRNPU	31	Q00839	HNRNPU	9	I
65.26	Intra	2	Q06830	PRDX1	93	Q06830	PRDX1	197	I
64.73	Intra	1	P09429	HMGB1	30	P09429	HMGB1	57	I
64.56	Intra	1	P06733	ENO1	202	P06733	ENO1	60	I
64.56	Inter	1	Q8WYJ6	SEPTIN1	186	Q71DI3	H3C13	19	I
64.44	Intra	1	P04075	ALDOA	200	P04075	ALDOA	14	I
64.4	Intra	1	Q00839	HNRNPU	17	Q00839	HNRNPU	28	I
64.4	Intra	1	Q06830	PRDX1	185	Q06830	PRDX1	192	I
64.4	Intra	2	P84098	RPL19	152	P84098	RPL19	149	I
64.4	Intra	1	Q9UHD8	SEPTIN9	99	Q9UHD8	SEPTIN9	87	I
64.4	Intra	1	P37802	TAGLN2	171	P37802	TAGLN2	154	I
64.21	Inter	1	P62807	H2BC10	117	Q71DI3	H3C13	5	I
63.44	Intra	1	P19338	NCL	116	P19338	NCL	109	I
63.37	Inter	1	P62910	RPL32	1	P46779	RPL28	127	I
63.05	Inter	2	Q14254	FLOT2	211	O75955	FLOT1	219	I
62.84	Intra	1	P21333	FLNA	994	P21333	FLNA	975	I
62.84	Intra	1	Q71DI3	H3C13	24	Q71DI3	H3C13	10	I
62.84	Intra	1	P19338	NCL	70	P19338	NCL	96	I
62.84	Intra	1	P00558	PGK1	192	P00558	PGK1	41	I
62.82	Intra	1	P22061	PCMT1	4	P22061	PCMT1	19	I
62.72	Intra	1	Q92945	KHSRP	266	Q92945	KHSRP	257	I
62.39	Inter	1	Q9BR77	CCDC77	430	O75347	TBCA	21	I
62.11	Intra	1	P62851	RPS25	60	P62851	RPS25	114	I
62.09	Inter	6	P62807	H2BC10	121	P0C0S8	H2AC11	16	I
62.09	Intra	1	P05455	SSB	208	P05455	SSB	204	I
62.09	Intra	8	O75347	TBCA	28	O75347	TBCA	21	I
62.09	Intra	2	O75347	TBCA	31	O75347	TBCA	21	I
61.98	Intra	1	P82979	SARNP	10	P82979	SARNP	31	I
61.68	Intra	2	P09429	HMGB1	114	P09429	HMGB1	86	I
61.68	Intra	1	P62826	RAN	38	P62826	RAN	60	I
61.58	Inter	1	P62424	RPL7A	34	Q8NC51	SERBP1	38	I
61.3	Inter	1	Q8IZP2	ST13P4	156	Q9UIS9	MBD1	266	I
61.26	Intra	1	P62807	H2BC10	117	P62807	H2BC10	17	I
61.12	Intra	4	P00441	SOD1	129	P00441	SOD1	76	I
61.05	Intra	1	Q02878	RPL6	237	Q02878	RPL6	247	I
60.44	Intra	2	P61081	UBE2M	21	P61081	UBE2M	26	I
60.4	Intra	2	P52594	AGFG1	12	P52594	AGFG1	6	I
60.4	Intra	4	P0DMV9	HSPA1B	100	P0DMV9	HSPA1B	257	I
60.36	Intra	1	Q9HC38	GLOD4	205	Q9HC38	GLOD4	185	I
60.36	Intra	2	P16403	H1-	194	P16403	H1-	204	I
60.36	Intra	2	P18669	PGAM1	254	P18669	PGAM1	113	I
60.29	Intra	1	P62807	H2BC10	12	P62807	H2BC10	17	I
60.15	Inter	1	P08238	HSP90AB1	577	P02794	FTH1	1	I
59.8	Intra	1	P05455	SSB	287	P05455	SSB	280	I
59.8	Intra	2	P16949	STMN1	80	P16949	STMN1	100	I
59.61	Intra	1	P09429	HMGB1	88	P09429	HMGB1	165	I
59.56	Intra	1	P19338	NCL	71	P19338	NCL	80	I
59.56	Intra	1	P19338	NCL	79	P19338	NCL	87	I
59.35	Inter	1	Q14254	FLOT2	356	O75955	FLOT1	422	I
59.29	Intra	1	P50914	RPL14	177	P50914	RPL14	171	I
59.29	Intra	2	P62081	RPS7	155	P62081	RPS7	147	I
59.29	Intra	1	O95218	ZRANB2	46	O95218	ZRANB2	59	I
59.21	Inter	4	P02768	ALB	229	P63220	RPS21	74	I
58.98	Intra	1	P53999	SUB1	53	P53999	SUB1	35	I
58.92	Inter	1	P39019	RPS19	143	P62851	RPS25	98	I
58.82	Intra	1	Q13813	SPTAN1	1950	Q13813	SPTAN1	1957	I
58.66	Intra	1	P04075	ALDOA	99	P04075	ALDOA	140	I
58.66	Inter	1	P07900	HSP90AA1	585	P08238	HSP90AB1	568	I
58.66	Intra	2	O14737	PDCD5	110	O14737	PDCD5	98	I
58.66	Inter	1	P20962	PTMS	18	O43182	ARHGAP6	267	I
58.66	Inter	1	P26373	RPL13	211	P62906	RPL10A	56	I
58.64	Inter	3	O94898	LRIG2	606	P06733	ENO1	80	I
58.64	Inter	1	Q9H091	ZMYND15	732	O75955	FLOT1	277	I
58.6	Intra	1	Q96BR5	COA7	195	Q96BR5	COA7	211	I
58.55	Inter	1	P62807	H2BC10	121	P0C0S8	H2AC11	10	I
58.16	Intra	1	P06733	ENO1	54	P06733	ENO1	197	I
58.16	Inter	2	O75955	FLOT1	220	Q14254	FLOT2	216	I
58.16	Inter	1	P62906	RPL10A	91	P61247	RPS3A	5	I
57.94	Intra	1	Q71DI3	H3C13	5	Q71DI3	H3C13	19	I
57.94	Intra	2	Q9UNX3	RPL26L1	41	Q9UNX3	RPL26L1	117	I
57.71	Inter	1	P62807	H2BC10	109	Q71DI3	H3C13	19	I
57.71	Inter	1	P35232	PHB	208	Q99623	PHB2	218	I
57.71	Inter	4	P26373	RPL13	145	P42766	RPL35	118	I
57.71	Intra	1	P62280	RPS11	144	P62280	RPS11	152	I
57.71	Intra	1	P31946	YWHAB	70	P31946	YWHAB	77	I
57.6	Inter	1	P50991	CCT4	21	P78371	CCT2	119	I
57.5	Inter	1	P0DMV9	HSPA1B	88	Q8WXG1	RSAD2	358	I
57.07	Intra	3	Q5VTE0	EEF1A1P5	443	Q5VTE0	EEF1A1P5	386	I
57.07	Inter	1	Q00839	HNRNPU	17	O94906	PRPF6	835	I
56.55	Inter	1	Q9NSC5	HOMER3	72	P62937	PPIA	44	I
56.47	Inter	2	Q14254	FLOT2	216	P09884	POLA1	42	I
56.47	Inter	1	P16403	H1-	34	Q9Y238	DLEC1	292	I
56.47	Inter	1	Q86XR2	NIBAN3	93	Q8WX94	NLRP7	290	I
56.47	Intra	2	Q9UNX3	RPL26L1	41	Q9UNX3	RPL26L1	116	I
56.43	Intra	1	P18669	PGAM1	100	P18669	PGAM1	253	I
56.41	Intra	1	P09429	HMGB1	114	P09429	HMGB1	82	I
56.28	Intra	2	P19338	NCL	70	P19338	NCL	80	I
56.01	Inter	1	P61247	RPS3A	220	P62424	RPL7A	259	I
56.01	Intra	1	P31948	STIP1	388	P31948	STIP1	347	I
55.68	Intra	1	Q9Y237	PIN4	26	Q9Y237	PIN4	32	I
55.6	Inter	2	P06733	ENO1	434	Q13635	PTCH1	82	I
55.6	Intra	2	P14324	FDPS	264	P14324	FDPS	257	I
55.6	Intra	1	P09429	HMGB1	167	P09429	HMGB1	173	I
55.6	Intra	2	Q00839	HNRNPU	31	Q00839	HNRNPU	17	I
55.6	Intra	2	P19338	NCL	124	P19338	NCL	132	I
55.53	Inter	1	Q8NHS9	SPATA22	251	Q99832	CCT7	172	I
55.52	Intra	2	P62807	H2BC10	35	P62807	H2BC10	86	I
55.52	Intra	1	P84098	RPL19	153	P84098	RPL19	149	I
55.37	Intra	1	P19338	NCL	102	P19338	NCL	116	I
55.13	Inter	2	P62807	H2BC10	121	Q6FI13	H2AC18	16	I
55.13	Inter	3	O60814	H2BC12	121	P0C0S8	H2AC11	16	I
55.13	Intra	2	Q99729	HNRNPAB	223	Q99729	HNRNPAB	214	I
54.89	Intra	3	P11021	HSPA5	287	P11021	HSPA5	294	I
54.89	Intra	1	P30101	PDIA3	289	P30101	PDIA3	347	I
54.76	Intra	1	P11940	PABPC1	284	P11940	PABPC1	277	I
54.76	Intra	1	P50914	RPL14	204	P50914	RPL14	193	I
54.53	Intra	2	P19338	NCL	403	P19338	NCL	427	I
54.42	Intra	1	P17987	TCP1	481	P17987	TCP1	499	I
54.41	Intra	2	P46777	RPL5	188	P46777	RPL5	178	I
53.75	Intra	1	P16949	STMN1	53	P16949	STMN1	41	I
53.71	Inter	1	P24043	LAMA2	2040	P16403	H1-	52	I
53.52	Intra	1	Q96K17	BTF3L4	18	Q96K17	BTF3L4	26	I
53.52	Inter	1	Q71DI3	H3C13	24	P62805	H4-	13	I
53.48	Intra	1	Q15651	HMGN3	33	Q15651	HMGN3	45	I
53.47	Inter	1	P30520	ADSS2	173	P30414	NKTR	51	I
53.47	Intra	2	Q71DI3	H3C13	24	Q71DI3	H3C13	15	I
53.47	Intra	3	P0DMV9	HSPA1B	77	P0DMV9	HSPA1B	257	I
53.47	Intra	1	P83731	RPL24	102	P83731	RPL24	97	I
53.47	Inter	2	O75347	TBCA	28	Q9H7N4	SCAF1	903	I
53.46	Intra	1	P25787	PSMA2	51	P25787	PSMA2	64	I
53.17	Intra	2	P10809	HSPD1	133	P10809	HSPD1	125	I
53.17	Inter	1	Q8NCY6	MSANTD4	316	P02768	ALB	229	I
53.1	Intra	1	P19338	NCL	70	P19338	NCL	79	I
52.84	Inter	1	P16403	H1-	75	P0C0S8	H2AC11	126	I
52.68	Intra	2	P46777	RPL5	276	P46777	RPL5	283	I
52.61	Inter	1	O75347	TBCA	17	Q96A65	EXOC4	288	I
52.59	Inter	1	P07451	CA3	131	Q9NX55	HYPK	76	I
52.59	Intra	1	Q15056	EIF4H	120	Q15056	EIF4H	130	I
52.59	Inter	2	P62807	H2BC10	86	P16104	H2AX	37	I
52.59	Inter	1	P62807	H2BC10	109	Q7Z5J8	ANKAR	1294	I
52.59	Inter	1	P26583	HMGB2	85	Q9H5L6	THAP9	163	I
52.59	Intra	2	P13693	TPT1	100	P13693	TPT1	93	I
52.58	Intra	1	P50991	CCT4	21	P50991	CCT4	29	I
52.4	Intra	1	P0DMV9	HSPA1B	246	P0DMV9	HSPA1B	250	I
52.4	Intra	1	Q8WW12	PCNP	67	Q8WW12	PCNP	81	I
52.31	Intra	1	P05455	SSB	352	P05455	SSB	360	I
52.23	Intra	2	P99999	CYCS	28	P99999	CYCS	8	I
52.23	Intra	1	P0DMV9	HSPA1B	56	P0DMV9	HSPA1B	257	I
52.23	Intra	1	Q8WW12	PCNP	64	Q8WW12	PCNP	82	I
51.92	Intra	2	P83731	RPL24	141	P83731	RPL24	135	I
51.81	Inter	1	Q9Y5K8	ATP6V1D	20	Q9NTJ3	SMC4	900	I
51.79	Inter	1	Q03001	DST	1248	P62937	PPIA	44	I
51.79	Intra	1	P50914	RPL14	172	P50914	RPL14	187	I
51.77	Inter	4	Q96Q83	ALKBH3	162	P06733	ENO1	80	I
51	Intra	1	Q8IZP2	ST13P4	156	Q8IZP2	ST13P4	186	I
50.97	Intra	1	Q9NR45	NANS	61	Q9NR45	NANS	85	I
50.4	Intra	2	P53999	SUB1	78	P53999	SUB1	78	I
50.35	Inter	2	P32119	PRDX2	119	Q06830	PRDX1	7	I
50.34	Inter	2	P0DMV9	HSPA1B	100	Q8WXG1	RSAD2	358	I
50.31	Intra	1	Q06830	PRDX1	93	Q06830	PRDX1	192	I
50.04	Intra	1	P13639	EEF2	239	P13639	EEF2	252	I
50.04	Intra	2	P21333	FLNA	700	P21333	FLNA	676	I
50.04	Intra	1	P06748	NPM1	212	P06748	NPM1	223	I
50.02	Intra	1	O60869	EDF1	42	O60869	EDF1	25	I
49.72	Intra	1	Q01518	CAP1	298	Q01518	CAP1	287	I
49.59	Intra	2	P16403	H1-	201	P16403	H1-	191	I
49.59	Inter	1	P26583	HMGB2	29	P09429	HMGB1	59	I
49.54	Inter	1	P62807	H2BC10	117	P0C0S8	H2AC11	6	I
49.54	Inter	4	O60814	H2BC12	121	Q6FI13	H2AC18	16	I
49.42	Inter	1	Q9UBK8	MTRR	681	Q8TDB6	DTX3L	460	I
49.42	Intra	1	P50914	RPL14	187	P50914	RPL14	165	I
49.37	Inter	1	Q86WS4	C12orf40	468	Q8TDB6	DTX3L	460	I
49.37	Inter	1	Q86WS4	C12orf40	469	Q8TDB6	DTX3L	460	I
49.37	Intra	1	P22234	PAICS	36	P22234	PAICS	12	I
49.35	Inter	2	P26583	HMGB2	85	Q9NPB9	ACKR4	316	I
49.35	Intra	2	P05204	HMGN2	14	P05204	HMGN2	18	I
49.35	Intra	1	P19338	NCL	87	P19338	NCL	95	I
49.31	Inter	1	P06213	INSR	1278	Q8NET8	TRPV3	353	I
49.21	Intra	1	Q99832	CCT7	157	Q99832	CCT7	145	I
49.21	Intra	1	P62807	H2BC10	6	P62807	H2BC10	21	I
49.21	Intra	1	P0DMV9	HSPA1B	559	P0DMV9	HSPA1B	567	I
49.21	Inter	5	Q969Q0	RPL36AL	6	P62906	RPL10A	56	I
48.76	Intra	1	Q71DI3	H3C13	10	Q71DI3	H3C13	19	I
47.92	Inter	1	P39019	RPS19	143	P62851	RPS25	102	I
47.85	Intra	1	P09429	HMGB1	86	P09429	HMGB1	1	I
47.85	Inter	2	Q969Q0	RPL36AL	22	P62906	RPL10A	47	I
47.82	Inter	1	P35052	GPC1	277	P49137	MAPKAPK2	343	I
47.82	Inter	1	P62807	H2BC10	109	Q8WYJ6	SEPTIN1	186	I
47.82	Intra	1	P11586	MTHFD1	66	P11586	MTHFD1	364	I
47.82	Inter	2	P26373	RPL13	209	P62906	RPL10A	56	I
47.82	Inter	1	Q8WYJ6	SEPTIN1	186	Q96MM3	ZFP42	7	I
47.75	Intra	1	Q8N5I9	C12orf45	51	Q8N5I9	C12orf45	54	I
47.67	Inter	1	Q92636	NSMAF	492	P0DMV9	HSPA1B	257	I
47.64	Intra	2	P10412	H1-	75	P10412	H1-	26	I
47.64	Inter	2	Q96JM4	LRRIQ1	248	Q6AI14	SLC9A4	522	I
47.56	Intra	1	P36542	ATP5F1C	39	P36542	ATP5F1C	46	I
47.4	Inter	1	P12277	CKB	313	O95050	INMT	136	I
47.4	Inter	1	P62807	H2BC10	86	P20671	H2AC7	37	I
47.19	Intra	1	P51659	HSD17B4	184	P51659	HSD17B4	139	I
47.19	Intra	1	P62424	RPL7A	212	P62424	RPL7A	131	I
47.16	Intra	1	P46778	RPL21	107	P46778	RPL21	115	I
47.16	Intra	1	P36578	RPL4	390	P36578	RPL4	394	I
47.14	Intra	1	Q9C005	DPY30	35	Q9C005	DPY30	43	I
47.14	Intra	1	Q15651	HMGN3	42	Q15651	HMGN3	45	I
47.08	Intra	1	O00154	ACOT7	362	O00154	ACOT7	369	I
47.08	Intra	1	Q01105	SET	189	Q01105	SET	181	I
47.07	Intra	1	P16949	STMN1	70	P16949	STMN1	80	I
47.05	Inter	1	Q9H172	ABCG4	173	Q8TDB6	DTX3L	460	I
47.05	Inter	1	P02768	ALB	229	Q92896	GLG1	1048	I
47.05	Intra	1	P62841	RPS15	64	P62841	RPS15	58	I
46.62	Inter	1	O76003	GLRX3	96	P78316	NOP14	6	I
46.62	Intra	1	P09429	HMGB1	30	P09429	HMGB1	44	I
46.62	Intra	1	Q9UQ80	PA2G4	287	Q9UQ80	PA2G4	260	I
46.62	Intra	1	P26373	RPL13	136	P26373	RPL13	118	I
46.62	Intra	2	P46778	RPL21	100	P46778	RPL21	107	I
46.62	Inter	1	Q15025	TNIP1	512	Q9UQ80	PA2G4	260	I
46.57	Inter	2	Q53GQ0	HSD17B12	299	Q96QZ0	PANX3	163	I
46.57	Inter	1	Q8TEW8	PARD3B	896	P43487	RANBP1	76	I
46.35	Intra	1	P10412	H1-	75	P10412	H1-	32	I
46.35	Intra	1	P14625	HSP90B1	663	P14625	HSP90B1	683	I
46.35	Inter	1	P33176	KIF5B	728	Q07021	C1QBP	280	I
46.35	Inter	1	P14314	PRKCSH	158	O00255	MEN1	4	I
46.35	Intra	1	P53999	SUB1	78	P53999	SUB1	41	I
46.07	Inter	1	P62280	RPS11	144	O75792	RNASEH2A	217	I
46.07	Inter	1	P23381	WARS1	374	Q7Z417	NUFIP2	150	I
45.86	Inter	1	Q9NPG4	PCDH12	1159	P06733	ENO1	80	I
45.75	Intra	2	P19338	NCL	70	P19338	NCL	62	I
45.75	Intra	2	P53999	SUB1	35	P53999	SUB1	41	I
45.03	Intra	1	Q5VTE0	EEF1A1P5	392	Q5VTE0	EEF1A1P5	378	I
45.03	Intra	1	P29692	EEF1D	185	P29692	EEF1D	189	I
45.03	Inter	1	P62807	H2BC10	6	Q71DI3	H3C13	5	I
45.03	Inter	2	O60814	H2BC12	126	P0C0S8	H2AC11	16	I
45.03	Inter	1	Q9H1E3	NUCKS1	201	Q9UI33	SCN11A	467	I
45.03	Inter	1	P22061	PCMT1	4	Q08881	ITK	387	I
45.03	Intra	1	Q15084	PDIA6	150	Q15084	PDIA6	136	I
45.03	Intra	1	P62280	RPS11	144	P62280	RPS11	153	I
44.8	Inter	1	Q9GZV4	EIF5A2	39	Q9ULD6	INTU	106	I
44.8	Intra	2	Q92598	HSPH1	790	Q92598	HSPH1	786	I
44.8	Intra	1	O95218	ZRANB2	38	O95218	ZRANB2	59	I
44.69	Intra	1	P06748	NPM1	229	P06748	NPM1	236	I
44.69	Intra	2	P18669	PGAM1	253	P18669	PGAM1	113	I
44.62	Inter	1	Q6NSJ2	PHLDB3	607	P06733	ENO1	80	I
44.58	Intra	1	O75347	TBCA	10	O75347	TBCA	17	I
44.56	Inter	1	P09429	HMGB1	165	Q9BW71	HIRIP3	174	I
44.53	Inter	1	Q14254	FLOT2	216	O75955	FLOT1	219	I
44.53	Inter	1	P62807	H2BC10	117	P62805	H4-	6	I
44.53	Intra	1	P08238	HSP90AB1	568	P08238	HSP90AB1	577	I
44.45	Intra	1	P04406	GAPDH	145	P04406	GAPDH	117	I
44.45	Intra	1	P09429	HMGB1	86	P09429	HMGB1	3	I
44.45	Inter	1	Q6IQ55	TTBK2	143	Q5T6X4	FAM162B	84	I
44.12	Inter	1	P48643	CCT5	226	Q15257	PTPA	63	I
44.12	Inter	1	P62807	H2BC10	86	P40938	RFC3	218	I
44.12	Intra	1	P09429	HMGB1	43	P09429	HMGB1	50	I
44.12	Intra	1	P67775	PPP2CA	41	P67775	PPP2CA	34	I
43.82	Intra	1	P14625	HSP90B1	455	P14625	HSP90B1	462	I
43.82	Intra	1	P62826	RAN	127	P62826	RAN	132	I
43.82	Intra	1	P62424	RPL7A	131	P62424	RPL7A	121	I
43.7	Inter	1	P07910	HNRNPC	176	P13726	F3	198	I
43.54	Inter	1	Q5TB30	DEPDC1	702	Q07021	C1QBP	280	I
43.41	Inter	1	Q96SN8	CDK5RAP2	1769	Q14254	FLOT2	416	I
43.38	Inter	3	Q8WZ33	MAFIP	83	P06733	ENO1	80	I
43.07	Inter	1	Q93088	BHMT	377	Q8NGL0	OR5L2	303	I
43.07	Inter	1	P61604	HSPE1	70	Q9NR50	EIF2B3	189	I
43	Intra	1	Q5VTE0	EEF1A1P5	439	Q5VTE0	EEF1A1P5	450	I
43	Intra	1	P34932	HSPA4	477	P34932	HSPA4	568	I
42.99	Intra	1	P05204	HMGN2	40	P05204	HMGN2	47	I
42.87	Inter	1	P62807	H2BC10	117	Q8WYJ6	SEPTIN1	186	I
42.72	Intra	1	P62807	H2BC10	1	P62807	H2BC10	21	I
42.72	Intra	1	P29966	MARCKS	175	P29966	MARCKS	172	I
42.72	Intra	1	P15880	RPS2	275	P15880	RPS2	74	I
42.72	Inter	1	O95218	ZRANB2	43	Q03001	DST	1461	I
42.21	Inter	2	Q9HAW4	CLSPN	1211	P06733	ENO1	80	I
42.21	Intra	1	Q9H1E3	NUCKS1	184	Q9H1E3	NUCKS1	188	I
42.12	Inter	1	O43194	GPR39	60	P62917	RPL8	255	I
42.11	Intra	1	P09429	HMGB1	173	P09429	HMGB1	180	I
42.11	Inter	2	P62913	RPL11	52	Q5T4T6	SYCP2L	378	I
42.04	Inter	1	Q9NX74	DUS2	337	Q8TDB6	DTX3L	460	I
41.98	Intra	1	P13639	EEF2	857	P13639	EEF2	598	I
41.98	Inter	1	P0DMV9	HSPA1B	100	Q86T90	KIAA1328	49	I
41.98	Inter	1	Q8TEV9	SMCR8	251	Q70Z53	FRA10AC1	259	I
41.96	Inter	1	P62807	H2BC10	6	P62805	H4-	17	I
41.94	Intra	1	P06733	ENO1	233	P06733	ENO1	197	I
41.94	Inter	2	P62807	H2BC10	126	Q6FI13	H2AC18	16	I
41.94	Inter	1	P62807	H2BC10	126	P0C0S8	H2AC11	16	I
41.94	Inter	1	Q93079	H2BC9	6	Q71DI3	H3C13	5	I
41.82	Intra	1	P26885	FKBP2	103	P26885	FKBP2	36	I
41.69	Intra	1	P21333	FLNA	900	P21333	FLNA	876	I
41.65	Intra	1	P50914	RPL14	204	P50914	RPL14	177	I
41.57	Inter	1	Q14CX7	NAA25	141	P62753	RPS6	218	I
41.57	Intra	1	P06748	NPM1	223	P06748	NPM1	233	I
41.24	Inter	1	P22061	PCMT1	4	Q96L73	NSD1	315	I
41.24	Inter	1	Q13813	SPTAN1	613	Q01082	SPTBN1	1824	I
41.05	Inter	1	Q71DI3	H3C13	24	P62807	H2BC10	121	I
40.95	Intra	1	P11717	IGF2R	511	P11717	IGF2R	527	I
40.95	Intra	1	P62753	RPS6	175	P62753	RPS6	188	I
40.92	Inter	1	Q5VTE0	EEF1A1P5	392	P30050	RPL12	41	I
40.92	Intra	1	P06733	ENO1	326	P06733	ENO1	330	I
40.92	Inter	1	P62937	PPIA	155	Q8WVV4	POF1B	420	I
40.92	Inter	1	Q8WYJ6	SEPTIN1	186	P0C0S8	H2AC11	10	I
40.91	Intra	1	P19338	NCL	288	P19338	NCL	282	I
40.91	Intra	1	P50914	RPL14	172	P50914	RPL14	164	I
40.85	Intra	1	Q02878	RPL6	14	Q02878	RPL6	20	I
40.85	Intra	1	P53999	SUB1	29	P53999	SUB1	41	I
40.72	Inter	1	Q8IYB7	DIS3L2	491	P06733	ENO1	80	I
40.72	Inter	1	O43708	GSTZ1	32	O75955	FLOT1	277	I
40.57	Inter	1	P61758	VBP1	59	Q9UHV9	PFDN2	113	I
40.43	Inter	1	P0DMV9	HSPA1B	246	Q6NZ36	FAAP20	1	I
40.43	Inter	2	P18669	PGAM1	100	Q9H6Z9	EGLN3	159	I
40.35	Inter	1	P51825	AFF1	31	Q92896	GLG1	1048	I
40.33	Intra	1	P24534	EEF1B2	130	P24534	EEF1B2	133	I
40.11	Inter	1	Q9BQI3	EIF2AK1	303	Q9NRL3	STRN4	105	I
40.1	Inter	1	Q5VT06	CEP350	2150	Q6AI14	SLC9A4	522	I
40.1	Intra	1	P46778	RPL21	97	P46778	RPL21	107	I
40	Inter	1	Q8TEV9	SMCR8	251	P62263	RPS14	63	I
174.27	Intra	4	P62937	PPIA	31	P62937	PPIA	82	II
169.57	Intra	10	P06733	ENO1	202	P06733	ENO1	197	II
163.84	Intra	3	P61604	HSPE1	56	P61604	HSPE1	56	II
152.63	Intra	3	P21333	FLNA	691	P21333	FLNA	771	II
151.7	Inter	4	Q99623	PHB2	262	P35232	PHB	202	II
150.77	Intra	23	P06733	ENO1	71	P06733	ENO1	5	II
148.21	Intra	1	P61604	HSPE1	54	P61604	HSPE1	56	II
144.83	Intra	11	P13639	EEF2	445	P13639	EEF2	426	II
144.38	Intra	2	Q14254	FLOT2	307	Q14254	FLOT2	321	II
143	Intra	11	P18669	PGAM1	100	P18669	PGAM1	251	II
140.72	Intra	7	P18669	PGAM1	100	P18669	PGAM1	113	II
138.26	Inter	1	Q01518	CAP1	287	P68133	ACTA1	63	II
137.5	Intra	11	P06733	ENO1	89	P06733	ENO1	80	II
137.14	Intra	4	P31153	MAT2A	88	P31153	MAT2A	81	II
135.86	Intra	4	P62937	PPIA	76	P62937	PPIA	44	II
135.35	Intra	3	P0DMV9	HSPA1B	100	P0DMV9	HSPA1B	77	II
134.81	Inter	3	O75955	FLOT1	302	Q14254	FLOT2	321	II
133.99	Intra	2	Q15149	PLEC	1725	Q15149	PLEC	1718	II
132.8	Intra	2	P16403	H1-	90	P16403	H1-	110	II
132.79	Intra	2	P00558	PGK1	75	P00558	PGK1	30	II
131.34	Intra	2	P07900	HSP90AA1	632	P07900	HSP90AA1	615	II
131.3	Intra	9	P16403	H1-	106	P16403	H1-	110	II
130.28	Intra	1	P00918	CA2	80	P00918	CA2	45	II
128.89	Intra	4	P29401	TKT	260	P29401	TKT	319	II
127.95	Inter	4	P50990	CCT8	400	P40227	CCT6A	199	II
127.53	Intra	9	P0DMV9	HSPA1B	246	P0DMV9	HSPA1B	251	II
126.05	Intra	3	P0DPI2	GATD3A	233	P0DPI2	GATD3A	219	II
124.59	Intra	2	P50914	RPL14	204	P50914	RPL14	187	II
123.53	Intra	14	P23528	CFL1	22	P23528	CFL1	19	II
119.58	Intra	10	P24534	EEF1B2	129	P24534	EEF1B2	133	II
119.41	Intra	9	P62937	PPIA	131	P62937	PPIA	28	II
118.32	Intra	1	P18669	PGAM1	100	P18669	PGAM1	253	II
118.18	Intra	4	Q9Y617	PSAT1	323	Q9Y617	PSAT1	363	II
117.62	Intra	6	P0DMV9	HSPA1B	507	P0DMV9	HSPA1B	512	II
115.97	Intra	2	P05204	HMGN2	36	P05204	HMGN2	43	II
115.01	Intra	1	P40925	MDH1	110	P40925	MDH1	103	II
114.84	Intra	5	P62937	PPIA	31	P62937	PPIA	44	II
114.67	Intra	2	P29401	TKT	319	P29401	TKT	314	II
113.97	Intra	3	P08238	HSP90AB1	624	P08238	HSP90AB1	607	II
113.07	Intra	1	P19338	NCL	87	P19338	NCL	96	II
111.69	Intra	5	P16949	STMN1	119	P16949	STMN1	100	II
110.81	Intra	1	P49411	#N/A	91	P49411	#N/A	79	II
110.43	Intra	5	Q96A72	MAGOHB	43	Q96A72	MAGOHB	50	II
107.73	Intra	9	P16949	STMN1	109	P16949	STMN1	100	II
107.73	Intra	4	Q8NC51	SERBP1	320	Q8NC51	SERBP1	327	II
107.73	Intra	3	P0DMV9	HSPA1B	500	P0DMV9	HSPA1B	512	II
107.29	Intra	1	P39019	RPS19	1	P39019	RPS19	143	II
107.29	Intra	2	P05204	HMGN2	40	P05204	HMGN2	43	II
107.15	Intra	2	P16949	STMN1	119	P16949	STMN1	109	II
107.15	Intra	1	P00558	PGK1	11	P00558	PGK1	191	II
106.91	Intra	1	P15259	PGAM2	100	P15259	PGAM2	253	II
106.76	Intra	3	P53999	SUB1	53	P53999	SUB1	78	II
105.42	Intra	1	Q06830	PRDX1	185	Q06830	PRDX1	197	II
105.14	Intra	3	P62826	RAN	38	P62826	RAN	60	II
104.64	Intra	7	P00558	PGK1	141	P00558	PGK1	131	II
103.79	Inter	3	P39019	RPS19	144	P62851	RPS25	98	II
103.74	Intra	2	P82933	MRPS9	325	P82933	MRPS9	287	II
103.28	Intra	7	P30041	PRDX6	209	P30041	PRDX6	56	II
102.98	Intra	4	P07900	HSP90AA1	631	P07900	HSP90AA1	585	II
102.22	Intra	8	Q5VTE0	EEF1A1P5	439	Q5VTE0	EEF1A1P5	385	II
101.72	Intra	1	P62826	RAN	99	P62826	RAN	134	II
101.72	Intra	1	P06733	ENO1	81	P06733	ENO1	5	II
101.41	Intra	5	P13639	EEF2	259	P13639	EEF2	275	II
101.25	Intra	1	P26038	MSN	64	P26038	MSN	3	II
101.23	Intra	7	P09429	HMGB1	157	P09429	HMGB1	165	II
100.36	Intra	1	P29692	EEF1D	185	P29692	EEF1D	189	II
99.51	Intra	4	P12956	XRCC6	468	P12956	XRCC6	516	II
99.23	Intra	2	P19338	NCL	71	P19338	NCL	80	II
99.23	Intra	2	P0DMV9	HSPA1B	159	P0DMV9	HSPA1B	512	II
98.81	Intra	2	P18669	PGAM1	251	P18669	PGAM1	113	II
98.51	Intra	2	Q9HB71	CACYBP	41	Q9HB71	CACYBP	33	II
97.31	Intra	7	P06733	ENO1	420	P06733	ENO1	434	II
97.31	Intra	4	P00558	PGK1	139	P00558	PGK1	131	II
97.31	Intra	3	Q9GZV4	EIF5A2	39	Q9GZV4	EIF5A2	27	II
95.79	Intra	3	P50914	RPL14	177	P50914	RPL14	187	II
95.74	Intra	2	Q06830	PRDX1	7	Q06830	PRDX1	197	II
94.4	Inter	7	O75955	FLOT1	193	Q14254	FLOT2	211	II
93.6	Intra	2	P00558	PGK1	133	P00558	PGK1	141	II
93.6	Intra	2	P50914	RPL14	177	P50914	RPL14	165	II
93.6	Intra	2	Q8NC51	SERBP1	310	Q8NC51	SERBP1	321	II
93.6	Inter	2	P57053	H2BS1	86	Q93077	#N/A	37	II
92.73	Intra	7	Q8IZP2	ST13P4	156	Q8IZP2	ST13P4	149	II
92.69	Intra	2	P25787	PSMA2	53	P25787	PSMA2	64	II
92.69	Intra	3	P16949	STMN1	80	P16949	STMN1	100	II
92.69	Intra	7	P06733	ENO1	92	P06733	ENO1	80	II
92.68	Inter	1	P62424	RPL7A	34	Q8NC51	SERBP1	39	II
92.28	Intra	27	P06733	ENO1	197	P06733	ENO1	60	II
92.08	Intra	4	P09429	HMGB1	30	P09429	HMGB1	59	II
91.32	Intra	1	P46777	RPL5	188	P46777	RPL5	178	II
91.09	Intra	1	P20962	PTMS	27	P20962	PTMS	20	II
90.99	Intra	2	P61978	#N/A	66	P61978	#N/A	60	II
90.54	Intra	2	P36578	RPL4	380	P36578	RPL4	384	II
89.9	Intra	6	P10809	HSPD1	58	P10809	HSPD1	75	II
89.7	Intra	1	Q92522	#N/A	143	Q92522	#N/A	146	II
88.73	Intra	1	Q9HC38	GLOD4	205	Q9HC38	GLOD4	185	II
88.68	Intra	1	P09622	#N/A	104	P09622	#N/A	267	II
88.35	Intra	8	P11142	HSPA8	246	P11142	HSPA8	251	II
87.76	Intra	1	Q12931	TRAP1	332	Q12931	TRAP1	369	II
87.7	Intra	1	P31939	#N/A	14	P31939	#N/A	66	II
87.26	Intra	2	Q13442	PDAP1	162	Q13442	PDAP1	157	II
87.26	Intra	1	Q9Y3U8	RPL36	1	Q9Y3U8	RPL36	16	II
86.87	Inter	1	Q99623	PHB2	216	P35232	PHB	202	II
86.63	Intra	1	P22102	GART	852	P22102	GART	977	II
86.34	Intra	6	P40925	MDH1	239	P40925	MDH1	236	II
86.34	Intra	16	P0DMV9	HSPA1B	88	P0DMV9	HSPA1B	257	II
86.34	Inter	4	P62899	RPL31	70	P20290	#N/A	67	II
86.16	Inter	7	Q15181	PPA1	228	O75830	SERPINI2	157	II
86.01	Intra	1	Q8WW12	PCNP	167	Q8WW12	PCNP	152	II
85.08	Intra	1	Q5VTE0	EEF1A1P5	392	Q5VTE0	EEF1A1P5	457	II
84.36	Intra	1	P34932	HSPA4	53	P34932	HSPA4	272	II
84.06	Intra	1	Q969Q0	RPL36AL	22	Q969Q0	RPL36AL	6	II
84.02	Intra	5	P68036	UBE2L3	138	P68036	UBE2L3	146	II
84.02	Intra	1	Q06830	PRDX1	178	Q06830	PRDX1	197	II
83.61	Intra	1	Q14254	FLOT2	321	Q14254	FLOT2	305	II
82.54	Intra	2	P18669	PGAM1	254	P18669	PGAM1	113	II
81.96	Intra	2	P09429	HMGB1	86	P09429	HMGB1	88	II
81.67	Intra	2	P19338	NCL	80	P19338	NCL	88	II
81.67	Intra	4	P16403	H1-	109	P16403	H1-	52	II
81.36	Intra	2	P23588	EIF4B	343	P23588	EIF4B	337	II
81	Intra	1	P36578	RPL4	375	P36578	RPL4	384	II
80.57	Inter	8	Q93077	#N/A	37	P62807	H2BC10	86	II
80.44	Intra	4	Q06830	PRDX1	120	Q06830	PRDX1	7	II
79.83	Intra	1	P13639	EEF2	259	P13639	EEF2	252	II
79.45	Intra	2	P27816	MAP4	852	P27816	MAP4	847	II
79.12	Intra	1	O75083	WDR1	95	O75083	WDR1	115	II
79.02	Intra	1	P62807	H2BC10	117	P62807	H2BC10	126	II
78.62	Inter	3	Q14254	FLOT2	350	O75955	FLOT1	340	II
78.62	Intra	1	Q92945	KHSRP	266	Q92945	KHSRP	257	II
78.19	Intra	2	Q32P51	#N/A	105	Q32P51	#N/A	87	II
78.17	Intra	2	P62280	RPS11	45	P62280	RPS11	144	II
78.16	Intra	2	P19338	NCL	102	P19338	NCL	110	II
78.16	Intra	2	P36578	RPL4	374	P36578	RPL4	384	II
78.16	Intra	4	P34932	HSPA4	773	P34932	HSPA4	766	II
78	Intra	2	Q00839	HNRNPU	21	Q00839	HNRNPU	28	II
77.94	Intra	1	P19338	NCL	70	P19338	NCL	55	II
77.93	Intra	2	P16403	H1-	168	P16403	H1-	172	II
77.91	Intra	2	P0DMV9	HSPA1B	77	P0DMV9	HSPA1B	257	II
77.74	Intra	1	P62807	H2BC10	117	P62807	H2BC10	121	II
77.28	Intra	3	P04075	ALDOA	200	P04075	ALDOA	13	II
76.85	Intra	5	P04406	GAPDH	215	P04406	GAPDH	194	II
76.85	Intra	1	P50914	RPL14	172	P50914	RPL14	187	II
76.77	Intra	1	P36578	RPL4	364	P36578	RPL4	380	II
76.27	Intra	2	Q99729	HNRNPAB	223	Q99729	HNRNPAB	214	II
76.05	Intra	1	P35579	MYH9	1219	P35579	MYH9	1212	II
75.94	Intra	2	P00505	GOT2	338	P00505	GOT2	82	II
75.94	Intra	3	P24534	EEF1B2	129	P24534	EEF1B2	132	II
75.31	Inter	2	P0DMV9	HSPA1B	246	Q96MF2	#N/A	91	II
74.89	Inter	2	P62906	RPL10A	91	P61247	RPS3A	5	II
74.74	Intra	1	P0DMV9	HSPA1B	159	P0DMV9	HSPA1B	507	II
74.38	Inter	2	P62807	H2BC10	109	Q71DI3	H3C13	80	II
73.89	Intra	1	P13693	TPT1	123	P13693	TPT1	93	II
73.72	Inter	2	P62807	H2BC10	109	Q7Z5J8	ANKAR	1294	II
73.62	Inter	3	P62807	H2BC10	35	Q93077	#N/A	37	II
73.51	Intra	1	P62258	#N/A	50	P62258	#N/A	123	II
73.51	Intra	2	P19338	NCL	88	P19338	NCL	96	II
72.73	Intra	1	P49736	#N/A	216	P49736	#N/A	200	II
72.73	Intra	2	Q9Y520	#N/A	983	Q9Y520	#N/A	988	II
72.73	Intra	2	P62826	RAN	37	P62826	RAN	28	II
72.35	Intra	1	Q5VTE0	EEF1A1P5	443	Q5VTE0	EEF1A1P5	385	II
72.34	Intra	4	P09429	HMGB1	59	P09429	HMGB1	55	II
72.34	Intra	1	O95218	ZRANB2	46	O95218	ZRANB2	59	II
72.34	Intra	1	P84098	RPL19	152	P84098	RPL19	149	II
72.05	Intra	2	Q14566	#N/A	654	Q14566	#N/A	646	II
72.02	Intra	1	P49736	#N/A	216	P49736	#N/A	224	II
72	Intra	1	Q15149	PLEC	1520	Q15149	PLEC	1528	II
71.95	Intra	2	P00441	SOD1	137	P00441	SOD1	71	II
71.95	Intra	1	P62807	H2BC10	12	P62807	H2BC10	21	II
71.85	Intra	2	P16949	STMN1	43	P16949	STMN1	53	II
71.79	Inter	3	Q14254	FLOT2	211	O75955	FLOT1	219	II
71.79	Intra	2	P07197	NEFM	898	P07197	NEFM	902	II
71.75	Intra	3	P06733	ENO1	60	P06733	ENO1	54	II
71.75	Inter	2	P26373	RPL13	136	P42766	RPL35	118	II
71.75	Intra	1	P62910	RPL32	106	P62910	RPL32	109	II
71.65	Intra	9	Q5VTE0	EEF1A1P5	439	Q5VTE0	EEF1A1P5	386	II
71.5	Intra	1	P06733	ENO1	202	P06733	ENO1	193	II
71.43	Intra	2	P22626	HNRNPA2B1	104	P22626	HNRNPA2B1	94	II
71.38	Inter	2	P16403	H1-	106	Q9H0E3	#N/A	674	II
71.3	Inter	1	Q16778	H2BC21	35	Q93077	#N/A	37	II
71.07	Intra	2	P07900	HSP90AA1	585	P07900	HSP90AA1	576	II
71.03	Intra	1	P46777	RPL5	276	P46777	RPL5	284	II
70.91	Intra	2	P07197	NEFM	307	P07197	NEFM	314	II
70.91	Intra	2	P09429	HMGB1	114	P09429	HMGB1	86	II
70.86	Intra	2	P09429	HMGB1	165	P09429	HMGB1	177	II
70.86	Intra	2	P62807	H2BC10	6	P62807	H2BC10	17	II
70.86	Intra	1	O60814	H2BC12	117	O60814	H2BC12	126	II
70.86	Intra	1	P20290	#N/A	86	P20290	#N/A	75	II
70.86	Intra	3	Q8IZP2	ST13P4	156	Q8IZP2	ST13P4	186	II
70.69	Intra	2	P16403	H1-	106	P16403	H1-	52	II
70.49	Intra	1	P26583	HMGB2	59	P26583	HMGB2	55	II
70.49	Intra	1	Q5VTE0	EEF1A1P5	443	Q5VTE0	EEF1A1P5	453	II
70.49	Intra	3	Q9Y5L4	TIMM13	49	Q9Y5L4	TIMM13	45	II
70.49	Intra	5	P09429	HMGB1	157	P09429	HMGB1	150	II
70.2	Intra	1	Q5VTE0	EEF1A1P5	450	Q5VTE0	EEF1A1P5	457	II
70	Intra	2	P16402	H1-	107	P16402	H1-	111	II
69.64	Intra	1	P40227	CCT6A	261	P40227	CCT6A	265	II
67.76	Intra	1	Q96BR5	COA7	195	Q96BR5	COA7	211	II
67.76	Inter	1	P0DMV9	HSPA1B	88	Q8WXG1	RSAD2	358	II
67.76	Intra	1	P19338	NCL	71	P19338	NCL	55	II
67.76	Intra	1	Q5QNW6	#N/A	6	Q5QNW6	#N/A	21	II
67.76	Intra	1	P09429	HMGB1	114	P09429	HMGB1	82	II
67.68	Intra	4	P31946	YWHAB	51	P31946	YWHAB	122	II
67.33	Intra	2	P50914	RPL14	172	P50914	RPL14	165	II
67.33	Intra	1	P10412	H1-	34	P10412	H1-	26	II
67.12	Intra	1	P50991	CCT4	21	P50991	CCT4	29	II
67.03	Intra	1	P16949	STMN1	70	P16949	STMN1	80	II
67.03	Intra	2	P06748	NPM1	212	P06748	NPM1	202	II
66.99	Intra	1	P06748	NPM1	202	P06748	NPM1	223	II
66.99	Inter	1	P46779	RPL28	99	Q02878	RPL6	108	II
66.99	Inter	3	P19338	NCL	63	P17706	#N/A	358	II
66.99	Intra	1	P62913	RPL11	52	P62913	RPL11	67	II
66.94	Intra	2	Q92598	HSPH1	790	Q92598	HSPH1	786	II
66.92	Intra	1	P18669	PGAM1	100	P18669	PGAM1	254	II
66.8	Intra	4	P16949	STMN1	104	P16949	STMN1	119	II
65.9	Intra	2	Q5VTE0	EEF1A1P5	439	Q5VTE0	EEF1A1P5	450	II
65.9	Intra	2	P19338	NCL	403	P19338	NCL	427	II
65.67	Intra	1	P06576	#N/A	480	P06576	#N/A	522	II
65.44	Intra	1	P62807	H2BC10	1	P62807	H2BC10	17	II
65.33	Intra	1	P11717	IGF2R	511	P11717	IGF2R	527	II
65.31	Intra	1	P50914	RPL14	199	P50914	RPL14	193	II
65.26	Intra	1	P53999	SUB1	29	P53999	SUB1	41	II
64.56	Intra	4	P50914	RPL14	177	P50914	RPL14	171	II
64.56	Intra	3	P38646	HSPA9	300	P38646	HSPA9	291	II
64.56	Intra	3	P0DMV9	HSPA1B	100	P0DMV9	HSPA1B	257	II
64.56	Intra	2	P14625	HSP90B1	663	P14625	HSP90B1	683	II
64.56	Intra	3	P43487	RANBP1	150	P43487	RANBP1	154	II
64.4	Intra	2	P41252	IARS1	375	P41252	IARS1	382	II
64.4	Inter	2	P62807	H2BC10	86	Q7L7L0	#N/A	37	II
64.4	Intra	3	Q13347	EIF3I	282	Q13347	EIF3I	264	II
64.4	Intra	2	Q5VTE0	EEF1A1P5	443	Q5VTE0	EEF1A1P5	386	II
64.4	Inter	2	Q86WS4	C12orf40	468	Q8TDB6	DTX3L	460	II
64.4	Intra	3	P06748	NPM1	223	P06748	NPM1	230	II
64.4	Intra	1	Q06830	PRDX1	178	Q06830	PRDX1	192	II
64.28	Intra	2	P62424	RPL7A	131	P62424	RPL7A	121	II
64.21	Intra	7	O75347	TBCA	28	O75347	TBCA	21	II
64	Intra	1	P13639	EEF2	857	P13639	EEF2	598	II
63.65	Intra	2	P61081	UBE2M	21	P61081	UBE2M	26	II
63.58	Intra	4	O75955	FLOT1	285	O75955	FLOT1	277	II
63.58	Intra	1	P20962	PTMS	15	P20962	PTMS	23	II
63.56	Intra	1	P06748	NPM1	229	P06748	NPM1	236	II
63.05	Inter	1	P35232	PHB	208	Q99623	PHB2	218	II
62.93	Intra	1	P40227	CCT6A	280	P40227	CCT6A	273	II
62.72	Intra	2	P09429	HMGB1	82	P09429	HMGB1	3	II
62.72	Inter	1	Q99623	PHB2	218	P35232	PHB	207	II
62.71	Intra	1	P84098	RPL19	180	P84098	RPL19	190	II
62.66	Intra	1	P36578	RPL4	364	P36578	RPL4	375	II
62.55	Intra	1	P31946	YWHAB	70	P31946	YWHAB	77	II
62.55	Intra	1	P19338	NCL	102	P19338	NCL	116	II
62.46	Intra	1	Q9Y617	PSAT1	333	Q9Y617	PSAT1	318	II
62.39	Intra	2	P22626	HNRNPA2B1	112	P22626	HNRNPA2B1	94	II
62.39	Intra	3	Q9H2G2	SLK	1044	Q9H2G2	SLK	1040	II
62.39	Inter	1	O75955	FLOT1	220	Q14254	FLOT2	216	II
62.39	Intra	2	Q71DI3	H3C13	24	Q71DI3	H3C13	5	II
62.39	Inter	1	P62805	H4-	6	Q71DI3	H3C13	19	II
62.2	Inter	2	Q96J66	#N/A	353	P31948	STIP1	347	II
61.4	Inter	1	P12236	#N/A	43	P62805	H4-	6	II
61.26	Intra	1	P26373	RPL13	136	P26373	RPL13	118	II
61.12	Intra	1	P08238	HSP90AB1	568	P08238	HSP90AB1	577	II
61.12	Inter	1	P62906	RPL10A	47	Q969Q0	RPL36AL	6	II
60.87	Inter	1	P06733	ENO1	434	Q13635	PTCH1	82	II
60.87	Intra	1	Q15651	HMGN3	42	Q15651	HMGN3	45	II
60.65	Intra	1	P62280	RPS11	144	P62280	RPS11	153	II
60.4	Intra	3	P53999	SUB1	53	P53999	SUB1	41	II
60.4	Intra	8	P06733	ENO1	193	P06733	ENO1	60	II
60.36	Inter	1	P16403	H1-	196	Q71DI3	H3C13	19	II
59.64	Intra	1	Q13310	#N/A	284	Q13310	#N/A	277	II
59.56	Intra	1	P06733	ENO1	326	P06733	ENO1	330	II
59.29	Intra	2	P62081	RPS7	155	P62081	RPS7	147	II
59.21	Inter	3	P02768	ALB	229	P63220	RPS21	74	II
59.03	Intra	2	P22234	PAICS	36	P22234	PAICS	47	II
58.98	Intra	1	P53999	SUB1	53	P53999	SUB1	38	II
58.82	Inter	1	Q5JSL3	#N/A	1574	Q01105	SET	177	II
58.66	Intra	1	P38646	HSPA9	300	P38646	HSPA9	288	II
58.66	Inter	1	P26373	RPL13	210	P62906	RPL10A	56	II
58.66	Inter	1	P62807	H2BC10	86	Q96KN7	#N/A	985	II
58.64	Intra	1	P06733	ENO1	80	P06733	ENO1	5	II
58.55	Intra	1	Q9Y5K8	ATP6V1D	20	Q9Y5K8	ATP6V1D	24	II
58.55	Inter	2	Q92896	GLG1	1048	Q8TDB6	DTX3L	460	II
58.55	Inter	1	P26373	RPL13	209	P62906	RPL10A	56	II
58.16	Inter	3	P12277	CKB	313	Q92800	#N/A	30	II
58.11	Intra	2	P46777	RPL5	277	P46777	RPL5	283	II
57.79	Intra	1	Q93079	H2BC9	6	Q93079	H2BC9	17	II
57.71	Intra	1	P50914	RPL14	204	P50914	RPL14	196	II
57.71	Intra	1	P07197	NEFM	910	P07197	NEFM	898	II
57.6	Intra	1	P31948	STIP1	73	P31948	STIP1	51	II
57.5	Intra	2	P11142	HSPA8	88	P11142	HSPA8	257	II
57.5	Inter	1	P04075	ALDOA	99	Q969P5	#N/A	66	II
57.43	Intra	1	P14324	FDPS	264	P14324	FDPS	257	II
57.1	Intra	2	Q15056	EIF4H	120	Q15056	EIF4H	130	II
57.07	Intra	1	P09429	HMGB1	146	P09429	HMGB1	150	II
56.89	Intra	2	P09429	HMGB1	167	P09429	HMGB1	173	II
56.48	Inter	1	Q9NPG4	PCDH12	1167	P06733	ENO1	80	II
56.47	Intra	2	P06733	ENO1	54	P06733	ENO1	197	II
56.47	Intra	1	P06733	ENO1	233	P06733	ENO1	197	II
56.47	Inter	2	P62807	H2BC10	126	Q6FI13	H2AC18	16	II
56.47	Inter	2	P62807	H2BC10	121	P0C0S8	H2AC11	16	II
56.47	Intra	1	P62280	RPS11	144	P62280	RPS11	152	II
56.41	Inter	2	P48664	SLC1A6	551	Q8TDB6	DTX3L	460	II
56.41	Inter	1	Q9NPL8	#N/A	64	P17540	#N/A	276	II
56.09	Intra	1	O14737	PDCD5	110	O14737	PDCD5	98	II
56.09	Inter	1	P20962	PTMS	18	O43182	ARHGAP6	267	II
56.05	Intra	1	O00154	ACOT7	362	O00154	ACOT7	369	II
55.98	Intra	1	Q6L8Q7	#N/A	61	Q6L8Q7	#N/A	84	II
55.68	Inter	1	P39019	RPS19	143	P62851	RPS25	98	II
55.52	Intra	1	O75390	CS	76	O75390	CS	464	II
55.46	Intra	2	P51991	#N/A	118	P51991	#N/A	108	II
55.44	Inter	4	Q969Q0	RPL36AL	22	P62906	RPL10A	56	II
55.13	Intra	2	P10412	H1-	200	P10412	H1-	190	II
55.13	Inter	1	O60814	H2BC12	121	P0C0S8	H2AC11	16	II
54.89	Intra	1	P05455	SSB	352	P05455	SSB	360	II
54.89	Intra	1	P07954	#N/A	256	P07954	#N/A	263	II
54.79	Intra	1	P16403	H1-	194	P16403	H1-	204	II
54.76	Inter	1	Q71DI3	H3C13	24	P62805	H4-	6	II
54.76	Intra	1	P50914	RPL14	204	P50914	RPL14	193	II
54.76	Intra	1	P19338	NCL	70	P19338	NCL	80	II
54.76	Inter	1	P62805	H4-	13	Q71DI3	H3C13	19	II
54.67	Intra	1	P0DMV9	HSPA1B	507	P0DMV9	HSPA1B	190	II
54.58	Intra	1	P83731	RPL24	124	P83731	RPL24	135	II
54.53	Intra	1	P09429	HMGB1	86	P09429	HMGB1	90	II
54.53	Intra	1	P00441	SOD1	129	P00441	SOD1	76	II
54.53	Inter	1	Q00839	HNRNPU	21	Q8N883	#N/A	248	II
54.53	Intra	1	P21333	FLNA	994	P21333	FLNA	975	II
54.53	Intra	1	Q71DI3	H3C13	10	Q71DI3	H3C13	19	II
54.53	Inter	1	P62805	H4-	9	Q71DI3	H3C13	19	II
54.41	Intra	2	P17812	#N/A	466	P17812	#N/A	460	II
54.41	Intra	1	P09429	HMGB1	86	P09429	HMGB1	7	II
54.41	Inter	1	P48960	#N/A	370	Q96MU7	#N/A	48	II
53.71	Intra	1	P09429	HMGB1	114	P09429	HMGB1	1	II
53.52	Inter	4	Q969Q0	RPL36AL	6	P62906	RPL10A	56	II
53.52	Intra	2	P39019	RPS19	144	P39019	RPS19	23	II
53.52	Intra	1	P00558	PGK1	199	P00558	PGK1	191	II
53.48	Inter	2	Q02878	RPL6	239	Q96QU6	#N/A	39	II
53.47	Intra	1	P62841	RPS15	65	P62841	RPS15	58	II
53.23	Inter	4	O75955	FLOT1	195	Q14254	FLOT2	216	II
53.23	Inter	1	P16403	H1-	191	Q15003	#N/A	210	II
53.23	Inter	1	P62750	#N/A	14	Q9UKX7	#N/A	42	II
53.1	Intra	2	Q71DI3	H3C13	24	Q71DI3	H3C13	19	II
52.93	Intra	1	P13693	TPT1	93	P13693	TPT1	89	II
52.59	Inter	1	P31946	YWHAB	51	Q5VX52	#N/A	307	II
52.59	Inter	1	P0DMV9	HSPA1B	246	P54277	#N/A	626	II
52.59	Intra	1	P37802	TAGLN2	171	P37802	TAGLN2	156	II
52.59	Intra	2	P27797	CALR	48	P27797	CALR	41	II
52.45	Intra	1	Q06830	PRDX1	190	Q06830	PRDX1	197	II
52.33	Inter	3	Q96JM4	LRRIQ1	248	Q6AI14	SLC9A4	522	II
52.23	Inter	1	P62906	RPL10A	45	Q969Q0	RPL36AL	6	II
52.23	Inter	1	Q9H172	ABCG4	173	Q8TDB6	DTX3L	460	II
52	Intra	1	P10809	HSPD1	133	P10809	HSPD1	125	II
52	Inter	1	P62913	RPL11	52	Q5T4T6	SYCP2L	378	II
51.81	Inter	2	P62807	H2BC10	86	P16104	H2AX	37	II
51.81	Inter	1	Q71DI3	H3C13	123	Q6FI13	H2AC18	120	II
51.81	Inter	1	P62807	H2BC10	117	P62805	H4-	9	II
51.81	Intra	1	P62807	H2BC10	35	P62807	H2BC10	86	II
51.79	Intra	2	Q7KZF4	SND1	491	Q7KZF4	SND1	497	II
51.77	Inter	3	Q96Q83	ALKBH3	162	P06733	ENO1	80	II
51.05	Inter	1	P23396	#N/A	201	P60866	#N/A	30	II
51	Intra	1	P50914	RPL14	172	P50914	RPL14	164	II
50.97	Intra	2	Q15056	EIF4H	123	Q15056	EIF4H	130	II
50.4	Intra	1	P35268	RPL22	10	P35268	RPL22	5	II
50.4	Intra	1	Q15181	PPA1	228	Q15181	PPA1	234	II
50.4	Intra	1	P62807	H2BC10	117	P62807	H2BC10	17	II
50.34	Intra	1	Q9NR45	NANS	61	Q9NR45	NANS	85	II
50.34	Intra	1	Q5VTE0	EEF1A1P5	444	Q5VTE0	EEF1A1P5	453	II
50.34	Inter	1	P62807	H2BC10	86	Q03936	#N/A	0	II
50.31	Inter	2	P62807	H2BC10	86	P40938	RFC3	218	II
50.29	Intra	1	P62937	PPIA	82	P62937	PPIA	44	II
50.15	Intra	2	Q99832	CCT7	144	Q99832	CCT7	148	II
50.04	Intra	1	P00918	CA2	45	P00918	CA2	256	II
50.04	Intra	1	P16403	H1-	106	P16403	H1-	117	II
50.04	Inter	1	P0DMV9	HSPA1B	559	P23786	#N/A	431	II
50.02	Inter	1	P62807	H2BC10	13	Q71DI3	H3C13	19	II
49.59	Intra	1	Q00839	HNRNPU	215	Q00839	HNRNPU	213	II
49.54	Inter	1	Q13813	SPTAN1	613	Q01082	SPTBN1	1824	II
49.54	Inter	1	P35268	RPL22	13	Q9NVU7	#N/A	271	II
49.54	Inter	1	P23528	CFL1	132	Q96JM2	#N/A	1767	II
49.54	Inter	1	P62807	H2BC10	126	P0C0S8	H2AC11	16	II
49.54	Inter	1	O60814	H2BC12	117	P0C0S8	H2AC11	16	II
49.54	Intra	2	Q9UNX3	RPL26L1	41	Q9UNX3	RPL26L1	116	II
49.54	Intra	1	P06733	ENO1	64	P06733	ENO1	54	II
49.35	Inter	1	Q8WYJ6	SEPTIN1	186	Q71DI3	H3C13	15	II
49.35	Inter	1	P62807	H2BC10	117	A6NKN8	#N/A	23	II
49.35	Inter	3	Q9GZV4	EIF5A2	39	O14983	#N/A	544	II
49.35	Intra	1	P83731	RPL24	141	P83731	RPL24	135	II
49.35	Intra	1	P33552	#N/A	11	P33552	#N/A	30	II
49.21	Intra	1	P14618	#N/A	247	P14618	#N/A	256	II
49.1	Intra	1	P16403	H1-	106	P16403	H1-	119	II
48.85	Intra	1	Q9Y2Z4	#N/A	355	Q9Y2Z4	#N/A	367	II
48.76	Inter	1	P62807	H2BC10	109	P62805	H4-	17	II
48.28	Inter	1	P62847	#N/A	130	Q8NC51	SERBP1	39	II
48.17	Intra	1	P07900	HSP90AA1	585	P07900	HSP90AA1	565	II
48.17	Inter	1	Q6ZSC3	#N/A	350	P62280	RPS11	144	II
48.17	Inter	1	P0DMV9	HSPA1B	88	Q96JB1	#N/A	4490	II
48.17	Intra	1	P19338	NCL	102	P19338	NCL	87	II
48.11	Inter	1	Q6PRD1	#N/A	1865	P63220	RPS21	74	II
47.99	Intra	1	Q9UNX3	RPL26L1	41	Q9UNX3	RPL26L1	117	II
47.92	Intra	1	Q15084	PDIA6	150	Q15084	PDIA6	136	II
47.92	Inter	1	P39019	RPS19	143	P62851	RPS25	102	II
47.92	Intra	1	P0DMV9	HSPA1B	526	P0DMV9	HSPA1B	190	II
47.85	Inter	1	Q14254	FLOT2	344	O75955	FLOT1	340	II
47.85	Intra	1	P09429	HMGB1	86	P09429	HMGB1	3	II
47.82	Inter	1	O75955	FLOT1	422	Q86UW6	#N/A	802	II
47.82	Inter	1	P26373	RPL13	211	P62906	RPL10A	56	II
47.75	Inter	1	Q14254	FLOT2	216	O75955	FLOT1	193	II
47.64	Inter	1	Q14254	FLOT2	265	O75955	FLOT1	277	II
47.63	Intra	1	P58876	#N/A	6	P58876	#N/A	17	II
47.6	Intra	1	P19338	NCL	116	P19338	NCL	109	II
47.4	Intra	1	Q06830	PRDX1	168	Q06830	PRDX1	192	II
47.4	Intra	1	Q06830	PRDX1	7	Q06830	PRDX1	192	II
47.4	Intra	1	P09429	HMGB1	141	P09429	HMGB1	150	II
47.07	Intra	1	Q92769	#N/A	51	Q92769	#N/A	10	II
47.07	Intra	2	P16403	H1-	201	P16403	H1-	191	II
47.07	Inter	2	P46779	RPL28	127	P62910	RPL32	1	II
47.07	Intra	1	P00441	SOD1	129	P00441	SOD1	71	II
47.07	Intra	1	P84098	RPL19	181	P84098	RPL19	190	II
47.07	Inter	1	P02768	ALB	438	Q14789	#N/A	1206	II
47.05	Inter	1	Q8WYJ6	SEPTIN1	186	P16403	H1-	52	II
47.05	Intra	2	P99999	CYCS	28	P99999	CYCS	8	II
47.05	Intra	1	P11586	MTHFD1	71	P11586	MTHFD1	364	II
47.05	Intra	1	P06733	ENO1	202	P06733	ENO1	60	II
46.99	Intra	1	P62826	RAN	142	P62826	RAN	99	II
46.8	Intra	1	P09429	HMGB1	114	P09429	HMGB1	3	II
46.75	Inter	1	Q92845	#N/A	400	O75955	FLOT1	422	II
46.62	Intra	1	P62805	H4-	21	P62805	H4-	17	II
46.62	Inter	1	O15525	#N/A	9	Q9HCK4	#N/A	1292	II
46.62	Inter	1	P09429	HMGB1	165	Q9BW71	HIRIP3	174	II
46.62	Inter	1	O75347	TBCA	28	Q9UPS8	#N/A	950	II
46.62	Intra	1	P53999	SUB1	78	P53999	SUB1	78	II
46.62	Intra	1	Q9UQ80	PA2G4	287	Q9UQ80	PA2G4	260	II
46.57	Inter	1	P0DMV9	HSPA1B	100	Q96JB1	#N/A	4490	II
46.57	Inter	1	Q5TBA9	#N/A	483	Q9Y2W2	#N/A	117	II
46.57	Inter	3	Q53GQ0	HSD17B12	299	Q96QZ0	PANX3	163	II
46.57	Inter	1	Q96QZ0	PANX3	163	P63220	RPS21	74	II
46.57	Inter	1	Q8IWZ5	#N/A	678	Q9H8H3	#N/A	34	II
46.46	Intra	1	P49327	#N/A	787	P49327	#N/A	673	II
46.46	Intra	1	P49411	#N/A	286	P49411	#N/A	347	II
46.35	Inter	1	O00231	#N/A	185	Q9HBJ7	#N/A	127	II
46.35	Intra	1	P43487	RANBP1	179	P43487	RANBP1	83	II
46.13	Intra	1	P16949	STMN1	52	P16949	STMN1	42	II
45.95	Intra	1	Q04760	#N/A	148	Q04760	#N/A	44	II
45.86	Inter	1	Q9NPG4	PCDH12	1159	P06733	ENO1	80	II
45.75	Intra	1	P29966	MARCKS	176	P29966	MARCKS	172	II
45.63	Inter	1	P61604	HSPE1	70	Q9NR50	EIF2B3	189	II
45.63	Inter	1	Q14254	FLOT2	416	Q9NZB8	#N/A	625	II
45.16	Inter	1	P09429	HMGB1	30	Q13191	#N/A	469	II
45.08	Intra	1	P0DMV9	HSPA1B	246	P0DMV9	HSPA1B	250	II
45.08	Intra	1	P11142	HSPA8	246	P11142	HSPA8	250	II
45.08	Inter	1	Q6IPM2	#N/A	468	Q92896	GLG1	1048	II
45.03	Intra	1	Q5VTE0	EEF1A1P5	392	Q5VTE0	EEF1A1P5	378	II
44.86	Inter	1	Q96KR1	#N/A	495	P62937	PPIA	28	II
44.8	Inter	1	P20290	#N/A	86	P21359	#N/A	1385	II
44.8	Intra	1	P23528	CFL1	19	P23528	CFL1	127	II
44.8	Intra	1	P11021	HSPA5	287	P11021	HSPA5	294	II
44.8	Intra	1	Q06830	PRDX1	93	Q06830	PRDX1	192	II
44.8	Inter	1	O75347	TBCA	28	O15392	#N/A	110	II
44.8	Inter	1	P35580	#N/A	1842	Q9NZ56	#N/A	42	II
44.72	Inter	1	Q96QD9	#N/A	115	P02768	ALB	229	II
44.72	Inter	1	P52179	#N/A	1457	Q9UFE4	#N/A	289	II
44.72	Intra	1	P16403	H1-	199	P16403	H1-	204	II
44.72	Intra	1	Q15785	TOMM34	275	Q15785	TOMM34	305	II
44.69	Intra	1	P07910	HNRNPC	176	P07910	HNRNPC	157	II
44.45	Inter	1	P55010	#N/A	369	P40394	#N/A	47	II
44.45	Intra	1	P04406	GAPDH	145	P04406	GAPDH	117	II
44.2	Inter	1	A6NCN2	#N/A	94	Q06830	PRDX1	197	II
44.19	Inter	1	Q6YP21	#N/A	25	P0DMV9	HSPA1B	159	II
44.14	Inter	1	Q9UJ70	#N/A	57	P07910	HNRNPC	98	II
44.12	Inter	1	P62906	RPL10A	106	Q9Y2V0	#N/A	27	II
43.63	Inter	1	P62424	RPL7A	34	P49207	#N/A	105	II
43.63	Intra	1	O76021	#N/A	385	O76021	#N/A	374	II
43.08	Inter	1	Q9BZY9	#N/A	236	P09429	HMGB1	165	II
43.07	Inter	1	P39023	#N/A	393	P24534	EEF1B2	132	II
43.07	Inter	1	P47914	#N/A	82	Q9HAY2	#N/A	65	II
43	Inter	1	P62847	#N/A	32	Q96C92	#N/A	305	II
43	Intra	1	P09429	HMGB1	86	P09429	HMGB1	1	II
43	Intra	1	Q9NPD8	#N/A	180	Q9NPD8	#N/A	192	II
42.99	Inter	1	P22061	PCMT1	4	Q08881	ITK	387	II
42.93	Intra	2	P20290	#N/A	75	P20290	#N/A	67	II
42.87	Inter	1	Q8NCY6	MSANTD4	316	P02768	ALB	229	II
42.87	Inter	1	Q7Z3E2	#N/A	407	Q92896	GLG1	1048	II
42.87	Intra	1	P62807	H2BC10	109	P62807	H2BC10	117	II
42.8	Intra	1	Q8IZP2	ST13P4	159	Q8IZP2	ST13P4	186	II
42.74	Inter	1	Q96G01	#N/A	22	P07197	NEFM	754	II
42.72	Inter	1	P35268	RPL22	10	Q9NVU7	#N/A	271	II
42.72	Intra	1	P0DMV9	HSPA1B	559	P0DMV9	HSPA1B	567	II
42.72	Intra	1	P10412	H1-	75	P10412	H1-	32	II
42.72	Intra	1	Q9Y2S6	#N/A	50	Q9Y2S6	#N/A	44	II
42.72	Inter	1	Q9P1Y5	#N/A	1203	P06729	#N/A	113	II
42.21	Inter	1	Q9HAW4	CLSPN	1212	P06733	ENO1	80	II
42.12	Inter	1	P16403	H1-	75	Q93077	#N/A	126	II
42.12	Intra	1	P46778	RPL21	107	P46778	RPL21	115	II
42.11	Intra	1	Q9Y237	PIN4	26	Q9Y237	PIN4	32	II
42.11	Inter	1	Q96T17	#N/A	79	Q14593	#N/A	189	II
42.11	Inter	1	P20929	#N/A	127	P20290	#N/A	67	II
42.1	Inter	2	Q6NSJ2	PHLDB3	607	P06733	ENO1	80	II
42.04	Inter	1	Q9NX74	DUS2	337	Q8TDB6	DTX3L	460	II
41.98	Inter	1	P18669	PGAM1	100	P62910	RPL32	37	II
41.96	Intra	1	Q9UQ80	PA2G4	288	Q9UQ80	PA2G4	260	II
41.94	Inter	1	O75347	TBCA	28	Q8WW22	#N/A	206	II
41.94	Intra	1	O75347	TBCA	31	O75347	TBCA	21	II
41.89	Intra	1	P53999	SUB1	35	P53999	SUB1	41	II
41.65	Intra	1	P53999	SUB1	53	P53999	SUB1	35	II
41.65	Inter	1	Q14254	FLOT2	211	Q96M89	#N/A	336	II
41.65	Intra	1	Q9H307	PNN	238	Q9H307	PNN	262	II
41.57	Intra	1	Q13442	PDAP1	164	Q13442	PDAP1	157	II
41.57	Intra	1	P11940	PABPC1	284	P11940	PABPC1	277	II
41.44	Inter	1	O60814	H2BC12	126	Q6FI13	H2AC18	16	II
41.43	Inter	1	P50991	CCT4	21	P78371	CCT2	119	II
41.4	Intra	1	Q06830	PRDX1	93	Q06830	PRDX1	93	II
41.38	Inter	1	Q96S42	#N/A	269	P12081	#N/A	118	II
41.28	Intra	1	Q9UNP9	#N/A	147	Q9UNP9	#N/A	185	II
41.24	Inter	1	P62807	H2BC10	121	Q6FI13	H2AC18	16	II
41.24	Inter	1	Q5JVG2	#N/A	578	Q07021	C1QBP	98	II
41.24	Inter	2	O60814	H2BC12	121	Q6FI13	H2AC18	16	II
41.23	Intra	1	Q02790	#N/A	354	Q02790	#N/A	282	II
41.22	Intra	1	P06733	ENO1	28	P06733	ENO1	126	II
40.99	Inter	1	Q8N7Z5	#N/A	718	P62937	PPIA	28	II
40.95	Inter	1	P26583	HMGB2	85	Q9NPB9	ACKR4	316	II
40.95	Inter	1	Q9Y210	#N/A	511	Q92896	GLG1	1048	II
40.95	Intra	1	P36578	RPL4	374	P36578	RPL4	348	II
40.95	Inter	1	Q9P2D8	#N/A	1746	P16403	H1-	110	II
40.95	Inter	1	P16403	H1-	75	O15090	#N/A	187	II
40.92	Intra	1	P62807	H2BC10	6	P62807	H2BC10	21	II
40.92	Inter	1	Q96QZ0	PANX3	163	Q6XPS3	#N/A	209	II
40.72	Inter	1	Q8WZ33	MAFIP	83	P06733	ENO1	80	II
40.72	Inter	1	O43708	GSTZ1	32	O75955	FLOT1	277	II
40.71	Inter	1	P51532	#N/A	471	Q7Z4N2	#N/A	339	II
40.45	Inter	1	Q8WYJ6	SEPTIN1	186	Q71DI3	H3C13	10	II
40.36	Intra	1	O75347	TBCA	10	O75347	TBCA	17	II

## Sheet: 2_All_XLs_1%_FDR
Max. XlinkX Score	Crosslink Type	# CSMs	Accession A	GeneNameA	Position A	Accession B	GeneNameB	Position B	Replicate
188.81	Inter	2	O75955	FLOT1	302	Q14254	FLOT2	321	I
179.21	Intra	8	P06733	ENO1	202	P06733	ENO1	197	I
177.97	Intra	1	P62937	PPIA	31	P62937	PPIA	82	I
174.64	Intra	2	P61604	HSPE1	56	P61604	HSPE1	56	I
174.21	Intra	14	P18669	PGAM1	100	P18669	PGAM1	251	I
159.65	Intra	5	P18669	PGAM1	100	P18669	PGAM1	113	I
154.34	Intra	4	P29401	TKT	260	P29401	TKT	319	I
153.04	Intra	2	P15259	PGAM2	100	P15259	PGAM2	251	I
148.37	Inter	4	Q99623	PHB2	262	P35232	PHB	202	I
147.75	Intra	14	P13639	EEF2	445	P13639	EEF2	426	I
145.34	Intra	8	P62937	PPIA	131	P62937	PPIA	28	I
144.66	Intra	11	P06733	ENO1	89	P06733	ENO1	80	I
143.86	Intra	5	P62937	PPIA	31	P62937	PPIA	44	I
140.01	Intra	4	Q8WW12	PCNP	167	Q8WW12	PCNP	152	I
138.85	Inter	2	Q01518	CAP1	287	P68133	ACTA1	63	I
138.85	Intra	1	Q06830	PRDX1	168	Q06830	PRDX1	136	I
135.81	Intra	24	P06733	ENO1	71	P06733	ENO1	5	I
133.99	Intra	3	Q15149	PLEC	1725	Q15149	PLEC	1718	I
132.72	Inter	1	Q99623	PHB2	216	P35232	PHB	202	I
132.11	Intra	2	P00505	GOT2	338	P00505	GOT2	82	I
132.01	Intra	9	P24534	EEF1B2	129	P24534	EEF1B2	133	I
128.89	Intra	3	P0DPI2	GATD3A	233	P0DPI2	GATD3A	219	I
126.05	Intra	2	Q06830	PRDX1	7	Q06830	PRDX1	197	I
124.34	Intra	4	Q9Y617	PSAT1	323	Q9Y617	PSAT1	363	I
123.79	Intra	4	P62937	PPIA	76	P62937	PPIA	44	I
123.53	Intra	2	P29401	TKT	319	P29401	TKT	314	I
122.55	Intra	3	Q01518	CAP1	81	Q01518	CAP1	63	I
122.18	Intra	3	Q06830	PRDX1	120	Q06830	PRDX1	7	I
120.49	Intra	2	P50914	RPL14	204	P50914	RPL14	187	I
119.41	Intra	12	P16949	STMN1	109	P16949	STMN1	100	I
118.18	Intra	4	P08238	HSP90AB1	624	P08238	HSP90AB1	607	I
117.62	Intra	10	P16403	H1-	106	P16403	H1-	110	I
116.12	Intra	3	P00558	PGK1	131	P00558	PGK1	139	I
114.89	Intra	5	P31153	MAT2A	88	P31153	MAT2A	81	I
114.78	Intra	7	P00558	PGK1	131	P00558	PGK1	141	I
113.5	Intra	1	P40925	MDH1	110	P40925	MDH1	103	I
112.75	Intra	1	P52272	HNRNPM	388	P52272	HNRNPM	381	I
112.7	Intra	1	Q00839	HNRNPU	21	Q00839	HNRNPU	28	I
111.69	Intra	5	P06733	ENO1	92	P06733	ENO1	80	I
111.28	Inter	5	Q14254	FLOT2	350	O75955	FLOT1	340	I
110.63	Intra	2	P62937	PPIA	82	P62937	PPIA	44	I
110.56	Intra	2	P07900	HSP90AA1	585	P07900	HSP90AA1	565	I
110.43	Intra	3	Q8NC51	SERBP1	310	Q8NC51	SERBP1	321	I
109.88	Intra	7	P0DMV9	HSPA1B	507	P0DMV9	HSPA1B	512	I
109.7	Intra	5	Q5VTE0	EEF1A1P5	439	Q5VTE0	EEF1A1P5	385	I
109.7	Intra	1	P18669	PGAM1	251	P18669	PGAM1	113	I
109.53	Intra	4	Q96A72	MAGOHB	43	Q96A72	MAGOHB	50	I
109.42	Intra	1	O75083	WDR1	95	O75083	WDR1	115	I
107.73	Intra	1	P06733	ENO1	64	P06733	ENO1	5	I
107.43	Intra	1	P0DMV9	HSPA1B	100	P0DMV9	HSPA1B	77	I
107.43	Intra	1	P62807	H2BC10	109	P62807	H2BC10	117	I
107.29	Intra	3	P05204	HMGN2	36	P05204	HMGN2	43	I
107.22	Intra	7	P0DMV9	HSPA1B	246	P0DMV9	HSPA1B	251	I
107.18	Intra	5	P10809	HSPD1	58	P10809	HSPD1	75	I
106.84	Intra	4	P09429	HMGB1	157	P09429	HMGB1	165	I
106.65	Intra	1	P22234	PAICS	36	P22234	PAICS	47	I
106.11	Inter	2	P62424	RPL7A	34	Q8NC51	SERBP1	39	I
104.75	Intra	5	P13639	EEF2	259	P13639	EEF2	275	I
104.64	Intra	3	P00558	PGK1	133	P00558	PGK1	141	I
104.48	Intra	2	Q9Y3U8	RPL36	1	Q9Y3U8	RPL36	16	I
104.25	Intra	1	P16403	H1-	90	P16403	H1-	110	I
103.79	Intra	2	P06733	ENO1	81	P06733	ENO1	5	I
103.79	Intra	2	Q9GZV4	EIF5A2	39	Q9GZV4	EIF5A2	27	I
103.28	Intra	12	P23528	CFL1	22	P23528	CFL1	19	I
102.98	Intra	2	P00441	SOD1	137	P00441	SOD1	71	I
102.87	Intra	2	Q13442	PDAP1	164	Q13442	PDAP1	157	I
102.81	Intra	6	P30041	PRDX6	209	P30041	PRDX6	56	I
102.3	Intra	3	P16403	H1-	106	P16403	H1-	52	I
102.29	Intra	2	Q12931	TRAP1	332	Q12931	TRAP1	369	I
101.39	Intra	1	P31948	STIP1	453	P31948	STIP1	434	I
101.38	Intra	7	P21333	FLNA	771	P21333	FLNA	691	I
100.91	Intra	1	Q969Q0	RPL36AL	22	Q969Q0	RPL36AL	6	I
100.82	Intra	3	P53999	SUB1	53	P53999	SUB1	78	I
100.02	Intra	2	P06733	ENO1	420	P06733	ENO1	434	I
99.51	Intra	2	P29401	TKT	254	P29401	TKT	319	I
99.23	Intra	4	P40925	MDH1	239	P40925	MDH1	236	I
99.23	Intra	1	P07900	HSP90AA1	632	P07900	HSP90AA1	615	I
98.63	Intra	4	Q8IZP2	ST13P4	156	Q8IZP2	ST13P4	149	I
98.51	Intra	1	Q9HB71	CACYBP	41	Q9HB71	CACYBP	33	I
97.6	Inter	1	P62851	RPS25	114	P39019	RPS19	144	I
96.04	Intra	1	P22102	GART	852	P22102	GART	977	I
94.4	Intra	1	P16949	STMN1	42	P16949	STMN1	53	I
94.4	Intra	1	P68036	UBE2L3	145	P68036	UBE2L3	150	I
94.26	Intra	5	P0DMV9	HSPA1B	500	P0DMV9	HSPA1B	512	I
93.15	Intra	2	P12956	XRCC6	461	P12956	XRCC6	468	I
92.28	Intra	2	P0DMV9	HSPA1B	159	P0DMV9	HSPA1B	512	I
92.19	Intra	5	P16403	H1-	109	P16403	H1-	52	I
92.08	Inter	5	P62899	RPL31	70	Q96K17	BTF3L4	18	I
91.09	Intra	4	P16949	STMN1	119	P16949	STMN1	100	I
91.09	Intra	1	Q06830	PRDX1	168	Q06830	PRDX1	197	I
90.57	Intra	3	P62826	RAN	37	P62826	RAN	28	I
89.7	Intra	9	Q5VTE0	EEF1A1P5	439	Q5VTE0	EEF1A1P5	386	I
89.7	Intra	1	Q5VTE0	EEF1A1P5	443	Q5VTE0	EEF1A1P5	385	I
89.37	Inter	4	P62807	H2BC10	35	P0C0S8	H2AC11	37	I
89.05	Intra	2	P62807	H2BC10	6	P62807	H2BC10	17	I
88.64	Intra	2	P16949	STMN1	43	P16949	STMN1	53	I
88.35	Intra	7	P11142	HSPA8	246	P11142	HSPA8	251	I
87.85	Intra	4	P09429	HMGB1	59	P09429	HMGB1	55	I
87.76	Intra	3	P12956	XRCC6	468	P12956	XRCC6	516	I
86.87	Intra	1	P49321	NASP	413	P49321	NASP	417	I
86.87	Intra	2	P07197	NEFM	307	P07197	NEFM	314	I
86.87	Intra	2	P53999	SUB1	53	P53999	SUB1	38	I
86.87	Inter	1	Q99623	PHB2	218	P35232	PHB	202	I
86.63	Intra	2	P19338	NCL	102	P19338	NCL	110	I
86.63	Intra	1	Q99832	CCT7	144	Q99832	CCT7	148	I
86.34	Intra	1	P62937	PPIA	76	P62937	PPIA	49	I
86.34	Intra	9	P0DMV9	HSPA1B	88	P0DMV9	HSPA1B	257	I
86.16	Intra	1	O60814	H2BC12	117	O60814	H2BC12	126	I
86.14	Inter	2	P62807	H2BC10	109	Q71DI3	H3C13	80	I
85.31	Intra	1	P23921	RRM1	88	P23921	RRM1	17	I
85.26	Intra	3	P16949	STMN1	104	P16949	STMN1	119	I
85.08	Intra	1	P19338	NCL	88	P19338	NCL	96	I
85.08	Intra	2	P50914	RPL14	177	P50914	RPL14	165	I
85.08	Inter	1	P62807	H2BC10	117	P62805	H4-	9	I
84.61	Intra	1	P19338	NCL	63	P19338	NCL	55	I
84.61	Intra	22	P06733	ENO1	197	P06733	ENO1	60	I
84.61	Intra	1	P19338	NCL	70	P19338	NCL	55	I
84.47	Intra	1	P00918	CA2	80	P00918	CA2	45	I
84.29	Intra	2	P41252	IARS1	375	P41252	IARS1	382	I
84.08	Intra	2	P31946	YWHAB	51	P31946	YWHAB	122	I
84.02	Intra	2	P19338	NCL	87	P19338	NCL	96	I
83.61	Inter	5	P50990	CCT8	400	P40227	CCT6A	199	I
83.29	Intra	1	P34932	HSPA4	53	P34932	HSPA4	272	I
82.75	Intra	2	P62937	PPIA	28	P62937	PPIA	44	I
81.78	Intra	3	P06748	NPM1	202	P06748	NPM1	223	I
81.78	Intra	1	Q8NC51	SERBP1	320	Q8NC51	SERBP1	327	I
81.69	Intra	1	Q99880	H2BC13	6	Q99880	H2BC13	17	I
81.69	Intra	2	P09429	HMGB1	165	P09429	HMGB1	173	I
81.69	Inter	1	P05204	HMGN2	40	P16403	H1-	207	I
81.67	Inter	2	Q969Q0	RPL36AL	22	P62906	RPL10A	56	I
81.36	Intra	1	P07197	NEFM	902	P07197	NEFM	898	I
81.36	Intra	1	P23528	CFL1	19	P23528	CFL1	127	I
81.34	Inter	1	Q8IWG1	DNAI3	870	Q8NET8	TRPV3	353	I
81.22	Intra	1	P19338	NCL	125	P19338	NCL	110	I
81.22	Intra	5	P09429	HMGB1	157	P09429	HMGB1	150	I
81	Intra	1	Q13347	EIF3I	282	Q13347	EIF3I	264	I
80.71	Intra	1	P04075	ALDOA	42	P04075	ALDOA	312	I
80.5	Inter	5	O75955	FLOT1	193	Q14254	FLOT2	211	I
80.38	Intra	1	P0DMV9	HSPA1B	159	P0DMV9	HSPA1B	507	I
80.23	Intra	1	Q9H307	PNN	238	Q9H307	PNN	262	I
79.93	Intra	1	P26583	HMGB2	59	P26583	HMGB2	55	I
79.83	Intra	1	P62807	H2BC10	117	P62807	H2BC10	121	I
79.81	Intra	2	P00558	PGK1	11	P00558	PGK1	191	I
79.45	Intra	1	P25787	PSMA2	53	P25787	PSMA2	64	I
79.02	Intra	2	P62807	H2BC10	117	P62807	H2BC10	126	I
78.65	Inter	1	P53618	COPB1	651	P06733	ENO1	434	I
78.62	Intra	1	P62913	RPL11	52	P62913	RPL11	67	I
78.17	Intra	1	P19338	NCL	71	P19338	NCL	63	I
78.17	Intra	2	P43487	RANBP1	150	P43487	RANBP1	154	I
78.16	Intra	3	P50914	RPL14	172	P50914	RPL14	165	I
78.16	Intra	3	P09429	HMGB1	146	P09429	HMGB1	150	I
78	Intra	1	Q5VTE0	EEF1A1P5	444	Q5VTE0	EEF1A1P5	453	I
78	Intra	2	Q9Y5L4	TIMM13	49	Q9Y5L4	TIMM13	45	I
77.94	Intra	1	P68036	UBE2L3	138	P68036	UBE2L3	146	I
77.93	Intra	1	P23588	EIF4B	343	P23588	EIF4B	337	I
77.93	Intra	1	P46777	RPL5	276	P46777	RPL5	284	I
77.91	Intra	2	P16949	STMN1	119	P16949	STMN1	109	I
77.91	Intra	8	O75955	FLOT1	285	O75955	FLOT1	277	I
77.91	Intra	2	P53999	SUB1	53	P53999	SUB1	41	I
77.91	Intra	3	P38646	HSPA9	300	P38646	HSPA9	291	I
77.72	Intra	1	P16403	H1-	117	P16403	H1-	52	I
77.72	Intra	1	P09429	HMGB1	165	P09429	HMGB1	177	I
77.53	Intra	1	P16403	H1-	201	P16403	H1-	207	I
77.53	Inter	5	Q15181	PPA1	228	O75830	SERPINI2	157	I
77.37	Intra	3	Q15056	EIF4H	123	Q15056	EIF4H	130	I
77.37	Intra	2	P07900	HSP90AA1	631	P07900	HSP90AA1	585	I
77.2	Intra	2	P36578	RPL4	375	P36578	RPL4	384	I
76.59	Intra	1	Q06830	PRDX1	178	Q06830	PRDX1	197	I
76.27	Inter	1	P62807	H2BC10	121	P0C0S5	H2AZ1	16	I
76.05	Intra	1	P62424	RPL7A	259	P62424	RPL7A	252	I
76.05	Intra	1	Q06830	PRDX1	185	Q06830	PRDX1	197	I
75.49	Intra	4	P16403	H1-	106	P16403	H1-	117	I
73.62	Inter	1	P39019	RPS19	143	Q92616	GCN1	1556	I
73.62	Inter	1	Q16778	H2BC21	35	P0C0S8	H2AC11	37	I
73.25	Intra	2	O15212	PFDN6	8	O15212	PFDN6	122	I
72.79	Intra	1	P16403	H1-	109	P16403	H1-	117	I
72.79	Intra	1	Q92945	KHSRP	121	Q92945	KHSRP	71	I
72.73	Intra	2	P16403	H1-	168	P16403	H1-	172	I
72.73	Intra	1	P22626	HNRNPA2B1	104	P22626	HNRNPA2B1	94	I
72.62	Intra	1	P52565	ARHGDIA	138	P52565	ARHGDIA	178	I
72.35	Inter	1	P13639	EEF2	512	P62829	RPL23	75	I
72.34	Intra	2	P35579	MYH9	1219	P35579	MYH9	1212	I
72.34	Intra	1	Q6UX04	CWC27	331	Q6UX04	CWC27	334	I
72.34	Intra	1	Q06830	PRDX1	197	Q06830	PRDX1	192	I
72.34	Intra	3	P40227	CCT6A	280	P40227	CCT6A	273	I
72.34	Intra	2	P36578	RPL4	380	P36578	RPL4	384	I
72.23	Intra	1	P16403	H1-	199	P16403	H1-	207	I
72.05	Intra	3	P27797	CALR	48	P27797	CALR	41	I
72.02	Intra	1	P63313	TMSB10	32	P63313	TMSB10	20	I
72.02	Intra	2	P09429	HMGB1	114	P09429	HMGB1	1	I
72	Intra	1	P09429	HMGB1	30	P09429	HMGB1	59	I
71.95	Intra	2	P00441	SOD1	129	P00441	SOD1	71	I
71.87	Inter	1	P48664	SLC1A6	551	Q8TDB6	DTX3L	460	I
71.87	Intra	1	P09429	HMGB1	86	P09429	HMGB1	90	I
71.86	Intra	1	P35268	RPL22	10	P35268	RPL22	5	I
71.86	Inter	2	O75955	FLOT1	195	Q14254	FLOT2	216	I
71.79	Intra	4	P06733	ENO1	54	P06733	ENO1	60	I
71.75	Intra	1	P50914	RPL14	204	P50914	RPL14	196	I
71.69	Intra	2	P82933	MRPS9	325	P82933	MRPS9	287	I
71.65	Intra	5	P34932	HSPA4	773	P34932	HSPA4	766	I
71.5	Intra	2	P10412	H1-	34	P10412	H1-	26	I
71.38	Intra	2	P16402	H1-	107	P16402	H1-	111	I
71.38	Intra	1	Q15785	TOMM34	278	Q15785	TOMM34	305	I
71.36	Inter	1	P62807	H2BC10	109	P62805	H4-	6	I
71.14	Intra	3	P04406	GAPDH	215	P04406	GAPDH	194	I
71.07	Intra	2	P83731	RPL24	124	P83731	RPL24	135	I
71.07	Intra	9	P06733	ENO1	193	P06733	ENO1	60	I
71.07	Intra	1	P52565	ARHGDIA	141	P52565	ARHGDIA	178	I
70.91	Intra	1	P09429	HMGB1	86	P09429	HMGB1	88	I
70.91	Inter	1	Q14254	FLOT2	344	O75955	FLOT1	340	I
70.91	Intra	2	P22626	HNRNPA2B1	112	P22626	HNRNPA2B1	94	I
70.49	Inter	1	P57053	H2BS1	86	P0C0S8	H2AC11	37	I
70.26	Intra	1	Q8WW12	PCNP	64	Q8WW12	PCNP	70	I
70.1	Intra	1	Q16543	CDC37	149	Q16543	CDC37	157	I
69.98	Intra	1	P36578	RPL4	364	P36578	RPL4	380	I
69.64	Inter	1	P62807	H2BC10	121	Q71DI3	H3C13	5	I
69.64	Inter	1	Q93079	H2BC9	6	Q8NBS3	SLC4A11	370	I
69.64	Intra	1	P0DMV9	HSPA1B	512	P0DMV9	HSPA1B	190	I
69.64	Intra	2	Q71DI3	H3C13	24	Q71DI3	H3C13	19	I
69.64	Intra	1	Q9H2G2	SLK	1044	Q9H2G2	SLK	1040	I
68.6	Intra	1	Q96K17	BTF3L4	8	Q96K17	BTF3L4	26	I
68.38	Intra	1	Q14254	FLOT2	350	Q14254	FLOT2	344	I
67.89	Intra	1	P16403	H1-	90	P16403	H1-	117	I
67.76	Intra	1	Q96K17	BTF3L4	8	Q96K17	BTF3L4	18	I
67.76	Intra	4	P62841	RPS15	65	P62841	RPS15	58	I
67.68	Intra	1	O75390	CS	76	O75390	CS	464	I
67.68	Intra	1	P26038	MSN	64	P26038	MSN	3	I
67.68	Inter	6	P0C0S8	H2AC11	37	P62807	H2BC10	86	I
67.41	Intra	1	P29692	EEF1D	185	P29692	EEF1D	188	I
67.33	Intra	1	Q06830	PRDX1	178	Q06830	PRDX1	192	I
67.12	Intra	1	P18669	PGAM1	100	P18669	PGAM1	254	I
67.06	Inter	1	P19338	NCL	403	A2RU30	TESPA1	451	I
67.06	Intra	2	P06733	ENO1	199	P06733	ENO1	60	I
67.06	Intra	1	P06748	NPM1	223	P06748	NPM1	230	I
67.03	Intra	1	Q00839	HNRNPU	215	Q00839	HNRNPU	213	I
67.03	Intra	1	O95394	PGM3	177	O95394	PGM3	189	I
66.99	Intra	1	P19338	NCL	124	P19338	NCL	109	I
66.99	Intra	1	Q7KZF4	SND1	491	Q7KZF4	SND1	497	I
66.56	Intra	2	P0DMV9	HSPA1B	507	P0DMV9	HSPA1B	190	I
66.56	Intra	1	P06733	ENO1	239	P06733	ENO1	197	I
66.5	Intra	1	P06733	ENO1	202	P06733	ENO1	193	I
66.14	Inter	2	Q14254	FLOT2	216	O75955	FLOT1	193	I
66.14	Intra	1	P27816	MAP4	852	P27816	MAP4	847	I
66.07	Intra	1	O60869	EDF1	50	O60869	EDF1	42	I
65.9	Intra	1	P07197	NEFM	910	P07197	NEFM	898	I
65.68	Intra	3	P24534	EEF1B2	129	P24534	EEF1B2	132	I
65.67	Intra	2	Q5VTE0	EEF1A1P5	450	Q5VTE0	EEF1A1P5	457	I
65.47	Intra	1	P06733	ENO1	434	P06733	ENO1	422	I
65.44	Intra	1	Q15181	PPA1	228	Q15181	PPA1	234	I
65.44	Inter	1	P46779	RPL28	99	Q02878	RPL6	108	I
65.33	Inter	2	Q92896	GLG1	1048	Q8TDB6	DTX3L	460	I
65.26	Intra	4	Q71DI3	H3C13	24	Q71DI3	H3C13	5	I
65.26	Intra	1	Q00839	HNRNPU	31	Q00839	HNRNPU	9	I
65.26	Intra	2	Q06830	PRDX1	93	Q06830	PRDX1	197	I
64.73	Intra	1	P09429	HMGB1	30	P09429	HMGB1	57	I
64.56	Inter	1	Q8WYJ6	SEPTIN1	186	Q71DI3	H3C13	19	I
64.56	Intra	1	P06733	ENO1	202	P06733	ENO1	60	I
64.44	Intra	1	P04075	ALDOA	200	P04075	ALDOA	14	I
64.4	Intra	1	Q9UHD8	SEPTIN9	99	Q9UHD8	SEPTIN9	87	I
64.4	Intra	1	Q00839	HNRNPU	17	Q00839	HNRNPU	28	I
64.4	Intra	1	P37802	TAGLN2	171	P37802	TAGLN2	154	I
64.4	Intra	1	Q06830	PRDX1	185	Q06830	PRDX1	192	I
64.4	Intra	2	P84098	RPL19	152	P84098	RPL19	149	I
64.21	Inter	1	P62807	H2BC10	117	Q71DI3	H3C13	5	I
63.44	Intra	1	P19338	NCL	116	P19338	NCL	109	I
63.37	Inter	1	P62910	RPL32	1	P46779	RPL28	127	I
63.05	Inter	2	Q14254	FLOT2	211	O75955	FLOT1	219	I
62.84	Intra	1	P00558	PGK1	192	P00558	PGK1	41	I
62.84	Intra	1	P21333	FLNA	994	P21333	FLNA	975	I
62.84	Intra	1	P19338	NCL	70	P19338	NCL	96	I
62.84	Intra	1	Q71DI3	H3C13	24	Q71DI3	H3C13	10	I
62.82	Intra	1	P22061	PCMT1	4	P22061	PCMT1	19	I
62.72	Intra	1	Q92945	KHSRP	266	Q92945	KHSRP	257	I
62.39	Inter	1	Q9BR77	CCDC77	430	O75347	TBCA	21	I
62.11	Intra	1	P62851	RPS25	60	P62851	RPS25	114	I
62.09	Intra	1	P05455	SSB	208	P05455	SSB	204	I
62.09	Inter	4	P62807	H2BC10	121	P0C0S8	H2AC11	16	I
62.09	Intra	2	O75347	TBCA	31	O75347	TBCA	21	I
62.09	Intra	4	O75347	TBCA	28	O75347	TBCA	21	I
61.98	Intra	1	P82979	SARNP	10	P82979	SARNP	31	I
61.68	Intra	1	P62826	RAN	38	P62826	RAN	60	I
61.68	Intra	2	P09429	HMGB1	114	P09429	HMGB1	86	I
61.58	Inter	1	P62424	RPL7A	34	Q8NC51	SERBP1	38	I
61.3	Inter	1	Q8IZP2	ST13P4	156	Q9UIS9	MBD1	266	I
61.26	Intra	1	P62807	H2BC10	117	P62807	H2BC10	17	I
61.12	Intra	2	P00441	SOD1	129	P00441	SOD1	76	I
61.05	Intra	1	Q02878	RPL6	237	Q02878	RPL6	247	I
60.44	Intra	1	P61081	UBE2M	21	P61081	UBE2M	26	I
60.4	Intra	2	P52594	AGFG1	12	P52594	AGFG1	6	I
60.4	Intra	3	P0DMV9	HSPA1B	100	P0DMV9	HSPA1B	257	I
60.36	Intra	2	P16403	H1-	194	P16403	H1-	204	I
60.36	Intra	2	P18669	PGAM1	254	P18669	PGAM1	113	I
60.36	Intra	1	Q9HC38	GLOD4	205	Q9HC38	GLOD4	185	I
60.29	Intra	1	P62807	H2BC10	12	P62807	H2BC10	17	I
60.15	Inter	1	P08238	HSP90AB1	577	P02794	FTH1	1	I
59.8	Intra	1	P05455	SSB	287	P05455	SSB	280	I
59.8	Intra	1	P16949	STMN1	80	P16949	STMN1	100	I
59.61	Intra	1	P09429	HMGB1	88	P09429	HMGB1	165	I
59.56	Intra	1	P19338	NCL	71	P19338	NCL	80	I
59.56	Intra	1	P19338	NCL	79	P19338	NCL	87	I
59.35	Inter	1	Q14254	FLOT2	356	O75955	FLOT1	422	I
59.29	Intra	1	P50914	RPL14	177	P50914	RPL14	171	I
59.29	Intra	1	O95218	ZRANB2	46	O95218	ZRANB2	59	I
59.29	Intra	2	P62081	RPS7	155	P62081	RPS7	147	I
59.21	Inter	4	P02768	ALB	229	P63220	RPS21	74	I
58.98	Intra	1	P53999	SUB1	53	P53999	SUB1	35	I
58.92	Inter	1	P39019	RPS19	143	P62851	RPS25	98	I
58.82	Intra	1	Q13813	SPTAN1	1950	Q13813	SPTAN1	1957	I
58.66	Intra	2	O14737	PDCD5	110	O14737	PDCD5	98	I
58.66	Intra	1	P04075	ALDOA	99	P04075	ALDOA	140	I
58.66	Inter	1	P07900	HSP90AA1	585	P08238	HSP90AB1	568	I
58.66	Inter	1	P20962	PTMS	18	O43182	ARHGAP6	267	I
58.66	Inter	1	P26373	RPL13	211	P62906	RPL10A	56	I
58.64	Inter	3	O94898	LRIG2	606	P06733	ENO1	80	I
58.64	Inter	1	Q9H091	ZMYND15	732	O75955	FLOT1	277	I
58.6	Intra	1	Q96BR5	COA7	195	Q96BR5	COA7	211	I
58.55	Inter	1	P62807	H2BC10	121	P0C0S8	H2AC11	10	I
58.16	Intra	1	P06733	ENO1	54	P06733	ENO1	197	I
58.16	Inter	1	P62906	RPL10A	91	P61247	RPS3A	5	I
58.16	Inter	2	O75955	FLOT1	220	Q14254	FLOT2	216	I
57.94	Intra	1	Q71DI3	H3C13	5	Q71DI3	H3C13	19	I
57.94	Intra	1	Q9UNX3	RPL26L1	41	Q9UNX3	RPL26L1	117	I
57.71	Inter	1	P35232	PHB	208	Q99623	PHB2	218	I
57.71	Inter	1	P62807	H2BC10	109	Q71DI3	H3C13	19	I
57.71	Inter	3	P26373	RPL13	145	P42766	RPL35	118	I
57.71	Intra	1	P31946	YWHAB	70	P31946	YWHAB	77	I
57.71	Intra	1	P62280	RPS11	144	P62280	RPS11	152	I
57.6	Inter	1	P50991	CCT4	21	P78371	CCT2	119	I
57.5	Inter	1	P0DMV9	HSPA1B	88	Q8WXG1	RSAD2	358	I
57.07	Intra	2	Q5VTE0	EEF1A1P5	443	Q5VTE0	EEF1A1P5	386	I
57.07	Inter	1	Q00839	HNRNPU	17	O94906	PRPF6	835	I
56.55	Inter	1	Q9NSC5	HOMER3	72	P62937	PPIA	44	I
56.47	Inter	1	P16403	H1-	34	Q9Y238	DLEC1	292	I
56.47	Inter	1	Q14254	FLOT2	216	P09884	POLA1	42	I
56.47	Intra	2	Q9UNX3	RPL26L1	41	Q9UNX3	RPL26L1	116	I
56.47	Inter	1	Q86XR2	NIBAN3	93	Q8WX94	NLRP7	290	I
56.43	Intra	1	P18669	PGAM1	100	P18669	PGAM1	253	I
56.41	Intra	1	P09429	HMGB1	114	P09429	HMGB1	82	I
56.28	Intra	1	P19338	NCL	70	P19338	NCL	80	I
56.01	Inter	1	P61247	RPS3A	220	P62424	RPL7A	259	I
56.01	Intra	1	P31948	STIP1	388	P31948	STIP1	347	I
55.68	Intra	1	Q9Y237	PIN4	26	Q9Y237	PIN4	32	I
55.6	Intra	2	P19338	NCL	124	P19338	NCL	132	I
55.6	Intra	2	Q00839	HNRNPU	31	Q00839	HNRNPU	17	I
55.6	Inter	1	P06733	ENO1	434	Q13635	PTCH1	82	I
55.6	Intra	1	P09429	HMGB1	167	P09429	HMGB1	173	I
55.6	Intra	2	P14324	FDPS	264	P14324	FDPS	257	I
55.53	Inter	1	Q8NHS9	SPATA22	251	Q99832	CCT7	172	I
55.52	Intra	1	P84098	RPL19	153	P84098	RPL19	149	I
55.52	Intra	1	P62807	H2BC10	35	P62807	H2BC10	86	I
55.37	Intra	1	P19338	NCL	102	P19338	NCL	116	I
55.13	Inter	1	P62807	H2BC10	121	Q6FI13	H2AC18	16	I
55.13	Inter	3	O60814	H2BC12	121	P0C0S8	H2AC11	16	I
55.13	Intra	1	Q99729	HNRNPAB	223	Q99729	HNRNPAB	214	I
54.89	Intra	1	P30101	PDIA3	289	P30101	PDIA3	347	I
54.89	Intra	3	P11021	HSPA5	287	P11021	HSPA5	294	I
54.76	Intra	1	P50914	RPL14	204	P50914	RPL14	193	I
54.76	Intra	1	P11940	PABPC1	284	P11940	PABPC1	277	I
54.53	Intra	2	P19338	NCL	403	P19338	NCL	427	I
54.42	Intra	1	P17987	TCP1	481	P17987	TCP1	499	I
54.41	Intra	2	P46777	RPL5	188	P46777	RPL5	178	I
53.75	Intra	1	P16949	STMN1	53	P16949	STMN1	41	I
53.71	Inter	1	P24043	LAMA2	2040	P16403	H1-	52	I
53.52	Inter	1	Q71DI3	H3C13	24	P62805	H4-	13	I
53.52	Intra	1	Q96K17	BTF3L4	18	Q96K17	BTF3L4	26	I
53.48	Intra	1	Q15651	HMGN3	33	Q15651	HMGN3	45	I
53.47	Inter	1	P30520	ADSS2	173	P30414	NKTR	51	I
53.47	Intra	1	Q71DI3	H3C13	24	Q71DI3	H3C13	15	I
53.47	Inter	1	O75347	TBCA	28	Q9H7N4	SCAF1	903	I
53.47	Intra	1	P83731	RPL24	102	P83731	RPL24	97	I
53.47	Intra	1	P0DMV9	HSPA1B	77	P0DMV9	HSPA1B	257	I
53.46	Intra	1	P25787	PSMA2	51	P25787	PSMA2	64	I
53.17	Intra	1	P10809	HSPD1	133	P10809	HSPD1	125	I
53.17	Inter	1	Q8NCY6	MSANTD4	316	P02768	ALB	229	I
53.1	Intra	1	P19338	NCL	70	P19338	NCL	79	I
52.84	Inter	1	P16403	H1-	75	P0C0S8	H2AC11	126	I
52.68	Intra	1	P46777	RPL5	276	P46777	RPL5	283	I
52.61	Inter	1	O75347	TBCA	17	Q96A65	EXOC4	288	I
52.59	Inter	1	P26583	HMGB2	85	Q9H5L6	THAP9	163	I
52.59	Intra	1	P13693	TPT1	100	P13693	TPT1	93	I
52.59	Inter	2	P62807	H2BC10	86	P16104	H2AX	37	I
52.59	Inter	1	P07451	CA3	131	Q9NX55	HYPK	76	I
52.59	Intra	1	Q15056	EIF4H	120	Q15056	EIF4H	130	I
52.59	Inter	1	P62807	H2BC10	109	Q7Z5J8	ANKAR	1294	I
52.58	Intra	1	P50991	CCT4	21	P50991	CCT4	29	I
52.4	Intra	1	P0DMV9	HSPA1B	246	P0DMV9	HSPA1B	250	I
52.4	Intra	1	Q8WW12	PCNP	67	Q8WW12	PCNP	81	I
52.31	Intra	1	P05455	SSB	352	P05455	SSB	360	I
52.23	Intra	1	Q8WW12	PCNP	64	Q8WW12	PCNP	82	I
52.23	Intra	1	P0DMV9	HSPA1B	56	P0DMV9	HSPA1B	257	I
52.23	Intra	1	P99999	CYCS	28	P99999	CYCS	8	I
51.92	Intra	1	P83731	RPL24	141	P83731	RPL24	135	I
51.81	Inter	1	Q9Y5K8	ATP6V1D	20	Q9NTJ3	SMC4	900	I
51.79	Intra	1	P50914	RPL14	172	P50914	RPL14	187	I
51.79	Inter	1	Q03001	DST	1248	P62937	PPIA	44	I
51.77	Inter	1	Q96Q83	ALKBH3	162	P06733	ENO1	80	I
51	Intra	1	Q8IZP2	ST13P4	156	Q8IZP2	ST13P4	186	I
50.97	Intra	1	Q9NR45	NANS	61	Q9NR45	NANS	85	I
50.4	Intra	1	P53999	SUB1	78	P53999	SUB1	78	I
50.35	Inter	1	P32119	PRDX2	119	Q06830	PRDX1	7	I
50.34	Inter	1	P0DMV9	HSPA1B	100	Q8WXG1	RSAD2	358	I
50.31	Intra	1	Q06830	PRDX1	93	Q06830	PRDX1	192	I
50.04	Intra	2	P21333	FLNA	700	P21333	FLNA	676	I
50.04	Intra	1	P13639	EEF2	239	P13639	EEF2	252	I
50.04	Intra	1	P06748	NPM1	212	P06748	NPM1	223	I
50.02	Intra	1	O60869	EDF1	42	O60869	EDF1	25	I
49.72	Intra	1	Q01518	CAP1	298	Q01518	CAP1	287	I
49.59	Intra	1	P16403	H1-	201	P16403	H1-	191	I
49.59	Inter	1	P26583	HMGB2	29	P09429	HMGB1	59	I
49.54	Inter	1	O60814	H2BC12	121	Q6FI13	H2AC18	16	I
49.54	Inter	1	P62807	H2BC10	117	P0C0S8	H2AC11	6	I
49.42	Intra	1	P50914	RPL14	187	P50914	RPL14	165	I
49.42	Inter	1	Q9UBK8	MTRR	681	Q8TDB6	DTX3L	460	I
49.37	Intra	1	P22234	PAICS	36	P22234	PAICS	12	I
49.37	Inter	1	Q86WS4	C12orf40	468	Q8TDB6	DTX3L	460	I
49.37	Inter	1	Q86WS4	C12orf40	469	Q8TDB6	DTX3L	460	I
49.35	Intra	1	P19338	NCL	87	P19338	NCL	95	I
49.35	Intra	1	P05204	HMGN2	14	P05204	HMGN2	18	I
49.35	Inter	2	P26583	HMGB2	85	Q9NPB9	ACKR4	316	I
49.31	Inter	1	P06213	INSR	1278	Q8NET8	TRPV3	353	I
49.21	Intra	1	P62807	H2BC10	6	P62807	H2BC10	21	I
49.21	Intra	1	P0DMV9	HSPA1B	559	P0DMV9	HSPA1B	567	I
49.21	Inter	1	P62906	RPL10A	56	Q969Q0	RPL36AL	6	I
49.21	Intra	1	Q99832	CCT7	157	Q99832	CCT7	145	I
48.76	Intra	1	Q71DI3	H3C13	10	Q71DI3	H3C13	19	I
47.92	Inter	1	P39019	RPS19	143	P62851	RPS25	102	I
47.85	Intra	1	P09429	HMGB1	86	P09429	HMGB1	1	I
47.85	Inter	1	Q969Q0	RPL36AL	22	P62906	RPL10A	47	I
47.82	Inter	1	P62807	H2BC10	109	Q8WYJ6	SEPTIN1	186	I
47.82	Inter	1	Q8WYJ6	SEPTIN1	186	Q96MM3	ZFP42	7	I
47.82	Inter	1	P26373	RPL13	209	P62906	RPL10A	56	I
47.82	Inter	1	P35052	GPC1	277	P49137	MAPKAPK2	343	I
47.82	Intra	1	P11586	MTHFD1	66	P11586	MTHFD1	364	I
47.75	Intra	1	Q8N5I9	C12orf45	51	Q8N5I9	C12orf45	54	I
47.67	Inter	1	Q92636	NSMAF	492	P0DMV9	HSPA1B	257	I
47.64	Intra	1	P10412	H1-	75	P10412	H1-	26	I
47.64	Inter	2	Q96JM4	LRRIQ1	248	Q6AI14	SLC9A4	522	I
47.56	Intra	1	P36542	ATP5F1C	39	P36542	ATP5F1C	46	I
47.4	Inter	1	P62807	H2BC10	86	P20671	H2AC7	37	I
174.27	Intra	4	P62937	PPIA	31	P62937	PPIA	82	II
169.57	Intra	10	P06733	ENO1	202	P06733	ENO1	197	II
163.84	Intra	3	P61604	HSPE1	56	P61604	HSPE1	56	II
152.63	Intra	3	P21333	FLNA	691	P21333	FLNA	771	II
151.7	Inter	4	Q99623	PHB2	262	P35232	PHB	202	II
150.77	Intra	23	P06733	ENO1	71	P06733	ENO1	5	II
148.21	Intra	1	P61604	HSPE1	54	P61604	HSPE1	56	II
144.83	Intra	11	P13639	EEF2	445	P13639	EEF2	426	II
144.38	Intra	1	Q14254	FLOT2	307	Q14254	FLOT2	321	II
143	Intra	11	P18669	PGAM1	100	P18669	PGAM1	251	II
140.72	Intra	6	P18669	PGAM1	100	P18669	PGAM1	113	II
138.26	Inter	1	Q01518	CAP1	287	P68133	ACTA1	63	II
137.5	Intra	10	P06733	ENO1	89	P06733	ENO1	80	II
137.14	Intra	4	P31153	MAT2A	88	P31153	MAT2A	81	II
135.86	Intra	4	P62937	PPIA	76	P62937	PPIA	44	II
135.35	Intra	2	P0DMV9	HSPA1B	100	P0DMV9	HSPA1B	77	II
134.81	Inter	3	O75955	FLOT1	302	Q14254	FLOT2	321	II
133.99	Intra	2	Q15149	PLEC	1725	Q15149	PLEC	1718	II
132.8	Intra	2	P16403	H1-	90	P16403	H1-	110	II
132.79	Intra	2	P00558	PGK1	75	P00558	PGK1	30	II
131.34	Intra	2	P07900	HSP90AA1	632	P07900	HSP90AA1	615	II
131.3	Intra	8	P16403	H1-	106	P16403	H1-	110	II
130.28	Intra	1	P00918	CA2	80	P00918	CA2	45	II
128.89	Intra	4	P29401	TKT	260	P29401	TKT	319	II
127.95	Inter	4	P50990	CCT8	400	P40227	CCT6A	199	II
127.53	Intra	7	P0DMV9	HSPA1B	246	P0DMV9	HSPA1B	251	II
126.05	Intra	3	P0DPI2	GATD3A	233	P0DPI2	GATD3A	219	II
124.59	Intra	2	P50914	RPL14	204	P50914	RPL14	187	II
123.53	Intra	14	P23528	CFL1	22	P23528	CFL1	19	II
119.58	Intra	9	P24534	EEF1B2	129	P24534	EEF1B2	133	II
119.41	Intra	9	P62937	PPIA	131	P62937	PPIA	28	II
118.32	Intra	1	P18669	PGAM1	100	P18669	PGAM1	253	II
118.18	Intra	4	Q9Y617	PSAT1	323	Q9Y617	PSAT1	363	II
117.62	Intra	4	P0DMV9	HSPA1B	507	P0DMV9	HSPA1B	512	II
115.97	Intra	2	P05204	HMGN2	36	P05204	HMGN2	43	II
115.01	Intra	1	P40925	MDH1	110	P40925	MDH1	103	II
114.84	Intra	5	P62937	PPIA	31	P62937	PPIA	44	II
114.67	Intra	2	P29401	TKT	319	P29401	TKT	314	II
113.97	Intra	3	P08238	HSP90AB1	624	P08238	HSP90AB1	607	II
113.07	Intra	1	P19338	NCL	87	P19338	NCL	96	II
111.69	Intra	5	P16949	STMN1	119	P16949	STMN1	100	II
110.81	Intra	1	P49411	TUFM	91	P49411	TUFM	79	II
110.43	Intra	5	Q96A72	MAGOHB	43	Q96A72	MAGOHB	50	II
107.73	Intra	4	Q8NC51	SERBP1	320	Q8NC51	SERBP1	327	II
107.73	Intra	8	P16949	STMN1	109	P16949	STMN1	100	II
107.73	Intra	2	P0DMV9	HSPA1B	500	P0DMV9	HSPA1B	512	II
107.29	Intra	1	P39019	RPS19	1	P39019	RPS19	143	II
107.29	Intra	2	P05204	HMGN2	40	P05204	HMGN2	43	II
107.15	Intra	1	P00558	PGK1	11	P00558	PGK1	191	II
107.15	Intra	2	P16949	STMN1	119	P16949	STMN1	109	II
106.91	Intra	1	P15259	PGAM2	100	P15259	PGAM2	253	II
106.76	Intra	3	P53999	SUB1	53	P53999	SUB1	78	II
105.42	Intra	1	Q06830	PRDX1	185	Q06830	PRDX1	197	II
105.14	Intra	3	P62826	RAN	38	P62826	RAN	60	II
104.64	Intra	6	P00558	PGK1	131	P00558	PGK1	141	II
103.79	Inter	3	P39019	RPS19	144	P62851	RPS25	98	II
103.74	Intra	2	P82933	MRPS9	325	P82933	MRPS9	287	II
103.28	Intra	7	P30041	PRDX6	209	P30041	PRDX6	56	II
102.98	Intra	3	P07900	HSP90AA1	631	P07900	HSP90AA1	585	II
102.22	Intra	7	Q5VTE0	EEF1A1P5	439	Q5VTE0	EEF1A1P5	385	II
101.72	Intra	1	P62826	RAN	99	P62826	RAN	134	II
101.72	Intra	1	P06733	ENO1	81	P06733	ENO1	5	II
101.41	Intra	5	P13639	EEF2	259	P13639	EEF2	275	II
101.25	Intra	1	P26038	MSN	64	P26038	MSN	3	II
101.23	Intra	5	P09429	HMGB1	157	P09429	HMGB1	165	II
100.36	Intra	1	P29692	EEF1D	185	P29692	EEF1D	189	II
99.51	Intra	4	P12956	XRCC6	468	P12956	XRCC6	516	II
99.23	Intra	2	P19338	NCL	71	P19338	NCL	80	II
99.23	Intra	2	P0DMV9	HSPA1B	159	P0DMV9	HSPA1B	512	II
98.81	Intra	2	P18669	PGAM1	251	P18669	PGAM1	113	II
98.51	Intra	2	Q9HB71	CACYBP	41	Q9HB71	CACYBP	33	II
97.31	Intra	5	P06733	ENO1	420	P06733	ENO1	434	II
97.31	Intra	3	P00558	PGK1	131	P00558	PGK1	139	II
97.31	Intra	3	Q9GZV4	EIF5A2	39	Q9GZV4	EIF5A2	27	II
95.79	Intra	3	P50914	RPL14	177	P50914	RPL14	187	II
95.74	Intra	2	Q06830	PRDX1	7	Q06830	PRDX1	197	II
94.4	Inter	2	Q14254	FLOT2	211	O75955	FLOT1	193	II
93.6	Intra	2	P00558	PGK1	133	P00558	PGK1	141	II
93.6	Inter	2	P57053	H2BS1	86	Q93077	H2AC6	37	II
93.6	Intra	2	Q8NC51	SERBP1	310	Q8NC51	SERBP1	321	II
93.6	Intra	2	P50914	RPL14	177	P50914	RPL14	165	II
92.73	Intra	7	Q8IZP2	ST13P4	156	Q8IZP2	ST13P4	149	II
92.69	Intra	2	P16949	STMN1	80	P16949	STMN1	100	II
92.69	Intra	2	P25787	PSMA2	53	P25787	PSMA2	64	II
92.69	Intra	7	P06733	ENO1	92	P06733	ENO1	80	II
92.68	Inter	1	P62424	RPL7A	34	Q8NC51	SERBP1	39	II
92.28	Intra	21	P06733	ENO1	197	P06733	ENO1	60	II
92.08	Intra	4	P09429	HMGB1	30	P09429	HMGB1	59	II
91.32	Intra	1	P46777	RPL5	188	P46777	RPL5	178	II
91.09	Intra	1	P20962	PTMS	27	P20962	PTMS	20	II
90.99	Intra	2	P61978	HNRNPK	66	P61978	HNRNPK	60	II
90.54	Intra	2	P36578	RPL4	380	P36578	RPL4	384	II
89.9	Intra	6	P10809	HSPD1	58	P10809	HSPD1	75	II
89.7	Intra	1	Q92522	H1-	143	Q92522	H1-	146	II
88.73	Intra	1	Q9HC38	GLOD4	205	Q9HC38	GLOD4	185	II
88.68	Intra	1	P09622	DLD	104	P09622	DLD	267	II
88.35	Intra	8	P11142	HSPA8	246	P11142	HSPA8	251	II
87.76	Intra	1	Q12931	TRAP1	332	Q12931	TRAP1	369	II
87.7	Intra	1	P31939	ATIC	14	P31939	ATIC	66	II
87.26	Intra	2	Q13442	PDAP1	162	Q13442	PDAP1	157	II
87.26	Intra	1	Q9Y3U8	RPL36	1	Q9Y3U8	RPL36	16	II
86.87	Inter	1	Q99623	PHB2	216	P35232	PHB	202	II
86.63	Intra	1	P22102	GART	852	P22102	GART	977	II
86.34	Intra	13	P0DMV9	HSPA1B	88	P0DMV9	HSPA1B	257	II
86.34	Inter	4	P62899	RPL31	70	P20290	BTF3	67	II
86.34	Intra	6	P40925	MDH1	239	P40925	MDH1	236	II
86.16	Inter	7	Q15181	PPA1	228	O75830	SERPINI2	157	II
86.01	Intra	1	Q8WW12	PCNP	167	Q8WW12	PCNP	152	II
85.08	Intra	1	Q5VTE0	EEF1A1P5	392	Q5VTE0	EEF1A1P5	457	II
84.36	Intra	1	P34932	HSPA4	53	P34932	HSPA4	272	II
84.06	Intra	1	Q969Q0	RPL36AL	22	Q969Q0	RPL36AL	6	II
84.02	Intra	4	P68036	UBE2L3	138	P68036	UBE2L3	146	II
84.02	Intra	1	Q06830	PRDX1	178	Q06830	PRDX1	197	II
83.61	Intra	1	Q14254	FLOT2	321	Q14254	FLOT2	305	II
82.54	Intra	1	P18669	PGAM1	254	P18669	PGAM1	113	II
81.96	Intra	2	P09429	HMGB1	86	P09429	HMGB1	88	II
81.67	Intra	3	P16403	H1-	109	P16403	H1-	52	II
81.67	Intra	2	P19338	NCL	80	P19338	NCL	88	II
81.36	Intra	2	P23588	EIF4B	343	P23588	EIF4B	337	II
81	Intra	1	P36578	RPL4	375	P36578	RPL4	384	II
80.57	Inter	6	Q93077	H2AC6	37	P62807	H2BC10	86	II
80.44	Intra	4	Q06830	PRDX1	120	Q06830	PRDX1	7	II
79.83	Intra	1	P13639	EEF2	259	P13639	EEF2	252	II
79.45	Intra	2	P27816	MAP4	852	P27816	MAP4	847	II
79.12	Intra	1	O75083	WDR1	95	O75083	WDR1	115	II
79.02	Intra	1	P62807	H2BC10	117	P62807	H2BC10	126	II
78.62	Inter	2	Q14254	FLOT2	350	O75955	FLOT1	340	II
78.62	Intra	1	Q92945	KHSRP	266	Q92945	KHSRP	257	II
78.19	Intra	2	Q32P51	HNRNPA1L2	105	Q32P51	HNRNPA1L2	87	II
78.17	Intra	2	P62280	RPS11	45	P62280	RPS11	144	II
78.16	Intra	4	P34932	HSPA4	773	P34932	HSPA4	766	II
78.16	Intra	2	P36578	RPL4	374	P36578	RPL4	384	II
78.16	Intra	2	P19338	NCL	102	P19338	NCL	110	II
78	Intra	1	Q00839	HNRNPU	21	Q00839	HNRNPU	28	II
77.94	Intra	1	P19338	NCL	70	P19338	NCL	55	II
77.93	Intra	2	P16403	H1-	168	P16403	H1-	172	II
77.91	Intra	2	P0DMV9	HSPA1B	77	P0DMV9	HSPA1B	257	II
77.74	Intra	1	P62807	H2BC10	117	P62807	H2BC10	121	II
77.28	Intra	3	P04075	ALDOA	200	P04075	ALDOA	13	II
76.85	Intra	5	P04406	GAPDH	215	P04406	GAPDH	194	II
76.85	Intra	1	P50914	RPL14	172	P50914	RPL14	187	II
76.77	Intra	1	P36578	RPL4	364	P36578	RPL4	380	II
76.27	Intra	1	Q99729	HNRNPAB	223	Q99729	HNRNPAB	214	II
76.05	Intra	1	P35579	MYH9	1219	P35579	MYH9	1212	II
75.94	Intra	3	P24534	EEF1B2	129	P24534	EEF1B2	132	II
75.94	Intra	2	P00505	GOT2	338	P00505	GOT2	82	II
75.31	Inter	1	P0DMV9	HSPA1B	246	Q96MF2	STAC3	91	II
74.89	Inter	2	P62906	RPL10A	91	P61247	RPS3A	5	II
74.74	Intra	1	P0DMV9	HSPA1B	159	P0DMV9	HSPA1B	507	II
74.38	Inter	2	P62807	H2BC10	109	Q71DI3	H3C13	80	II
73.89	Intra	1	P13693	TPT1	123	P13693	TPT1	93	II
73.72	Inter	2	P62807	H2BC10	109	Q7Z5J8	ANKAR	1294	II
73.62	Inter	3	P62807	H2BC10	35	Q93077	H2AC6	37	II
73.51	Intra	2	P19338	NCL	88	P19338	NCL	96	II
73.51	Intra	1	P62258	YWHAE	50	P62258	YWHAE	123	II
72.73	Intra	1	P49736	MCM2	216	P49736	MCM2	200	II
72.73	Intra	2	P62826	RAN	37	P62826	RAN	28	II
72.73	Intra	2	Q9Y520	PRRC2C	983	Q9Y520	PRRC2C	988	II
72.35	Intra	1	Q5VTE0	EEF1A1P5	443	Q5VTE0	EEF1A1P5	385	II
72.34	Intra	1	P84098	RPL19	152	P84098	RPL19	149	II
72.34	Intra	3	P09429	HMGB1	59	P09429	HMGB1	55	II
72.34	Intra	1	O95218	ZRANB2	46	O95218	ZRANB2	59	II
72.05	Intra	2	Q14566	MCM6	654	Q14566	MCM6	646	II
72.02	Intra	1	P49736	MCM2	216	P49736	MCM2	224	II
72	Intra	1	Q15149	PLEC	1520	Q15149	PLEC	1528	II
71.95	Intra	2	P00441	SOD1	137	P00441	SOD1	71	II
71.95	Intra	1	P62807	H2BC10	12	P62807	H2BC10	21	II
71.85	Intra	2	P16949	STMN1	43	P16949	STMN1	53	II
71.79	Inter	2	Q14254	FLOT2	211	O75955	FLOT1	219	II
71.79	Intra	2	P07197	NEFM	898	P07197	NEFM	902	II
71.75	Intra	1	P62910	RPL32	106	P62910	RPL32	109	II
71.75	Inter	2	P26373	RPL13	136	P42766	RPL35	118	II
71.75	Intra	2	P06733	ENO1	60	P06733	ENO1	54	II
71.65	Intra	8	Q5VTE0	EEF1A1P5	439	Q5VTE0	EEF1A1P5	386	II
71.5	Intra	1	P06733	ENO1	202	P06733	ENO1	193	II
71.43	Intra	2	P22626	HNRNPA2B1	104	P22626	HNRNPA2B1	94	II
71.38	Inter	2	P16403	H1-	106	Q9H0E3	SAP130	674	II
71.3	Inter	1	Q16778	H2BC21	35	Q93077	H2AC6	37	II
71.07	Intra	2	P07900	HSP90AA1	585	P07900	HSP90AA1	576	II
71.03	Intra	1	P46777	RPL5	276	P46777	RPL5	284	II
70.91	Intra	2	P09429	HMGB1	114	P09429	HMGB1	86	II
70.91	Intra	1	P07197	NEFM	307	P07197	NEFM	314	II
70.86	Intra	2	P09429	HMGB1	165	P09429	HMGB1	177	II
70.86	Intra	3	Q8IZP2	ST13P4	156	Q8IZP2	ST13P4	186	II
70.86	Intra	1	P20290	BTF3	86	P20290	BTF3	75	II
70.86	Intra	2	P62807	H2BC10	6	P62807	H2BC10	17	II
70.86	Intra	1	O60814	H2BC12	117	O60814	H2BC12	126	II
70.69	Intra	2	P16403	H1-	106	P16403	H1-	52	II
70.49	Intra	4	P09429	HMGB1	157	P09429	HMGB1	150	II
70.49	Intra	2	Q9Y5L4	TIMM13	49	Q9Y5L4	TIMM13	45	II
70.49	Intra	1	Q5VTE0	EEF1A1P5	443	Q5VTE0	EEF1A1P5	453	II
70.49	Intra	1	P26583	HMGB2	59	P26583	HMGB2	55	II
70.2	Intra	1	Q5VTE0	EEF1A1P5	450	Q5VTE0	EEF1A1P5	457	II
70	Intra	2	P16402	H1-	107	P16402	H1-	111	II
69.64	Intra	1	P40227	CCT6A	261	P40227	CCT6A	265	II
67.76	Inter	1	P0DMV9	HSPA1B	88	Q8WXG1	RSAD2	358	II
67.76	Intra	1	Q96BR5	COA7	195	Q96BR5	COA7	211	II
67.76	Intra	1	Q5QNW6	H2BC18	6	Q5QNW6	H2BC18	21	II
67.76	Intra	1	P19338	NCL	71	P19338	NCL	55	II
67.76	Intra	1	P09429	HMGB1	114	P09429	HMGB1	82	II
67.68	Intra	4	P31946	YWHAB	51	P31946	YWHAB	122	II
67.33	Intra	2	P50914	RPL14	172	P50914	RPL14	165	II
67.33	Intra	1	P10412	H1-	34	P10412	H1-	26	II
67.12	Intra	1	P50991	CCT4	21	P50991	CCT4	29	II
67.03	Intra	1	P16949	STMN1	70	P16949	STMN1	80	II
67.03	Intra	2	P06748	NPM1	212	P06748	NPM1	202	II
66.99	Inter	1	P46779	RPL28	99	Q02878	RPL6	108	II
66.99	Intra	1	P06748	NPM1	202	P06748	NPM1	223	II
66.99	Inter	3	P19338	NCL	63	P17706	PTPN2	358	II
66.99	Intra	1	P62913	RPL11	52	P62913	RPL11	67	II
66.94	Intra	1	Q92598	HSPH1	790	Q92598	HSPH1	786	II
66.92	Intra	1	P18669	PGAM1	100	P18669	PGAM1	254	II
66.8	Intra	4	P16949	STMN1	104	P16949	STMN1	119	II
65.9	Intra	1	P19338	NCL	403	P19338	NCL	427	II
65.9	Intra	2	Q5VTE0	EEF1A1P5	439	Q5VTE0	EEF1A1P5	450	II
65.67	Intra	1	P06576	ATP5F1B	480	P06576	ATP5F1B	522	II
65.44	Intra	1	P62807	H2BC10	1	P62807	H2BC10	17	II
65.33	Intra	1	P11717	IGF2R	511	P11717	IGF2R	527	II
65.31	Intra	1	P50914	RPL14	199	P50914	RPL14	193	II
65.26	Intra	1	P53999	SUB1	29	P53999	SUB1	41	II
64.56	Intra	3	P0DMV9	HSPA1B	100	P0DMV9	HSPA1B	257	II
64.56	Intra	2	P38646	HSPA9	300	P38646	HSPA9	291	II
64.56	Intra	2	P43487	RANBP1	150	P43487	RANBP1	154	II
64.56	Intra	3	P50914	RPL14	177	P50914	RPL14	171	II
64.56	Intra	2	P14625	HSP90B1	663	P14625	HSP90B1	683	II
64.4	Inter	2	P62807	H2BC10	86	Q7L7L0	H2AW	37	II
64.4	Intra	2	Q13347	EIF3I	282	Q13347	EIF3I	264	II
64.4	Intra	1	Q06830	PRDX1	178	Q06830	PRDX1	192	II
64.4	Intra	1	P06748	NPM1	223	P06748	NPM1	230	II
64.4	Inter	1	Q86WS4	C12orf40	468	Q8TDB6	DTX3L	460	II
64.4	Intra	2	Q5VTE0	EEF1A1P5	443	Q5VTE0	EEF1A1P5	386	II
64.4	Intra	2	P41252	IARS1	375	P41252	IARS1	382	II
64.28	Intra	1	P62424	RPL7A	131	P62424	RPL7A	121	II
64.21	Intra	5	O75347	TBCA	28	O75347	TBCA	21	II
64	Intra	1	P13639	EEF2	857	P13639	EEF2	598	II
63.65	Intra	2	P61081	UBE2M	21	P61081	UBE2M	26	II
63.58	Intra	1	P20962	PTMS	15	P20962	PTMS	23	II
63.58	Intra	4	O75955	FLOT1	285	O75955	FLOT1	277	II
63.56	Intra	1	P06748	NPM1	229	P06748	NPM1	236	II
63.05	Inter	1	P35232	PHB	208	Q99623	PHB2	218	II
62.93	Intra	1	P40227	CCT6A	280	P40227	CCT6A	273	II
62.72	Intra	1	P09429	HMGB1	82	P09429	HMGB1	3	II
62.72	Inter	1	Q99623	PHB2	218	P35232	PHB	207	II
62.71	Intra	1	P84098	RPL19	180	P84098	RPL19	190	II
62.66	Intra	1	P36578	RPL4	364	P36578	RPL4	375	II
62.55	Intra	1	P19338	NCL	102	P19338	NCL	116	II
62.55	Intra	1	P31946	YWHAB	70	P31946	YWHAB	77	II
62.46	Intra	1	Q9Y617	PSAT1	333	Q9Y617	PSAT1	318	II
62.39	Intra	1	Q9H2G2	SLK	1044	Q9H2G2	SLK	1040	II
62.39	Intra	1	P22626	HNRNPA2B1	112	P22626	HNRNPA2B1	94	II
62.39	Intra	1	Q71DI3	H3C13	24	Q71DI3	H3C13	5	II
62.39	Inter	1	P62805	H4-	6	Q71DI3	H3C13	19	II
62.39	Inter	1	O75955	FLOT1	220	Q14254	FLOT2	216	II
62.2	Inter	2	Q96J66	ABCC11	353	P31948	STIP1	347	II
61.4	Inter	1	P12236	SLC25A6	43	P62805	H4-	6	II
61.26	Intra	1	P26373	RPL13	136	P26373	RPL13	118	II
61.12	Inter	1	P62906	RPL10A	47	Q969Q0	RPL36AL	6	II
61.12	Intra	1	P08238	HSP90AB1	568	P08238	HSP90AB1	577	II
60.87	Intra	1	Q15651	HMGN3	42	Q15651	HMGN3	45	II
60.87	Inter	1	P06733	ENO1	434	Q13635	PTCH1	82	II
60.65	Intra	1	P62280	RPS11	144	P62280	RPS11	153	II
60.4	Intra	2	P53999	SUB1	53	P53999	SUB1	41	II
60.4	Intra	3	P06733	ENO1	193	P06733	ENO1	60	II
60.36	Inter	1	P16403	H1-	196	Q71DI3	H3C13	19	II
59.64	Intra	1	Q13310	PABPC4	284	Q13310	PABPC4	277	II
59.56	Intra	1	P06733	ENO1	326	P06733	ENO1	330	II
59.29	Intra	2	P62081	RPS7	155	P62081	RPS7	147	II
59.21	Inter	2	P02768	ALB	229	P63220	RPS21	74	II
59.03	Intra	2	P22234	PAICS	36	P22234	PAICS	47	II
58.98	Intra	1	P53999	SUB1	53	P53999	SUB1	38	II
58.82	Inter	1	Q5JSL3	DOCK11	1574	Q01105	SET	177	II
58.66	Intra	1	P38646	HSPA9	300	P38646	HSPA9	288	II
58.66	Inter	1	P26373	RPL13	210	P62906	RPL10A	56	II
58.66	Inter	1	P62807	H2BC10	86	Q96KN7	RPGRIP1	985	II
58.64	Intra	1	P06733	ENO1	80	P06733	ENO1	5	II
58.55	Inter	1	P26373	RPL13	209	P62906	RPL10A	56	II
58.55	Intra	1	Q9Y5K8	ATP6V1D	20	Q9Y5K8	ATP6V1D	24	II
58.55	Inter	1	Q92896	GLG1	1048	Q8TDB6	DTX3L	460	II
58.16	Inter	3	P12277	CKB	313	Q92800	EZH1	30	II
58.11	Intra	1	P46777	RPL5	277	P46777	RPL5	283	II
57.79	Intra	1	Q93079	H2BC9	6	Q93079	H2BC9	17	II
57.71	Intra	1	P50914	RPL14	204	P50914	RPL14	196	II
57.71	Intra	1	P07197	NEFM	910	P07197	NEFM	898	II
57.6	Intra	1	P31948	STIP1	73	P31948	STIP1	51	II
57.5	Intra	1	P11142	HSPA8	88	P11142	HSPA8	257	II
57.5	Inter	1	P04075	ALDOA	99	Q969P5	FBXO32	66	II
57.43	Intra	1	P14324	FDPS	264	P14324	FDPS	257	II
57.1	Intra	1	Q15056	EIF4H	120	Q15056	EIF4H	130	II
57.07	Intra	1	P09429	HMGB1	146	P09429	HMGB1	150	II
56.89	Intra	2	P09429	HMGB1	167	P09429	HMGB1	173	II
56.48	Inter	1	Q9NPG4	PCDH12	1167	P06733	ENO1	80	II
56.47	Inter	1	P62807	H2BC10	126	Q6FI13	H2AC18	16	II
56.47	Inter	1	P62807	H2BC10	121	P0C0S8	H2AC11	16	II
56.47	Intra	1	P62280	RPS11	144	P62280	RPS11	152	II
56.47	Intra	1	P06733	ENO1	54	P06733	ENO1	197	II
56.47	Intra	1	P06733	ENO1	233	P06733	ENO1	197	II
56.41	Inter	1	Q9NPL8	TIMMDC1	64	P17540	CKMT2	276	II
56.41	Inter	2	P48664	SLC1A6	551	Q8TDB6	DTX3L	460	II
56.09	Inter	1	P20962	PTMS	18	O43182	ARHGAP6	267	II
56.09	Intra	1	O14737	PDCD5	110	O14737	PDCD5	98	II
56.05	Intra	1	O00154	ACOT7	362	O00154	ACOT7	369	II
55.98	Intra	1	Q6L8Q7	PDE12	61	Q6L8Q7	PDE12	84	II
55.68	Inter	1	P39019	RPS19	143	P62851	RPS25	98	II
55.52	Intra	1	O75390	CS	76	O75390	CS	464	II
55.46	Intra	2	P51991	HNRNPA3	118	P51991	HNRNPA3	108	II
55.44	Inter	3	Q969Q0	RPL36AL	22	P62906	RPL10A	56	II
55.13	Intra	2	P10412	H1-	200	P10412	H1-	190	II
55.13	Inter	1	O60814	H2BC12	121	P0C0S8	H2AC11	16	II
54.89	Intra	1	P07954	FH	256	P07954	FH	263	II
54.89	Intra	1	P05455	SSB	352	P05455	SSB	360	II
54.79	Intra	1	P16403	H1-	194	P16403	H1-	204	II
54.76	Inter	1	Q71DI3	H3C13	24	P62805	H4-	6	II
54.76	Inter	1	P62805	H4-	13	Q71DI3	H3C13	19	II
54.76	Intra	1	P19338	NCL	70	P19338	NCL	80	II
54.76	Intra	1	P50914	RPL14	204	P50914	RPL14	193	II
54.67	Intra	1	P0DMV9	HSPA1B	507	P0DMV9	HSPA1B	190	II
54.58	Intra	1	P83731	RPL24	124	P83731	RPL24	135	II
54.53	Inter	1	Q00839	HNRNPU	21	Q8N883	ZNF614	248	II
54.53	Intra	1	P00441	SOD1	129	P00441	SOD1	76	II
54.53	Intra	1	P09429	HMGB1	86	P09429	HMGB1	90	II
54.53	Inter	1	P62805	H4-	9	Q71DI3	H3C13	19	II
54.53	Intra	1	Q71DI3	H3C13	10	Q71DI3	H3C13	19	II
54.53	Intra	1	P21333	FLNA	994	P21333	FLNA	975	II
54.41	Intra	1	P09429	HMGB1	86	P09429	HMGB1	7	II
54.41	Inter	1	P48960	ADGRE5	370	Q96MU7	YTHDC1	48	II
54.41	Intra	2	P17812	CTPS1	466	P17812	CTPS1	460	II
53.71	Intra	1	P09429	HMGB1	114	P09429	HMGB1	1	II
53.52	Inter	3	Q969Q0	RPL36AL	6	P62906	RPL10A	56	II
53.52	Intra	1	P39019	RPS19	144	P39019	RPS19	23	II
53.52	Intra	1	P00558	PGK1	199	P00558	PGK1	191	II
53.48	Inter	2	Q02878	RPL6	239	Q96QU6	ACCS	39	II
53.47	Intra	1	P62841	RPS15	65	P62841	RPS15	58	II
53.23	Inter	1	P16403	H1-	191	Q15003	NCAPH	210	II
53.23	Inter	1	P62750	RPL23A	14	Q9UKX7	NUP50	42	II
53.23	Inter	1	O75955	FLOT1	195	Q14254	FLOT2	216	II
53.1	Intra	1	Q71DI3	H3C13	24	Q71DI3	H3C13	19	II
52.93	Intra	1	P13693	TPT1	93	P13693	TPT1	89	II
52.59	Inter	1	P0DMV9	HSPA1B	246	P54277	PMS1	626	II
52.59	Intra	1	P27797	CALR	48	P27797	CALR	41	II
52.59	Intra	1	P37802	TAGLN2	171	P37802	TAGLN2	156	II
52.59	Inter	1	P31946	YWHAB	51	Q5VX52	SPATA1	307	II
52.45	Intra	1	Q06830	PRDX1	190	Q06830	PRDX1	197	II
52.33	Inter	1	Q96JM4	LRRIQ1	248	Q6AI14	SLC9A4	522	II
52.23	Inter	1	P62906	RPL10A	45	Q969Q0	RPL36AL	6	II
52.23	Inter	1	Q9H172	ABCG4	173	Q8TDB6	DTX3L	460	II
52	Inter	1	P62913	RPL11	52	Q5T4T6	SYCP2L	378	II
52	Intra	1	P10809	HSPD1	133	P10809	HSPD1	125	II
51.81	Inter	1	Q71DI3	H3C13	123	Q6FI13	H2AC18	120	II
51.81	Inter	1	P62807	H2BC10	86	P16104	H2AX	37	II
51.81	Intra	1	P62807	H2BC10	35	P62807	H2BC10	86	II
51.81	Inter	1	P62807	H2BC10	117	P62805	H4-	9	II
51.79	Intra	1	Q7KZF4	SND1	491	Q7KZF4	SND1	497	II
51.77	Inter	2	Q96Q83	ALKBH3	162	P06733	ENO1	80	II
51.05	Inter	1	P23396	RPS3	201	P60866	RPS20	30	II
51	Intra	1	P50914	RPL14	172	P50914	RPL14	164	II
50.97	Intra	1	Q15056	EIF4H	123	Q15056	EIF4H	130	II
50.4	Intra	1	Q15181	PPA1	228	Q15181	PPA1	234	II
50.4	Intra	1	P62807	H2BC10	117	P62807	H2BC10	17	II
50.4	Intra	1	P35268	RPL22	10	P35268	RPL22	5	II
50.34	Intra	1	Q9NR45	NANS	61	Q9NR45	NANS	85	II
50.34	Inter	1	P62807	H2BC10	86	Q03936	ZNF92	0	II
50.34	Intra	1	Q5VTE0	EEF1A1P5	444	Q5VTE0	EEF1A1P5	453	II
50.31	Inter	1	P62807	H2BC10	86	P40938	RFC3	218	II
50.29	Intra	1	P62937	PPIA	82	P62937	PPIA	44	II
50.15	Intra	1	Q99832	CCT7	144	Q99832	CCT7	148	II
