# Supplementary material for: Cross-linking of the endolysosomal system reveals potential flotillin structures and cargo
Source: Nat Commun. 2022 Oct 20;13:6212. doi: 10.1038/s41467-022-33951-0 (PMC9584938; doi:10.1038/s41467-022-33951-0)
Supplement: Supplementary file 10 — Dataset 7 [file 41467_2022_33951_MOESM10_ESM.xlsx]

## Sheet: Description
Description
		Tables		Description
		Table1	Non-Norm_Abundance	Proteins identified and quantified in all datasets based on the analysis of DIA files by Spectronaut and export with 1% FDR at peptide and protein level. Non-normalized DIA abundances are included.
		Table2	Norm_Abundance	Proteins identified and quantified in all datasets based on the analysis of DIA files by Spectronaut and export with 1% FDR at peptide and protein level. Normalized DIA abundances are included as well as fold change values as well significance levels (based on T-test).
		Table3	FLOT_Cargo_Candidates	Proteins identified in 3/3 replicates for the SPIONs+IP samples and neither identified in the GFP or the SPIONs samples as well as all protiens significantly up-regulated in SPIONs+IP samples relative to SPIONs samples.
		Table4	FLOT_Depleted_Proteins	Proteins significantly downregulated in 3/3 replicates for the SPIONs+IP sample (Fold Change >1.5)
		Table5	Candidates_GO_Frequency	Frequency of assignment of distinct GO-categories for all FLOT cargo candidates (Table 3).
		Table6	Functional_Clustering_STRING	Functional and physical protein-protein interaction clusterings based on STRING.
		Table7	GO_Ennrichment_Analysis	Enrichment analysis of GO-categories.
		Abbreviations
		DIA	Data independent acquisition
		GFP	Green fluroscent protein
		SPIONs	Superparamagnetic iron oxide nanoparticles
		IP	Immunoprecipitation
		CV	Coefficient of variance
		GO	Gene ontology
		"+/-"	Indicator of significance
		FDR	False discovery rate

## Sheet: 1_Non-Norm_Abundance
Uniprot ID	Genes	GFP_R1	GFP_R2	GFP_R3	SPIONs_R1	SPIONs_R2	SPIONs_R3	SPIONs_IP_R1	SPIONs_IP_R2	SPIONs_IP_R3
P01023	A2M	3499.15	5518.3	3808.74	0	106470	0	0	0	0
Q9NRG9	AAAS	0	0	0	481305	651743	497573	784211	1.14967e+06	1.05291e+06
Q6PD74	AAGAB	35054.4	16002.6	0	295826	280809	305197	457454	623806	710227
E9PG46;Q2M2I8	AAK1	0	0	0	234443	163632	231673	309478	246551	356568
C9JEH3;C9JG97;Q13685	AAMP	4322.66	2502.95	0	260540	211268	186857	125959	243510	143148
Q9Y312	AAR2	0	0	0	212078	338794	291337	421740	611502	465174
P49588	AARS	8145.95	9171.37	9987.08	55084	39989	36363.5	7687.3	65501.4	43444.7
Q5JTZ9	AARS2	11068.3	3445.86	1916.77	516486	650270	574532	543621	797892	779715
Q9NRN7	AASDHPPT	0	0	0	280904	380249	219388	218621	241033	245287
Q9UDR5	AASS	4155.91	2634.88	0	389588	387478	354887	318237	386542	284713
P08183	ABCB1	3463.97	0	0	116513	134210	118021	139974	202001	158211
Q9NRK6	ABCB10	0	0	0	176739	231336	201227	207658	339555	316590
H7BXK9;Q9NP58	ABCB6	0	0	0	124341	82728.5	129445	93310	132199	103755
A0A087WW65;B4DGL8;O75027	ABCB7	2373.37	3542.1	3681.74	81555.4	120668	163875	250921	336221	314595
Q9NUT2	ABCB8	0	0	0	101249	150108	117556	0	105937	98157.1
A0A0A0MS99;I3L4X2;P33527	ABCC1	0	0	0	85782.1	135232	135276	129732	187594	160984
O15439	ABCC4	16476.5	15826.5	17162.9	249332	304791	253591	1.12378e+06	312779	324030
O15440	ABCC5	0	0	0	120000	59660.6	67352.9	172898	245956	349566
P28288	ABCD3	4871.39	0	0	100036	116611	97298.5	222257	250620	197233
P61221	ABCE1	12311.2	10354.4	17038.9	662858	885372	743966	689808	557969	487770
Q5STZ8	ABCF1	0	0	0	12796.7	18935.7	16457.5	14120.1	19739	16617
Q9UG63	ABCF2	6245.73	6108.85	5186.72	934310	1.1819e+06	1.04256e+06	982613	1.75678e+06	1.49252e+06
Q9NUQ8	ABCF3	3975.88	6135.67	5194	295088	395715	329262	187984	326819	346526
Q9NUJ1	ABHD10	10632.1	6694.33	6558.26	533480	767592	674637	494677	681188	651472
Q8NFV4	ABHD11	19679.7	0	19783.5	341054	338967	331531	247333	384081	176474
I3L1V0;I3L294;Q8N2K0	ABHD12	0	0	0	0	0	0	80154.8	290529	0
A0A0G2JJD3;O95870	ABHD16A	0	0	0	743301	1.40732e+06	899679	605950	702194	504036
Q5VST6	ABHD17B	0	0	0	40067.5	51415.6	40127.8	66231	86473.3	0
A0A0A0MRT6;B6VEX4;Q8IZP0	ABI1	2322.41	3964.44	0	543728	690753	626746	665074	700480	642826
A0A0C4DG21;E7EP65;E7EW77;F8WAL6;Q9NYB9	ABI2	0	0	0	463021	654725	565613	485292	604837	638832
P00519	ABL1	0	0	0	0	26750	20884.1	25916.5	42172.8	39933.5
P42684	ABL2	0	0	0	53305.6	84987.3	73042	90389.1	97767.9	88130.2
A0A0A0MRL6;A0A3B3IS55;F8W8M4;J3QSX6;O14639	ABLIM1	0	0	0	120458	142045	113541	165934	210507	173160
Q5SZC9;Q9P1F3	ABRACL	0	0	0	322859	400741	359601	0	0	0
P09110	ACAA1	20317.8	25779.1	19530.5	790901	1.03023e+06	914066	583817	900701	931583
P42765	ACAA2	58040.5	44044.7	32922.3	408300	506367	247396	222665	314764	240333
Q13085	ACACA	2992.21	2211.24	0	414107	481944	378655	555714	733400	760241
F8W1I9;Q6JQN1	ACAD10	0	0	0	82461.4	102665	90547.1	0	0	0
Q709F0	ACAD11	0	0	0	166147	237284	233557	220700	624896	547663
Q9UKU7	ACAD8	1949.25	3857.31	1809.67	157303	206596	177896	171092	252624	252970
Q9H845	ACAD9	38871.8	33228.5	34346.6	619611	770847	703054	604782	790404	741942
P11310;Q5T4U5	ACADM	4398.95	26436.8	23578.7	927309	1211162	1.28408e+06	825402	951912	1.26972e+06
E9PE82;P16219	ACADS	17013	12430.9	0	201052	271778	199039	216134	236069	262389
P45954	ACADSB	13358.9	9986.78	8956.67	269064	344231	267775	270750	373947	352421
P49748	ACADVL	0	0	0	223482	341219	327772	272245	270597	313539
A0A087X1T7;H0YMF1;P16112	ACAN	0	0	0	52156	70818.1	64267.1	82830.1	77700.5	68996.6
A0A087X1H5;Q15057	ACAP2	0	0	0	134041	139033	154472	120877	55598.3	61192.1
P24752	ACAT1	15075.9	15950.2	14502.9	1.7719e+06	2.43178e+06	2.16687e+06	2177037	3299230	3.13568e+06
Q9BWD1	ACAT2	0	0	0	160533	196289	180052	52616.2	54847.6	61738.7
Q9H3P7	ACBD3	5449.44	0	0	137785	179732	142335	188923	270374	239338
B7Z2R7	ACBD5	0	0	0	143063	144660	135013	211750	267347	267529
A0A2R8Y544;Q9BR61	ACBD6	0	0	0	346369	0	0	50835	67512.7	52749.6
S4R3H4	ACIN1	9236.39	5574.41	5335.82	517999	260891	232814	636533	819232	774507
P53396	ACLY	8598.7	5153.39	13618	582649	723284	668638	571670	741351	686068
Q99798	ACO2	24210.7	10660.7	247203	1.39849e+06	1.72312e+06	1.4477e+06	1.24816e+06	1.75767e+06	1.4818e+06
G3V4F2;Q86TX2	ACOT1	0	23491.8	0	784059	1.01683e+06	1.03478e+06	1.12372e+06	1.4912e+06	1.30471e+06
Q9NPJ3	ACOT13	9793.85	12606.3	10692.6	653626	909030	814153	748571	1727511	1605409
K7EKP8;O00154	ACOT7	0	0	0	336458	411650	331351	228599	415379	314918
E9PJN0;H7C5A7;O14734	ACOT8	0	0	0	236557	316238	344302	332547	533958	574444
Q9Y305	ACOT9	3687.74	0	0	481611	597721	489064	476809	604286	595638
Q15067	ACOX1	0	0	0	196982	241065	232083	50607	94424.5	128151
O15254	ACOX3	0	0	0	37191.4	69678.1	121292	0	0	0
F2Z2Q9;G5E9R5;P24666	ACP1	0	0	0	155950	194269	154838	0	77581.3	33895.7
E9PHY0;E9PP23;P11117	ACP2	0	0	0	343634	462438	300382	174189	201583	191853
A0A087WYU6;A0A0A0MS36;Q9NPH0;V9GZ71	ACP6	0	0	0	0	92790.2	100284	0	0	0
E9PF16;Q96CM8	ACSF2	0	0	0	27790.4	44116.3	36163.5	3737.19	3573.9	4898.44
Q4G176	ACSF3	0	0	0	151339	147605	134615	172391	237472	196098
E7EPM6;P33121	ACSL1	0	0	0	155244	170408	192014	196416	287028	275195
O95573	ACSL3	7627.58	0	6207.14	474359	630048	533235	372764	645250	541754
O60488	ACSL4	4172.36	0	0	979497	1165077	1.05342e+06	1.43289e+06	2637838	2.3177e+06
Q9NUB1	ACSS1	0	0	0	175142	143030	166201	167559	222599	227127
P68133	ACTA1	24809.1	31793.8	20266.6	27285286	39339328	30231808	34889372	49969312	47373808
A0A2R8Y793	ACTB	27409.9	23067.4	34625.5	2.46265e+06	2798988	2.52159e+06	5522113	4.78455e+06	3.95658e+06
Q562R1	ACTBL2	433006	487601	426854	5.26723e+06	5.82965e+06	6548987	2215265	3763123	4745990
P63261	ACTG1	98092.7	74027.3	68198.5	55732608	37558480	29967542	60874908	71898520	65645260
O96019	ACTL6A	0	6407.31	7203.59	395533	583878	577958	294486	397483	453297
P12814	ACTN1	5100.19	7989.02	4592.72	2012836	2710996	2.32008e+06	1.05299e+06	1.52715e+06	1.42186e+06
O43707	ACTN4	34861.6	35402.2	34321.7	887316	1.14841e+06	990926	242555	569800	537976
Q9NZ32	ACTR10	0	0	0	91773.2	130620	65812.6	157386	203134	190850
P61163	ACTR1A	54105.2	46779.8	33769.6	856550	995549	997923	960618	1.05074e+06	1072365
P61160	ACTR2	25676.3	23662.2	25541.2	910733	1.04032e+06	987075	807530	1.11603e+06	1.06482e+06
P61158	ACTR3	15256.1	11958.1	11413.6	1.43275e+06	1.91217e+06	1.78173e+06	751690	1.21499e+06	1.11327e+06
O14672	ADAM10	0	0	0	224043	288789	257528	276890	364418	368099
P78536	ADAM17	6665.9	7235.02	8934.27	149033	162831	93783.5	128606	142160	164943
Q13443	ADAM9	0	0	0	116595	135083	137683	267472	204947	293774
Q9UHI8	ADAMTS1	0	0	0	196531	233436	203629	263769	391077	363840
A0A087WTN6;A0A3B3ISA7;H0Y7Q1;H7C324;O75689	ADAP1	0	0	0	23458.5	31574.1	19125	0	0	0
P55265	ADAR	10845.4	0	0	438431	483281	391542	404915	641056	565470
O60503	ADCY9	0	0	0	52237.2	73714.5	66942.4	120492	251362	150114
P35611	ADD1	9246.17	0	9220.99	773456	1.0152e+06	910254	1.07831e+06	1.60176e+06	1.48324e+06
P35612	ADD2	0	0	0	242964	318382	318061	298245	442826	393180
Q9UEY8	ADD3	14765.5	10516.7	7866.12	504870	615437	553582	588391	783214	748763
K7EK47;K7ERC3;O94910	ADGRL1	0	0	0	19909.6	0	25180.9	41819.1	56283.2	71049.2
B1ALU1;B1ALU3;O95490	ADGRL2	0	0	0	223268	321169	354348	629395	834162	776005
E7EMR3;E7EN28;E7ENK1;E7ES20;E7ESV6;E7ETE3;E7EUP0;E7EUW2;E7EVD6;E7EW95;E7EX52;E9PBG4;Q9HAR2	ADGRL3	0	0	0	61801	71937.6	78687.1	87534.5	182932	151279
Q9BV57	ADI1	0	0	0	50833.9	0	80135	16148.3	0	0
Q9H2P0	ADNP	0	0	0	51354.9	39391	23608.3	46669.8	325992	60586.6
Q9BRR6	ADPGK	17336.4	12462.3	10064.1	179366	242576	213188	346195	384441	381541
Q9NX46	ADPRHL2	15800.9	14800.6	8863.54	73069.8	87764.9	55772.6	0	0	0
Q16186	ADRM1	3680.89	0	0	673504	521808	455200	975821	1.46771e+06	1.35391e+06
P30566	ADSL	5361.69	4331.05	0	266986	382919	324475	403949	586475	467781
P30520	ADSS	0	0	0	229146	311384	279990	251051	361487	293576
Q8N556	AFAP1	0	0	0	77933	92898	86791.7	74401.8	109902	97968.6
J3KN01;P55196	AFDN	12385	5784.93	4776.02	472299	606130	555149	503086	584376	522598
Q9UHB7	AFF4	0	0	0	47202.7	58535.2	66560.9	60719.5	81579.8	127267
H0Y5F4;Q8WV93	AFG1L	0	0	0	170691	52532.3	31197.2	27270.7	36537.6	31688.3
Q9Y4W6	AFG3L2	7604.62	9891.42	7771.13	268303	299709	295399	181737	329610	294244
B8ZZI9;Q6ULP2	AFTPH	0	0	0	0	74668.7	114091	56826.6	88651.4	83971.4
H0Y9C7;P20933	AGA	0	0	0	235774	251233	216747	180849	253927	291265
Q96P47	AGAP3	0	0	0	45980.3	77347.1	62734.3	78020.5	96898.6	84013.2
B8ZZY2;P52594	AGFG1	4293.19	4755.94	3441.69	179070	245813	220244	157547	250563	248516
Q53H12	AGK	0	0	0	358687	519764	432045	517112	611693	548338
Q9UL18	AGO1	0	0	0	175191	227363	218485	157654	228329	233536
Q9UKV8	AGO2	0	0	0	162392	193027	160709	255400	428214	423583
Q9H9G7	AGO3	0	0	0	0	29185.7	0	55279.8	51755.7	44056.1
Q99943	AGPAT1	0	0	0	197223	259925	197429	394619	556379	741285
Q9NUQ2	AGPAT5	0	0	0	203584	284098	265190	543023	647812	653895
O00116	AGPS	48209.2	56929.4	69391.1	851088	778225	677672	715614	967731	891091
O00468	AGRN	17719.8	13597	11001.8	804598	1.02483e+06	890508	946274	1.3213e+06	1.15972e+06
J3KNS1;Q9UPW5	AGTPBP1	0	0	0	93625.5	107590	106056	100852	103518	94970
Q6RW13	AGTRAP	0	0	0	364645	430424	365184	1.11328e+06	1.26798e+06	1.3075e+06
P23526	AHCY	0	0	0	635869	785026	669791	468180	452151	446130
O43865	AHCYL1	53109.8	48255	18288.5	316016	431385	379113	469841	738268	636312
H0Y8B3;Q96HN2	AHCYL2	0	3595.56	0	314834	507719	446313	0	438618	0
Q09666	AHNAK	22441	17895.1	13075.8	598564	649770	582875	398861	738471	722283
O95433	AHSA1	30021.8	22457	34245.8	1068514	1.41762e+06	1.18507e+06	1179323	1.53622e+06	1.35032e+06
Q96BJ3	AIDA	0	0	0	194608	225948	190393	189578	326192	285345
O95831	AIFM1	49543.6	43134.9	32843	1.21075e+06	1.33041e+06	1144394	465813	746063	729950
Q12904	AIMP1	0	0	0	576712	792767	696472	809533	1.02909e+06	936189
Q13155	AIMP2	12536.3	9672.32	8293.77	636105	762597	655574	687251	979590	917100
O00170	AIP	0	0	0	660086	827194	745902	881234	1.66602e+06	1.31452e+06
P54819	AK2	56294.7	67617	46586.2	5.28402e+06	7.03703e+06	6.02195e+06	3.36413e+06	6101367	3652270
Q9UIJ7	AK3	12179.7	6297.23	0	286903	418901	350670	290290	428565	419757
P27144	AK4	17937.1	0	0	928318	1.28507e+06	1.14281e+06	907605	1143162	1187972
A0A087WVD7;A0A087WY94;Q9Y3D8	AK6	0	0	0	247265	331034	277042	141752	267754	229301
Q92667	AKAP1	7031.79	5743.85	16189.6	224970	171971	193280	370928	537562	477998
O43572	AKAP10	0	0	0	137903	131477	134814	62707.9	115172	58497
Q02952	AKAP12	251926	0	0	196932	269899	222112	133225	195790	178165
Q12802	AKAP13	0	0	0	83162	64263.9	72385.1	102246	147965	125018
Q02040;X6RAJ1	AKAP17A	0	0	0	141339	168061	264300	82336.1	152725	0
Q9Y2D5	AKAP2	14352.9	11492.8	16126.2	366162	495002	413519	390302	538852	448127
O43823	AKAP8	0	0	0	96190.7	123482	117813	87909.5	98615.5	98756.5
Q9ULX6	AKAP8L	13453.9	5069.48	3980.44	107933	121983	125382	157512	103065	92745
A0A0A0MRF6;Q99996	AKAP9	0	0	0	92384.9	125779	78398.8	52654.5	69541.9	83508.5
P14550	AKR1A1	0	0	0	136152	151944	118156	137769	212389	177506
P15121	AKR1B1	13479.9	0	0	284365	297141	241622	124040	182830	214968
O43488	AKR7A2	0	0	0	221409	265237	251985	219252	385533	315738
Q96B36	AKT1S1	0	0	0	170088	185548	169882	139136	236335	206461
M0R0P9;P31751	AKT2	0	0	0	0	0	0	0	132282	30297.2
P13196	ALAS1	0	0	0	75531.6	97711.6	87650.2	78872.8	73683.6	66668.5
A0A0C4DGB6;P02768;P02768-1	ALB;ALB;SWISS-PROT:P02768-1	29259.7	36162.6	34324.2	8153265	11777974	10207254	7865285	11641558	10634974
F5GXJ9;Q13740	ALCAM	8714.15	8689.75	8512.07	296870	333833	277602	436048	627969	487452
F5H4B6;Q8IZ83	ALDH16A1	0	0	0	115964	151673	142658	101234	136152	141608
P54886	ALDH18A1	7928.02	9561.46	7300.68	2.12218e+06	2.5863e+06	2294065	2.4742e+06	4753924	3.90743e+06
P30837	ALDH1B1	33295	18626	16096.5	1.32049e+06	1696185	1.5873e+06	407032	1273116	505943
A0A494C1M4;Q3SY69	ALDH1L2	0	0	0	107923	146589	116422	143705	214960	176747
P05091	ALDH2	16227	23706.5	16999.5	637243	717344	686577	433480	583414	499830
P51648	ALDH3A2	0	0	0	235305	340228	295245	346696	534329	495081
P30038	ALDH4A1	0	7494.01	7110.74	202650	322889	332086	304129	375438	350799
P51649	ALDH5A1	102504	123600	85759.5	444148	559077	498991	446705	697555	680484
Q02252	ALDH6A1	0	0	0	196139	334871	337825	113067	151319	273494
A0A1B0GTG2;A0A1B0GW77;P49419	ALDH7A1	8552.5	18773	42634.5	697415	916738	804869	510337	848694	615275
P49189	ALDH9A1	6066.55	4905.53	4483.23	485113	592847	803893	311156	479515	432036
P04075	ALDOA	314578	292319	278804	34485392	46958920	44879464	45881728	58174280	49266072
P09972	ALDOC	12013.8	15796.1	9557.66	4.77439e+06	5.55513e+06	5294670	4697882	7.3563e+06	10449115
Q9BT22	ALG1	0	0	0	111711	180122	324335	175835	263822	219384
H7C4I6;Q9BV10	ALG12	0	0	0	0	0	0	50281.8	66606.2	61880.1
A0A087WTT9;A0A087WX43;A0A096LNJ4;A0A096LP10;A0A1B0GVW6;D6RE84;Q9NP73	ALG13	0	0	0	72753.3	0	91466.9	57279.5	50071.8	44293.1
Q9H553	ALG2	0	0	0	365724	356625	359289	506548	879147	744432
Q9Y673	ALG5	0	0	0	109332	179532	169723	182570	240268	198436
A0A087WZ62;Q9H6U8	ALG9	0	0	0	87345.2	135217	101869	161783	227601	247625
Q13686	ALKBH1	0	0	0	39472.5	0	128206	86270.1	184152	183600
E9PSA5;Q96Q83	ALKBH3	0	0	0	87139.7	134687	113049	136259	180074	184250
Q6P6C2	ALKBH5	0	0	0	135142	166046	171097	63499.3	98524.6	88295.7
Q9BT30	ALKBH7	0	0	0	34279.8	46176.7	18541.7	35351.6	54930.7	51046.8
A0A087WTU9;A0A087WV20;Q8TCU4	ALMS1	6762652	7.84086e+06	7795589	754586	1724481	1.29256e+06	245801	408790	613151
P05186	ALPL	0	0	0	86305.1	456192	49305.6	237473	409539	365045
Q86V81	ALYREF	9341.93	6785.98	6346.5	876517	1.06505e+06	893259	720046	975377	1.06434e+06
A0A075B6T1;Q9C0C7	AMBRA1	0	0	0	59064	61886.5	17457.7	245891	428172	0
Q5JTC6	AMER1	0	0	0	88504.7	102333	92208.3	110192	141578	127589
Q9UKV5	AMFR	0	0	0	145264	84035.6	115318	124601	160547	138076
Q6DCA0	AMMECR1L	0	0	0	0	66183.6	55891.7	25692.5	0	33596.7
A6NP16;E7ERM3;Q4VCS5	AMOT	0	0	0	0	0	0	21940.5	36664.7	29356.6
Q8IY63	AMOTL1	0	0	0	57896.3	78117.1	72522.6	109504	123344	97222.2
H0Y360;Q01433	AMPD2	0	0	0	132839	166492	145704	104013	144886	125518
Q9H1A4	ANAPC1	7059.59	8992.18	0	97327.6	113205	194345	81197.7	127947	42327.4
A0A286YEY6;A0A3B3ISY7;D6R9Q5;D6RA92;D6RB36;D6RD74;Q9UM13	ANAPC10;;ANAPC10;ANAPC10;ANAPC10;ANAPC10;ANAPC10	0	0	0	63204.6	122015	116382	52003.4	62102.9	64499.3
A0A087WUN5;Q96DE5	ANAPC16	0	0	0	121679	157018	131114	0	33594.1	30397.3
Q9UJX5	ANAPC4	0	0	0	91728.6	75031.1	69065.4	68497.8	115109	118348
Q9UJX3	ANAPC7	0	0	0	112306	140061	120368	158327	159753	143113
Q9UNK9	ANGEL1	0	0	0	61011.4	81178.4	72002.7	0	0	0
D6RHE1;I6L894	ANK2	0	0	0	218553	191544	176239	193772	209344	133590
Q12955	ANK3	10076.7	0	0	430661	543479	511505	430602	617049	520606
Q9P2R3	ANKFY1	8717.83	5567.85	0	505383	620013	527681	599972	1.02974e+06	850314
Q8IWZ3	ANKHD1	8965.2	14902.3	10097.1	1808033	2.39239e+06	1.65204e+06	326585	2.59373e+06	2.21924e+06
Q86XL3	ANKLE2	5124.82	3398.03	0	180651	229712	208382	282886	445738	406556
Q8N6S4	ANKRD13C	0	0	0	68074.3	94218.4	57204.8	29710.2	53366.8	52239.3
O75179	ANKRD17	4936.14	4924.35	0	366766	371782	329328	280309	406862	457975
E7ESJ3;Q9UPS8	ANKRD26	0	0	0	30046.9	61044.3	37946.2	49728.9	21201.8	28567.1
Q96NW4	ANKRD27	0	0	0	212227	202460	185558	136775	272965	419936
O15084	ANKRD28	0	0	0	29688.9	184483	242447	151712	180894	173245
E5RFM7;E5RHV2;E5RI04;E5RI20;J3KP26;Q86W74	ANKRD46	0	0	0	0	19255.3	22429.2	29282.7	46006.2	36757
Q9ULJ7	ANKRD50	2180.96	0	0	70368.2	98489	75813	96195.2	143944	135197
Q8NB46	ANKRD52	0	0	0	2.2728e+06	64842.2	0	0	78992.2	0
Q92625	ANKS1A	0	0	0	57177	66001.9	60254.8	58590	68281.2	61142.2
Q9H8Y5	ANKZF1	18132.2	20855.8	17598.2	258057	351966	322408	326515	526953	450042
Q9NQW6	ANLN	0	0	0	166903	192980	170195	122354	223642	194345
Q4KMQ2	ANO6	0	0	0	118509	136302	125822	59908.7	136634	102183
P23352	ANOS1	0	0	0	23819.5	33929.9	0	55126.3	65472	68727.1
P39687	ANP32A	19856.5	16880.4	13145.6	1.65256e+06	1.98953e+06	1.8416e+06	220738	368532	316947
Q92688	ANP32B	93060.3	83223.4	89068.6	6223291	7314973	6.59545e+06	2.17639e+06	3.10807e+06	2.67268e+06
Q9BTT0	ANP32E	52433	29701.7	26965.8	994423	1.33332e+06	1.19523e+06	760298	1.02324e+06	1.01807e+06
Q9H6X2	ANTXR1	0	0	0	79119.4	83603.6	121617	157766	236307	222716
P04083	ANXA1	16427.3	13023	8983.39	954007	1.01177e+06	830370	540839	715508	571396
P50995	ANXA11	17068.2	16657.9	14226.8	1.00356e+06	1316685	1.11117e+06	718580	1.1455e+06	1.05117e+06
P07355	ANXA2	125831	103418	90425.5	14365400	19114282	16504988	6.32129e+06	9834139	7955969
P12429	ANXA3	0	0	0	152575	220683	181486	257919	260105	227803
P09525	ANXA4	15262.3	8778.65	13215.1	346480	459512	396798	334347	422807	393263
P08758	ANXA5	29669.6	22358.2	22980.4	8.3302e+06	12008833	10980834	8340752	12674212	10634594
P08133	ANXA6	12945.4	8906.1	15689.5	2.14655e+06	2.59496e+06	2.38647e+06	1399238	1.93192e+06	1.64996e+06
P20073	ANXA7	9727.57	8517.27	4461.08	1.154e+06	1.41051e+06	1.272e+06	893736	1.32775e+06	1.16795e+06
Q63HQ0	AP1AR	0	0	0	49943.5	96319.9	92473.6	146013	159081	124782
Q10567	AP1B1	27595.5	16775.1	17090.8	917110	1120478	893595	905725	1.23168e+06	1.19364e+06
O43747	AP1G1	0	0	0	157773	197272	179121	114103	224310	224460
K7EJL1;Q9BXS5	AP1M1	0	0	2609.41	229033	253585	224053	310579	505154	507794
A0A2R8YGH5;H7C1E4;P61966	AP1S1	0	0	0	118137	132023	133848	111057	147484	132072
P56377	AP1S2	0	0	0	147533	201640	158363	195567	325376	308057
O95782	AP2A1	12326.9	16340	19164.9	652615	738302	658812	539619	694461	469938
O94973	AP2A2	12098.3	9196.62	8395.41	533133	743828	663739	321209	502698	452764
P63010	AP2B1	17077.6	14701.3	35941.6	1.7813e+06	2109874	1782895	2.18662e+06	2.77825e+06	2230648
Q96CW1	AP2M1	1917.51	2079.67	2327.06	692522	681700	866037	981877	1.5242e+06	1.34984e+06
M0QYZ2;M0R0N4;P53680;X6R390	AP2S1	16494.8	20720.6	17176.7	538111	745218	656836	962368	1.21363e+06	273539
O00203	AP3B1	15981.3	13824.9	8385.38	436264	531269	517786	503608	782387	647826
O14617	AP3D1	6092.99	9150.68	7503.19	527816	612426	551384	329308	531111	483147
Q9Y2T2	AP3M1	0	0	0	306416	381047	330574	201903	334806	320453
P53677	AP3M2	0	0	0	161670	174242	152397	111677	158068	155649
Q92572	AP3S1	0	0	0	482520	656231	566872	899408	1111836	1.10546e+06
O43299	AP5Z1	0	0	0	145707	198575	125129	72943.6	123148	126473
Q99767	APBA2	0	0	0	0	126549	0	29300.5	45395.6	56052.9
A0A075B7G8;J3KPL8;O00213	APBB1	0	0	0	36200.6	52361.3	77327.4	68248.5	38356	73629.5
P25054	APC	0	0	0	239350	442324	249161	285300	422324	401294
C9JIF9;P13798	APEH	0	2876.74	887.892	21687.7	0	191649	83046.6	105836	136566
P27695	APEX1	8104.43	10265.9	3812.91	684833	931396	829850	804057	1.15326e+06	1021795
G3V1C3;Q9BZZ5	API5	22563.3	21723.3	22541.4	554992	848162	685210	779984	898235	1.06305e+06
Q06481	APLP2	16668.3	12592.7	12947.7	783649	1.082e+06	962911	458932	655892	823953
Q9HDC9	APMAP	42978	8620.97	9960.12	780904	1093422	956503	608385	736131	763408
P04114	APOB	0	0	0	306890	323532	348846	361843	464933	452183
Q9NRW3	APOBEC3C	0	0	0	256603	318345	286964	113844	174625	138038
B0YIW2;P02656	APOC3	4051.39	6248.04	4431.31	588480	306355	275192	114776	129897	104340
J3KQL8;Q9BQE5	APOL2	0	0	0	69084.6	92929.6	57923.4	141858	0	0
O95445;Q5SRP5	APOM	0	0	0	683730	901022	640778	882296	1.28137e+06	1.09436e+06
H7C1U8;Q9BUR5	APOO	3054.49	0	9013.16	583662	642147	531669	545827	821746	772593
A0A087WYF7;Q6UXV4	APOOL	0	0	0	139226	238860	183065	337682	398796	346376
E9PG40;P05067	APP	0	0	0	521356	731980	811808	269454	331992	405647
Q9UKG1	APPL1	19859.3	11294.7	16605.8	373696	354848	311814	438102	667187	578084
P07741	APRT	19049	18266.7	20118.8	349577	644810	565228	427963	545637	617479
O60306	AQR	0	0	0	36323.9	101323	82280.1	65006.3	167346	143583
Q96P48	ARAP1	0	0	0	73700.4	87571	74583.4	0	0	9895.31
P48444	ARCN1	7861	30400.6	32030.2	1.18442e+06	2.22264e+06	2.05726e+06	2.49494e+06	3.58007e+06	2.5424e+06
P84077	ARF1	17359.6	12237	13132.2	183152	296651	491576	747432	978944	779671
C9JAK5;P18085	ARF4	20196.3	0	0	181996	358165	310488	332473	457442	451460
P84085	ARF5	10925.8	21505.1	0	220399	279876	241385	272357	325948	318136
P62330	ARF6	0	0	0	229675	231003	192073	0	0	27139
Q8N6T3	ARFGAP1	0	3412.75	0	402113	511683	463965	401198	511049	522637
G5E9L0;Q8N6H7	ARFGAP2	0	0	0	256135	356313	305016	304164	438208	440748
Q9NP61	ARFGAP3	0	0	0	122332	130246	48636.9	100463	116554	172202
Q9Y6D5	ARFGEF2	0	0	0	57314.2	134091	75324.9	0	32057.9	0
Q5TH69	ARFGEF3	0	0	0	93441.8	188019	114532	102397	115462	87530.7
P53367	ARFIP1	1714.99	0	0	228557	323852	269225	233373	344710	410299
A0A087X1E4;P53365	ARFIP2	0	0	0	95205.7	0	190064	164887	221345	121555
Q13795	ARFRP1	0	0	0	3766.71	10577.8	0	44116.9	47338.2	46246.5
P05089	ARG1	0	0	0	115168	0	14823.8	395745	400012	361375
P78540	ARG2	0	0	0	235292	252047	228148	207302	313566	361074
Q9NWB6	ARGLU1	0	0	0	155766	202025	175079	114287	302383	280173
Q07960	ARHGAP1	0	0	0	351435	395649	353807	405270	234794	238944
Q1RLN5;Q8IWW6	ARHGAP12	0	0	0	79935.4	186026	107896	0	144255	110186
Q68EM7	ARHGAP17	25606.6	0	0	593809	710624	623376	461100	618432	588435
Q8N392	ARHGAP18	0	0	0	55264.6	79122.5	69657.1	58064.1	80530.6	65646.9
Q14CB8;R4GMS4	ARHGAP19	0	0	0	317396	0	0	144482	528208	0
A0A0A0MSK6;Q13017	ARHGAP5	0	0	0	79466.6	98288.5	100933	68689.1	221653	110930
B1AHC2;B1AHF8;F8W6F4;F8WCV8;P85298	ARHGAP8	0	0	0	123678	154013	143232	144595	207501	189222
J3KTF8;J3QQX2;P52565	ARHGDIA	0	0	0	247762	272323	250686	219069	266480	254960
M0QZR4;Q92888	ARHGEF1	0	0	0	181065	214463	189929	172628	333774	473206
E9PMR6;Q9NZN5	ARHGEF12	0	0	0	82915.2	101968	84492.5	134185	175148	173899
A0A087WZG4;A0A3B3IPE9;Q6ZSZ5	ARHGEF18	0	0	0	24011.1	61804	48569	98083.6	182098	226575
Q92974;V9GYM8	ARHGEF2	0	0	0	200229	264515	243790	249765	323171	355262
B1ALK7	ARHGEF7	5688.73	3107.63	1371.15	676059	800596	751984	819760	1.30265e+06	991241
O14497	ARID1A	0	0	0	0	0	0	18666.9	28530.2	20745
A0A3F2YNW7;Q8NFD5	ARID1B	0	0	0	50772.3	62663.8	0	47599.1	0	66190.6
Q9Y4X5	ARIH1	0	0	0	211006	207812	132545	0	0	0
O95376	ARIH2	0	0	0	300023	37497.2	46424	62151.4	74902.5	36724.9
B4DZG7;F8VYN9;P40616	ARL1	0	0	0	79094.2	0	0	15693.7	14528.2	0
Q3SXY8	ARL13B	0	0	0	1487.17	103974	83319.3	52679.8	84177.9	19739.6
E9PRK7;Q8N8R7	ARL14EP	0	0	0	0	161139	48596.7	66947.5	105322	84530.6
A0A087WUW9;Q9NXU5	ARL15	0	0	0	156337	204222	169047	134804	251256	186662
P36404	ARL2	12142.2	8924.87	8836.18	374771	493691	381701	317597	387300	769411
P36405	ARL3	0	0	0	166443	182816	161951	268679	250194	228605
H3BPJ2;Q15041	ARL6IP1	0	0	0	253066	377755	328017	334078	388867	442456
A0A0C4DG62;F8WCT1;Q66PJ3	ARL6IP4	4394.59	2322.38	0	395467	451880	422668	386857	503505	457081
O75915	ARL6IP5	0	0	0	347020	462500	386110	434132	620272	568497
Q96BM9	ARL8A	4348.12	3553.36	4034.27	206534	292944	240376	368555	544554	463566
Q9NVJ2	ARL8B	0	0	0	156357	135049	97628.8	69259.5	103420	87248.6
Q9NVT9	ARMC1	2908.22	0	0	172454	209274	203261	0	231388	141994
Q8N2F6	ARMC10	0	0	0	183697	231618	229539	204788	199234	181433
Q6NXE6	ARMC6	8965	8122.18	7782.35	219071	288930	234326	272335	157990	112237
C9J2I1;C9JAA7;C9JBY2;G5E9V6;Q8IUR7	ARMC8	0	0	0	55294.3	56742.6	53172.9	93456.5	124065	123022
Q9UH62	ARMCX3	0	0	0	66827.6	107121	71793.1	126451	172245	145428
Q92747	ARPC1A	50219.2	4452.5	0	597705	601581	483757	549443	700268	603274
O15143	ARPC1B	0	0	0	170899	209935	173683	173733	222360	189135
O15144	ARPC2	3920.12	3471.59	1731.51	222101	293040	260314	299811	360153	339478
O15145	ARPC3	0	0	0	724163	826977	715057	763910	988840	1.09923e+06
P59998	ARPC4	18612.1	20701	20714.7	342419	488799	407009	492687	806196	717102
O15511	ARPC5	5564.75	2522.21	2709	437757	719440	506173	434293	615015	566500
Q9BPX5	ARPC5L	42705.2	25845.2	22079.3	391012	524586	433215	286062	547817	520023
P32121	ARRB2	0	0	0	168679	294884	224427	93847	128765	132696
P15848	ARSB	0	0	0	73832	99439.1	85387.6	140594	107820	113310
A0A1B0GTM3;A0A1B0GTP7;A0A1B0GTZ5;A0A1B0GUA4;A0A1B0GUE3;A0A1B0GUG1;A0A1B0GUH5;A0A1B0GUW4;A0A1B0GV06;A0A1B0GW68;E7EMM4;Q13510	ASAH1	0	0	0	264574	329150	276292	161670	235922	213015
F6TX30;Q9NWX5	ASB6	0	0	0	84204.2	123696	115977	0	0	0
E9PQZ6	ASCC1	0	0	0	76048.5	87450.3	99335.1	203677	193030	120131
Q9H1I8	ASCC2	0	0	0	214186	307972	263591	363558	475471	425597
Q8N3C0	ASCC3	0	0	0	276360	316159	276396	384479	475293	429426
L0R819;U3KQ49;U3KQP1;U3KQP6	ASDURF;ASDURF;;ASDURF	0	0	0	249858	264913	256590	461163	509581	358235
Q9Y294	ASF1A	17853	16577.2	10408.6	0	0	0	0	0	0
K7ELW9;Q9NVP2	ASF1B	0	0	0	0	114235	0	68953.8	97852.9	88591.4
O95671	ASMTL	0	0	0	4868.38	0	0	27688	36390.6	37298.9
A0A087WXS7;O43681	ASNA1	0	0	0	627322	812284	747320	422956	752029	617783
P08243	ASNS	0	0	0	58186.7	142459	62537.6	74113	80628.1	87981.9
Q12797	ASPH	0	0	0	982902	429679	331014	296301	573611	525296
Q8IZT6	ASPM	0	0	0	100174	102080	101229	83711.2	126534	141338
Q8NBU5	ATAD1	0	16629.2	11940	306911	396103	335018	486318	612590	588832
Q9NVI7	ATAD3A	17985.1	16990.8	23080.9	1.95675e+06	2.50662e+06	2113103	3601967	4643087	4588374
Q5T9A4	ATAD3B	12766	10938	7726.72	674705	766773	702764	415976	703354	584880
P18850	ATF6	0	0	0	84727.4	110879	0	111563	265382	186216
E7EVC7;Q676U5	ATG16L1	0	0	0	56804.3	95334.8	63862.6	0	0	0
H7C3T2;Q2TAZ0	ATG2A	0	0	0	203888	211498	54711.7	77135.6	161012	132015
Q9NT62	ATG3	0	0	0	396382	481066	430739	386842	614295	614435
C9JIK8;C9JQ72;F2Z2K8;Q9Y4P1	ATG4B	0	0	0	298736	235771	209124	244508	338061	298302
Q7Z3C6	ATG9A	0	0	0	157099	193315	207850	344343	436771	409625
P31939	ATIC	7594.91	8891.65	0	410763	513520	475679	144296	387492	368262
Q8NHH9	ATL2	0	0	0	317045	408004	358683	405132	432182	259891
A0A067XG54;Q8NB49	ATP11C	0	0	0	165224	191173	193415	896084	272022	364653
Q9HD20	ATP13A1	0	0	2803.22	227420	312677	280732	336547	629057	539054
A0A2R8Y635;A0A2R8YDN7;Q9H7F0	ATP13A3	0	0	0	88438.8	92273	191161	174980	237719	274770
P05023	ATP1A1	98725.6	79736.9	73189	4.33501e+06	5591357	4965496	4.42223e+06	6746022	6049042
P05026	ATP1B1	0	0	0	242555	329478	291046	298668	361402	348076
P54709	ATP1B3	2057.2	0	0	2.52903e+06	3.70703e+06	3.13929e+06	4.09817e+06	5795345	4882369
P16615	ATP2A2	39481.4	47602.8	41698.8	567828	648639	638561	449067	682053	631560
P20020	ATP2B1	6503.62	16751.4	17346.9	1.01241e+06	1.32904e+06	981143	1.29893e+06	1.45396e+06	1.63859e+06
P23634	ATP2B4	9762.34	8991.16	7575.89	346667	444206	375235	439538	566651	582787
B4E2Q0;H0Y9V7;P98194	ATP2C1	0	0	0	159148	157485	121498	102729	144778	153704
P25705	ATP5F1A	38792.9	40724.2	40175.8	18933624	22621784	20124754	29342166	41395800	37139232
P06576	ATP5F1B	114733	91754.8	78972.8	16555993	18550612	17097252	13956644	18190344	17679138
P36542	ATP5F1C	49028.8	90024.7	88913.7	2.84937e+06	3.73648e+06	3.12664e+06	3.00784e+06	4.57326e+06	4.7294e+06
P30049	ATP5F1D	103611	152485	109651	1.03459e+06	1.70591e+06	1.183e+06	971518	1.30349e+06	1.4114e+06
P56381	ATP5F1E	4212.27	2297.36	2536.5	1.52217e+06	1690066	1.43288e+06	2323020	3196296	3.11198e+06
Q9UII2	ATP5IF1	5152.28	3495.21	4053.54	1.5393e+06	2.27345e+06	1.7516e+06	1.28109e+06	2510751	3.16977e+06
Q96IX5	ATP5MD	0	0	0	86950.2	147502	394885	892079	1.17244e+06	1.01642e+06
P56385	ATP5ME	68675	30916.9	42122.3	2.89777e+06	3.81321e+06	3229672	4262464	6168476	5.32848e+06
P56134	ATP5MF	0	0	0	326417	407270	354002	420131	516526	596924
G3V325	ATP5MF-PTCD1	3871.78	0	0	944783	1.28067e+06	1.07142e+06	954652	1.08134e+06	1055641
O75964	ATP5MG	0	0	0	1.22416e+06	686527	1.41865e+06	1.86301e+06	2.59138e+06	2.1618e+06
P56378	ATP5MPL	0	0	0	155142	41973.9	39998	466382	758905	555528
P24539	ATP5PB	0	0	0	945988	693071	640042	1.61296e+06	1.92859e+06	2.07104e+06
O75947	ATP5PD	57135.6	46913.4	131963	4370277	5.18944e+06	4906611	7.24203e+06	11824656	9849736
P18859	ATP5PF	6018.06	2631.85	0	1.98537e+06	2.78216e+06	2.22391e+06	1.87589e+06	2.55415e+06	2187755
P48047	ATP5PO	10833.5	7787.54	6759.19	2.80002e+06	3708025	1873611	1.94784e+06	3.40054e+06	3072780
Q15904	ATP6AP1	0	0	0	1.2113e+06	1.29472e+06	211598	323106	523427	499016
A0A1B0GVB9;A0A1B0GVW0;A0A1C7CYW4;O75787	ATP6AP2	11802.8	11408.4	7691.53	119310	158378	133750	294284	388382	298227
Q93050	ATP6V0A1	4582.46	0	0	654673	779939	688798	713691	2.19743e+06	1577126
F5H5F3;Q9Y487	ATP6V0A2	0	0	0	31646.6	98821	122354	155320	271432	225999
P27449	ATP6V0C	3952.86	0	0	139341	0	0	165451	221635	219460
F5GYQ1;P61421;R4GN72	ATP6V0D1	0	0	0	840622	1.02234e+06	955123	1.29424e+06	2.06072e+06	1.8005e+06
P38606	ATP6V1A	35753.9	18734.9	25495.5	1.07636e+06	1290981	1.01658e+06	868219	1.25847e+06	1.57783e+06
P21281	ATP6V1B2	17232.1	11705.4	11378.2	776548	1.08817e+06	917876	628886	1.03568e+06	750330
P21283	ATP6V1C1	1778.7	0	0	141339	173645	161166	195915	290051	234451
G3V2V6;Q9Y5K8	ATP6V1D	0	0	0	125212	185322	157000	46509.3	96152.3	61575.7
P36543	ATP6V1E1	21140.3	14291.5	10570.2	521350	665530	602078	1.30451e+06	1.22338e+06	1.0155e+06
Q16864	ATP6V1F	6455.32	4654.41	0	301442	580511	540467	631082	830065	410314
O75348	ATP6V1G1	0	0	0	220434	174457	211478	337018	470102	412786
Q9UI12	ATP6V1H	0	0	0	190403	240900	209902	310350	442087	414202
Q04656	ATP7A	0	0	0	91708	48131.5	71843.9	29983.3	23464	0
O75110	ATP9A	0	0	0	49127.4	80551.5	104183	78120.1	139329	128277
I3L448;Q5TC12	ATPAF1	8384.54	3976.46	0	421634	489638	555291	751994	984196	1.09111e+06
Q9UBB4	ATXN10	0	0	0	452852	586270	322975	564610	691770	675951
A0A2R8Y7E6;F8WB06	ATXN2	2644.65	2622.33	0	522210	682133	586866	729904	952869	844763
H3BUF6	ATXN2L	0	0	0	146361	299899	283417	317452	458342	445705
A0A087WXY4;A0A087X1A8;A0A2R8Y3X7;D3VVH9;F5H211;G3V3R7;P54252	ATXN3	0	0	0	38171.9	47998.6	46298.7	33066.8	37827.1	36793.8
Q9Y679	AUP1	0	0	0	405732	572344	501698	551645	772006	691761
A3KFJ0;O14965	AURKA	0	0	0	124562	256816	90490.7	261184	768566	633508
Q9NWT8	AURKAIP1	0	0	0	409517	517297	471118	456967	435111	392582
J3QLN8;Q96GD4	AURKB	0	0	0	121837	149886	142827	211276	278551	208278
Q9NQS1	AVEN	13298.5	13222.5	0	245014	290700	287079	249377	283239	358421
B8ZZW5;H7C0I1;Q8NBF6	AVL9	0	0	0	87391.5	114280	101497	112405	160369	131860
O15169	AXIN1	5692.79	2063.39	0	70557.2	88029.6	74865.6	20974.2	33361.5	31799.8
C9JVK8;Q9H6S1	AZI2	0	0	0	47550.7	41119.6	112803	0	53385.4	44837.7
P61769	B2M	4858.26	4511.69	0	285636	412597	377393	354702	555782	407896
O94766	B3GAT3	0	0	0	203851	196814	211836	196861	371594	319211
Q6Y288	B3GLCT	4420.47	4355.33	0	71086.7	86182.9	57200.8	40629.1	63916.7	57351.2
P15291;Q86XA6	B4GALT1	0	0	0	40340	51542.4	55297.9	0	0	0
O43505	B4GAT1	10163.5	5845.49	30108.3	132852	165302	152205	162788	213374	198682
J3KQS6;M0R0I0;Q9NWV8	BABAM1	0	0	0	88700.7	64389	51001.1	109771	121088	214101
O95816	BAG2	24996.8	34405.7	31115.8	587731	801827	713468	324989	758945	656237
C9JFK9;O95817	BAG3	0	0	0	260484	108768	85386.4	59593.9	104058	92284.5
Q9UL15	BAG5	8109.84	11935.8	13709.5	235073	270017	233652	233087	315080	267264
A0A024RCR6;A0A0G2JK23;P46379	BAG6	0	0	0	724287	851165	813384	322216	633552	570960
I3L4C2;Q9UQB8	BAIAP2	0	0	0	103554	103142	87251.1	107649	116075	111694
Q9UHR4	BAIAP2L1	13710.4	0	0	276840	355452	351967	383991	493665	473864
Q16611	BAK1	0	0	0	351305	373936	343326	597755	754469	758406
O75531	BANF1	430368	289534	360015	18878660	25087928	23629386	14785762	19143104	17235146
P80723	BASP1	2804.5	0	0	489622	608185	568984	540185	630487	690941
Q07812	BAX	31950	44798	23432.9	1.80652e+06	2.26821e+06	1986505	962921	1.35798e+06	1.20155e+06
Q9NRL2	BAZ1A	0	0	0	144715	184911	127305	185585	323059	298320
Q9UIG0	BAZ1B	0	0	0	138197	77581.5	57671.6	69882.2	129107	144504
Q9BXH1	BBC3	0	0	0	91949.3	143718	159918	0	162543	134483
Q8IWZ6	BBS7	0	0	0	0	0	19827.6	77062.8	110632	160546
A0A087WXM8;P50895	BCAM	0	0	0	124852	152079	176455	145336	387219	235882
C9JTE9;H7C5E2;Q9UHQ4	BCAP29	0	0	0	67898.3	91435.1	82526.7	112452	214202	86338.5
P51572	BCAP31	10663.7	10829.2	8317.78	1.09648e+06	1.51488e+06	1.36406e+06	1.72096e+06	1.38406e+06	1185717
O75934	BCAS2	0	0	0	313393	455578	407132	185770	306698	271043
Q9H6U6	BCAS3	0	0	0	129761	178367	186876	113931	264405	137072
B3KSI3;M0QXF9;O15382	BCAT2	14517.2	15584.9	0	292988	381355	348432	321178	418238	358832
Q9P287	BCCIP	0	0	0	200384	213863	211978	150182	273365	256309
F5H5P2;P12694	BCKDHA	7097.55	6427.48	5422.84	380278	491952	513152	733842	1.02943e+06	866143
P21953	BCKDHB	28004.3	17756.4	8546.57	341329	410537	357314	654397	1.17474e+06	670893
O14874	BCKDK	0	0	0	97680.9	634419	547878	261698	314991	282853
O43521	BCL2L11	0	0	0	85925.3	124980	102436	41499.5	33106.8	21748.1
A0A087WSV0;I6LJZ7;I6LJZ9;I6LK00;M0QZM6;M0R1K0;M0R1Z8;Q9HB09	BCL2L12	0	0	0	108465	122746	116937	71472.8	102184	103502
A0A087WW80;A0A0A0MR90;E9PDD6;F2Z2C3;F6VJB4;Q9BXK5	BCL2L13	0	0	0	172147	238870	184423	380649	511759	486079
G3V3B7;G3V3G8;G3V4B7;G3V5A9;Q92843	BCL2L2	0	0	0	0	188343	182927	92188.7	116803	105618
E9PK91	BCLAF1	0	0	0	45843.9	70588	56984.6	27847.6	36256.6	33669.2
P11274	BCR	0	0	0	145146	0	126877	111975	172589	159992
Q9Y276	BCS1L	0	0	0	236358	329558	324873	442021	523074	470739
D6R9U8;D6RBF6;D6RFG2;D6RIR6;Q9BUT1	BDH2	0	4071.15	0	0	0	0	0	0	0
E7EV84;K7ELY9;Q14457	BECN1	0	0	0	114651	0	93316.2	0	0	0
H7C1N3;O15155	BET1	9641.95	9847.89	8004.6	154125	277432	75587.9	0	326241	255660
P21810	BGN	0	0	0	194452	278865	226098	221321	282286	240116
A8MVZ6;F8VZX7;F8W056;Q96G01	BICD1	0	0	0	50398	64574.2	0	0	37197.1	16119.7
Q8TD16	BICD2	0	0	0	309585	362737	128398	356951	542475	342189
P55957	BID	0	0	0	224088	303138	266045	107217	154158	140485
Q9NR09	BIRC6	0	0	0	168898	216988	134315	61299	92610	69346.3
Q13867	BLMH	8310.98	9597.2	6790.79	275272	281216	264078	132743	290663	278691
P78537	BLOC1S1	6622.29	0	0	223640	313105	314853	359744	548457	468462
Q6QNY1	BLOC1S2	6246.63	0	0	205148	464704	207440	179206	610030	718358
Q6QNY0	BLOC1S3	0	0	0	126774	173629	152280	147826	217180	184734
Q9NUP1	BLOC1S4	0	0	0	207634	209492	177364	55024.7	137112	135900
A0A0A0MTN6;A0A0D9SEU2;G5E931;Q8TDH9	BLOC1S5	0	0	0	52251.2	73234.4	60479.8	61234.6	73890.1	63369.6
Q9NSY1	BMP2K	0	0	0	211047	324413	287867	275431	309349	358030
Q14692	BMS1	0	0	0	100234	157965	130256	55959.3	960354	119356
Q12981	BNIP1	0	0	0	252794	262394	359786	225928	281728	241799
Q9Y3E2	BOLA1	0	0	0	42053.7	52041.2	51027.2	50114.7	62564.2	64622.1
Q9H3K6	BOLA2	1185.02	0	0	450953	623769	520173	460033	558183	500082
Q53S33	BOLA3	0	0	0	231370	335512	282812	201976	280682	339365
Q14137	BOP1	0	0	0	147244	195216	216077	411357	243957	309532
G3V1P3;Q969J3	BORCS5	0	0	0	162803	163247	129880	196472	379404	312130
Q96GS4	BORCS6	0	0	0	118159	143864	146073	159566	194899	182874
A0A0B4J1R7;Q96B45	BORCS7-ASMT;BORCS7	0	0	0	154748	135778	111286	153920	199309	188423
K7ENY0;Q96FH0	BORCS8	0	0	0	153839	156555	0	287210	313214	243234
Q86WA6	BPHL	0	0	0	80436	135854	110132	147013	175614	33681.8
O95861	BPNT1	0	0	0	267084	299363	283345	236498	271012	230689
Q7Z569	BRAP	0	0	0	171010	160038	148670	138078	169658	139858
Q6PJG6	BRAT1	0	0	0	143494	218662	110760	194910	121001	21756.9
A0A087WZR3;A0A0D9SF50;H9KVA9;P46736;X6RJS7	BRCC3	0	0	0	44327.8	28892.8	30417	20380	47890.5	50423
P25440	BRD2	0	0	0	137183	188130	178563	186706	277076	271714
Q15059	BRD3	0	0	0	139466	194970	209879	215593	303415	283489
O60885	BRD4	0	0	0	113539	273423	232384	158580	335466	0
Q8WY22	BRI3BP	0	0	0	97013.5	124774	137033	160482	227048	187861
Q8TDN6	BRIX1	0	0	0	364638	323429	270762	178860	246819	220030
Q8WUW1	BRK1	0	0	0	200937	222716	224741	306440	261463	243409
Q5VW32	BROX	0	0	0	64978.5	225901	187652	168433	207538	163269
Q9NW68	BSDC1	0	0	0	33703.8	43852.2	38702.8	48589.6	54576.6	48970.2
P35613	BSG	30035.2	34879.4	31389.2	9261472	11823786	10456095	16922940	23850456	21818100
A0A0A0MTH9;O14981	BTAF1	0	0	0	62253.8	68642.1	57552.4	51825.2	74737.4	59649.2
Q9BX70	BTBD2	0	0	0	58396.8	106628	113716	73001.5	258930	144009
D6RDG3	BTF3	0	0	0	1.11e+06	1.40281e+06	1.25256e+06	1.50469e+06	2295902	2125015
Q96K17	BTF3L4	21492.8	14021.8	17319.8	720198	951931	651816	1.00897e+06	1.46562e+06	1.20987e+06
Q7KYR7	BTN2A1	0	0	0	234454	304944	190720	80636.8	60993.4	73308.3
O00478	BTN3A3	0	0	0	0	0	0	43292	61803.5	67959.6
O60566	BUB1B	8903.86	10659.9	12528.7	166423	180833	173284	172312	145327	132268
O43684	BUB3	16800.9	20967.6	16906.4	1.44735e+06	1.95819e+06	1.50815e+06	1.22105e+06	1.49523e+06	1.33334e+06
O43709	BUD23	0	0	0	204466	239765	255922	182685	207346	200009
P41223	BUD31	0	0	0	234041	255013	297575	21246.4	58367.1	138862
Q13895	BYSL	0	0	0	301358	378699	343842	236815	312125	339804
Q7L1Q6	BZW1	7449.75	0	0	887915	1.16071e+06	1.05682e+06	583412	785196	734576
E7ETZ4;Q9Y6E2	BZW2	1262.69	4677.7	0	555582	673243	581339	580570	930890	849395
E9PM92;O00193	C11orf58;SMAP	0	0	0	260364	469267	502551	312607	197534	207252
E9PRG8	C11orf98	0	0	0	93193.1	111628	90679.1	145389	51798	91987.8
F8VQQ3;F8VR84;H3BPH3;Q9HB07	C12orf10	0	0	0	117594	127449	105221	107269	137609	166219
Q8N999	C12orf29	0	0	0	37489.2	35729.7	36108.3	37687.4	36600.5	40670
F5H7W8;G5EA44;Q96C57	C12orf43;C12orf43;CUSTOS	0	0	0	134204	167142	145581	30968.1	157722	107495
A0A087WT30;Q8N5I9	C12orf45	0	0	0	412967	481586	474974	0	0	92183.6
Q99622	C12orf57	0	0	0	101410	124426	109014	137789	165795	150469
F5GWJ6;F5H4X5;Q9H3J6	C12orf65	0	0	0	0	198086	0	248821	244655	210094
Q69YU5	C12orf73	9302.57	8061.58	4839.96	333826	379073	321505	446408	647986	563033
F8VQD4;Q8TAD7	C12orf75;OCC1	0	0	0	59192.9	0	0	84967.5	140691	112861
H3BQZ5;Q8WUR7	C15orf40	0	0	0	387539	412943	367174	524242	675560	613494
A6NNL5	C15orf61	0	0	0	0	0	0	0	61433.1	51118.2
H3BR29;H3BS97;H3BSM7;H3BTA0;Q96GQ5	C16orf58	0	0	0	22723.2	20913	25013.1	50024.7	53645.7	49214.5
H3BS58;H3BSG0;Q9BSU1	C16orf70	0	0	0	155347	128134	140897	76344.2	132731	120034
J9JIC5;Q9HAS0	C17orf75	0	0	0	92671.4	130261	115067	94834.1	157567	125039
I3L072;Q9BSJ5	C17orf80	0	0	0	56286.3	147744	154184	200345	364875	342409
Q9UFG5	C19orf25	0	0	0	137358	276360	226627	238984	311024	271905
Q9UNZ5	C19orf53	0	0	0	104950	142092	116486	125413	250294	0
Q6ZSJ8	C1orf122	0	0	0	401555	385924	340729	266180	537518	575085
Q5T2W9;Q96HA4	C1orf159	0	0	0	54739.5	66016.8	0	223504	538392	445181
Q9H425	C1orf198	0	0	0	57114.3	58556.7	24023.4	21933.8	46465.1	52663
A0A3B3ITU3;Q9H246	C1orf21	0	0	0	7677.88	10475.2	11050	28728.1	35749.8	36363.4
A1L170	C1orf226	0	0	0	0	28101	49807.6	48468.8	85212.1	91421.4
Q8N6N3	C1orf52	0	0	0	184029	463750	382891	257193	239316	208899
Q07021	C1QBP	130463	277768	147856	4494206	5807505	5024782	1.12489e+06	2207902	2.03608e+06
Q9GZN8	C20orf27	0	0	0	439465	509083	435794	1.19093e+06	1.65666e+06	1993847
Q9Y426	C2CD2	0	0	0	62971.7	0	0	107073	158409	148099
Q86YS7	C2CD5	5355.72	8430.58	6322.41	147735	176214	165156	133334	189482	154650
C9J4K0;Q9BVC5	C2orf49	0	0	0	35608	46378	47017.2	0	0	0
P01024	C3	52298.8	35900.8	24263.2	784368	884855	849268	344849	477936	552144
H7C5J7;Q5BVD1	C3orf52;TTMP	0	0	0	0	0	0	82989.5	178743	151724
A6NDU8	C5orf51	0	0	0	96591.9	130953	110563	148138	259822	194159
Q7Z4R8	C6orf120	0	0	0	188004	199109	168856	374262	490528	415353
A0A0D9SEI0;Q9P0P8	C6orf203	0	0	0	37635.4	0	80940.8	53576.5	124038	107841
Q6UWU4	C6orf89	0	0	0	0	0	0	89314	40115	75873.1
H7C0T1;H7C2R9;Q9BRJ6	C7orf50	0	0	0	132991	158416	121108	126622	184695	167124
Q9H7E9	C8orf33	16352.8	9443.6	2764.12	1704143	2.35104e+06	2.14686e+06	2.06194e+06	2924866	2.69983e+06
H0YF29;Q6P1X6	C8orf82	0	0	0	0	0	9744.57	0	0	0
A0A2R8Y5K2;A0A2R8Y5U5;Q96LT7	C9orf72	0	0	0	0	0	0	39597.1	74177.3	68440
Q9NZ63	C9orf78	0	0	0	136858	156286	141808	108439	147811	179893
O43570	CA12	0	0	0	52582	0	78522.7	60284.4	74652.8	81186.6
P00918	CA2	0	0	0	308078	392818	357455	218043	307225	277726
A0A087X0K1;Q9Y376	CAB39	0	0	0	0	0	0	22149.9	0	36315.5
Q8TDN4	CABLES1	0	0	0	0	0	0	37178.4	75816.5	0
A0A0A0MQY7;A0A3B3ISH2;Q5VU97	CACHD1	0	0	0	74427.1	14412.3	18373.7	0	0	0
P54289	CACNA2D1	11205.5	7281.39	5170.56	151546	212292	185418	253947	299425	286760
Q9BXT2	CACNG6	1812.45	1284.39	0	991155	970037	884765	1.28862e+06	1849589	1.56542e+06
Q9HB71	CACYBP	9557.32	7916.72	8053.9	596296	708017	654586	746344	999394	945868
F8VPD4;P27708	CAD	48631	55021.7	58867.4	3.2656e+06	4030940	3783634	5.04668e+06	8762916	7.48879e+06
A0A087X1W8;A0A0A0MTJ8;Q9BY67;X5DQS5	CADM1	23372	23065.7	15831.5	232124	307849	261841	199357	330792	315069
E9PGZ1	CALD1	561.735	0	0	258131	404596	362809	330917	480824	470762
H0Y7A7;P0DP23;P0DP24;P0DP25	CALM2;CALM1;CALM2;CALM3	63254.3	40655.3	32810.6	846992	460297	357033	1.03973e+06	1.1461e+06	1.04035e+06
Q9NZT1	CALML5	58488.3	80162.4	84068.1	34406.6	8892.41	17532.3	53467.3	21590	19530
P27797	CALR	43561.6	47151.9	40523.9	4420139	5918562	5.65774e+06	3.53655e+06	4107428	5.2553e+06
O43852	CALU	11528.4	11319.2	10955.6	1.51533e+06	1.54162e+06	1.48768e+06	1.29459e+06	1.71951e+06	1495078
Q14012	CAMK1	0	0	0	67891.8	98669.5	109795	36291.1	52071.4	58155.5
E9PBG7;E9PF82	CAMK2D	4740.95	0	0	594713	700345	641992	563370	758793	701786
A0A2Q3DQE3;Q13555;Q5SWX3	CAMK2G	0	0	0	116928	130055	123966	95259.4	158357	142855
Q16566	CAMK4	0	0	0	42768.2	7800.36	5877.32	133348	103091	119764
J3KPJ3;Q8N5S9	CAMKK1	0	0	0	93458	132327	93706.2	0	0	0
Q5T5Y3	CAMSAP1	0	0	0	43502.3	0	48098.1	0	167081	203129
Q08AD1	CAMSAP2	0	0	0	320637	101816	96707	0	0	97449.5
Q9P1Y5	CAMSAP3	0	0	0	53348.1	64350.5	28324.8	154764	0	320628
Q86VP6	CAND1	0	0	0	496103	589256	559293	488413	815770	683538
O75155	CAND2	0	0	0	12702.9	35917.7	29613.6	64063.5	57745.1	72210.3
Q8WVQ1	CANT1	0	0	0	33338.8	107768	59408.6	61599.8	104572	102828
P27824	CANX	108158	64974.3	70521.3	4879021	5.67739e+06	4.82401e+06	2.39358e+06	3.4938e+06	3.3946e+06
Q01518	CAP1	7760.4	8092.22	17208.6	462950	641010	543710	432382	652094	589062
P07384	CAPN1	6235.97	6093.72	4555.51	509163	623839	533587	646541	934438	863679
P17655	CAPN2	27717.2	15788.7	14676.1	282346	363372	338634	232378	287943	235590
A0A0C4DGQ5;P04632	CAPNS1	2808.72	1406.72	0	123355	160372	108830	186419	272349	235510
Q14444	CAPRIN1	5465.09	10800.7	10744.1	2453175	2.86738e+06	2615864	2.56049e+06	3.69915e+06	3.45711e+06
P52907	CAPZA1	19397.3	24410.6	21334	1.47369e+06	1918929	1683915	1.85937e+06	3.95894e+06	2714224
P47755	CAPZA2	12546.1	13855	10190.3	1.27841e+06	1.62221e+06	1.45221e+06	1.33225e+06	2.00491e+06	1.80649e+06
B1AK87;B1AK88	CAPZB	0	0	0	234696	199957	177063	198622	256454	224117
Q9Y2V2	CARHSP1	0	0	0	38905.7	48244.3	53439.8	0	0	0
Q86X55	CARM1	0	0	0	326942	401743	265585	257226	615551	504023
A0A0U1RQQ1;Q5VZK9	CARMIL1	0	0	0	150650	214501	155122	21999.6	566720	623249
Q9HA77	CARS2	0	17651.4	0	381457	495370	466682	607263	805617	681036
O15234	CASC3	2605.36	0	0	181795	234731	207506	486692	691763	653296
A0A3B3IRW9;Q6P4E1	CASC4	0	0	0	6594.72	209946	197264	711772	324478	767527
A0A2U3TZM4	CASK	0	0	0	10659.3	20422.5	31860.2	74736.8	83088	73458.2
Q8WXE0	CASKIN2	0	0	0	78673.6	64702.8	42653	66948.5	207020	159650
P04040	CAT	5400.01	4365.62	4265.54	337751	420285	379833	177986	208571	287854
Q6NZI2	CAVIN1	0	0	0	51424	57386.7	66710.5	96073.4	117080	134122
A0A494C0A9;Q13951	CBFB	0	0	0	48666	71369.2	87161.4	31016.7	55056.4	43291.4
A0A0U1RQX8;A0A0U1RR39;A0A1B0GW38;P22681	CBL	0	0	0	56252.7	85867.6	28835	48022.9	67853.4	37573.8
P16152	CBR1	0	0	0	175091	226192	212079	108426	154796	141087
Q8N4T8	CBR4	0	0	0	265793	296146	218039	0	171017	269716
P0DN79;P35520	CBSL;CBS	7417.61	5733.12	0	190810	248733	209077	183930	249163	197488
Q13185	CBX3	18820.8	15799.8	12649.6	507558	720970	592076	284874	394773	421698
P45973	CBX5	10881.5	7702.41	11582.2	336339	434427	359145	243932	455896	339360
Q9HC52	CBX8	0	0	0	111258	0	0	36302.8	116880	107747
Q6P1N0	CC2D1A	0	0	0	513804	770550	551327	511123	867551	712987
H7C1U3;Q5T0F9	CC2D1B	0	0	0	90622.9	135654	56286.9	52283.9	89273.6	75326.4
Q8IX12	CCAR1	0	0	0	128233	176917	143791	173348	269441	229572
Q8N163	CCAR2	2668.2	0	0	241619	247287	194730	220603	272868	260774
Q96A19	CCDC102A	0	0	0	70152.9	0	0	68389.3	0	109799
J3KR35;Q8WUD4	CCDC12	0	0	0	112887	0	13785.3	230578	43448.8	0
Q96CT7	CCDC124	6184.79	5820.73	4086.19	682097	945453	799402	1.03574e+06	1.26924e+06	1.2954e+06
C9J0J0;Q96EE4	CCDC126	0	0	0	39515.4	43665.3	0	0	0	0
Q96BQ5	CCDC127	0	0	0	133814	166594	151115	166582	112797	0
Q9H6E4	CCDC134	0	0	0	224709	398898	356048	270881	614837	394388
I3L0U5;Q6PK04	CCDC137	0	0	0	0	0	0	94321.8	243060	209349
Q96M89	CCDC138	0	0	0	65946.6	141820	76624.3	136337	275907	281007
O60826	CCDC22	4667.06	0	0	699097	1.08943e+06	1756663	781905	1.30418e+06	1.17848e+06
B4DUJ5;Q8IWP9	CCDC28A	0	0	0	11399.7	15120.6	16466.3	0	7621.08	0
Q86WV7;Q96MW1	CCDC43	0	0	0	53669.9	75758.2	68771.3	97717	27003.1	36399.1
Q96A33	CCDC47	10500.7	18193.9	17216.4	331312	459577	385048	288562	424850	490236
Q8IVM0	CCDC50	0	0	0	129521	185569	190904	275085	331659	231344
Q96ER9	CCDC51	0	0	0	136867	181852	161574	147865	179236	171247
Q4VC31	CCDC58	34130.1	60272.2	37126.4	1191997	1.45339e+06	1.14708e+06	598711	748722	991706
Q9P031	CCDC59	0	0	0	40201.2	38084.8	40703.5	0	11715.7	0
Q16204	CCDC6	0	0	0	191955	244641	216456	143129	127154	143730
Q9H0W5	CCDC8	0	0	0	123952	140115	125288	199749	224310	200273
A6NKD9	CCDC85C	0	0	0	242050	280353	267270	300574	479889	406376
Q9H6F5	CCDC86	0	0	0	98625.9	96769.1	184885	46942	87996.9	81457.7
Q3V6T2	CCDC88A	0	0	0	149761	179619	183523	235572	302878	274641
Q9Y3X0	CCDC9	0	0	0	74264.4	115521	92478.5	16859.3	0	0
F8W9X7;Q567U6	CCDC93	0	0	0	354366	444242	396898	602552	898938	744062
O00622	CCN1	0	0	0	189279	208411	174607	402966	512796	252808
P20248	CCNA2	0	0	0	214188	295344	232864	387947	679420	506880
P14635	CCNB1	0	0	0	819093	972989	845389	828524	1.48389e+06	1.32684e+06
H1UBN3;O95067	CCNB2	0	0	0	72155.7	90526.5	76788.9	119767	158587	144924
O95273	CCNDBP1	0	0	0	104308	132040	104857	126845	192719	162150
Q96S94	CCNL2	0	0	0	138602	160631	123499	149235	263500	239868
O60563	CCNT1	0	0	0	0	0	0	286288	206864	196499
Q8ND76	CCNY	0	0	0	121804	150620	125731	215751	335876	283299
Q8N7R7	CCNYL1	0	0	0	52590.7	72248.7	64088.6	71133.8	89595.7	82045.7
O43303	CCP110	0	0	0	60727.2	195832	79087.8	109780	137242	132598
Q4G0I0	CCSMST1	0	0	0	204989	205547	183794	242898	319084	287941
P78371	CCT2	196250	178082	141102	24159314	29806122	25414962	16921904	23055034	21721082
P49368	CCT3	149039	197641	198689	34815292	46104860	42814044	19288062	30196068	27653262
P50991	CCT4	37859.7	37081.4	34198.9	7889879	10140910	8977163	9134099	13085282	11978113
P48643	CCT5	20882.6	20889.3	19246.3	18243966	26312698	23073342	10615850	12951849	12218057
P40227	CCT6A	46475.8	48876.9	43087.7	15373313	19465892	18052066	14963708	27943710	25487448
Q99832	CCT7	15772.5	6623.37	7012.99	17105790	22894622	19987178	19402102	26765432	24000474
P50990	CCT8	60790.9	66126	60571.9	43831384	60525296	52643580	51888860	73416464	70492480
P86790;P86791	CCZ1B;CCZ1	9176.25	12633.8	14961.3	215900	263843	244971	214606	326043	296018
Q6YHK3	CD109	0	0	0	124142	173295	159484	106958	177828	156337
E9PMR4;E9PRJ3;K4DIA7;P48509	CD151	0	0	0	815300	1.00195e+06	828716	1.04897e+06	1.1197e+06	1.03458e+06
A0A0C4DGH0;Q5ZPR3	CD276	12227.6	0	0	313974	343124	322224	324254	812513	517755
Q9Y5K6	CD2AP	13330.6	15696	12927.1	611505	765905	815590	843228	1.25271e+06	1.13249e+06
O95400	CD2BP2	6676.06	0	0	239704	281327	247303	225694	356934	271492
Q9NPF0	CD320	0	0	0	193336	244887	140087	344480	509835	481065
O15446	CD3EAP	0	0	0	119527	151475	111274	102643	170169	153758
P16070	CD44	10271.9	10992.4	9481.03	1.7483e+06	2.11928e+06	1.94542e+06	1.11017e+06	1.4826e+06	1.44115e+06
P15529	CD46	0	0	0	223548	745615	673384	144136	959319	1.29387e+06
A0A2R8Y484;Q08722	CD47	5204.02	0	0	567574	724840	659022	577759	791758	687413
B1AP13;H3BLV0;H7BY55;P08174	CD55	12523.1	10139.5	6800.32	432969	674914	530691	711171	1.05797e+06	1.06947e+06
B1AMW1;P19256	CD58	0	0	0	60743.9	57616.7	34925.9	56855.7	85774.2	132496
A0A2U3TZL5;E9PNW4;P13987	CD59;;CD59	0	0	0	323894	436340	372597	253390	315360	304575
F8VV56;F8VWK8;F8W022;P08962	CD63	0	0	0	358303	9954.5	16723.6	0	0	18746.8
A6NMH8;E9PIF1;E9PJK1;E9PRJ8;H0YDJ9;H0YDL9;P60033	CD81	72379.6	54333.2	93727.4	1.11542e+06	1291336	1.19238e+06	883973	1.33367e+06	1.12005e+06
A0A2R8Y478;A6NNI4;G8JLH6;P21926	CD9	0	0	0	244380	218642	196428	293636	385429	322945
P48960	CD97	0	0	0	142785	127071	115680	71173.3	152420	142718
P14209	CD99	4910.76	6348.14	5459.15	276072	343804	304052	347401	482867	400005
O75794	CDC123	12303.8	10033.9	2686.29	263587	296193	292092	299815	321252	318800
A0A3B3ISD2;Q13042;Q5T8C6	CDC16	0	0	0	0	0	0	253996	400488	353970
Q12834	CDC20	0	12674.7	0	201081	199918	179585	189543	315776	249761
Q9UJX2	CDC23	0	0	0	114604	140889	122321	87648.8	299157	239449
Q8NHZ8	CDC26	0	0	0	55387.4	73282.1	69567.9	50439.5	76620.6	66360.9
G5EA36;P30260	CDC27	8639.19	0	8969.69	0	0	0	0	248509	297884
P49427	CDC34	340559	567871	0	670114	229339	247980	296849	229802	254974
Q16543	CDC37	5768.99	0	3704.04	719593	799186	696139	561914	800406	751876
O60508;Q5SRN1	CDC40	4850.32	4558	5426.09	254061	276283	272115	172881	274399	244606
P60953	CDC42	44656.5	63968	59648.1	1.64275e+06	2131950	1.79531e+06	1.08665e+06	1089082	1398377
A0A0A0MRJ0;Q5VT25	CDC42BPA	0	0	0	62755.8	86037	85025.9	100215	204072	237394
Q9Y5S2	CDC42BPB	0	0	0	123507	127556	106405	117120	194909	159509
Q00587	CDC42EP1	0	0	0	210857	279957	246540	205714	305711	286885
Q9NRR8	CDC42SE1	0	0	0	260650	327602	159924	1.85057e+06	346883	696906
D6REL0;Q9NRR3	CDC42SE2	0	0	0	98988.6	120454	110033	126903	159945	147119
Q99459	CDC5L	7997.49	0	0	266419	369126	415448	273535	385164	317973
J3QLN7;Q99741	CDC6	0	0	0	0	0	0	18170	26194	18919.7
O00311	CDC7	0	0	0	32478.3	73680.8	81340.2	73145.5	77808.5	35812.5
Q6P1J9	CDC73	0	0	0	391309	495933	426781	410025	596792	524179
J3KMY0;Q99618	CDCA3	0	0	0	48610.8	54999.2	56408.2	79508.4	130495	120305
Q53HL2	CDCA8	0	0	0	235469	352503	197302	0	3.96283e+06	0
P19022	CDH2	0	0	0	153659	212648	189111	91080.5	147992	208223
B3KY94;O14735	CDIPT	0	0	0	176255	202656	183318	264123	400649	361985
A0A024QZP7;P06493	CDK1	0	0	0	1.19555e+06	1464143	1.32153e+06	1.07626e+06	1.74286e+06	1.55619e+06
A0A0D9SEI3;A0A0D9SEN2;A0A0D9SER5;P21127	CDK11B	0	0	0	214952	307641	285364	203163	476213	319610
A0A087WZU2;Q00536	CDK16	0	0	0	87226	177212	287744	101684	149342	123229
G3V5T9;P24941	CDK2	0	0	0	497378	685677	567937	493314	702036	575301
O14519;O75956	CDK2AP1;CDK2AP2	0	0	0	53628.8	70217.4	72171.5	0	0	50199
P11802	CDK4	0	0	0	343557	353047	253158	246017	311469	584183
Q00535	CDK5	0	0	0	78558	97603.4	268627	87340.4	115474	129718
Q96SZ6	CDK5RAP1	0	0	0	134087	204282	347276	151460	214940	295558
Q96SN8	CDK5RAP2	7138.82	0	0	191315	81268.3	103736	210868	206151	282063
Q96JB5	CDK5RAP3	49503.1	69254.1	42736.6	229309	281528	259463	379705	561210	478977
Q00534	CDK6	0	0	0	235334	316366	284105	26527.2	78676.4	49986.6
D6R9G1;D6RAD4;D6REC6;P50613	CDK7	0	0	0	0	0	0	0	41909.5	0
Q5VV42	CDKAL1	0	0	0	237373	272859	284605	356509	552295	545194
Q8N726	CDKN2A	0	0	0	38617.9	56552.3	51113.5	37021.1	52091.4	43043.6
Q9NXV6	CDKN2AIP	0	0	0	92652.4	142718	107403	278573	119029	149343
H3BU23;Q01850	CDR2	7230.98	6114.79	0	68317.4	117076	70798.5	0	0	0
G8JLG2;Q15517;Q2L6G8	CDSN	26535.3	36374.4	44838.1	31813.1	97759.7	77182.1	0	0	0
Q9UKY7	CDV3	0	0	0	333765	404078	384863	418813	586929	592452
Q03701	CEBPZ	0	0	0	62180.2	112665	110369	104392	115867	112698
G5EA30;Q92879	CELF1	6224.78	0	0	508344	695043	599155	473639	792303	731215
A0A087X0P0;Q02224	CENPE	0	0	0	64269.5	89220.2	78733.3	56860.7	76003.6	70753.1
P49454	CENPF	0	0	0	75315.9	97655.7	81974.4	70784.2	143099	126331
B1AHQ6;Q9NSP4	CENPM	0	0	0	42907.3	81934.2	71771.2	475180	119810	101061
Q7Z7K6	CENPV	0	0	0	244710	260683	238467	201796	239684	216713
I3L2J8;Q9UPN4	CEP131	0	0	0	46511	69165.8	61700.5	74182.5	225618	122655
Q66GS9	CEP135	0	0	1609.06	68434.8	75888.4	31545.4	90627.6	132537	113409
O94986	CEP152	0	0	0	187355	186319	67524.5	123811	0	229999
Q5SW79	CEP170	0	0	0	204392	309797	254628	381940	527662	453547
J3KQR7;Q9Y4F5	CEP170B	0	0	0	64388.9	90467.9	80157.8	67214.8	165727	146081
J3KNF5;O15078	CEP290	0	0	0	208300	219810	1.11733e+06	123171	260305	154239
Q5VT06	CEP350	0	0	0	32588	38102.3	22626.3	50712.8	93586.2	73977.1
Q9BYV8	CEP41	8371.58	10795.9	8383.82	17860.6	69553.9	24731.6	11681.2	27698.3	61950.4
Q9C0F1	CEP44	0	0	0	107831	134136	112533	109027	128722	137386
Q53EZ4	CEP55	0	0	0	126966	187590	173816	150849	230248	212353
A0A3B3IT05;D6R9Q4;D6RAY6;Q96MT8	CEP63	0	0	0	56861.9	76443.7	71444.6	0	149415	145339
K7EIV8;Q8TAP6	CEP76	0	0	0	36983.6	0	0	131615	155924	149559
A0A2R8Y432;A0A2R8Y4C1;A0A2R8Y589;A0A2R8Y5W6;A0A2R8Y7A4;A0A2R8Y7U5;A0A2R8YCP0;A0A2U3TZI9;A8MST6;Q5JTW2	CEP78	0	0	0	39007.3	22820.5	44625.9	30140.9	25758.4	38136
Q6P2H3	CEP85	0	0	0	243015	237218	204228	239917	291768	413704
Q5SZL2	CEP85L	0	22972	0	499598	123151	69948.1	0	159343	200027
A0A0A0MTQ1;J3KRC3;Q96GE4	CEP95	0	0	0	0	43612.1	0	38583.8	51493.8	42386.9
E9PG22;Q8IW35	CEP97	0	0	0	137621	261420	297650	116805	157399	152474
A0A0C4DGS9;Q9Y6K0	CEPT1	0	0	0	1.07863e+06	1.38391e+06	1.18101e+06	2.84994e+06	5.68424e+06	4.71309e+06
H0YKH6;Q5SZE1;Q5SZE3;Q5SZE4;Q96G23	CERS2	0	0	0	291413	471016	238012	330770	369378	489566
Q6ZMG9	CERS6	0	0	0	218011	131752	125003	144322	175429	223857
P41208	CETN2	0	0	0	143682	172839	159745	85797.6	165768	125666
E5RJF8;E5RK82;O15182	CETN3	0	0	0	43552.7	0	0	104957	151493	126795
P57076	CFAP298	0	0	0	111450	142645	142441	135904	44530.7	56112.5
O43822	CFAP410	0	0	0	4104.87	34054.5	22274.9	0	56934.6	81424.6
Q9P2B7	CFAP97	0	0	0	32021.3	52234.2	46648.5	93274.7	69485.6	143050
Q9UEE9	CFDP1	1566.16	0	0	308990	242432	283736	0	0	0
A0A0D9SG88;P08603	CFH	0	0	0	0	41304.4	0	22459.1	73929.6	26169.5
P23528	CFL1	46740.6	51956	50954.5	8184067	9982314	9172931	6335605	7934007	7752608
Q9Y281	CFL2	0	0	0	620384	747236	701322	442889	552972	409546
Q9UFW8	CGGBP1	0	0	0	292576	255452	188445	219822	284189	269671
Q9P2M7	CGN	0	0	0	219933	311319	287138	264893	404248	373637
Q0VF96	CGNL1	0	0	0	0	0	6173.79	10108	0	0
Q13112	CHAF1B	0	0	0	126993	202753	167952	263898	326744	249989
Q96JM3	CHAMP1	0	0	0	108377	131618	124574	86446.3	153415	106048
Q96BP2	CHCHD1	6337.53	5718.96	0	175246	217433	214042	270369	362373	307068
B5MBW9;Q8WYQ3	CHCHD10	3975.77	3792.97	16792.5	101909	72578	140543	12867.3	45979.4	127750
Q9Y6H1	CHCHD2	15049.9	21002	15429.1	2.92259e+06	3.69692e+06	3.07117e+06	4316898	4.75503e+06	4708494
C9JRZ6;Q9NX63	CHCHD3	4599.08	4624.53	5445.97	1657648	2.00815e+06	1.70807e+06	2.40372e+06	2900827	2.79968e+06
Q8N4Q1	CHCHD4	6470.64	6710.74	5593.83	232231	283503	266061	0	0	0
F8WC14;Q9BSY4	CHCHD5	3296.19	4226.36	3379.74	226588	214530	455003	93665	197634	173794
J3QTA6;Q9BRQ6	CHCHD6	0	0	0	106691	128784	130316	165113	158919	125163
E5RFN2;E5RHM5;E5RII1;E5RJ08;J3KPV1;Q9BUK0	CHCHD7	0	0	0	119543	155866	145020	170218	228702	196829
O14646	CHD1	0	0	0	77449.4	104302	95275.1	93655.6	43615.5	58304.6
Q86WJ1	CHD1L	23721.8	24157.3	14090.9	514271	671489	599775	467435	620062	558423
O14647	CHD2	0	0	0	0	82100.5	0	25014.1	68023.3	21673.8
A0A0C4DGG9;A0A2R8Y212;A0A2R8Y425;A0A2R8Y521;A0A2R8Y5J0;A0A2R8YDJ9;A0A2R8YFD8;A0A2R8YFK9;A0A2U3TZM0;F5GWX5;Q14839	CHD4	30123.9	20732.6	0	270437	154003	138578	114655	166506	209905
Q8NE62	CHDH	0	0	0	214235	289848	197605	152898	209593	180646
J3KN87;O14757	CHEK1	0	0	0	220596	265944	265788	225472	364540	310802
H0Y820;O96017	CHEK2	0	0	0	43398.1	45150.9	32602.9	24659.1	90170	56463.6
Q8IWX8	CHERP	0	0	0	248430	291633	267749	237437	268376	230839
Q9BWS9	CHID1	2726.58	0	0	243860	312394	268977	168507	342257	358143
F8VVT7;Q9HD42	CHMP1A	0	0	0	50352.8	81556.9	131184	259153	190391	128942
Q7LBR1	CHMP1B	0	0	0	243831	295542	225536	287344	708834	0
O43633	CHMP2A	0	0	0	220708	256028	245683	322776	397010	294898
Q9UQN3	CHMP2B	0	2440.41	0	202473	275532	224766	272969	717196	433716
E9PQ80;E9PQI5;E9PSI1;Q9BY43	CHMP4A;CHMP4A;;CHMP4A	0	0	0	45142.8	73317.8	0	0	0	68214.6
Q9H444	CHMP4B	3663.17	2411.85	5004.37	231135	275091	294306	440843	513518	298047
Q9NZZ3	CHMP5	0	0	0	136882	144664	112163	93109.3	203101	187498
Q96FZ7	CHMP6	0	0	0	83421.6	112747	88754.3	145826	185572	133557
E5RIU9;E5RJI3;Q8WUX9	CHMP7	0	0	0	56957.2	64390.9	56334.6	0	0	0
Q9UHD1	CHORDC1	3566.75	0	0	204579	224275	187473	177453	232191	210797
Q99653	CHP1	5016.02	5962.65	5826.33	154092	184786	179850	187095	313466	290216
F8W1B3;Q8WUD6	CHPT1	0	0	0	132311	0	108161	190566	270393	195585
E5RGS9;Q9NRG0	CHRAC1	0	0	0	220879	260168	263408	210635	248300	251216
H0YN65;Q8NCH0	CHST14	0	0	0	49791.2	168478	62177	74846.2	201911	214356
E7EXA6;Q8WVB6	CHTF18	0	0	0	80938.5	113460	106880	48665.8	73537.9	67600.9
Q9Y3Y2;X6R700	CHTOP	2080.99	0	0	366101	437551	401207	452327	602690	524901
O15111	CHUK	0	0	0	68470.1	85520.6	0	48427.7	66337.9	69458.2
O76071	CIAO1	2379.34	4739.55	0	322005	370248	345088	331081	450683	455528
Q9Y3D0	CIAO2B	0	0	0	138794	171586	165139	158501	234433	191104
Q6FI81	CIAPIN1	44534.8	28319.5	45085.9	213637	220007	189833	272908	308304	269216
A0A087X211;Q8TCG1	CIP2A	0	0	0	221314	274193	256541	232137	379984	328620
Q14011	CIRBP	30653.5	27919	20432.4	237129	282469	249762	158532	165488	114394
Q9NZ45	CISD1	0	0	0	134488	180579	127758	78056.2	78450.6	60205.5
Q8N5K1	CISD2	0	0	0	340748	437078	411118	731844	1.00388e+06	901195
P0C7P0	CISD3	0	0	0	12333.7	39892.4	85707.4	58561.1	137302	60088
O14578	CIT	0	0	0	128919	157004	144146	109648	182618	197371
Q8WWK9	CKAP2	0	0	0	686345	857588	757003	958469	1.27626e+06	1.25083e+06
Q07065	CKAP4	10005.2	9088.61	6981.51	619320	745576	705437	528513	773875	725229
Q14008	CKAP5	12375.3	9404.21	7800.85	205302	252110	218922	857071	1604956	1.2965e+06
P12277	CKB	45097.6	46313.9	37335.5	1.77619e+06	2.68274e+06	1.87362e+06	682300	1.09481e+06	1.24258e+06
P12532	CKMT1A	23910.9	10083.6	12555.5	1.00816e+06	1.26411e+06	1.09523e+06	543833	916545	816296
P61024	CKS1B	0	0	0	208730	258185	184999	396770	213431	409378
P33552	CKS2	0	0	0	149807	185469	172866	119890	129570	141921
Q7Z460	CLASP1	0	0	0	174791	213146	170654	163272	256219	216250
J3KR49;O75122	CLASP2	0	0	0	159232	271436	233087	75633.2	162582	248470
Q96S66	CLCC1	0	0	0	165532	169309	123605	101365	130154	61792.6
P51790	CLCN3	0	0	0	130445	11553.3	27062.3	79400	97389.6	94928.9
A0A2R8YGW0;P51795	CLCN5	0	0	0	0	0	0	54890.7	65989	44406.9
P51798	CLCN7	4059.29	5909.83	5640.72	156332	208010	195185	132409	238155	275537
P56749	CLDN12	0	0	0	95193.9	109012	107805	149696	215590	208147
Q9Y240	CLEC11A	3575.88	2819.62	1734.08	230122	577749	408070	346542	346887	327453
O14967	CLGN	0	0	0	391603	205612	194307	283783	422174	356797
O00299	CLIC1	4714.6	4307.75	3413.4	388846	502713	454061	407814	636356	622602
Q9Y696	CLIC4	44035.9	43024.3	31051.6	274122	364058	336456	257072	369987	320834
Q96NY7	CLIC6	0	0	0	232906	232712	334734	131620	537985	282457
Q14677	CLINT1	0	0	0	199165	262526	235241	291769	390017	366802
A0A087WX74;B7ZL31;F8WBF5;P49759;Q9HAZ1	CLK4;CLK4;CLK1;CLK1;CLK4	0	0	0	1.51485e+06	0	0	0	103492	0
A0A024R644;A0A087WZY0;A0A0A0MRU5;A0A1B0GTR6;A0A1B0GTV7;A0A1B0GUE8;A0A1B0GV94;A0A1B0GWI2;A0A1B0GWJ7;A0A1C7CYZ2;O75503	CLN5;CLN5;CLN5;CLN5;CLN5;CLN5;CLN5;CLN5;;CLN5;CLN5	0	0	0	18172.9	26423.9	20663.8	0	0	0
A0A0S2Z5D0;A0A1B0GTU6;A0A1B0GTV3;A0A1B0GUD2;A0A1B0GW73;H3BNF1;H3BUT1;H3BUV4;Q9NWW5	CLN6;CLN6;CLN6;CLN6;;CLN6;CLN6;CLN6;CLN6	0	0	0	320359	303984	214713	233907	289411	279359
P54105	CLNS1A	67265.5	22839.9	35259.3	250137	761860	891249	359502	690336	440597
A0A2R8Y602	CLPB	0	0	0	99795.8	138957	120176	0	0	0
Q16740	CLPP	57953.1	84174.1	56799.6	1.45332e+06	1.83352e+06	1.61934e+06	1.30573e+06	2.06679e+06	1793552
O96005	CLPTM1	0	0	0	369387	512212	452498	546177	978317	896834
Q96KA5	CLPTM1L	5133.5	8033.22	4891.07	271665	321463	366836	0	0	0
O76031	CLPX	9391.76	6084.29	3297.86	604691	708403	652424	840434	1.16636e+06	1.11286e+06
E7ESG2;Q9HAW4	CLSPN	0	0	0	57207.7	99435.7	65864.4	136211	117913	55292.2
P09496	CLTA	5963.12	0	0	1.00092e+06	1.27836e+06	1.16102e+06	874339	950660	903955
P09497	CLTB	0	0	0	872320	1.28858e+06	1.06409e+06	1.0202e+06	1.40886e+06	1.20939e+06
A0A087WVQ6;Q00610	CLTC	48164.5	61889.7	28851.8	4.34402e+06	4.98418e+06	4801820	3.28733e+06	4.3097e+06	4213678
P10909	CLU	0	0	0	212798	252007	226610	298368	427868	332897
O75153	CLUH	0	0	0	83114.7	39185.2	95307.3	50768.7	55785.6	28029
Q8N0X4	CLYBL	0	2698.07	0	82049.1	79995	80720.8	203610	422533	0
Q8NFW8	CMAS	0	0	0	77394.6	108569	97894.3	124985	143912	140888
Q7Z7K0	CMC1	0	0	0	553398	766548	696166	928930	1.19362e+06	1.27315e+06
Q9NRP2	CMC2	0	0	0	60009.5	80726.9	85101.9	35167.9	0	0
P56277	CMC4	0	0	0	70056.8	165873	107417	0	163973	136867
P30085	CMPK1	0	0	0	91261.5	93051	143076	170982	71363.8	158608
Q9BQ75	CMSS1	13341	13642.3	10800.5	159479	223120	192960	181889	240648	253709
H3BN06;H3BU39;H3BUD5;J3KSR6;Q96MX0	CMTM3	0	0	0	51940.3	170426	52105.4	131002	361720	167510
Q9NX76	CMTM6	0	0	0	49440.8	0	0	103749	118550	75826.3
Q8N1G2	CMTR1	0	0	0	209772	286548	262581	129829	181074	162120
P62633	CNBP	0	0	0	114746	155810	147058	161555	100222	79310
Q96KP4	CNDP2	4940.7	3258.25	0	73086.3	74739.1	83046.7	92723.5	146776	170621
A6NLH6;Q9P003	CNIH4	0	0	0	176642	264227	254466	186611	361609	322119
A0A087X271;B4DDF4;B4DUT8;H3BVI6;K7ES69;Q99439	CNN2	0	0	0	15439.1	17667.5	16936.3	0	25777.2	27354
Q15417	CNN3	0	0	0	501021	745930	611559	590095	790471	671363
Q8NE01	CNNM3	0	0	0	182526	219349	219279	694414	1.80259e+06	1.02366e+06
Q6P4Q7	CNNM4	0	0	0	158504	84093.8	173999	98098.7	166862	157854
A5YKK6	CNOT1	2624.76	0	0	772332	1.022e+06	939812	1.16501e+06	1.90356e+06	1263229
Q9H9A5	CNOT10	0	0	0	141938	240629	211409	64002.6	191831	207518
Q9UKZ1	CNOT11	15482.8	12376.4	7025.7	101722	144370	126066	188552	245166	327266
F8VUB4;F8VV52;Q9NZN8	CNOT2	4844.72	0	0	499632	703465	689090	662877	918193	900102
O75175	CNOT3	0	0	0	316324	413795	341702	350044	485961	447639
Q9ULM6	CNOT6	0	0	0	591924	582838	0	56833.9	153513	139734
H0Y9C1;H0Y9Z5;Q96LI5	CNOT6L	0	0	0	262562	255279	252834	247135	640435	560769
Q9UIV1	CNOT7	0	9142.55	0	177348	171598	195845	131202	200720	188206
B7Z9U0;Q9UFF9	CNOT8	0	0	0	82226.8	159171	123604	57447.8	109273	123771
Q92600	CNOT9	0	0	0	219890	347986	399141	483270	621155	571750
P09543	CNP	9365.96	12929.5	7622.83	614483	706588	618891	626346	1.05453e+06	917228
Q9Y2B0	CNPY2	11203.9	10904.3	9671.35	726316	937427	867192	930567	1.17845e+06	1.03464e+06
Q9BT09	CNPY3	0	0	0	108532	154474	130225	111927	176882	197261
Q12860	CNTN1	0	0	0	63617.6	84348.8	60456.8	72630.5	144418	130627
C9JA07;Q9GZY4	COA1	0	0	0	175120	171535	157110	127922	135558	207157
Q9Y2R0	COA3	0	0	0	569935	720130	613864	871071	1142025	1160718
Q9NYJ1	COA4	1252.26	0	0	537673	730597	623640	253979	335758	295527
Q5JTJ3;X6R5Z6	COA6	0	0	0	762344	930109	793594	523290	646444	552130
Q96BR5	COA7	23228.8	18808.3	14419.2	447478	533007	445256	294816	340058	318112
K7EQ60;Q13057	COASY	0	0	0	58312.8	71221.4	65082.4	59448.6	103564	90336.8
A0A2U3TZE7;G3V4C4;H0YJW4;O43405	COCH	0	0	0	99997.7	0	0	97669.7	221594	173243
Q8WTW3	COG1	4941.7	5803.7	0	189462	56111.2	39800.9	124668	275133	205987
B7Z2Y2;Q14746	COG2	0	0	0	174336	261765	204806	39654.4	72348.3	58001.3
A0A0A0MS45;J3KNI1;Q9H9E3	COG4	0	0	0	2.66387e+06	5.29572e+06	9522500	239323	210700	3.08854e+06
Q9Y2V7	COG6	24909.2	16683.7	0	167045	0	0	116229	209323	240519
P83436	COG7	8167.84	0	0	54600.1	86890.4	76923.8	94148.5	106470	86676.6
H3BQV3;Q96MW5	COG8	0	3554.67	0	78743.9	0	12985.4	0	0	0
P38432	COIL	0	0	0	94645.8	146604	125431	72411.2	74182.6	102352
D6RGG3;Q99715	COL12A1	0	0	0	159308	213414	186108	238873	312153	266480
P39060	COL18A1	65257.1	53750.9	55412.9	855292	1.09598e+06	992047	839664	1.05974e+06	1.11147e+06
P02458	COL2A1	0	0	0	74277.8	87143.3	74071.2	125983	147324	160600
A0A3B3ISV3;P02462	COL4A1	8924.92	5893.17	4010.71	112300	165886	156956	203657	230874	171055
P08572	COL4A2	0	0	0	305634	369822	292914	331425	452903	403553
A0A2R8Y5S9;A0A2R8Y7Q9;A0A2R8YE59;A0A2R8YEK8;A0A2U3TZL3;Q9Y5P4	COL4A3BP	0	0	0	30229	37011.9	0	43898.8	0	0
P20908	COL5A1	0	0	0	43748.9	49093.4	53302.2	67399.2	57180	65103.3
A0A087X0S5;P12109	COL6A1	0	0	0	377126	496432	441520	428504	549287	537093
P12110	COL6A2	0	0	0	131035	215857	150244	72657.6	90402.8	49070.2
A8TX70;E9PAL5	COL6A5	0	0	0	10657.6	13763.5	0	5923	10491.2	8338.21
Q02388	COL7A1	0	0	0	1.88049e+06	1690651	1.44008e+06	2.05385e+06	2737324	3177474
Q8NBJ5	COLGALT1	12460.2	7827.63	7230.05	1.23973e+06	1.34323e+06	1.18253e+06	751708	981904	1.0388e+06
Q8N668	COMMD1	0	0	0	251510	164152	150577	113843	215767	228652
Q9Y6G5	COMMD10	5082.73	0	0	297868	426217	321319	409649	613725	520356
Q86X83	COMMD2	136079	110549	76635.2	1089592	1.96528e+06	1175567	360283	517434	528784
Q9UBI1	COMMD3	0	0	0	150390	254435	217523	296396	372737	289261
A0A0B4J287;H3BM91;Q9H0A8	COMMD4	0	0	0	165566	248951	217825	227308	303047	249473
Q9GZQ3	COMMD5	0	0	0	337583	506056	398867	417084	577979	559241
Q7Z4G1	COMMD6	0	0	0	306177	400268	341791	222476	262027	276161
A0A2R8Y455;A0A2R8Y600;A0A2R8Y620;A0A2R8Y7U2;Q86VX2;V9GY66	COMMD7	4397.16	0	0	73107.5	115212	74529.1	0	0	0
Q9NX08	COMMD8	0	0	0	166008	212975	192529	315742	453043	414121
Q9P000	COMMD9	0	0	0	614309	694271	676865	932535	1.42807e+06	1.30377e+06
P21964	COMT	19647.2	11791.7	9003.16	773480	901966	824401	294119	357731	416516
Q86VU5	COMTD1	4546.54	7262.32	7025.56	50703	64417.8	54730.5	15047.5	0	0
P53621	COPA	13373.1	13610.6	14362	1.46185e+06	1.8196e+06	1.61494e+06	618855	1.02145e+06	1.15806e+06
P53618	COPB1	14985.4	15933.2	14527	561213	720979	648125	133436	208311	181680
P35606	COPB2	10854.5	12405.7	9433.35	816126	1.08539e+06	953337	1.20569e+06	1.11598e+06	1.13615e+06
O14579	COPE	8280.83	6774.31	7208.43	672482	889411	817816	496271	795108	747464
Q9Y678	COPG1	21697.9	15880.7	12362.6	1.03795e+06	1.36093e+06	1.2715e+06	890326	1.21402e+06	1.20588e+06
Q9UBF2	COPG2	42658.9	27370.8	19915.6	271813	333089	277240	339687	564345	465223
P61201	COPS2	0	0	0	177664	233976	191860	186892	218352	115677
Q9UNS2	COPS3	12094.2	0	0	394341	440883	376325	394873	414399	323516
Q9BT78	COPS4	0	0	0	216015	295674	251742	205493	319655	324087
Q92905	COPS5	4586.44	7577.55	4164.38	158162	189596	165405	185643	231693	229852
E7EM64;Q7L5N1	COPS6	15671.4	13754.3	10404.3	114612	118661	114485	143882	183557	147857
Q9UBW8	COPS7A	20194.6	21188.9	17826.9	100935	127794	129473	98817.6	100939	113695
J3KQ34;J3KQ41;Q9H9Q2	COPS7B	0	0	0	130435	146757	154715	0	0	0
E9PGT6;Q99627	COPS8	0	0	0	204770	248246	302133	416448	773262	671216
F8VVA7;P61923	COPZ1	59269.2	76439.2	128519	1.0254e+06	1144234	1.07671e+06	833472	1.38177e+06	1.30185e+06
Q9NZJ6	COQ3	0	0	0	237939	322348	304372	367277	575189	531610
F8VVX6;Q5HYK3	COQ5	0	0	0	168360	190133	167316	73173	89578.9	163414
Q9Y2Z9	COQ6	0	0	0	183246	523784	183103	232749	340421	330596
H3BP28;Q99807	COQ7	0	0	0	58042.4	191458	181416	213348	276246	262272
Q8NI60	COQ8A	56718.1	20941.4	25747.5	286038	390876	352845	313283	499947	405001
M0QZZ2;M0R001;M0R011;M0R362;M0R3F7;Q96D53	COQ8B	0	0	0	32950.3	0	105119	40355.9	50789.2	52785.3
O75208	COQ9	13580	12477.6	10256.3	91463.3	102258	103477	74748.8	121012	105369
P31146	CORO1A	0	0	0	80648.6	123217	135769	130541	142917	216225
Q9BR76	CORO1B	31405.8	28663.2	27042	224955	326345	278581	259038	385715	328056
Q9ULV4	CORO1C	132644	106536	104243	3035035	3845423	3.43716e+06	1.97793e+06	2.59479e+06	1.056e+06
A0A0A6YYL4	CORO7-PAM16	9116.72	5500.39	0	223112	304700	235563	238122	298957	325821
H3BT58;Q14019	COTL1	24609.3	0	0	262374	187403	47390.8	0	0	0
Q9Y6N1	COX11	14944.5	17067.6	8205.01	169737	213160	209906	81792.9	383672	167257
A0A3B3IRX1;Q7KZN9	COX15	0	0	0	238452	261263	240271	336555	357422	347703
Q9P0S2	COX16	0	0	0	141123	228493	167614	120578	99277.2	150051
Q14061	COX17	0	0	0	210046	417017	339574	211173	507418	364470
B7ZL88;Q8N8Q8	COX18	0	0	0	0	74075.2	51757.9	51942.7	0	0
Q49B96	COX19	0	0	0	158470	210593	197706	184759	417506	365961
Q5RI15	COX20	0	0	0	180255	219442	218118	129037	216459	189631
P13073	COX4I1	31441.3	67703.5	32781.3	2.03946e+06	2.62271e+06	2.18724e+06	3.18003e+06	2801679	2.44808e+06
P20674	COX5A	12827.7	12511.4	21325.6	3164863	4266924	3.66904e+06	5609150	8509067	8.21628e+06
P10606	COX5B	5230.47	5726.01	5930.74	3.36419e+06	3.9887e+06	3.30311e+06	4225849	5.56436e+06	5581452
P12074	COX6A1	0	0	0	696341	1.08631e+06	986798	0	0	0
P14854	COX6B1	91397.2	94798.1	94144.4	8629976	10174207	8825214	3.9429e+06	5.15265e+06	5675597
P09669	COX6C	0	0	0	1.08414e+06	1.50812e+06	1.37638e+06	2.45572e+06	3.39351e+06	3734930
H0UI06;P14406	COX7A2	30299.5	36866.6	25082.5	4.15209e+06	5000222	4.35753e+06	8.33061e+06	10947273	11255142
O14548	COX7A2L	0	0	0	116507	101255	80827.4	156157	552429	672333
A0A3B3IRN8;P24311	COX7B	0	0	0	407731	531187	563006	424742	1.27812e+06	1.30098e+06
O75976	CPD	0	0	0	306928	371282	318487	497133	766141	663957
Q99829	CPNE1	20436	20996.2	19607.4	2422991	3.34533e+06	3.07412e+06	541031	793785	752795
Q96FN4	CPNE2	24866.3	18714	0	154664	209571	188255	71205.6	0	44671.4
O75131	CPNE3	6050.04	7392.71	17983.9	949588	1.18705e+06	1.07734e+06	253176	280716	280119
Q86YQ8	CPNE8	0	0	0	141904	176080	173511	116983	149572	149975
P36551	CPOX	8623.4	9567.08	7044.01	638959	832059	723173	470833	526356	492826
P31327	CPS1	7656.02	5881.02	0	292907	358145	379627	258602	508917	381205
Q10570	CPSF1	0	0	0	181202	290895	246614	259392	355435	332170
Q9P2I0	CPSF2	0	0	0	264040	326668	300198	284584	404682	392931
Q9UKF6	CPSF3	8894.49	7764.53	5917.03	184004	214193	244122	207913	264898	252652
C9JEV9;F8WEL7;O95639	CPSF4	0	0	0	127681	172648	149405	105967	278222	249363
F8WJN3;Q16630	CPSF6	8559.56	10125.7	11592.5	581845	769998	682343	723627	934195	836016
F5H669;Q8N684	CPSF7	0	0	0	324490	418505	363238	465840	679801	663913
P50416	CPT1A	0	0	0	106762	285427	133556	143308	223031	193146
P23786	CPT2	0	0	0	446099	551293	497322	456890	770156	726698
Q9H3G5	CPVL	61874.9	9704.7	6500.31	1.49862e+06	1.89143e+06	1.73858e+06	1999156	2.71684e+06	2.87547e+06
A6PVN3;B7ZBP5;P43155	CRAT	0	0	0	0	0	0	872964	0	709220
H7C0S8;O75575	CRCP	0	0	0	92310.3	0	0	0	0	0
A0A3B3IRL2;O75629	CREG1	43759	34296.3	26548.7	254556	343846	348688	0	0	0
Q6UXH1	CRELD2	0	0	0	22740.5	0	33475.4	74490.3	53841	49933.1
P46108	CRK	0	0	0	128103	135360	0	0	162582	114415
P46109	CRKL	0	0	0	321137	500152	224920	234054	505830	965454
Q8IUI8	CRLF3	0	0	0	148210	103313	121183	67375.2	133025	112739
Q5JY65;Q9BZJ0	CRNKL1	0	0	0	0	645451	243944	211087	513553	0
Q5TZA2	CROCC	0	0	0	21551.8	40732.1	0	29550.5	64907.9	54215.2
O75718	CRTAP	0	4231.79	0	786740	925662	864325	611246	801356	892067
Q6UUV7	CRTC3	0	0	0	40712.8	36658.3	0	48930.7	84953.4	71554.4
Q08257	CRYZ	0	14504.8	0	414101	525942	421055	512082	496294	446901
A6NMA8;O95825	CRYZL1	1202.18	2412.95	1307.14	33066.4	41409.9	39824.6	54274.2	247315	120326
B4DJV2;O75390	CS	32152.9	26867.4	24242.1	4.50482e+06	6.09416e+06	5036211	6233815	8653961	7970416
O75534	CSDE1	103996	114921	92302.1	1.17078e+06	1.21646e+06	1.07667e+06	513257	648040	533512
P55060	CSE1L	8359.6	7313.55	0	1.93083e+06	2529790	2.1151e+06	1816655	2484937	2545139
P41240	CSK	6789.77	3501.1	0	509232	724234	607256	300674	447992	384939
P48729	CSNK1A1	9537.65	5637.24	5654.76	126330	172468	151884	254250	376419	334714
H7BYT1;P48730	CSNK1D	0	0	0	187208	222007	190820	168126	190881	215653
P49674	CSNK1E	0	0	0	324692	334848	297686	218778	329427	408852
A0A0U1RQT7;A0A0U1RQY7;Q8IXA3;Q9HCP0;U3KQA5;U3KQB3	CSNK1G1	0	0	0	128321	161814	139501	64692.6	0	73811.2
Q9Y6M4	CSNK1G3	0	0	0	233441	296051	174229	274584	355998	312792
A0A2R8YD58;E7EU96;P68400	CSNK2A1	21047.2	15838.7	18348	709364	837832	716087	672666	1.05168e+06	916711
P19784	CSNK2A2	8407.57	0	0	312743	428036	333860	338429	492506	416494
P67870	CSNK2B	120277	76083.4	53497.9	703212	938568	839716	1.07317e+06	1.48623e+06	1.333e+06
Q6UVK1	CSPG4	0	0	0	162769	176070	203008	100719	140884	116456
Q16527	CSRP2	0	2665.24	0	364164	427543	482993	471902	764412	683849
C9J0E4;P01040	CSTA	8092.72	9711.14	9461.94	0	0	0	0	0	0
Q05048	CSTF1	0	0	0	153876	184859	172447	208603	236018	205729
E7EWR4;P33240	CSTF2	0	10962	0	209613	325237	351160	401374	861361	717254
Q9H0L4	CSTF2T	0	0	0	21843.1	33706.4	27307.7	82412.6	110014	98642.3
Q12996	CSTF3	0	0	0	150723	175380	172152	57452.4	73592.1	100337
P56545;Q5SQP8	CTBP2	0	0	0	130336	390552	0	81122.7	120043	84805.6
A0A2R8Y595;A0A2R8YFL0;P49711	CTCF	0	1436.01	1139.27	33532.8	42181.5	0	0	0	0
Q9GZU7	CTDSP1	0	0	0	49319.1	64117.7	52148.7	56906.3	104410	100944
P35221	CTNNA1	46527.6	53188.4	23823.8	1.30916e+06	815137	1490880	920432	1.3438e+06	1.06531e+06
Q9UBT7	CTNNAL1	9640.94	16297.3	14786.3	112887	119166	169941	126910	172134	148614
A0A2R8Y543;A0A2R8Y5A3;A0A2R8Y804;A0A2R8YCH5;P35222	CTNNB1	5658.26	3291.29	4864.78	369517	468563	425571	312467	499678	475018
A0A087WUB9;Q8WYA6	CTNNBL1	0	0	0	200906	245157	220105	95669	145740	124021
C9JZR2;O60716	CTNND1	23847.9	23734	30166.6	1.58309e+06	1.75917e+06	1.05245e+06	1.10022e+06	1.39056e+06	1.57655e+06
A0A3B3IRI2;P17812	CTPS1	0	0	0	519665	643059	555698	461494	576978	553654
Q9NRF8	CTPS2	0	0	0	103254	114985	128579	104292	79626.3	507308
Q6PD62	CTR9	0	0	0	196617	124501	113950	121585	136269	59779.2
P10619;X6R5C5;X6R8A1	CTSA	0	0	0	141502	169776	395449	159000	169075	180058
P07858	CTSB	0	0	0	836792	1.14058e+06	907797	791862	1.08275e+06	985354
P53634	CTSC	6696.63	7575.3	11699.7	365041	496028	414978	277419	399355	374676
A0A1B0GVD5;A0A1B0GWE8;P07339	CTSD	6870.69	6640.59	7921.84	1.07651e+06	1.34809e+06	1498057	1.09422e+06	1.21337e+06	1.46807e+06
P07711	CTSL	7747.63	0	0	339526	447814	398122	444813	618064	547400
Q9UBR2	CTSZ	0	0	0	139336	194132	165062	185130	216835	210893
Q14247	CTTN	7437.91	6022.74	5998.85	668807	798654	729788	522863	687239	707037
Q9P2B4	CTTNBP2NL	0	0	0	38732.5	45784.5	50678.1	55797	326577	61002.5
A0A0C4DGX4;Q13616	CUL1	8183.49	7625.55	11841.6	229388	358412	300637	213539	512201	422141
A0A0A0MTN0;Q13617;Q5T2B5	CUL2	0	0	0	68404	98385.6	84067	85849.5	52459.9	54609.9
Q13618	CUL3	14325.2	11922.4	9599.2	108316	136616	134508	141252	227992	183871
A0A0A0MR50;Q13619	CUL4A	0	0	0	81288	154420	60448.5	264938	0	0
Q93034	CUL5	0	0	0	426650	149021	555763	125255	197257	155519
O60888	CUTA	0	0	0	317059	320010	194057	635326	1.20928e+06	1.01239e+06
Q5TCZ7;Q9NTM9	CUTC	0	0	0	104878	103868	136712	0	0	162017
A0A2R8Y852;A0A2R8YDI1	CUX1	0	0	0	140603	191969	180207	262447	256920	209237
Q9P013	CWC15	0	0	0	62580	48495.9	58903.2	81376.3	82548.4	0
B7WP74;Q9HCG8	CWC22	0	0	0	111066	134013	147080	36951	33097.8	25383.7
D6REK3;Q6UX04	CWC27	0	0	0	91340.6	158881	162142	91845.4	118942	74072.7
Q69YN2	CWF19L1	0	0	0	238162	363537	218543	197627	232735	208349
P78310	CXADR	5377749	8617937	8468.32	352998	400040	383322	2.32351e+06	677424	553523
Q5HY62;Q8TE69;Q96DE9;S4R3G8	CXorf40B;CXorf40A;CXorf40B;CXorf40B	0	0	0	32972.7	50182.6	44818.9	68096	77544.2	69289.1
Q9H5V9	CXorf56	14742	20028.8	17447	214428	226765	234374	212503	311332	328962
O14569;U3KQU4	CYB561D2;	0	0	0	39432.9	0	23089.2	83005	167366	0
P00167	CYB5A	4926.1	4161.89	4200.69	80311.5	106225	99206.5	92938.3	99192.4	102550
D6RFH4;H3BUX2;O43169	CYB5B	83504.1	61236.7	52214.8	864128	1.01793e+06	945123	0	412844	417952
Q9UHQ9	CYB5R1	0	0	0	197319	221554	263592	320242	505496	478740
P00387	CYB5R3	27906.1	26752.6	23350.5	598387	807238	601819	587400	733542	715672
P08574	CYC1	13051.1	0	0	323561	328153	270001	323258	440633	449830
C9JFR7;P99999	CYCS	6796	20778.1	28698.1	4.43307e+06	4012542	5.08467e+06	1.31266e+06	1.73393e+06	1.92716e+06
Q7L576	CYFIP1	8109.54	0	0	759016	966182	888902	954337	1.43467e+06	1.44899e+06
E7EVJ5;H7C229	CYFIP2	0	0	0	39369.4	72558.1	46845.8	0	0	0
C9J8K7;E9PHG5;F8WBE2;Q6UW02	CYP20A1	0	0	0	28323.9	26993.3	26265.8	34932.8	47790.6	51249.9
Q8N118	CYP4X1	0	0	0	351354	454136	406224	317510	437511	413253
A0A0C4DFL7;Q16850	CYP51A1	0	0	0	1.00103e+06	1.11487e+06	1.09343e+06	1.07164e+06	1729089	1.53772e+06
B5MCV2;H7BZ32;H7C0N1;Q8N465	D2HGDH	0	0	0	548645	628895	151374	110522	153890	187666
F5GXX5;P61803	DAD1	0	0	0	192118	221878	246885	564040	739792	709071
Q14118	DAG1	0	0	0	36876.4	34593.2	41700.3	28732.8	66657.3	41026.9
E7ET49;Q8NCG7	DAGLB	0	0	0	106327	35203.4	39243.3	648117	52617.1	75887.2
P51398	DAP3	0	0	0	549578	624625	571520	852344	1349465	1.169e+06
O43293	DAPK3	0	0	0	71652.3	89342.4	79578.5	15639.6	14779.9	11142.3
P14868	DARS	12833.7	9727.29	10577.9	417020	514514	457819	416778	502733	442701
Q6PI48	DARS2	3542.44	0	1978.85	496070	573124	643029	470120	774159	655680
K7EQ55;Q96EP5	DAZAP1	9229.03	9240.76	8037.94	325168	459442	411985	245032	187069	349328
Q16643	DBN1	51440.3	43320.8	44627.6	785634	1.06943e+06	910906	557879	804549	734479
Q9UJU6	DBNL	0	0	0	212350	309654	239345	206158	339213	321292
Q9UK59	DBR1	0	0	0	114713	83231.4	81659.7	79660.8	113403	87137.5
P11182	DBT	6894.85	5088.21	0	323938	315510	213959	182234	237846	201323
Q9Y4B6	DCAF1	5372.49	8843.62	6141.84	47911.1	94723.3	66772.4	54396.7	83889.9	65628.4
Q9NXF7	DCAF16	0	0	0	84884.4	90437.9	62386.7	64744.4	115748	104926
P61962	DCAF7	6691.84	5355.54	3988.81	592358	627179	640185	485874	835563	634534
P81605	DCD	110260	149257	157773	110946	117195	108946	137153	194306	184561
P07585	DCN	0	0	0	114807	164007	156569	152266	0	0
Q9NPI6	DCP1A	23006.7	25460.4	0	234460	271999	288804	242210	388904	392752
Q8IZD4	DCP1B	0	2062.55	0	125943	169171	122244	59081.3	110008	84266.1
Q8IU60	DCP2	0	0	0	55926.9	89880.5	77921.5	131328	152995	168742
E7EX90	DCTN1	2605.43	7774.42	11490	287951	366442	315508	367125	537886	443288
Q13561	DCTN2	35606.6	35217.5	39282.6	515318	657231	617544	339140	548486	496294
O75935;X6RCK5	DCTN3	0	0	0	381138	469275	421737	572128	653299	642822
Q9UJW0	DCTN4	0	0	0	612365	649929	554680	365782	539205	522759
Q9BTE1	DCTN5	4755.67	0	0	189309	208666	189821	331598	568165	492923
O00399	DCTN6	0	0	0	124432	287921	341735	65094	123517	88677.8
Q9H773	DCTPP1	6442.53	0	5392.69	109040	139703	143932	55966.4	64412	64091.5
Q9BTE7	DCUN1D5	0	0	0	161691	204304	190338	134079	145242	225986
Q7Z4W1	DCXR	0	4481.28	2499.65	421034	555695	462683	649156	941972	878468
B4DYP1;O94760	DDAH1	0	0	0	141782	154289	67154.7	120724	104736	84324.6
Q16531	DDB1	7632.05	10045.7	8952.41	402785	288943	652420	490239	480815	473178
Q8NEL9	DDHD1	0	0	0	89271.7	110668	105520	113152	46332.5	60004.8
Q5TDH0	DDI2	0	0	0	329039	311101	274981	160376	253258	336698
A0A0C4DGS1;P39656	DDOST	24065.3	28256.2	29200.4	2.79195e+06	3.32482e+06	3.07638e+06	1576599	2.25208e+06	1.87206e+06
Q96HY6	DDRGK1	19582.2	19338.7	14568.5	416207	447653	582060	209357	413138	491217
P30046	DDT	0	0	0	195106	317255	288659	92109.3	111486	183820
Q92499	DDX1	24462	27309.1	25969.8	2.91999e+06	4087130	3.5416e+06	2.29671e+06	2.69703e+06	2.35203e+06
A8MPP1;H0YFY8;Q92771;Q96FC9	DDX11L8;DDX11;DDX12P;DDX11	0	0	0	130916	0	0	37375.7	0	0
A0A1W2PQ51;A0A1X7SBZ2;Q92841	DDX17	8665.03	8248.95	0	935090	1.18886e+06	1.08655e+06	1.16347e+06	1.8784e+06	1.72549e+06
Q9NVP1	DDX18	7790.87	9279.34	4964.1	310047	480673	320170	291727	380375	390456
Q9NUU7	DDX19A	22938.9	22811.9	21645.9	762452	1.06006e+06	953517	881353	1.27235e+06	687622
Q9UHI6	DDX20	61671	213194	67721.9	768756	1.011e+06	869722	373948	614022	635874
Q9NR30	DDX21	27689.6	20182.7	23520.6	1.02356e+06	1.28363e+06	1.10508e+06	1.02037e+06	2.39589e+06	1.45869e+06
Q9BUQ8	DDX23	0	0	0	348862	397978	328935	432715	630846	482985
G3V529;Q9GZR7	DDX24	0	0	0	95658.1	130134	98244.7	120648	211089	169854
B7Z6D5;Q96GQ7	DDX27	4035	5566.5	6365.61	190465	249266	200194	201738	270230	344973
Q9NUL7	DDX28	0	0	0	217565	296616	275604	333145	781481	592337
O00148	DDX39A	32130.4	33166.5	65551.4	105942	169203	231902	66768.4	88781	104466
Q13838	DDX39B	13328.6	18290.7	12945	1.07445e+06	1.22354e+06	1.18404e+06	748378	985720	948813
A0A2R8YFS5	DDX3X	35261.8	46244.6	42521.1	1.90095e+06	2.43862e+06	2293209	1.5835e+06	2.56588e+06	2443060
Q9UJV9	DDX41	42110.4	0	0	382806	408926	403171	279067	486057	493975
Q86XP3	DDX42	82622.3	308098	0	336546	160731	271693	104167	218594	200401
A0A0C4DG89	DDX46	14466.2	8806.55	7380.83	1.01731e+06	468084	341410	82989.3	59835	86754.9
Q9H0S4	DDX47	0	0	0	322888	369264	349908	384509	616881	538625
J3KTA4;P17844	DDX5	13010.9	13855.8	11367.8	1.36325e+06	1.83208e+06	1.55763e+06	1.99253e+06	2123580	1.95743e+06
A0A087WVC1;Q9BQ39	DDX50	1265.7	0	0	128333	153824	144586	83074.7	98507	107750
Q8N8A6	DDX51	0	0	0	428458	0	84434.1	52526	81017.4	81479.6
Q9Y2R4	DDX52	0	0	0	59875	58278.2	56864.7	70904.8	110698	101106
Q8TDD1	DDX54	0	0	0	158590	221792	182425	61717.3	102971	86413.4
F5H5U2;Q8NHQ9	DDX55	0	0	0	70212.3	0	59012.8	42834.9	52819.3	52261.2
Q9NY93	DDX56	0	0	0	191059	242030	245773	157706	241977	271677
P26196	DDX6	8938.6	11050.8	7056.91	1.3078e+06	1.14993e+06	428573	1.48603e+06	2271232	2.05063e+06
D6RB62;D6RBA2;D6RIU1;Q5H9U9	DDX60L	98108.2	68969.5	69528.5	693541	834207	754223	300913	257678	414554
Q16698	DECR1	0	5339.23	0	164653	199413	112755	227317	295225	334082
A0A0J9YWI0;Q4VXZ8;Q9NUI1	DECR2	0	0	0	0	0	0	97317.2	152839	160862
O15121	DEGS1	26596.1	16606.8	0	397683	638062	529328	107906	161648	159591
A0A494C028;P35659	DEK	6087.72	6990.72	3884.09	909954	1.13797e+06	1.05496e+06	1.04228e+06	1.58598e+06	1.35733e+06
Q5VZ89	DENND4C	0	0	0	0	38777.3	31668.2	62132.7	0	42883
Q8IWF6	DENND6A	0	0	0	134464	208677	198168	97839.3	162716	138644
O43583	DENR	6063.66	0	0	256207	434883	401940	516963	1.20741e+06	1.23766e+06
E9PPM8;G3V158;Q9Y315	DERA	0	0	0	0	0	0	118558	294483	267150
B4E1G1;Q9BUN8	DERL1	0	0	0	284007	349234	327209	302186	410859	380292
I3L1T3;Q9GZP9	DERL2	0	0	0	587140	616407	530072	233663	475213	374141
P0CG12	DERPC	0	0	0	7.64355e+06	136296	0	148289	190241	143304
Q6ICB0	DESI1	0	0	0	140143	180497	120536	136490	457698	332993
Q8WYQ5	DGCR8	0	0	0	0	0	268993	556378	123368	625434
A0A087WZ02	DGKH	162852	212517	172788	24228104	33650048	24418286	15200322	19372128	22446256
Q16854	DGUOK	0	0	0	44897.8	114578	137144	0	137437	104003
A0A0A0MTI1;Q15392	DHCR24	0	0	0	225566	263686	237885	295769	397447	328787
Q9UBM7	DHCR7	0	0	0	444630	956830	540905	751922	814642	914498
Q5T0A6;Q86SQ9	DHDDS	0	0	0	36457.3	49388.7	42314.1	51084.8	91601	76935.6
I3NI32;Q02127	DHODH	0	0	0	94759.3	145001	147199	261616	340711	325744
Q9BTZ2	DHRS4	10881.1	14129.3	13705.9	262427	354449	286932	438205	558495	512666
Q9Y394	DHRS7	0	0	0	175038	168218	153425	219050	348837	302010
A0A0C4DGQ8;Q6IAN0	DHRS7B	0	0	0	177848	215348	173075	138805	262341	215647
O43143	DHX15	20369.7	21429.9	15509.5	1.17952e+06	1.46527e+06	1084871	1.70733e+06	2.42979e+06	1.98848e+06
O60231	DHX16	11156.2	10086.6	7562.43	420093	503294	452003	396253	468505	502320
A0A087WYN9;Q7Z478	DHX29	0	0	0	260178	272947	221304	241348	343683	303937
Q7L2E3	DHX30	0	11186.6	0	1.06213e+06	1.33386e+06	1.53704e+06	1.11695e+06	1.84387e+06	1818598
Q9H2U1	DHX36	2726.18	2377.38	0	295740	353517	312427	239269	218413	206129
Q8IY37	DHX37	0	0	0	0	13317.7	16316.2	7338.43	0	6744.48
Q92620	DHX38	0	0	0	232160	293304	270242	454659	780065	631104
F5H625;Q8IX18	DHX40	0	0	0	151208	206857	209354	55048.4	100243	84573.4
Q6P158	DHX57	17081.8	14544.9	9640.2	74919.8	153900	136961	60593.5	92837.7	89640.3
Q08211	DHX9	5335.57	17732	52219.2	692826	863388	741008	525299	716573	722103
Q9NR28	DIABLO	0	0	0	278749	382355	317521	440851	427891	332786
A0A0G2JH68;A0A140T8Z0;O60610	DIAPH1	10435	10063.2	6026.46	486054	707118	576478	469330	604048	604356
A6NML8;C9J6U3	DIAPH2	0	0	0	59231.4	60155.7	14168.9	226224	96341.2	102747
Q9NSV4	DIAPH3	0	0	0	169270	171048	155287	170532	290851	247138
Q9UPY3	DICER1	4846.23	0	1868.05	341137	457234	349560	148515	326416	307042
Q9BTC0	DIDO1	0	0	0	51258.9	87440.7	67146.2	107521	121415	94772.5
Q68CQ4	DIEXF	0	0	0	29272.7	74272.4	48976.6	19505.2	119416	214633
Q9UNQ2	DIMT1	0	0	0	153172	186568	210999	217325	493427	426512
A0A494C143;Q14689	DIP2A	0	0	0	150173	216706	199441	153885	239640	241029
Q9P265	DIP2B	0	0	0	404530	407142	429950	466265	703152	717142
A0A0U1RQW6;E7EPU2;Q9Y2E4	DIP2C	0	0	0	0	0	0	0	62164.1	0
Q8NDZ4	DIPK2A	0	0	0	28979.1	29289.5	31716.5	21144.6	30295.4	37849.3
Q9Y2L1	DIS3	4815.22	7218.92	7267.85	351999	458172	407455	389161	542470	522680
Q8TF46	DIS3L	0	0	0	127102	178155	163252	52423.2	142630	66702.4
C9JGP4;Q8IYB7	DIS3L2	0	0	0	0	56437.2	47505.6	0	53551.8	46414.7
Q155Q3	DIXDC1	0	0	0	378186	47389	330186	632537	609870	557825
O60832	DKC1	0	0	0	339967	447682	383848	336238	502267	501879
P10515	DLAT	16654.5	24279.6	15809.3	600885	685327	732951	96944.9	2.40485e+06	167984
P09622	DLD	25543.4	48289.5	41805.1	2.31829e+06	3.12299e+06	2.61232e+06	804502	1.33858e+06	1.24088e+06
Q12959	DLG1	19059.9	20845.1	16415.9	518791	660753	545828	678316	1.01979e+06	933739
Q5JUW8;Q92796	DLG3	0	0	0	65432.3	62411	47730.2	25847.5	28314.5	23838.5
A0A0A0MSL1;Q8TDM6	DLG5	0	0	0	7355.5	12050.5	12673.1	0	17651	0
Q15398	DLGAP5	0	0	0	0	0	40312.2	61508.5	94098.6	73941.2
P36957	DLST	43785.7	33692	30171.2	1.90507e+06	2298617	2.08288e+06	1.55621e+06	2.08809e+06	1.94889e+06
Q96GE9	DMAC1	0	0	0	139118	150114	153942	303113	393585	388899
Q9NW81	DMAC2	0	0	0	45973.9	51612.9	80098.5	133799	74573.6	95524.3
A0A2R8YDJ1;Q99766	DMAC2L	0	0	0	182907	252794	208758	29124.7	54930.3	50228.5
Q5TG40;Q9NPF5	DMAP1	0	0	0	53793.2	68823.1	72527.5	26282.2	43241.2	37944.7
Q9UGM3	DMBT1	0	0	0	68239.8	71278.8	46492.3	44963.8	0	32100.4
A0A075B6G3;A0A087WTU7;A0A087WV90;E9PDN5;P11532	DMD	0	0	0	81119	80631.2	64853.7	60599.3	105906	146155
Q8TDJ6	DMXL2	0	0	0	102498	0	0	91288.7	129180	132240
Q9NVR5	DNAAF2	0	0	0	55004.6	63964.6	63964	142148	239253	220327
Q86Y56	DNAAF5	23518.3	28615.6	30752.2	611258	777999	709950	440051	1.39419e+06	1.11011e+06
P31689	DNAJA1	59237.4	42075.8	41210	1.1964e+06	1.43393e+06	1.24761e+06	143178	178918	171866
O60884	DNAJA2	213419	125302	85508.2	2845764	3.88145e+06	3.6781e+06	5565444	6.92116e+06	5759985
Q96EY1	DNAJA3	25715.2	3348.14	5239.79	1.31461e+06	1.6333e+06	1.26467e+06	1.70932e+06	2.59159e+06	2.46501e+06
P25685	DNAJB1	0	0	0	269711	379462	316073	520555	760846	681443
Q9UBS4	DNAJB11	23314.5	14538.1	11915.3	430406	377854	340780	531794	883787	723818
Q9NXW2	DNAJB12	9280.49	10157.2	7878.01	85149.9	114253	78823.1	262119	275424	314089
A0A087WWX2;F2Z2L8;Q8TBM8	DNAJB14	0	0	0	20908.3	23065.7	22217.7	0	0	38742
E9PH18;O75190	DNAJB6	0	0	0	146139	174362	189822	189660	245619	211275
Q96KC8	DNAJC1	0	0	0	109646	0	0	167591	174997	180768
Q8IXB1	DNAJC10	5508.37	6410.11	0	298190	540929	462037	349387	593804	382100
Q9NVH1	DNAJC11	17746.6	16360.3	22734.4	254234	354554	406331	301859	486690	403429
Q9UKB3;S4R3E2	DNAJC12	0	0	0	34536	42124.6	38673	36298.8	58235	75253.3
O75165	DNAJC13	0	0	0	201667	250630	226153	260940	431467	392558
Q96DA6	DNAJC19	92491.8	75449.1	77039.7	271760	465482	457881	408221	547450	423246
Q99543	DNAJC2	0	0	0	575475	708808	629564	949991	1.33688e+06	1.24062e+06
Q5F1R6	DNAJC21	0	0	0	224474	263868	232289	234214	289695	269043
Q13217	DNAJC3	18189.4	16288.3	10899.4	72917.6	96677.3	88177.1	222766	244364	228444
Q96LL9	DNAJC30	0	0	0	161333	0	163908	223622	418808	354327
O75061;S4R305	DNAJC6	0	0	0	0	0	0	90705.3	114631	98280.8
Q99615	DNAJC7	9349.4	10232.9	7795.62	1.43452e+06	1.93759e+06	1.67364e+06	435780	519152	472304
O75937	DNAJC8	31039.8	46544.2	35871.3	424153	172736	490427	148540	228218	175349
Q8WXX5	DNAJC9	76868.8	46534.8	37216.4	1.59802e+06	1.71009e+06	1.62581e+06	536059	2142023	652110
O00115	DNASE2	0	0	0	357241	483484	406615	432626	716997	618516
Q5SXM7;Q5SXM8	DNLZ	0	0	0	140993	87221.6	170417	210708	210997	204099
A0A0D9SFE4;A0A0U1RQP1;Q05193	DNM1	14994.7	8593.71	6122.96	1.657e+06	2.12647e+06	1.83245e+06	2.61514e+06	3.79494e+06	3898141
G8JLD5	DNM1L	6366.21	0	0	438077	538328	509078	646130	867469	822978
K7EMQ3	DNM2	3612.83	0	0	584358	790837	616627	285871	448497	364152
Q6XZF7	DNMBP	96074.9	131231	0	372295	64874.1	60194.5	168624	75603.9	59578.3
P26358	DNMT1	0	0	0	118553	160536	138654	122693	192439	164755
Q5QJE6	DNTTIP2	0	0	0	199587	124397	109307	140388	153174	146041
A6NIW2;Q5JSL3	DOCK11	0	0	0	36704.8	44441.1	22023.9	21216.9	30251.8	26159.5
Q96HP0	DOCK6	0	0	0	0	58611.1	63561.6	66029.7	111223	92130.2
Q96N67	DOCK7	814.495	0	0	224060	289003	257675	178783	321047	276118
A0A088AWN3	DOCK9	0	0	0	60555.8	162704	149220	54657.1	80208.9	73965.2
A0A1W2PPC6;A0A1W2PQD1;A0A1W2PRR6;F8W681;F8WE55;Q9H3H5	DPAGT1	13992.2	0	0	106407	151435	0	0	360175	273431
Q5JQQ4;Q9BVM2	DPCD	0	0	0	422335	551944	461772	140593	211882	0
J3KMZ8;Q92785	DPF2	0	0	0	86931.6	183247	100763	175392	225643	248788
Q9BQC3	DPH2	0	0	0	116033	135188	155230	376259	167287	214323
Q9H2P9	DPH5	0	0	0	42217.2	98603.5	57732.9	0	0	0
H0Y368;O60762;Q5QPK2	DPM1	11707.8	10825.8	11645.9	303107	356266	339048	322068	527953	556975
Q9P2X0	DPM3	0	0	0	88792.9	93750.2	20338.8	197795	143390	110255
Q9NY33	DPP3	0	0	0	55975	31732.1	119810	41589.8	54344.1	46848.5
Q86TI2	DPP9	0	0	0	66340.1	94454.6	72951.4	42493.6	47315.9	128686
Q9C005	DPY30	0	0	0	125786	172085	145684	193529	209249	183541
A0A1C7CYX9;Q16555	DPYSL2	0	0	0	109720	128556	110778	136049	165629	172870
Q14195	DPYSL3	0	0	0	134144	131831	85625.1	126630	219480	198278
Q9BPU6	DPYSL5	0	0	0	98423.2	104581	85499.9	0	190068	130069
Q01658	DR1	0	0	0	248139	321564	292269	206770	266712	247021
C9JCC6;E9PNC7;E9PQX9;Q14919	DRAP1	0	0	0	71763.7	88951.2	155310	0	2376.23	8494.11
Q9Y295	DRG1	6202.99	4258.03	2197.06	1.73567e+06	2.40533e+06	1.78023e+06	1.94039e+06	3347026	2.79738e+06
A8MZF9;J3QKW7;P55039	DRG2	0	0	0	223413	272058	265396	318917	324495	364681
Q08554	DSC1	15919.9	22113.6	21192.7	0	0	0	0	0	0
A0A3B3ISU0;Q02487	DSC2	0	0	0	99691.9	133081	86331.6	153783	327420	294005
Q14574	DSC3	0	0	0	607665	252550	192290	110782	156842	112809
Q02413	DSG1	21580.6	28929.2	29568.9	5520.73	81596.4	33930.3	59346.6	146523	78026
Q14126	DSG2	15127.4	15626.4	19963.5	345794	356597	307129	406601	628089	503358
Q5JW54;Q9H410	DSN1	0	0	0	72657.2	86164.6	59115.3	67900.1	89026.6	102224
P15924	DSP	89538.6	112568	100192	1.22483e+06	1.36933e+06	1152723	1.53954e+06	2.12278e+06	1.87153e+06
E9PHM6;F6QMI7;Q03001	DST	0	0	0	103659	157285	118876	132800	206082	200188
F6RFD5;P60981	DSTN	0	3754.57	4241.01	683583	827625	692144	759006	1.00397e+06	870960
A0A2R8Y6X2;A0A2R8YCT7;Q8TEA8	DTD1	8966.17	0	0	248881	285058	204972	243108	409478	430436
F5GZ90;Q9NZJ0	DTL	0	0	0	60804.7	43665.7	41996.3	94305.1	126285	122189
Q9Y4J8	DTNA	0	0	0	63086.3	76343	66294.6	74491.4	95769.3	104905
E7EVB6;E9PEY4;O60941	DTNB	0	0	0	132165	0	154826	85186.2	141433	117814
Q96EV8	DTNBP1	0	0	0	159875	184127	180346	138011	238955	197901
H0YK73;H0YL61;H0YML0;H0YMP4;Q8N5C7	DTWD1	0	0	0	0	28933.4	0	64927.9	97591.8	83799.2
Q8TDB6	DTX3L	0	0	0	73127.1	133635	117602	383357	201561	158161
P23919	DTYMK	0	0	0	427706	819447	686095	413484	555922	482598
E7EUN9;Q9NX74	DUS2	0	0	0	89799.1	116943	148152	0	118961	0
Q96G46	DUS3L	0	0	0	115894	202920	129816	134285	329355	227934
O75319	DUSP11	0	0	0	142535	287624	243343	115531	107693	78586.4
Q9UNI6	DUSP12	0	0	0	366503	464291	462765	309532	442206	393589
P51452	DUSP3	0	0	0	25556.6	71263.7	99111.1	164965	35428.7	0
Q99956	DUSP9	0	0	0	126114	208076	191472	0	52764.1	52412.9
P33316	DUT	16384.1	11317.4	9307.39	530892	717633	611133	614020	878790	811946
O14640	DVL1	0	0	0	51178.1	57973.3	54501.3	76007.5	108660	104551
I3L2N2;O14641	DVL2	0	6183.51	0	258927	340266	242062	333569	400457	411116
Q92997	DVL3	0	0	0	35134	34108.7	0	58507	108025	0
Q14204	DYNC1H1	13387.7	10220.3	8386.72	813584	989309	938600	573099	869092	756567
E7EQL5	DYNC1I2	0	0	0	511819	0	0	959496	2.06407e+06	1.66536e+06
Q9Y6G9	DYNC1LI1	9073.32	0	0	370254	516262	421951	352361	484910	467143
O43237	DYNC1LI2	0	0	0	295781	234184	192238	381926	472747	487006
Q8NCM8	DYNC2H1	1954.07	0	0	339006	263920	175237	92246.6	111894	89369.5
P63167	DYNLL1	2085.18	0	0	236024	284824	285164	181905	243469	207875
Q96FJ2	DYNLL2	0	0	0	65241.3	45040.4	0	47765.5	67513	66835.3
Q9NP97	DYNLRB1	1308.67	0	0	480661	562639	535069	512965	752079	724809
P63172	DYNLT1	0	6460.02	9816.24	182224	201031	111370	151209	171400	144998
A0A2R8Y6L5;Q13627	DYRK1A	0	0	0	85317.5	125721	89028.3	76736.8	62933.6	85045.5
O75461	E2F6	0	0	0	0	0	79153.4	54956.8	273301	0
Q96JC9	EAF1	0	0	0	178641	206391	213746	276116	310001	284933
Q5JPH6	EARS2	6716.39	9676.17	0	233657	287130	233735	212228	350990	336658
E9PJ40;E9PN10;E9PND3;O00559	EBAG9	0	0	0	0	0	0	179431	248350	234048
Q9H4W6	EBF3	0	0	0	43026.1	196888	158853	83746.6	126356	76611.6
H7C2Q8;Q99848	EBNA1BP2	0	0	0	326589	401518	344186	287448	414619	377495
Q15125	EBP	0	0	0	416247	497610	494014	712325	492284	444601
O95905	ECD	10301.3	6939.91	0	184241	202925	198516	109747	240631	111595
A0A3B3ISF9;P42892	ECE1	0	0	0	199618	161019	162740	270972	208078	194801
Q13011	ECH1	48176.6	20701.1	38515.9	1.96693e+06	2.4373e+06	1.76763e+06	1.80564e+06	2.7104e+06	2207271
Q9NTX5	ECHDC1	0	0	0	195071	226955	201122	277364	357063	312177
P30084	ECHS1	36454.4	47562.2	28007.5	2122470	2.80386e+06	2.52014e+06	588572	3803530	675753
P42126	ECI1	19788.9	15343.8	22386.9	1587478	1.66346e+06	1.43943e+06	1.83035e+06	1.85498e+06	1.6834e+06
A0A0C4DGA2;O75521	ECI2	8181.95	6389.36	0	498129	368281	733260	304472	612047	353114
O94769	ECM2	0	0	0	671434	775168	738301	135768	128717	131643
Q5VYK3	ECPAS	12600.7	4772.94	13107.3	1.06901e+06	1.2756e+06	1.14849e+06	761143	1.37117e+06	1.20014e+06
Q9BQ95	ECSIT	53701.2	0	0	138037	169152	191321	327387	509848	498473
Q9H8V3	ECT2	0	0	0	52606.2	49148	42824.8	84394.7	0	0
Q96F86	EDC3	13363.6	6052.74	7219.75	501913	665500	617096	291126	433408	430459
Q6P2E9	EDC4	13258.4	13614.2	15170.2	389608	450182	425486	247781	313537	354216
H0Y498;Q9BZQ6	EDEM3	0	0	0	41874.5	0	50494.7	17143.7	19944.7	51027.8
O60869	EDF1	4637.52	5371.5	6951.24	1.31868e+06	1.66899e+06	1.50497e+06	1.76122e+06	2.56215e+06	2.37926e+06
O43854	EDIL3	0	0	0	50570.5	81699.9	118360	141088	169880	99655.9
Q3B7T1	EDRF1	0	0	0	123805	166319	170371	87652.5	91487.1	566991
Q15075	EEA1	4392.34	3795.86	3508.6	155554	195273	189544	131769	146812	137553
P68104	EEF1A1	267654	353995	315348	73787992	106758608	87199416	82287328	130036616	113703224
A0A2U3TZH3;Q05639	EEF1A2	20959.3	23692.8	20794.9	619822	566435	682796	111960	327995	427516
Q8N6R0	EEF1AKNMT	0	0	0	198525	258898	235667	144968	166113	144241
P24534	EEF1B2	106290	97407.6	92613.5	8.04955e+06	10073868	9566812	6574707	9492479	10850893
E9PK06	EEF1D	0	0	0	119083	137118	112404	76034.8	191591	212648
C9J1V9;D6RBD7;O43324	EEF1E1-BLOC1S5;EEF1E1;EEF1E1	11154.7	25174.2	23630.9	766369	873657	1.97412e+06	1730507	3.50335e+06	5.97128e+06
P26641	EEF1G	46983	47836.5	36128.6	10061593	12451393	11572656	14235037	17493456	15487051
P13639	EEF2	262152	334328	231077	7.75309e+06	9805354	9017326	5335963	6775904	5.98996e+06
P57772	EEFSEC	0	0	0	88555	70480.1	67038.4	80980.5	146869	135486
Q7L9B9	EEPD1	0	0	0	32991.5	0	0	119850	153851	144313
Q96C19	EFHD2	0	0	0	315279	429758	640286	476238	593718	572271
Q7Z2Z2	EFL1	0	0	0	91649.6	345128	276489	64417	143587	219233
A0A087X240;D6RDV5;P52803	EFNA5	0	0	0	135391	118046	87090.1	0	0	0
P98172	EFNB1	0	0	0	343842	380002	391291	239121	422398	414912
P52799	EFNB2	0	0	0	446391	292562	235417	69073.9	146286	142748
A0A1B0GUZ7;Q14156	EFR3A	0	0	0	84966.3	143770	147308	145320	219888	191062
Q15029	EFTUD2	9861.7	9934.88	6033.22	5890221	7.49778e+06	5916287	5.58883e+06	8076382	7.61204e+06
Q9UHF1	EGFL7	0	0	0	353711	440068	372466	461683	596324	451128
P00533	EGFR	0	0	0	64376.8	110320	60836.4	56653.9	89629.6	70215
Q9GZT9	EGLN1	0	0	0	109193	154328	154395	190060	243559	156237
Q8NDI1	EHBP1	0	0	0	55813.8	42047.9	65522	83013	121011	103297
Q9H4M9	EHD1	0	0	0	250117	333571	286034	171918	316509	276770
Q9H223	EHD4	4793.39	7647.4	7709.72	491185	822125	1.12223e+06	400631	599115	554819
Q08426	EHHADH	0	0	0	55343.3	56112.4	58548.4	69703.2	96691.3	137025
A0A0C4DGF8;A0A1B0GU48;A0A1B0GV09;A0A1B0GWF6;Q9H9B1	EHMT1	0	0	0	160619	142668	73161.5	288167	126583	57184.4
E9PK61;E9PL33;E9PM05;E9PS58;O14681	EI24	0	0	0	157615	210255	196997	263033	192395	240446
P41567	EIF1	33590.1	38704.3	28106.9	1.34585e+06	1.71597e+06	1.60195e+06	524066	679490	626496
E9PLI6;E9PS30;E9PS76;Q8N9N8	EIF1AD	0	0	0	149971	149269	168256	218104	269578	207246
O14602;P47813	EIF1AY;EIF1AX	31857	22848.6	16661.2	625172	836486	747990	437288	892048	933795
O60739	EIF1B	7340.62	4410.22	0	155523	203906	203846	0	30085	0
F8WAE5;Q9BY44	EIF2A	0	0	0	956698	1.29057e+06	1.16395e+06	1491847	2251488	2.00635e+06
P19525	EIF2AK2	29534.1	24161.2	19981.2	378888	391582	318868	156400	189926	246221
H0YME5;Q9P2K8	EIF2AK4	0	0	0	100779	97591.2	93428.9	90978.3	104429	150826
Q14232	EIF2B1	0	0	0	132218	194295	155714	120783	176729	181098
P49770	EIF2B2	0	0	0	287095	352959	334070	152751	186815	153096
Q9NR50	EIF2B3	28556.8	50878.2	42886	259562	195838	151505	115116	877643	756824
A0A087WTA5	EIF2B4	0	0	0	313234	410361	347377	202543	405327	333383
A0A3B3IUB1;Q13144	EIF2B5	4131.05	14169.2	0	511282	660352	611296	431432	726368	633479
P41214	EIF2D	6461.02	10041.9	7910.34	355673	435062	421880	315530	419958	396411
P05198	EIF2S1	10382.8	10232.6	6316.17	2.29281e+06	2543918	2.43756e+06	2.77501e+06	3.08814e+06	3.14369e+06
P20042	EIF2S2	68983	38424.6	28972.1	676471	960477	825703	490481	687247	796247
P41091	EIF2S3	19898.1	13542.2	5224	1309354	1.47032e+06	1.32882e+06	1.06256e+06	1.48435e+06	1.21084e+06
Q14152	EIF3A	22853.5	21472.9	11942.2	1.50663e+06	1785883	1.57152e+06	1394353	2.12004e+06	1.91786e+06
P55884	EIF3B	9692.52	11310.5	4176.33	1.4078e+06	1.61828e+06	1.517e+06	1.08866e+06	1.25039e+06	1.14604e+06
Q99613	EIF3C	9500.38	14649.2	12186.2	979874	1.1886e+06	1.05547e+06	1.27081e+06	1.71994e+06	1507001
O15371	EIF3D	27149.7	21711.4	14275.7	865901	1.02619e+06	911292	548462	730345	643684
P60228	EIF3E	7134.34	3448.09	0	1.04071e+06	1.47743e+06	1.24436e+06	1.75385e+06	2.161e+06	1.94024e+06
O00303	EIF3F	11913.1	14322.6	12113.9	646824	1.17095e+06	728259	778099	1.37012e+06	1.26213e+06
O75821	EIF3G	16624.2	14405.3	10974.5	652707	858938	780452	655313	1.03472e+06	1.03091e+06
O15372	EIF3H	7660.2	9133.44	11829.3	401508	495132	449229	239534	328999	310830
Q13347	EIF3I	42729.3	27440.8	24076.7	1.59517e+06	1.65585e+06	1.49536e+06	534992	906658	827188
O75822	EIF3J	38133.7	59859.8	49341.8	768651	912218	818064	845118	1.32386e+06	1.16563e+06
K7ERF1;Q9UBQ5	EIF3K	11149.9	9036.4	17030	804155	1144268	1.01627e+06	1.46555e+06	2167094	2.00158e+06
Q9Y262	EIF3L	8819.79	5460.8	10460	842993	959176	942850	522785	704636	755292
Q7L2H7	EIF3M	106589	133619	68523.9	956365	1154942	1.0445e+06	1.25432e+06	1.71704e+06	1.50217e+06
P60842	EIF4A1	30592.7	32932.5	35794.1	7997382	9958093	9317903	6.01968e+06	8.38479e+06	9523257
Q14240	EIF4A2	0	0	0	393935	512243	483285	285868	392548	328363
P38919	EIF4A3	9079.45	7958.63	15703.4	1.00394e+06	1.27914e+06	1.18141e+06	648607	730123	780038
E7EX17;P23588	EIF4B	365256	471021	7119.4	563345	764538	676010	821836	1009964	837891
P06730	EIF4E	11707.9	11929.1	9417.42	521701	621698	529777	336451	355281	386911
O60573	EIF4E2	0	0	0	338626	339628	247629	476232	516683	352718
Q13541	EIF4EBP1	0	0	0	36243.2	50727.9	44145.3	0	34219.4	27561.7
Q13542	EIF4EBP2	0	0	0	6600.72	10391.5	9769.27	10989	17532.7	17169.5
Q9NRA8	EIF4ENIF1	0	0	0	279182	290424	263005	238189	324449	289089
E7EUU4	EIF4G1	102839	74460.6	47725	942587	1.19217e+06	979239	1004161	1.33337e+06	1.12818e+06
P78344	EIF4G2	349488	1704.9	0	1.18842e+06	1.2442e+06	1.41071e+06	1.45768e+06	1.89499e+06	2.11606e+06
A0A0U1RQK7	EIF4G3	0	0	0	444536	641488	581939	576983	959604	829924
Q15056	EIF4H	43056.3	28035	20450.6	211297	252718	245874	254480	339681	364899
P55010	EIF5	2526.33	5794.89	3679.48	1.09795e+06	1.31832e+06	1.16333e+06	812132	735045	734241
P63241	EIF5A	56445.7	58329.4	67464.9	10100361	13213989	11473127	4991384	9598187	9280991
C9J7B5;F8WCJ1;Q9GZV4	EIF5A2	0	0	0	120580	124988	0	88589.4	82583.8	129666
A0A087WUT6;O60841	EIF5B	19561.3	10865.7	9676.75	1.2925e+06	1.56951e+06	1411406	1109114	1.67555e+06	1.71113e+06
P56537	EIF6	41312.4	41770.3	41334.7	1.62793e+06	2.01968e+06	1.71637e+06	1.29808e+06	2.04634e+06	1.87132e+06
A8MUM1;Q53HC9	EIPR1	0	0	0	224566	281471	236441	403571	553359	478761
Q9BQ52	ELAC2	554.927	0	0	545823	638196	580834	673097	992610	990397
Q15717	ELAVL1	2751.95	0	0	1417683	1.66187e+06	1.48211e+06	1.89525e+06	2.39315e+06	2.43996e+06
A0A0A0MRX1;Q12926	ELAVL2	0	0	0	0	0	58549.4	85265.1	120551	96380.4
P55199	ELL	0	0	0	129611	181546	157893	153719	275704	184809
Q5JVZ5;Q96JJ3	ELMO2	0	0	0	260046	176678	108092	109052	143459	215524
D6RBS5;Q8IZ81	ELMOD2	0	0	0	127096	208514	176524	244430	308933	316280
A0A024RAC6	ELOA	0	0	0	102936	106661	80961.7	70861.1	144184	137652
Q15370	ELOB	2847.96	4088.17	2838.79	232072	294466	352574	239791	408185	287396
Q15369	ELOC	0	6115.64	0	428444	662474	540802	416012	571610	562253
Q9BW60	ELOVL1	6318.8	0	0	14321.5	21901	65882.4	224692	317945	327210
A0A0A0MTI6;Q9NYP7	ELOVL5	9201.8	5529.25	5484.53	254806	339167	320793	410846	178872	100025
O95163	ELP1	0	0	0	212821	394679	270194	223469	311884	273330
Q9H9T3	ELP3	0	0	0	0	242346	366811	174910	251959	252361
I3L1Q3;Q8TE02	ELP5	0	0	0	0	209449	121234	133490	242290	197555
Q8N766	EMC1	22442.6	14856.6	16556	790617	969532	866152	842358	1.26226e+06	1.13518e+06
M0R2A0;Q5UCC4	EMC10	6867.14	7031.21	6942.44	182489	421240	439185	67812.7	95790.7	86307.6
Q15006	EMC2	6394.04	6824.11	7601.35	359853	453925	408712	571048	613950	337623
Q9P0I2	EMC3	10445	8889.82	4721.38	172782	274565	166861	309781	460013	349306
H0YK61;H0YLP8;H0YNK0;H0YNK8;Q5J8M3;S4R329	EMC4	0	0	0	176593	310711	189752	218466	311535	320350
Q9BV81	EMC6	0	0	0	177899	305635	286746	602197	704298	713719
Q9NPA0	EMC7	0	0	0	344134	477355	429539	674346	769698	708316
O43402	EMC8	0	0	0	312269	468149	410115	500953	591651	673091
P50402	EMD	4953.16	3665.81	3541.61	744700	971740	875316	1.32386e+06	1.3369e+06	1.32331e+06
Q92979	EMG1	0	0	0	269592	594921	296284	374045	570538	529365
Q9BXX0	EMILIN2	0	0	0	304162	415199	340127	450722	557159	541398
Q9NT22	EMILIN3	0	0	0	371355	481522	412804	306160	557711	559763
Q9HC35	EML4	0	0	0	158736	177554	148154	209670	299373	266707
A0A0U1RRM6;Q8N8S7	ENAH	0	0	0	1.19461e+06	1.45679e+06	1298380	1413133	1.94629e+06	1872638
O94919	ENDOD1	0	0	0	152514	164062	157957	184388	275870	242170
Q14249	ENDOG	0	0	0	146346	132356	192002	169821	340827	319548
Q9H0I2	ENKD1	0	0	0	0	0	0	0	314698	276354
P06733	ENO1	21469.6	24048	21751.3	3.60507e+06	4349588	3.82686e+06	1761985	2.37994e+06	2338871
Q07075	ENPEP	4409.75	0	0	222163	123684	104949	77821.3	113670	101440
P22413	ENPP1	0	0	0	117022	163169	84085.7	145558	180889	180813
O43768	ENSA	3547.11	3947.67	4560.53	216348	235589	235823	313924	428409	496648
Q96C92	ENTR1	0	0	0	92041.4	133899	115962	106133	165360	134588
E5RHX8;Q9NPA8	ENY2	0	0	0	119128	142352	143404	73151.7	129315	118097
Q09472;Q92793	EP300;CREBBP	0	0	0	21253.4	168525	0	143127	73763	79000.5
Q96L91	EP400	0	0	0	0	12773.1	11501.2	21360.3	42466.1	29396.5
P11171	EPB41	13072.4	16804.8	12368.4	329514	364617	310716	678399	1.15731e+06	759248
O43491	EPB41L2	32035.2	19921.9	15211.9	814673	1.10755e+06	1.02215e+06	286155	355440	398044
A8K968	EPB41L3	0	0	0	47343.9	0	40544.9	64840.5	98993.9	77311
Q9HCM4	EPB41L5	0	0	0	103116	107885	204067	64570.8	74176.1	77228.4
C9JXA2;P29320	EPHA3	0	0	0	262880	43996.3	0	61047.7	160732	96629.7
E9PG71;P54764	EPHA4	0	0	0	0	0	0	50016.9	0	0
Q15375	EPHA7	0	0	0	52216.1	184537	160378	154218	240600	203919
P54760	EPHB4	6481.76	7515.2	7542.88	182304	220529	220182	226955	336714	282407
P07099	EPHX1	0	0	0	853819	1.13857e+06	965393	517210	739761	675777
B3EWF7	EPM2A	0	0	0	79165	110009	0	171952	255184	230295
Q9Y6I3	EPN1	0	0	0	323031	445246	384366	171161	308292	266468
E9PBC1;F6PQP6;I3L2B2;O95208	EPN2	0	0	0	138801	174191	123263	114617	154560	165829
A0A075B730;P58107	EPPK1	15985.5	18309.6	17659.8	278336	1.21553e+06	604571	1.15649e+06	1.30345e+06	1.13411e+06
P07814	EPRS	9124.38	6580.52	15935.4	1.11788e+06	1.36734e+06	1.20044e+06	681842	1.21709e+06	1.11288e+06
P42566	EPS15	6451.95	8074.96	7737.43	224740	286746	235001	381677	581250	518892
Q9UBC2	EPS15L1	40250.9	28589.7	24992.8	286647	380655	304446	339373	515667	460488
A0A2R8Y4W2;A0A2R8YE63;Q12929	EPS8	0	0	0	59656.8	87853.6	70035.2	73313.9	108946	99206.4
O75616	ERAL1	0	0	0	432560	519139	452768	563469	722656	721021
B4DTR1;J3QLU9;P04626	ERBB2	0	14497.7	0	138957	140727	174467	102086	152494	189533
Q96RT1	ERBIN	0	0	0	504247	625436	554130	478306	687971	625352
G8JLD3;Q8IUD2;X6RLX0	ERC1	6131.49	0	0	459185	499425	477497	417072	612441	544975
A8MX75;P18074	ERCC2	0	0	0	99050.9	79253.8	58822.8	46690.1	70129.4	124477
A0A090HNM7;A0A1W2PS85;A0A494C0S2;P28715;R4GMW8	ERCC5;BIVM-ERCC5;ERCC5;ERCC5;BIVM-ERCC5	0	0	0	30965.1	37803.1	31192.9	52765.6	73119.9	69390.6
D6R9X7;P0DP91;Q03468	ERCC6;CSB-PGBD3;ERCC6	0	0	0	108538	147004	0	43039.7	74023.8	272021
B5MDQ0;Q2NKX8	ERCC6L	58393.5	25831.3	22636	2327731	2.87811e+06	2785402	816461	968471	1348501
Q969X5	ERGIC1	0	0	0	161136	195020	187581	0	0	0
A0A087WU02;Q96RQ1	ERGIC2	0	0	0	67502.3	182536	150675	100850	140190	135589
H0Y5K5;Q9Y282	ERGIC3	0	0	0	109363	157104	125649	174397	227262	172483
P84090	ERH	30806.1	31053.8	15575.9	1619428	2.19989e+06	1870038	1.34492e+06	1.50291e+06	1.40896e+06
A0A3B3ISV9;F6QUN3;H0Y4B0;O43414	ERI3	0	0	0	0	0	115116	43051	69671.5	65794.9
Q96DZ1	ERLEC1	0	0	0	138327	179448	147521	149328	219910	185504
O75477	ERLIN1	0	0	0	280430	301594	279850	240402	316281	296187
O94905	ERLIN2	10777.2	6838.44	6942.71	1068741	1.25249e+06	1132840	1.53945e+06	2.08031e+06	2342029
E7ER77;Q7Z2K6	ERMP1	0	0	0	62614.4	83599.4	76247.8	111625	123046	70372.2
Q96HE7	ERO1A	9313.56	6058.92	5253.63	755654	915727	740686	909183	1.21403e+06	1.05521e+06
P30040	ERP29	27439.9	30595.9	27442.3	3.36059e+06	3.99727e+06	3.72211e+06	5377123	8270216	7.26042e+06
Q9BS26	ERP44	23047.2	23673.3	21514.8	1.03862e+06	1.30502e+06	1.1926e+06	1094157	1.51779e+06	1.38781e+06
A0A0U1RQL9;A0A0U1RQS5;A0A0U1RQV1;B3KNS4;Q96A10	ERVK3-1	0	0	0	62270.4	75332.5	47266	129657	182465	162031
P10768;X6RA14	ESD	2356.47	0	0	300139	363418	250994	103681	182516	259229
Q9H501	ESF1	0	0	0	1.06521e+06	148326	157602	1.80417e+06	2.21395e+06	329561
F5GWT5;P11474	ESRRA	0	0	0	32829.8	1.33975e+06	1028084	61152.5	325200	299627
Q96DF8	ESS2	0	0	0	205696	175850	237935	104359	152339	79639.7
Q9BSJ8	ESYT1	9535.99	17732.2	13991.2	512571	579397	553228	394277	594559	576812
H7BXI1	ESYT2	0	0	0	216269	240645	233532	156979	224203	210227
P62495	ETF1	22628.5	27922.9	23538.5	1.11245e+06	1.33713e+06	1.25177e+06	834052	1.11465e+06	1.20047e+06
P13804	ETFA	40226.7	41897.5	60427.3	1.78154e+06	2.38028e+06	2.23186e+06	1777716	2.17009e+06	2.35623e+06
P38117	ETFB	7815.53	8366.11	7872.89	3083812	4.42783e+06	3.69241e+06	3.7046e+06	5.35131e+06	4324054
Q16134	ETFDH	0	0	0	302224	366591	378964	262166	391114	320850
M0QXB5;O95571	ETHE1	0	0	0	231180	303022	281994	230182	369021	362473
B0QYK0;Q01844	EWSR1	1107.79	0	0	452384	501543	431445	523147	601775	589751
Q9NVH0	EXD2	0	0	0	109904	146270	132235	232718	291641	247733
Q9NV70	EXOC1	10665.4	13924.5	13091.7	322540	376958	321873	316203	401566	405537
Q96KP1	EXOC2	0	0	0	226260	232660	202395	204651	297651	298730
O60645	EXOC3	0	0	0	206768	186058	212032	177933	264701	222055
Q96A65	EXOC4	2288.13	0	2870.33	351573	428055	389248	312457	428633	405030
A0A0A0MSI8;O00471	EXOC5	14356.5	20926.9	13222.5	249123	295091	213603	439535	253084	186498
Q8TAG9	EXOC6	10296.2	7909.55	3427.86	227652	292706	256883	295195	357065	426840
A0A0U1RRB6;Q9Y2D4	EXOC6B	0	0	0	185952	277052	256198	301354	640783	520572
Q9UPT5	EXOC7	4263.4	0	0	848560	859273	637561	174245	219629	206435
Q8IYI6	EXOC8	0	0	0	530656	681581	618423	396933	554238	500827
Q9Y2C4	EXOG	0	1535.4	0	49225.3	96290.1	81696.5	95744.1	249465	140912
Q9Y3B2	EXOSC1	0	0	0	114107	270736	228843	267708	393743	360529
Q01780	EXOSC10	7231.82	8102.69	3167.56	160024	205547	187512	278379	468108	379148
Q13868	EXOSC2	0	0	0	189083	244841	229992	164602	181267	182399
Q9NQT5	EXOSC3	0	0	0	331904	559752	415965	876077	837876	684691
Q9NPD3	EXOSC4	0	0	0	186749	281698	246267	313220	433845	364845
M0R050;Q9NQT4	EXOSC5	3402.92	3568.42	2275.25	2429423	2848111	833191	4.74868e+06	3.60992e+06	88358
Q5RKV6	EXOSC6	0	0	0	410811	744783	376113	368394	296179	317327
Q15024	EXOSC7	8510.29	5728.88	0	63266.6	104090	141833	67279.9	111752	100007
Q96B26	EXOSC8	5412.46	3924.99	0	207756	231349	208606	181909	274746	270704
Q06265	EXOSC9	0	0	0	176911	264035	224439	155874	194443	138854
Q16394	EXT1	0	0	0	328469	163060	168843	221050	226538	121863
Q93063	EXT2	0	0	0	142956	255471	203892	124534	241345	194061
Q99504	EYA3	0	0	0	67588.4	88841.4	72849.6	57873.5	158713	93943.8
E7EQR4;P15311	EZR	95774.7	110489	97967.6	1.60653e+06	2.03954e+06	1.97718e+06	644816	984750	1.3043e+06
P00742	F10	16459	13037.5	11713.7	541458	716837	611777	850017	1.05009e+06	1.0166e+06
Q9Y624	F11R	0	0	0	122201	151991	142034	154177	215192	201851
P23610	F8A1	0	0	0	91733.6	130116	135105	121840	211615	174621
P00740	F9	0	0	0	81229.4	76373.1	99481.9	0	0	0
Q01469	FABP5	46149.8	57663.4	56813.2	279353	400703	309445	76260.2	104261	87120.3
O60427	FADS1	0	0	0	112783	60714.7	115535	176067	139799	199312
Q9UNN5	FAF1	6212.54	6687.18	5194.67	538362	652910	617321	447774	690789	609983
Q96CS3	FAF2	56303.7	60993.8	61383.9	263904	399452	342290	283494	351393	239260
Q6P587	FAHD1	31242.2	30927.8	24489.5	860885	943738	915294	771870	1.04545e+06	1.0974e+06
Q6P2I3;Q96GK7	FAHD2B;FAHD2A	6175.73	5851.39	7492.5	252872	403035	396700	235175	215307	192292
A0A1C7CYX8;C9J3Q3;C9J6N5;C9J6Y8;C9JP05;C9JQ40;C9JW51;C9JYP1;Q9H098;X6RET8	FAM107B	0	0	0	0	0	0	0	0	12745.2
Q9NRY5	FAM114A2	0	0	0	150536	170995	153408	153322	154387	177741
Q6P1L5	FAM117B	0	0	0	77200	87069.3	0	156587	269360	223767
E9PMJ2;G3V179;J3KP39;Q9BPY3	FAM118B	0	0	0	112550	114281	112752	58376.4	47681.8	89912.4
Q9NZB2	FAM120A	0	0	0	335655	497436	313695	363004	642867	358169
A0A0D9SEJ5;F5GY05;Q96EK7	FAM120B	0	0	0	118380	147884	145843	68866.8	139792	97563.8
Q9BYI3	FAM126A	0	0	0	0	25815.5	12845.9	8105.6	12921	4853.38
Q96TA1	FAM129B	0	0	0	94385.9	138514	142355	175574	201044	191809
G3XAI9;Q5BKY9;Q8N9E0	FAM133B;FAM133B;FAM133A	0	0	0	323023	381814	403793	313663	742564	647070
Q96C01	FAM136A	0	0	0	1.90967e+06	2.30123e+06	2.00862e+06	1.582e+06	2.20366e+06	1.98217e+06
Q5W0V3	FAM160B1	0	0	0	0	0	0	115670	232537	194449
F8W7Q4;Q96A26	FAM162A	0	53083.8	49893.5	1.01789e+06	1.2228e+06	1162945	549218	386993	376262
Q5VUB5	FAM171A1	0	0	0	86828.3	98844.2	37042.7	21658.6	84750.8	60049
G3V583;Q8N128	FAM177A1	0	0	0	104084	138039	94292.4	112872	183118	163756
Q9GZU8	FAM192A	0	0	0	29059.3	14645.1	15268.4	20028.7	28000.6	19845.8
A0A1B0GVL4	FAM193A	0	0	0	53654.9	50493	41792.2	0	0	125808
Q9NSI2	FAM207A	0	0	0	111624	117054	133246	246951	474985	398159
O75063	FAM20B	0	0	0	0	0	0	127788	176773	141492
A2RU67	FAM234B	0	0	0	89759	132497	101168	132158	182413	186867
Q8N8J7	FAM241A	0	0	0	93322.1	152619	124549	165063	197009	179314
Q92520	FAM3C	10451.4	9347.39	0	417203	537499	477673	268286	411270	543374
A0A3B3IRE4;Q6NSW5;Q8TCE6	FAM45A;FAM45BP;FAM45A	0	0	0	390919	429460	337589	295665	477523	578661
Q9NUQ9	FAM49B	0	0	0	79255.8	76226	71974.7	20684.3	54986.5	45662.3
Q14320	FAM50A	0	0	0	179214	222010	200210	188885	239455	203387
D6RE00;Q9NYF3	FAM53C	0	0	0	0	4202.45	0	84472.6	33260.9	0
Q9H4H8	FAM83D	0	0	0	136897	138424	120923	84747.3	118968	122704
Q9UBU6	FAM8A1	0	0	0	97113.3	122227	107922	189957	239516	210865
Q658Y4	FAM91A1	0	0	0	151046	187003	127093	146102	175316	183684
A0A087WTS3;A1XBS5	FAM92A	6475.96	0	0	109809	144838	137837	71286.6	121961	99293.9
Q8NCA5	FAM98A	3709.81	4800.34	0	261105	328474	284012	177159	257017	212245
Q52LJ0	FAM98B	27350.5	20870	20456.9	822133	769115	778982	1.07256e+06	1.81522e+06	1.22039e+06
Q9BXW9	FANCD2	0	0	0	118276	143022	146908	26315.9	105282	91016.6
Q9NVI1	FANCI	0	0	0	197859	225910	186214	205445	257908	258050
Q8WVX9	FAR1	0	0	0	239162	229256	217992	316887	397483	371443
C9JME2;Q9Y4F1	FARP1	0	0	0	85430.5	95350.2	78449.6	130543	192037	175741
H7C3M7	FARP2	0	0	0	552844	683645	438885	518620	539400	623254
A0A3B3ITR6;O95363	FARS2	0	0	0	179370	204418	191273	214118	169294	171350
Q9Y285	FARSA	18818.1	16219.2	18877.1	2024726	2.27164e+06	2056276	2620659	4.15999e+06	3.52338e+06
Q9NSD9	FARSB	15300.1	35890.4	24665.8	1.03938e+06	1285468	1.17902e+06	1.01714e+06	1.75884e+06	1.56733e+06
P25445	FAS	31136	0	0	81107.5	129997	127631	11766.3	20798.3	0
P49327	FASN	6308.99	6939.11	8258.97	868519	981224	886610	996352	1.51539e+06	1.34321e+06
Q9NYY8	FASTKD2	0	0	0	181689	234525	195822	364459	570295	510303
D6RAR6;Q14CZ7	FASTKD3	0	0	0	69409.1	0	109991	48917.6	98655.6	65647.9
Q7L8L6	FASTKD5	11708.7	11932	6163.84	234368	336123	270561	113056	268183	226498
A0A087WVP1;Q14517	FAT1	0	0	0	50143.2	24391	78964.4	25525.6	18286.5	41802.4
E9PR30;P62861	FAU	12641.1	13064.1	13665.7	7345035	8433416	8015083	7214918	9574328	8738664
M0QXL5;P22087	FBL	8618.35	11247.2	9882.43	559130	644349	532900	439124	539137	491422
B1AHL2	FBLN1	0	0	0	130906	0	85362.4	145568	0	0
P35556	FBN2	0	0	0	130957	168422	143038	220199	283157	260864
B4E3U2;E9PJM3;E9PL46;Q9UK99	FBXO3	0	0	0	274586	341079	299329	430480	549867	640207
Q8TB52	FBXO30	0	0	0	162392	172851	144178	56097.8	102533	91282.8
Q9UKT4	FBXO5	0	0	0	76935.5	105989	90527.3	151808	164126	136961
Q9Y3I1	FBXO7	0	0	0	51951.3	68362.4	45315.8	105159	195926	168290
C9IY65;C9JDZ9;Q9UK97	FBXO9	0	0	0	0	0	0	92615.8	173112	147887
E5RGC1;Q9UKB1	FBXW11	17149	10271.5	5107.9	64671.2	0	104802	0	0	0
Q0JRZ9	FCHO2	0	0	0	100541	118462	112605	92609.5	110149	163215
P37268	FDFT1	2768.39	2176.4	0	365661	538599	454847	693440	957455	863748
A0A087X090;P14324	FDPS	0	0	0	50697.8	70284.3	58641.8	0	0	0
P10109	FDX1	0	0	0	297635	403564	369820	416449	571708	534324
Q6P4F2	FDX2	0	0	0	132208	220963	189696	240411	382802	291700
P22570	FDXR	4692.39	2491.3	2775.53	580039	758759	707991	885722	1.21656e+06	1.32233e+06
P22830	FECH	5003.78	0	0	224522	301902	260105	193830	285329	216295
H3BT12;Q9UK73	FEM1B	0	0	0	0	71863	57335.8	78563.5	100370	105588
P39748	FEN1	16189.7	15638	12075.3	706228	1.05821e+06	924840	817246	1.24419e+06	1.18286e+06
P16591;W0S4B9	FER	0	0	0	34142.6	0	42464.7	38656.3	0	0
Q96AC1	FERMT2	0	25339.3	0	343729	447312	395252	318936	471800	472946
G3V0F5;Q9UHY8	FEZ2	0	0	0	0	0	78317.1	75694.1	99867.5	97384.5
P02671	FGA	0	0	0	160468	190207	230883	273198	400085	314468
A0A087WUF6;A0A0A0MQV6;P09038	FGF2	0	0	0	107442	146264	142628	127248	207585	131004
A0A3B3ISD1;E7EU09;P11362	FGFR1	0	0	0	0	0	0	106580	196408	181935
A0A087WV25;O95684	FGFR1OP	35181.8	17392.2	27763.3	222843	247308	408885	54535.3	1.6246e+06	176407
F8W9L4;P22607	FGFR3	0	0	0	560492	228161	222339	372033	513030	304628
P07954	FH	34280.7	41524.6	38701.4	1.28176e+06	1644417	1.42652e+06	2.6143e+06	1.06955e+06	1067400
A0A0D9SFB0;A0A0D9SFI6;A0A0D9SFZ9;A0A0D9SG53;A0A0D9SGB2;A0A494C0D6;Q13642;Q5JXH7;Q5JXH8;Q5JXH9;Q5JXI0;Q5JXI2;Q5JXI3;Q5JXI8	FHL1	0	0	0	96939.6	218115	146442	115191	292433	263723
A0A0A0MSG2;J3KNW4;Q14192	FHL2	0	0	0	112232	126059	178559	140618	108734	126558
Q9Y613	FHOD1	0	0	0	99220.1	102959	88299.8	121884	149134	147810
E9PSD3;O43427	FIBP	0	0	0	99245.4	224740	106068	121105	238839	170791
Q6UN15	FIP1L1	0	0	0	110241	132027	106921	89332	150967	148880
Q9Y3D6	FIS1	0	2431.35	0	50101.7	85965.7	44261	24860	0	125661
Q96AY3	FKBP10	5061.12	5543.03	0	1028226	1.4438e+06	1.26817e+06	983873	1.57881e+06	1.78697e+06
Q9NWM8	FKBP14	0	0	0	101476	218214	101895	164784	264327	292524
Q5T1M5	FKBP15	17595.4	16706.3	13180.4	256231	301223	295084	106997	149563	133476
A0A087WTS4;A0A087WV48;A0A087WZM5;P62942;Q1JUQ3	FKBP1A;;FKBP1A;FKBP1A;FKBP1A	0	0	0	330907	410218	341527	304024	423633	385232
A0A494C1N0;P26885	FKBP2	3383.26	0	0	640069	754755	687785	871765	1.28856e+06	1.08006e+06
Q00688	FKBP3	12341.3	10745.2	8469.91	585941	724775	643441	226589	1.06938e+06	879767
Q02790	FKBP4	36197.9	19955.4	22864.3	612790	818185	697179	477431	681557	626164
Q13451	FKBP5	6422.26	0	0	139310	176954	171176	174464	200278	227034
Q9Y680	FKBP7	0	0	0	83640.6	82860.2	75438.5	69749.3	104915	147410
Q14318	FKBP8	8678.3	8662.77	12088.6	408708	514804	461448	751085	1.10941e+06	1.09146e+06
O95302	FKBP9	9177.28	12408.9	8410.98	258569	318213	285896	279611	273253	223412
Q9H9S5	FKRP	0	0	0	127150	144134	136210	86312	153703	111943
Q5T196;Q8NFF5	FLAD1	0	0	0	208956	222304	206965	278898	367687	370815
Q13045	FLII	6174.51	4261.35	0	146097	187546	162831	147094	211109	195432
A0A087WWY3	FLNA	0	0	0	294409	342087	269635	245280	320341	359896
O75369	FLNB	19586.8	51256.9	23476.1	379415	482450	402552	87458.4	143228	145446
Q14315	FLNC	0	0	0	40231.5	93837.6	61714.3	130402	178611	90271.5
O75955	FLOT1	50835	50743.8	50084.9	11664533	15195132	13598328	11146663	18616976	16918666
Q14254	FLOT2	106346	104736	97964.4	34095716	47077964	41730924	43234588	59590156	56266304
D6RFF2;E9PD35;P35916	FLT4	0	0	0	201175	220472	183378	66705.3	0	133791
Q9Y5Y0	FLVCR1	0	0	0	218829	216935	157048	268158	398607	884641
Q96HJ9	FMC1	0	0	0	329897	450665	365053	327451	484386	490916
Q96PY5	FMNL2	0	0	0	432778	1.04419e+06	972604	193596	347294	386647
A0A3B3IRN5;Q06828	FMOD	0	0	0	97007.6	365561	73958.9	0	154732	117538
A8MQB8;G3V0J0	FMR1	0	0	0	426624	551075	477022	671850	1.08268e+06	954471
P02751	FN1	0	0	0	143034	353371	149202	163106	211839	161377
Q5T0N5;S4R347	FNBP1L	0	0	0	60842.7	73772.2	50508.9	90433.3	70372.7	51433.4
Q9Y2H6	FNDC3A	0	0	0	179405	213713	200570	273408	399036	291494
Q5VW36;S4R400	FOCAD	0	0	0	58760.1	0	158866	166869	139535	123363
P85037	FOXK1	0	0	0	433956	191148	81668	0	71485.4	0
O43524	FOXO3	0	0	0	79068.9	116849	0	45850.2	0	406713
Q96CU9	FOXRED1	0	0	0	264294	306017	420745	239453	298093	298253
Q05932	FPGS	0	0	0	160631	226306	211632	51867.7	138135	109259
Q70Z53	FRA10AC1	3500.77	2696.53	0	92878	101982	159832	196461	253738	219056
Q14331	FRG1	0	0	0	379605	441090	424794	364481	668442	538285
Q6ZNA5	FRRS1	0	0	0	31041.5	83333.8	0	154406	202077	185680
O94915	FRYL	0	0	0	179302	224267	168817	138237	260670	185907
Q16658	FSCN1	30708.3	55079.9	51581.9	403798	511740	474004	307020	391047	307307
M0R366;Q9BTV5	FSD1	0	0	0	91940.8	124806	96945.7	31411.5	54931.2	58858.9
Q12841	FSTL1	0	0	0	78094.9	108362	0	76097.1	119289	113071
A0A1B0GTC3;A0A1B0GTC5;A0A1B0GTY1;A0A1B0GU26;A0A1B0GUC3;A0A1B0GV98;A0A1B0GVH5;Q9C0B1	FTO	0	0	0	1.12248e+06	1.65606e+06	1.1233e+06	16929.8	165502	186818
Q9UET6	FTSJ1	0	0	0	114549	161113	124919	0	0	0
Q8IY81	FTSJ3	10788.6	7679.9	8849.07	125646	166661	153912	160450	153050	152749
E9PEB5;Q96AE4	FUBP1	0	0	0	506988	639387	546919	548402	655173	591595
Q96I24	FUBP3	10569.3	6494.41	4168.65	750592	975924	950295	936462	2.80545e+06	2.44501e+06
P04066	FUCA1	0	0	0	105013	89261.8	103170	68337.6	0	0
Q9BTY2	FUCA2	0	0	0	0	0	0	59037.4	145839	142086
Q9BWH2	FUNDC2	6348.81	8894.33	7464.56	74701.4	87061.9	44018.9	129732	225457	202006
P35637	FUS	75486.3	79035.2	61917.9	1.20777e+06	1.59277e+06	1.44265e+06	1.03565e+06	1.71977e+06	1.29139e+06
A0A2R8Y5A1;C9JAX1;Q16595	FXN;FXN	0	0	0	51647.5	86205.1	78945	68631.9	91215.5	88857.7
P51114	FXR1	6387.72	10430.9	6998.97	1.43364e+06	2.31486e+06	1907082	2085192	2.91101e+06	2.88918e+06
P51116	FXR2	14934.3	9594.26	9658.04	945294	1.19955e+06	1120606	1.14546e+06	1454415	1.43207e+06
Q9BQS8	FYCO1	0	0	0	102336	75904.3	90750.9	80014.9	156109	151354
P06241	FYN	0	0	0	116091	123223	132017	132033	130039	116978
G5EA13;O60353	FZD6	0	0	0	70701.7	69993.8	0	0	69479.9	80649.1
O75084;Q14332	FZD7;FZD2	0	0	0	71202.1	208055	162792	131295	134477	115297
Q13283	G3BP1	12887.8	17691.9	14622.6	5513271	6.83496e+06	6.44756e+06	3.10947e+06	6494584	5.75054e+06
Q9UN86	G3BP2	22169.8	32484.2	20429.9	2465314	3200358	2.72274e+06	3.02757e+06	3.04395e+06	3.2572e+06
P10253	GAA	8537.62	10571.7	9061.54	399436	488523	442977	464061	704995	712917
H3BSM5;P60520	GABARAPL2	0	0	0	174908	444016	353603	253490	302230	459757
Q8TAE8	GADD45GIP1	11138.6	6037.77	6801.19	440728	410499	518911	558203	743995	712921
O14976	GAK	0	0	0	383700	472927	384912	266673	403556	413101
P22466	GAL	0	0	0	114081	358695	245548	358727	463744	416668
Q10472	GALNT1	0	0	0	20613.9	45531.8	37764.7	105515	162715	120833
Q10471	GALNT2	28117.5	0	0	191890	224397	191916	314464	405438	338459
Q86SF2	GALNT7	4739.46	0	0	109869	189941	147497	227435	304913	266586
Q9H2C0	GAN	0	0	0	134607	185222	167102	151353	201911	185052
E9PKU7	GANAB	0	0	0	64551.9	62883.5	50854.4	0	0	0
P04406	GAPDH	218956	429274	459560	21214018	21264428	17282596	4.77528e+06	5522962	4518506
F8W9S7;Q14C86	GAPVD1	10028.2	8195.17	8075.16	547447	705261	694497	464304	782041	752120
Q9NY12	GAR1	0	0	0	107502	149178	120367	79604.5	103836	112126
P41250	GARS	6353.56	0	0	230910	322846	392159	329166	400782	500031
P22102	GART	44784.4	45322.5	44126.3	715659	890102	823137	76472.3	271925	75044.4
P54826	GAS1	0	0	0	413688	774702	673464	540856	949631	883334
Q86YP4	GATAD2A	0	0	0	112839	171239	153496	199831	219736	174183
A0A0U1RRM1;Q8WXI9	GATAD2B	0	0	0	163599	209444	184116	188963	254175	191647
O75879	GATB	8817.5	4265.07	0	308838	412897	371994	158128	200959	230811
Q8NB37	GATD1	0	0	0	222505	609440	447576	171815	281924	275487
A0A0B4J2D5;P0DPI2	GATD3B;GATD3A	15928	41170.1	35044.3	1.22285e+06	1.60752e+06	1.56066e+06	557927	970222	879308
P04062	GBA	4728.5	7166.98	0	595789	617023	538461	596317	853971	710914
Q92538	GBF1	0	0	0	135056	130830	143438	194953	191307	222034
H7BXD5;H7C2Z6;P28676	GCA	0	0	0	92484.2	107591	89934.7	73755.9	135307	115578
O75600	GCAT	5576.47	2413.1	0	203653	303562	253178	27385.7	80308.8	73529.1
Q8IWJ2	GCC2	0	0	0	105504	103885	80132.9	119967	196732	171579
Q92947	GCDH	10240.4	12464	12338.6	579211	812349	668931	565748	853220	736850
P16383	GCFC2	0	0	0	200292	213658	161328	146383	208370	178179
P48507	GCLM	0	0	0	99598.9	145531	122113	22803.7	22256.4	0
Q92616	GCN1	10662.7	12651.8	11720.8	695737	902857	764236	106859	186302	184115
P23434	GCSH	64179.9	37147.3	54027.7	1740244	1989270	1.89744e+06	1.5088e+06	2.30116e+06	1.93113e+06
Q9NXN4	GDAP2	0	0	0	58323.6	77982.4	69174.9	119966	193812	162854
Q9NZC3	GDE1	0	0	0	74713.4	105308	67871.9	73264.1	104078	165808
P50395	GDI2	7079.93	0	0	262661	325698	297344	214021	342509	290512
Q8N9F7	GDPD1	0	0	0	171861	380457	298489	145120	232018	223240
A0A3B3IU42	GEMIN2	0	0	0	178558	242655	200767	194260	300668	255469
I3L2C7;P57678	GEMIN4	7289.12	4563.12	3935.84	266661	366134	387800	311611	483433	488895
Q8TEQ6	GEMIN5	23936.4	15275.8	13193.6	534311	705908	617182	505801	727193	661364
Q8WXD5	GEMIN6	0	7962.5	0	238539	320736	290854	229519	286113	301720
Q9H840	GEMIN7	23939.4	0	0	172436	298725	265379	287838	460312	415505
Q9NWZ8	GEMIN8	0	0	0	212039	266951	231553	91783.3	93074.5	122427
Q17RS7	GEN1	0	0	0	123388	235016	160333	0	0	0
Q7L5D6	GET4	0	0	0	257891	246149	193881	251259	398713	683688
H3BRD2;H3BRW3;P55789	GFER	0	0	0	100105	153771	139830	101217	173496	130769
Q96RP9	GFM1	35369.8	33397.8	30453.7	899514	1.1538e+06	1.07644e+06	888351	1.22399e+06	1.11979e+06
Q969S9	GFM2	2958.71	0	0	177371	201406	181682	195745	313549	272107
Q06210	GFPT1	3817.49	0	0	105573	129923	119734	82097.2	128554	102108
B0QYR6;Q9UJY5	GGA1	0	0	0	126173	159685	144990	120615	151931	151756
Q9UJY4	GGA2	0	0	0	104442	134505	111206	124379	123524	0
Q9NZ52	GGA3	0	0	0	138883	42793.8	127926	90214.2	117587	101719
B8ZZK2;H7BZK5;M0QZK8;O75223	GGCT;GGCT;;GGCT	0	0	0	13240.2	70901.1	78540.9	0	0	0
P38435	GGCX	0	0	0	74615.4	101127	89291.1	92361.5	138098	128465
Q92820	GGH	34854.4	15716.6	30911.3	418915	507896	435222	362711	474258	427645
Q9H3C7	GGNBP2	0	0	0	32285.1	57491.2	58596.6	54780.3	102793	95044.8
Q9UJ14	GGT7	0	0	0	0	0	0	93856.9	152228	200918
K7ESN3;Q8N2G8	GHDC	0	0	0	143978	190449	158201	158061	274985	223945
Q9H3K2	GHITM	0	0	0	573832	725836	392634	461837	489519	521343
Q9NWU2	GID8	0	0	0	270635	139948	290776	144589	136117	123467
O75420	GIGYF1	0	0	0	59635.8	62252.6	90135.6	2893.53	41145.7	3980.95
Q6Y7W6	GIGYF2	7444.78	6647.84	5007.51	611584	676407	571826	359017	586116	1056185
E5RFF9;Q9BRT9	GINS4	0	0	0	75330.7	210954	59885.2	0	0	0
O14908	GIPC1	0	0	0	157534	197586	165186	122669	189523	154518
Q9Y2X7	GIT1	18240	0	0	396257	528415	461330	511494	926690	787258
Q14161	GIT2	8365.03	3526.71	0	151525	199466	186340	101176	186677	163703
P17302	GJA1	0	0	0	332792	395790	345936	296051	268961	348630
P32189	GK	0	0	0	147898	158346	140731	127707	228921	221287
P06280	GLA	0	0	0	474308	693669	593130	405071	609565	480149
E7EQ29;P16278	GLB1	5590.81	0	0	340167	391419	358716	192285	312036	306170
Q86VQ1	GLCCI1	0	0	0	179871	346612	259647	57251.8	95069.1	76341.6
H0YNP1;O94923	GLCE	0	0	0	63620.3	0	0	65203.1	125685	92268.9
P23378	GLDC	0	0	0	124545	158599	134300	121849	92719.4	76509.4
Q53GS7	GLE1	0	0	0	55043.7	74580.5	65296.1	39694	94952.5	16011.3
Q92896	GLG1	0	0	0	209451	286063	238117	381337	525692	542493
C9J9N4;P10071	GLI3	0	0	0	14708.2	3856.04	3448.66	36025.8	57007.6	45837
Q5VZR0;Q9H4G4	GLIPR2	0	0	0	109708	172638	138584	248349	339990	235450
Q92990	GLMN	5494.43	7559.39	0	78514.9	78317.8	76831.1	56739.8	137675	84766.2
A0A087WV34;Q8WWB7	GLMP	0	0	0	268580	317675	306705	306717	586758	513032
Q04760	GLO1	4059.49	0	0	927280	978637	866111	374820	508378	461349
F6TLX2	GLOD4	0	0	0	130373	170271	154841	85112.8	204364	184258
O76003	GLRX3	26383.7	15959.7	48733.2	440256	470506	464395	395856	616762	566167
Q86SX6	GLRX5	0	0	0	536794	666817	562779	756126	1.36402e+06	1.1427e+06
O94925	GLS	9013.14	11679.9	10894.8	1.31108e+06	1.79666e+06	1521621	1.43966e+06	2.04085e+06	2.00324e+06
C9J880;Q68CQ7	GLT8D1	0	0	0	108456	154862	141906	187694	220320	252080
P00367	GLUD1	7153.18	9717.28	9527.82	1.44546e+06	1609941	1.43665e+06	1.54189e+06	1.99284e+06	2.09962e+06
P15104	GLUL	6622.12	8884.57	9096.2	445871	585354	517052	269816	278391	396822
Q49A26	GLYR1	0	1560.34	0	60166.2	68383.4	0	0	46075.4	47239.2
P17900	GM2A	0	0	0	112049	109942	117744	292956	274370	280202
Q9Y692	GMEB1	0	0	0	52775.3	43566.7	35051.8	0	0	0
G3V4P8;P60983	GMFB	2819.64	4181.17	3876.35	101641	132876	115031	57401	120925	94487.4
Q9P107	GMIP	0	0	0	0	0	0	19237.5	0	0
C9K0U5;E2QRF9;H7C608;O75496	GMNN	0	0	0	215711	245947	243075	234028	242267	250791
P49915	GMPS	12974.9	17163	13504.4	702493	805098	766682	666831	966279	1.11098e+06
P29992	GNA11	0	0	0	833667	1.08295e+06	939757	1350095	2194208	1.93892e+06
Q14344	GNA13	0	0	0	219317	289046	251311	326284	442671	371402
P63096	GNAI1	33266.3	15067.2	15349.1	520986	777494	654289	858597	983807	928580
P04899	GNAI2	13567.7	26108.8	0	439496	545882	414739	717136	961605	845421
P08754	GNAI3	6523.61	4255.25	2598.86	722322	987809	742642	926515	1.38925e+06	1.15161e+06
P50148	GNAQ	0	0	0	245450	305955	281671	211530	265026	388898
P63092	GNAS	0	0	0	990542	1345629	1.1315e+06	1436056	1.90781e+06	1.70536e+06
P62873	GNB1	113500	93094.4	82246.8	1.67986e+06	2.36254e+06	2137284	2500408	3.57931e+06	3.2402e+06
P62879	GNB2	5512.73	68188.9	59104.6	2785922	3617932	3.02696e+06	2.50014e+06	3.16844e+06	1.20513e+06
Q9HAV0	GNB4	70576.4	65574	49999	770265	978064	718075	559182	639534	663988
Q9UBI6	GNG12	0	0	0	248266	265321	251831	265235	423730	435905
P63218	GNG5	0	0	0	251112	340323	316929	560204	736846	697500
O60262	GNG7	0	0	0	0	0	0	0	0	34528.4
A0A140T8Y2;P36915	GNL1	0	0	0	335650	581278	552950	121338	147401	154496
Q13823	GNL2	0	0	0	77931.3	88353.3	91372.6	57300.9	92321.4	91315
Q9BVP2	GNL3	4626.19	13621.9	7161.26	853707	1.03845e+06	952551	670484	1.04531e+06	939989
Q9NVN8	GNL3L	0	0	0	254291	313860	283177	329717	634687	518421
Q96EK6	GNPNAT1	0	0	0	196760	248942	232894	210000	378253	351181
Q9UJJ9	GNPTG	0	0	0	89645.4	84913	109138	91389.1	147766	131365
F6S8M0;H7C3P4;P15586	GNS	10006.7	16321	0	870387	1.16108e+06	1.0411e+06	900319	1.35712e+06	1.38238e+06
Q92805;R4GNH1	GOLGA1	0	0	0	39793.2	37981.2	0	29656.5	0	41820.1
A0A2Q2TH77;Q08379	GOLGA2	6937.58	9123.11	7958.56	246689	210188	164597	192831	279095	330545
Q08378	GOLGA3	0	0	0	245363	338154	312936	145877	223533	213391
H0Y6I0;Q13439	GOLGA4	0	0	0	53470.5	22275.4	20714.9	53721.3	75158.2	94176.7
Q8TBA6	GOLGA5	0	0	0	70674.6	125842	113011	112842	212897	158503
Q7Z5G4	GOLGA7	0	0	0	114863	119704	106306	172513	315678	255923
Q14789	GOLGB1	11904.3	12598.8	9383.92	167212	212066	188310	290539	363572	288966
O00461	GOLIM4	3342.66	4003.82	0	633757	857041	748610	462166	665095	732554
Q8NBJ4	GOLM1	0	0	0	211619	114312	90011.9	123266	163908	155356
Q9H4A6	GOLPH3	5662.28	2320.86	0	187671	214216	192987	134194	234031	224307
Q5T5I6;Q9H4A5	GOLPH3L	0	0	0	0	0	0	119996	199275	213012
Q9Y3E0	GOLT1B	0	0	0	158135	232554	214037	176954	287215	281086
F5H1Y4;Q9HD26	GOPC	0	0	0	205554	251458	217769	255256	382884	346582
Q5T7V8	GORAB	0	0	0	0	0	0	82214.5	124393	115932
C9J0V5;C9J9V9;G3V0G1;H7C0J2;Q9BQQ3	GORASP1	0	0	0	58313.8	0	0	47040.1	101212	0
Q9H8Y8	GORASP2	1829.29	0	0	71483.8	91646.3	77562.4	39522.4	57628.7	62517.7
B4DQA8;E9PCW1;K7EJC8;O95249	GOSR1	0	0	0	205727	246615	224259	319806	426876	435687
A0A1W2PNV3;A0A1W2PPG1;A0A1W2PPG5;A0A1W2PPJ0;A0A1W2PPP5;A0A1W2PPW8;A0A1W2PQ06;A0A1W2PQ38;A0A1W2PQ77;A0A1W2PQE0;A0A1W2PQM3;A0A1W2PQP2;A0A1W2PR02;A0A1W2PR23;A0A1W2PRC2;A0A1W2PRD0;A0A1W2PRE6;A0A1W2PRL0;A0A1W2PRP7;A0A1W2PRV0;A0A1W2PS12;A0A1W2PS81;A0A1X7SBU8;E7EQ34;I3L0K1;I3L1K7;I3L4Z6;I3NI02;O14653	GOSR2;GOSR2;GOSR2;GOSR2;GOSR2;GOSR2;GOSR2;GOSR2;GOSR2;GOSR2;GOSR2;GOSR2;GOSR2;GOSR2;GOSR2;GOSR2;GOSR2;GOSR2;GOSR2;GOSR2;GOSR2;GOSR2;GOSR2;;GOSR2;GOSR2;GOSR2;GOSR2;GOSR2	0	0	0	59865.8	68021.4	63909.2	66099.1	87816.2	76593.6
P00505	GOT2	53677.7	61927.9	57174.5	6486587	7481493	7120365	4.13665e+06	5966175	5214311
O43292	GPAA1	0	0	0	205100	383896	242306	459510	387675	393891
A0A0A0MRI1;Q8IXQ4	GPALPP1	0	0	0	20477.9	29464.6	29130.3	150699	292280	31751.9
Q53EU6	GPAT3	0	0	0	0	30967.1	0	30290.3	49551	38863.4
Q86UL3	GPAT4	0	0	0	94154.7	116358	104827	126674	123053	150511
Q9NW75	GPATCH2	0	0	0	0	58269.9	74131.7	0	59352.4	48809.7
Q5T3I0	GPATCH4	0	0	0	226182	288044	243132	205472	274838	197743
D4PHA4;Q86WP2	GPBP1	0	0	0	58631	66841.3	53427.6	57624.4	124251	104331
Q9HC44	GPBP1L1	0	0	0	20583.8	205863	84109.4	96145.7	74695.2	68251.1
P35052	GPC1	0	0	0	151823	203101	181011	158339	248782	236437
P51654	GPC3	0	0	0	69298	108019	125577	147557	135386	121107
O75487	GPC4	0	0	0	368339	459272	273431	201610	523511	425978
Q9Y625	GPC6	0	0	0	373713	506284	414334	87521.4	97151.7	98211.6
P43304	GPD2	8626.08	7271.51	7038.06	384389	630505	552462	262754	512309	425724
F5H039;Q9NQX3	GPHN	0	0	0	237885	203098	230821	164882	214163	217757
P06744	GPI	0	0	0	195085	266259	219300	73625.7	103441	85322.5
Q92917	GPKOW	42028.8	0	0	137818	205928	151996	174892	263075	193881
B7Z248;B7Z613;Q13491	GPM6B	0	0	0	83140.6	212454	0	158729	153268	146507
Q9HCN4	GPN1	0	0	0	115349	132848	131775	117168	316080	99780.1
Q5JYG4;Q9H9Y4	GPN2	0	0	0	0	38409.5	48916.9	65332.5	103750	110094
Q9UHW5	GPN3	0	0	0	197526	262399	227774	162223	410301	351816
Q86V85	GPR180	0	0	0	86459.9	98077.1	94194.3	189223	212457	144685
Q96D09	GPRASP2	0	0	0	23663.7	25515.8	23581.9	54018.3	88807.6	89019
Q9NZH0	GPRC5B	0	0	0	25026.6	22380	39420.5	63813.1	57708.3	63256.5
Q7Z2K8	GPRIN1	0	0	0	15047.6	4799.19	23897.9	18419.4	13311	24040.9
A0A096LP07;A0A096LPJ3;A8K070;C9JFE4;Q13098	GPS1	0	0	0	119865	149025	136712	72919.4	133647	148449
A0A0A0MRC4;A0A0A0MSK4;Q86YR5	GPSM1	0	0	0	143620	193493	168218	111243	162390	163720
Q8TD30	GPT2	3495.19	0	0	741870	852236	873712	252176	356621	322898
A0A087WUQ6;P07203	GPX1	0	0	0	642907	664800	609395	547316	701796	634029
A0A087X1J7;P22352	GPX3	0	0	0	173106	191062	170288	126679	213860	191350
A0A087WT12;A0A087X2I2;K7EJ20;K7EKX7;K7ENB4;K7ERP4;P36969;R4GNE4	GPX4	0	0	0	0	43030.9	0	0	0	0
E7ETY7;Q8TED1	GPX8	0	0	0	382058	476539	343531	444096	754451	620261
M0QZ12;Q96CP6	GRAMD1A	0	0	0	174981	150266	58251	129808	170158	159995
A0A2R8YCL1;Q13322	GRB10	0	0	0	74112.5	87800	103520	81446	134897	156464
P62993	GRB2	0	0	0	311463	117816	144015	35337.7	94480.5	44685.2
Q9UBQ7	GRHPR	11680.4	0	0	384294	492672	487673	209981	294275	280173
F5H4N6;F5H4P8;H0YFK8;Q9Y3R0	GRIP1	0	0	0	2343.85	3899.58	3896.24	6493.8	7499.26	8052.55
A0A087WT45;Q4V328	GRIPAP1	0	0	0	123032	123326	198829	116523	164545	161058
P25098	GRK2	5696.16	7690.65	2120.96	205528	259196	237301	145299	206577	154138
D6RHX8;F8W9W2;P43250	GRK6	0	0	0	158774	223109	164681	250985	238036	225343
K7EQ05;P28799	GRN	0	0	0	35702.9	93559.9	55391.6	44497.5	61737.4	71600.9
Q9HAV7	GRPEL1	28473.8	33045.9	26791	1.03031e+06	1.32526e+06	1.18818e+06	1.20679e+06	1.74663e+06	1471322
Q8TAA5	GRPEL2	3524.95	4957.28	5428.3	214205	324440	300851	241152	283982	180981
F5H5I6;Q12849	GRSF1	78329.3	101225	76798.2	795603	908388	817214	324797	385422	364587
Q9BQ67	GRWD1	41626.1	54397.9	42351.6	924730	1.09804e+06	996132	484478	878487	795362
P49840	GSK3A	0	0	0	458976	611849	542765	453618	438417	464922
A0A3B3ITW1;P49841	GSK3B	0	0	0	238794	519568	462801	519752	706468	634880
A0A0A0MS51;A0A0A0MT01;P06396	GSN	0	0	0	0	42446.5	0	73787.7	110582	100175
P15170	GSPT1	46818	45181	34114.8	598685	873570	886906	713843	812953	1.08304e+06
Q8IYD1	GSPT2	0	0	0	58882	74229.1	47745.7	75569.1	78814.5	0
P00390	GSR	15728.1	17610.1	20466.8	194018	292992	264052	164396	227625	217456
Q9Y2Q3	GSTK1	0	0	0	289732	411979	338688	416924	710483	613782
P78417;Q5TA01;Q5TA02	GSTO1	0	0	0	144209	239965	126253	0	0	0
P09211	GSTP1	28535.6	19058.8	16682.5	646181	776519	717174	200649	274818	300136
Q00403	GTF2B	0	0	0	102651	131491	121571	48262.9	106545	84138.7
P29083	GTF2E1	0	0	0	160283	210812	200737	145692	383437	277314
P29084	GTF2E2	4408.04	0	0	171235	192337	166652	47177.1	43865.5	51076.2
P35269	GTF2F1	27718.9	27666	23658.5	603465	818707	693411	583150	924972	777617
P13984	GTF2F2	14461.4	14791.1	13697.5	469121	631930	599219	333506	433487	399629
D6RAW1;D6RGC9;D6RID8;D6RIT7;D6RJD3;Q13888;Q6P1K8;R4GMS9	GTF2H2;GTF2H2;GTF2H2C;GTF2H2C;GTF2H2C;GTF2H2;GTF2H2C;GTF2H2	0	0	0	79845.7	56697	77008.3	88550.2	167653	154074
Q6ZYL4	GTF2H5	0	0	0	77055.4	85067.8	0	78447.5	128323	118498
P78347	GTF2I	5476.11	24406.9	11895.5	4.93241e+06	5.98243e+06	5.83558e+06	2.39335e+06	1.98843e+06	2.67865e+06
Q12789	GTF3C1	0	2173.55	2575.23	94431.8	108161	93135.5	88986.1	162939	132715
A0A494C1S7;Q9Y5Q9	GTF3C3	0	0	0	79522.6	78481.8	84622.8	83641.9	111742	111624
Q9UKN8	GTF3C4	0	0	0	105513	128911	114414	55486.9	75689.5	87446.1
Q5T7U1;Q9Y5Q8	GTF3C5	0	0	0	57926	65122.4	57277.9	37877.8	54318.9	46491.1
O00178	GTPBP1	13237.8	12961.6	7834.45	707056	918722	758704	699220	1.10176e+06	1.05063e+06
A4D1E9	GTPBP10	0	0	0	118247	196886	152308	208363	259474	211875
Q9BX10;X6RJ09	GTPBP2	0	0	0	0	0	136743	98449.6	107629	87241.7
Q969Y2	GTPBP3	0	0	0	193351	244682	240193	188388	347459	319868
Q9BZE4	GTPBP4	0	0	0	116676	157624	137054	94450.4	145908	128373
O43824	GTPBP6	12660.2	11653.9	0	145048	170868	166841	178267	222725	199446
F8WBY6;Q8N3Z3	GTPBP8	0	0	0	173778	217930	201663	168753	250229	274989
Q9NYZ3	GTSE1	0	0	0	67390.2	96591.4	75223.5	132119	169839	170097
Q8N442	GUF1	0	0	0	135404	170851	163883	164607	205972	169344
B1ANG9;B1ANH0	GUK1	13396.9	30681.4	19975.5	336354	336955	437589	662092	1.16142e+06	992911
Q9UBP9	GULP1	0	0	0	51828.5	73632.8	71455	34709.9	40924.9	81553.9
P08236	GUSB	0	0	0	218410	234316	214606	176777	238554	185188
Q4G148	GXYLT1	0	0	0	94674	144010	128396	51401.3	106111	115474
C9JQ42;P46976	GYG1	0	0	0	223898	253393	494799	247141	475741	655153
M0QYU1;P13807	GYS1	0	0	0	76843	107837	103918	114282	167782	142505
P07305	H1F0	0	0	0	95767.7	171917	164406	213416	290688	260900
Q92522	H1FX	2355.42	2001.31	2433.49	311028	364618	337553	616276	910637	787430
P16104	H2AFX	82724.8	97898.5	102585	69252632	66269748	59577472	67711344	90703016	83521624
O75367	H2AFY	17897.7	23079.8	52081.9	1.04651e+06	1.17762e+06	1.04488e+06	650794	1367969	1.13552e+06
Q9P0M6	H2AFY2	0	0	0	40790	76918.6	103265	170391	124710	102645
P0C0S5;Q71UI9	H2AFZ;H2AFV	25170.1	22088.9	47366.1	822125	1138950	936322	1.06236e+06	2180687	1.17879e+06
P57053	H2BFS	16124.6	12924.2	11535.7	2.59391e+06	3.51295e+06	2881227	350719	566142	446886
K7EK07;P84243	H3F3B;H3F3A	0	29953.9	20223	0	0	35195.8	0	0	0
Q14520	HABP2	0	0	0	220399	357886	268141	665607	475486	427315
Q5JVS0	HABP4	0	0	0	112833	360517	298832	71462.4	199839	211122
Q6Y1H2	HACD2	0	0	0	83940.2	31923.7	112081	126906	159870	152790
Q9P035	HACD3	27514.4	5600.35	0	697672	974158	944736	681042	947010	842459
Q9UJ83	HACL1	0	0	0	328253	419182	379959	377977	530008	469675
Q16836	HADH	28059.7	30976.7	28533.3	2.40679e+06	2.95309e+06	2.74419e+06	1.49058e+06	2.03225e+06	2.13534e+06
H0YFD6;P40939	HADHA	61114.2	35579.4	53980.4	956107	1.05764e+06	983573	229605	278595	277992
P55084	HADHB	25064	23490.7	27451	937415	1152399	1030516	239177	376024	338740
H3BPK3;Q16775	HAGH	18691.2	4334.01	3068.34	86137.2	141256	140769	193981	185389	151880
H3BTH8;Q96S86	HAPLN3	0	0	0	29904.8	38829.6	31309.4	5723.55	10706.2	33758
P12081	HARS	0	0	0	2427.58	10145.2	173193	70393.5	252861	135959
A0A2R8Y5P7;P49590	HARS2	0	0	0	304275	400034	352844	381065	521676	583305
O14929	HAT1	0	0	0	618257	770510	704773	707151	1.0068e+06	875048
Q96CS2	HAUS1	0	0	0	167355	244497	239342	161457	231334	217596
Q68CZ6	HAUS3	0	0	0	59343.1	64860.3	62648.4	66940.4	90440.8	100063
G3V541;Q9H6D7	HAUS4	0	0	0	186869	233612	178627	232821	273572	299636
O94927	HAUS5	0	0	0	163825	212149	167985	194218	305728	270518
Q5VY60;Q7Z4H7	HAUS6	0	0	2317.33	181036	240226	192015	153562	183778	390928
Q99871	HAUS7	13863.4	0	0	225657	82122.5	0	0	0	0
Q9BT25	HAUS8	0	0	0	325130	67898.7	70823.3	137390	528861	95622.8
O00165	HAX1	0	0	0	307353	373164	333087	314798	332356	305906
G3V1N2	HBA2	22247.1	91472.2	35816.7	9022861	8391435	10222343	9437670	15569309	13592116
A0A2R8Y7R2;P68871	HBB	1917.68	3219.74	3759.87	360739	775961	221734	0	0	850376
Q9Y450	HBS1L	34197.4	36848.8	27646	271099	365570	338400	232440	334168	327221
P53701	HCCS	0	0	0	204465	263285	222580	274027	397398	214274
P51610	HCFC1	0	0	0	342236	401588	345139	502325	729578	674523
Q13547	HDAC1	0	0	0	130956	164017	150717	123103	168021	104448
Q92769	HDAC2	6864.66	7908.04	0	358422	403614	367963	362559	359455	341334
Q7Z4H3	HDDC2	0	0	0	109077	149818	136504	103956	216551	120439
P51858	HDGF	0	0	0	225150	238739	130681	609950	122392	79146.6
Q7Z4V5	HDGFL2	37520.1	12968.9	18950.4	645907	822884	751998	367464	986639	613199
Q9BSH5	HDHD3	0	0	0	464492	635307	572059	337922	515303	437289
Q9BXW7	HDHD5	18505.3	24911.4	21624.4	622464	758322	680137	582243	817140	800230
A0A024R4E5	HDLBP	22276.6	30473.9	40897.1	2.06609e+06	2.75345e+06	2419643	1.64449e+06	2.82107e+06	3014377
Q5T3Q7;Q9H583	HEATR1	0	0	0	198979	265150	258093	232688	353134	208347
Q7Z4Q2	HEATR3	0	0	0	196014	81420	95869.4	171959	260116	217975
Q9P2D3	HEATR5B	0	0	0	66216	56732	99679	176240	99164.8	0
K7EIX2;K7ELR8;Q6AI08	HEATR6	0	0	0	328385	266281	24521.6	259030	392484	945371
F5GWX2;Q9NRV9	HEBP1	0	0	0	155547	226545	116704	134828	183737	184386
Q9UBI9	HECA	5519086	0	0	147325	184986	27660.6	184722	72363.1	55874.4
A0A087X2H1;Q9ULT8	HECTD1	0	0	0	130653	173218	213049	145332	235995	252358
Q5T447	HECTD3	0	0	0	97600.7	152433	121510	162941	393052	0
F8VWT9;J3KPF0	HECTD4	0	0	0	42361.2	49333.1	74604	27764.5	52955.6	41715.1
A0A0B4J1V9;Q9NRZ9	HELLS	0	0	0	10043.6	267566	19804.9	30740.3	171723	125720
J3QS41;P42694	HELZ	0	0	0	78897	106252	97573.3	88870.9	137043	105879
O95714	HERC2	0	21258.7	15318.3	97157	118952	92079.7	132003	90389.6	154935
Q5GLZ8	HERC4	0	0	0	0	0	96561	61489.8	79143.1	77163
E9PBL0;Q9UII4	HERC5	0	0	0	0	0	0	76895.1	133339	107888
Q15011	HERPUD1	0	0	0	46409.9	59910.2	50716.2	186682	225571	163314
H3BP20;P06865	HEXA	8503.52	27729.1	18684.5	572970	656175	614177	464916	511735	486116
P07686	HEXB	9630.57	18295.4	7377.68	837797	966902	792512	599659	494188	787237
Q9BTY7	HGH1	0	0	0	388946	470430	294224	437138	822834	558999
O14964	HGS	0	0	0	522015	594217	518241	466397	654055	566136
P31937	HIBADH	0	0	0	802868	1.1038e+06	946178	665268	1.06959e+06	1.02164e+06
Q6NVY1	HIBCH	4977.53	5642.8	0	176218	358960	296876	356911	489802	422196
Q9NWT6	HIF1AN	0	0	0	46496.9	58275.2	59821.8	39144.8	70746.2	58177.3
C9JAW5;C9JNU6;Q9Y241	HIGD1A;HIGD1A	0	0	0	463183	519896	539964	939493	1.17724e+06	1.10164e+06
Q9BW72	HIGD2A	0	0	2825.35	273654	365768	126037	354041	705228	1.5372e+06
P49773	HINT1	0	0	0	106440	133683	104851	198373	72721.9	67543.4
Q9BX68	HINT2	26350.9	19260.1	17890	398752	517152	456234	322107	483149	520329
Q9NQE9	HINT3	0	0	0	29609	50409.1	0	0	0	0
O00291	HIP1	16134.4	15564.7	9252.72	334722	478154	408258	292681	523074	439949
O75146	HIP1R	2215.26	0	0	240178	339761	326522	229398	328529	347107
Q9BW71	HIRIP3	0	0	0	253675	332805	309027	284527	419170	306649
P16403	HIST1H1C	17695.5	18492.1	19741.4	4822238	6.57122e+06	5.83083e+06	5756137	6.41446e+06	4979348
P16402	HIST1H1D	12276.4	15112.4	9548.67	7.75907e+06	11490031	9246349	10343369	13830306	12285004
P10412	HIST1H1E	17750	12918.8	14657.3	6251682	8142738	7223475	3740951	4350256	3.88663e+06
P04908;Q7L7L0	HIST1H2AB;HIST3H2A	8553.45	7757.88	7001.59	1.34614e+06	1.29911e+06	1.14858e+06	381932	556614	596605
P33778	HIST1H2BB	177014	134351	59303.1	31163940	43568816	38014820	14716725	6.04024e+06	6.21825e+06
P58876	HIST1H2BD	0	0	0	121313	166357	151627	98569.9	166859	148792
P68431	HIST1H3A	39750	34498.8	31006.5	21989804	34671060	29120828	42471392	58727516	55410748
P62805	HIST1H4A	159519	137724	112672	25287064	33434444	30011464	27455446	37414128	33479926
Q8IUE6	HIST2H2AB	0	0	0	440259	752906	625045	880223	571465	742458
Q16777;Q6FI13	HIST2H2AC;HIST2H2AA3	102234	190857	88746.4	22895570	29256686	26063026	10497840	19941606	18739424
Q5QNW6;Q93079	HIST2H2BF;HIST1H2BH	0	0	0	124926	171704	164140	236631	179974	167271
Q71DI3	HIST2H3A	177966	20776.9	67787.1	107912	73737.1	127773	0	29419.5	49858.6
Q5TEC6	HIST2H3PS2	0	0	0	800219	1.17632e+06	1.02704e+06	2570749	4194053	3.66968e+06
Q8N257	HIST3H2BB	0	5322.99	0	1.40138e+06	1.36106e+06	1.85871e+06	120565	196034	179631
P19367	HK1	4163.8	0	0	882489	1.1271e+06	926064	906012	1.24056e+06	1325066
E9PB90;P52789	HK2	0	0	0	34788.7	49999.1	43588.1	38094.3	31929.2	35136.7
P04439;Q5SRN5	HLA-A	28539.4	32945.4	22486.7	1.02638e+06	1.21886e+06	1060693	1.37202e+06	1.92784e+06	1.9576e+06
P18463;P30460;P30462;P30480	HLA-B	7110.15	12886.2	13576.2	79782.9	99486.5	88300.2	137849	179174	169452
A2AEA2;P10321	HLA-C	0	0	0	241976	292802	249230	331002	441274	360253
A0A0C4DGA6;Q14527	HLTF	0	0	0	103195	136795	122572	83886.4	96886.7	202942
A0A3B3IUB5;Q8TCT9	HM13	0	0	0	250253	297870	271089	455459	570881	515602
A0A3B3IRR1;A0A3F2YNY7;F5H0P4;P08397	HMBS	0	5069.48	2172.33	105494	110440	101842	942931	0	0
Q96FZ2	HMCES	0	0	0	92195.7	120820	106589	60875.5	85617.9	80339.7
Q9NP66	HMG20A	0	0	0	144750	143075	39280.4	0	0	0
P17096	HMGA1	0	0	0	219964	498243	433997	118556	121684	134364
F5H2A4;F5H2U8;P52926	HMGA2	0	0	0	60892.6	96556	125598	162798	63046.3	47882.2
P09429	HMGB1	36513	40148.9	33580.8	10470158	15075334	14721680	6.08483e+06	8138343	8.08233e+06
P26583	HMGB2	7246.59	4466.59	1480.66	3.0204e+06	4519748	3.7686e+06	2.12983e+06	2493392	2.1908e+06
E7EQU1;E7ES08;O15347	HMGB3	9095.85	10768.6	10932.7	925022	1255538	1.11698e+06	908297	1.26562e+06	1.00899e+06
P35914	HMGCL	9930.39	6337.45	0	206065	289385	269795	121262	131494	131646
P04035	HMGCR	0	0	0	0	0	28895	66704.8	110385	86764.1
Q01581	HMGCS1	11025	7723.17	0	207619	278056	255844	140791	241120	213702
A0A494C035;F2Z2W6;F2Z2Y5;H7BXJ5;P05114	HMGN1	0	0	0	93504.5	118978	109151	281845	411670	340087
P05204	HMGN2	0	0	0	40988.6	42040.2	43957.8	33564.9	32276.1	45446.4
O00479	HMGN4	0	0	0	14328	21514.2	20308.3	26762.5	0	0
O75330	HMMR	0	0	0	121752	163712	153925	200268	252602	1.42717e+06
B1AHA8;P09601	HMOX1	0	0	0	0	0	0	47347.4	216557	176500
P30519	HMOX2	14562	9470.14	15522.8	482368	722510	596925	406810	748322	616195
Q13151	HNRNPA0	16118.4	18838.4	13905.1	438202	587057	661261	379261	475800	470364
F8W6I7;P09651	HNRNPA1	28812.7	36046.3	38733.9	4.30894e+06	5381144	5.45152e+06	5952572	7770720	6.68664e+06
P22626	HNRNPA2B1	24847.3	30154.7	31878.5	6052048	8.25936e+06	7.91718e+06	9175760	10282546	10588282
P51991	HNRNPA3	14091.3	33340.6	23350.2	1.282e+06	1.61232e+06	1.51702e+06	1.06558e+06	1.39974e+06	1.35821e+06
D6R9P3;D6RBZ0;D6RD18	HNRNPAB	17407.9	24039.9	20632.7	645130	821728	732578	532376	758276	659514
P07910	HNRNPC	12637.2	6033.7	8290.38	155508	198231	183754	0	0	0
Q14103	HNRNPD	21367.1	22076.3	20787	5.15318e+06	5360908	5.03689e+06	5793104	7532332	6.68543e+06
A0A087WU03	HNRNPDL	6415.32	4559.97	6534.39	79330.1	80918.4	73233.6	137404	187718	153253
P52597	HNRNPF	19336.6	31054.4	30572.3	740389	828321	645574	728632	621400	501670
D6RIT2	HNRNPH1	0	0	0	21894	33011.7	34210.4	0	0	0
P55795	HNRNPH2	1574.49	2822.75	1951.64	322509	375038	347013	254754	550290	471706
P31942	HNRNPH3	16751.8	14921.7	10753.2	475961	602206	589289	408849	560911	517082
Q5T6W2	HNRNPK	0	0	0	265634	278669	292726	125046	100654	94132.8
P14866	HNRNPL	19784	22619.8	19381.8	2846554	3688563	3.06834e+06	1.16965e+06	1.86713e+06	1.72937e+06
B7WPG3;C9IYN3;D6W592;Q8WVV9	HNRNPLL	9118.2	11157.8	4735.56	194506	261923	253258	208666	319197	300055
M0QZM1	HNRNPM	0	0	0	321912	237854	214001	623266	878873	265184
O43390	HNRNPR	13288.7	8789.48	14821.7	1.79125e+06	2213208	1.9007e+06	1.50638e+06	2355885	1.86882e+06
Q00839	HNRNPU	48462.9	38494	35344.9	7127497	8924945	7818918	5.27174e+06	7207314	5.70531e+06
A0A0A0MRA5;B7Z4B8;Q9BUJ2	HNRNPUL1	2264.19	6648.55	9303.16	408181	442905	452017	345297	467874	428909
Q1KMD3	HNRNPUL2	0	0	0	234539	328425	322134	276955	421897	401191
Q86YM7	HOMER1	0	0	0	134586	191942	157939	190273	255006	256169
Q9NSB8	HOMER2	0	0	0	132291	122695	163560	238842	228962	195500
Q9UJC3	HOOK1	0	0	0	35664.1	48891.5	14167.1	65157.5	48498.8	66755.7
Q86VS8	HOOK3	8390.79	7214.59	0	209904	226259	302360	469944	854337	514789
Q5SSJ5	HP1BP3	0	0	0	231104	258912	251043	190467	363209	308164
P37235;P84074	HPCAL1;HPCA	0	0	0	25354.2	0	0	25890.8	240893	22032.2
Q9NWY4	HPF1	0	0	0	112950	137536	116316	78535.3	64323.4	67286.5
P00492	HPRT1	5912.94	0	0	322574	393521	362098	334708	334753	238647
G5E9V4;Q969F9	HPS3	0	0	0	71877.8	0	0	22244.3	68028.5	54963.8
Q86YV9	HPS6	0	0	0	0	0	0	108330	242028	168364
P01112	HRAS	4786.99	0	0	491056	508367	440931	638663	801537	776150
P04196	HRG	0	0	0	498121	0	88412.8	0	992421	1.05937e+06
Q7LGA3	HS2ST1	1658.2	0	0	107643	133875	129731	191604	307435	277403
Q96MM7	HS6ST2	0	0	0	88544	98169.8	70306.7	57190.6	117319	83367.9
B0QYH2;Q8IWL3	HSCB	0	0	0	86727.6	114393	137506	107166	105279	83844
Q99714	HSD17B10	213039	204289	181026	2.50812e+06	2.94762e+06	2644703	203897	319823	307866
D6RCD0;Q8NBQ5	HSD17B11	0	0	0	21935.8	23124.2	0	51042.2	76816.2	82384.7
Q53GQ0	HSD17B12	0	0	0	929360	1.14939e+06	1.0266e+06	1.2255e+06	1.48437e+06	1566617
P51659	HSD17B4	26900.2	18168.5	15317.4	1.39047e+06	1670512	1.55693e+06	965270	1.24971e+06	1.20078e+06
P56937;V9GYN3	HSD17B7	0	0	0	0	73503.6	72608.6	84736.5	0	109635
Q92506	HSD17B8	0	0	0	129219	148699	147628	175667	227091	208663
H3BQI7;H3BT52;Q3SXM5	HSDL1	0	0	0	89413.3	118345	0	165456	258305	193057
Q6YN16	HSDL2	19829.6	13342.3	10417.6	995157	1.21153e+06	1.04635e+06	426203	578704	613702
P07900	HSP90AA1	48177.6	48391.7	43113.2	2357790	2.69255e+06	2.50104e+06	2.05698e+06	2.68983e+06	2.33719e+06
P08238	HSP90AB1	9290.98	8484.53	8620.65	10796281	12640185	11379900	13993177	20892264	17233096
Q58FF6	HSP90AB4P	0	0	0	119409	148954	0	225717	259260	316398
P14625	HSP90B1	78955.9	54888.2	52746	15448142	19738508	17911560	18517838	24747816	21964114
O43301	HSPA12A	0	0	0	30105.5	43482.3	34663	169344	151258	57196.3
P48723	HSPA13	12211	11420	7918.09	150215	195218	185832	193981	342049	520814
Q0VDF9	HSPA14	14582	24423.1	16148.1	321965	413866	370717	293520	484417	441226
A0A0G2JIW1;P0DMV8;P0DMV9	HSPA1B;HSPA1A;HSPA1B	238135	189142	183217	21423832	27303266	24251804	13895453	22134640	20267880
P34931	HSPA1L	117550	113010	82937.2	138890	420900	7283639	3.21005e+06	3.12524e+06	3.15577e+06
P54652	HSPA2	127419	0	0	104734	0	88641.1	0	0	0
P34932	HSPA4	5026.13	10361.8	6919.77	347391	385718	360433	281126	298152	245832
E9PDE8;O95757	HSPA4L	0	0	0	139618	179946	175096	121260	167412	159959
P11021	HSPA5	32921.5	20674.9	19825.2	6739283	8448785	7879195	6688574	8823133	7.48065e+06
P17066	HSPA6	652997	360213	518597	11000524	21242226	12995278	2.42203e+06	1.37176e+06	831985
P11142	HSPA8	42443.6	40427.4	35849.1	10573818	12819012	11719328	10525125	16446640	15051862
P38646	HSPA9	65096.2	66655.2	53700.9	12361931	15502048	14024274	18680786	25154554	22470204
P04792	HSPB1	27789.3	42788.5	50646.2	252239	355238	321524	257066	357589	367788
Q9NZL4	HSPBP1	0	0	0	176572	253994	183477	144125	214201	152684
P10809	HSPD1	398234	521230	389340	63013844	68958640	67365528	61373412	81675840	73517736
P61604	HSPE1	55903.8	89808.8	93540.9	42323736	60815240	52554912	30392024	40573180	37156960
S4R3N1	HSPE1-MOB4	0	0	0	32052.3	42286.4	36458.8	0	0	12206.1
P98160	HSPG2	11744.6	5497.37	4585.64	651701	850285	729416	736654	1.32105e+06	1.14232e+06
Q92598	HSPH1	0	0	0	440283	568745	498570	391168	670462	622318
E9PI87;Q9BUP3	HTATIP2	0	0	0	15113.7	19918.8	0	0	0	0
O43719	HTATSF1	0	0	0	59119.8	78905.4	69868.1	102168	56396	52591.1
A0A087WTC8;L0R6P0;P86397	HTD2;RPP14;HTD2	14239.6	17972.8	0	0	147035	164034	0	0	0
A0A0C4DG44;O43464	HTRA2	41150.1	52323.1	0	463158	616852	569156	323605	632500	625082
P42858	HTT	0	0	0	60534.5	71697.4	61700	57185.7	83742	74615.6
Q7Z6Z7	HUWE1	0	0	0	442790	625500	520804	370476	583494	456663
A0A087X054;A0A494C039;Q9Y4L1	HYOU1	35196	45261.5	37349.4	1.22117e+06	1.54986e+06	1.39796e+06	1.21689e+06	1.58811e+06	1.40317e+06
Q9NX55	HYPK	10752.6	13460.3	11705.2	195506	236010	222766	88193.7	127925	101014
P41252	IARS	12554.5	23451.4	17148.9	477738	599692	570802	362202	525252	486800
Q9NSE4	IARS2	62709.3	82660.7	93694.7	951915	1.25525e+06	1.04123e+06	730686	690067	968773
Q5T440	IBA57	0	0	0	233777	310278	278433	289982	403493	422852
D6R9F4;E7EPI0;E9PDR5;Q9P2D0	IBTK	0	0	0	99631.7	68521.6	112728	27528.8	59623.9	68894.5
O60725	ICMT	736.703	1404.47	0	114242	145460	276064	373974	545822	663880
A0A3B3ISG5;P14735	IDE	0	0	0	27927.7	35895.3	75073	114954	203958	168198
C9J4N6;O75874	IDH1	0	0	0	92871.2	97732.8	102337	5159.04	4415.9	12193
P48735	IDH2	3505.78	3749.43	2850.15	445733	531943	480653	594977	1.00266e+06	966334
P50213	IDH3A	17255.6	12811.3	8502.45	1.24879e+06	1.70407e+06	1.48718e+06	1.85188e+06	2.43768e+06	2.07765e+06
A0A087WZN1;O43837	IDH3B	8653.42	6793.83	2713.22	899175	1.13903e+06	913009	509738	757798	848857
P51553	IDH3G	3959.03	4331.96	3545.36	536317	642949	592059	266409	411763	371639
Q13907	IDI1	8290.82	0	0	72971.3	121584	108960	0	0	0
P13284	IFI30	0	0	0	192278	181255	160802	198171	261460	76337.6
O00458	IFRD1	0	0	0	46221.7	76092.8	54855.4	70472.7	65218	57408.1
Q96RY7	IFT140	0	0	0	111704	75263.2	86100.2	114659	104822	106999
Q9UG01	IFT172	10853.9	11717.4	9133.71	103386	145565	82834.2	96552.2	150781	140589
A0A087X2B4;Q8IY31	IFT20	0	0	0	32213.5	45791.3	1.60448e+06	0	0	0
F5GZ09;Q9BW83	IFT27	0	0	0	0	55027.9	56109.2	100026	147944	143604
E9PR06;E9PRT0;E9PSB9;Q9NQC8	IFT46	0	0	0	91901.4	127648	112906	25797.1	54982.9	32447.4
Q9NWB7	IFT57	0	0	3673	115814	145497	69422.3	178504	191899	172954
Q96LB3	IFT74	0	0	0	33896.9	53424.9	42657.7	39230.6	58002	49504.6
[truncated: 3,090 more rows]

## Sheet: 2_Norm_Abundance
Uniprot ID	Genes	SPIONs_R1	SPIONs_R2	SPIONs_R3	SPIONs_IP_R1	SPIONs_IP_R2	SPIONs_IP_R3	p-value	p_value_adj	Log_p-value	Log_p_FDR	AV_SPIONs	AV_SPIONs_IP	CV_SPIONs	CV_SPIONs_IP	Fold_Change	DE_pval	DE_Fold_Change	DE_pval_fold_Change	Background	SPION Specific	OnOff SPIONs	Cellular Component	Biological Process	Molecular Function
P01023	A2M	#N/A	16.6826	#N/A	#N/A	#N/A	#N/A	1	1	0	0	16.6826	0	0	0	0	-	#N/A	-	False	False	False	extracellular region,cytosol,platelet alpha granule lumen,Requires Ontology,extracellular exosome,blood microparticle,extracellular space	negative regulation of complement activation, lectin pathway,platelet degranulation,blood coagulation, intrinsic pathway,negative regulation of endopeptidase activity,extracellular matrix disassembly,stem cell differentiation,regulation of small GTPase mediated signal transduction	protease binding,serine-type endopeptidase inhibitor activity,receptor binding,protein binding,growth factor binding,enzyme binding,interleukin-8 binding,interleukin-1 binding,tumor necrosis factor binding,calcium-dependent protein binding,endopeptidase inhibitor activity
Q9NRG9	AAAS	19.3036	19.2965	19.0776	19.7589	19.7866	19.7555	0.00193899	0.0118045	2.71243	1.92795	19.2296	19.7671	8.66499	1.18586	-0.537431	+	-	-	False	True	False	spindle pole,nucleus,nuclear envelope,nuclear pore,nucleoplasm,centrosome,cytosol,membrane,nuclear membrane,host cell,mitotic spindle	microtubule bundle formation,regulation of glycolytic process,mRNA export from nucleus,tRNA export from nucleus,nucleocytoplasmic transport,learning,fertilization,viral process,protein sumoylation,viral transcription,regulation of nucleocytoplasmic transport,regulation of gene silencing by miRNA,intracellular transport of virus,mitotic spindle assembly,regulation of cellular response to heat	molecular_function
Q6PD74	AAGAB	18.6014	18.0817	18.3725	18.9813	18.9046	19.1875	0.017549	0.0499006	1.75575	1.30189	18.3674	19.0295	17.7897	10.3341	-0.662062	+	+	+	False	False	False	cytoplasm,cytosol,nuclear speck	protein transport	protein binding
A0A096LP25;Q6ZSR9	AAK1	17.6894	17.407	17.2524	18.0786	18.0742	17.9295	0.0135	0.0409669	1.86967	1.38757	17.4611	18.0291	15.6355	5.7775	-0.567989	+	-	-	False	True	False	;	;	;
C9JEH3;C9JG97;Q13685	AAMP	18.4182	17.6712	17.6647	17.1206	17.5474	16.8767	0.0813436	0.15473	1.08968	0.810424	17.9635	17.2086	32.0848	24.064	0.754861	-	+	-	False	False	False	;;cytosol,plasma membrane,cell surface,microtubule cytoskeleton,intercellular bridge	;;angiogenesis,positive regulation of endothelial cell migration,smooth muscle cell migration,cell differentiation,ribosomal large subunit biogenesis	;;heparin binding,unfolded protein binding
Q9Y312	AAR2	18.1213	18.3526	18.3054	18.864	18.8758	18.577	0.0131307	0.0402562	1.88171	1.39517	18.2631	18.7787	8.29009	11.3102	-0.515586	+	-	-	False	True	False	spliceosomal complex	spliceosomal tri-snRNP complex assembly	#N/A
P49588	AARS	16.1764	15.2698	15.3033	13.0863	15.6531	15.1565	0.320826	0.426982	0.49373	0.36959	15.6476	14.977	38.3493	67.3911	0.670649	-	+	-	True	False	False	cytoplasm,cytosol,membrane,extracellular exosome,mitochondrion	tRNA modification,tRNA aminoacylation for protein translation,alanyl-tRNA aminoacylation,tRNA processing,cerebellar Purkinje cell layer development,negative regulation of neuron apoptotic process,neuromuscular process controlling balance,Requires Ontology	aminoacyl-tRNA editing activity,Ser-tRNA(Ala) hydrolase activity,alanine-tRNA ligase activity,zinc ion binding,translation regulator activity,tRNA binding,amino acid binding,ATP binding
Q5JTZ9	AARS2	19.4054	19.2932	19.2851	19.2302	19.2597	19.3222	0.293449	0.40045	0.532467	0.397452	19.3289	19.2712	4.72042	3.27059	0.0577502	-	-	-	True	False	False	mitochondrion	mitochondrial respiratory chain complex assembly,mitochondrial alanyl-tRNA aminoacylation,Requires Ontology,tRNA modification,alanyl-tRNA aminoacylation	alanine-tRNA ligase activity,zinc ion binding,aminoacyl-tRNA editing activity,amino acid binding,ATP binding,tRNA binding
Q9NRN7	AASDHPPT	18.5267	18.5191	17.8962	17.9161	17.5327	17.6537	0.0612731	0.125534	1.21273	0.901239	18.3427	17.7098	23.0525	13.8615	0.632855	-	+	-	False	True	False	cytosol,extracellular exosome	pantothenate metabolic process,lysine biosynthetic process via aminoadipic acid	magnesium ion binding,protein binding,holo-[acyl-carrier-protein] synthase activity
Q9UDR5	AASS	18.9986	18.5463	18.5901	18.4578	18.2141	17.8687	0.0761517	0.147724	1.11832	0.830549	18.7265	18.2001	18.0313	20.0552	0.526332	-	-	-	False	False	False	mitochondrion,mitochondrial matrix,intracellular membrane-bounded organelle,cytoplasm	lysine catabolic process,L-lysine catabolic process to acetyl-CoA via saccharopine,protein tetramerization,oxidation-reduction process,lysine biosynthetic process via aminoadipic acid	saccharopine dehydrogenase (NADP+, L-lysine-forming) activity,saccharopine dehydrogenase (NAD+, L-glutamate-forming) activity,saccharopine dehydrogenase activity
P08183	ABCB1	17.2572	17.0166	17.0018	17.2728	17.2778	17.0211	0.451583	0.553425	0.345262	0.256941	17.0967	17.1954	10.2004	9.86181	-0.0987556	-	-	-	False	False	False	plasma membrane,cell surface,membrane,apical plasma membrane,extracellular exosome,integral component of membrane	G2/M transition of mitotic cell cycle,ion transmembrane transport,response to drug,phospholipid translocation,regulation of response to osmotic stress,transmembrane transport,stem cell proliferation,ceramide translocation,positive regulation of anion channel activity,regulation of chloride transport	transporter activity,protein binding,ATP binding,xenobiotic-transporting ATPase activity,ATPase activity,phosphatidylcholine-translocating ATPase activity,phosphatidylethanolamine-translocating ATPase activity,ceramide-translocating ATPase activity,ATPase activity, coupled to transmembrane movement of substances
Q9NRK6	ABCB10	17.8583	17.8021	17.7715	17.8419	18.0271	18.0218	0.0813023	0.154714	1.0899	0.810469	17.8111	17.9661	3.06214	7.15013	-0.155023	-	-	-	False	True	False	mitochondrial inner membrane,integral component of mitochondrial membrane,integral component of membrane	mitochondrial transport,ion transmembrane transport	ATP binding,ATPase activity,protein homodimerization activity,ATPase activity, coupled to transmembrane movement of substances
H7BXK9;Q9NP58	ABCB6	17.351	16.3186	17.1351	16.6878	16.6662	16.4124	0.348986	0.456456	0.457192	0.340602	16.9986	16.5941	33.7359	10.2781	0.40453	-	-	-	False	True	False	;Golgi membrane,nucleoplasm,mitochondrion,mitochondrial envelope,mitochondrial outer membrane,endosome,endoplasmic reticulum,endoplasmic reticulum membrane,Golgi apparatus,cytosol,plasma membrane,endosome membrane,integral component of mitochondrial outer membrane,ATP-binding cassette (ABC) transporter complex,extracellular exosome,vacuolar membrane,integral component of membrane	;porphyrin-containing compound biosynthetic process,cellular iron ion homeostasis,brain development,heme transport,heme transmembrane transport,skin development,transmembrane transport	;ATP binding,heme-transporting ATPase activity,efflux transmembrane transporter activity,ATPase activity,heme binding,ATPase activity, coupled to transmembrane movement of substances
A0A087WW65;B4DGL8;O75027	ABCB7	16.7425	16.8632	17.4753	18.1149	18.0129	18.0127	0.0112821	0.0362505	1.94761	1.44069	17.0641	18.0476	28.7742	4.13274	-0.98353	+	+	+	True	False	False	;;mitochondrial inner membrane,integral component of membrane	;;heme transport,ion transmembrane transport,transmembrane transport,cellular iron ion homeostasis	;;ATP binding,heme transporter activity,ATPase activity,ATPase activity, coupled to transmembrane movement of substances
Q9NUT2	ABCB8	17.0546	17.1782	16.9961	#N/A	16.3467	16.3324	0.00179315	0.0112966	2.74638	1.94705	17.0783	16.3395	6.50849	0.700095	0.738738	+	+	+	False	True	False	nucleus,nucleolus,mitochondrion,mitochondrial inner membrane,mitochondrial membrane,ATP-binding cassette (ABC) transporter complex,integral component of membrane	ion transmembrane transport	ATP binding,ATPase activity,ATPase activity, coupled to transmembrane movement of substances
A0A0A0MS99;I3L4X2;P33527	ABCC1	16.8154	17.0276	17.1986	17.1632	17.1711	17.0461	0.392656	0.497132	0.405988	0.303528	17.0223	17.1279	13.1831	4.78136	-0.105581	-	-	-	False	True	False	;;plasma membrane,integral component of plasma membrane,membrane,basolateral plasma membrane,extracellular exosome,vacuolar membrane	;;leukotriene metabolic process,cobalamin metabolic process,cobalamin transport,response to drug,phospholipid translocation,positive regulation of inflammatory response,transmembrane transport,cell chemotaxis,leukotriene transport,sphingolipid translocation,glutathione transmembrane transport,drug transmembrane transport,xenobiotic transport	;;ATP binding,cobalamin-transporting ATPase activity,glutathione S-conjugate-exporting ATPase activity,ATPase activity,lipid-transporting ATPase activity,ATPase activity, coupled to transmembrane movement of substances,xenobiotic-transporting ATPase activity,glutathione transmembrane transporter activity
O15439	ABCC4	18.3547	18.2	18.1052	20.2779	17.9086	18.0553	0.53104	0.629331	0.274873	0.201121	18.2237	19.1864	8.80987	97.9725	-0.962749	-	+	-	True	False	False	plasma membrane,membrane,integral component of membrane,basolateral plasma membrane,platelet dense granule membrane	platelet degranulation,response to organonitrogen compound,response to organic cyclic compound,prostaglandin secretion,ion transmembrane transport,response to drug,positive regulation of smooth muscle cell proliferation,transmembrane transport,oxidation-reduction process,cilium morphogenesis	protein binding,ATP binding,ATPase activity, coupled to transmembrane movement of ions, phosphorylative mechanism,15-hydroxyprostaglandin dehydrogenase (NAD+) activity,ATPase activity,ATPase activity, coupled to transmembrane movement of substances
O15440	ABCC5	17.2997	15.847	16.1925	17.5776	17.5619	18.1648	0.0514874	0.110136	1.2883	0.95807	16.5862	17.7965	55.9942	25.1926	-1.21024	-	+	-	False	True	False	plasma membrane,integral component of plasma membrane,membrane	organic anion transport,hyaluronan biosynthetic process,ion transmembrane transport,transmembrane transport	ATP binding,organic anion transmembrane transporter activity,ATPase activity,ATPase activity, coupled to transmembrane movement of substances
P28288	ABCD3	17.0372	16.8139	16.7232	17.9399	17.589	17.3391	0.0180195	0.0509002	1.74426	1.29328	16.8642	17.6439	11.418	21.157	-0.779661	-	+	-	False	False	False	mitochondrion,peroxisome,peroxisomal membrane,peroxisomal matrix,cytosol,membrane,integral component of membrane,intracellular membrane-bounded organelle	fatty acid biosynthetic process,fatty acid beta-oxidation,peroxisome organization,response to organic cyclic compound,peroxisomal long-chain fatty acid import,response to drug,very long-chain fatty acid catabolic process,transmembrane transport	long-chain fatty acid transporter activity,protein binding,ATP binding,ATPase activity,ATPase activity, coupled to transmembrane movement of substances,protein homodimerization activity,protein self-association
P61221	ABCE1	19.7654	19.7384	19.658	19.5738	18.7436	18.6454	0.0686363	0.13675	1.16345	0.864074	19.7213	19.0509	3.84063	37.9269	0.67038	-	+	-	True	False	False	cytoplasm,mitochondrion,mitochondrial matrix,cytosol,membrane	viral process,defense response to virus,regulation of type I interferon-mediated signaling pathway,negative regulation of endoribonuclease activity,ribosomal subunit export from nucleus,translational termination,translational initiation	protein binding,ATPase activity,endoribonuclease inhibitor activity,ATP binding,ribosomal small subunit binding,iron ion binding
Q5STZ8	ABCF1	14.0705	14.1913	14.1595	13.9635	13.9226	13.7699	0.0209837	0.0568177	1.67812	1.24552	14.1414	13.8877	4.30068	6.94624	0.253648	-	-	-	False	True	False	#N/A	#N/A	#N/A
Q9UG63	ABCF2	20.2606	20.1552	20.1448	20.0843	20.3983	20.2589	0.571847	0.664308	0.24272	0.17763	20.1878	20.2529	4.4939	10.8247	-0.0650552	-	-	-	True	False	False	membrane	#N/A	ATPase activity,ATP binding
Q9NUQ8	ABCF3	18.5978	18.5766	18.482	17.6983	17.972	18.1522	0.0110514	0.0358182	1.95658	1.4459	18.553	17.9527	4.22884	15.5418	0.600283	+	+	+	True	False	False	membrane	defense response to virus	protein binding,ATPase activity,cadherin binding,ATP binding
Q9NUJ1	ABHD10	19.4521	19.5325	19.5168	19.0941	19.0315	19.0629	0.000137692	0.0026234	3.86109	2.58114	19.5009	19.0631	2.9323	2.17025	0.437808	+	-	-	True	False	False	mitochondrion,mitochondrial matrix,cytosol	glucuronoside catabolic process,cellular glucuronidation	hydrolase activity, hydrolyzing O-glycosyl compounds,mycophenolic acid acyl-glucuronide esterase activity
Q8NFV4	ABHD11	18.8067	18.3533	18.4919	18.0941	18.2049	17.1787	0.108417	0.19152	0.964903	0.717785	18.5633	17.8932	16.5	34.1355	0.670103	-	+	-	False	False	False	cellular_component,mitochondrion	biological_process	molecular_function,hydrolase activity
I3L1V0;I3L294;Q8N2K0	ABHD12	#N/A	#N/A	#N/A	16.4685	17.8021	#N/A	0	0	0	0	0	17.2842	0	61.0766	0	+	#N/A	#N/A	False	True	True	;;endoplasmic reticulum membrane,plasma membrane,integral component of membrane,AMPA glutamate receptor complex,dendrite cytoplasm	;;protein depalmitoylation,phosphatidylserine catabolic process,adult walking behavior,phospholipid catabolic process,response to auditory stimulus,acylglycerol catabolic process,glycerophospholipid catabolic process,regulation of inflammatory response,monoacylglycerol catabolic process	;;phospholipase activity,lysophospholipase activity,palmitoyl-(protein) hydrolase activity,acylglycerol lipase activity
A0A0G2JJD3;O95870	ABHD16A	19.9306	20.407	19.9321	19.3868	19.0753	18.6927	0.0153597	0.045036	1.81362	1.34644	20.1079	19.0792	19.9512	23.6353	1.02872	+	+	+	False	True	False	;integral component of membrane	;phosphatidylserine catabolic process,monoacylglycerol catabolic process,prostaglandin catabolic process	;phospholipase activity,protein binding,acylglycerol lipase activity,lysophospholipase activity
Q5VST6	ABHD17B	15.7172	15.6324	15.4454	16.1932	16.0538	#N/A	0.0201339	0.05527	1.69607	1.25751	15.6027	16.1252	9.46645	6.82913	-0.522446	-	-	-	False	True	False	membrane,cell junction,dendritic spine,recycling endosome membrane,glutamatergic synapse,anchored component of postsynaptic density membrane,anchored component of postsynaptic recycling endosome membrane	protein depalmitoylation,protein palmitoylation,regulation of protein localization to synapse,negative regulation of protein localization to microtubule,regulation of dendritic spine maintenance,Requires Ontology	palmitoyl-(protein) hydrolase activity
A0A0A0MRT6;B6VEX4;Q8IZP0	ABI1	19.4795	19.3803	19.4106	19.5212	19.0718	19.0436	0.250745	0.357036	0.600768	0.447288	19.4241	19.2293	3.5465	19.4358	0.194767	-	-	-	False	False	False	;;nucleus,endoplasmic reticulum,cytosol,cytoskeleton,postsynaptic density,lamellipodium,cell junction,growth cone,SCAR complex,filopodium tip,postsynaptic membrane,extracellular exosome,intracellular	;;somitogenesis,transmembrane receptor protein tyrosine kinase signaling pathway,actin polymerization or depolymerization,negative regulation of cell proliferation,viral process,peptidyl-tyrosine phosphorylation,megakaryocyte development,Fc-gamma receptor signaling pathway involved in phagocytosis,vascular endothelial growth factor receptor signaling pathway,dendrite morphogenesis,positive regula…	;;protein binding,cytoskeletal protein binding,SH3 domain binding,protein tyrosine kinase activator activity,cadherin binding
A0A0C4DG21;E7EP65;E7EW77;F8WAL6;Q9NYB9	ABI2	19.2477	19.303	19.2625	19.0665	18.86	19.0346	0.0127899	0.039668	1.89313	1.40156	19.2713	18.9899	1.9923	7.54329	0.281427	+	-	-	False	True	False	;;;;nucleus,cytoplasm,cytosol,cytoskeleton,adherens junction,lamellipodium,SCAR complex,filopodium tip,dendritic spine	;;;;cytoskeleton organization,actin polymerization or depolymerization,viral process,cell migration,Rac protein signal transduction,peptidyl-tyrosine phosphorylation,regulation of dendritic spine morphogenesis,lens fiber cell morphogenesis,positive regulation of Arp2/3 complex-mediated actin nucleation	;;;;DNA binding,protein binding,cytoskeletal adaptor activity,SH3 domain binding,kinase binding,ubiquitin protein ligase binding,proline-rich region binding,Rac GTPase binding
P00519	ABL1	#N/A	14.6898	14.5032	14.8396	15.0178	15.0349	0.0408441	0.092946	1.38887	1.03177	14.5995	14.9668	9.13144	7.33332	-0.367281	-	-	-	False	True	False	nucleus,nucleoplasm,nucleolus,cytoplasm,mitochondrion,cytosol,actin cytoskeleton,nuclear body,dendrite,cell leading edge,nuclear membrane,macromolecular complex,neuronal cell body,perinuclear region of cytoplasm,postsynapse	mitotic cell cycle,neural tube closure,B-1 B cell homeostasis,positive regulation of protein phosphorylation,B cell proliferation involved in immune response,transitional one stage B cell differentiation,mismatch repair,regulation of transcription, DNA-templated,cellular protein modification process,protein phosphorylation,endocytosis,autophagy,cellular response to DNA damage stimulus,DNA damage …	magnesium ion binding,four-way junction DNA binding,bubble DNA binding,phosphotyrosine binding,DNA binding,transcription coactivator activity,actin monomer binding,nicotinate-nucleotide adenylyltransferase activity,protein kinase activity,protein tyrosine kinase activity,non-membrane spanning protein tyrosine kinase activity,protein kinase C binding,protein binding,ATP binding,protein C-terminus …
P42684	ABL2	16.129	16.3575	16.3095	16.6419	16.2309	16.1769	0.630202	0.715496	0.20052	0.145393	16.2686	16.3653	8.17533	18.3784	-0.0966314	-	-	-	False	True	False	cytosol,actin cytoskeleton	cellular protein modification process,cell adhesion,signal transduction,positive regulation of cytosolic calcium ion concentration,regulation of autophagy,positive regulation of phospholipase C activity,positive regulation of neuron projection development,peptidyl-tyrosine phosphorylation,regulation of endocytosis,regulation of cell adhesion,negative regulation of Rho protein signal transduction,…	magnesium ion binding,phosphotyrosine binding,actin monomer binding,protein kinase activity,protein tyrosine kinase activity,non-membrane spanning protein tyrosine kinase activity,protein binding,ATP binding,manganese ion binding,actin filament binding
A0A0A0MRL6;A0A3B3IS55;F8W8M4;J3QSX6;O14639	ABLIM1	17.3052	17.0985	16.9459	17.5183	17.3373	17.1513	0.214198	0.316887	0.669184	0.499096	17.1241	17.3434	12.5888	12.6808	-0.219307	-	-	-	False	True	False	;;;;stress fiber,cytoplasm,lamellipodium,actin cytoskeleton	;;;;cytoskeleton organization,visual perception,animal organ morphogenesis,lamellipodium assembly,cilium morphogenesis	;;;;actin binding,protein binding,metal ion binding,actin filament binding
Q5SZC9;Q9P1F3	ABRACL	18.7276	18.5948	18.6091	#N/A	#N/A	#N/A	0	0	0	0	18.6451	0	5.11899	0	0	+	#N/A	#N/A	False	True	True	;	;regulation of actin filament-based process	;
P09110	ACAA1	20.0202	19.957	19.955	19.3332	19.4345	19.5789	0.00207778	0.0122735	2.6824	1.91103	19.9777	19.4524	2.58624	8.6145	0.525329	+	-	-	True	False	False	extracellular region,peroxisome,peroxisomal matrix,cytosol,membrane,specific granule lumen,intracellular membrane-bounded organelle	very long-chain fatty acid metabolic process,protein targeting to peroxisome,fatty acid beta-oxidation,bile acid metabolic process,fatty acid beta-oxidation using acyl-CoA oxidase,alpha-linolenic acid metabolic process,neutrophil degranulation,phenylacetate catabolic process	acetyl-CoA C-acyltransferase activity,protein binding,acetate CoA-transferase activity,palmitoyl-CoA oxidase activity
P42765	ACAA2	19.0663	18.9323	18.0695	17.9425	17.9177	17.6242	0.0587589	0.121654	1.23093	0.914874	18.7518	17.8352	33.0966	11.8184	0.916599	-	+	-	True	False	False	mitochondrion,mitochondrial matrix	fatty acid beta-oxidation,cholesterol biosynthetic process,cellular response to hypoxia,negative regulation of mitochondrial outer membrane permeabilization involved in apoptotic signaling pathway,negative regulation of mitochondrial membrane permeability involved in apoptotic process	RNA binding,acetyl-CoA C-acetyltransferase activity,acetyl-CoA hydrolase activity,acetyl-CoA C-acyltransferase activity,protein binding,palmitoyl-CoA hydrolase activity,acyl-CoA hydrolase activity,Requires Ontology
Q13085	ACACA	19.0867	18.861	18.6836	19.262	19.1381	19.2857	0.0485506	0.105338	1.31381	0.977413	18.8866	19.23	14.0832	5.41397	-0.343451	-	-	-	False	False	False	fibrillar center,cytosol,actin cytoskeleton	tissue homeostasis,acetyl-CoA metabolic process,fatty acid biosynthetic process,carnitine shuttle,protein metabolic process,positive regulation of cellular metabolic process,regulation of cholesterol biosynthetic process,fatty-acyl-CoA biosynthetic process,protein homotetramerization,lipid homeostasis,cellular response to prostaglandin E stimulus,malonyl-CoA biosynthetic process	acetyl-CoA carboxylase activity,biotin carboxylase activity,protein binding,ATP binding,identical protein binding,metal ion binding
F8W1I9;Q6JQN1	ACAD10	16.7585	16.6301	16.6195	#N/A	#N/A	#N/A	0	0	0	0	16.6707	0	5.44102	0	0	+	#N/A	#N/A	False	True	True	;mitochondrion,mitochondrial matrix	;fatty acid beta-oxidation	;acyl-CoA dehydrogenase activity,hydrolase activity,flavin adenine dinucleotide binding
Q709F0	ACAD11	17.7691	17.8388	17.9865	17.9297	18.9071	18.8125	0.0973527	0.176412	1.01165	0.753472	17.8677	18.6116	7.78549	32.8507	-0.743969	-	+	-	False	True	False	nucleus,mitochondrial inner membrane,peroxisome,mitochondrial membrane	fatty acid beta-oxidation,fatty acid beta-oxidation using acyl-CoA dehydrogenase	acyl-CoA dehydrogenase activity,long-chain-acyl-CoA dehydrogenase activity,very-long-chain-acyl-CoA dehydrogenase activity,flavin adenine dinucleotide binding,medium-chain-acyl-CoA dehydrogenase activity
Q9UKU7	ACAD8	17.6902	17.639	17.5938	17.5624	17.6004	17.6982	0.696057	0.770374	0.157355	0.113298	17.6415	17.6215	3.34835	4.89856	0.0200225	-	-	-	True	False	False	mitochondrial matrix	valine catabolic process,lipid metabolic process,branched-chain amino acid catabolic process,oxidation-reduction process	acyl-CoA dehydrogenase activity,flavin adenine dinucleotide binding
Q9H845	ACAD9	19.668	19.5386	19.5764	19.3841	19.246	19.2505	0.00715738	0.0264537	2.14525	1.57751	19.5954	19.295	4.65222	5.51826	0.300374	+	-	-	True	False	False	nucleus,mitochondrion,mitochondrial inner membrane,dendrite,mitochondrial membrane	long-chain fatty acid metabolic process,mitochondrial respiratory chain complex I assembly,medium-chain fatty acid metabolic process,oxidation-reduction process	long-chain-acyl-CoA dehydrogenase activity,protein binding,flavin adenine dinucleotide binding,medium-chain-acyl-CoA dehydrogenase activity,fatty-acyl-CoA binding,very-long-chain-acyl-CoA dehydrogenase activity
P11310;Q5T4U5	ACADM	20.2497	20.1905	20.4454	19.8327	19.5143	20.0256	0.0397399	0.0909612	1.40077	1.04114	20.2994	19.806	9.4274	17.4504	0.493312	-	-	-	True	False	False	nucleus,mitochondrion,mitochondrial matrix,nuclear speck,axon,mitochondrial membrane;	fatty acid beta-oxidation,regulation of lipid metabolic process,carnitine metabolic process, CoA-linked,fatty acid beta-oxidation using acyl-CoA dehydrogenase,carnitine biosynthetic process,medium-chain fatty acid metabolic process,medium-chain fatty acid catabolic process,oxidation-reduction process;	acyl-CoA dehydrogenase activity,identical protein binding,flavin adenine dinucleotide binding,medium-chain-acyl-CoA dehydrogenase activity;
E9PE82;P16219	ACADS	18.0442	18.0346	17.7558	17.8996	17.5027	17.7509	0.203306	0.304507	0.691849	0.516403	17.9509	17.7269	10.9627	13.6328	0.224027	-	-	-	False	False	False	;nucleus,nucleoplasm,mitochondrion,mitochondrial matrix	;fatty acid beta-oxidation,fatty acid beta-oxidation using acyl-CoA dehydrogenase,butyrate catabolic process	;acyl-CoA dehydrogenase activity,flavin adenine dinucleotide binding,butyryl-CoA dehydrogenase activity
P45954	ACADSB	18.4646	18.3755	18.1837	18.2246	18.1663	18.1765	0.147203	0.240033	0.832084	0.619729	18.346	18.1894	9.76898	2.17029	0.156633	-	-	-	True	False	False	mitochondrion,mitochondrial matrix	fatty acid metabolic process,branched-chain amino acid catabolic process,oxidation-reduction process	acyl-CoA dehydrogenase activity,flavin adenine dinucleotide binding
P49748	ACADVL	18.1968	18.3628	18.4754	18.2326	17.6996	18.0079	0.104455	0.186948	0.981072	0.728279	18.3495	17.9963	9.61401	18.2036	0.353191	-	-	-	False	True	False	nucleus,nucleolus,mitochondrion,mitochondrial inner membrane,mitochondrial matrix,cytosol,mitochondrial membrane,mitochondrial nucleoid	temperature homeostasis,fatty acid beta-oxidation,response to cold,energy derivation by oxidation of organic compounds,epithelial cell differentiation,fatty acid beta-oxidation using acyl-CoA dehydrogenase,IRE1-mediated unfolded protein response,negative regulation of fatty acid biosynthetic process,negative regulation of fatty acid oxidation,regulation of cholesterol metabolic process	long-chain-acyl-CoA dehydrogenase activity,flavin adenine dinucleotide binding,very-long-chain-acyl-CoA dehydrogenase activity,fatty-acyl-CoA binding
A0A087X1T7;H0YMF1;P16112	ACAN	16.0976	16.0943	16.1249	16.5159	15.8995	15.8238	0.911785	0.937688	0.0401077	0.0279418	16.1057	16.1144	1.16622	27.874	-0.00874477	-	-	-	False	True	False	;;extracellular region,basement membrane,Golgi lumen,lysosomal lumen,Requires Ontology,perisynaptic extracellular matrix,glutamatergic synapse,GABA-ergic synapse,extracellular matrix	;;skeletal system development,cartilage condensation,chondrocyte development,proteolysis,cell adhesion,heart development,keratan sulfate biosynthetic process,proteoglycan biosynthetic process,extracellular matrix organization,collagen fibril organization,keratan sulfate catabolic process,central nervous system development	;;extracellular matrix structural constituent,protein binding,hyaluronic acid binding,extracellular matrix structural constituent conferring compression resistance,carbohydrate binding,metal ion binding
A0A087X1H5;Q15057	ACAP2	17.4593	17.0676	17.3901	17.0612	15.4166	15.6506	0.0748941	0.146003	1.12555	0.835638	17.3155	16.2384	13.9166	66.7725	1.07713	-	+	-	False	True	False	;endosome membrane,membrane	;endocytic recycling,positive regulation of GTPase activity,cellular response to nerve growth factor stimulus	;GTPase activator activity,Rab GTPase binding,metal ion binding,phosphatidylinositol-3,5-bisphosphate binding
P24752	ACAT1	21.1839	21.1961	21.2003	21.2319	21.3075	21.3299	0.0326485	0.0784298	1.48614	1.10552	21.1934	21.2904	0.588819	3.52876	-0.096968	-	-	-	True	False	False	mitochondrion,mitochondrial matrix,extracellular exosome	liver development,acetyl-CoA biosynthetic process,isoleucine catabolic process,brain development,branched-chain amino acid catabolic process,response to hormone,response to organic cyclic compound,coenzyme A metabolic process,coenzyme A biosynthetic process,cholesterol esterification,response to starvation,acetyl-CoA catabolic process,ketone body biosynthetic process,ketone body catabolic process…	acetyl-CoA C-acetyltransferase activity,C-acetyltransferase activity,enzyme binding,protein homodimerization activity,metal ion binding,coenzyme binding,acetyl-CoA C-acyltransferase activity
Q9BWD1	ACAT2	17.7195	17.5651	17.6111	15.8612	15.397	15.6635	0.000150361	0.00276405	3.82287	2.55845	17.6334	15.653	5.5479	15.9073	1.98043	+	+	+	False	True	False	nucleus,nucleolus,cytoplasm,cytosol,extracellular exosome,mitochondrion	lipid metabolic process,cholesterol biosynthetic process,fatty acid beta-oxidation	acetyl-CoA C-acetyltransferase activity,protein binding,acetyl-CoA C-acyltransferase activity
Q9H3P7	ACBD3	17.4991	17.438	17.272	17.7054	17.6984	17.6183	0.0209604	0.0567874	1.6786	1.24575	17.4062	17.6746	8.00282	3.3249	-0.268398	-	-	-	False	False	False	Golgi membrane,mitochondrion,Golgi apparatus,membrane	steroid biosynthetic process	fatty-acyl-CoA binding,protein binding,protein kinase A regulatory subunit binding
B7Z2R7	ACBD5	17.5533	17.1248	17.1958	17.87	17.6822	17.7789	0.0275151	0.069244	1.56043	1.15962	17.3038	17.7791	16.5015	6.50111	-0.475259	-	-	-	False	True	False	#N/A	#N/A	#N/A
A0A2R8Y544;Q9BR61	ACBD6	18.829	#N/A	#N/A	15.8115	15.6967	15.4364	1	1	0	0	18.829	15.6566	0	12.9765	3.17236	-	+	-	False	True	False	;cytosol	;acyl-CoA metabolic process	;fatty-acyl-CoA binding,lipid binding
S4R3H4	ACIN1	19.4096	17.9756	17.9819	19.4579	19.2977	19.3125	0.133758	0.223532	0.87368	0.650661	18.6252	19.3579	62.5565	6.23653	-0.732621	-	+	-	True	False	False	#N/A	#N/A	#N/A
P53396	ACLY	19.5793	19.4467	19.5039	19.3028	19.1536	19.1376	0.00871324	0.0301504	2.05982	1.52071	19.511	19.1999	4.62214	6.42408	0.311061	+	-	-	True	False	False	extracellular region,nucleoplasm,cytosol,plasma membrane,membrane,azurophil granule lumen,extracellular exosome,ficolin-1-rich granule lumen,citrate lyase complex	acetyl-CoA biosynthetic process,citrate metabolic process,oxaloacetate metabolic process,cholesterol biosynthetic process,lipid biosynthetic process,coenzyme A metabolic process,positive regulation of cellular metabolic process,neutrophil degranulation,fatty-acyl-CoA biosynthetic process,fatty acid biosynthetic process	ATP citrate synthase activity,protein binding,ATP binding,metal ion binding,cofactor binding
Q99798	ACO2	20.8425	20.6991	20.6184	20.4294	20.399	20.2485	0.0137971	0.0416479	1.86021	1.38041	20.723	20.3611	7.94138	6.59455	0.361868	+	-	-	True	False	False	mitochondrion,mitochondrial matrix,cytosol	liver development,generation of precursor metabolites and energy,tricarboxylic acid cycle,citrate metabolic process,isocitrate metabolic process,response to isolation stress	aconitate hydratase activity,iron ion binding,3 iron, 4 sulfur cluster binding,4 iron, 4 sulfur cluster binding
G3V4F2;Q86TX2	ACOT1	20.0076	19.9382	20.134	20.2779	20.1619	20.0649	0.167544	0.264143	0.77587	0.578161	20.0289	20.1708	6.9417	7.41051	-0.141957	-	-	-	False	False	False	;cytosol	;very long-chain fatty acid metabolic process,long-chain fatty acid metabolic process,acyl-CoA metabolic process,fatty acid metabolic process	;palmitoyl-CoA hydrolase activity,acyl-CoA hydrolase activity,carboxylic ester hydrolase activity,Requires Ontology
Q9NPJ3	ACOT13	19.7451	19.7765	19.788	19.6918	20.3741	20.3641	0.174014	0.271882	0.759416	0.565619	19.77	20.1766	1.53342	24.7215	-0.406641	-	-	-	True	False	False	nucleus,mitochondrion,spindle,cytosol	acyl-CoA metabolic process,protein homotetramerization,Requires Ontology	acyl-CoA hydrolase activity
K7EKP8;O00154	ACOT7	18.7871	18.6336	18.4911	17.9805	18.3179	18.0142	0.0177516	0.0503127	1.75076	1.29832	18.6423	18.1123	10.2675	13.3047	0.529971	-	-	-	False	True	False	;nucleoplasm,mitochondrion,cytosol,extracellular exosome	;acyl-CoA metabolic process,coenzyme A biosynthetic process,medium-chain fatty-acyl-CoA catabolic process,long-chain fatty-acyl-CoA catabolic process,medium-chain fatty acid biosynthetic process,palmitic acid biosynthetic process	;fatty-acyl-CoA binding,protein binding,palmitoyl-CoA hydrolase activity,long-chain fatty acyl-CoA binding,protein homodimerization activity,carboxylic ester hydrolase activity,Requires Ontology,acyl-CoA hydrolase activity
E9PJN0;H7C5A7;O14734	ACOT8	18.2789	18.2532	18.5464	18.5212	18.6802	18.8814	0.0753047	0.146682	1.12318	0.833623	18.3657	18.7018	11.5861	12.5767	-0.336129	-	-	-	False	True	False	;;peroxisomal matrix,cytosol	;;protein targeting to peroxisome,acyl-CoA metabolic process,bile acid biosynthetic process,viral process,peroxisome fission,fatty acid beta-oxidation using acyl-CoA oxidase,alpha-linolenic acid metabolic process,dicarboxylic acid catabolic process,negative regulation of CD4 biosynthetic process,fatty acid catabolic process	;;acetyl-CoA hydrolase activity,succinyl-CoA hydrolase activity,protein binding,CoA hydrolase activity,palmitoyl-CoA hydrolase activity,choloyl-CoA hydrolase activity,acetoacetyl-CoA hydrolase activity,acyl-CoA hydrolase activity,hydroxymethylglutaryl-CoA hydrolase activity,carboxylic ester hydrolase activity,medium-chain acyl-CoA hydrolase activity,Requires Ontology,long-chain acyl-CoA hydrolase…
Q9Y305	ACOT9	19.3045	19.1716	19.0527	19.0411	18.8587	18.9336	0.0614858	0.12586	1.21122	0.900112	19.18	18.9464	8.74385	6.38562	0.233554	-	-	-	False	False	False	mitochondrion,mitochondrial matrix	acyl-CoA metabolic process	acetyl-CoA hydrolase activity,carboxylic ester hydrolase activity,acyl-CoA hydrolase activity
Q15067	ACOX1	18.0147	17.8616	17.9774	15.8051	16.1807	16.7171	0.00307538	0.0152989	2.5121	1.81534	17.9527	16.2833	5.46548	32.1985	1.66941	+	+	+	False	True	False	nucleus,nucleoplasm,nucleolus,peroxisome,peroxisomal membrane,peroxisomal matrix,cytosol,plasma membrane,membrane,intracellular membrane-bounded organelle	very long-chain fatty acid metabolic process,generation of precursor metabolites and energy,protein targeting to peroxisome,lipid metabolic process,prostaglandin metabolic process,spermatogenesis,regulation of lipid metabolic process,fatty acid oxidation,fatty acid beta-oxidation using acyl-CoA oxidase,alpha-linolenic acid metabolic process,lipid homeostasis	acyl-CoA oxidase activity,PDZ domain binding,protein N-terminus binding,FAD binding,palmitoyl-CoA oxidase activity,flavin adenine dinucleotide binding,fatty acid binding
O15254	ACOX3	15.6097	16.0709	17.0412	#N/A	#N/A	#N/A	0	0	0	0	16.3679	0	52.698	0	0	+	#N/A	#N/A	False	True	True	peroxisome,peroxisomal matrix,cytosol,membrane	protein targeting to peroxisome,fatty acid beta-oxidation using acyl-CoA oxidase,lipid homeostasis	FAD binding,flavin adenine dinucleotide binding,fatty acid binding,pristanoyl-CoA oxidase activity,acyl-CoA oxidase activity
F2Z2Q9;G5E9R5;P24666	ACP1	17.6777	17.5502	17.3935	#N/A	15.8972	14.7984	0.0139438	0.0419563	1.85562	1.3772	17.5451	15.45	9.80785	51.397	2.09514	+	+	+	False	True	False	;;cytoplasm,cytoplasmic side of plasma membrane,extracellular exosome	;;peptidyl-tyrosine dephosphorylation	;;acid phosphatase activity,non-membrane spanning protein tyrosine phosphatase activity,protein binding,protein tyrosine phosphatase activity
E9PHY0;E9PP23;P11117	ACP2	18.8175	18.8014	18.3495	17.5883	17.2748	17.2992	0.00229502	0.0129469	2.63921	1.88783	18.6718	17.3946	17.3507	12.4675	1.27722	+	+	+	False	True	False	;;lysosome,lysosomal membrane,membrane,integral component of membrane,lysosomal lumen,extracellular exosome	;;skeletal system development,lysosome organization,dephosphorylation	;;acid phosphatase activity
A0A087WYU6;A0A0A0MS36;Q9NPH0;V9GZ71	ACP6	#N/A	16.4842	16.7668	#N/A	#N/A	#N/A	0	0	0	0	16.6324	0	13.8078	0	0	+	#N/A	#N/A	False	True	True	;;cytoplasm,mitochondrion,mitochondrial matrix;	;;hematopoietic progenitor cell differentiation,phospholipid metabolic process,phosphatidic acid biosynthetic process,dephosphorylation,lysobisphosphatidic acid metabolic process;	;;acid phosphatase activity,lysophosphatidic acid phosphatase activity;
E9PF16;Q96CM8	ACSF2	15.1893	15.4115	15.2953	12.0457	11.4571	12.0077	6.63152e-05	0.00184662	4.17839	2.73362	15.3016	11.8607	7.71185	21.187	3.44085	+	+	+	False	True	False	;mitochondrial matrix	;fatty acid metabolic process,acyl-CoA metabolic process	;acyl-CoA ligase activity,protein binding,ATP binding
Q4G176	ACSF3	17.6344	17.1539	17.1916	17.5733	17.5112	17.3308	0.442746	0.544864	0.353846	0.263712	17.3437	17.4754	19.3739	8.56218	-0.131747	-	-	-	False	True	False	mitochondrion,mitochondrial matrix	fatty acid metabolic process,fatty acid biosynthetic process,long-chain fatty-acyl-CoA biosynthetic process,malonate catabolic process	ATP binding,acid-thiol ligase activity,very long-chain fatty acid-CoA ligase activity,malonyl-CoA synthetase activity
E7EPM6;P33121	ACSL1	17.6712	17.3611	17.7039	17.7616	17.7847	17.8197	0.130381	0.219511	0.884785	0.658543	17.5868	17.7888	12.5991	2.03177	-0.202016	-	-	-	False	True	False	;mitochondrion,mitochondrial outer membrane,peroxisomal membrane,endoplasmic reticulum,endoplasmic reticulum membrane,plasma membrane,membrane,integral component of membrane	;long-chain fatty acid metabolic process,response to nutrient,lipid biosynthetic process,response to organic cyclic compound,regulation of lipid metabolic process,triglyceride biosynthetic process,adiponectin-activated signaling pathway,response to oleic acid,long-chain fatty-acyl-CoA biosynthetic process,alpha-linolenic acid metabolic process,xenobiotic catabolic process,response to drug,linolei…	;acyl-CoA ligase activity,long-chain fatty acid-CoA ligase activity,ATP binding,decanoate--CoA ligase activity
O95573	ACSL3	19.2826	19.2476	19.1775	18.6859	18.9533	18.7968	0.00709765	0.0263419	2.14889	1.57935	19.2366	18.8162	3.68927	9.3741	0.420359	+	-	-	False	False	False	mitochondrial outer membrane,peroxisomal membrane,endoplasmic reticulum,endoplasmic reticulum membrane,Golgi apparatus,lipid particle,membrane,integral component of membrane,perinuclear region of cytoplasm	long-chain fatty acid metabolic process,fatty acid biosynthetic process,brain development,response to nutrient,response to organic cyclic compound,very-low-density lipoprotein particle assembly,long-chain fatty-acyl-CoA biosynthetic process,positive regulation of Golgi to plasma membrane protein transport,long-chain fatty acid import,positive regulation of secretion,positive regulation of phospha…	acyl-CoA ligase activity,long-chain fatty acid-CoA ligase activity,ATP binding,protein kinase binding,protein domain specific binding,decanoate--CoA ligase activity
O60488	ACSL4	20.3287	20.1345	20.1597	20.6285	20.9847	20.8938	0.00696016	0.0261147	2.15738	1.58311	20.2103	20.8435	7.45753	12.4521	-0.633201	+	+	+	False	False	False	cytoplasm,mitochondrial outer membrane,peroxisomal membrane,endoplasmic reticulum membrane,lipid particle,membrane,integral component of membrane,neuronal cell body,ER-mitochondrion membrane contact site,extracellular exosome	long-chain fatty acid metabolic process,lipid metabolic process,response to nutrient,fatty acid transport,triglyceride biosynthetic process,long-chain fatty-acyl-CoA biosynthetic process,embryonic process involved in female pregnancy,dendritic spine development,response to interleukin-15	acyl-CoA ligase activity,long-chain fatty acid-CoA ligase activity,ATP binding,very long-chain fatty acid-CoA ligase activity,arachidonate-CoA ligase activity,decanoate--CoA ligase activity
Q9NUB1	ACSS1	17.8452	17.1085	17.4956	17.5323	17.4179	17.5427	0.949667	0.964422	0.0224288	0.0157329	17.5142	17.4987	25.1757	4.73356	0.0154345	-	-	-	False	True	False	mitochondrial matrix	ethanol oxidation,acetyl-CoA biosynthetic process,acetate biosynthetic process,acetyl-CoA biosynthetic process from acetate,propionate biosynthetic process	acetate-CoA ligase activity,protein binding,ATP binding,AMP binding
P68133	ACTA1	25.1286	25.212	25.0026	25.2343	25.2284	25.2472	0.116156	0.201561	0.934957	0.695594	25.117	25.2366	7.24722	0.666893	-0.119651	-	-	-	True	False	False	stress fiber,extracellular space,cytosol,striated muscle thin filament,actin filament,actin cytoskeleton,sarcomere,lamellipodium,filopodium,cell body,extracellular exosome,blood microparticle	muscle contraction,response to mechanical stimulus,response to extracellular stimulus,response to lithium ion,positive regulation of gene expression,muscle filament sliding,skeletal muscle thin filament assembly,skeletal muscle fiber adaptation,response to steroid hormone,skeletal muscle fiber development,cellular response to organonitrogen compound,mesenchyme migration	structural constituent of cytoskeleton,protein binding,ATP binding,myosin binding,ADP binding
A0A2R8Y793	ACTB	21.6588	21.399	21.419	22.5748	21.8438	21.6654	0.138889	0.229821	0.857333	0.638611	21.4972	22.084	10.2875	35.4378	-0.586819	-	+	-	True	False	False	#N/A	#N/A	#N/A
Q562R1	ACTBL2	22.7556	22.4575	22.7959	21.2571	21.4973	21.9278	0.00768101	0.0278481	2.11458	1.5552	22.6774	21.5879	12.3341	24.1151	1.08952	+	+	+	True	False	False	extracellular space,cytoplasm,extracellular exosome,glutamatergic synapse,actin cytoskeleton	biological_process	molecular_function,protein binding,ATP binding
P63261	ACTG1	26.159	25.1451	24.99	26.0374	25.7533	25.7178	0.347151	0.454815	0.459481	0.342165	25.5301	25.8434	47.4856	12.516	-0.313295	-	-	-	True	False	False	extracellular space,nucleus,cytosol,cytoskeleton,actin filament,plasma membrane,focal adhesion,membrane,myofibril,filamentous actin,calyx of Held,phagocytic vesicle,extracellular exosome,blood microparticle,dense body,Requires Ontology	retina homeostasis,cell junction assembly,Fc-gamma receptor signaling pathway involved in phagocytosis,sarcomere organization,ephrin receptor signaling pathway,membrane organization,platelet aggregation,cellular response to interferon-gamma,postsynaptic actin cytoskeleton organization,synaptic vesicle endocytosis	structural constituent of cytoskeleton,protein binding,profilin binding,ATP binding,ubiquitin protein ligase binding,identical protein binding,structural constituent of postsynaptic actin cytoskeleton
O96019	ACTL6A	19.0205	19.1378	19.2937	18.3458	18.2544	18.5397	0.00262022	0.0139804	2.58166	1.85448	19.155	18.3849	9.55203	10.2523	0.770099	+	+	+	False	False	False	nuclear chromatin,nucleus,nucleoplasm,plasma membrane,SWI/SNF complex,Ino80 complex,macromolecular complex,NuA4 histone acetyltransferase complex,npBAF complex	blastocyst formation,neural retina development,DNA repair,DNA recombination,chromatin remodeling,regulation of transcription from RNA polymerase II promoter,signal transduction,protein deubiquitination,spinal cord development,regulation of growth,ATP-dependent chromatin remodeling,histone H4 acetylation,histone H2A acetylation,positive regulation of nucleic acid-templated transcription,nervous sy…	transcription coactivator activity,protein binding,RNA polymerase II core promoter proximal region sequence-specific DNA binding,RNA polymerase II distal enhancer sequence-specific DNA binding,nucleosomal DNA binding,chromatin binding
P12814	ACTN1	21.3678	21.3529	21.2988	20.1841	20.1962	20.1889	6.98477e-07	0.000365226	6.15585	3.43744	21.3402	20.1897	2.50134	0.42442	1.15041	+	+	+	True	False	False	stress fiber,ruffle,extracellular region,extracellular space,cytoplasm,cytosol,plasma membrane,brush border,cell-cell junction,fascia adherens,focal adhesion,Z disc,platelet alpha granule lumen,pseudopodium,cell projection,extracellular exosome,glutamatergic synapse,actin filament	platelet degranulation,actin filament organization,platelet formation,platelet morphogenesis,regulation of apoptotic process,focal adhesion assembly,actin filament bundle assembly,negative regulation of cellular component movement,actin filament network formation,actin crosslink formation,Requires Ontology,positive regulation of nucleic acid-templated transcription,platelet activation,platelet ag…	double-stranded RNA binding,integrin binding,calcium ion binding,protein binding,vinculin binding,ligand-dependent nuclear receptor transcription coactivator activity,protein homodimerization activity,ion channel binding,actin filament binding,Requires Ontology
O43707	ACTN4	20.1861	20.1137	20.0715	18.066	18.7739	18.7868	0.00276735	0.0143902	2.55794	1.84193	20.1246	18.5791	4.03748	25.9271	1.54541	+	+	+	True	False	False	stress fiber,extracellular region,extracellular space,nucleus,cytoplasm,cytosol,brush border,cell-cell junction,focal adhesion,nuclear body,Z disc,cortical cytoskeleton,platelet alpha granule lumen,pseudopodium,macromolecular complex,neuron projection,perinuclear region of cytoplasm,extracellular exosome,ribonucleoprotein complex,actin cytoskeleton	response to hypoxia,platelet degranulation,protein transport,vesicle transport along actin filament,positive regulation of cell migration,positive regulation of sodium:proton antiporter activity,tumor necrosis factor-mediated signaling pathway,peroxisome proliferator activated receptor signaling pathway,regulation of apoptotic process,retinoic acid receptor signaling pathway,positive regulation o…	RNA polymerase II regulatory region sequence-specific DNA binding,nucleoside binding,transcription coactivator activity,RNA binding,actin binding,integrin binding,calcium ion binding,protein binding,ligand-dependent nuclear receptor transcription coactivator activity,chromatin DNA binding,nuclear hormone receptor binding,protein homodimerization activity,retinoic acid receptor binding,ion channel…
Q9NZ32	ACTR10	16.9128	16.9775	16.1592	17.442	17.2859	17.2916	0.0701434	0.139398	1.15401	0.855743	16.7278	17.3417	28.3322	6.23775	-0.613836	-	+	-	False	True	False	extracellular region,cytosol,azurophil granule lumen,axon cytoplasm,ficolin-1-rich granule lumen,dynactin complex	ER to Golgi vesicle-mediated transport,antigen processing and presentation of exogenous peptide antigen via MHC class II,neutrophil degranulation,microtubule-based movement,retrograde axonal transport of mitochondrion	protein binding
P61163	ACTR1A	20.1352	19.9076	20.0816	20.0516	19.6568	19.7819	0.193077	0.293542	0.71427	0.532329	20.0447	19.8397	8.08615	14.2752	0.205072	-	-	-	True	False	False	manchette,cytoplasm,centrosome,centriole,cytosol,microtubule associated complex,microtubule cytoskeleton,COPI-coated vesicle,extracellular exosome,cell cortex region,dynactin complex	G2/M transition of mitotic cell cycle,ER to Golgi vesicle-mediated transport,spermatogenesis,regulation of G2/M transition of mitotic cell cycle,vesicle-mediated transport,antigen processing and presentation of exogenous peptide antigen via MHC class II,ciliary basal body docking,nuclear migration along microtubule,establishment of mitotic spindle orientation	protein binding,ATP binding,Requires Ontology
P61160	ACTR2	20.2237	19.9711	20.0659	19.8012	19.7438	19.7717	0.0140626	0.0422058	1.85193	1.37463	20.0907	19.7724	8.92896	1.98997	0.318262	+	-	-	True	False	False	extracellular region,nucleus,cytoplasm,cytosol,Arp2/3 protein complex,focal adhesion,postsynaptic density,actin cytoskeleton,membrane,lamellipodium,actin cap,azurophil granule lumen,site of double-strand break,Requires Ontology,extracellular exosome,invadopodium,ficolin-1-rich granule lumen,actin cortical patch	establishment or maintenance of cell polarity,associative learning,asymmetric cell division,meiotic chromosome movement towards spindle pole,cytosolic transport,meiotic cytokinesis,Arp2/3 complex-mediated actin nucleation,response to immobilization stress,cellular response to trichostatin A,Fc-gamma receptor signaling pathway involved in phagocytosis,neutrophil degranulation,response to ethanol,p…	structural constituent of cytoskeleton,ATP binding,actin filament binding
P61158	ACTR3	20.8774	20.8493	20.9179	19.6978	19.8663	19.8359	4.10623e-05	0.00145293	4.38656	2.83776	20.8818	19.8019	2.39667	6.12535	1.07994	+	+	+	True	False	False	nucleus,cytoplasm,cytosol,Arp2/3 protein complex,brush border,cell-cell junction,focal adhesion,actin cytoskeleton,membrane,lamellipodium,site of double-strand break,extracellular exosome,actin cortical patch	establishment or maintenance of cell polarity,asymmetric cell division,meiotic chromosome movement towards spindle pole,meiotic cytokinesis,Arp2/3 complex-mediated actin nucleation,Fc-gamma receptor signaling pathway involved in phagocytosis,positive regulation of transcription from RNA polymerase II promoter,ephrin receptor signaling pathway,spindle localization,cilium morphogenesis,membrane org…	structural constituent of cytoskeleton,protein binding,ATP binding,actin filament binding
O14672	ADAM10	18.2004	18.1222	18.1274	18.257	18.1291	18.2393	0.284567	0.390999	0.545816	0.407825	18.1505	18.2095	3.05798	4.74116	-0.0590794	-	-	-	False	True	False	Golgi membrane,nucleus,cytoplasm,endoplasmic reticulum lumen,Golgi apparatus,Golgi-associated vesicle,trans-Golgi network,plasma membrane,focal adhesion,synaptic vesicle,cell surface,postsynaptic density,membrane,integral component of membrane,specific granule membrane,neuronal cell body,dendritic spine,postsynaptic membrane,pore complex,extracellular exosome,tertiary granule membrane,perinuclear…	in utero embryonic development,protein phosphorylation,membrane protein ectodomain proteolysis,negative regulation of cell adhesion,Notch signaling pathway,integrin-mediated signaling pathway,cell-cell signaling,spermatogenesis,positive regulation of cell proliferation,regulation of Notch signaling pathway,positive regulation of T cell chemotaxis,protein processing,extracellular matrix disassembl…	endopeptidase activity,metalloendopeptidase activity,receptor binding,integrin binding,protein binding,metallopeptidase activity,SH3 domain binding,protein kinase binding,protein homodimerization activity,metal ion binding,metalloendopeptidase activity involved in amyloid precursor protein catabolic process
P78536	ADAM17	17.6123	17.2955	16.6701	17.1506	16.771	17.0812	0.558026	0.652764	0.253346	0.185244	17.2435	17.0101	31.1242	13.4803	0.233393	-	-	-	True	False	False	cytoplasm,cytosol,plasma membrane,integral component of plasma membrane,cell surface,actin cytoskeleton,membrane,apical plasma membrane,membrane raft,cell-cell junction,focal adhesion,ruffle membrane	response to hypoxia,positive regulation of protein phosphorylation,neutrophil mediated immunity,germinal center formation,positive regulation of leukocyte chemotaxis,proteolysis,membrane protein ectodomain proteolysis,cell adhesion,epidermal growth factor receptor signaling pathway,Notch signaling pathway,Notch receptor processing,positive regulation of cell proliferation,positive regulation of T…	endopeptidase activity,metalloendopeptidase activity,Notch binding,interleukin-6 receptor binding,integrin binding,protein binding,peptidase activity,metallopeptidase activity,SH3 domain binding,PDZ domain binding,metal ion binding
Q13443	ADAM9	17.2582	17.026	17.2241	18.207	17.2987	17.9139	0.0831242	0.157268	1.08027	0.80336	17.173	17.8541	8.4799	30.0591	-0.681099	-	+	-	False	True	False	extracellular space,focal adhesion,cell surface,integral component of membrane,basolateral plasma membrane,intrinsic component of external side of plasma membrane,extracellular exosome	activation of MAPKK activity,membrane protein ectodomain proteolysis,cell adhesion,cell-matrix adhesion,transforming growth factor beta receptor signaling pathway,integrin-mediated signaling pathway,response to manganese ion,cell migration,keratinocyte differentiation,cell adhesion mediated by integrin,positive regulation of cell adhesion mediated by integrin,cell-cell adhesion mediated by integr…	metalloendopeptidase activity,protein kinase C binding,integrin binding,protein binding,collagen binding,metallopeptidase activity,SH3 domain binding,laminin binding,metal ion binding
Q9UHI8	ADAMTS1	18.0114	17.8152	17.7887	18.1869	18.2309	18.2225	0.00879701	0.0302844	2.05567	1.51878	17.8752	18.2136	8.6184	1.61204	-0.33835	+	-	-	False	True	False	basement membrane,cytoplasmic vesicle,Requires Ontology	ovulation from ovarian follicle,kidney development,proteolysis,integrin-mediated signaling pathway,negative regulation of cell proliferation,heart trabecula formation,positive regulation of G1/S transition of mitotic cell cycle,positive regulation of vascular smooth muscle cell proliferation,positive regulation of vascular associated smooth muscle cell migration	metalloendopeptidase activity,heparin binding,metallopeptidase activity,zinc ion binding
A0A087WTN6;A0A3B3ISA7;H0Y7Q1;H7C324;O75689	ADAP1	14.9448	14.929	14.3762	#N/A	#N/A	#N/A	0	0	0	0	14.7731	0	20.8363	0	0	+	#N/A	#N/A	False	True	True	;;;;nucleus,cytoplasm,cytosol,plasma membrane	;;;;cell surface receptor signaling pathway,regulation of GTPase activity,positive regulation of GTPase activity	;;;;GTPase activator activity,protein binding,phosphatidylinositol-3,4,5-trisphosphate binding,inositol 1,3,4,5 tetrakisphosphate binding,metal ion binding,phosphatidylinositol bisphosphate binding
P55265	ADAR	19.169	18.865	18.7319	18.8053	18.9439	18.8587	0.717227	0.787144	0.144343	0.103946	18.9338	18.8704	15.9039	4.87158	0.0633455	-	-	-	False	False	False	nucleus,nucleoplasm,nucleolus,cytoplasm,membrane,supraspliceosomal complex	osteoblast differentiation,hematopoietic progenitor cell differentiation,somatic diversification of immune receptors via somatic mutation,adenosine to inosine editing,mRNA processing,response to virus,base conversion or substitution editing,erythrocyte differentiation,pre-miRNA processing,miRNA loading onto RISC involved in gene silencing by miRNA,response to interferon-alpha,negative regulation …	DNA binding,RNA binding,double-stranded RNA adenosine deaminase activity,protein binding,metal ion binding,tRNA-specific adenosine deaminase activity,double-stranded RNA binding
O60503	ADCY9	16.0998	16.1522	16.1837	17.0566	17.5932	16.9453	0.00640151	0.0247336	2.19372	1.60671	16.1456	17.2271	2.9266	25.2363	-1.08143	+	+	+	False	True	False	plasma membrane,integral component of plasma membrane,integral component of membrane,axon,dendrite	in utero embryonic development,renal water homeostasis,cAMP biosynthetic process,signal transduction,G-protein coupled receptor signaling pathway,adenylate cyclase-activating G-protein coupled receptor signaling pathway,activation of adenylate cyclase activity,adenylate cyclase-inhibiting G-protein coupled receptor signaling pathway,activation of protein kinase A activity,cellular response to glu…	adenylate cyclase activity,ATP binding,metal ion binding
P35611	ADD1	19.988	19.9358	19.949	20.2183	20.265	20.2499	0.000161498	0.00288072	3.79183	2.5405	19.9578	20.2446	1.88697	1.64698	-0.286782	+	-	-	False	False	False	nucleus,nucleoplasm,cytoplasm,cytosol,plasma membrane,cell-cell adherens junction,focal adhesion,F-actin capping protein complex,nuclear body,plasma membrane raft,postsynaptic density,cytoskeleton	cell morphogenesis,in utero embryonic development,cell volume homeostasis,hemoglobin metabolic process,actin cytoskeleton organization,erythrocyte differentiation,positive regulation of protein binding,multicellular organism growth,IRE1-mediated unfolded protein response,homeostasis of number of cells within a tissue,barbed-end actin filament capping,actin filament bundle assembly,transmembrane t…	RNA binding,actin binding,structural constituent of cytoskeleton,calmodulin binding,transcription factor binding,spectrin binding,protein homodimerization activity,cadherin binding,protein heterodimerization activity,actin filament binding,structural molecule activity
P35612	ADD2	18.3174	18.2629	18.432	18.3641	18.4102	18.3344	0.587085	0.676996	0.231299	0.169414	18.3392	18.3699	6.03911	2.65414	-0.030742	-	-	-	False	True	False	cytosol,F-actin capping protein complex,cytoplasmic vesicle,plasma membrane raft,postsynaptic density,cytoskeleton	synapse assembly,actin cytoskeleton organization,hemopoiesis,positive regulation of protein binding,leukocyte migration,leukocyte tethering or rolling,barbed-end actin filament capping,actin filament bundle assembly,transmembrane transport,macromolecular complex assembly	actin binding,structural constituent of cytoskeleton,calmodulin binding,protein kinase binding,spectrin binding,protein homodimerization activity,protein heterodimerization activity,actin filament binding,structural molecule activity
Q9UEY8	ADD3	19.3726	19.2138	19.2315	19.3444	19.2329	19.2637	0.904218	0.933169	0.0437268	0.0300397	19.2744	19.2811	6.1282	4.0236	-0.00672327	-	-	-	True	False	False	condensed nuclear chromosome,nucleoplasm,cytosol,plasma membrane,brush border,cell-cell junction,cell cortex,membrane,postsynaptic density,plasma membrane raft,cytoskeleton	transmembrane transport,barbed-end actin filament capping,actin filament bundle assembly	structural constituent of cytoskeleton,calmodulin binding,spectrin binding,actin filament binding,structural molecule activity
K7EK47;K7ERC3;O94910	ADGRL1 (LPHN1)	14.7082	#N/A	14.7731	15.5299	15.4342	15.8661	0.014652	0.0433662	1.8341	1.36285	14.741	15.6222	3.18129	16.231	-0.8812	+	+	+	False	True	False	;;plasma membrane,integral component of membrane,cell junction,axon,growth cone,presynaptic membrane,neuron projection,synapse,postsynaptic density,integral component of plasma membrane	;;heterophilic cell-cell adhesion via plasma membrane cell adhesion molecules,cell surface receptor signaling pathway,G-protein coupled receptor signaling pathway,calcium-mediated signaling using intracellular calcium source,positive regulation of synapse assembly,positive regulation of synapse maturation,adenylate cyclase-activating G-protein coupled receptor signaling pathway	;;protein binding,latrotoxin receptor activity,carbohydrate binding,cell adhesion molecule binding,G-protein coupled receptor activity
B1ALU1;B1ALU3;O95490	ADGRL2 (LPHN2)	18.1954	18.2755	18.5879	19.4416	19.3238	19.3153	0.00134659	0.00933652	2.87076	2.02981	18.3631	19.3614	14.8218	4.96052	-0.998308	+	+	+	False	True	False	;;integral component of membrane,neuron projection,integral component of plasma membrane	;;cell surface receptor signaling pathway,G-protein coupled receptor signaling pathway,brain development,adenylate cyclase-activating G-protein coupled receptor signaling pathway	;;latrotoxin receptor activity,carbohydrate binding,G-protein coupled receptor activity
E7EMR3;E7EN28;E7ENK1;E7ES20;E7ESV6;E7ETE3;E7EUP0;E7EUW2;E7EVD6;E7EW95;E7EX52;E9PBG4;Q9HAR2	ADGRL3 (LPHN3)	16.3424	16.117	16.4169	16.5956	17.1348	16.9564	0.0297081	0.0731204	1.52713	1.13596	16.2976	16.9126	10.5536	18.3827	-0.614998	-	+	-	False	True	False	;;;;;;;;;;;;integral component of plasma membrane,cell-cell junction,integral component of membrane,axon,glutamatergic synapse	;;;;;;;;;;;;neuron migration,cell surface receptor signaling pathway,G-protein coupled receptor signaling pathway,synapse assembly,locomotion involved in locomotory behavior,response to cocaine,positive regulation of synapse assembly,cell-cell adhesion via plasma-membrane adhesion molecules,brain development,adenylate cyclase-activating G-protein coupled receptor signaling pathway	;;;;;;;;;;;;G-protein coupled receptor activity,calcium ion binding,protein binding,carbohydrate binding
Q9BV57	ADI1	16.0605	#N/A	16.4432	14.1571	#N/A	#N/A	1	1	0	0	16.2645	14.1571	18.6477	0	2.10742	-	+	-	False	True	False	nucleus,cytoplasm,cytosol,plasma membrane	L-methionine biosynthetic process from methylthioadenosine,oxidation-reduction process,methionine metabolic process	iron ion binding,protein binding,oxidoreductase activity,acireductone dioxygenase [iron(II)-requiring] activity
Q9H2P0	ADNP	16.0752	15.2481	14.6801	15.6882	17.9683	15.6363	0.275603	0.381692	0.559716	0.418287	15.4492	16.8734	49.1371	98.3839	-1.42419	-	+	-	False	True	False	extracellular space,nucleus,cytoplasm,axon,dendrite,neuronal cell body	regulation of transcription from RNA polymerase II promoter,short-term memory,response to carbohydrate,response to inorganic substance,negative regulation of gene expression,regulation of protein ADP-ribosylation,cGMP-mediated signaling,cellular response to extracellular stimulus,negative regulation of protein binding,activation of protein kinase activity,nitric oxide homeostasis,negative regulat…	RNA polymerase II transcription factor activity, sequence-specific DNA binding,DNA binding,chromatin binding,copper ion binding,protein binding,peptide binding,beta-tubulin binding
Q9BRR6	ADPGK	17.8796	17.8706	17.8548	18.5792	18.2062	18.2911	0.0122898	0.0384759	1.91045	1.41481	17.8684	18.3678	0.866738	13.9322	-0.499467	+	-	-	True	False	False	extracellular region,endoplasmic reticulum,endoplasmic reticulum membrane,membrane	glucose metabolic process,canonical glycolysis	ADP-specific glucokinase activity,metal ion binding
Q9NX46	ADPRHL2	16.584	16.4039	15.9203	#N/A	#N/A	#N/A	0	0	0	0	16.329	0	22.4802	0	0	+	#N/A	#N/A	False	False	True	nucleus,nucleoplasm,mitochondrial matrix,nuclear body,Requires Ontology,mitochondrion	DNA repair,cellular response to superoxide,Requires Ontology	magnesium ion binding,hydrolase activity, hydrolyzing O-glycosyl compounds,poly(ADP-ribose) glycohydrolase activity,O-acetyl-ADP-ribose deacetylase activity,Requires Ontology
Q16186	ADRM1	19.7883	18.9757	18.9492	20.0743	20.139	20.1183	0.0341393	0.0810594	1.46675	1.0912	19.2931	20.1107	35.4777	2.2811	-0.817659	-	+	-	False	False	False	proteasome complex,nucleoplasm,cytosol,plasma membrane,proteasome regulatory particle, lid subcomplex	transcription elongation from RNA polymerase II promoter,positive regulation of endopeptidase activity,protein deubiquitination,proteasome assembly,ubiquitin-dependent protein catabolic process	protease binding,protein binding,endopeptidase activator activity,proteasome binding,ubiquitin binding
P30566	ADSL	18.4534	18.5292	18.4608	18.8018	18.8155	18.585	0.0321309	0.0775897	1.49308	1.1102	18.4816	18.7379	2.91818	8.72197	-0.256373	-	-	-	False	False	False	cytosol	response to hypoxia,purine nucleotide biosynthetic process,AMP biosynthetic process,'de novo' IMP biosynthetic process,response to nutrient,aerobic respiration,purine ribonucleoside monophosphate biosynthetic process,response to muscle activity,response to starvation,'de novo' AMP biosynthetic process,protein tetramerization	N6-(1,2-dicarboxyethyl)AMP AMP-lyase (fumarate-forming) activity,(S)-2-(5-amino-1-(5-phospho-D-ribosyl)imidazole-4-carboxamido)succinate AMP-lyase (fumarate-forming) activity
P30520	ADSS	18.2329	18.2308	18.2481	18.1156	18.1174	17.9129	0.0502867	0.108347	1.29855	0.965181	18.2373	18.0518	0.65361	7.94685	0.185509	-	-	-	False	True	False	cytosol,plasma membrane,extracellular exosome,cytoplasm	immune system process,AMP biosynthetic process,aspartate metabolic process,purine ribonucleoside monophosphate biosynthetic process,response to purine-containing compound,'de novo' AMP biosynthetic process,response to ammonium ion,cellular response to electrical stimulus,IMP metabolic process	magnesium ion binding,adenylosuccinate synthase activity,protein binding,GTP binding,phosphate ion binding
Q8N556	AFAP1	16.677	16.4859	16.5583	16.3611	16.3997	16.3296	0.0238456	0.0621704	1.62259	1.20642	16.5759	16.3637	6.73519	2.43566	0.212159	-	-	-	False	True	False	cytosol,focal adhesion,actin cytoskeleton	regulation of signal transduction,regulation of cytoskeleton organization	actin binding,SH2 domain binding,SH3 domain binding
J3KN01;P55196	AFDN	19.2764	19.1918	19.2356	19.1185	18.8104	18.7449	0.0434012	0.0974456	1.3625	1.01124	19.235	18.9006	2.93037	14.2669	0.334357	-	-	-	True	False	False	;nucleoplasm,cytosol,plasma membrane,cell-cell junction,nuclear speck,cell junction,cell-cell contact zone,pore complex,occluding junction,cell-cell adherens junction	;cell adhesion,signal transduction,cell-cell signaling,positive regulation of gene expression,positive regulation of cell-cell adhesion,negative regulation of cell migration,adherens junction organization,positive regulation of GTPase activity,cell-cell adhesion mediated by cadherin,pore complex assembly,Requires Ontology,bicellular tight junction assembly,establishment of endothelial intestinal …	;protein binding,protein C-terminus binding,Ras GTPase binding,cadherin binding,actin filament binding,cell adhesion molecule binding
Q9UHB7	AFF4	15.9536	15.8195	16.1755	16.0679	15.9697	16.7071	0.354089	0.46057	0.450888	0.336705	15.9904	16.2868	12.618	29.4196	-0.296451	-	-	-	False	True	False	fibrillar center,nucleus,nucleoplasm,transcription elongation factor complex,transcriptionally active chromatin,ELL-EAF complex	regulation of transcription, DNA-templated,transcription from RNA polymerase II promoter,transcription elongation from RNA polymerase II promoter,spermatid development	protein binding,transcription factor activity, sequence-specific DNA binding,double-stranded DNA binding
H0Y5F4;Q8WV93	AFG1L	17.8081	15.6634	15.0822	14.9131	14.8109	14.7012	0.173122	0.271029	0.761647	0.566984	16.6849	14.811	102.357	7.32881	1.87395	-	+	-	False	True	False	;mitochondrion,mitochondrial membrane,cytoplasm	;mitochondrial electron transport, cytochrome c to oxygen,mitochondrion organization,mitochondrial protein catabolic process	;protein binding,ATP binding,ATPase activity
Q9Y4W6	AFG3L2	18.4605	18.1757	18.3254	17.6495	17.9842	17.9162	0.0230013	0.0605392	1.63825	1.21796	18.3252	17.8571	9.83841	11.8739	0.468156	-	-	-	True	False	False	mitochondrion,mitochondrial inner membrane,m-AAA complex	proteolysis,mitochondrial calcium ion transport,axonogenesis,neuromuscular junction development,protein processing,protein autoprocessing,nerve development,calcium ion transmembrane import into mitochondrion,regulation of multicellular organism growth,myelination,muscle fiber development,mitochondrial calcium ion homeostasis,righting reflex,mitochondrial protein processing,cristae formation,mitoc…	metalloendopeptidase activity,protein binding,ATP binding,metallopeptidase activity,zinc ion binding,unfolded protein binding
B8ZZI9;Q6ULP2	AFTPH	#N/A	16.1707	16.9529	15.9723	16.0897	16.1072	0.186893	0.286302	0.728406	0.543175	16.6142	16.0576	37.4245	5.01241	0.556574	-	-	-	False	True	False	;nucleus,Golgi apparatus,cytosol,AP-1 adaptor complex,intracellular membrane-bounded organelle,trans-Golgi network membrane,cytoplasm	;protein transport,intracellular transport	;clathrin binding
H0Y9C7;P20933	AGA	18.2741	17.9212	17.8787	17.6424	17.6079	17.9015	0.119862	0.206242	0.921317	0.685622	18.0358	17.7234	15.6078	11.4402	0.312468	-	-	-	False	True	False	;extracellular region,extracellular space,lysosome,endoplasmic reticulum,azurophil granule lumen,cytoplasm	;proteolysis,protein deglycosylation,neutrophil degranulation	;N4-(beta-N-acetylglucosaminyl)-L-asparaginase activity,peptidase activity,protein self-association
Q96P47	AGAP3	15.9158	16.2216	16.09	16.4296	16.218	16.1079	0.245418	0.351152	0.610093	0.454505	16.0812	16.2581	10.5403	11.5016	-0.17687	-	-	-	False	True	False	nucleus,cytoplasm,membrane,cell periphery	signal transduction,cellular response to reactive oxygen species,proteasome-mediated ubiquitin-dependent protein catabolic process,positive regulation of GTPase activity	GTPase activity,GTPase activator activity,GTP binding,polyubiquitin binding,metal ion binding
B8ZZY2;P52594	AGFG1	17.8772	17.8897	17.9018	17.4434	17.5886	17.6725	0.00880751	0.0302983	2.05515	1.51858	17.8896	17.5713	0.853704	7.94549	0.318323	+	-	-	True	False	False	;nuclear pore,cytosol,cell projection,neuronal cell body,intracellular membrane-bounded organelle,cytoplasmic vesicle	;acrosome assembly,mRNA export from nucleus,multicellular organism development,spermatid nucleus differentiation,positive regulation of GTPase activity,intermediate filament organization,membrane organization	;DNA binding,RNA binding,GTPase activator activity,protein binding,metal ion binding
Q53H12	AGK	18.8794	18.97	18.8739	19.1581	18.8763	18.8143	0.724021	0.792566	0.140249	0.100965	18.9084	18.9575	3.78012	13.0748	-0.0490294	-	-	-	False	True	False	mitochondrion,mitochondrial outer membrane,mitochondrial inner membrane,mitochondrial intermembrane space,cytosol,integral component of mitochondrial inner membrane,mitochondrial membrane,mitochondrial inner membrane protein insertion complex,intracellular membrane-bounded organelle	protein import into mitochondrial inner membrane,glycerophospholipid biosynthetic process,ceramide biosynthetic process,lipid phosphorylation	ceramide kinase activity,NAD+ kinase activity,diacylglycerol kinase activity,ATP binding,acylglycerol kinase activity
Q9UL18	AGO1	17.8456	17.7771	17.8903	17.4444	17.4546	17.5829	0.00342751	0.0162928	2.46502	1.788	17.8384	17.4953	3.93186	5.42695	0.343076	+	-	-	False	True	False	cytoplasmic mRNA processing body,nucleus,nucleoplasm,cytoplasm,cytosol,polysome,RISC complex,RISC-loading complex,ribonucleoprotein complex	nuclear-transcribed mRNA catabolic process,Wnt signaling pathway, calcium modulating pathway,RNA secondary structure unwinding,miRNA metabolic process,positive regulation of gene expression,negative regulation of gene expression,negative regulation of angiogenesis,pre-miRNA processing,posttranscriptional gene silencing by RNA,production of miRNAs involved in gene silencing by miRNA,miRNA mediated…	RNA polymerase II core promoter proximal region sequence-specific DNA binding,RNA polymerase II core binding,core promoter binding,RNA binding,double-stranded RNA binding,single-stranded RNA binding,protein binding,miRNA binding,endoribonuclease activity
Q9UKV8	AGO2	17.7361	17.541	17.4472	18.1404	18.3618	18.4419	0.00395937	0.0180375	2.40237	1.74382	17.5798	18.3202	10.3731	10.5651	-0.740402	+	+	+	False	True	False	cytoplasmic mRNA processing body,nucleus,nucleoplasm,cytoplasm,cytosol,polysome,mRNA cap binding complex,membrane,RISC complex,cell junction,dendrite,extracellular exosome,RISC-loading complex,ribonucleoprotein complex	translation,translational initiation,Wnt signaling pathway, calcium modulating pathway,post-embryonic development,RNA secondary structure unwinding,miRNA metabolic process,positive regulation of gene expression,negative regulation of gene expression,production of siRNA involved in RNA interference,gene silencing by RNA,pre-miRNA processing,siRNA loading onto RISC involved in RNA interference,post…	RNA 7-methylguanosine cap binding,RNA polymerase II core binding,core promoter binding,RNA binding,double-stranded RNA binding,single-stranded RNA binding,translation initiation factor activity,endoribonuclease activity,protein binding,protein C-terminus binding,siRNA binding,miRNA binding,metal ion binding,endoribonuclease activity, cleaving siRNA-paired mRNA,endoribonuclease activity, cleaving …
Q9H9G7	AGO3	#N/A	14.8155	#N/A	15.9325	15.3132	15.1766	1	1	0	0	14.8155	15.5131	0	29.4801	-0.697597	-	+	-	False	True	False	condensed nuclear chromosome,cytoplasmic mRNA processing body,nucleoplasm,cytoplasm,cytosol,membrane,RISC complex,cytoplasmic ribonucleoprotein granule,RISC-loading complex	mRNA catabolic process,Wnt signaling pathway, calcium modulating pathway,RNA secondary structure unwinding,positive regulation of gene expression,negative regulation of gene expression,pre-miRNA processing,posttranscriptional gene silencing by RNA,production of miRNAs involved in gene silencing by miRNA,miRNA mediated inhibition of translation,miRNA loading onto RISC involved in gene silencing by…	RNA binding,double-stranded RNA binding,single-stranded RNA binding,endoribonuclease activity,protein binding,miRNA binding,metal ion binding,endoribonuclease activity, cleaving miRNA-paired mRNA
Q99943	AGPAT1	18.0165	17.9702	17.7441	18.7681	18.7395	19.2492	0.00555551	0.0226357	2.25528	1.64521	17.9151	18.9386	9.82832	20.8285	-1.02347	+	+	+	False	True	False	endoplasmic reticulum,endoplasmic reticulum membrane,membrane,integral component of membrane	positive regulation of cytokine production,positive regulation of cytokine-mediated signaling pathway,phospholipid metabolic process,phosphatidic acid biosynthetic process,CDP-diacylglycerol biosynthetic process,positive regulation of cellular metabolic process	1-acylglycerol-3-phosphate O-acyltransferase activity,protein binding
Q9NUQ2	AGPAT5	18.0623	18.0985	18.1697	19.2287	18.959	19.0683	0.000320868	0.00425353	3.49367	2.37125	18.1109	19.0896	3.81029	9.47144	-0.97871	+	+	+	False	True	False	nuclear envelope,mitochondrion,mitochondrial outer membrane,endoplasmic reticulum membrane,integral component of membrane	hematopoietic progenitor cell differentiation,acylglycerol metabolic process,phosphatidic acid biosynthetic process,phospholipid biosynthetic process,CDP-diacylglycerol biosynthetic process,phospholipid metabolic process	1-acylglycerol-3-phosphate O-acyltransferase activity,protein binding,transferase activity, transferring acyl groups
O00116	AGPS	20.126	19.5523	19.5233	19.6268	19.5381	19.5148	0.431703	0.53372	0.364815	0.272686	19.7616	19.5607	24.896	4.1374	0.200917	-	-	-	True	False	False	nucleolus,mitochondrion,peroxisome,peroxisomal membrane,peroxisomal matrix,cytosol,membrane	protein targeting to peroxisome,lipid biosynthetic process,ether lipid biosynthetic process,oxidation-reduction process	protein binding,alkylglycerone-phosphate synthase activity,oxidoreductase activity,FAD binding
A0A494C0G5	AGRN	18.3254	18.2144	18.0772	17.1079	17.5201	17.4988	0.00546766	0.0225079	2.2622	1.64766	18.2092	17.3877	8.5719	15.2846	0.821559	+	+	+	False	True	False	#N/A	#N/A	#N/A
J3KNS1;Q9UPW5	AGTPBP1	16.9416	16.6977	16.8475	16.7999	16.3133	16.2848	0.116316	0.201763	0.93436	0.695158	16.8324	16.486	8.43952	21.0649	0.346401	-	-	-	False	True	False	;nucleus,nucleolus,cytoplasm,mitochondrion,cytosol,intracellular membrane-bounded organelle	;eye photoreceptor cell differentiation,proteolysis,mitochondrion organization,cerebellar Purkinje cell differentiation,olfactory bulb development,C-terminal protein deglutamylation,protein side chain deglutamylation,neuromuscular process	;metallocarboxypeptidase activity,zinc ion binding,tubulin binding
Q6RW13	AGTRAP	18.9032	18.6979	18.6313	20.2644	19.9279	20.068	0.000457643	0.00515674	3.33947	2.28763	18.7488	20.0934	10.0166	11.8077	-1.34456	+	+	+	False	True	False	Golgi membrane,nucleoplasm,endoplasmic reticulum membrane,cytosol,plasma membrane,cell cortex,integral component of membrane,cytoplasmic vesicle membrane,intracellular membrane-bounded organelle	response to hypoxia,regulation of blood pressure,angiotensin-activated signaling pathway	angiotensin type II receptor activity,protein binding
P23526	AHCY	19.7054	19.5649	19.5064	19.0147	18.4403	18.5167	0.00785452	0.0282595	2.10488	1.54884	19.5947	18.6805	7.17666	22.6951	0.914197	+	+	+	False	True	False	nucleus,cytosol,melanosome,neuron projection,extracellular exosome	sulfur amino acid metabolic process,response to hypoxia,chronic inflammatory response to antigenic stimulus,one-carbon metabolic process,response to nutrient,S-adenosylhomocysteine catabolic process,methylation,circadian sleep/wake cycle,S-adenosylmethionine cycle	adenosylhomocysteinase activity,protein binding,adenyl nucleotide binding,identical protein binding,NAD binding
O43865	AHCYL1	18.6967	18.7011	18.6853	19.0198	19.1476	19.0289	0.000859132	0.00716088	3.06594	2.14503	18.6944	19.0666	0.563184	5.00833	-0.372249	+	-	-	True	False	False	cytoplasm,endoplasmic reticulum membrane,apical plasma membrane,extracellular exosome,cytosol	mRNA polyadenylation,protein export from nucleus,one-carbon metabolic process,positive regulation of sodium ion transport,regulation of mRNA 3'-end processing,regulation of ion transmembrane transporter activity,angiotensin-activated signaling pathway,epithelial fluid transport,regulation of anion transport,response to calcium ion,regulation of cardiac conduction,S-adenosylmethionine cycle	RNA binding,protein binding,identical protein binding,adenosylhomocysteinase activity
H0Y8B3;Q96HN2	AHCYL2	18.6913	18.9362	18.9208	#N/A	18.3964	#N/A	1	1	0	0	18.8537	18.3964	9.23776	0	0.457243	-	-	-	False	False	False	;endoplasmic reticulum,neuron projection,cytosol	;one-carbon metabolic process,S-adenosylmethionine cycle	;protein binding,adenosylhomocysteinase activity
Q09666	AHNAK	19.6182	19.2921	19.3059	18.7835	19.148	19.2118	0.104204	0.1866	0.982115	0.729089	19.4134	19.0597	13.2131	15.2792	0.353688	-	-	-	True	False	False	nucleus,cytoplasm,lysosomal membrane,cytosol,plasma membrane,focal adhesion,actin cytoskeleton,membrane,T-tubule,vesicle,sarcolemma,costamere,cell-cell contact zone,extracellular exosome,membrane raft	regulation of RNA splicing,protein oligomerization,regulation of voltage-gated calcium channel activity	RNA binding,protein binding,S100 protein binding,cadherin binding,structural molecule activity conferring elasticity
O95433	AHSA1	20.4542	20.4175	20.3296	20.3475	20.2048	20.1144	0.0823662	0.156108	1.08425	0.806576	20.4014	20.2255	4.4	8.21127	0.175937	-	-	-	True	False	False	endoplasmic reticulum,cytosol,extracellular exosome	positive regulation of ATPase activity	ATPase activator activity,protein binding,cadherin binding,chaperone binding,Hsp90 protein binding
Q96BJ3	AIDA	17.9972	17.7681	17.6917	17.7104	17.9692	17.8719	0.804105	0.857299	0.094687	0.0668678	17.825	17.8544	11.2612	8.95139	-0.0294776	-	-	-	False	True	False	cellular_component,cytoplasm,membrane	dorsal/ventral pattern formation,regulation of protein homodimerization activity,negative regulation of JUN kinase activity,negative regulation of JNK cascade,determination of ventral identity	protein binding,protein domain specific binding,phosphatidylinositol binding
O95831	AIFM1	20.6345	20.3259	20.2792	19.0074	19.1628	19.227	0.000579762	0.00570787	3.23675	2.24353	20.422	19.1353	13.8214	7.70516	1.28672	+	+	+	True	False	False	nucleus,mitochondrion,mitochondrial inner membrane,mitochondrial intermembrane space,cytosol,perinuclear region of cytoplasm	response to ischemia,apoptotic process,activation of cysteine-type endopeptidase activity involved in apoptotic process,chromosome condensation,positive regulation of apoptotic process,positive regulation of neuron apoptotic process,neuron apoptotic process,oxidation-reduction process,intrinsic apoptotic signaling pathway in response to endoplasmic reticulum stress,cellular response to hydrogen p…	DNA binding,protein binding,NAD(P)H oxidase activity,oxidoreductase activity, acting on NAD(P)H,protein dimerization activity,FAD binding
Q12904	AIMP1	19.5645	19.579	19.5628	19.8047	19.6268	19.586	0.198413	0.299754	0.702429	0.523235	19.5688	19.6757	0.620202	8.216	-0.10687	-	-	-	False	True	False	extracellular space,nucleus,endoplasmic reticulum,Golgi apparatus,cytosol,cell surface,membrane,aminoacyl-tRNA synthetase multienzyme complex	angiogenesis,negative regulation of endothelial cell proliferation,tRNA aminoacylation for protein translation,apoptotic process,chemotaxis,inflammatory response,cell adhesion,signal transduction,cell-cell signaling,response to wounding,leukocyte migration,defense response to virus,positive regulation of glucagon secretion	tRNA binding,cytokine activity,protein binding,protein homodimerization activity,GTPase binding
Q13155	AIMP2	19.7059	19.5231	19.4755	19.5685	19.5556	19.5563	0.914749	0.939709	0.0386981	0.0270065	19.5716	19.5601	8.59384	0.502399	0.0114719	-	-	-	True	False	False	nucleus,cytosol,membrane,aminoacyl-tRNA synthetase multienzyme complex	tRNA aminoacylation for protein translation,apoptotic process,negative regulation of cell proliferation,positive regulation of protein ubiquitination,Type II pneumocyte differentiation,macromolecular complex assembly,positive regulation of neuron death,positive regulation of aminoacyl-tRNA ligase activity	protein binding,binding, bridging
O00170	AIP	19.7593	19.6404	19.6617	19.9272	20.3218	20.0757	0.0251917	0.0647118	1.59874	1.18902	19.6881	20.1175	4.44322	14.0062	-0.42941	-	-	-	False	True	False	nucleoplasm,cytoplasm,cytosol,aryl hydrocarbon receptor complex,plasma membrane	protein peptidyl-prolyl isomerization,protein targeting to mitochondrion,xenobiotic metabolic process,regulation of protein kinase A signaling,protein maturation by protein folding,interleukin-12-mediated signaling pathway,negative regulation of cyclic-nucleotide phosphodiesterase activity,positive regulation of nucleic acid-templated transcription	transcription coactivator activity,peptidyl-prolyl cis-trans isomerase activity,protein binding,transcription factor binding,aryl hydrocarbon receptor binding,GAF domain binding,unfolded protein binding
P54819	AK2	22.7602	22.729	22.6749	21.8598	22.1945	21.5499	0.0104652	0.0344883	1.98025	1.46233	22.7218	21.8921	2.9817	22.3006	0.829744	+	+	+	True	False	False	mitochondrial intermembrane space,extracellular exosome,sperm mitochondrial sheath	ADP biosynthetic process,nucleobase-containing small molecule interconversion,phosphorylation,AMP metabolic process,ATP metabolic process,nucleoside monophosphate phosphorylation	adenylate kinase activity,ATP binding
Q9UIJ7	AK3	18.5572	18.6588	18.5728	18.3251	18.363	18.4288	0.00688122	0.0259272	2.16233	1.58624	18.597	18.3729	3.82654	3.65093	0.224036	+	-	-	False	False	False	mitochondrion,mitochondrial matrix	ADP biosynthetic process,blood coagulation,phosphorylation,AMP metabolic process,GTP metabolic process,ITP metabolic process,UTP metabolic process,nucleoside monophosphate phosphorylation	protein binding,ATP binding,GTP binding,nucleoside triphosphate adenylate kinase activity,adenylate kinase activity
P27144	AK4	20.2513	20.2759	20.2772	19.9697	19.7784	19.9296	0.0030948	0.0153306	2.50937	1.81444	20.2682	19.8949	1.01034	6.87142	0.373282	+	-	-	False	False	False	mitochondrion,mitochondrial matrix	liver development,regulation of oxidative phosphorylation,nucleoside diphosphate phosphorylation,ADP biosynthetic process,brain development,nucleoside triphosphate biosynthetic process,nucleobase-containing small molecule interconversion,response to drug,AMP metabolic process,ATP metabolic process,GTP metabolic process,nucleoside monophosphate phosphorylation,cellular response to hypoxia,regulati…	adenylate kinase activity,nucleoside diphosphate kinase activity,protein binding,ATP binding,GTP binding,nucleoside triphosphate adenylate kinase activity,nucleoside phosphate kinase activity
A0A087WVD7;A0A087WY94;Q9Y3D8	AK6	18.3427	18.3191	18.2328	17.291	17.6844	17.5565	0.00283639	0.014604	2.54723	1.83553	18.299	17.5198	3.97149	13.559	0.779234	+	+	+	False	True	False	;;nucleoplasm,cytosol,Cajal body,membrane,nucleolus,cytoplasm,nucleus	;;nucleobase-containing small molecule interconversion,phosphorylation,nucleoside monophosphate phosphorylation	;;adenylate kinase activity,protein binding,ATPase activity,nucleoside phosphate kinase activity,ATP binding
Q92667	AKAP1	18.2064	17.3743	17.7134	18.6788	18.6899	18.6162	0.0209025	0.0566631	1.6798	1.2467	17.8056	18.662	29.4246	2.73297	-0.856428	-	+	-	True	False	False	mitochondrion,mitochondrial outer membrane,cytosol,membrane,integral component of membrane	blood coagulation,regulation of protein kinase A signaling	RNA binding,protein binding,protein kinase A regulatory subunit binding
O43572	AKAP10	17.5003	16.987	17.1937	16.1144	16.4672	15.5856	0.0168005	0.0481799	1.77468	1.31713	17.2425	16.1	18.1298	29.502	1.14253	+	+	+	False	True	False	cytosol,plasma membrane,macromolecular complex,mitochondrion	signal transduction,blood coagulation,protein localization	protein binding,protein kinase A binding
Q02952	AKAP12	18.0144	18.0246	17.914	17.2015	17.2328	17.1924	3.17492e-05	0.00135829	4.49827	2.86701	17.9852	17.209	4.18398	1.47161	0.776162	+	+	+	False	False	False	cytoplasm,cytosol,cytoskeleton,plasma membrane,focal adhesion,cell cortex,neuronal cell body,Requires Ontology	protein targeting,G-protein coupled receptor signaling pathway,adenylate cyclase-inhibiting G-protein coupled receptor signaling pathway,regulation of protein kinase A signaling,positive regulation of protein kinase A signaling,response to lipopolysaccharide,hepatic stellate cell activation,positive regulation of tumor necrosis factor biosynthetic process,negative regulation of vascular permeabil…	protein binding,adenylate cyclase binding,protein kinase A binding
Q12802	AKAP13	16.7707	15.9542	16.2965	16.8197	16.8287	16.6813	0.145189	0.237407	0.838068	0.624507	16.3796	16.7781	28.7471	5.62936	-0.398536	-	-	-	False	True	False	nucleus,cytosol,actin filament,cell cortex,membrane,perinuclear region of cytoplasm,cortical actin cytoskeleton	protein phosphorylation,G-protein coupled receptor signaling pathway,heart development,positive regulation of Rho protein signal transduction,positive regulation of apoptotic process,positive regulation of I-kappaB kinase/NF-kappaB signaling,positive regulation of MAP kinase activity,regulation of small GTPase mediated signal transduction,nuclear export,cardiac muscle cell differentiation,regulat…	cAMP-dependent protein kinase activity,MAP-kinase scaffold activity,Rho guanyl-nucleotide exchange factor activity,protein binding,Rho GTPase binding,metal ion binding,protein kinase A binding,binding, bridging
Q02040;X6RAJ1	AKAP17A	17.5358	17.3411	18.1649	16.5072	16.8744	#N/A	0.0657972	0.132636	1.18179	0.877337	17.725	16.7025	31.3668	17.8986	1.02252	-	+	-	False	True	False	nucleus,spliceosomal complex,cytosol,nuclear speck;	regulation of transcription, DNA-templated,mRNA processing,signal transduction,RNA splicing,B cell activation,regulation of RNA splicing;	RNA binding,protein binding,protein kinase A binding;
Q9Y2D5	AKAP2	18.9091	18.8996	18.8107	18.7522	18.6933	18.5231	0.0453598	0.100434	1.34333	0.998121	18.8738	18.6595	3.72379	8.09585	0.214344	-	-	-	True	False	False	#N/A	#N/A	#N/A
O43823	AKAP8	16.9806	16.8965	16.9992	16.6017	16.2433	16.3412	0.00722591	0.0266289	2.14111	1.57465	16.9595	16.4035	3.7586	13.139	0.555986	+	-	-	False	True	False	condensed chromosome,female pronucleus,nucleus,nucleoplasm,nucleolus,mitochondrion,Golgi apparatus,membrane,nuclear matrix	mitotic cell cycle,mitotic chromosome condensation,signal transduction,protein transport,positive regulation of histone deacetylation,negative regulation of tumor necrosis factor production,regulation of histone phosphorylation,cell cycle G2/M phase transition,innate immune response,cellular response to lipopolysaccharide,cellular response to prostaglandin E stimulus	double-stranded DNA binding,RNA binding,protein binding,zinc ion binding,protein kinase A regulatory subunit binding,histone deacetylase binding,NF-kappaB binding
Q9ULX6	AKAP8L	17.1468	16.8788	17.089	17.4431	16.307	16.2506	0.402447	0.506394	0.395292	0.295511	17.0427	16.7785	9.53733	50.6979	0.264294	-	-	-	True	False	False	chromatin,nucleus,cytoplasm,nuclear matrix,PML body,nuclear speck,ribonucleoprotein complex	mRNA processing,mitotic chromosome condensation,RNA splicing,regulation of mRNA export from nucleus,positive regulation of histone deacetylation,regulation of histone phosphorylation,cell cycle G2/M phase transition,positive regulation of transcription from RNA polymerase II promoter,nuclear envelope disassembly	DNA binding,RNA binding,protein binding,lamin binding,DEAD/H-box RNA helicase binding,histone deacetylase binding,metal ion binding,protein kinase A regulatory subunit binding
A0A0A0MRF6;Q99996	AKAP9	16.9224	16.923	16.4116	15.8623	15.7394	16.0992	0.013147	0.040279	1.88117	1.39492	16.7716	15.9081	19.1248	12.887	0.863505	+	+	+	False	True	False	;Golgi apparatus,Golgi stack,cis-Golgi network,centrosome,cytosol,cytoskeleton,voltage-gated potassium channel complex,neuronal cell body,intracellular membrane-bounded organelle,dendritic branch,glutamatergic synapse,Requires Ontology,synaptic membrane	;G2/M transition of mitotic cell cycle,microtubule nucleation,signal transduction,negative regulation of adenylate cyclase activity,chemical synaptic transmission,regulation of G2/M transition of mitotic cell cycle,positive regulation of microtubule polymerization,positive regulation of peptidyl-serine phosphorylation,response to electrical stimulus,maintenance of centrosome location,regulation o…	;DNA binding,receptor binding,protein binding,potassium channel regulator activity,protein kinase A regulatory subunit binding,ion channel binding,binding, bridging
P14550	AKR1A1	17.4819	17.1957	17.0034	17.2499	17.3502	17.1871	0.82146	0.871066	0.0854138	0.0599491	17.2405	17.264	16.8923	5.7354	-0.0234557	-	-	-	False	True	False	extracellular space,cytosol,apical plasma membrane,synapse,extracellular exosome	glucose metabolic process,cellular aldehyde metabolic process,glucuronate catabolic process to xylulose 5-phosphate,electron transport chain,daunorubicin metabolic process,doxorubicin metabolic process,Requires Ontology,glutathione derivative biosynthetic process,D-glucuronate catabolic process,L-ascorbic acid biosynthetic process,aldehyde catabolic process	aldo-keto reductase (NADP) activity,protein binding,electron carrier activity,allyl-alcohol dehydrogenase activity,L-glucuronate reductase activity,glucuronolactone reductase activity,retinol dehydrogenase activity,oxidoreductase activity,alcohol dehydrogenase (NADP+) activity,alditol:NADP+ 1-oxidoreductase activity
P15121	AKR1B1	18.5444	18.1633	18.0355	17.0984	17.134	17.4633	0.00612486	0.0239969	2.2129	1.61985	18.2643	17.2415	18.9742	14.4394	1.0228	+	+	+	False	False	False	extracellular space,nucleoplasm,cytosol,cell projection cytoplasm,paranodal junction,mast cell granule,Schmidt-Lanterman incisure,perinuclear region of cytoplasm,extracellular exosome,Schwann cell microvillus	retinoid metabolic process,tissue homeostasis,renal water homeostasis,carbohydrate metabolic process,sorbitol biosynthetic process,C21-steroid hormone biosynthetic process,response to water deprivation,naphthalene metabolic process,electron transport chain,stress-activated protein kinase signaling cascade,regulation of urine volume,norepinephrine metabolic process,retinol metabolic process,negati…	retinal dehydrogenase activity,alditol:NADP+ 1-oxidoreductase activity,electron carrier activity,glyceraldehyde oxidoreductase activity,allyl-alcohol dehydrogenase activity,NADP-retinol dehydrogenase activity,oxidoreductase activity,alcohol dehydrogenase (NADP+) activity
O43488	AKR7A2	18.1834	17.9994	18.0961	17.9202	18.2103	18.0179	0.687486	0.763584	0.162736	0.117143	18.0949	18.0546	6.36426	10.3749	0.0403299	-	-	-	False	True	False	Golgi apparatus,cytosol,extracellular exosome	carbohydrate metabolic process,cellular aldehyde metabolic process,xenobiotic metabolic process,electron transport chain,daunorubicin metabolic process,doxorubicin metabolic process	alditol:NADP+ 1-oxidoreductase activity,protein binding,electron carrier activity,phenanthrene-9,10-epoxide hydrolase activity
Q96B36	AKT1S1	17.8029	17.4839	17.5272	17.2641	17.5043	17.4051	0.154436	0.248981	0.811251	0.603834	17.6118	17.3945	12.3503	8.29767	0.217251	-	-	-	False	True	False	nucleoplasm,cytosol,TORC1 complex,cytoplasm	negative regulation of protein kinase activity,negative regulation of TOR signaling,regulation of apoptotic process,regulation of neuron apoptotic process,negative regulation of cell size,neurotrophin TRK receptor signaling pathway,regulation of cellular response to heat	protein binding
M0R0P9;P31751	AKT2	#N/A	#N/A	#N/A	#N/A	16.6671	14.6365	0	0	0	0	0	15.9829	0	85.807	0	+	#N/A	#N/A	False	True	True	;nucleus,nucleoplasm,early endosome,cytosol,plasma membrane,cell cortex,ruffle membrane,macromolecular complex,intracellular membrane-bounded organelle	;positive regulation of protein phosphorylation,glycogen biosynthetic process,glucose metabolic process,regulation of translation,cellular protein modification process,signal transduction,positive regulation of cell proliferation,insulin receptor signaling pathway,carbohydrate transport,negative regulation of plasma membrane long-chain fatty acid transport,positive regulation of glucose metabolic…	;protein serine/threonine kinase activity,protein binding,ATP binding,metal ion binding
P13196	ALAS1	16.6318	16.5588	16.5725	16.4452	15.8229	15.7743	0.0575151	0.119658	1.24022	0.922059	16.5881	16.0479	2.70839	27.5003	0.540197	-	-	-	False	True	False	nucleoplasm,mitochondrion,mitochondrial matrix,cytosol	protoporphyrinogen IX biosynthetic process,heme biosynthetic process,mitochondrion organization,regulation of lipid metabolic process	5-aminolevulinate synthase activity,protein binding,pyridoxal phosphate binding,identical protein binding
A0A0C4DGB6;P02768;P02768-1	ALB	23.386	23.4721	23.4362	23.0851	23.1266	23.0919	0.000299597	0.00408599	3.52346	2.3887	23.4318	23.1013	2.9909	1.5497	0.330542	+	-	-	True	False	False	;extracellular region,extracellular space,nucleus,endoplasmic reticulum,endoplasmic reticulum lumen,Golgi apparatus,platelet alpha granule lumen,macromolecular complex,extracellular exosome,blood microparticle,cytoplasm;	;retina homeostasis,platelet degranulation,receptor-mediated endocytosis,cellular response to starvation,negative regulation of protein oligomerization,high-density lipoprotein particle remodeling,negative regulation of apoptotic process,negative regulation of programmed cell death,post-translational protein modification,cellular protein metabolic process,maintenance of mitochondrion location,cel…	;DNA binding,fatty acid binding,copper ion binding,protein binding,drug binding,toxic substance binding,antioxidant activity,pyridoxal phosphate binding,identical protein binding,chaperone binding,Requires Ontology,enterobactin binding,oxygen binding,zinc ion binding;
F5GXJ9;Q13740	ALCAM	18.6065	18.3313	18.2357	18.9121	18.9142	18.6445	0.0387984	0.0893766	1.41119	1.04878	18.3999	18.829	13.6806	10.3994	-0.429148	-	-	-	True	False	False	;immunological synapse,integral component of plasma membrane,focal adhesion,external side of plasma membrane,axon,dendrite,intrinsic component of plasma membrane,neuronal cell body,extracellular exosome,T cell receptor complex	;adaptive immune response,cell adhesion,heterophilic cell-cell adhesion via plasma membrane cell adhesion molecules,signal transduction,motor neuron axon guidance,retinal ganglion cell axon guidance,axon extension involved in axon guidance,neuron projection extension	;receptor binding,protein binding,identical protein binding
F5H4B6;Q8IZ83	ALDH16A1	17.2503	17.1931	17.2753	16.8053	16.7087	16.8611	0.000909248	0.00745676	3.04132	2.12745	17.24	16.7931	2.90425	5.30756	0.446905	+	-	-	False	True	False	;membrane	;oxidation-reduction process	;oxidoreductase activity, acting on the aldehyde or oxo group of donors, NAD or NADP as acceptor
P54886	ALDH18A1	21.4441	21.285	21.2826	21.4165	21.8345	21.6474	0.088979	0.165039	1.05071	0.782412	21.3392	21.6429	6.53299	14.3651	-0.303638	-	-	-	True	False	False	mitochondrion,mitochondrial inner membrane,cytosol	glutamate metabolic process,proline biosynthetic process,ornithine biosynthetic process,cellular amino acid biosynthetic process,phosphorylation,citrulline biosynthetic process,oxidation-reduction process,L-proline biosynthetic process	RNA binding,glutamate 5-kinase activity,glutamate-5-semialdehyde dehydrogenase activity,protein binding,ATP binding,identical protein binding
P30837	ALDH1B1	20.7597	20.6764	20.7512	18.8128	19.9338	18.6982	0.0161059	0.0465614	1.79301	1.33197	20.7296	19.2629	3.14924	51.3417	1.46662	+	+	+	True	False	False	nucleoplasm,mitochondrion,mitochondrial matrix,intracellular membrane-bounded organelle	carbohydrate metabolic process,ethanol catabolic process,ethanol oxidation	glyceraldehyde-3-phosphate dehydrogenase (NAD+) (non-phosphorylating) activity,NAD binding,aldehyde dehydrogenase (NAD) activity
A0A494C1M4;Q3SY69	ALDH1L2	17.1467	17.1439	16.9821	17.3108	17.3675	17.1809	0.0652467	0.131782	1.18544	0.880145	17.0929	17.2885	6.40483	6.5489	-0.195579	-	-	-	False	True	False	;nucleus,mitochondrion,mitochondrial matrix,extracellular exosome	;one-carbon metabolic process,biosynthetic process,10-formyltetrahydrofolate catabolic process,folic acid metabolic process,oxidation-reduction process	;hydroxymethyl-, formyl- and related transferase activity,formyltetrahydrofolate dehydrogenase activity,aldehyde dehydrogenase (NAD) activity
P05091	ALDH2	19.7085	19.4348	19.5421	18.9036	18.808	18.6806	0.00172857	0.0110525	2.76231	1.95654	19.5662	18.8003	9.64279	7.70538	0.765947	+	+	+	True	False	False	mitochondrial matrix,extracellular exosome	carbohydrate metabolic process,alcohol metabolic process,ethanol catabolic process,ethanol oxidation,electron transport chain	aldehyde dehydrogenase (NAD) activity,aldehyde dehydrogenase [NAD(P)+] activity,electron carrier activity,glyceraldehyde-3-phosphate dehydrogenase (NAD+) (non-phosphorylating) activity,NAD binding
P51648	ALDH3A2	18.2712	18.3587	18.3246	18.5813	18.6812	18.6669	0.00127829	0.00905969	2.89337	2.04289	18.3186	18.6438	3.04542	3.70503	-0.325189	+	-	-	False	True	False	peroxisomal membrane,endoplasmic reticulum membrane,integral component of membrane,intracellular membrane-bounded organelle	fatty acid alpha-oxidation,cellular aldehyde metabolic process,central nervous system development,peripheral nervous system development,epidermis development,sphingolipid biosynthetic process,phytol metabolic process,hexadecanal metabolic process,oxidation-reduction process	aldehyde dehydrogenase (NAD) activity,protein binding,protein homodimerization activity,glyceraldehyde-3-phosphate dehydrogenase (NAD+) (non-phosphorylating) activity,long-chain-alcohol oxidase activity,long-chain-aldehyde dehydrogenase activity,medium-chain-aldehyde dehydrogenase activity,3-chloroallyl aldehyde dehydrogenase activity
P30038	ALDH4A1	18.0557	18.2832	18.4943	18.3923	18.172	18.1699	0.833087	0.880815	0.0793098	0.0551155	18.2888	18.2486	15.1183	9.07427	0.0402033	-	-	-	False	False	False	mitochondrial matrix	proline metabolic process,proline catabolic process,proline catabolic process to glutamate,4-hydroxyproline catabolic process,electron transport chain,glyoxylate metabolic process	aldehyde dehydrogenase (NAD) activity,electron carrier activity,identical protein binding,1-pyrroline-5-carboxylate dehydrogenase activity
P51649	ALDH5A1	19.1877	19.0752	19.0817	18.947	19.0658	19.1258	0.343141	0.450816	0.464527	0.346001	19.1158	19.0481	4.43085	6.24278	0.0677363	-	-	-	True	False	False	mitochondrion,mitochondrial matrix	glucose metabolic process,acetate metabolic process,succinate metabolic process,glutamate metabolic process,glutamine metabolic process,glycerophospholipid metabolic process,glucosylceramide metabolic process,galactosylceramide metabolic process,glutathione metabolic process,central nervous system development,gamma-aminobutyric acid catabolic process,post-embryonic development,respiratory electro…	succinate-semialdehyde dehydrogenase (NAD+) activity,protein homodimerization activity,succinate-semialdehyde dehydrogenase [NAD(P)+] activity
Q02252	ALDH6A1	18.0085	18.3358	18.519	16.9648	16.8611	17.8107	0.0327993	0.0787116	1.48414	1.10396	18.3029	17.2783	17.4214	38.7601	1.02467	-	+	-	False	True	False	nucleoplasm,mitochondrion,mitochondrial matrix	thymine catabolic process,valine metabolic process,valine catabolic process,branched-chain amino acid catabolic process,thymine metabolic process,brown fat cell differentiation,oxidation-reduction process	fatty-acyl-CoA binding,RNA binding,methylmalonate-semialdehyde dehydrogenase (acylating) activity,malonate-semialdehyde dehydrogenase (acetylating) activity
A0A1B0GTG2;A0A1B0GW77;P49419	ALDH7A1	19.8387	19.7887	19.7715	19.1391	19.3487	18.9804	0.00405512	0.0182966	2.392	1.73763	19.7999	19.164	2.43244	12.8882	0.635886	+	+	+	True	False	False	;;nucleus,mitochondrion,mitochondrial matrix,cytosol,extracellular exosome	;;cellular aldehyde metabolic process,lysine catabolic process,sensory perception of sound,glycine betaine biosynthetic process from choline,choline catabolic process,oxidation-reduction process	;;aldehyde dehydrogenase (NAD) activity,L-aminoadipate-semialdehyde dehydrogenase activity,protein binding,betaine-aldehyde dehydrogenase activity,glyceraldehyde-3-phosphate dehydrogenase (NAD+) (non-phosphorylating) activity
P49189	ALDH9A1	19.315	19.1598	19.7697	18.4253	18.525	18.4704	0.00707739	0.0263082	2.15013	1.57991	19.4387	18.4741	22.8219	3.46739	0.964536	+	+	+	True	False	False	cytoplasm,cytosol,extracellular exosome	cellular aldehyde metabolic process,neurotransmitter biosynthetic process,hormone metabolic process,carnitine biosynthetic process,protein homotetramerization,oxidation-reduction process	aldehyde dehydrogenase (NAD) activity,aminobutyraldehyde dehydrogenase activity,1-pyrroline dehydrogenase activity,glyceraldehyde-3-phosphate dehydrogenase (NAD+) (non-phosphorylating) activity,4-trimethylammoniobutyraldehyde dehydrogenase activity
P04075	ALDOA	25.4665	25.4674	25.5726	25.6294	25.4477	25.3037	0.698347	0.772366	0.155929	0.112177	25.503	25.4664	4.27933	11.37	0.0366081	-	-	-	True	False	False	extracellular region,extracellular space,nucleus,cytosol,actin cytoskeleton,membrane,platelet alpha granule lumen,M band,I band,secretory granule lumen,Requires Ontology,extracellular exosome,tertiary granule lumen,ficolin-1-rich granule lumen	platelet degranulation,fructose metabolic process,gluconeogenesis,glycolytic process,ATP biosynthetic process,striated muscle contraction,actin filament organization,binding of sperm to zona pellucida,regulation of cell shape,fructose 1,6-bisphosphate metabolic process,neutrophil degranulation,muscle cell cellular homeostasis,protein homotetramerization,canonical glycolysis	RNA binding,actin binding,fructose-bisphosphate aldolase activity,protein binding,cytoskeletal protein binding,tubulin binding,identical protein binding,cadherin binding,fructose binding
P09972	ALDOC	22.6139	22.3879	22.4892	22.3416	22.4644	23.0664	0.614777	0.701708	0.211282	0.153844	22.5	22.6603	7.87245	28.3849	-0.160305	-	-	-	True	False	False	extracellular region,cytosol,cytoskeleton,secretory granule lumen,extracellular exosome,tertiary granule lumen,ficolin-1-rich granule lumen	fructose metabolic process,gluconeogenesis,fructose 1,6-bisphosphate metabolic process,epithelial cell differentiation,neutrophil degranulation,canonical glycolysis,glycolytic process	fructose-bisphosphate aldolase activity,protein binding,cytoskeletal protein binding
Q9BT22	ALG1	17.1964	17.4411	18.4602	17.6019	17.663	17.4927	0.785772	0.842333	0.104704	0.0745162	17.8087	17.5876	49.7987	5.93089	0.221161	-	-	-	False	True	False	endoplasmic reticulum membrane,membrane,integral component of membrane,endoplasmic reticulum	protein glycosylation,dolichol-linked oligosaccharide biosynthetic process,mannosylation	mannosyltransferase activity,chitobiosyldiphosphodolichol beta-mannosyltransferase activity
H7C4I6;Q9BV10	ALG12	#N/A	#N/A	#N/A	15.7958	15.6772	15.6668	0	0	0	0	0	15.7144	0	5.03433	0	+	#N/A	#N/A	False	True	True	;endoplasmic reticulum,endoplasmic reticulum lumen,endoplasmic reticulum membrane,membrane,integral component of membrane	;protein folding,dolichol-linked oligosaccharide biosynthetic process,mannosylation,protein N-linked glycosylation	;mannosyltransferase activity,dolichyl-pyrophosphate Man7GlcNAc2 alpha-1,6-mannosyltransferase activity,dol-P-Man:Man(7)GlcNAc(2)-PP-Dol alpha-1,6-mannosyltransferase activity
A0A087WTT9;A0A087WX43;A0A096LNJ4;A0A096LP10;A0A1B0GVW6;D6RE84;Q9NP73	ALG13	16.5777	#N/A	16.634	15.9837	15.2655	15.1844	0.0414539	0.0939703	1.38243	1.02701	16.6062	15.5247	2.75855	32.522	1.08144	-	+	-	False	True	False	;;;;;;endoplasmic reticulum membrane	;;;;;;dolichol-linked oligosaccharide biosynthetic process,proteolysis	;;;;;;RNA binding,N-acetylglucosaminyldiphosphodolichol N-acetylglucosaminyltransferase activity,thiol-dependent ubiquitinyl hydrolase activity
Q9H553	ALG2	18.9074	18.4266	18.6079	19.1283	19.3996	19.2554	0.01875	0.0524659	1.727	1.28012	18.6611	19.2653	17.1013	9.42334	-0.604295	-	+	-	False	True	False	nucleus,cytoplasm,endoplasmic reticulum membrane,cytosol,actin cytoskeleton,membrane,integral component of membrane,perinuclear region of cytoplasm	dolichol-linked oligosaccharide biosynthetic process,protein glycosylation in endoplasmic reticulum,response to calcium ion,mannosylation,oligosaccharide-lipid intermediate biosynthetic process	alpha-1,3-mannosyltransferase activity,GDP-Man:Man1GlcNAc2-PP-Dol alpha-1,3-mannosyltransferase activity,protein binding,protein heterodimerization activity,protein N-terminus binding,calcium-dependent protein binding,Requires Ontology
Q9Y673	ALG5	17.1654	17.4364	17.5259	17.6561	17.5281	17.3479	0.391631	0.496502	0.407123	0.304079	17.3839	17.5162	12.615	10.6216	-0.13233	-	-	-	False	True	False	endoplasmic reticulum membrane,membrane,integral component of membrane	protein glycosylation,determination of left/right symmetry,protein N-linked glycosylation via asparagine,protein N-linked glycosylation	oligosaccharyl transferase activity,dolichyl-phosphate beta-glucosyltransferase activity
A0A087WZ62;Q9H6U8	ALG9	16.8415	17.0274	16.7894	17.4817	17.45	17.6674	0.00284156	0.0146146	2.54644	1.83521	16.8898	17.5362	8.8379	8.30629	-0.646471	+	+	+	False	True	False	endoplasmic reticulum;endoplasmic reticulum membrane,membrane,integral component of membrane,endoplasmic reticulum	;dolichol-linked oligosaccharide biosynthetic process,mannosylation	mannosyltransferase activity;alpha-1,2-mannosyltransferase activity,dol-P-Man:Man(8)GlcNAc(2)-PP-Dol alpha-1,2-mannosyltransferase activity,dol-P-Man:Man(6)GlcNAc(2)-PP-Dol alpha-1,2-mannosyltransferase activity,mannosyltransferase activity
Q13686	ALKBH1	15.6956	#N/A	17.1212	16.5746	17.1444	17.2358	0.40378	0.507259	0.393855	0.294771	16.5777	17.0131	64.6921	22.981	-0.435382	-	-	-	False	True	False	mitochondrion,nuclear euchromatin	in utero embryonic development,neuron migration,placenta development,tRNA wobble cytosine modification,DNA repair,DNA dealkylation involved in DNA repair,regulation of translational initiation,regulation of translational elongation,neuron projection development,oxidative DNA demethylation,RNA repair,negative regulation of neuron apoptotic process,developmental growth,positive chemotaxis,regulatio…	tRNA binding,ferrous iron binding,oxidoreductase activity, acting on paired donors, with incorporation or reduction of molecular oxygen, 2-oxoglutarate as one donor, and incorporation of one atom each of oxygen into both donors,oxidative DNA demethylase activity,chemoattractant activity,methylcytosine dioxygenase activity,Requires Ontology,dioxygenase activity
E9PSA5;Q96Q83	ALKBH3	16.8381	17.0218	16.9397	17.234	17.1121	17.2409	0.0178219	0.0504329	1.74905	1.29729	16.9351	17.1968	6.35362	4.9493	-0.261727	-	-	-	False	True	False	;nucleus,nucleoplasm,mitochondrion,cytosol	;DNA repair,DNA dealkylation involved in DNA repair,cell proliferation,oxidative single-stranded DNA demethylation,oxidative single-stranded RNA demethylation	;protein binding,ferrous iron binding,L-ascorbic acid binding,DNA-N1-methyladenine dioxygenase activity,cytosine C-5 DNA demethylase activity,RNA N1-methyladenosine dioxygenase activity
Q6P6C2	ALKBH5	17.4711	17.3237	17.5375	16.1325	16.242	16.1796	5.83424e-05	0.00174067	4.23402	2.75928	17.4469	16.1854	7.47909	3.81826	1.26147	+	+	+	False	True	False	nucleus,nucleoplasm,Golgi apparatus,cytosol,nuclear speck	response to hypoxia,DNA dealkylation involved in DNA repair,mRNA processing,mRNA export from nucleus,spermatogenesis,cell differentiation,oxidative single-stranded RNA demethylation,regulation of mRNA stability	RNA binding,oxidoreductase activity, acting on paired donors, with incorporation or reduction of molecular oxygen, 2-oxoglutarate as one donor, and incorporation of one atom each of oxygen into both donors,metal ion binding,RNA N6-methyladenosine dioxygenase activity
Q9BT30	ALKBH7	15.4921	15.4774	14.3316	15.2875	15.3991	15.3891	0.540196	0.636973	0.267449	0.195879	15.1924	15.3595	38.92	4.2287	-0.167095	-	-	-	False	True	False	mitochondrial matrix	fatty acid metabolic process,cellular response to DNA damage stimulus,regulation of lipid storage,oxidation-reduction process,regulation of mitochondrial membrane permeability involved in programmed necrotic cell death	metal ion binding,dioxygenase activity
A0A087WTU9;A0A087WV20;Q8TCU4	ALMS1	19.9523	20.7002	20.4549	18.0851	18.2948	18.9755	0.00525995	0.0219056	2.27902	1.65944	20.4016	18.5038	25.0901	33.9977	1.89783	+	+	+	True	False	False	;;spindle pole,centrosome,cytosol,cilium,centriole	;;G2/M transition of mitotic cell cycle,regulation of G2/M transition of mitotic cell cycle,endosomal transport,regulation of stress fiber assembly,ciliary basal body docking,Requires Ontology,regulation of centriole replication	;;molecular_function,protein binding,alpha-actinin binding
P05186	ALPL	16.8242	18.7818	15.7425	18.0354	18.2975	18.2273	0.296697	0.404009	0.527687	0.393609	17.6606	18.1909	102.853	9.21081	-0.530358	-	-	-	False	True	False	extracellular region,plasma membrane,membrane,extracellular matrix,anchored component of membrane,extracellular membrane-bounded organelle,extracellular exosome	skeletal system development,osteoblast differentiation,endochondral ossification,developmental process involved in reproduction,dephosphorylation,response to lipopolysaccharide,response to vitamin D,response to antibiotic,response to glucocorticoid,cellular response to organic cyclic compound,cementum mineralization	alkaline phosphatase activity,protein binding,pyrophosphatase activity,metal ion binding
E9PB61	ALYREF	17.208	17.1593	17.008	16.8661	17.4647	17.3456	0.629716	0.715117	0.200855	0.145623	17.1276	17.2478	7.10938	20.6503	-0.120196	-	-	-	False	False	False	#N/A	#N/A	#N/A
A0A075B6T1;Q9C0C7	AMBRA1	16.277	15.8998	14.2447	18.0857	18.3616	#N/A	0.0429292	0.0966251	1.36725	1.01491	15.7024	18.2302	57.6767	13.4857	-2.52784	-	+	-	False	True	False	;cytoplasm,mitochondrion,mitochondrial outer membrane,autophagosome,cytosol,axoneme,phagocytic vesicle,perinuclear region of cytoplasm	;autophagosome assembly,mitophagy,macromitophagy,negative regulation of cell proliferation,cellular response to starvation,positive regulation of autophagy,negative regulation of cardiac muscle cell apoptotic process,macroautophagy,neural tube development,cell differentiation,negative regulation of neuron apoptotic process,positive regulation of phosphatidylinositol 3-kinase activity,response to …	;protein binding,ubiquitin protein ligase binding,GTPase binding
Q5JTC6	AMER1	16.8605	16.6254	16.6457	16.9277	16.7651	16.7107	0.414053	0.517539	0.382944	0.286057	16.7145	16.8041	9.24524	7.9493	-0.0896072	-	-	-	False	True	False	cytosol,plasma membrane,nuclear body,intracellular membrane-bounded organelle	Wnt signaling pathway,positive regulation of protein ubiquitination,bone development,adipose tissue development,regulation of canonical Wnt signaling pathway,mesenchymal cell differentiation involved in kidney development,negative regulation of canonical Wnt signaling pathway,positive regulation of canonical Wnt signaling pathway,positive regulation of cellular protein catabolic process,beta-cate…	protein binding,phosphatidylinositol-4,5-bisphosphate binding,beta-catenin binding,beta-catenin destruction complex binding
Q9UKV5	AMFR	17.5753	16.3412	16.9683	17.105	16.9465	16.8247	0.993984	0.996514	0.00262073	0.00151665	17.0481	16.9633	41.6868	9.79139	0.084831	-	-	-	False	True	False	nucleus,endoplasmic reticulum,endoplasmic reticulum membrane,Golgi apparatus,membrane,integral component of membrane,integral component of endoplasmic reticulum membrane,dendrite,growth cone,macromolecular complex,Derlin-1 retrotranslocation complex,neuronal cell body,endoplasmic reticulum quality control compartment,perinuclear region of cytoplasm,ubiquitin ligase complex,cytosol	protein polyubiquitination,protein folding,ubiquitin-dependent protein catabolic process,signal transduction,aging,learning or memory,ER-associated ubiquitin-dependent protein catabolic process,endoplasmic reticulum unfolded protein response,positive regulation of protein binding,protein oligomerization,protein autoubiquitination,protein K48-linked ubiquitination,endoplasmic reticulum mannose tri…	ubiquitin-protein transferase activity,protein binding,protein binding, bridging,ubiquitin-ubiquitin ligase activity,signaling receptor activity,identical protein binding,metal ion binding,chaperone binding,ubiquitin protein ligase activity,BAT3 complex binding,ubiquitin-specific protease binding
Q6DCA0	AMMECR1L	#N/A	15.9967	15.9234	14.8271	#N/A	14.7856	0.00132873	0.00926371	2.87656	2.03322	15.9605	14.8065	3.5906	2.03233	1.15404	+	+	+	False	True	False	#N/A	#N/A	#N/A
A6NP16;E7ERM3;Q4VCS5	AMOT	#N/A	#N/A	#N/A	14.5993	14.8159	14.591	0	0	0	0	0	14.6726	0	9.05237	0	+	#N/A	#N/A	False	True	True	;;ruffle,nucleus,cytosol,actin filament,external side of plasma membrane,lamellipodium,cell junction,endocytic vesicle,COP9 signalosome,bicellular tight junction,cytoplasmic vesicle	;;vasculogenesis,in utero embryonic development,gastrulation with mouth forming second,chemotaxis,negative regulation of angiogenesis,actin cytoskeleton organization,regulation of cell migration,negative regulation of GTPase activity,cellular protein localization,hippo signaling,positive regulation of embryonic development,cell migration involved in gastrulation,blood vessel endothelial cell migr…	;;protein binding,signaling receptor activity,angiostatin binding
Q8IY63	AMOTL1	16.2482	16.2359	16.2992	16.9186	16.5662	16.3186	0.124237	0.211604	0.905748	0.674477	16.2614	16.6223	2.34129	21.1532	-0.360944	-	-	-	False	True	False	cytosol,bicellular tight junction,apical plasma membrane,lamellipodium,COP9 signalosome,cytoplasmic vesicle	Wnt signaling pathway,hippo signaling,positive regulation of blood vessel endothelial cell migration,establishment of cell polarity involved in ameboidal cell migration,regulation of cell migration,actin cytoskeleton organization,angiogenesis	protein binding,identical protein binding
H0Y360;Q01433	AMPD2	17.4463	17.3276	17.3058	16.8444	16.7984	16.6871	0.000801224	0.00684312	3.09625	2.16475	17.3612	16.7781	5.31357	5.54495	0.583104	+	-	-	False	True	False	;cytosol	;IMP biosynthetic process,IMP salvage,purine-containing compound salvage,cyclic purine nucleotide metabolic process,energy homeostasis,AMP metabolic process	;AMP deaminase activity,protein binding,metal ion binding
Q9H1A4	ANAPC1	16.9976	16.7711	17.7213	16.4872	16.619	15.1189	0.123231	0.210651	0.909281	0.676436	17.2225	16.2143	36.3071	46.4341	1.00822	-	+	-	False	False	False	nucleoplasm,anaphase-promoting complex,cytosol	ubiquitin-dependent protein catabolic process,anaphase-promoting complex-dependent catabolic process,cell division,protein K11-linked ubiquitination,regulation of mitotic cell cycle phase transition,metaphase/anaphase transition of mitotic cell cycle	ubiquitin protein ligase activity
A0A286YEY6;A0A3B3ISY7;D6R9Q5;D6RA92;D6RB36;D6RD74;Q9UM13	ANAPC10	16.3748	16.8792	16.9816	15.8443	15.5762	15.7266	0.00712001	0.0263833	2.14752	1.57867	16.7685	15.7198	21.0638	9.25341	1.04869	+	+	+	False	True	False	;;;;;;nucleoplasm,anaphase-promoting complex,cytosol	;;;;;;ubiquitin-dependent protein catabolic process,cell cycle,anaphase-promoting complex-dependent catabolic process,cell division,protein K11-linked ubiquitination,regulation of mitotic cell cycle phase transition	;;;;;;
A0A087WUN5;Q96DE5	ANAPC16	17.3197	17.2431	17.1535	#N/A	14.6897	14.6412	3.47919e-05	0.00136442	4.45852	2.86505	17.2404	14.6657	5.75112	2.37741	2.5747	+	+	+	False	True	False	;kinetochore,condensed chromosome kinetochore,nucleoplasm,anaphase-promoting complex,cytosol	;ubiquitin-dependent protein catabolic process,cell cycle,protein ubiquitination,anaphase-promoting complex-dependent catabolic process,cell division,regulation of mitotic cell cycle phase transition	;
Q9UJX5	ANAPC4	16.9121	16.1777	16.2288	16.2418	16.4665	16.6022	0.992196	0.996005	0.00340264	0.00173832	16.4802	16.4444	30.264	12.4046	0.0357627	-	-	-	False	True	False	nucleus,nucleoplasm,anaphase-promoting complex,cytosol,nuclear periphery	ubiquitin-dependent protein catabolic process,cell cycle,anaphase-promoting complex-dependent catabolic process,cell division,protein K11-linked ubiquitination,regulation of mitotic cell cycle phase transition,positive regulation of mitotic metaphase/anaphase transition	ubiquitin-protein transferase activity,protein binding,protein phosphatase binding,ubiquitin protein ligase activity
Q9UJX3	ANAPC7	17.2041	17.0782	17.0302	17.4506	16.9393	16.8764	0.938927	0.956405	0.0273681	0.0193581	17.106	17.1125	6.2993	22.9479	-0.00643581	-	-	-	False	True	False	nucleus,nucleoplasm,anaphase-promoting complex,cytosol	ubiquitin-dependent protein catabolic process,cell cycle,anaphase-promoting complex-dependent catabolic process,cell division,protein K11-linked ubiquitination,regulation of mitotic cell cycle phase transition	protein phosphatase binding
Q9UNK9	ANGEL1	16.3238	16.2913	16.2888	#N/A	#N/A	#N/A	0	0	0	0	16.3014	0	1.35796	0	0	+	#N/A	#N/A	False	True	True	nucleus,endoplasmic reticulum,cis-Golgi network,cytosol,perinuclear region of cytoplasm	RNA phosphodiester bond hydrolysis, exonucleolytic	eukaryotic initiation factor 4E binding,protein domain specific binding,3'-5'-exoribonuclease activity
D6RHE1;I6L894	ANK2	18.1646	17.5298	17.5803	17.742	17.3293	16.777	0.241248	0.34695	0.617536	0.459732	17.7882	17.3356	25.8648	32.3225	0.452562	-	-	-	False	True	False	;	;	;
Q12955	ANK3	19.1432	19.0344	19.1175	18.894	18.8888	18.7394	0.0130052	0.0400015	1.88588	1.39792	19.0991	18.8425	3.90715	5.97626	0.256585	+	-	-	False	False	False	lysosome,endoplasmic reticulum,Golgi apparatus,cytosol,plasma membrane,basal plasma membrane,cell surface,intercalated disc,spectrin-associated cytoskeleton,basolateral plasma membrane,lateral plasma membrane,sarcoplasmic reticulum,Z disc,T-tubule,dendrite,neuromuscular junction,node of Ranvier,sarcolemma,neuron projection,costamere,axon initial segment,postsynaptic membrane,bicellular tight junc…	mitotic cytokinesis,ER to Golgi vesicle-mediated transport,plasma membrane organization,cytoskeletal anchoring at plasma membrane,signal transduction,axonogenesis,neuromuscular junction development,positive regulation of gene expression,positive regulation of cell communication by electrical coupling,positive regulation of sodium ion transport,magnesium ion homeostasis,neuronal action potential,p…	structural constituent of cytoskeleton,protein binding,cytoskeletal protein binding,spectrin binding,protein binding, bridging,ion channel binding,cadherin binding
Q9P2R3	ANKFY1	19.374	19.2244	19.1624	19.3725	19.6277	19.4472	0.0806148	0.153779	1.09359	0.813102	19.2564	19.4865	7.64152	9.23527	-0.230108	-	-	-	False	False	False	lysosomal membrane,endosome,early endosome,cytosol,endosome membrane,membrane,intracellular membrane-bounded organelle,macropinosome,extracellular exosome,retromer complex	endocytosis,endosomal transport,endosomal vesicle fusion,retrograde transport, endosome to Golgi,positive regulation of pinocytosis,Golgi to lysosome transport	protein binding,Rab GTPase binding,metal ion binding,phosphatidylinositol phosphate binding
Q8IWZ3	ANKHD1	21.213	21.1725	20.8089	18.4951	20.9604	20.8312	0.298232	0.405513	0.525445	0.391995	21.0759	20.4427	14.7116	64.4432	0.633221	-	+	-	True	False	False	cytoplasm	innate immune response	RNA binding,protein binding
Q86XL3	ANKLE2	17.8899	17.792	17.8219	18.2879	18.4197	18.3827	0.000410627	0.00492393	3.38655	2.30769	17.8352	18.3645	3.49763	4.66659	-0.529275	+	-	-	False	False	False	endoplasmic reticulum membrane,membrane,integral component of endoplasmic reticulum membrane,endoplasmic reticulum	mitotic nuclear envelope reassembly,central nervous system development,positive regulation of protein dephosphorylation,negative regulation of phosphorylation,negative regulation of apoptotic process,regulation of phosphoprotein phosphatase activity,regulation of catalytic activity,cell division	protein binding,protein phosphatase regulator activity,protein phosphatase 2A binding
Q8N6S4	ANKRD13C	16.4818	16.5062	15.9569	15.0367	15.3575	15.4224	0.00836839	0.0294311	2.07736	1.53119	16.3363	15.2818	20.0455	13.7472	1.05447	+	+	+	False	True	False	endoplasmic reticulum,endoplasmic reticulum membrane,perinuclear region of cytoplasm	protein retention in ER lumen,regulation of receptor biosynthetic process,regulation of anoikis	receptor binding
O75179	ANKRD17	18.9115	18.4866	18.4822	18.2747	18.288	18.5545	0.20677	0.308126	0.684512	0.511272	18.6413	18.3783	17.8428	11.2601	0.263013	-	-	-	False	False	False	chromatin,nucleus,cytoplasm,membrane,nuclear membrane	blood vessel maturation,regulation of DNA replication,viral process,defense response to bacterium,positive regulation of I-kappaB kinase/NF-kappaB signaling,innate immune response,positive regulation of cell cycle,negative regulation of smooth muscle cell differentiation,positive regulation of G1/S transition of mitotic cell cycle,positive regulation of MDA-5 signaling pathway,positive regulation…	chromatin binding,RNA binding,protein binding
E7ESJ3;Q9UPS8	ANKRD26	15.302	15.8801	15.3647	15.7798	14.0257	14.5516	0.255932	0.36223	0.591876	0.441016	15.5397	14.98	23.1229	65.1537	0.559643	-	-	-	False	True	False	;centrosome	;negative regulation of fat cell differentiation	;protein binding
Q96NW4	ANKRD27	18.1223	17.6098	17.6546	17.2395	17.7122	18.4294	0.996325	0.997597	0.00159914	0.00104507	17.8148	17.8776	20.6183	42.2224	-0.0628679	-	-	-	False	True	False	lysosome,early endosome,late endosome,cytosol,plasma membrane,membrane,cytoplasmic vesicle membrane,melanosome,tubular endosome,transport vesicle,neuron projection	protein transport,negative regulation of SNARE complex assembly,endosome to melanosome transport,positive regulation of GTPase activity,early endosome to late endosome transport,positive regulation of dendrite morphogenesis,retrograde transport, endosome to plasma membrane,neuron projection morphogenesis	guanyl-nucleotide exchange factor activity,GTPase activator activity,protein binding,Rab GTPase binding,SNARE binding
O15084	ANKRD28	15.2847	17.4756	18.0404	17.389	17.1186	17.152	0.751695	0.815275	0.123958	0.088696	17.3226	17.225	70.7223	10.483	0.0976519	-	-	-	False	True	False	Golgi membrane,nucleoplasm,cytosol	COPII vesicle coating	protein binding
E5RFM7;E5RHV2;E5RI04;E5RI20;J3KP26;Q86W74	ANKRD46	#N/A	14.2155	14.6062	15.0158	15.1434	14.9153	0.0357494	0.0836398	1.44673	1.07759	14.424	15.0278	19.0326	7.95304	-0.603831	-	+	-	False	True	False	;;;;;integral component of membrane	;;;;;	;;;;;
Q9ULJ7	ANKRD50	16.5297	16.5702	16.3632	16.7317	16.789	16.7943	0.0128941	0.0397117	1.88961	1.40108	16.4904	16.7719	7.45391	2.38898	-0.281484	+	-	-	False	False	False	endosome	protein transport,retrograde transport, endosome to plasma membrane	protein binding
Q8NB46	ANKRD52	21.5431	15.9672	#N/A	#N/A	15.9232	#N/A	1	1	0	0	20.573	15.9232	135.613	0	4.64975	-	+	-	False	True	False	#N/A	#N/A	protein binding
Q92625	ANKS1A	16.2302	15.9927	16.0319	16.0164	15.713	15.6495	0.0965502	0.175377	1.01525	0.756028	16.0887	15.802	9.01354	14.0195	0.286696	-	-	-	False	True	False	nucleoplasm,cytosol,neuron projection	substrate-dependent cell migration,neuron remodeling,ephrin receptor signaling pathway,regulation of ephrin receptor signaling pathway	protein binding,ephrin receptor binding
Q9H8Y5	ANKZF1	18.4044	18.4076	18.4516	18.4948	18.6611	18.5293	0.0566508	0.118353	1.24679	0.92682	18.4213	18.5635	1.83915	6.17024	-0.14219	-	-	-	True	False	False	cytoplasm,membrane,Cdc48p-Npl4p-Vms1p AAA ATPase complex	cellular response to hydrogen peroxide,ER-associated ubiquitin-dependent protein catabolic process,nucleus-associated proteasomal ubiquitin-dependent protein catabolic process,mitochondria-associated ubiquitin-dependent protein catabolic process	nucleic acid binding,protein binding,metal ion binding,thiol-dependent ubiquitin-specific protease activity
Q9NQW6	ANLN	17.7757	17.5406	17.5299	17.0787	17.4247	17.3178	0.0582551	0.120664	1.23467	0.918422	17.6199	17.2809	9.87847	11.9899	0.339062	-	-	-	False	True	False	nucleoplasm,actomyosin contractile ring,actin cytoskeleton,midbody,bleb,cell cortex region	mitotic cytokinesis,septin ring assembly,hematopoietic progenitor cell differentiation,regulation of exit from mitosis,glomerular visceral epithelial cell migration,positive regulation of bleb assembly,actomyosin contractile ring assembly,septin ring organization,protein localization to actomyosin contractile ring involved in mitotic cytokinesis,cortical cytoskeleton organization	actin binding,cadherin binding,GTP-Rho binding
Q4KMQ2	ANO6	17.2817	17.039	17.0941	16.0485	16.7138	16.3904	0.0214533	0.0576251	1.66851	1.23939	17.142	16.4096	8.98595	22.836	0.732413	-	+	-	False	True	False	cytosol,plasma membrane,cell surface,membrane,chloride channel complex,specific granule membrane,extracellular exosome,tertiary granule membrane	dendritic cell chemotaxis,activation of blood coagulation via clotting cascade,cation transport,chloride transport,blood coagulation,phospholipid scrambling,positive regulation of bone mineralization,bleb assembly,ion transmembrane transport,positive regulation of ion transmembrane transport,purinergic nucleotide receptor signaling pathway,bone mineralization involved in bone maturation,sodium io…	calcium activated cation channel activity,intracellular calcium activated chloride channel activity,voltage-gated ion channel activity,voltage-gated chloride channel activity,protein binding,phospholipid scramblase activity,protein homodimerization activity
P23352	ANOS1	14.9669	15.0328	#N/A	15.9285	15.6524	15.8182	0.00488373	0.0207971	2.31125	1.682	15.0002	15.8041	3.22936	9.5293	-0.803903	+	+	+	False	True	False	extracellular region,extracellular space,plasma membrane,extracellular matrix	chemotaxis,cell adhesion,axon guidance,fibroblast growth factor receptor signaling pathway,negative regulation of endopeptidase activity	serine-type endopeptidase inhibitor activity,extracellular matrix structural constituent,protein binding,heparin binding
P39687	ANP32A	21.0833	20.9065	20.9656	17.93	18.1452	18.0235	3.40643e-06	0.00055335	5.4677	3.257	20.987	18.0356	6.29504	7.51305	2.95143	+	+	+	True	False	False	nucleus,nucleoplasm,cytoplasm,endoplasmic reticulum,perinuclear region of cytoplasm	nucleocytoplasmic transport,intracellular signal transduction,regulation of mRNA stability	RNA binding,protein binding,histone binding
Q92688	ANP32B	22.9963	22.7849	22.8061	21.2315	21.2214	21.0994	2.97276e-05	0.00135829	4.52684	2.86701	22.8656	21.1854	8.23894	5.02032	1.68026	+	+	+	True	False	False	nucleus,cytoplasm,extracellular exosome,nucleolus	vasculature development,nucleosome assembly,activation of cysteine-type endopeptidase activity involved in apoptotic process,ventricular system development,negative regulation of cell differentiation,positive regulation of protein export from nucleus,inner ear development,palate development	protein binding,histone binding,RNA polymerase binding
Q9BTT0	ANP32E	20.3505	20.3291	20.3419	19.7142	19.6185	19.707	3.01e-05	0.00135829	4.52143	2.86701	20.3405	19.6806	0.746668	3.65338	0.659986	+	+	+	True	False	False	Swr1 complex,nucleus,cytoplasmic vesicle	negative regulation of catalytic activity,histone exchange	phosphatase inhibitor activity,histone binding
Q9H6X2	ANTXR1	16.6988	16.3338	17.0451	17.4454	17.5041	17.5144	0.0182622	0.0514932	1.73845	1.28825	16.7216	17.4883	24.3907	2.56149	-0.766751	-	+	-	False	True	False	plasma membrane,external side of plasma membrane,cell surface,endosome membrane,integral component of membrane,lamellipodium membrane,filopodium membrane	blood vessel development,reproductive process,actin cytoskeleton reorganization,substrate adhesion-dependent cell spreading,negative regulation of extracellular matrix assembly,positive regulation of metallopeptidase activity,toxin transport	transmembrane signaling receptor activity,protein binding,collagen binding,metal ion binding,actin filament binding
P04083	ANXA1	20.2907	19.931	19.8165	19.2228	19.1024	18.8737	0.00575183	0.023076	2.24019	1.63684	20.0272	19.0735	17.717	12.0481	0.953669	+	+	+	True	False	False	cornified envelope,phagocytic cup,extracellular region,extracellular space,nucleus,nucleoplasm,cytoplasm,endosome,cytosol,plasma membrane,cell-cell adherens junction,focal adhesion,cell surface,basolateral plasma membrane,apical plasma membrane,lateral plasma membrane,extrinsic component of membrane,cytoplasmic vesicle membrane,extrinsic component of external side of plasma membrane,extrinsic com…	neutrophil homeostasis,adaptive immune response,monocyte chemotaxis,regulation of leukocyte migration,phagocytosis,inflammatory response,signal transduction,G-protein coupled receptor signaling pathway,G-protein coupled receptor signaling pathway, coupled to cyclic nucleotide second messenger,regulation of cell shape,peptide cross-linking,cytokine-mediated signaling pathway,keratinocyte different…	single-stranded DNA binding,single-stranded RNA binding,receptor binding,calcium ion binding,protein binding,phospholipid binding,calcium-dependent phospholipid binding,phospholipase A2 inhibitor activity,protein homodimerization activity,calcium-dependent protein binding,cadherin binding involved in cell-cell adhesion,DNA/DNA annealing activity,protein binding, bridging,structural molecule activ…
P50995	ANXA11	20.3637	20.311	20.2367	19.6328	19.7814	19.7531	0.000578834	0.00570787	3.23745	2.24353	20.3047	19.7239	4.40503	5.39236	0.58089	+	-	-	True	False	False	nuclear envelope,nucleoplasm,cytoplasm,spindle,cytosol,membrane,midbody,melanosome,specific granule,azurophil granule,phagocytic vesicle,Requires Ontology,extracellular exosome	phagocytosis,cytokinetic process,response to calcium ion	RNA binding,protein binding,MHC class II protein complex binding,S100 protein binding,calcium-dependent protein binding,calcium-dependent phospholipid binding,calcium ion binding,phosphatidylethanolamine binding
P07355	ANXA2	24.2031	24.1707	24.1295	22.7698	22.8832	22.6732	2.69397e-05	0.0013487	4.56961	2.87008	24.1681	22.7779	2.5542	7.30226	1.39012	+	+	+	True	False	False	ruffle,extracellular region,basement membrane,extracellular space,nucleus,cytoplasm,lysosomal membrane,endosome,early endosome,lipid particle,cytosol,plasma membrane,cell-cell adherens junction,cell cortex,cell surface,membrane,basolateral plasma membrane,extrinsic component of plasma membrane,midbody,late endosome membrane,vesicle,azurophil granule lumen,myelin sheath adaxonal region,sarcolemma,…	angiogenesis,membrane raft assembly,positive regulation of receptor recycling,membrane budding,body fluid secretion,positive regulation of vesicle fusion,negative regulation of low-density lipoprotein particle receptor catabolic process,interleukin-12-mediated signaling pathway,osteoclast development,negative regulation of catalytic activity,neutrophil degranulation,positive regulation of vacuole…	protease binding,RNA binding,calcium ion binding,protein binding,calcium-dependent phospholipid binding,phosphatidylinositol-4,5-bisphosphate binding,cytoskeletal protein binding,phospholipase A2 inhibitor activity,identical protein binding,S100 protein binding,calcium-dependent protein binding,cadherin binding involved in cell-cell adhesion,molecular function regulator,Rab GTPase binding,bone si…
P12429	ANXA3	17.6462	17.7341	17.6226	18.1546	17.6426	17.547	0.58478	0.675332	0.233007	0.170483	17.6684	17.8069	4.11292	23.7726	-0.138459	-	-	-	False	True	False	cytoplasm,cytosol,plasma membrane,membrane,axon,dendrite,phagocytic vesicle membrane,specific granule,neuronal cell body,extracellular exosome	phagocytosis,positive regulation of endothelial cell migration,hippocampus development,animal organ regeneration,defense response to bacterium,negative regulation of catalytic activity,neutrophil degranulation,positive regulation of angiogenesis,positive regulation of DNA metabolic process,positive regulation of sequence-specific DNA binding transcription factor activity,response to growth factor…	calcium ion binding,calcium-dependent phospholipid binding,calcium-dependent protein binding,phospholipase A2 inhibitor activity
P09525	ANXA4	18.8294	18.7923	18.7511	18.529	18.3435	18.3347	0.00446173	0.0194957	2.3505	1.71006	18.7913	18.4052	2.71324	7.76421	0.386082	+	-	-	True	False	False	nucleus,cytoplasm,plasma membrane,cell surface,vesicle membrane,nuclear membrane,perinuclear region of cytoplasm,Requires Ontology,extracellular exosome,cytosol	regulation of transcription from RNA polymerase II promoter,signal transduction,epithelial cell differentiation,negative regulation of NF-kappaB transcription factor activity,negative regulation of apoptotic process,negative regulation of catalytic activity,negative regulation of interleukin-8 secretion,Notch signaling pathway	phospholipase inhibitor activity,calcium ion binding,protein binding,calcium-dependent phospholipid binding,identical protein binding,calcium-dependent protein binding,NF-kappaB binding,chondroitin sulfate binding,heparin binding
P08758	ANXA5	23.4169	23.5001	23.5416	23.1698	23.2492	23.0918	0.00564288	0.0228335	2.2485	1.64143	23.4871	23.1717	4.36738	5.45382	0.315431	+	-	-	True	False	False	extracellular region,intracellular,cytoplasm,cytosol,focal adhesion,external side of plasma membrane,membrane,Requires Ontology,extracellular exosome,endothelial microparticle	platelet degranulation,signal transduction,blood coagulation,negative regulation of apoptotic process,negative regulation of catalytic activity,calcium ion transmembrane transport,response to organic substance,response to calcium ion,cellular response to lead ion,negative regulation of prolactin secretion,negative regulation of blood coagulation,cellular response to gonadotropin-releasing hormone…	phospholipase inhibitor activity,calcium ion binding,protein binding,phospholipid binding,calcium-dependent phospholipid binding,peptide hormone binding,receptor tyrosine kinase binding,calcium-transporting ATPase activity,heparin binding
P08133	ANXA6	21.4606	21.2898	21.3395	20.5942	20.5354	20.4036	0.00035704	0.00461601	3.44728	2.33573	21.3651	20.5133	6.15644	6.68272	0.851851	+	+	+	True	False	False	mitochondrion,lysosomal membrane,focal adhesion,membrane,late endosome membrane,melanosome,perinuclear region of cytoplasm,Requires Ontology,extracellular exosome	ion transmembrane transport,protein homooligomerization,calcium ion transmembrane transport,regulation of muscle contraction,growth plate cartilage chondrocyte differentiation,neural crest cell migration,negative regulation of sequestering of calcium ion,plasma membrane repair,apoptotic signaling pathway,mitochondrial calcium ion homeostasis	calcium ion binding,protein binding,GTP binding,calcium-dependent phospholipid binding,lipid binding,ligand-gated ion channel activity,cholesterol binding,protein homodimerization activity,calcium-dependent protein binding,phosphatidylserine binding,actin filament binding,chondroitin sulfate binding,calcium channel activity
P20073	ANXA7	20.5652	20.4103	20.4317	19.9475	19.9944	19.9051	0.000692538	0.00629167	3.15956	2.20123	20.4707	19.9495	5.90656	3.09647	0.52128	+	-	-	True	False	False	nucleus,nuclear envelope,endoplasmic reticulum membrane,cytosol,plasma membrane,membrane,Requires Ontology,extracellular exosome,chromaffin granule membrane	autophagy,hemostasis,cell proliferation,regulation of cell shape,response to salt stress,cellular water homeostasis,negative regulation of gene expression,response to organic cyclic compound,epithelial cell differentiation,membrane fusion,cellular calcium ion homeostasis,response to calcium ion	RNA binding,integrin binding,calcium ion binding,protein binding,calcium-dependent protein binding,identical protein binding,calcium-dependent phospholipid binding
Q63HQ0	AP1AR	16.035	16.5381	16.6498	17.3337	16.9332	16.6786	0.0992656	0.179051	1.0032	0.747023	16.4314	17.0074	21.2511	23.2894	-0.57598	-	-	-	False	True	False	early endosome,late endosome,Golgi apparatus,cytosol,transport vesicle,endosome	negative regulation of receptor recycling,protein transport,regulation of Arp2/3 complex-mediated actin nucleation,cellular protein localization,vesicle targeting, trans-Golgi to endosome,negative regulation of substrate adhesion-dependent cell spreading,negative regulation of cell motility	kinesin binding,AP-1 adaptor complex binding
Q10567	AP1B1	20.2338	20.0782	19.9223	19.9667	19.886	19.9365	0.185648	0.284857	0.731311	0.545373	20.0837	19.9301	10.7768	2.81666	0.153563	-	-	-	True	False	False	Golgi membrane,lysosomal membrane,Golgi apparatus,cytosol,clathrin adaptor complex,cytoplasmic vesicle membrane,clathrin-coated vesicle membrane,trans-Golgi network membrane,intracellular membrane-bounded organelle	intracellular protein transport,determination of left/right symmetry,heart development,antigen processing and presentation of exogenous peptide antigen via MHC class II,regulation of defense response to virus by virus,vesicle-mediated transport	protein binding,protein kinase binding,clathrin binding
O43747	AP1G1	17.6945	17.5723	17.6037	16.978	17.429	17.5257	0.144505	0.236701	0.840116	0.6258	17.6244	17.3299	4.43842	19.1089	0.29456	-	-	-	False	True	False	Golgi membrane,cytoplasm,lysosomal membrane,Golgi apparatus,cytosol,membrane,AP-1 adaptor complex,clathrin-coated vesicle,cytoplasmic vesicle membrane,clathrin-coated vesicle membrane,trans-Golgi network membrane,intracellular membrane-bounded organelle,recycling endosome	intracellular protein transport,antigen processing and presentation of exogenous peptide antigen via MHC class II,melanosome organization,endosome to melanosome transport,positive regulation of natural killer cell degranulation,positive regulation of natural killer cell mediated cytotoxicity,regulation of defense response to virus by virus,Golgi to lysosome transport	protein binding,Rab GTPase binding,kinesin binding,GTP-dependent protein binding
K7EJL1;Q9BXS5	AP1M1	18.2322	17.9346	17.9266	18.4226	18.6002	18.7035	0.0137605	0.041564	1.86137	1.38128	18.0383	18.58	12.4623	9.71118	-0.541739	+	-	-	False	False	False	;Golgi membrane,lysosomal membrane,cytosol,plasma membrane,membrane,clathrin adaptor complex,cytoplasmic vesicle membrane,clathrin-coated vesicle membrane,trans-Golgi network membrane,specific granule membrane,extracellular exosome	;intracellular protein transport,antigen processing and presentation of exogenous peptide antigen via MHC class II,melanosome organization,endosome to melanosome transport,neutrophil degranulation,regulation of defense response to virus by virus	;protein binding
A0A2R8YGH5;H7C1E4;P61966	AP1S1	17.2771	16.9929	17.1833	16.9389	16.824	16.7605	0.0346897	0.0819751	1.4598	1.08632	17.1559	16.8431	9.86393	6.31883	0.312849	-	-	-	False	True	False	;;Golgi membrane,lysosomal membrane,Golgi apparatus,cytosol,clathrin-coated pit,membrane,AP-1 adaptor complex,cytoplasmic vesicle membrane,trans-Golgi network membrane,terminal bouton,intracellular membrane-bounded organelle	;;intracellular protein transport,receptor-mediated endocytosis,response to virus,antigen processing and presentation of exogenous peptide antigen via MHC class II,retrograde transport, endosome to Golgi,regulation of defense response to virus by virus,vesicle-mediated transport	;;
P56377	AP1S2	17.5977	17.6039	17.426	17.7553	17.9656	17.9824	0.0185236	0.0520429	1.73228	1.28364	17.5449	17.9047	6.85492	8.54256	-0.359878	-	-	-	False	True	False	Golgi membrane,lysosomal membrane,Golgi apparatus,cytosol,clathrin-coated pit,AP-type membrane coat adaptor complex,cytoplasmic vesicle membrane,trans-Golgi network membrane,intracellular membrane-bounded organelle	intracellular protein transport,antigen processing and presentation of exogenous peptide antigen via MHC class II,regulation of defense response to virus by virus,vesicle-mediated transport	protein binding
O95782	AP2A1	19.7429	19.4764	19.4826	19.2196	19.0594	18.5917	0.0425162	0.0960083	1.37145	1.01769	19.5727	18.9806	10.8435	21.383	0.592143	-	+	-	True	False	False	cytosol,plasma membrane,membrane,basolateral plasma membrane,apical plasma membrane,AP-2 adaptor complex,clathrin coat of trans-Golgi network vesicle,endocytic vesicle membrane,clathrin-coated endocytic vesicle membrane,filopodium tip,endolysosome membrane,clathrin-coated endocytic vesicle	intracellular protein transport,Golgi to endosome transport,endocytosis,positive regulation of neuron projection development,antigen processing and presentation of exogenous peptide antigen via MHC class II,low-density lipoprotein particle receptor catabolic process,low-density lipoprotein particle clearance,ephrin receptor signaling pathway,positive regulation of receptor-mediated endocytosis,re…	protein binding,protein C-terminus binding,protein kinase binding,macromolecular complex binding,low-density lipoprotein particle receptor binding,clathrin adaptor activity
O94973	AP2A2	19.4512	19.4871	19.4933	18.4712	18.5932	18.538	1.50601e-05	0.00108387	4.82217	2.96502	19.4773	18.535	1.57148	4.22475	0.942367	+	+	+	True	False	False	cytosol,plasma membrane,AP-2 adaptor complex,endocytic vesicle membrane,secretory granule membrane,clathrin-coated endocytic vesicle membrane,cytoplasmic vesicle,endolysosome membrane,clathrin-coated endocytic vesicle,ficolin-1-rich granule membrane	intracellular protein transport,antigen processing and presentation of exogenous peptide antigen via MHC class II,low-density lipoprotein particle receptor catabolic process,low-density lipoprotein particle clearance,neutrophil degranulation,ephrin receptor signaling pathway,regulation of defense response to virus by virus,Wnt signaling pathway, planar cell polarity pathway,membrane organization,…	molecular_function,protein binding,lipid binding,protein kinase binding,disordered domain specific binding,clathrin adaptor activity
P63010	AP2B1	21.1915	20.9912	20.9189	21.2383	21.0596	20.8386	0.938552	0.956229	0.0275419	0.0194379	21.0385	21.0547	9.97289	13.7437	-0.0161408	-	-	-	True	False	False	cytosol,plasma membrane,membrane,AP-2 adaptor complex,endocytic vesicle membrane,clathrin-coated endocytic vesicle membrane,endolysosome membrane,clathrin-coated endocytic vesicle,postsynapse,glutamatergic synapse	ventricular septum development,intracellular protein transport,antigen processing and presentation of exogenous peptide antigen via MHC class II,low-density lipoprotein particle receptor catabolic process,low-density lipoprotein particle clearance,aorta development,positive regulation of endocytosis,ephrin receptor signaling pathway,clathrin coat assembly,regulation of defense response to virus b…	signal sequence binding,protein binding,clathrin binding,macromolecular complex binding,clathrin adaptor activity
Q96CW1	AP2M1	19.8285	19.3613	19.8771	20.0832	20.1934	20.1139	0.0581299	0.120472	1.2356	0.919116	19.707	20.1309	18.5467	3.97332	-0.42395	-	-	-	True	False	False	lysosomal membrane,cytosol,plasma membrane,AP-2 adaptor complex,endocytic vesicle membrane,clathrin-coated endocytic vesicle membrane,endolysosome membrane,clathrin-coated endocytic vesicle,extracellular exosome	intracellular protein transport,membrane budding,antigen processing and presentation of exogenous peptide antigen via MHC class II,receptor internalization,low-density lipoprotein particle receptor catabolic process,low-density lipoprotein particle clearance,cellular macromolecular complex assembly,ephrin receptor signaling pathway,regulation of defense response to virus by virus,Wnt signaling pa…	signal sequence binding,protein binding,lipid binding,ion channel binding,low-density lipoprotein particle receptor binding,clathrin adaptor activity
M0QYZ2;M0R0N4;P53680;X6R390	AP2S1	19.4646	19.4898	19.4782	20.0542	19.8647	17.811	0.760692	0.82219	0.118791	0.0850278	19.4776	19.5315	0.87564	60.9685	-0.0538855	-	-	-	True	False	False	;;cytosol,plasma membrane,AP-2 adaptor complex,endocytic vesicle membrane,clathrin-coated endocytic vesicle membrane,endolysosome membrane,clathrin-coated endocytic vesicle,intracellular membrane-bounded organelle;	;;intracellular protein transport,antigen processing and presentation of exogenous peptide antigen via MHC class II,regulation of endocytosis,low-density lipoprotein particle receptor catabolic process,low-density lipoprotein particle clearance,ephrin receptor signaling pathway,clathrin coat assembly,regulation of defense response to virus by virus,Wnt signaling pathway, planar cell polarity path…	;;protein binding,clathrin adaptor activity;
O00203	AP3B1	19.1619	19.0016	19.1351	19.12	19.2313	19.0548	0.642368	0.725359	0.192216	0.139447	19.1012	19.1372	5.8564	6.23238	-0.0360243	-	-	-	True	False	False	lysosomal membrane,Golgi apparatus,membrane,AP-3 adaptor complex,clathrin adaptor complex,clathrin-coated vesicle membrane,synapse,axon cytoplasm	protein targeting to lysosome,intracellular protein transport,blood coagulation,anterograde axonal transport,synaptic vesicle budding from endosome,melanosome organization,antigen processing and presentation, exogenous lipid antigen via MHC class Ib,anterograde synaptic vesicle transport,positive regulation of NK T cell differentiation,vesicle-mediated transport	protein phosphatase binding,GTP-dependent protein binding
O14617	AP3D1	19.4367	19.2067	19.2258	18.5071	18.6725	18.6317	0.00151926	0.0101702	2.81837	1.99267	19.2935	18.6054	9.05595	5.89126	0.6881	+	+	+	True	False	False	Golgi membrane,lysosomal membrane,Golgi apparatus,endosome membrane,membrane,postsynapse,glutamatergic synapse,axon cytoplasm,AP-3 adaptor complex,presynaptic endosome,terminal bouton	anterograde axonal transport,melanosome organization,endosome to melanosome transport,antigen processing and presentation, exogenous lipid antigen via MHC class Ib,anterograde synaptic vesicle transport,positive regulation of NK T cell differentiation,regulation of sequestering of zinc ion,protein localization to membrane,neurotransmitter receptor transport, postsynaptic endosome to lysosome,syna…	#N/A
Q9Y2T2	AP3M1	18.6522	18.5221	18.4877	17.8013	18.0068	18.0393	0.00252896	0.0137428	2.59706	1.86192	18.5557	17.9529	6.09522	8.71977	0.602819	+	+	+	False	True	False	lysosome,lysosomal membrane,Golgi apparatus,clathrin adaptor complex,cytoplasmic vesicle membrane,axon cytoplasm	protein targeting to lysosome,anterograde axonal transport,viral process,vesicle-mediated transport,anterograde synaptic vesicle transport	protein binding,Rab GTPase binding
P53677	AP3M2	17.7297	17.3932	17.3706	16.947	16.924	16.9975	0.0101437	0.0336172	1.9938	1.47344	17.5074	16.9565	14.4453	2.61791	0.550925	+	-	-	False	True	False	Golgi apparatus,AP-type membrane coat adaptor complex,clathrin adaptor complex,cytoplasmic vesicle membrane,axon cytoplasm	intracellular protein transport,anterograde axonal transport,vesicle-mediated transport,anterograde synaptic vesicle transport	#N/A
Q92572	AP3S1	19.3073	19.3064	19.2657	19.9566	19.7383	19.8258	0.00108354	0.00815859	2.96516	2.08838	19.2932	19.843	1.63571	7.66559	-0.549803	+	-	-	False	True	False	Golgi apparatus,AP-type membrane coat adaptor complex,AP-3 adaptor complex,transport vesicle,cytoplasmic vesicle membrane,intracellular membrane-bounded organelle,axon cytoplasm	intracellular protein transport,anterograde axonal transport,insulin receptor signaling pathway,anterograde synaptic vesicle transport,vesicle-mediated transport	protein binding
O43299	AP5Z1	17.5797	17.5818	17.0861	16.3325	16.5638	16.698	0.0108015	0.0353243	1.96652	1.45193	17.434	16.5393	18.5541	12.5813	0.894704	+	+	+	False	True	False	nucleus,nucleoplasm,cytoplasm,nuclear speck,AP-type membrane coat adaptor complex,AP-5 adaptor complex	double-strand break repair via homologous recombination,protein transport,endosomal transport	protein binding
Q99767	APBA2	#N/A	16.9318	#N/A	15.0166	15.1241	15.5241	1	1	0	0	16.9318	15.2386	0	19.2404	1.69329	-	+	-	False	True	False	synaptic vesicle,Requires Ontology,plasma membrane,cytoplasm,synapse,dendritic spine	in utero embryonic development,nervous system development,locomotory behavior,regulation of gene expression,protein transport,multicellular organism growth,regulation of synaptic vesicle exocytosis,chemical synaptic transmission	protein binding,identical protein binding,beta-amyloid binding
A0A075B7G8;J3KPL8;O00213	APBB1	15.5707	15.6587	16.3918	16.2365	14.881	15.9176	0.707613	0.779318	0.150204	0.108285	15.923	15.7841	33.344	42.5172	0.138858	-	-	-	False	True	False	;;nucleus,nucleoplasm,cytoplasm,plasma membrane,nuclear speck,lamellipodium,growth cone,macromolecular complex,presynaptic membrane,neuronal cell body,dendritic spine,main axon,synapse,postsynaptic membrane,perinuclear region of cytoplasm,growth cone lamellipodium,growth cone filopodium	;;negative regulation of transcription from RNA polymerase II promoter,double-strand break repair,regulation of transcription, DNA-templated,apoptotic process,cellular response to DNA damage stimulus,cell cycle arrest,signal transduction,axonogenesis,response to iron ion,positive regulation of neuron projection development,negative regulation of cell growth,positive regulation of apoptotic proces…	;;beta-amyloid binding,chromatin binding,protein binding,transcription factor binding,ubiquitin protein ligase binding,histone binding,macromolecular complex binding,tau protein binding,proline-rich region binding
P25054	APC	18.2958	18.7373	18.0798	18.3001	18.3418	18.3639	0.863306	0.903811	0.0638355	0.0439223	18.3974	18.3355	23.8985	2.23635	0.0618975	-	-	-	False	True	False	kinetochore,nucleus,nucleoplasm,cytoplasm,centrosome,cytosol,plasma membrane,bicellular tight junction,lateral plasma membrane,catenin complex,lamellipodium,beta-catenin destruction complex,ruffle membrane,perinuclear region of cytoplasm,Wnt signalosome,microtubule,cell-cell adherens junction,cytoplasmic microtubule	mitotic cytokinesis,cellular response to DNA damage stimulus,negative regulation of microtubule depolymerization,cell cycle arrest,mitotic spindle assembly checkpoint,cell adhesion,negative regulation of cell proliferation,insulin receptor signaling pathway,positive regulation of cell death,Wnt signaling pathway,cell migration,protein deubiquitination,positive regulation of cell migration,positiv…	protein binding,beta-catenin binding,microtubule binding,protein kinase regulator activity,protein kinase binding,ubiquitin protein ligase binding,identical protein binding,gamma-catenin binding,microtubule plus-end binding,dynein complex binding,cadherin binding
C9JIF9;P13798	APEH	14.8316	#N/A	17.7012	16.5196	16.3453	16.8088	0.805344	0.858231	0.0940186	0.0663957	16.8862	16.5707	107.379	16.4821	0.315482	-	-	-	False	False	False	;extracellular region,cytosol,nuclear membrane,extracellular exosome,ficolin-1-rich granule lumen	;translational termination,proteolysis,neutrophil degranulation,beta-amyloid metabolic process	;RNA binding,serine-type endopeptidase activity,protein binding,omega peptidase activity,identical protein binding
P27695	APEX1	19.8124	19.8115	19.8156	19.7949	19.7911	19.7122	0.155897	0.250564	0.807162	0.601081	19.8132	19.7666	0.146756	3.20487	0.0465791	-	-	-	True	False	False	nuclear chromosome, telomeric region,nucleus,nucleoplasm,transcription factor complex,nucleolus,cytoplasm,mitochondrion,endoplasmic reticulum,centrosome,ribosome,nuclear speck,perinuclear region of cytoplasm	telomere maintenance,DNA repair,base-excision repair,base-excision repair, base-free sugar-phosphate removal,DNA recombination,aging,negative regulation of smooth muscle cell migration,regulation of apoptotic process,regulation of mRNA stability,cell redox homeostasis,oxidation-reduction process,cellular response to hydrogen peroxide,cellular response to cAMP,cellular response to peptide hormone …	DNA binding,damaged DNA binding,double-stranded telomeric DNA binding,transcription coactivator activity,transcription corepressor activity,RNA binding,DNA-(apurinic or apyrimidinic site) lyase activity,endonuclease activity,endodeoxyribonuclease activity,RNA-DNA hybrid ribonuclease activity,phosphodiesterase I activity,uracil DNA N-glycosylase activity,protein binding,phosphoric diester hydrolas…
G3V1C3;Q9BZZ5	API5	19.5091	19.6765	19.5393	19.7511	19.4306	19.7694	0.568548	0.661558	0.245233	0.179432	19.5768	19.6585	6.27598	12.6754	-0.0816834	-	-	-	True	False	False	;nucleus,spliceosomal complex,cytoplasm,membrane,nuclear speck	;apoptotic process,negative regulation of apoptotic process,negative regulation of fibroblast apoptotic process	;RNA binding,protein binding,fibroblast growth factor binding
Q06481	APLP2	20.0069	20.0278	20.0301	18.9859	18.9769	19.4018	0.00303707	0.0151725	2.51754	1.81894	20.0216	19.1356	0.884944	17.5521	0.886069	+	+	+	True	False	False	nucleus,endoplasmic reticulum lumen,plasma membrane,membrane,integral component of membrane,platelet alpha granule membrane,extracellular exosome	platelet degranulation,G-protein coupled receptor signaling pathway,negative regulation of endopeptidase activity,post-translational protein modification,cellular protein metabolic process	DNA binding,serine-type endopeptidase inhibitor activity,protein binding,heparin binding,identical protein binding,transition metal ion binding
Q9HDC9	APMAP	20.0018	20.0429	20.0205	19.3926	19.1434	19.2917	0.000526599	0.00538734	3.27852	2.26863	20.0218	19.2795	1.42797	8.61038	0.742324	+	+	+	True	False	False	cell surface,membrane,integral component of membrane,endoplasmic reticulum	biological_process,biosynthetic process	arylesterase activity,strictosidine synthase activity
P04114	APOB	18.6544	18.2861	18.5653	18.643	18.4805	18.5361	0.692905	0.767973	0.159326	0.114654	18.5103	18.5548	12.897	5.77156	-0.0445202	-	-	-	False	True	False	extracellular region,extracellular space,cytoplasm,early endosome,endoplasmic reticulum lumen,endoplasmic reticulum membrane,smooth endoplasmic reticulum,cytosol,plasma membrane,endosome membrane,clathrin-coated endocytic vesicle membrane,endosome lumen,vesicle lumen,mature chylomicron,chylomicron remnant,very-low-density lipoprotein particle,low-density lipoprotein particle,intermediate-density …	retinoid metabolic process,in utero embryonic development,toll-like receptor signaling pathway,triglyceride mobilization,receptor-mediated endocytosis,spermatogenesis,nervous system development,cholesterol metabolic process,fertilization,response to virus,response to carbohydrate,post-embryonic development,response to selenium ion,positive regulation of gene expression,positive regulation of macr…	protein binding,phospholipid binding,heparin binding,lipase binding,low-density lipoprotein particle receptor binding,Requires Ontology
Q9NRW3	APOBEC3C	18.3962	18.2627	18.2836	16.9747	17.0677	16.8243	7.8289e-05	0.0019808	4.1063	2.70316	18.3154	16.959	5.03931	8.42457	1.35635	+	+	+	False	True	False	nucleus,cytoplasm,cytoplasmic mRNA processing body	cytidine deamination,negative regulation of transposition,viral process,negative regulation of viral genome replication,innate immune response,DNA demethylation,DNA cytosine deamination,negative regulation of single stranded viral RNA replication via double stranded DNA intermediate,cytidine to uridine editing,defense response to virus	RNA binding,protein binding,zinc ion binding,cytidine deaminase activity
B0YIW2;P02656	APOC3	19.5937	18.2074	18.2232	16.9865	16.6408	16.4205	0.0150834	0.0444195	1.8215	1.35243	18.8319	16.7016	60.2406	20.0869	2.13027	+	+	+	True	False	False	;extracellular region,extracellular space,early endosome,very-low-density lipoprotein particle,intermediate-density lipoprotein particle,spherical high-density lipoprotein particle,chylomicron,Requires Ontology,extracellular exosome	;retinoid metabolic process,triglyceride metabolic process,G-protein coupled receptor signaling pathway,negative regulation of triglyceride catabolic process,negative regulation of very-low-density lipoprotein particle remodeling,negative regulation of very-low-density lipoprotein particle clearance,negative regulation of high-density lipoprotein particle clearance,negative regulation of low-dens…	;phospholipid binding,cholesterol binding,enzyme regulator activity,lipase inhibitor activity,high-density lipoprotein particle receptor binding
J3KQL8;Q9BQE5	APOL2	16.5031	16.4864	15.9749	17.2921	#N/A	#N/A	1	1	0	0	16.3414	17.2921	19.437	0	-0.950704	-	+	-	False	True	False	;extracellular region,endoplasmic reticulum membrane,membrane	;lipid metabolic process,lipid transport,acute-phase response,multicellular organism development,cholesterol metabolic process,lipoprotein metabolic process,maternal process involved in female pregnancy	;receptor binding,high-density lipoprotein particle binding,lipid binding
O95445;Q5SRP5	APOM	19.8101	19.7637	19.4425	19.9289	19.9431	19.8112	0.144734	0.236911	0.839429	0.625415	19.6811	19.8956	13.3131	4.94557	-0.21448	-	-	-	False	True	False	extracellular region,very-low-density lipoprotein particle,low-density lipoprotein particle,high-density lipoprotein particle,discoidal high-density lipoprotein particle,spherical high-density lipoprotein particle;	retinoid metabolic process,response to glucose,cholesterol efflux,high-density lipoprotein particle remodeling,high-density lipoprotein particle assembly,high-density lipoprotein particle clearance,negative regulation of plasma lipoprotein particle oxidation,lipoprotein metabolic process,cholesterol homeostasis,reverse cholesterol transport,cellular oxidant detoxification;	lipid transporter activity,phospholipid binding,antioxidant activity;
H7C1U8;Q9BUR5	APOO	19.5818	19.2751	19.1732	19.2361	19.3022	19.3089	0.651121	0.733053	0.186338	0.134865	19.354	19.2828	15.159	2.76683	0.0712566	-	-	-	False	False	False	;Golgi membrane,extracellular region,extracellular space,mitochondrion,endoplasmic reticulum membrane,cytosol,integral component of mitochondrial inner membrane,very-low-density lipoprotein particle,low-density lipoprotein particle,high-density lipoprotein particle,MICOS complex	;lipid transport,cristae formation	;protein binding
A0A087WYF7;Q6UXV4	APOOL	17.5141	17.8483	17.6351	18.5433	18.2591	18.1516	0.0128326	0.0397117	1.89168	1.40108	17.6725	18.3276	11.8884	14.3799	-0.655118	+	+	+	False	True	False	;extracellular region,mitochondrion,platelet alpha granule lumen,MICOS complex	;platelet degranulation,cristae formation	;protein binding
E9PG40;P05067	APP	19.4189	19.464	19.7839	18.2177	17.9946	18.3794	0.0010588	0.0080757	2.97519	2.09282	19.5649	18.2058	14.2625	13.2232	1.35914	+	+	+	False	True	False	;extracellular region,extracellular space,nuclear envelope lumen,cytoplasm,endosome,early endosome,endoplasmic reticulum lumen,smooth endoplasmic reticulum,rough endoplasmic reticulum,Golgi apparatus,Golgi lumen,Golgi-associated vesicle,cytosol,plasma membrane,integral component of plasma membrane,clathrin-coated pit,cell-cell junction,synaptic vesicle,cell surface,integral component of membrane,…	;microglial cell activation,positive regulation of protein phosphorylation,suckling behavior,astrocyte activation involved in immune response,platelet degranulation,mRNA polyadenylation,regulation of translation,protein phosphorylation,cellular copper ion homeostasis,endocytosis,response to oxidative stress,cell adhesion,regulation of epidermal growth factor-activated receptor activity,G-protein …	;DNA binding,serine-type endopeptidase inhibitor activity,receptor binding,protein binding,heparin binding,peptidase activator activity,enzyme binding,receptor activator activity,identical protein binding,transition metal ion binding,PTB domain binding,growth factor receptor binding
Q9UKG1	APPL1	18.9385	18.4194	18.4034	18.9189	19.0015	18.8905	0.122151	0.209034	0.913102	0.679783	18.6093	18.9378	22.2058	4.03186	-0.328469	-	-	-	True	False	False	ruffle,nucleus,cytoplasm,endosome,early endosome,cytosol,plasma membrane,endosome membrane,vesicle membrane,membrane,cytoplasmic vesicle,early endosome membrane,early phagosome,macropinosome,extracellular exosome,intracellular vesicle	protein import into nucleus,cell cycle,signal transduction,transforming growth factor beta receptor signaling pathway,cell proliferation,insulin receptor signaling pathway,regulation of fibroblast migration,adiponectin-activated signaling pathway,regulation of toll-like receptor 4 signaling pathway,cellular response to hepatocyte growth factor stimulus,regulation of innate immune response,regulat…	phosphatidylserine binding,protein binding,phosphatidylinositol binding,identical protein binding,protein homodimerization activity,protein kinase B binding,macromolecular complex binding,beta-tubulin binding
P07741	APRT	18.8423	19.281	19.2615	18.8851	18.7114	18.9856	0.178117	0.276243	0.749294	0.558708	19.142	18.8651	16.2619	9.4859	0.276863	-	-	-	True	False	False	extracellular region,nucleoplasm,cytoplasm,cytosol,secretory granule lumen,extracellular exosome	purine ribonucleoside salvage,lactation,grooming behavior,cellular response to insulin stimulus,purine-containing compound salvage,neutrophil degranulation,AMP salvage,adenine salvage	AMP binding,adenine binding,adenine phosphoribosyltransferase activity
O60306	AQR	15.5757	16.6111	16.4813	16.1663	17.0063	16.8811	0.330932	0.437586	0.480261	0.358937	16.2903	16.7291	34.2543	28.4222	-0.438784	-	-	-	False	True	False	nucleus,nucleoplasm,membrane,U2-type catalytic step 2 spliceosome,catalytic step 2 spliceosome,spliceosomal complex	mRNA splicing, via spliceosome,transcription-coupled nucleotide-excision repair	RNA binding,RNA helicase activity,protein binding,ATP binding,mRNA binding
Q96P48	ARAP1	16.5964	16.4007	16.3396	#N/A	#N/A	13.0221	1	1	0	0	16.4498	13.0221	9.478	0	3.42769	-	+	-	False	True	False	nucleoplasm,Golgi apparatus,cytosol,plasma membrane,Golgi cisterna membrane,intracellular membrane-bounded organelle,cytoplasmic vesicle,trans-Golgi network	positive regulation of receptor recycling,signal transduction,regulation of cell shape,actin filament reorganization involved in cell cycle,positive regulation of GTPase activity,positive regulation of epidermal growth factor receptor signaling pathway,regulation of small GTPase mediated signal transduction,regulation of cellular component movement,positive regulation of filopodium assembly,negat…	GTPase activator activity,protein binding,phosphatidylinositol-3,4,5-trisphosphate binding,type 1 angiotensin receptor binding,metal ion binding
P48444	ARCN1	20.6028	21.0663	21.1254	21.4286	21.4254	21.0273	0.163064	0.259074	0.787643	0.586576	20.9497	21.3057	18.6479	15.1954	-0.355982	-	-	-	True	False	False	Golgi membrane,endoplasmic reticulum membrane,cytosol,membrane,COPI vesicle coat,transport vesicle,COPI-coated vesicle	intracellular protein transport,ER to Golgi vesicle-mediated transport,retrograde vesicle-mediated transport, Golgi to ER,adult locomotory behavior,cerebellar Purkinje cell layer maturation,pigmentation,Golgi localization	RNA binding
P84077	ARF1	17.9097	18.1609	19.0601	19.6896	19.5547	19.3221	0.0350297	0.082466	1.45556	1.08373	18.4655	19.53	44.6441	12.6479	-1.06448	-	+	-	True	False	False	Golgi membrane,late endosome,peroxisomal membrane,trans-Golgi network,cytosol,focal adhesion,postsynaptic density,sarcomere,COPI-coated vesicle,cell leading edge,macromolecular complex,neuron projection,postsynaptic membrane,perinuclear region of cytoplasm,extracellular exosome,glutamatergic synapse,plasma membrane,Golgi apparatus,cytoplasm	regulation of receptor internalization,phosphatidylinositol biosynthetic process,cellular copper ion homeostasis,actin filament organization,antigen processing and presentation of exogenous peptide antigen via MHC class II,regulation of Arp2/3 complex-mediated actin nucleation,very-low-density lipoprotein particle assembly,interleukin-12-mediated signaling pathway,positive regulation of catalytic…	magnesium ion binding,RNA binding,GTPase activity,protein binding,GDP binding,protein domain specific binding,protein heterodimerization activity,phospholipase D activator activity,GTP binding
C9JAK5;P18085	ARF4	17.9006	18.4328	18.3973	18.5209	18.457	18.5338	0.20764	0.309226	0.682689	0.509724	18.2631	18.5043	19.2929	2.82759	-0.241179	-	-	-	False	False	False	;cytosol,membrane,ruffle membrane,dendritic spine,extracellular exosome,glutamatergic synapse,Golgi apparatus,plasma membrane,cytoplasm	;protein ADP-ribosylation,ER to Golgi vesicle-mediated transport,retrograde vesicle-mediated transport, Golgi to ER,epidermal growth factor receptor signaling pathway,brain development,learning,cell migration,activation of phospholipase D activity,negative regulation of apoptotic process,apical protein localization,establishment or maintenance of epithelial cell apical/basal polarity,positive reg…	;GTPase activity,ARF guanyl-nucleotide exchange factor activity,epidermal growth factor receptor binding,protein binding,GTP binding
P84085	ARF5	18.1768	18.0769	18.0341	18.2332	17.9681	18.0289	0.842423	0.887893	0.0744696	0.0516392	18.0972	18.0812	5.12097	9.82114	0.0159505	-	-	-	False	False	False	perinuclear region of cytoplasm,extracellular exosome,Golgi apparatus,cytoplasm,plasma membrane	retrograde vesicle-mediated transport, Golgi to ER,Golgi to plasma membrane transport,vesicle-mediated transport,intracellular protein transport	GTPase activity,protein binding,GTP binding
P62330	ARF6	18.2363	17.8001	17.7044	#N/A	#N/A	14.4777	1	1	0	0	17.9327	14.4777	20.4921	0	3.45503	-	+	-	False	True	False	ruffle,endosome,Golgi apparatus,cytosol,plasma membrane,focal adhesion,cell cortex,membrane,endocytic vesicle,filopodium membrane,early endosome membrane,cleavage furrow,recycling endosome membrane,extracellular exosome,Flemming body,presynapse,glutamatergic synapse,cytoplasm	liver development,cell cycle,cell adhesion,vesicle-mediated transport,positive regulation of actin filament polymerization,cortical actin cytoskeleton organization,endocytic recycling,myeloid cell apoptotic process,protein localization to cell surface,regulation of Rac protein signal transduction,protein localization to endosome,negative regulation of receptor-mediated endocytosis,synaptic vesicl…	GTPase activity,protein binding,GTP binding,thioesterase binding,protein N-terminus binding
Q8N6T3	ARFGAP1	19.0443	18.9474	18.9767	18.792	18.6169	18.745	0.0104091	0.0343274	1.98259	1.46436	18.99	18.7198	3.46382	6.19619	0.270189	+	-	-	False	False	False	cytosol,postsynaptic density,synapse,Golgi membrane	ER to Golgi vesicle-mediated transport,retrograde vesicle-mediated transport, Golgi to ER,protein transport,IRE1-mediated unfolded protein response,positive regulation of GTPase activity,regulation of endocytosis,regulation of ARF protein signal transduction	GTPase activator activity,protein binding,metal ion binding
G5E9L0;Q8N6H7	ARFGAP2	18.3936	18.4253	18.3716	18.3925	18.3951	18.4992	0.450708	0.55264	0.346105	0.257558	18.397	18.4298	1.87407	4.26801	-0.0327857	-	-	-	False	True	False	;Golgi membrane,Golgi apparatus,cytosol,plasma membrane,COPI vesicle coat,trans-Golgi network	;ER to Golgi vesicle-mediated transport,retrograde vesicle-mediated transport, Golgi to ER,protein transport,positive regulation of GTPase activity,COPI coating of Golgi vesicle	;metal ion binding,GTPase activator activity
Q9NP61	ARFGAP3	17.3275	16.9734	15.7228	16.7943	16.4845	17.1433	0.811942	0.863642	0.0904748	0.063666	16.8206	16.8325	48.6595	22.8504	-0.0119056	-	-	-	False	True	False	Golgi membrane,Golgi apparatus,cytosol,membrane,trans-Golgi network,COPI vesicle coat	intracellular protein transport,ER to Golgi vesicle-mediated transport,retrograde vesicle-mediated transport, Golgi to ER,protein secretion,vesicle-mediated transport,positive regulation of GTPase activity,COPI coating of Golgi vesicle	GTPase activator activity,protein binding,metal ion binding
Q9Y6D5	ARFGEF2	16.2336	17.0154	16.3539	#N/A	14.6222	#N/A	1	1	0	0	16.577	14.6222	30.9403	0	1.95479	-	+	-	False	True	False	Golgi membrane,trans-Golgi network,microtubule organizing center,cytosol,axonemal microtubule,membrane,cell junction,cytoplasmic vesicle,asymmetric synapse,symmetric synapse,dendritic spine,perinuclear region of cytoplasm,recycling endosome	receptor recycling,exocytosis,Golgi to plasma membrane transport,endosome organization,endomembrane system organization,protein transport,regulation of ARF protein signal transduction,positive regulation of tumor necrosis factor production,intracellular signal transduction,vesicle-mediated transport	guanyl-nucleotide exchange factor activity,ARF guanyl-nucleotide exchange factor activity,protein binding,myosin binding,protein kinase A regulatory subunit binding,GABA receptor binding
Q5TH69	ARFGEF3	16.9388	17.503	16.9585	16.8218	16.4709	16.1671	0.070798	0.140343	1.14998	0.852808	17.158	16.5114	23.4035	22.7464	0.646599	-	+	-	False	True	False	integral component of membrane,transport vesicle membrane	negative regulation of phosphatase activity,regulation of ARF protein signal transduction	ARF guanyl-nucleotide exchange factor activity
P53367	ARFIP1	18.2292	18.2875	18.1915	18.0103	18.0488	18.3959	0.538858	0.635715	0.268525	0.196738	18.2366	18.1624	3.36217	15.2656	0.074261	-	-	-	False	False	False	Golgi membrane,cytosol,trans-Golgi network membrane,cytoplasm	intracellular protein transport,regulation of protein secretion	protein domain specific binding,phosphatidylinositol-4-phosphate binding,phospholipid binding
A0A087X1E4;P53365	ARFIP2	16.9658	#N/A	17.6892	17.5091	17.4098	16.6408	0.772317	0.831699	0.112204	0.0800337	17.3724	17.2352	34.732	29.5196	0.137146	-	-	-	False	True	False	;ruffle,cytoplasm,cytosol,plasma membrane,cell cortex,trans-Golgi network membrane	;small GTPase mediated signal transduction,lamellipodium assembly,actin cytoskeleton organization,ruffle organization,intracellular protein transport	;protein binding,GTP binding,protein domain specific binding,GTP-dependent protein binding,identical protein binding,cadherin binding,Rac GTPase binding,phosphatidylinositol-4-phosphate binding,phospholipid binding
Q13795	ARFRP1	12.3061	13.3513	#N/A	15.6071	15.1845	15.2466	0.0096148	0.0322504	2.01706	1.49147	12.9213	15.3584	49.0971	16.4055	-2.43707	+	+	+	False	True	False	Golgi apparatus,trans-Golgi network,cytosol,membrane,trans-Golgi network membrane	signal transduction,gastrulation,protein localization to Golgi apparatus,retrograde transport, endosome to Golgi,Golgi to plasma membrane protein transport,intracellular protein transport	GTPase activity,protein binding,GTP binding
P05089	ARG1	17.2404	#N/A	14.0087	18.7722	18.2635	18.2127	0.107281	0.190226	0.969475	0.720731	16.3864	18.4391	114.209	22.5492	-2.0527	-	+	-	False	True	False	extracellular region,extracellular space,nucleus,mitochondrial outer membrane,cytosol,azurophil granule lumen,specific granule lumen,neuron projection,neuronal cell body,cytoplasm	urea cycle,liver development,positive regulation of endothelial cell proliferation,adaptive immune response,arginine catabolic process,aging,response to herbicide,response to manganese ion,response to zinc ion,response to selenium ion,regulation of L-arginine import,response to amine,lung development,collagen biosynthetic process,response to vitamin A,response to vitamin E,negative regulation of …	arginase activity,protein binding,manganese ion binding
P78540	ARG2	18.2711	17.9258	17.9527	17.8394	17.9122	18.2115	0.715585	0.785646	0.145339	0.104773	18.0586	17.9969	13.7707	14.0843	0.0617285	-	-	-	False	True	False	mitochondrial matrix,cytoplasm,mitochondrion	urea cycle,ureteric bud development,adaptive immune response,negative regulation of type 2 immune response,nitric oxide biosynthetic process,striated muscle contraction,negative regulation of tumor necrosis factor production,innate immune response,regulation of interleukin-1 beta secretion,negative regulation of macrophage inflammatory protein 1 alpha production,negative regulation of chemokine (…	arginase activity,manganese ion binding
Q9NWB6	ARGLU1	17.676	17.6067	17.5707	16.9803	17.8598	17.8455	0.857668	0.899729	0.0666809	0.0458882	17.6185	17.6161	3.73073	30.8717	0.00237349	-	-	-	False	True	False	nucleoplasm,mitochondrion	#N/A	protein binding,cadherin binding
Q07960	ARHGAP1	18.8499	18.5764	18.5857	18.8065	17.4949	17.6159	0.178155	0.276243	0.749201	0.558708	18.6763	18.102	11.0767	54.5995	0.574315	-	-	-	False	True	False	cytoplasm,cytosol,endosome membrane,perinuclear region of cytoplasm,extracellular exosome,sorting endosome	small GTPase mediated signal transduction,Rho protein signal transduction,positive regulation of signal transduction,endosomal transport,transferrin transport,positive regulation of GTPase activity,regulation of small GTPase mediated signal transduction,negative regulation of endocytic recycling	SH3/SH2 adaptor activity,GTPase activator activity,protein binding,SH3 domain binding,Rab GTPase binding,cadherin binding
Q1RLN5;Q8IWW6	ARHGAP12	16.7136	17.4877	16.8724	#N/A	16.7921	16.4991	0.326313	0.432694	0.486365	0.363819	17.0646	16.653	29.8602	14.3082	0.411579	-	-	-	False	True	False	;phagocytic cup,cytosol,cytoplasm	;morphogenesis of an epithelial sheet,phagocytosis, engulfment,actin filament organization,signal transduction,positive regulation of GTPase activity,regulation of small GTPase mediated signal transduction,negative regulation of small GTPase mediated signal transduction,regulation of GTPase activity	;GTPase activator activity
Q68EM7	ARHGAP17	19.6067	19.4212	19.4028	18.9927	18.8921	18.9161	0.00163743	0.0105703	2.78584	1.97591	19.4799	18.9343	7.97794	3.6726	0.54561	+	-	-	False	False	False	nucleus,cytosol,plasma membrane,bicellular tight junction,cytoplasm	signal transduction,positive regulation of GTPase activity,regulation of small GTPase mediated signal transduction,regulation of actin cytoskeleton organization,calcium ion regulated exocytosis,actin filament organization	protein binding,SH3 domain binding,GTPase activator activity,Rac GTPase binding
Q8N392	ARHGAP18	16.1811	16.2543	16.2411	16.0034	15.9511	15.752	0.0154628	0.0451718	1.81071	1.34513	16.2258	15.9061	2.68553	8.97987	0.319687	+	-	-	False	True	False	cytoplasm,cytosol,plasma membrane,nuclear speck	small GTPase mediated signal transduction,regulation of cell shape,regulation of actin filament polymerization,regulation of actin cytoskeleton organization,positive regulation of GTPase activity,regulation of small GTPase mediated signal transduction,regulation of cell motility	GTPase activator activity,cadherin binding
Q14CB8;R4GMS4	ARHGAP19	18.7029	#N/A	#N/A	17.3185	18.6646	#N/A	1	1	0	0	18.7029	18.1431	0	61.5697	0.559798	-	-	-	False	True	False	nucleus,cytosol,plasma membrane,intracellular membrane-bounded organelle,cytoplasm;	signal transduction,positive regulation of GTPase activity,regulation of small GTPase mediated signal transduction;	GTPase activator activity;
A0A0A0MSK6;Q13017	ARHGAP5	16.7051	16.5672	16.7761	16.2458	17.4118	16.5089	0.917905	0.9421	0.0372022	0.0259028	16.6854	16.8126	7.27468	45.0901	-0.127245	-	-	-	False	True	False	;cytoplasm,endoplasmic reticulum,cytosol,plasma membrane	;cell adhesion,Rho protein signal transduction,mammary gland development,positive regulation of GTPase activity,regulation of small GTPase mediated signal transduction	;GTPase activity,GTPase activator activity,protein binding,GTP binding,SH2 domain binding
B1AHC2;B1AHF8;F8W6F4;F8WCV8;P85298	ARHGAP8	17.3432	17.2152	17.2811	17.3197	17.3166	17.2793	0.553103	0.649426	0.257194	0.18747	17.2808	17.3053	4.43447	1.55088	-0.0245048	-	-	-	False	True	False	;;;;cytosol	;;;;signal transduction,positive regulation of GTPase activity,regulation of small GTPase mediated signal transduction,positive regulation of ERK1 and ERK2 cascade	;;;;GTPase activator activity,protein binding
J3KTF8;J3QQX2;P52565	ARHGDIA	18.3456	18.0375	18.0886	17.919	17.6775	17.7095	0.0331891	0.0791626	1.479	1.10148	18.1636	17.7727	11.7591	9.30424	0.390939	-	-	-	False	True	False	;;cytosol,cytoskeleton,extracellular exosome,membrane	;;negative regulation of cell adhesion,regulation of Rho protein signal transduction,negative regulation of apoptotic process,positive regulation of GTPase activity,negative regulation of axonogenesis,positive regulation of axonogenesis,regulation of small GTPase mediated signal transduction,semaphorin-plexin signaling pathway,regulation of actin cytoskeleton reorganization,Rho protein signal tra…	;;GTPase activator activity,protein binding,Rho GDP-dissociation inhibitor activity,Rac GTPase binding
M0QZR4;Q92888	ARHGEF1	17.8932	17.6929	17.6882	17.5753	18.0023	18.6017	0.378917	0.484956	0.421456	0.314297	17.7613	18.1217	8.29138	36.1593	-0.360437	-	-	-	False	True	False	;cytoplasm,cytosol,plasma membrane	;G-protein coupled receptor signaling pathway,Rho protein signal transduction,regulation of Rho protein signal transduction,positive regulation of apoptotic process,positive regulation of GTPase activity,regulation of small GTPase mediated signal transduction	;G-protein coupled receptor binding,RNA binding,Rho guanyl-nucleotide exchange factor activity,GTPase activator activity,protein binding
E9PMR6;Q9NZN5	ARHGEF12	16.7664	16.6203	16.5196	17.2119	17.072	17.1575	0.00341958	0.016288	2.46603	1.78813	16.639	17.1483	8.65861	4.85864	-0.509275	+	-	-	False	True	False	;cytoplasm,cytosol,membrane,extracellular exosome	;G-protein coupled receptor signaling pathway,Rho protein signal transduction,regulation of Rho protein signal transduction,positive regulation of apoptotic process,positive regulation of GTPase activity,regulation of small GTPase mediated signal transduction	;G-protein coupled receptor binding,Rho guanyl-nucleotide exchange factor activity,GTPase activator activity,protein binding
A0A087WZG4;A0A3B3IPE9;Q6ZSZ5	ARHGEF18	14.9784	15.8979	15.7208	16.7597	17.1282	17.5392	0.0111169	0.0359814	1.95402	1.44392	15.5839	17.1775	30.5381	26.9758	-1.59356	+	+	+	False	True	False	cytosol,plasma membrane;;cytosol,cytoskeleton,plasma membrane,apical plasma membrane,cell junction,apical part of cell,extracellular exosome	small GTPase mediated signal transduction,regulation of Rho protein signal transduction;;transforming growth factor beta receptor signaling pathway,G-protein coupled receptor signaling pathway,small GTPase mediated signal transduction,regulation of cell shape,actin cytoskeleton organization,regulation of Rho protein signal transduction,positive regulation of apoptotic process,regulation of small …	nucleic acid binding,Rho guanyl-nucleotide exchange factor activity;;nucleic acid binding,guanyl-nucleotide exchange factor activity,Rho guanyl-nucleotide exchange factor activity,metal ion binding
Q92974;V9GYM8	ARHGEF2	18.0383	17.9955	18.0484	18.1082	17.9558	18.1881	0.464166	0.565751	0.333327	0.247375	18.0276	18.0872	1.93625	8.07646	-0.0596456	-	-	-	False	True	False	podosome,cytoplasm,Golgi apparatus,spindle,cytosol,cytoskeleton,microtubule,bicellular tight junction,focal adhesion,cytoplasmic vesicle,vesicle,ruffle membrane,macromolecular complex,neuronal cell body,dendritic shaft,glutamatergic synapse,Requires Ontology;	establishment of mitotic spindle orientation,cell morphogenesis,intracellular protein transport,actin filament organization,negative regulation of microtubule depolymerization,G-protein coupled receptor signaling pathway,positive regulation of interleukin-6 production,positive regulation of tumor necrosis factor production,regulation of Rho protein signal transduction,intracellular signal transdu…	Rho guanyl-nucleotide exchange factor activity,protein binding,microtubule binding,transcription factor binding,zinc ion binding,Rho GTPase binding,Rac guanyl-nucleotide exchange factor activity,Rac GTPase binding;
B1ALK7	ARHGEF7	19.7938	19.5932	19.6734	19.8229	19.9668	19.6684	0.27154	0.377956	0.566166	0.422559	19.6892	19.8245	7.04159	10.3112	-0.13533	-	-	-	True	False	False	#N/A	#N/A	#N/A
O14497	ARID1A	#N/A	#N/A	#N/A	14.3662	14.454	14.09	0	0	0	0	0	14.3116	0	12.7513	0	+	#N/A	#N/A	False	True	True	nuclear chromatin,nucleus,nucleoplasm,SWI/SNF complex,brahma complex,npBAF complex,nBAF complex	negative regulation of transcription from RNA polymerase II promoter,formation of primary germ layer,neural tube closure,cardiac chamber development,optic cup formation involved in camera-type eye development,nucleosome disassembly,chromatin remodeling,maintenance of chromatin silencing,regulation of transcription from RNA polymerase II promoter,embryo implantation,stem cell population maintenanc…	RNA polymerase II transcription factor activity, sequence-specific DNA binding,DNA binding,transcription coactivator activity,protein binding,ligand-dependent nuclear receptor binding,nucleosome binding
A0A3F2YNW7;Q8NFD5	ARID1B	16.0588	15.9179	#N/A	15.7167	#N/A	15.7639	0.0792493	0.152099	1.101	0.817873	15.99	15.7405	6.90151	2.31575	0.249559	-	-	-	False	True	False	;nucleoplasm,cytosol,plasma membrane,SWI/SNF complex,brahma complex,nBAF complex	;response to ischemia,chromatin remodeling,regulation of transcription from RNA polymerase II promoter,neuron-neuron synaptic transmission,chromatin-mediated maintenance of transcription,dendritic spine development,dendritic cell dendrite assembly,cellular response to angiotensin	;RNA polymerase II transcription factor activity, sequence-specific DNA binding,DNA binding,transcription coactivator activity,protein binding
Q9Y4X5	ARIH1	18.1139	17.6474	17.1692	#N/A	#N/A	#N/A	0	0	0	0	17.6946	0	32.2491	0	0	+	#N/A	#N/A	False	True	True	ubiquitin ligase complex,cytoplasm,cytosol,Cajal body,nuclear body,Lewy body,Cul2-RING ubiquitin ligase complex,SCF ubiquitin ligase complex,Cul3-RING ubiquitin ligase complex,Cul4A-RING E3 ubiquitin ligase complex	ubiquitin-dependent protein catabolic process,protein ubiquitination,positive regulation of proteasomal ubiquitin-dependent protein catabolic process,protein polyubiquitination	ubiquitin-protein transferase activity,protein binding,zinc ion binding,ubiquitin-like protein transferase activity,ubiquitin conjugating enzyme binding,ubiquitin protein ligase binding,ubiquitin protein ligase activity
O95376	ARIH2	18.6217	15.177	15.6557	16.1015	15.8465	14.914	0.48931	0.590434	0.310416	0.228829	17.3234	15.7037	126.465	38.0334	1.6197	-	+	-	False	True	False	nucleus,nucleoplasm,cytoplasm,Cul5-RING ubiquitin ligase complex,ubiquitin ligase complex	protein polyubiquitination,ubiquitin-dependent protein catabolic process,multicellular organism development,protein ubiquitination,developmental cell growth,protein K63-linked ubiquitination,protein K48-linked ubiquitination,hematopoietic stem cell proliferation,positive regulation of protein targeting to mitochondrion,positive regulation of proteasomal ubiquitin-dependent protein catabolic proce…	ubiquitin-protein transferase activity,protein binding,zinc ion binding,ubiquitin conjugating enzyme binding,ubiquitin protein ligase activity
B4DZG7;F8VYN9;P40616	ARL1	16.6983	#N/A	#N/A	14.1159	13.4804	#N/A	1	1	0	0	16.6983	13.8329	0	30.6546	2.86544	-	+	-	False	True	False	;;cytoplasm,Golgi apparatus,trans-Golgi network,cytosol,trans-Golgi network membrane	;;Golgi organization,toxin metabolic process,activation of phospholipase D activity,protein localization to Golgi apparatus,retrograde transport, endosome to Golgi,Golgi vesicle transport,vesicle-mediated transport,intracellular protein transport	;;GTPase activity,GTP binding,enzyme activator activity,protein domain specific binding,metal ion binding
Q3SXY8	ARL13B	10.9654	16.6484	16.4994	15.863	16.015	14.0184	0.778669	0.836433	0.108647	0.0775686	16.0056	15.5347	84.319	56.7595	0.470814	-	-	-	False	True	False	cilium,axoneme,ciliary membrane,Requires Ontology,motile cilium	heart looping,smoothened signaling pathway,dorsal/ventral pattern formation,response to lithium ion,neural tube patterning,interneuron migration from the subpallium to the cortex,formation of radial glial scaffolds,cilium morphogenesis,left/right axis specification,Requires Ontology,receptor localization to nonmotile primary cilium	protein binding,GTP binding
E9PRK7;Q8N8R7	ARL14EP	#N/A	17.2805	15.7216	16.2088	16.3383	16.1168	0.666088	0.746158	0.176469	0.127169	16.7021	16.2241	69.7447	7.75685	0.477944	-	-	-	False	True	False	;nucleus,nucleolus,cytosol,plasma membrane,focal adhesion,intracellular membrane-bounded organelle	;	;protein binding
A0A087WUW9;Q9NXU5	ARL15	17.6813	17.6223	17.5201	17.2185	17.5926	17.2596	0.120274	0.206572	0.91983	0.684928	17.6094	17.3669	5.60906	14.7258	0.242561	-	-	-	False	True	False	;extracellular exosome	;biological_process	;molecular_function,GTP binding
P36404	ARL2	18.9427	18.8958	18.6952	18.4548	18.2169	19.303	0.611098	0.698092	0.213889	0.156088	18.8485	18.737	8.89586	42.0661	0.111427	-	-	-	True	False	False	nucleus,nucleolus,mitochondrial intermembrane space,mitochondrial matrix,Golgi apparatus,centrosome,cytosol,focal adhesion,lateral plasma membrane,cilium,microtubule cytoskeleton,cytoplasm	tubulin complex assembly,centrosome cycle,positive regulation of cell-substrate adhesion,regulation of microtubule polymerization,positive regulation of microtubule polymerization,negative regulation of GTPase activity,regulation of insulin secretion,maintenance of protein location in nucleus,bicellular tight junction assembly	GTPase activity,GTPase inhibitor activity,protein binding,GTP binding,GDP binding
P36405	ARL3	17.7717	17.4625	17.4583	18.2135	17.5865	17.5521	0.409153	0.512367	0.388114	0.290419	17.5718	17.8174	12.8708	27.3795	-0.245639	-	-	-	False	True	False	Golgi membrane,nucleus,Golgi apparatus,centrosome,spindle microtubule,cytoplasmic microtubule,cilium,midbody,photoreceptor connecting cilium,extracellular exosome,microtubule cytoskeleton,cytoplasm	mitotic cytokinesis,kidney development,post-Golgi vesicle-mediated transport,Golgi to plasma membrane transport,smoothened signaling pathway,small GTPase mediated signal transduction,intraciliary transport,photoreceptor cell development,cilium morphogenesis,protein localization to cilium,protein localization to ciliary membrane	magnesium ion binding,GTPase activity,protein binding,GTP binding,microtubule binding,GDP binding,GTPase activating protein binding
H3BPJ2;Q15041	ARL6IP1	18.3762	18.5096	18.4765	18.5278	18.2227	18.5047	0.753446	0.816233	0.122948	0.0881857	18.4552	18.425	4.76369	11.3584	0.0302455	-	-	-	False	True	False	;endoplasmic reticulum membrane,cytosol,membrane,integral component of endoplasmic reticulum membrane,integral component of membrane,Sec61 translocon complex	;positive regulation of L-glutamate transport,apoptotic process,negative regulation of apoptotic process,negative regulation of cysteine-type endopeptidase activity involved in apoptotic process,endoplasmic reticulum tubular network assembly,endoplasmic reticulum tubular network membrane organization,cotranslational protein targeting to membrane	;protein binding,identical protein binding
A0A0C4DG62;F8WCT1;Q66PJ3	ARL6IP4	19.0202	18.7681	18.8422	18.7395	18.5955	18.5517	0.0574949	0.119658	1.24037	0.922059	18.8808	18.6311	9.12104	6.90965	0.24966	-	-	-	False	False	False	;;nucleus,nucleolus,nuclear speck	;;mRNA processing,RNA splicing	;;RNA binding,protein binding
O75915	ARL6IP5	18.8317	18.8016	18.7117	18.9058	18.8964	18.8664	0.0467767	0.102673	1.32997	0.988543	18.7826	18.8896	4.28466	1.4222	-0.107034	-	-	-	False	True	False	endoplasmic reticulum membrane,cytoskeleton,plasma membrane,membrane,integral component of membrane	negative regulation of L-glutamate transport,intrinsic apoptotic signaling pathway in response to oxidative stress,negative regulation of mitochondrial membrane potential,L-glutamate transport,positive regulation of stress-activated MAPK cascade,positive regulation of apoptotic process,positive regulation of cysteine-type endopeptidase activity involved in apoptotic process	molecular_function,protein binding
Q96BM9	ARL8A	18.083	18.1428	18.028	18.6695	18.7085	18.572	0.000418786	0.00492851	3.37801	2.30728	18.0854	18.6512	3.98103	4.8279	-0.565782	+	-	-	True	False	False	cytoplasm,lysosomal membrane,plasma membrane,membrane,cell junction,midbody,late endosome membrane,azurophil granule membrane,synapse,spindle midzone,extracellular exosome,ficolin-1-rich granule membrane,axon cytoplasm,vacuolar membrane	cell cycle,chromosome segregation,anterograde axonal transport,protein transport,neutrophil degranulation,cell division	GTPase activity,protein binding,GTP binding,alpha-tubulin binding,beta-tubulin binding
Q9NVJ2	ARL8B	17.6815	17.0256	16.7281	16.2577	16.312	16.1624	0.0341358	0.0810594	1.46679	1.0912	17.2016	16.2454	35.1577	5.21021	0.956258	-	+	-	False	True	False	cytoplasm,membrane,cell junction,midbody,late endosome membrane,synapse,spindle midzone,extracellular exosome,axon cytoplasm,lysosomal membrane,vacuolar membrane	cell cycle,chromosome segregation,anterograde axonal transport,protein transport,lysosome localization,cell division	GTPase activity,protein binding,GTP binding,GDP binding,alpha-tubulin binding,beta-tubulin binding
Q9NVT9	ARMC1	17.8229	17.6575	17.786	#N/A	17.4738	16.865	0.0889243	0.165015	1.05098	0.782477	17.7572	17.2013	5.92965	29.4007	0.555934	-	-	-	False	False	False	#N/A	metal ion transport	protein binding,metal ion binding
Q8N2F6	ARMC10	17.914	17.8039	17.9615	17.8218	17.2579	17.2186	0.0831453	0.157268	1.08016	0.80336	17.8946	17.4601	5.54344	24.7007	0.434488	-	-	-	False	True	False	mitochondrion,endoplasmic reticulum,endoplasmic reticulum membrane,integral component of membrane	regulation of growth	#N/A
Q6NXE6	ARMC6	18.1681	18.1229	17.9912	18.233	16.9233	16.5258	0.169923	0.267087	0.769748	0.573348	18.096	17.4218	6.27823	65.9179	0.674233	-	+	-	True	False	False	cytosol	hematopoietic progenitor cell differentiation	#N/A
C9J2I1;C9JAA7;C9JBY2;G5E9V6;Q8IUR7	ARMC8	16.1819	15.7747	15.8515	16.69	16.5746	16.6581	0.00554249	0.0226357	2.2563	1.64521	15.9471	16.6417	15.4978	4.098	-0.694656	+	+	+	False	True	False	;;;;ubiquitin ligase complex,extracellular region,nucleus,cytoplasm,specific granule lumen,tertiary granule lumen,GID complex	;;;;neutrophil degranulation,proteasome-mediated ubiquitin-dependent protein catabolic process	;;;;protein binding
Q9UH62	ARMCX3	16.4552	16.6914	16.2846	17.1262	17.0479	16.8995	0.0155501	0.0453962	1.80827	1.34298	16.4868	17.0276	14.2797	7.88164	-0.540829	+	-	-	False	True	False	nucleus,integral component of mitochondrial outer membrane	cellular protein localization,positive regulation of transcription from RNA polymerase II promoter	#N/A
Q92747	ARPC1A	19.6161	19.1809	19.037	19.2456	19.0714	18.952	0.386251	0.492734	0.41313	0.307387	19.2996	19.0947	21.6923	10.316	0.204823	-	-	-	False	False	False	nucleus,cytosol,Arp2/3 protein complex,actin cytoskeleton,site of double-strand break,extracellular exosome	actin cytoskeleton organization,Fc-gamma receptor signaling pathway involved in phagocytosis,ephrin receptor signaling pathway,membrane organization,Arp2/3 complex-mediated actin nucleation	actin binding,actin filament binding
O15143	ARPC1B	17.8098	17.6621	17.5592	17.5845	17.4164	17.2786	0.0939336	0.17234	1.02718	0.763615	17.6807	17.4319	8.79057	10.6593	0.248773	-	-	-	False	True	False	nucleus,cytosol,Arp2/3 protein complex,focal adhesion,actin cytoskeleton,tubulobulbar complex,extracellular exosome	response to estradiol,Arp2/3 complex-mediated actin nucleation,Fc-gamma receptor signaling pathway involved in phagocytosis,response to estrogen,ephrin receptor signaling pathway	structural constituent of cytoskeleton,protein binding,actin filament binding
O15144	ARPC2	18.1879	18.1432	18.143	18.3717	18.1121	18.1225	0.635961	0.720115	0.19657	0.142598	18.1582	18.2072	1.80082	10.4665	-0.0489962	-	-	-	True	False	False	nucleus,endosome,cytosol,Arp2/3 protein complex,focal adhesion,actin cytoskeleton,lamellipodium,site of double-strand break,muscle cell projection membrane,neuron projection,extracellular exosome,glutamatergic synapse	positive regulation of lamellipodium assembly,actin filament polymerization,Arp2/3 complex-mediated actin nucleation,Fc-gamma receptor signaling pathway involved in phagocytosis,ephrin receptor signaling pathway,membrane organization,actin polymerization-dependent cell motility,positive regulation of substrate adhesion-dependent cell spreading	structural constituent of cytoskeleton,protein binding,actin filament binding
O15145	ARPC3	19.893	19.64	19.6008	19.7211	19.5692	19.8176	0.944641	0.960355	0.0247332	0.0175684	19.7172	19.7062	11.2952	8.59142	0.0109426	-	-	-	False	True	False	nucleus,cytosol,Arp2/3 protein complex,focal adhesion,actin cytoskeleton,membrane,lamellipodium,filamentous actin,site of double-strand break,Requires Ontology,extracellular exosome	Arp2/3 complex-mediated actin nucleation,Fc-gamma receptor signaling pathway involved in phagocytosis,ephrin receptor signaling pathway,membrane organization,actin polymerization-dependent cell motility,cellular response to nerve growth factor stimulus	structural constituent of cytoskeleton,protein binding,actin filament binding
P59998	ARPC4	18.8124	18.8814	18.7878	19.0883	19.2746	19.2014	0.00408574	0.0183995	2.38873	1.73519	18.8277	19.1901	3.38627	6.45712	-0.36238	+	-	-	True	False	False	nucleus,cytosol,Arp2/3 protein complex,site of double-strand break,cell projection,extracellular exosome	actin filament polymerization,Arp2/3 complex-mediated actin nucleation,Fc-gamma receptor signaling pathway involved in phagocytosis,actin nucleation,ephrin receptor signaling pathway,membrane organization	structural constituent of cytoskeleton,protein binding,enzyme binding,protein binding, bridging,actin filament binding
O15511	ARPC5	19.1668	19.439	19.1023	18.9063	18.8841	18.8613	0.0276212	0.0694366	1.55876	1.15841	19.2436	18.884	12.734	1.56041	0.359561	-	-	-	True	False	False	extracellular region,nucleus,endosome,cytosol,Arp2/3 protein complex,focal adhesion,actin cytoskeleton,lamellipodium,growth cone,secretory granule lumen,site of double-strand break,extracellular exosome,ficolin-1-rich granule lumen,cytoplasm	smooth muscle cell migration,cell migration,orbitofrontal cortex development,maintenance of cell polarity,actin cytoskeleton organization,Arp2/3 complex-mediated actin nucleation,Fc-gamma receptor signaling pathway involved in phagocytosis,neutrophil degranulation,ephrin receptor signaling pathway,actin filament network formation,membrane organization,Requires Ontology,lamellipodium organization	structural constituent of cytoskeleton,protein binding,actin filament binding
Q9BPX5	ARPC5L	19.0039	18.9833	18.8778	18.304	18.7172	18.7378	0.065692	0.13251	1.18249	0.87775	18.9561	18.5997	4.63024	16.0678	0.356386	-	-	-	True	False	False	focal adhesion,extracellular exosome,glutamatergic synapse,cytoplasm,Arp2/3 protein complex	biological_process,cell migration,Arp2/3 complex-mediated actin nucleation	molecular_function,protein binding,actin filament binding
P32121	ARRB2	17.7909	18.1523	17.929	16.696	16.6282	16.7673	0.000363903	0.00465361	3.43901	2.33221	17.9651	16.6983	12.7938	4.82415	1.26684	+	+	+	False	True	False	nucleus,cytoplasm,endosome,cytosol,plasma membrane,clathrin-coated pit,postsynaptic density,basolateral plasma membrane,endocytic vesicle,cytoplasmic vesicle,dendritic spine,intracellular membrane-bounded organelle,postsynaptic membrane	negative regulation of protein phosphorylation,G-protein coupled receptor internalization,desensitization of G-protein coupled receptor protein signaling pathway by arrestin,positive regulation of receptor internalization,transcription from RNA polymerase II promoter,transforming growth factor beta receptor signaling pathway,G-protein coupled receptor signaling pathway,dopamine receptor signaling…	G-protein coupled receptor binding,receptor binding,protein binding,enzyme binding,protein domain specific binding,ubiquitin protein ligase binding,alpha-1A adrenergic receptor binding,alpha-1B adrenergic receptor binding,angiotensin receptor binding,type 1 angiotensin receptor binding,D1 dopamine receptor binding,follicle-stimulating hormone receptor binding,type 2A serotonin receptor binding,pl…
P15848	ARSB	16.599	16.584	16.5348	17.2792	16.3721	16.5395	0.602697	0.691077	0.219901	0.160474	16.5729	16.7865	2.31482	35.5528	-0.213642	-	-	-	False	True	False	extracellular region,mitochondrion,lysosome,endoplasmic reticulum lumen,rough endoplasmic reticulum,Golgi apparatus,cell surface,azurophil granule lumen,lysosomal lumen,extracellular exosome,ficolin-1-rich granule lumen	autophagy,lysosome organization,lysosomal transport,central nervous system development,response to nutrient,response to pH,regulation of epithelial cell migration,positive regulation of neuron projection development,chondroitin sulfate catabolic process,neutrophil degranulation,response to estrogen,response to methylmercury,colon epithelial cell migration	N-acetylgalactosamine-4-sulfatase activity,arylsulfatase activity,metal ion binding
A0A1B0GTM3;A0A1B0GTP7;A0A1B0GTZ5;A0A1B0GUA4;A0A1B0GUE3;A0A1B0GUG1;A0A1B0GUH5;A0A1B0GUW4;A0A1B0GV06;A0A1B0GW68;E7EMM4;Q13510	ASAH1	18.4403	18.3109	18.2289	17.4807	17.5018	17.4502	0.000179042	0.00301997	3.74705	2.52	18.3294	17.4777	7.44269	1.79545	0.851651	+	+	+	False	True	False	;;;;;;;;;;;extracellular region,extracellular space,nucleus,lysosome,lysosomal lumen,extracellular exosome,tertiary granule lumen,ficolin-1-rich granule lumen,early endosome,endoplasmic reticulum	;;;;;;;;;;;glycosphingolipid metabolic process,keratinocyte differentiation,neutrophil degranulation,sphingosine biosynthetic process,ceramide biosynthetic process,ceramide catabolic process,regulation of steroid biosynthetic process,Requires Ontology,cellular response to tumor necrosis factor	;;;;;;;;;;;hydrolase activity, acting on carbon-nitrogen (but not peptide) bonds, in linear amides,ceramidase activity,Requires Ontology,hydrolase activity, acting on carbon-nitrogen (but not peptide) bonds
F6TX30;Q9NWX5	ASB6	16.7886	16.8989	16.9766	#N/A	#N/A	#N/A	0	0	0	0	16.8901	0	6.50557	0	0	+	#N/A	#N/A	False	True	True	;cytosol	;protein ubiquitination,intracellular signal transduction,post-translational protein modification	;protein binding
E9PQZ6	ASCC1	16.6417	16.3987	16.7531	17.8139	17.2123	16.6238	0.159955	0.255688	0.796003	0.592289	16.6053	17.2975	12.2663	40.4817	-0.692199	-	+	-	False	True	False	#N/A	#N/A	#N/A
Q9H1I8	ASCC2	18.1355	18.2149	18.161	18.6498	18.5128	18.4487	0.00453888	0.0197511	2.34305	1.70441	18.1709	18.5396	2.82357	7.20151	-0.368695	+	-	-	False	True	False	nucleus,nucleoplasm,nuclear speck,activating signal cointegrator 1 complex	DNA dealkylation involved in DNA repair,regulation of transcription, DNA-templated	ubiquitin binding
Q8N3C0	ASCC3	18.5032	18.2528	18.2295	18.7306	18.5123	18.4616	0.117275	0.202977	0.930796	0.692553	18.3339	18.5729	10.81	10.1332	-0.239033	-	-	-	False	True	False	intracellular,nucleus,nucleoplasm,cytosol,membrane,nuclear speck,activating signal cointegrator 1 complex	DNA dealkylation involved in DNA repair,cell proliferation,DNA duplex unwinding	RNA binding,protein binding,ATP binding,3'-5' DNA helicase activity,helicase activity
L0R819;U3KQ49;U3KQP1;U3KQP6	ASDURF	18.3578	17.9977	18.1222	18.9929	18.6128	18.2001	0.153909	0.248569	0.812736	0.604553	18.167	18.6379	12.8814	27.0783	-0.470886	-	-	-	False	True	False	cytoplasm;;;	;;;	;;;
Q9Y294	ASF1A	#N/A	#N/A	#N/A	#N/A	#N/A	#N/A	1	1	0	0	0	0	0	0	0	-	#N/A	-	False	False	False	nuclear chromatin,nucleus,nucleoplasm,macromolecular complex	osteoblast differentiation,DNA repair,nucleosome assembly,DNA replication-dependent nucleosome assembly,DNA replication-independent nucleosome assembly,negative regulation of chromatin silencing,muscle cell differentiation	chromatin binding,protein binding,histone binding
K7ELW9;Q9NVP2	ASF1B	#N/A	16.7841	#N/A	16.2513	16.2321	16.1844	1	1	0	0	16.7841	16.2229	0	2.37656	0.561228	-	-	-	False	True	False	;nuclear chromatin,nucleoplasm,macromolecular complex	;blastocyst hatching,DNA replication-dependent nucleosome assembly,DNA replication-independent nucleosome assembly,spermatogenesis,cell differentiation	;protein binding,histone binding
O95671	ASMTL	12.6762	#N/A	#N/A	14.935	14.8051	14.9364	1	1	0	0	12.6762	14.8935	0	5.14573	-2.21722	-	+	-	False	True	False	cytosol	biological_process,nucleotide metabolic process,methylation	molecular_function,protein binding,O-methyltransferase activity,NADH pyrophosphatase activity,nucleoside-triphosphate diphosphatase activity
A0A087WXS7;O43681	ASNA1	19.6859	19.6141	19.6644	18.8682	19.1742	18.9863	0.00214312	0.0124667	2.66895	1.90425	19.6551	19.0151	2.54031	10.8095	0.640012	+	+	+	False	True	False	;nucleus,nucleolus,cytoplasm,endoplasmic reticulum membrane,extracellular exosome,GET complex	;arsenite transport,IRE1-mediated unfolded protein response,tail-anchored membrane protein insertion into ER membrane,posttranslational protein targeting to membrane	;protein binding,ATP binding,arsenite transmembrane transporter activity,metal ion binding,ATPase activity
P08243	ASNS	16.2554	17.1027	16.0855	16.3554	15.9528	16.1745	0.393732	0.497825	0.404799	0.302924	16.5533	16.1703	40.3917	13.8464	0.383043	-	-	-	False	True	False	cytosol	liver development,asparagine biosynthetic process,glutamine metabolic process,cellular amino acid biosynthetic process,response to light stimulus,response to mechanical stimulus,response to toxic substance,response to methotrexate,response to follicle-stimulating hormone,cellular response to hormone stimulus,PERK-mediated unfolded protein response,cellular response to glucose starvation,negative …	asparagine synthase (glutamine-hydrolyzing) activity,protein binding,ATP binding,protein homodimerization activity,cofactor binding
Q12797	ASPH	20.3337	18.6954	18.4896	18.3547	18.7835	18.7523	0.416544	0.519548	0.380339	0.284374	19.4266	18.643	75.9071	15.7284	0.783646	-	+	-	False	True	False	endoplasmic reticulum,endoplasmic reticulum membrane,plasma membrane,integral component of membrane,cortical endoplasmic reticulum,sarcoplasmic reticulum membrane	muscle contraction,pattern specification process,negative regulation of cell proliferation,electron transport chain,regulation of protein stability,ion transmembrane transport,limb morphogenesis,peptidyl-aspartic acid hydroxylation,positive regulation of proteolysis,palate development,face morphogenesis,activation of cysteine-type endopeptidase activity,regulation of protein depolymerization,regu…	peptide-aspartate beta-dioxygenase activity,structural molecule activity,calcium ion binding,protein binding,structural constituent of muscle,electron carrier activity,Requires Ontology
Q8IZT6	ASPM	17.0392	16.6219	16.7803	16.5311	16.603	16.8584	0.394557	0.498502	0.40389	0.302333	16.8241	16.6711	14.806	12.2237	0.153025	-	-	-	False	True	False	nucleus,cytoplasm,centrosome,apical plasma membrane,midbody,microtubule minus-end,meiotic spindle,mitotic spindle pole	neuron migration,positive regulation of neuroblast proliferation,spindle organization,spermatogenesis,male gonad development,forebrain neuroblast division,cerebral cortex development,negative regulation of neuron differentiation,negative regulation of asymmetric cell division,oogenesis,developmental growth,regulation of meiotic cell cycle,spindle localization,maintenance of centrosome location,po…	calmodulin binding
Q8NBU5	ATAD1	18.6545	18.578	18.507	19.0695	18.8784	18.9171	0.00654791	0.0250726	2.1839	1.6008	18.5811	18.9574	5.1173	7.11889	-0.376305	+	-	-	False	False	False	peroxisomal membrane,membrane,cell junction,postsynaptic membrane	positive regulation of receptor internalization,learning,memory,negative regulation of synaptic transmission, glutamatergic	ATP binding,ATPase activity
Q9NVI7	ATAD3A	21.327	21.2398	21.164	21.9584	21.8005	21.8791	0.000632679	0.0060271	3.19882	2.21989	21.2452	21.8808	5.66406	5.47062	-0.635592	+	+	+	True	False	False	mitochondrion,mitochondrial inner membrane,integral component of membrane,mitochondrial nucleoid	regulation of cell growth,negative regulation of apoptotic process,mitochondrion organization	ATP binding,zinc ion binding
Q5T9A4	ATAD3B	19.7909	19.5309	19.5758	18.8441	19.0777	18.9074	0.0029147	0.0148481	2.53541	1.82833	19.6371	18.9465	9.85507	8.5067	0.690595	+	+	+	True	False	False	mitochondrion,mitochondrial inner membrane,plasma membrane,secretory granule membrane,ficolin-1-rich granule membrane	neutrophil degranulation,mitochondrion organization	ATP binding,zinc ion binding
P18850	ATF6	16.7976	16.7411	#N/A	16.9455	17.6715	17.2562	0.15125	0.245358	0.820303	0.610199	16.7696	17.3219	2.76547	25.4866	-0.552311	-	-	-	False	True	False	Golgi membrane,nucleus,nuclear envelope,nucleoplasm,endoplasmic reticulum,endoplasmic reticulum membrane,Golgi apparatus,cytosol,membrane,integral component of endoplasmic reticulum membrane	eye development,regulation of transcription from RNA polymerase II promoter,protein folding,signal transduction,visual perception,endoplasmic reticulum unfolded protein response,ATF6-mediated unfolded protein response,positive regulation of apoptotic process,positive regulation of transcription from RNA polymerase II promoter,positive regulation of ATF6-mediated unfolded protein response,positive…	transcription regulatory region sequence-specific DNA binding,RNA polymerase II regulatory region sequence-specific DNA binding,RNA polymerase II core promoter proximal region sequence-specific DNA binding,RNA polymerase II transcription factor activity, sequence-specific DNA binding,transcriptional activator activity, RNA polymerase II transcription regulatory region sequence-specific binding,tr…
E7EVC7;Q676U5	ATG16L1	16.2207	16.5232	16.1158	#N/A	#N/A	#N/A	0	0	0	0	16.2971	0	15.067	0	0	+	#N/A	#N/A	False	True	True	;autophagosome,cytosol,axoneme,pre-autophagosomal structure membrane,autophagosome membrane	;autophagosome assembly,protein transport,macroautophagy,protein homooligomerization,negative stranded viral RNA replication	;protein binding,ubiquitin-like protein transferase activity,identical protein binding,GTPase binding
H7C3T2;Q2TAZ0	ATG2A	18.0644	17.6728	15.8926	16.4131	16.9506	16.7599	0.505139	0.605189	0.296589	0.218109	17.468	16.7247	60.2843	18.314	0.743334	-	+	-	False	True	False	;nucleus,lipid particle,cytosol,pre-autophagosomal structure membrane,intracellular membrane-bounded organelle,pre-autophagosomal structure,extrinsic component of membrane	;autophagosome assembly,mitophagy	;protein binding
Q9NT62	ATG3	19.0236	18.8584	18.8695	18.7394	18.8824	18.9785	0.595644	0.684017	0.225013	0.164933	18.9191	18.8701	6.51044	8.26483	0.0490718	-	-	-	False	True	False	cytoplasmic ubiquitin ligase complex,cytosol	autophagosome assembly,cellular protein modification process,protein targeting to membrane,macroautophagy,protein ubiquitination,mitochondrial fragmentation involved in apoptotic process,negative regulation of phagocytosis,regulation of cilium assembly,mitophagy	protein binding,Atg8 ligase activity,Atg12 transferase activity,ubiquitin-like protein transferase activity,enzyme binding
C9JIK8;C9JQ72;F2Z2K8;Q9Y4P1	ATG4B	18.6155	17.8295	17.8271	18.0775	18.0207	17.936	0.780158	0.83746	0.107817	0.0770359	18.1409	18.0126	33.7395	4.91241	0.12829	-	-	-	False	True	False	;;;cytosol	;;;proteolysis,autophagy,protein transport,macroautophagy,positive regulation of protein catabolic process,protein delipidation,autophagosome assembly	;;;endopeptidase activity,protein binding,cysteine-type peptidase activity,cysteine-type endopeptidase activity
Q7Z3C6	ATG9A	17.6883	17.5431	17.8183	18.5715	18.3903	18.3935	0.00151236	0.0101674	2.82035	1.99279	17.6876	18.4543	9.50503	7.32947	-0.766697	+	+	+	False	True	False	pre-autophagosomal structure,endosome,late endosome,endoplasmic reticulum membrane,trans-Golgi network,synaptic vesicle,membrane,integral component of membrane,late endosome membrane,intracellular membrane-bounded organelle,recycling endosome,autophagosome membrane,autophagosome	autophagosome assembly,protein transport,response to nutrient levels,late nucleophagy,mitophagy,protein localization to pre-autophagosomal structure	protein binding
P31939	ATIC	19.075	18.9526	19.0127	17.3167	18.2176	18.2399	0.0236709	0.0617834	1.62578	1.20913	19.0143	17.9838	4.24296	32.0765	1.03048	-	+	-	False	False	False	cytosol,plasma membrane,membrane,extracellular exosome	brainstem development,nucleobase-containing compound metabolic process,'de novo' IMP biosynthetic process,nucleoside metabolic process,purine ribonucleoside monophosphate biosynthetic process,response to inorganic substance,cerebellum development,cerebral cortex development,animal organ regeneration,dihydrofolate metabolic process,tetrahydrofolate biosynthetic process,cellular response to interle…	protein homodimerization activity,cadherin binding,phosphoribosylaminoimidazolecarboxamide formyltransferase activity,IMP cyclohydrolase activity
Q8NHH9	ATL2	18.7014	18.6207	18.6054	18.806	18.3751	17.7371	0.341485	0.449016	0.466628	0.347738	18.6431	18.3706	3.60467	35.3855	0.272492	-	-	-	False	True	False	endoplasmic reticulum,endoplasmic reticulum membrane,membrane,integral component of membrane,endoplasmic reticulum tubular network membrane	endoplasmic reticulum organization,Golgi organization,protein homooligomerization,endoplasmic reticulum tubular network membrane organization,ER to Golgi vesicle-mediated transport	GTPase activity,protein binding,identical protein binding,GTP binding
A0A067XG54;Q8NB49	ATP11C	17.7611	17.527	17.7144	19.9513	17.7072	18.2257	0.231828	0.336505	0.634834	0.473008	17.671	18.9642	8.39792	85.5411	-1.29318	-	+	-	False	True	False	;lysosomal membrane,endoplasmic reticulum,endoplasmic reticulum membrane,plasma membrane,integral component of membrane,trans-Golgi network,recycling endosome	;pre-B cell differentiation,ion transmembrane transport,phospholipid translocation,positive regulation of B cell differentiation	;magnesium ion binding,protein binding,ATP binding,Requires Ontology
Q9HD20	ATP13A1	18.222	18.2368	18.2519	18.5385	18.9166	18.7896	0.0101233	0.0335968	1.99468	1.4737	18.237	18.7567	1.03605	13.0365	-0.519709	+	-	-	False	False	False	endoplasmic reticulum membrane,membrane,integral component of membrane	biological_process,ion transmembrane transport,manganese ion transmembrane transport,cellular calcium ion homeostasis	molecular_function,ATP binding,manganese-transporting ATPase activity,ATPase activity,metal ion binding
A0A2R8Y635;A0A2R8YDN7;Q9H7F0	ATP13A3	16.8594	16.4761	17.6975	17.5948	17.5127	17.8174	0.165217	0.261849	0.781945	0.581949	17.104	17.6475	45.1549	11.1508	-0.543442	-	-	-	False	True	False	;;cell,membrane,integral component of membrane	;;cation transport,cellular calcium ion homeostasis	;;ATP binding,ATPase activity,metal ion binding
P05023	ATP1A1	22.4746	22.3973	22.3966	22.2544	22.3394	22.2778	0.0217879	0.058291	1.66178	1.2344	22.4233	22.291	3.13684	3.06324	0.132308	-	-	-	True	False	False	endosome,endoplasmic reticulum,Golgi apparatus,plasma membrane,sodium:potassium-exchanging ATPase complex,caveola,postsynaptic density,intercalated disc,membrane,integral component of membrane,basolateral plasma membrane,apical plasma membrane,T-tubule,macromolecular complex,sarcolemma,melanosome,extracellular exosome,extracellular vesicle	regulation of the force of heart contraction,regulation of sodium ion transport,cellular sodium ion homeostasis,regulation of blood pressure,establishment or maintenance of transmembrane electrochemical gradient,dephosphorylation,cellular potassium ion homeostasis,negative regulation of glucocorticoid biosynthetic process,ion transmembrane transport,sodium ion export from cell,response to drug,ne…	sodium:potassium-exchanging ATPase activity,protein binding,ATP binding,phosphatase activity,protein kinase binding,protein domain specific binding,ankyrin binding,potassium ion binding,sodium ion binding,ADP binding,phosphatidylinositol 3-kinase binding,chaperone binding,steroid hormone binding
P05026	ATP1B1	18.315	18.3123	18.304	18.3662	18.1171	18.1586	0.279194	0.385417	0.554094	0.414069	18.3104	18.2181	0.39813	9.4583	0.0922978	-	-	-	False	True	False	plasma membrane,sodium:potassium-exchanging ATPase complex,caveola,intercalated disc,membrane,basolateral plasma membrane,apical plasma membrane,sarcolemma,extracellular exosome,extracellular vesicle	response to hypoxia,cellular calcium ion homeostasis,cellular sodium ion homeostasis,cell adhesion,establishment or maintenance of transmembrane electrochemical gradient,regulation of gene expression,regulation of cardiac muscle contraction by calcium ion signaling,cellular potassium ion homeostasis,positive regulation of ATPase activity,ion transmembrane transport,sodium ion export from cell,pro…	ATPase activator activity,protein binding,protein C-terminus binding,protein kinase binding,MHC class II protein complex binding,ATPase binding,sodium:potassium-exchanging ATPase activity,ATP binding,drug binding,ATPase activity,potassium ion binding,sodium ion binding
P54709	ATP1B3	21.6972	21.8043	21.7351	22.1446	22.1203	21.9687	0.00630893	0.0244966	2.20004	1.61089	21.7462	22.0799	3.78569	6.4836	-0.333707	+	-	-	False	False	False	plasma membrane,sodium:potassium-exchanging ATPase complex,caveola,melanosome,extracellular exosome	cellular sodium ion homeostasis,establishment or maintenance of transmembrane electrochemical gradient,cellular potassium ion homeostasis,positive regulation of ATPase activity,ion transmembrane transport,sodium ion export from cell,protein stabilization,leukocyte migration,protein localization to plasma membrane,membrane repolarization,positive regulation of potassium ion transmembrane transport…	ATPase activator activity,sodium:potassium-exchanging ATPase activity,ATPase binding
P16615	ATP2A2	19.5421	19.2896	19.4375	18.9546	19.0333	19.0181	0.00547429	0.0225079	2.26167	1.64766	19.4268	19.0024	8.72194	2.87502	0.424354	+	-	-	True	False	False	nucleoplasm,endoplasmic reticulum,endoplasmic reticulum membrane,integral component of plasma membrane,vesicle membrane,membrane,sarcoplasmic reticulum,platelet dense tubular network membrane,extrinsic component of cytoplasmic side of plasma membrane,macromolecular complex,sarcoplasmic reticulum membrane,perinuclear region of cytoplasm,Requires Ontology,ribbon synapse	regulation of the force of heart contraction,skeletal muscle contraction,ER-nucleus signaling pathway,organelle organization,cell adhesion,epidermis development,positive regulation of heart rate,transition between fast and slow fiber,cardiac muscle hypertrophy in response to stress,endoplasmic reticulum calcium ion homeostasis,positive regulation of endoplasmic reticulum calcium ion concentration…	calcium-transporting ATPase activity,calcium ion binding,protein binding,ATP binding,enzyme binding,lutropin-choriogonadotropic hormone receptor binding,S100 protein binding,calcium-transporting ATPase activity involved in regulation of cardiac muscle cell membrane potential,hydrogen-exporting ATPase activity, phosphorylative mechanism
P20020	ATP2B1	20.3764	20.3245	20.0572	20.4869	20.1254	20.3936	0.603398	0.691572	0.219396	0.160163	20.2593	20.3433	11.4828	12.6234	-0.083963	-	-	-	True	False	False	immunological synapse,nucleus,plasma membrane,integral component of plasma membrane,cytoplasmic side of plasma membrane,membrane,basolateral plasma membrane,apical plasma membrane,cell junction,dendritic spine membrane,neuronal cell body membrane,membrane raft,extracellular exosome,glutamatergic synapse,GABA-ergic synapse,integral component of presynaptic active zone membrane	negative regulation of cytokine production,regulation of vascular smooth muscle contraction,neural retina development,brain development,aging,regulation of blood pressure,response to cold,positive regulation of bone mineralization,ion transmembrane transport,regulation of cytosolic calcium ion concentration,negative regulation of cytosolic calcium ion concentration,positive regulation of calcium …	protein binding,calmodulin binding,ATP binding,calcium ion transmembrane transporter activity,ATPase activity,metal ion binding,calcium-transporting ATPase activity involved in regulation of presynaptic cytosolic calcium ion concentration,calcium-transporting ATPase activity,PDZ domain binding
P23634	ATP2B4	18.8302	18.7434	18.6705	18.9236	18.7659	18.9022	0.161653	0.257615	0.791417	0.589029	18.7495	18.8656	5.55313	5.83168	-0.116072	-	-	-	True	False	False	plasma membrane,integral component of plasma membrane,caveola,membrane,basolateral plasma membrane,Z disc,T-tubule,macromolecular complex,sperm flagellum,neuron projection,sperm principal piece,glutamatergic synapse,integral component of presynaptic active zone membrane	neural retina development,regulation of transcription from RNA polymerase II promoter,cellular calcium ion homeostasis,spermatogenesis,negative regulation of nitric oxide mediated signal transduction,urinary bladder smooth muscle contraction,hippocampus development,flagellated sperm motility,positive regulation of peptidyl-serine phosphorylation,ion transmembrane transport,negative regulation of …	calcium-transporting ATPase activity,protein binding,calmodulin binding,ATP binding,protein kinase binding,protein phosphatase 2B binding,nitric-oxide synthase inhibitor activity,metal ion binding,nitric-oxide synthase binding,scaffold protein binding,sodium channel regulator activity,PDZ domain binding
B4E2Q0;H0Y9V7;P98194	ATP2C1	17.707	17.2474	17.0436	16.8265	16.7973	16.9794	0.0850239	0.159764	1.07046	0.796521	17.36	16.87	24.3279	6.89226	0.490019	-	-	-	False	True	False	;;Golgi membrane,Golgi apparatus,trans-Golgi network,membrane,integral component of membrane	;;calcium ion transport,cellular calcium ion homeostasis,epidermis development,calcium-dependent cell-cell adhesion via plasma membrane cell adhesion molecules,actin cytoskeleton reorganization,Golgi calcium ion homeostasis,Golgi calcium ion transport,ion transmembrane transport,positive regulation of I-kappaB kinase/NF-kappaB signaling,manganese ion transmembrane transport,hydrogen ion transmemb…	;;calcium-transporting ATPase activity,ATP binding,metal ion binding,hydrogen-exporting ATPase activity, phosphorylative mechanism,manganese-transporting ATPase activity
P25705	ATP5F1A	24.6015	24.4137	24.4155	24.9845	24.9568	24.896	0.00226178	0.0128768	2.64555	1.89019	24.4796	24.9462	7.63138	3.11951	-0.466598	+	-	-	True	False	False	mitochondrion,mitochondrial inner membrane,mitochondrial proton-transporting ATP synthase complex,mitochondrial matrix,plasma membrane,membrane,proton-transporting ATP synthase complex,extracellular exosome,COP9 signalosome,mitochondrial proton-transporting ATP synthase complex, catalytic core F(1)	negative regulation of endothelial cell proliferation,lipid metabolic process,ATP biosynthetic process,cristae formation,mitochondrial ATP synthesis coupled proton transport,positive regulation of blood vessel endothelial cell migration,ATP synthesis coupled proton transport	RNA binding,protein binding,ATP binding,transmembrane transporter activity,MHC class I protein binding,angiostatin binding,proton-transporting ATP synthase activity, rotational mechanism,ATPase activity,ADP binding
P06576	ATP5F1B	24.4079	24.1275	24.1803	23.9125	23.7705	23.8251	0.0135024	0.0409669	1.86959	1.38757	24.2438	23.8372	10.5739	4.98951	0.406564	+	-	-	True	False	False	nucleus,mitochondrion,mitochondrial proton-transporting ATP synthase complex,mitochondrial proton-transporting ATP synthase, catalytic core,mitochondrial matrix,plasma membrane,cell surface,membrane,mitochondrial membrane,mitochondrial nucleoid,proton-transporting ATP synthase complex,extracellular exosome,proton-transporting ATP synthase complex, catalytic core F(1)	angiogenesis,osteoblast differentiation,generation of precursor metabolites and energy,lipid metabolic process,ATP biosynthetic process,negative regulation of cell adhesion involved in substrate-bound cell migration,mitochondrion organization,cristae formation,mitochondrial ATP synthesis coupled proton transport,positive regulation of blood vessel endothelial cell migration,regulation of intracel…	protein binding,ATP binding,transmembrane transporter activity,MHC class I protein binding,angiostatin binding,proton-transporting ATP synthase activity, rotational mechanism,proton-transporting ATPase activity, rotational mechanism,ATPase activity
P36542	ATP5F1C	21.8692	21.8158	21.7293	21.6983	21.7786	21.9228	0.95301	0.967191	0.0209025	0.0144876	21.8059	21.8029	4.86716	7.96207	0.00298632	-	-	-	True	False	False	mitochondrial proton-transporting ATP synthase complex, catalytic core F(1),mitochondrion,mitochondrial inner membrane,mitochondrial proton-transporting ATP synthase complex,mitochondrial matrix,membrane	oxidative phosphorylation,ATP biosynthetic process,cristae formation,mitochondrial ATP synthesis coupled proton transport,ATP synthesis coupled proton transport	RNA binding,transmembrane transporter activity,ATPase activity,proton-transporting ATP synthase activity, rotational mechanism
P30049	ATP5F1D	20.4077	20.6846	20.3271	20.0679	19.9678	20.1783	0.0317969	0.0770525	1.49762	1.11321	20.4814	20.0739	13.3517	7.30624	0.407525	-	-	-	True	False	False	mitochondrial proton-transporting ATP synthase complex, catalytic core F(1),mitochondrion,mitochondrial inner membrane,mitochondrial proton-transporting ATP synthase complex,mitochondrial matrix	oxidative phosphorylation,ATP biosynthetic process,aerobic respiration,mitochondrial proton-transporting ATP synthase complex assembly,cristae formation,mitochondrial ATP synthesis coupled proton transport,response to copper ion,ATP synthesis coupled proton transport	ATPase activity,transmembrane transporter activity,ATP binding,ADP binding,proton-transporting ATP synthase activity, rotational mechanism
P56381	ATP5F1E	20.9647	20.6712	20.6036	21.3256	21.2618	21.319	0.00786875	0.0282674	2.10409	1.54871	20.7552	21.3024	13.7095	2.41486	-0.547222	+	-	-	True	False	False	mitochondrial proton-transporting ATP synthase complex, catalytic core F(1),mitochondrial proton-transporting ATP synthase complex,mitochondrial matrix,mitochondrial inner membrane	ATP biosynthetic process,cristae formation,mitochondrial ATP synthesis coupled proton transport	transmembrane transporter activity,proton-transporting ATP synthase activity, rotational mechanism,ATPase activity
Q9UII2	ATP5IF1	20.9809	21.099	20.8933	20.467	20.9135	21.3455	0.767642	0.827801	0.114841	0.0820743	20.9935	20.9528	7.18584	30.0291	0.0406813	-	-	-	True	False	False	mitochondrion,cell surface	angiogenesis,negative regulation of endothelial cell proliferation,generation of precursor metabolites and energy,heme biosynthetic process,erythrocyte differentiation,negative regulation of ATPase activity,protein homooligomerization,protein homotetramerization,negative regulation of hydrolase activity,mitochondrial depolarization,reactive oxygen species metabolic process,positive regulation of …	enzyme inhibitor activity,calmodulin binding,enzyme binding,ATPase inhibitor activity,protein homodimerization activity,angiostatin binding,ATPase binding,Requires Ontology
Q96IX5	ATP5MD	16.8349	17.1529	18.7441	19.9448	19.8149	19.7046	0.0195395	0.0539946	1.70909	1.26765	17.8356	19.8248	76.218	8.35431	-1.98924	-	+	-	False	True	False	mitochondrion,mitochondrial proton-transporting ATP synthase complex,integral component of membrane	#N/A	#N/A
P56385	ATP5ME	21.8935	21.8451	21.776	22.2013	22.2103	22.0949	0.00278597	0.0144551	2.55502	1.83998	21.839	22.1698	4.07788	4.3926	-0.330733	+	-	-	True	False	False	mitochondrial proton-transporting ATP synthase complex, coupling factor F(o),mitochondrion,mitochondrial inner membrane,mitochondrial proton-transporting ATP synthase complex	ATP biosynthetic process,cristae formation,mitochondrial ATP synthesis coupled proton transport	hydrogen ion transmembrane transporter activity,transmembrane transporter activity,macromolecular complex binding,ATPase activity
P56134	ATP5MF	18.7434	18.6181	18.5865	18.8585	18.6323	18.9368	0.195932	0.296671	0.707895	0.527724	18.6509	18.8149	5.82839	10.6874	-0.163928	-	-	-	False	True	False	mitochondrial proton-transporting ATP synthase complex, coupling factor F(o),nucleus,mitochondrion,mitochondrial inner membrane,mitochondrial proton-transporting ATP synthase complex,integral component of membrane	ATP biosynthetic process,cristae formation,mitochondrial ATP synthesis coupled proton transport,hydrogen ion transmembrane transport	transmembrane transporter activity,ATPase activity
G3V325	ATP5MF-PTCD1	20.2766	20.271	20.1842	20.0426	19.6982	19.7593	0.0204001	0.055686	1.69037	1.25425	20.2445	19.8413	3.55503	13.1144	0.403225	-	-	-	False	False	False	mitochondrial matrix	tRNA 3'-end processing	tRNA binding
O75964	ATP5MG	20.6504	19.3715	20.5892	21.0072	20.9591	20.7934	0.164491	0.261044	0.783858	0.583286	20.3106	20.9228	41.5201	7.63016	-0.612121	-	+	-	False	True	False	mitochondrion,mitochondrial inner membrane,mitochondrial proton-transporting ATP synthase complex,mitochondrial proton-transporting ATP synthase complex, coupling factor F(o)	ATP biosynthetic process,cristae formation,mitochondrial ATP synthesis coupled proton transport,ATP synthesis coupled proton transport	transmembrane transporter activity,ATPase activity,proton-transporting ATP synthase activity, rotational mechanism
P56378	ATP5MPL	17.6703	15.3397	15.4407	19.0092	19.1874	18.8331	0.0203622	0.055686	1.69118	1.25425	16.5831	19.0171	97.4045	12.2608	-2.43404	-	+	-	False	True	False	cellular_component,mitochondrial proton-transporting ATP synthase complex,integral component of membrane	biological_process	molecular_function
P24539	ATP5PB	20.2785	19.3852	19.4409	20.7993	20.5329	20.7315	0.0302062	0.0740752	1.5199	1.13033	19.7625	20.6923	37.2676	9.38687	-0.929771	-	+	-	False	True	False	nucleus,nucleoplasm,mitochondrion,mitochondrial inner membrane,mitochondrial proton-transporting ATP synthase complex,mitochondrial matrix,membrane,mitochondrial proton-transporting ATP synthase complex, coupling factor F(o)	ATP biosynthetic process,substantia nigra development,cristae formation,mitochondrial ATP synthesis coupled proton transport,ATP synthesis coupled proton transport	protein binding,transmembrane transporter activity,ATPase activity,proton-transporting ATP synthase activity, rotational mechanism
O75947	ATP5PD	22.4863	22.2897	22.3794	22.966	23.1491	22.9812	0.00137548	0.00949643	2.86154	2.02244	22.3874	23.0345	6.84072	7.17732	-0.647162	+	+	+	True	False	False	nucleoplasm,mitochondrion,mitochondrial inner membrane,mitochondrial proton-transporting ATP synthase complex,mitochondrial proton-transporting ATP synthase, stator stalk	ATP biosynthetic process,cristae formation,mitochondrial ATP synthesis coupled proton transport,ATP synthesis coupled proton transport	protein binding,transmembrane transporter activity,ATPase activity,proton-transporting ATP synthase activity, rotational mechanism
P18859	ATP5PF	21.348	21.3903	21.2377	21.0172	20.9382	20.8106	0.00589518	0.023471	2.2295	1.62947	21.3268	20.9245	5.39766	7.16072	0.402276	+	-	-	False	False	False	mitochondrial proton-transporting ATP synthase complex, coupling factor F(o),extracellular space,mitochondrion,mitochondrial inner membrane,mitochondrial proton-transporting ATP synthase complex,cell surface	ATP biosynthetic process,positive regulation of heart rate,response to muscle activity,substantia nigra development,negative regulation of prostaglandin secretion,cristae formation,mitochondrial ATP synthesis coupled proton transport,positive regulation of blood pressure,negative regulation of arachidonic acid secretion	hydrogen ion transmembrane transporter activity,transmembrane transporter activity,macromolecular complex binding,ATPase activity
P48047	ATP5PO	21.844	21.8047	20.9905	21.0715	21.3511	21.3007	0.353611	0.460211	0.451475	0.337043	21.5962	21.2461	29.7369	10.0474	0.350096	-	-	-	True	False	False	nucleus,mitochondrion,mitochondrial inner membrane,mitochondrial proton-transporting ATP synthase complex,plasma membrane	ATP biosynthetic process,cristae formation,mitochondrial ATP synthesis coupled proton transport,hydrogen ion transmembrane transport	protein binding,drug binding,ATPase activity,transmembrane transporter activity,proton-transporting ATP synthase activity, rotational mechanism
Q15904	ATP6AP1	20.6351	20.2867	17.844	18.4797	18.6514	18.6783	0.325594	0.431862	0.487324	0.364655	19.9987	18.6058	69.1927	7.314	1.39294	-	+	-	False	True	False	endoplasmic reticulum membrane,endosome membrane,integral component of membrane,proton-transporting two-sector ATPase complex,endoplasmic reticulum-Golgi intermediate compartment membrane,proton-transporting V-type ATPase, V1 domain,extracellular exosome,plasma membrane proton-transporting V-type ATPase complex	cellular iron ion homeostasis,insulin receptor signaling pathway,transferrin transport,ion transmembrane transport,cellular response to increased oxygen levels,positive regulation of osteoblast differentiation,positive regulation of bone resorption,pH reduction,positive regulation of exocytosis,establishment of organelle localization,positive regulation of ERK1 and ERK2 cascade,hydrogen ion trans…	transporter activity,ATP binding,Rab GTPase binding,proton-transporting ATP synthase activity, rotational mechanism,proton-transporting ATPase activity, rotational mechanism
A0A1B0GVB9;A0A1B0GVW0;A0A1C7CYW4;O75787	ATP6AP2	17.2914	17.2555	17.1823	18.3449	18.2209	17.9356	0.00180399	0.0113044	2.74377	1.94675	17.2438	18.1771	3.83071	14.1262	-0.933352	+	+	+	True	False	False	;;;plasma membrane,external side of plasma membrane,integral component of membrane,apical plasma membrane,neuron projection,cell body,extracellular exosome,tertiary granule membrane,ficolin-1-rich granule membrane	;;;angiotensin maturation,rostrocaudal neural tube patterning,positive regulation of Wnt signaling pathway,positive regulation of transforming growth factor beta1 production,neutrophil degranulation,regulation of MAPK cascade,eye pigmentation,head morphogenesis	;;;protein binding,signaling receptor activity
Q93050	ATP6V0A1	19.7474	19.5555	19.5468	19.6229	20.7212	20.3384	0.136381	0.226891	0.865246	0.644184	19.6196	20.2959	8.02956	35.8753	-0.676303	-	+	-	False	False	False	vacuolar proton-transporting V-type ATPase, V0 domain,lysosomal membrane,Golgi apparatus,cytosol,plasma membrane,endosome membrane,integral component of membrane,nuclear speck,secretory granule membrane,phagocytic vesicle membrane,melanosome,intracellular membrane-bounded organelle,perinuclear region of cytoplasm,extracellular exosome,ficolin-1-rich granule membrane,vacuolar proton-transporting V…	vacuolar acidification,insulin receptor signaling pathway,regulation of macroautophagy,transferrin transport,ion transmembrane transport,neutrophil degranulation,phagosome acidification,toxin transport,hydrogen ion transmembrane transport	protein binding,ATPase binding,proton-transporting ATPase activity, rotational mechanism
F5H5F3;Q9Y487	ATP6V0A2	15.3768	16.575	17.0538	17.4229	17.704	17.5355	0.0734007	0.144227	1.1343	0.840954	16.4905	17.5588	51.0428	9.88866	-1.06827	-	+	-	False	True	False	;vacuolar proton-transporting V-type ATPase, V0 domain,acrosomal vesicle,lysosomal membrane,endosome membrane,integral component of membrane,phagocytic vesicle membrane,perinuclear region of cytoplasm,plasma membrane,vacuolar proton-transporting V-type ATPase complex	;cellular iron ion homeostasis,immune response,insulin receptor signaling pathway,regulation of macroautophagy,transferrin transport,ion transmembrane transport,cellular response to increased oxygen levels,phagosome acidification,hydrogen ion transmembrane transport,vacuolar acidification	;protein binding,proton-transporting ATPase activity, rotational mechanism,ATPase binding
P27449	ATP6V0C	17.5153	#N/A	#N/A	17.514	17.4116	17.4932	1	1	0	0	17.5153	17.4736	0	3.71619	0.0416617	-	-	-	False	False	False	lysosomal membrane,plasma membrane,focal adhesion,endosome membrane,phagocytic vesicle membrane,proton-transporting V-type ATPase, V0 domain,azurophil granule membrane,extracellular exosome,tertiary granule membrane,ficolin-1-rich granule membrane,integral component of membrane	insulin receptor signaling pathway,viral process,regulation of macroautophagy,positive regulation of Wnt signaling pathway,transferrin transport,ion transmembrane transport,neutrophil degranulation,phagosome acidification,hydrogen ion transmembrane transport	protein binding,ubiquitin protein ligase binding,proton-transporting ATP synthase activity, rotational mechanism,proton-transporting ATPase activity, rotational mechanism
F5GYQ1;P61421;R4GN72	ATP6V0D1	20.1081	19.946	20.0184	20.4817	20.6285	20.5295	0.0012111	0.00875492	2.91682	2.05775	20.0257	20.5479	5.64541	5.23304	-0.5222	+	-	-	False	True	False	;lysosomal membrane,synaptic vesicle,endosome membrane,membrane,apical plasma membrane,vacuolar proton-transporting V-type ATPase complex,phagocytic vesicle membrane,proton-transporting V-type ATPase, V0 domain,axon terminus,extracellular exosome,centrosome,plasma membrane proton-transporting V-type ATPase complex,early endosome;	;cellular iron ion homeostasis,brain development,insulin receptor signaling pathway,regulation of macroautophagy,transferrin transport,ion transmembrane transport,cellular response to increased oxygen levels,IRE1-mediated unfolded protein response,cilium morphogenesis,phagosome acidification,hydrogen ion transmembrane transport,vacuolar acidification,vacuolar transport;	;protein binding,macromolecular complex binding,hydrogen-exporting ATPase activity, phosphorylative mechanism,proton-transporting ATPase activity, rotational mechanism;
P38606	ATP6V1A	20.4648	20.2825	20.1084	19.9057	19.9171	20.3391	0.258769	0.364929	0.587088	0.437792	20.2926	20.0685	12.346	17.8712	0.224087	-	-	-	True	False	False	lysosomal membrane,cytosol,plasma membrane,microvillus,apical plasma membrane,proton-transporting two-sector ATPase complex,proton-transporting V-type ATPase, V1 domain,extracellular exosome,vacuolar membrane	cellular iron ion homeostasis,insulin receptor signaling pathway,regulation of macroautophagy,transferrin transport,ion transmembrane transport,cellular response to increased oxygen levels,ATP metabolic process,phagosome acidification,hydrogen ion transmembrane transport	ATP binding,proton-transporting ATPase activity, rotational mechanism
P21281	ATP6V1B2	19.9937	20.036	19.961	19.4404	19.636	19.2667	0.00725105	0.0267007	2.1396	1.57348	19.9972	19.4556	2.6092	12.8258	0.541628	+	-	-	True	False	False	ruffle,lysosomal membrane,cytosol,plasma membrane,microvillus,endomembrane system,integral component of membrane,apical plasma membrane,proton-transporting V-type ATPase, V1 domain,melanosome,intracellular membrane-bounded organelle,extracellular exosome	insulin receptor signaling pathway,regulation of macroautophagy,transferrin transport,ion transmembrane transport,ATP metabolic process,phagosome acidification,hydrogen ion transmembrane transport	protein binding,ATP binding,hydrogen ion transmembrane transporter activity,hydrolase activity,proton-transporting ATPase activity, rotational mechanism
P21283	ATP6V1C1	17.5358	17.3883	17.4513	17.7579	17.7998	17.5885	0.0294491	0.0727876	1.53093	1.13794	17.4597	17.7182	5.14889	7.60018	-0.258507	-	-	-	False	False	False	lysosomal membrane,cytosol,plasma membrane,proton-transporting two-sector ATPase complex,cytoplasmic vesicle,apical part of cell,extracellular exosome,vacuolar proton-transporting V-type ATPase, V1 domain	insulin receptor signaling pathway,regulation of macroautophagy,transferrin transport,ion transmembrane transport,phagosome acidification,hydrogen ion transmembrane transport	transporter activity,protein binding,proton-transporting ATPase activity, rotational mechanism,hydrogen-exporting ATPase activity, phosphorylative mechanism
G3V2V6;Q9Y5K8	ATP6V1D	17.361	17.4822	17.4135	15.6832	16.2069	15.6596	0.000995578	0.00784789	3.00192	2.10525	17.4198	15.8728	4.22194	22.5728	1.54692	+	+	+	False	True	False	;lysosomal membrane,cytosol,plasma membrane,membrane,proton-transporting V-type ATPase complex,specific granule membrane,extracellular exosome,centrosome,cilium	;insulin receptor signaling pathway,regulation of macroautophagy,transferrin transport,ion transmembrane transport,neutrophil degranulation,cilium morphogenesis,protein localization to cilium,phagosome acidification,hydrogen ion transmembrane transport	;protein binding,ATPase activity, coupled to transmembrane movement of substances,proton-transporting ATPase activity, rotational mechanism
P36543	ATP6V1E1	19.4189	19.3267	19.3527	20.4931	19.8763	19.7033	0.0525486	0.111544	1.27944	0.952553	19.3666	20.0655	3.31799	30.2822	-0.698917	-	+	-	True	False	False	lysosomal membrane,endosome,cytosol,microvillus,apical plasma membrane,proton-transporting two-sector ATPase complex,proton-transporting two-sector ATPase complex, catalytic domain,extracellular exosome	insulin receptor signaling pathway,regulation of macroautophagy,transferrin transport,ion transmembrane transport,phagosome acidification,hydrogen ion transmembrane transport	protein binding,hydrogen-exporting ATPase activity, phosphorylative mechanism,hydrolase activity,proton-transporting ATPase activity, rotational mechanism,ATPase binding
Q16864	ATP6V1F	18.6285	19.1295	19.1969	19.4455	19.3167	18.3959	0.865814	0.905449	0.0625752	0.0431358	19.0063	19.1222	20.1203	34.6673	-0.115869	-	-	-	False	False	False	cytosol,membrane,proton-transporting two-sector ATPase complex,vacuolar proton-transporting V-type ATPase complex,proton-transporting V-type ATPase, V1 domain,extracellular exosome	insulin receptor signaling pathway,transferrin transport,ion transmembrane transport,phagosome acidification,hydrogen ion transmembrane transport	protein binding,hydrogen ion transmembrane transporter activity,ATPase activity,proton-transporting ATPase activity, rotational mechanism,ATPase coupled ion transmembrane transporter activity
O75348	ATP6V1G1	18.177	17.395	17.8432	18.5405	18.4964	18.4046	0.042561	0.0960634	1.37099	1.01744	17.84	18.4816	26.4279	4.76581	-0.641622	-	+	-	False	True	False	lysosomal membrane,cytosol,plasma membrane,extracellular exosome,vacuolar proton-transporting V-type ATPase complex	cellular iron ion homeostasis,insulin receptor signaling pathway,regulation of macroautophagy,transferrin transport,ion transmembrane transport,cellular response to increased oxygen levels,phagosome acidification,hydrogen ion transmembrane transport	protein binding,ATPase activity,ATPase activity, coupled to transmembrane movement of substances,ATPase binding,hydrogen-exporting ATPase activity, phosphorylative mechanism
Q9UI12	ATP6V1H	17.9657	17.8606	17.8324	18.4215	18.4078	18.4095	0.000207426	0.00326471	3.68314	2.48616	17.8874	18.413	4.92388	0.519766	-0.525578	+	-	-	False	True	False	vacuolar proton-transporting V-type ATPase, V1 domain,lysosomal membrane,cytosol,plasma membrane,extracellular exosome	endocytosis,vacuolar acidification,insulin receptor signaling pathway,regulation of macroautophagy,transferrin transport,ion transmembrane transport,regulation of defense response to virus by virus,regulation of catalytic activity,phagosome acidification,hydrogen ion transmembrane transport	protein binding,enzyme regulator activity,proton-transporting ATPase activity, rotational mechanism,ATPase activity
Q04656	ATP7A	16.9118	15.5372	16.2857	15.0499	14.172	#N/A	0.0746918	0.145831	1.12673	0.836149	16.3508	14.6767	45.4755	41.748	1.67414	-	+	-	False	True	False	nucleus,late endosome,endoplasmic reticulum,Golgi apparatus,trans-Golgi network,cytosol,plasma membrane,microvillus,membrane,integral component of membrane,basolateral plasma membrane,apical plasma membrane,trans-Golgi network transport vesicle,secretory granule,phagocytic vesicle membrane,cell leading edge,brush border membrane,neuron projection,neuronal cell body,perikaryon,membrane raft,perinu…	blood vessel development,in utero embryonic development,liver development,blood vessel remodeling,regulation of oxidative phosphorylation,tryptophan metabolic process,catecholamine metabolic process,copper ion transport,cellular copper ion homeostasis,mitochondrion organization,lactation,locomotory behavior,response to iron(III) ion,response to manganese ion,response to zinc ion,detoxification of…	copper ion transmembrane transporter activity,copper ion binding,protein binding,ATP binding,superoxide dismutase copper chaperone activity,copper-dependent protein binding,copper-transporting ATPase activity,Rac GTPase binding,chaperone binding,cuprous ion binding
O75110	ATP9A	16.0113	16.2801	16.8218	16.4314	16.742	16.7185	0.372059	0.47813	0.429388	0.320454	16.4114	16.6374	29.5414	11.5533	-0.226009	-	-	-	False	True	False	early endosome,trans-Golgi network,integral component of membrane,early endosome membrane,perinuclear region of cytoplasm,recycling endosome,plasma membrane,endosome	phospholipid translocation,endocytosis,retrograde vesicle-mediated transport, Golgi to ER	magnesium ion binding,ATP binding,Requires Ontology
I3L448;Q5TC12	ATPAF1	19.1127	18.8839	19.236	19.6984	19.5624	19.8069	0.00809622	0.028761	2.09172	1.5412	19.0848	19.6927	12.1421	8.44495	-0.60792	+	+	+	False	False	False	;mitochondrion	;mitochondrial proton-transporting ATP synthase complex assembly	;protein binding
Q9UBB4	ATXN10	19.2157	19.1437	18.4541	19.2849	19.0538	19.1161	0.444738	0.546744	0.351896	0.262216	18.9762	19.1549	26.4527	8.4199	-0.178693	-	-	-	False	True	False	extracellular space,cytoplasm,cytosol,plasma membrane,membrane,dendrite,neuronal cell body,perinuclear region of cytoplasm	nervous system development,neuron projection development,cilium morphogenesis,protein homotrimerization	protein binding,enzyme binding,identical protein binding
A0A2R8Y7E6;F8WB06	ATXN2	19.4213	19.3622	19.3157	19.6554	19.5157	19.4378	0.0738613	0.144869	1.13158	0.839025	19.3671	19.5391	3.67405	7.71416	-0.172048	-	-	-	False	False	False	;	;	;
H3BUF6	ATXN2L	17.5862	18.1766	18.2656	18.4542	18.4599	18.5153	0.0946208	0.173288	1.02401	0.761232	18.0394	18.4767	23.6073	2.35512	-0.437326	-	-	-	False	True	False	#N/A	#N/A	#N/A
A0A087WXY4;A0A087X1A8;A0A2R8Y3X7;D3VVH9;F5H211;G3V3R7;P54252	ATXN3	15.6472	15.5332	15.6518	15.1911	14.861	14.9167	0.00471021	0.0202278	2.32696	1.69405	15.6118	14.997	4.59241	12.6032	0.614815	+	+	+	False	True	False	;;;;;;nucleus,nucleoplasm,nucleolus,cytoplasm,mitochondrial matrix,cytosol,plasma membrane,nuclear matrix,mitochondrial membrane,nuclear inclusion body,endoplasmic reticulum membrane	;;;;;;microtubule cytoskeleton organization,nucleotide-excision repair,ubiquitin-dependent protein catabolic process,misfolded or incompletely synthesized protein catabolic process,chemical synaptic transmission,nervous system development,regulation of cell-substrate adhesion,protein deubiquitination,actin cytoskeleton organization,cellular response to heat,monoubiquitinated protein deubiquitinat…	;;;;;;thiol-dependent ubiquitin-specific protease activity,protein binding,ubiquitin protein ligase binding,thiol-dependent ubiquitinyl hydrolase activity,ATPase binding,Lys63-specific deubiquitinase activity,Lys48-specific deubiquitinase activity
Q9Y679	AUP1	19.0572	19.109	19.0895	19.2514	19.2121	19.1495	0.023264	0.0610939	1.63332	1.214	19.0854	19.2049	1.81093	3.54764	-0.119512	-	-	-	False	True	False	membrane,extracellular exosome,integral component of endoplasmic reticulum membrane,Hrd1p ubiquitin ligase ERAD-L complex	retrograde protein transport, ER to cytosol,regulation of catalytic activity,ER-associated ubiquitin-dependent protein catabolic process	protein binding,ubiquitin-protein transferase activator activity,ubiquitin binding
A3KFJ0;O14965	AURKA	17.3535	17.9529	16.6186	18.1727	19.2056	19.0226	0.0406134	0.0925783	1.39133	1.03349	17.4082	18.8653	44.1284	33.8679	-1.45708	-	+	-	False	True	False	;nucleus,nucleoplasm,centrosome,centriole,spindle,cytosol,cilium,microtubule cytoskeleton,midbody,spindle pole centrosome,germinal vesicle,axon hillock,pronucleus,perinuclear region of cytoplasm,meiotic spindle,mitotic spindle pole,spindle microtubule,chromosome passenger complex,spindle midzone,condensed nuclear chromosome, centromeric region	;G2/M transition of mitotic cell cycle,mitotic cell cycle,protein phosphorylation,ubiquitin-dependent protein catabolic process,DNA damage response, signal transduction by p53 class mediator resulting in cell cycle arrest,spindle organization,spindle assembly involved in female meiosis I,mitotic centrosome separation,response to wounding,anterior/posterior axis specification,regulation of G2/M tr…	;protein kinase activity,protein serine/threonine kinase activity,protein serine/threonine/tyrosine kinase activity,protein binding,ATP binding,protein kinase binding,ubiquitin protein ligase binding,protein heterodimerization activity,histone serine kinase activity
Q9NWT8	AURKAIP1	19.0706	18.9631	18.9988	18.9797	18.3848	18.3322	0.101338	0.182021	0.994229	0.739879	19.0115	18.5967	3.81508	26.38	0.414838	-	-	-	False	True	False	nucleus,nucleoplasm,mitochondrion,mitochondrial inner membrane,ribosome,intracellular membrane-bounded organelle	negative regulation of mitotic nuclear division,positive regulation of proteolysis,mitochondrial translational elongation,mitochondrial translational termination,mRNA processing	protein binding
J3QLN8;Q96GD4	AURKB	17.3216	17.176	17.277	17.8668	17.7414	17.4177	0.0412335	0.0935607	1.38475	1.02891	17.2595	17.6874	5.12128	15.5	-0.427934	-	-	-	False	True	False	;kinetochore,condensed chromosome, centromeric region,condensed nuclear chromosome, centromeric region,nucleus,nucleoplasm,spindle,cytosol,chromocenter,midbody,chromosome passenger complex,mitotic spindle midzone,spindle pole centrosome,spindle microtubule,spindle midzone	;negative regulation of transcription from RNA polymerase II promoter,negative regulation of B cell apoptotic process,protein phosphorylation,ubiquitin-dependent protein catabolic process,spindle organization,mitotic spindle assembly checkpoint,aging,cell proliferation,attachment of spindle microtubules to kinetochore,abscission,histone modification,anaphase-promoting complex-dependent catabolic …	;protein serine/threonine kinase activity,protein serine/threonine/tyrosine kinase activity,protein binding,ATP binding,kinase binding,histone serine kinase activity,metal ion binding
Q9NQS1	AVEN	18.3295	18.1317	18.2842	18.106	17.7655	18.2009	0.196952	0.297833	0.70564	0.526027	18.2509	18.0359	7.0611	15.2261	0.215017	-	-	-	False	False	False	cytosol,endomembrane system,membrane	apoptotic process,negative regulation of apoptotic process	protein binding
B8ZZW5;H7C0I1;Q8NBF6	AVL9	16.8422	16.7847	16.7842	16.9564	16.9449	16.7582	0.284552	0.390999	0.545839	0.407825	16.804	16.8893	2.32791	7.533	-0.0853287	-	-	-	False	True	False	;;integral component of membrane,recycling endosome	;;cell migration	;;
O15169	AXIN1	16.5335	16.4082	16.3451	14.5343	14.6797	14.7063	2.03039e-05	0.00113733	4.69242	2.94411	16.4311	14.6421	6.71242	6.30431	1.78901	+	+	+	False	False	False	nucleus,cytoplasm,cytosol,lateral plasma membrane,beta-catenin destruction complex,cytoplasmic vesicle,perinuclear region of cytoplasm,cell periphery	positive regulation of protein phosphorylation,apoptotic process,multicellular organism development,positive regulation of peptidyl-threonine phosphorylation,Wnt signaling pathway,regulation of Wnt signaling pathway,positive regulation of protein ubiquitination,activation of protein kinase activity,positive regulation of peptidyl-serine phosphorylation,regulation of intracellular estrogen recepto…	protein binding,beta-catenin binding,enzyme binding,protein kinase binding,ubiquitin protein ligase binding,signaling adaptor activity,identical protein binding,protein homodimerization activity,SMAD binding,binding, bridging,armadillo repeat domain binding,I-SMAD binding
C9JVK8;Q9H6S1	AZI2	15.9642	15.31	16.9365	#N/A	15.358	15.202	0.287592	0.39412	0.541224	0.404372	16.2262	15.2821	57.1514	7.63759	0.944117	-	+	-	False	True	False	;cytoplasm	;mitotic cell cycle,I-kappaB kinase/NF-kappaB signaling,viral process,interferon-alpha production,interferon-gamma production,interleukin-6 production,tumor necrosis factor production,T cell activation,dendritic cell proliferation,dendritic cell differentiation	;protein binding
[truncated: 4,693 more rows]

## Sheet: 3_FLOT_Cargo_Candidates
Genes	Abundance (log2)	GO-Annotation
AAGAB	19.0244	Protein binding
ABHD12	11.4236	Receptor
ACSL4	20.8357	Peroxisome
ADCY9	17.1984	Receptor-G-Protein
ADGRL1	15.6101	Receptor-G-Protein
ADGRL2	19.3602	Receptor-G-Protein
ADGRL3	16.34	Receptor-G-Protein
AGO1	17.1984	RNA binding
AGO2	18.3147	Extracellular space
AGPAT1	18.919	Integral component of membrane
AGPAT5	19.0853	Integral component of membrane
AGTRAP	20.0868	Plasma membrane
AKT2	10.4345	Protein tyrosine kinase binding
ALG12	15.7132	Integral component of membrane
AMOT	14.6687	Cytoskeleton
ANOS1	15.7997	Plasma membrane
APOOL	18.318	Extracellular space
ARFRP1	15.3461	GTP binding
ARHGEF18	17.1424	Receptor-G-Protein
ARID1A	14.3034	DNA binding
[truncated: 307 more rows]

## Sheet: 4_FLOT_Depleted_Proteins
Genes	Cellular Component	Biological Process	Molecular Function
[truncated: 431 more rows]

[truncated: 3 more sheets: 5_Candidates_GO_Frequency, 6_Functional_Clustering_STRING, 7_GO_Enrichment_Analysis]
