# Supplementary material for: Cross-linking of the endolysosomal system reveals potential flotillin structures and cargo
Source: Nat Commun. 2022 Oct 20;13:6212. doi: 10.1038/s41467-022-33951-0 (PMC9584938; doi:10.1038/s41467-022-33951-0)
Supplement: Supplementary file 11 — Dataset 8 [file 41467_2022_33951_MOESM11_ESM.zip]

Archive with 19 entries (18 files):
- PPT1_tetramer/
- PPT1_tetramer/haddock_top10_76w.pdb
- PPT1_tetramer/haddock_top1_18w.pdb
- PPT1_tetramer/haddock_top2_50w.pdb
- PPT1_tetramer/haddock_top3_68w.pdb
- PPT1_tetramer/haddock_top4_1w.pdb
- PPT1_tetramer/haddock_top5_47w.pdb
- PPT1_tetramer/haddock_top6_80w.pdb
- PPT1_tetramer/haddock_top7_89w.pdb
- PPT1_tetramer/haddock_top8_27w.pdb
- PPT1_tetramer/haddock_top9_94w.pdb
- PPT1_tetramer/PPT1_dimer.pse
- PPT1_tetramer/PPT1_hm_3GRO_A_1.pdb
- PPT1_tetramer/PPT1_hm_3GRO_A_2.pdb
- PPT1_tetramer/PPT1_hm_3GRO_A_3.pdb
- PPT1_tetramer/PPT1_hm_3GRO_A_4.pdb
- PPT1_tetramer/PPT1_tetramer.mov
- PPT1_tetramer/PPT1_tetramer.pse
- PPT1_tetramer/structures_haddock-sorted.stat
