# Supplementary material for: Cross-linking of the endolysosomal system reveals potential flotillin structures and cargo
Source: Nat Commun. 2022 Oct 20;13:6212. doi: 10.1038/s41467-022-33951-0 (PMC9584938; doi:10.1038/s41467-022-33951-0)
Supplement: Supplementary file 11 — Dataset 8 [file 41467_2022_33951_MOESM11_ESM.zip › PPT1_tetramer/haddock_top10_76w.pdb]

REMARK FILENAME="haddock_76w.pdb0"
REMARK ===============================================================
REMARK HADDOCK run for haddock
REMARK initial structure: haddock_76.pdb
REMARK final NOE weights: unambig 50 amb: 50
REMARK ===============================================================
REMARK            total,bonds,angles,improper,dihe,vdw,elec,air,cdih,coup,rdcs,vean,dani,xpcs,rg
REMARK energies: -673.179, 0, 0, 0, 0, -239.104, -1474.97, 1040.9, 0, 0, 0, 0, 0, 0, 0
REMARK ===============================================================
REMARK            bonds,angles,impropers,dihe,air,cdih,coup,rdcs,vean,dani,xpcs
REMARK rms-dev.: 0,0,0,0,3.72342,0,0, 0, 0, 0, 0
REMARK ===============================================================
REMARK               air,cdih,coup,rdcs,vean,dani,xpcs
REMARK               >0.3,>5,>1,>0,>5,>0.2,>0.2
REMARK violations.: 11, 0, 0, 0, 0, 0, 0
REMARK ===============================================================
REMARK                        CVpartition#,violations,rms
REMARK AIRs cross-validation: 2, 0, NaN
REMARK ===============================================================
REMARK NCS energy: 0
REMARK ===============================================================
REMARK Symmetry energy: 0
REMARK ===============================================================
REMARK Desolvation energy: -74.8698
REMARK Internal energy free molecules: 59455.7
REMARK Internal energy complex: -41449.2
REMARK Binding energy: -102694
REMARK ===============================================================
REMARK buried surface area: 8187.79
REMARK ===============================================================
REMARK water - chain1: 0 0 0
REMARK water - chain2: 0 0 0
REMARK water - chain3: 0 0 0
REMARK water - chain4: 0 0 0
REMARK water - chain5: 0 0 0
REMARK water - chain6: 0 0 0
REMARK ===============================================================
REMARK water - water: 0 0 0
REMARK ===============================================================
REMARK DATE:11-May-2021  23:23:06       created by user: hadeer
REMARK VERSION:1.3
ATOM      1  N   PRO    30     -42.697  24.235 -27.997  1.00 10.00      A   
ATOM      2  HT1 PRO    30     -43.356  23.917 -27.265  1.00 10.00      A   
ATOM      3  HT2 PRO    30     -42.983  23.675 -28.834  1.00 10.00      A   
ATOM      4  CA  PRO    30     -41.384  23.679 -27.608  1.00 10.00      A   
ATOM      5  CB  PRO    30     -40.466  24.823 -27.192  1.00 10.00      A   
ATOM      6  CG  PRO    30     -41.369  26.007 -27.184  1.00 10.00      A   
ATOM      7  CD  PRO    30     -42.497  25.687 -28.138  1.00 10.00      A   
ATOM      8  C   PRO    30     -41.562  22.716 -26.448  1.00 10.00      A   
ATOM      9  O   PRO    30     -42.517  22.838 -25.680  1.00 10.00      A   
ATOM     10  N   ALA    31     -40.648  21.766 -26.324  1.00 10.00      A   
ATOM     11  HN  ALA    31     -39.904  21.729 -26.965  1.00 10.00      A   
ATOM     12  CA  ALA    31     -40.707  20.784 -25.254  1.00 10.00      A   
ATOM     13  CB  ALA    31     -40.814  19.385 -25.839  1.00 10.00      A   
ATOM     14  C   ALA    31     -39.473  20.900 -24.365  1.00 10.00      A   
ATOM     15  O   ALA    31     -38.388  21.233 -24.850  1.00 10.00      A   
ATOM     16  N   PRO    32     -39.623  20.646 -23.055  1.00 10.00      A   
ATOM     17  CA  PRO    32     -38.506  20.718 -22.107  1.00 10.00      A   
ATOM     18  CB  PRO    32     -39.158  20.420 -20.752  1.00 10.00      A   
ATOM     19  CG  PRO    32     -40.420  19.699 -21.084  1.00 10.00      A   
ATOM     20  CD  PRO    32     -40.882  20.261 -22.396  1.00 10.00      A   
ATOM     21  C   PRO    32     -37.445  19.671 -22.427  1.00 10.00      A   
ATOM     22  O   PRO    32     -37.767  18.520 -22.732  1.00 10.00      A   
ATOM     23  N   LEU    33     -36.187  20.071 -22.366  1.00 10.00      A   
ATOM     24  HN  LEU    33     -35.989  20.993 -22.105  1.00 10.00      A   
ATOM     25  CA  LEU    33     -35.090  19.163 -22.662  1.00 10.00      A   
ATOM     26  CB  LEU    33     -33.822  19.938 -23.033  1.00 10.00      A   
ATOM     27  CG  LEU    33     -33.771  20.522 -24.448  1.00 10.00      A   
ATOM     28  CD1 LEU    33     -34.558  21.823 -24.535  1.00 10.00      A   
ATOM     29  CD2 LEU    33     -32.331  20.729 -24.889  1.00 10.00      A   
ATOM     30  C   LEU    33     -34.825  18.226 -21.488  1.00 10.00      A   
ATOM     31  O   LEU    33     -34.896  18.638 -20.329  1.00 10.00      A   
ATOM     32  N   PRO    34     -34.531  16.950 -21.784  1.00 10.00      A   
ATOM     33  CA  PRO    34     -34.260  15.933 -20.760  1.00 10.00      A   
ATOM     34  CB  PRO    34     -33.904  14.689 -21.578  1.00 10.00      A   
ATOM     35  CG  PRO    34     -34.538  14.918 -22.906  1.00 10.00      A   
ATOM     36  CD  PRO    34     -34.449  16.395 -23.146  1.00 10.00      A   
ATOM     37  C   PRO    34     -33.090  16.315 -19.855  1.00 10.00      A   
ATOM     38  O   PRO    34     -32.196  17.064 -20.257  1.00 10.00      A   
ATOM     39  N   LEU    35     -33.092  15.787 -18.640  1.00 10.00      A   
ATOM     40  HN  LEU    35     -33.811  15.166 -18.387  1.00 10.00      A   
ATOM     41  CA  LEU    35     -32.039  16.084 -17.680  1.00 10.00      A   
ATOM     42  CB  LEU    35     -32.602  16.888 -16.504  1.00 10.00      A   
ATOM     43  CG  LEU    35     -31.642  17.157 -15.340  1.00 10.00      A   
ATOM     44  CD1 LEU    35     -30.547  18.129 -15.751  1.00 10.00      A   
ATOM     45  CD2 LEU    35     -32.402  17.677 -14.128  1.00 10.00      A   
ATOM     46  C   LEU    35     -31.384  14.810 -17.166  1.00 10.00      A   
ATOM     47  O   LEU    35     -32.039  13.975 -16.542  1.00 10.00      A   
ATOM     48  N   VAL    36     -30.097  14.667 -17.435  1.00 10.00      A   
ATOM     49  HN  VAL    36     -29.636  15.370 -17.947  1.00 10.00      A   
ATOM     50  CA  VAL    36     -29.337  13.509 -16.988  1.00 10.00      A   
ATOM     51  CB  VAL    36     -28.381  13.013 -18.094  1.00 10.00      A   
ATOM     52  CG1 VAL    36     -27.700  11.717 -17.684  1.00 10.00      A   
ATOM     53  CG2 VAL    36     -29.128  12.829 -19.405  1.00 10.00      A   
ATOM     54  C   VAL    36     -28.526  13.892 -15.753  1.00 10.00      A   
ATOM     55  O   VAL    36     -27.657  14.763 -15.818  1.00 10.00      A   
ATOM     56  N   ILE    37     -28.815  13.251 -14.628  1.00 10.00      A   
ATOM     57  HN  ILE    37     -29.506  12.552 -14.637  1.00 10.00      A   
ATOM     58  CA  ILE    37     -28.119  13.556 -13.383  1.00 10.00      A   
ATOM     59  CB  ILE    37     -29.095  13.919 -12.243  1.00 10.00      A   
ATOM     60  CG1 ILE    37     -30.226  12.889 -12.134  1.00 10.00      A   
ATOM     61  CG2 ILE    37     -29.652  15.319 -12.450  1.00 10.00      A   
ATOM     62  CD1 ILE    37     -31.095  13.055 -10.903  1.00 10.00      A   
ATOM     63  C   ILE    37     -27.202  12.425 -12.932  1.00 10.00      A   
ATOM     64  O   ILE    37     -27.572  11.249 -12.979  1.00 10.00      A   
ATOM     65  N   TRP    38     -26.006  12.795 -12.494  1.00 10.00      A   
ATOM     66  HN  TRP    38     -25.777  13.753 -12.482  1.00 10.00      A   
ATOM     67  CA  TRP    38     -25.024  11.833 -12.016  1.00 10.00      A   
ATOM     68  CB  TRP    38     -23.663  12.099 -12.673  1.00 10.00      A   
ATOM     69  CG  TRP    38     -22.745  10.910 -12.715  1.00 10.00      A   
ATOM     70  CD1 TRP    38     -22.559   9.975 -11.738  1.00 10.00      A   
ATOM     71  CD2 TRP    38     -21.879  10.536 -13.794  1.00 10.00      A   
ATOM     72  NE1 TRP    38     -21.636   9.043 -12.143  1.00 10.00      A   
ATOM     73  HE1 TRP    38     -21.335   8.270 -11.616  1.00 10.00      A   
ATOM     74  CE2 TRP    38     -21.204   9.364 -13.402  1.00 10.00      A   
ATOM     75  CE3 TRP    38     -21.612  11.074 -15.055  1.00 10.00      A   
ATOM     76  CZ2 TRP    38     -20.277   8.725 -14.224  1.00 10.00      A   
ATOM     77  CZ3 TRP    38     -20.694  10.440 -15.868  1.00 10.00      A   
ATOM     78  CH2 TRP    38     -20.038   9.276 -15.452  1.00 10.00      A   
ATOM     79  C   TRP    38     -24.902  11.955 -10.501  1.00 10.00      A   
ATOM     80  O   TRP    38     -24.656  13.041  -9.975  1.00 10.00      A   
ATOM     81  N   HIS    39     -25.088  10.845  -9.801  1.00 10.00      A   
ATOM     82  HN  HIS    39     -25.283  10.011 -10.274  1.00 10.00      A   
ATOM     83  CA  HIS    39     -25.004  10.844  -8.345  1.00 10.00      A   
ATOM     84  CB  HIS    39     -25.784   9.672  -7.732  1.00 10.00      A   
ATOM     85  CG  HIS    39     -25.167   8.315  -7.922  1.00 10.00      A   
ATOM     86  ND1 HIS    39     -24.149   7.824  -7.127  1.00 10.00      A   
ATOM     87  HD1 HIS    39     -23.710   8.302  -6.383  1.00 10.00      A   
ATOM     88  CD2 HIS    39     -25.451   7.333  -8.808  1.00 10.00      A   
ATOM     89  CE1 HIS    39     -23.839   6.602  -7.518  1.00 10.00      A   
ATOM     90  NE2 HIS    39     -24.616   6.283  -8.531  1.00 10.00      A   
ATOM     91  HE2 HIS    39     -24.629   5.403  -8.980  1.00 10.00      A   
ATOM     92  C   HIS    39     -23.558  10.834  -7.862  1.00 10.00      A   
ATOM     93  O   HIS    39     -22.652  10.418  -8.585  1.00 10.00      A   
ATOM     94  N   GLY    40     -23.354  11.277  -6.631  1.00 10.00      A   
ATOM     95  HN  GLY    40     -24.118  11.588  -6.099  1.00 10.00      A   
ATOM     96  CA  GLY    40     -22.023  11.304  -6.062  1.00 10.00      A   
ATOM     97  C   GLY    40     -21.693  10.012  -5.343  1.00 10.00      A   
ATOM     98  O   GLY    40     -22.517   9.089  -5.316  1.00 10.00      A   
ATOM     99  N   GLY    42     -20.965   7.845  -2.932  1.00 10.00      A   
ATOM    100  HN  GLY    42     -20.853   7.183  -3.656  1.00 10.00      A   
ATOM    101  CA  GLY    42     -21.520   7.425  -1.659  1.00 10.00      A   
ATOM    102  C   GLY    42     -23.034   7.405  -1.669  1.00 10.00      A   
ATOM    103  O   GLY    42     -23.666   7.059  -0.672  1.00 10.00      A   
ATOM    104  N   ASP    43     -23.616   7.774  -2.800  1.00 10.00      A   
ATOM    105  HN  ASP    43     -23.056   8.022  -3.566  1.00 10.00      A   
ATOM    106  CA  ASP    43     -25.067   7.805  -2.938  1.00 10.00      A   
ATOM    107  CB  ASP    43     -25.532   9.207  -3.333  1.00 10.00      A   
ATOM    108  CG  ASP    43     -26.915   9.542  -2.806  1.00 10.00      A   
ATOM    109  OD1 ASP    43     -27.913   9.131  -3.431  1.00 10.00      A   
ATOM    110  OD2 ASP    43     -27.005  10.234  -1.772  1.00 10.00      A   
ATOM    111  C   ASP    43     -25.534   6.790  -3.974  1.00 10.00      A   
ATOM    112  O   ASP    43     -24.732   6.027  -4.511  1.00 10.00      A   
ATOM    113  N   SER    44     -26.825   6.797  -4.267  1.00 10.00      A   
ATOM    114  HN  SER    44     -27.413   7.466  -3.839  1.00 10.00      A   
ATOM    115  CA  SER    44     -27.394   5.874  -5.232  1.00 10.00      A   
ATOM    116  CB  SER    44     -28.410   4.970  -4.536  1.00 10.00      A   
ATOM    117  OG  SER    44     -28.022   4.699  -3.200  1.00 10.00      A   
ATOM    118  HG  SER    44     -27.342   5.330  -2.927  1.00 10.00      A   
ATOM    119  C   SER    44     -28.067   6.643  -6.366  1.00 10.00      A   
ATOM    120  O   SER    44     -28.243   7.858  -6.278  1.00 10.00      A   
ATOM    121  N   CYS    45     -28.417   5.941  -7.436  1.00 10.00      A   
ATOM    122  HN  CYS    45     -28.203   4.983  -7.469  1.00 10.00      A   
ATOM    123  CA  CYS    45     -29.075   6.557  -8.584  1.00 10.00      A   
ATOM    124  C   CYS    45     -30.378   7.198  -8.183  1.00 10.00      A   
ATOM    125  O   CYS    45     -30.707   8.315  -8.587  1.00 10.00      A   
ATOM    126  CB  CYS    45     -29.441   5.475  -9.624  1.00 10.00      A   
ATOM    127  SG  CYS    45     -30.911   4.432  -9.201  1.00 10.00      A   
ATOM    128  N   CYS    46     -31.099   6.474  -7.365  1.00 10.00      A   
ATOM    129  HN  CYS    46     -30.720   5.643  -7.005  1.00 10.00      A   
ATOM    130  CA  CYS    46     -32.420   6.844  -6.989  1.00 10.00      A   
ATOM    131  C   CYS    46     -32.652   6.570  -5.505  1.00 10.00      A   
ATOM    132  O   CYS    46     -33.483   5.741  -5.126  1.00 10.00      A   
ATOM    133  CB  CYS    46     -33.322   5.974  -7.875  1.00 10.00      A   
ATOM    134  SG  CYS    46     -32.580   5.595  -9.530  1.00 10.00      A   
ATOM    135  N   ASN    47     -31.882   7.266  -4.677  1.00 10.00      A   
ATOM    136  HN  ASN    47     -31.226   7.887  -5.056  1.00 10.00      A   
ATOM    137  CA  ASN    47     -31.972   7.140  -3.227  1.00 10.00      A   
ATOM    138  CB  ASN    47     -30.744   7.795  -2.577  1.00 10.00      A   
ATOM    139  CG  ASN    47     -30.788   7.808  -1.061  1.00 10.00      A   
ATOM    140  OD1 ASN    47     -31.257   8.769  -0.452  1.00 10.00      A   
ATOM    141  ND2 ASN    47     -30.307   6.745  -0.442  1.00 10.00      A   
ATOM    142 HD21 ASN    47     -29.952   6.008  -0.988  1.00 10.00      A   
ATOM    143 HD22 ASN    47     -30.328   6.732   0.540  1.00 10.00      A   
ATOM    144  C   ASN    47     -33.263   7.783  -2.713  1.00 10.00      A   
ATOM    145  O   ASN    47     -33.669   8.837  -3.199  1.00 10.00      A   
ATOM    146  N   PRO    48     -33.926   7.150  -1.727  1.00 10.00      A   
ATOM    147  CA  PRO    48     -35.187   7.648  -1.149  1.00 10.00      A   
ATOM    148  CB  PRO    48     -35.455   6.684   0.009  1.00 10.00      A   
ATOM    149  CG  PRO    48     -34.750   5.433  -0.382  1.00 10.00      A   
ATOM    150  CD  PRO    48     -33.514   5.873  -1.111  1.00 10.00      A   
ATOM    151  C   PRO    48     -35.115   9.091  -0.636  1.00 10.00      A   
ATOM    152  O   PRO    48     -36.131   9.783  -0.582  1.00 10.00      A   
ATOM    153  N   LEU    49     -33.925   9.547  -0.267  1.00 10.00      A   
ATOM    154  HN  LEU    49     -33.139   8.961  -0.340  1.00 10.00      A   
ATOM    155  CA  LEU    49     -33.760  10.905   0.240  1.00 10.00      A   
ATOM    156  CB  LEU    49     -32.866  10.915   1.483  1.00 10.00      A   
ATOM    157  CG  LEU    49     -33.403  10.170   2.707  1.00 10.00      A   
ATOM    158  CD1 LEU    49     -32.347  10.101   3.799  1.00 10.00      A   
ATOM    159  CD2 LEU    49     -34.667  10.837   3.227  1.00 10.00      A   
ATOM    160  C   LEU    49     -33.187  11.834  -0.823  1.00 10.00      A   
ATOM    161  O   LEU    49     -33.736  12.902  -1.090  1.00 10.00      A   
ATOM    162  N   SER    50     -32.089  11.415  -1.435  1.00 10.00      A   
ATOM    163  HN  SER    50     -31.700  10.550  -1.179  1.00 10.00      A   
ATOM    164  CA  SER    50     -31.425  12.211  -2.462  1.00 10.00      A   
ATOM    165  CB  SER    50     -30.041  11.631  -2.744  1.00 10.00      A   
ATOM    166  OG  SER    50     -29.363  11.347  -1.531  1.00 10.00      A   
ATOM    167  HG  SER    50     -28.535  10.870  -1.728  1.00 10.00      A   
ATOM    168  C   SER    50     -32.234  12.301  -3.756  1.00 10.00      A   
ATOM    169  O   SER    50     -31.934  13.118  -4.629  1.00 10.00      A   
ATOM    170  N   GLY    52     -33.265  11.472  -3.869  1.00 10.00      A   
ATOM    171  HN  GLY    52     -33.459  10.848  -3.138  1.00 10.00      A   
ATOM    172  CA  GLY    52     -34.099  11.466  -5.061  1.00 10.00      A   
ATOM    173  C   GLY    52     -35.108  12.599  -5.084  1.00 10.00      A   
ATOM    174  O   GLY    52     -35.939  12.684  -5.989  1.00 10.00      A   
ATOM    175  N   ALA    53     -35.030  13.476  -4.091  1.00 10.00      A   
ATOM    176  HN  ALA    53     -34.348  13.349  -3.398  1.00 10.00      A   
ATOM    177  CA  ALA    53     -35.940  14.613  -3.993  1.00 10.00      A   
ATOM    178  CB  ALA    53     -35.727  15.351  -2.683  1.00 10.00      A   
ATOM    179  C   ALA    53     -35.779  15.568  -5.175  1.00 10.00      A   
ATOM    180  O   ALA    53     -36.712  16.286  -5.534  1.00 10.00      A   
ATOM    181  N   ILE    54     -34.595  15.565  -5.779  1.00 10.00      A   
ATOM    182  HN  ILE    54     -33.896  14.960  -5.454  1.00 10.00      A   
ATOM    183  CA  ILE    54     -34.312  16.430  -6.919  1.00 10.00      A   
ATOM    184  CB  ILE    54     -32.793  16.588  -7.157  1.00 10.00      A   
ATOM    185  CG1 ILE    54     -32.076  16.985  -5.859  1.00 10.00      A   
ATOM    186  CG2 ILE    54     -32.518  17.606  -8.258  1.00 10.00      A   
ATOM    187  CD1 ILE    54     -32.518  18.316  -5.283  1.00 10.00      A   
ATOM    188  C   ILE    54     -34.982  15.884  -8.179  1.00 10.00      A   
ATOM    189  O   ILE    54     -35.384  16.642  -9.061  1.00 10.00      A   
ATOM    190  N   LYS    55     -35.123  14.563  -8.241  1.00 10.00      A   
ATOM    191  HN  LYS    55     -34.788  14.010  -7.501  1.00 10.00      A   
ATOM    192  CA  LYS    55     -35.755  13.909  -9.381  1.00 10.00      A   
ATOM    193  CB  LYS    55     -35.475  12.400  -9.356  1.00 10.00      A   
ATOM    194  CG  LYS    55     -35.440  11.741 -10.730  1.00 10.00      A   
ATOM    195  CD  LYS    55     -36.748  11.031 -11.046  1.00 10.00      A   
ATOM    196  CE  LYS    55     -36.892  10.760 -12.536  1.00 10.00      A   
ATOM    197  NZ  LYS    55     -38.233  10.210 -12.874  1.00 10.00      A   
ATOM    198  HZ1 LYS    55     -38.334  10.122 -13.906  1.00 10.00      A   
ATOM    199  HZ2 LYS    55     -38.980  10.839 -12.519  1.00 10.00      A   
ATOM    200  HZ3 LYS    55     -38.354   9.270 -12.445  1.00 10.00      A   
ATOM    201  C   LYS    55     -37.259  14.180  -9.381  1.00 10.00      A   
ATOM    202  O   LYS    55     -37.955  13.908 -10.356  1.00 10.00      A   
ATOM    203  N   LYS    56     -37.751  14.730  -8.279  1.00 10.00      A   
ATOM    204  HN  LYS    56     -37.144  14.926  -7.533  1.00 10.00      A   
ATOM    205  CA  LYS    56     -39.164  15.054  -8.145  1.00 10.00      A   
ATOM    206  CB  LYS    56     -39.613  14.895  -6.688  1.00 10.00      A   
ATOM    207  CG  LYS    56     -39.463  13.483  -6.140  1.00 10.00      A   
ATOM    208  CD  LYS    56     -39.953  13.383  -4.701  1.00 10.00      A   
ATOM    209  CE  LYS    56     -39.852  11.956  -4.178  1.00 10.00      A   
ATOM    210  NZ  LYS    56     -40.346  11.831  -2.778  1.00 10.00      A   
ATOM    211  HZ1 LYS    56     -40.332  10.835  -2.480  1.00 10.00      A   
ATOM    212  HZ2 LYS    56     -41.321  12.186  -2.704  1.00 10.00      A   
ATOM    213  HZ3 LYS    56     -39.743  12.380  -2.131  1.00 10.00      A   
ATOM    214  C   LYS    56     -39.424  16.482  -8.623  1.00 10.00      A   
ATOM    215  O   LYS    56     -40.418  17.106  -8.252  1.00 10.00      A   
ATOM    216  N   VAL    58     -38.527  16.985  -9.466  1.00 10.00      A   
ATOM    217  HN  VAL    58     -37.766  16.430  -9.732  1.00 10.00      A   
ATOM    218  CA  VAL    58     -38.634  18.338 -10.004  1.00 10.00      A   
ATOM    219  CB  VAL    58     -37.261  18.846 -10.506  1.00 10.00      A   
ATOM    220  CG1 VAL    58     -36.868  18.192 -11.824  1.00 10.00      A   
ATOM    221  CG2 VAL    58     -37.235  20.363 -10.607  1.00 10.00      A   
ATOM    222  C   VAL    58     -39.675  18.410 -11.127  1.00 10.00      A   
ATOM    223  O   VAL    58     -39.853  19.450 -11.771  1.00 10.00      A   
ATOM    224  N   GLU    59     -40.379  17.302 -11.341  1.00 10.00      A   
ATOM    225  HN  GLU    59     -40.201  16.513 -10.785  1.00 10.00      A   
ATOM    226  CA  GLU    59     -41.410  17.225 -12.372  1.00 10.00      A   
ATOM    227  CB  GLU    59     -41.905  15.787 -12.535  1.00 10.00      A   
ATOM    228  CG  GLU    59     -40.900  14.854 -13.191  1.00 10.00      A   
ATOM    229  CD  GLU    59     -41.366  13.412 -13.211  1.00 10.00      A   
ATOM    230  OE1 GLU    59     -42.581  13.171 -13.389  1.00 10.00      A   
ATOM    231  OE2 GLU    59     -40.519  12.506 -13.051  1.00 10.00      A   
ATOM    232  C   GLU    59     -42.574  18.163 -12.052  1.00 10.00      A   
ATOM    233  O   GLU    59     -43.448  18.393 -12.889  1.00 10.00      A   
ATOM    234  N   LYS    60     -42.587  18.690 -10.828  1.00 10.00      A   
ATOM    235  HN  LYS    60     -41.880  18.442 -10.196  1.00 10.00      A   
ATOM    236  CA  LYS    60     -43.623  19.624 -10.410  1.00 10.00      A   
ATOM    237  CB  LYS    60     -43.627  19.791  -8.889  1.00 10.00      A   
ATOM    238  CG  LYS    60     -44.127  18.578  -8.126  1.00 10.00      A   
ATOM    239  CD  LYS    60     -44.091  18.825  -6.628  1.00 10.00      A   
ATOM    240  CE  LYS    60     -44.752  17.694  -5.857  1.00 10.00      A   
ATOM    241  NZ  LYS    60     -44.724  17.935  -4.390  1.00 10.00      A   
ATOM    242  HZ1 LYS    60     -45.210  17.166  -3.891  1.00 10.00      A   
ATOM    243  HZ2 LYS    60     -45.199  18.834  -4.162  1.00 10.00      A   
ATOM    244  HZ3 LYS    60     -43.740  17.983  -4.053  1.00 10.00      A   
ATOM    245  C   LYS    60     -43.384  20.973 -11.070  1.00 10.00      A   
ATOM    246  O   LYS    60     -44.315  21.616 -11.559  1.00 10.00      A   
ATOM    247  N   LYS    61     -42.122  21.393 -11.081  1.00 10.00      A   
ATOM    248  HN  LYS    61     -41.429  20.831 -10.673  1.00 10.00      A   
ATOM    249  CA  LYS    61     -41.742  22.660 -11.687  1.00 10.00      A   
ATOM    250  CB  LYS    61     -40.379  23.133 -11.168  1.00 10.00      A   
ATOM    251  CG  LYS    61     -40.437  23.808  -9.806  1.00 10.00      A   
ATOM    252  CD  LYS    61     -41.412  24.973  -9.823  1.00 10.00      A   
ATOM    253  CE  LYS    61     -41.733  25.460  -8.420  1.00 10.00      A   
ATOM    254  NZ  LYS    61     -43.091  26.068  -8.340  1.00 10.00      A   
ATOM    255  HZ1 LYS    61     -43.191  26.823  -9.052  1.00 10.00      A   
ATOM    256  HZ2 LYS    61     -43.249  26.476  -7.393  1.00 10.00      A   
ATOM    257  HZ3 LYS    61     -43.818  25.342  -8.517  1.00 10.00      A   
ATOM    258  C   LYS    61     -41.718  22.529 -13.202  1.00 10.00      A   
ATOM    259  O   LYS    61     -42.186  23.411 -13.920  1.00 10.00      A   
ATOM    260  N   ILE    62     -41.178  21.423 -13.684  1.00 10.00      A   
ATOM    261  HN  ILE    62     -40.821  20.751 -13.062  1.00 10.00      A   
ATOM    262  CA  ILE    62     -41.108  21.178 -15.116  1.00 10.00      A   
ATOM    263  CB  ILE    62     -39.654  21.005 -15.606  1.00 10.00      A   
ATOM    264  CG1 ILE    62     -38.759  22.103 -15.016  1.00 10.00      A   
ATOM    265  CG2 ILE    62     -39.607  21.041 -17.128  1.00 10.00      A   
ATOM    266  CD1 ILE    62     -37.280  21.893 -15.256  1.00 10.00      A   
ATOM    267  C   ILE    62     -41.930  19.943 -15.479  1.00 10.00      A   
ATOM    268  O   ILE    62     -41.429  18.820 -15.449  1.00 10.00      A   
ATOM    269  N   PRO    63     -43.211  20.138 -15.815  1.00 10.00      A   
ATOM    270  CA  PRO    63     -44.114  19.043 -16.163  1.00 10.00      A   
ATOM    271  CB  PRO    63     -45.503  19.704 -16.198  1.00 10.00      A   
ATOM    272  CG  PRO    63     -45.313  21.063 -15.610  1.00 10.00      A   
ATOM    273  CD  PRO    63     -43.888  21.437 -15.888  1.00 10.00      A   
ATOM    274  C   PRO    63     -43.792  18.423 -17.519  1.00 10.00      A   
ATOM    275  O   PRO    63     -43.796  19.104 -18.546  1.00 10.00      A   
ATOM    276  N   GLY    64     -43.506  17.127 -17.510  1.00 10.00      A   
ATOM    277  HN  GLY    64     -43.502  16.644 -16.658  1.00 10.00      A   
ATOM    278  CA  GLY    64     -43.206  16.420 -18.741  1.00 10.00      A   
ATOM    279  C   GLY    64     -41.724  16.256 -18.998  1.00 10.00      A   
ATOM    280  O   GLY    64     -41.329  15.791 -20.070  1.00 10.00      A   
ATOM    281  N   ILE    65     -40.901  16.640 -18.030  1.00 10.00      A   
ATOM    282  HN  ILE    65     -41.272  17.007 -17.202  1.00 10.00      A   
ATOM    283  CA  ILE    65     -39.456  16.524 -18.175  1.00 10.00      A   
ATOM    284  CB  ILE    65     -38.689  17.468 -17.220  1.00 10.00      A   
ATOM    285  CG1 ILE    65     -37.203  17.536 -17.607  1.00 10.00      A   
ATOM    286  CG2 ILE    65     -38.855  17.036 -15.767  1.00 10.00      A   
ATOM    287  CD1 ILE    65     -36.401  18.556 -16.826  1.00 10.00      A   
ATOM    288  C   ILE    65     -38.994  15.083 -17.979  1.00 10.00      A   
ATOM    289  O   ILE    65     -39.525  14.349 -17.138  1.00 10.00      A   
ATOM    290  N   TYR    66     -38.018  14.684 -18.772  1.00 10.00      A   
ATOM    291  HN  TYR    66     -37.652  15.314 -19.428  1.00 10.00      A   
ATOM    292  CA  TYR    66     -37.471  13.346 -18.703  1.00 10.00      A   
ATOM    293  CB  TYR    66     -37.264  12.803 -20.122  1.00 10.00      A   
ATOM    294  CG  TYR    66     -36.621  11.433 -20.202  1.00 10.00      A   
ATOM    295  CD1 TYR    66     -37.161  10.343 -19.531  1.00 10.00      A   
ATOM    296  CD2 TYR    66     -35.479  11.232 -20.968  1.00 10.00      A   
ATOM    297  CE1 TYR    66     -36.579   9.092 -19.622  1.00 10.00      A   
ATOM    298  CE2 TYR    66     -34.891   9.987 -21.063  1.00 10.00      A   
ATOM    299  CZ  TYR    66     -35.444   8.921 -20.389  1.00 10.00      A   
ATOM    300  OH  TYR    66     -34.867   7.675 -20.494  1.00 10.00      A   
ATOM    301  HH  TYR    66     -34.028   7.747 -20.994  1.00 10.00      A   
ATOM    302  C   TYR    66     -36.156  13.362 -17.935  1.00 10.00      A   
ATOM    303  O   TYR    66     -35.094  13.626 -18.500  1.00 10.00      A   
ATOM    304  N   VAL    67     -36.236  13.109 -16.639  1.00 10.00      A   
ATOM    305  HN  VAL    67     -37.114  12.919 -16.242  1.00 10.00      A   
ATOM    306  CA  VAL    67     -35.053  13.090 -15.792  1.00 10.00      A   
ATOM    307  CB  VAL    67     -35.366  13.575 -14.359  1.00 10.00      A   
ATOM    308  CG1 VAL    67     -34.082  13.775 -13.566  1.00 10.00      A   
ATOM    309  CG2 VAL    67     -36.178  14.862 -14.391  1.00 10.00      A   
ATOM    310  C   VAL    67     -34.482  11.680 -15.738  1.00 10.00      A   
ATOM    311  O   VAL    67     -35.156  10.744 -15.310  1.00 10.00      A   
ATOM    312  N   LEU    68     -33.246  11.530 -16.183  1.00 10.00      A   
ATOM    313  HN  LEU    68     -32.749  12.321 -16.505  1.00 10.00      A   
ATOM    314  CA  LEU    68     -32.596  10.230 -16.194  1.00 10.00      A   
ATOM    315  CB  LEU    68     -31.898   9.993 -17.538  1.00 10.00      A   
ATOM    316  CG  LEU    68     -31.240   8.625 -17.730  1.00 10.00      A   
ATOM    317  CD1 LEU    68     -32.291   7.526 -17.782  1.00 10.00      A   
ATOM    318  CD2 LEU    68     -30.384   8.613 -18.989  1.00 10.00      A   
ATOM    319  C   LEU    68     -31.595  10.104 -15.055  1.00 10.00      A   
ATOM    320  O   LEU    68     -30.627  10.863 -14.977  1.00 10.00      A   
ATOM    321  N   SER    69     -31.842   9.155 -14.166  1.00 10.00      A   
ATOM    322  HN  SER    69     -32.643   8.596 -14.269  1.00 10.00      A   
ATOM    323  CA  SER    69     -30.955   8.913 -13.041  1.00 10.00      A   
ATOM    324  CB  SER    69     -31.737   8.317 -11.867  1.00 10.00      A   
ATOM    325  OG  SER    69     -32.988   7.796 -12.296  1.00 10.00      A   
ATOM    326  HG  SER    69     -33.549   7.636 -11.528  1.00 10.00      A   
ATOM    327  C   SER    69     -29.834   7.975 -13.473  1.00 10.00      A   
ATOM    328  O   SER    69     -30.075   6.806 -13.774  1.00 10.00      A   
ATOM    329  N   LEU    70     -28.614   8.493 -13.528  1.00 10.00      A   
ATOM    330  HN  LEU    70     -28.480   9.436 -13.285  1.00 10.00      A   
ATOM    331  CA  LEU    70     -27.469   7.698 -13.946  1.00 10.00      A   
ATOM    332  CB  LEU    70     -26.246   8.571 -14.226  1.00 10.00      A   
ATOM    333  CG  LEU    70     -26.226   9.262 -15.591  1.00 10.00      A   
ATOM    334  CD1 LEU    70     -24.980  10.121 -15.740  1.00 10.00      A   
ATOM    335  CD2 LEU    70     -26.310   8.238 -16.714  1.00 10.00      A   
ATOM    336  C   LEU    70     -27.134   6.580 -12.967  1.00 10.00      A   
ATOM    337  O   LEU    70     -26.509   6.805 -11.927  1.00 10.00      A   
ATOM    338  N   GLU    71     -27.577   5.380 -13.307  1.00 10.00      A   
ATOM    339  HN  GLU    71     -28.098   5.285 -14.130  1.00 10.00      A   
ATOM    340  CA  GLU    71     -27.322   4.203 -12.499  1.00 10.00      A   
ATOM    341  CB  GLU    71     -28.465   3.202 -12.674  1.00 10.00      A   
ATOM    342  CG  GLU    71     -28.374   1.975 -11.786  1.00 10.00      A   
ATOM    343  CD  GLU    71     -29.396   0.924 -12.164  1.00 10.00      A   
ATOM    344  OE1 GLU    71     -29.274   0.338 -13.263  1.00 10.00      A   
ATOM    345  OE2 GLU    71     -30.332   0.681 -11.372  1.00 10.00      A   
ATOM    346  C   GLU    71     -26.007   3.584 -12.954  1.00 10.00      A   
ATOM    347  O   GLU    71     -25.863   3.201 -14.118  1.00 10.00      A   
ATOM    348  N   ILE    72     -25.043   3.508 -12.053  1.00 10.00      A   
ATOM    349  HN  ILE    72     -25.212   3.815 -11.134  1.00 10.00      A   
ATOM    350  CA  ILE    72     -23.740   2.955 -12.391  1.00 10.00      A   
ATOM    351  CB  ILE    72     -22.599   3.697 -11.662  1.00 10.00      A   
ATOM    352  CG1 ILE    72     -22.821   5.216 -11.699  1.00 10.00      A   
ATOM    353  CG2 ILE    72     -21.254   3.342 -12.275  1.00 10.00      A   
ATOM    354  CD1 ILE    72     -22.814   5.815 -13.092  1.00 10.00      A   
ATOM    355  C   ILE    72     -23.683   1.469 -12.057  1.00 10.00      A   
ATOM    356  O   ILE    72     -23.063   0.678 -12.775  1.00 10.00      A   
ATOM    357  N   GLY    73     -24.335   1.101 -10.964  1.00 10.00      A   
ATOM    358  HN  GLY    73     -24.798   1.783 -10.430  1.00 10.00      A   
ATOM    359  CA  GLY    73     -24.362  -0.284 -10.546  1.00 10.00      A   
ATOM    360  C   GLY    73     -25.528  -1.048 -11.131  1.00 10.00      A   
ATOM    361  O   GLY    73     -26.291  -0.511 -11.933  1.00 10.00      A   
ATOM    362  N   LYS    74     -25.665  -2.305 -10.741  1.00 10.00      A   
ATOM    363  HN  LYS    74     -25.014  -2.684 -10.101  1.00 10.00      A   
ATOM    364  CA  LYS    74     -26.752  -3.137 -11.231  1.00 10.00      A   
ATOM    365  CB  LYS    74     -26.244  -4.528 -11.605  1.00 10.00      A   
ATOM    366  CG  LYS    74     -25.220  -4.528 -12.730  1.00 10.00      A   
ATOM    367  CD  LYS    74     -24.773  -5.940 -13.071  1.00 10.00      A   
ATOM    368  CE  LYS    74     -25.897  -6.744 -13.705  1.00 10.00      A   
ATOM    369  NZ  LYS    74     -25.676  -8.206 -13.562  1.00 10.00      A   
ATOM    370  HZ1 LYS    74     -25.569  -8.453 -12.551  1.00 10.00      A   
ATOM    371  HZ2 LYS    74     -24.817  -8.494 -14.072  1.00 10.00      A   
ATOM    372  HZ3 LYS    74     -26.489  -8.729 -13.947  1.00 10.00      A   
ATOM    373  C   LYS    74     -27.857  -3.232 -10.188  1.00 10.00      A   
ATOM    374  O   LYS    74     -29.033  -3.389 -10.518  1.00 10.00      A   
ATOM    375  N   THR    75     -27.469  -3.129  -8.929  1.00 10.00      A   
ATOM    376  HN  THR    75     -26.511  -2.994  -8.730  1.00 10.00      A   
ATOM    377  CA  THR    75     -28.410  -3.192  -7.824  1.00 10.00      A   
ATOM    378  CB  THR    75     -28.272  -4.515  -7.043  1.00 10.00      A   
ATOM    379  OG1 THR    75     -26.891  -4.771  -6.740  1.00 10.00      A   
ATOM    380  HG1 THR    75     -26.323  -4.180  -7.265  1.00 10.00      A   
ATOM    381  CG2 THR    75     -28.844  -5.674  -7.843  1.00 10.00      A   
ATOM    382  C   THR    75     -28.170  -2.014  -6.887  1.00 10.00      A   
ATOM    383  O   THR    75     -27.860  -0.910  -7.341  1.00 10.00      A   
ATOM    384  N   LEU    76     -28.289  -2.243  -5.587  1.00 10.00      A   
ATOM    385  HN  LEU    76     -28.530  -3.142  -5.273  1.00 10.00      A   
ATOM    386  CA  LEU    76     -28.063  -1.186  -4.613  1.00 10.00      A   
ATOM    387  CB  LEU    76     -28.835  -1.442  -3.317  1.00 10.00      A   
ATOM    388  CG  LEU    76     -30.334  -1.140  -3.356  1.00 10.00      A   
ATOM    389  CD1 LEU    76     -30.949  -1.325  -1.979  1.00 10.00      A   
ATOM    390  CD2 LEU    76     -30.589   0.269  -3.874  1.00 10.00      A   
ATOM    391  C   LEU    76     -26.574  -1.012  -4.334  1.00 10.00      A   
ATOM    392  O   LEU    76     -26.180  -0.228  -3.472  1.00 10.00      A   
ATOM    393  N   GLU    78     -25.750  -1.734  -5.091  1.00 10.00      A   
ATOM    394  HN  GLU    78     -26.125  -2.331  -5.771  1.00 10.00      A   
ATOM    395  CA  GLU    78     -24.304  -1.658  -4.942  1.00 10.00      A   
ATOM    396  CB  GLU    78     -23.624  -2.967  -5.397  1.00 10.00      A   
ATOM    397  CG  GLU    78     -22.936  -2.937  -6.757  1.00 10.00      A   
ATOM    398  CD  GLU    78     -23.884  -3.095  -7.927  1.00 10.00      A   
ATOM    399  OE1 GLU    78     -23.396  -3.197  -9.073  1.00 10.00      A   
ATOM    400  OE2 GLU    78     -25.115  -3.111  -7.713  1.00 10.00      A   
ATOM    401  C   GLU    78     -23.759  -0.418  -5.658  1.00 10.00      A   
ATOM    402  O   GLU    78     -22.555  -0.176  -5.705  1.00 10.00      A   
ATOM    403  N   ASP    79     -24.683   0.384  -6.185  1.00 10.00      A   
ATOM    404  HN  ASP    79     -25.623   0.123  -6.107  1.00 10.00      A   
ATOM    405  CA  ASP    79     -24.357   1.626  -6.883  1.00 10.00      A   
ATOM    406  CB  ASP    79     -25.660   2.350  -7.250  1.00 10.00      A   
ATOM    407  CG  ASP    79     -25.517   3.357  -8.378  1.00 10.00      A   
ATOM    408  OD1 ASP    79     -24.509   3.312  -9.112  1.00 10.00      A   
ATOM    409  OD2 ASP    79     -26.424   4.198  -8.542  1.00 10.00      A   
ATOM    410  C   ASP    79     -23.489   2.521  -5.991  1.00 10.00      A   
ATOM    411  O   ASP    79     -22.692   3.324  -6.477  1.00 10.00      A   
ATOM    412  N   VAL    80     -23.636   2.348  -4.676  1.00 10.00      A   
ATOM    413  HN  VAL    80     -24.283   1.684  -4.358  1.00 10.00      A   
ATOM    414  CA  VAL    80     -22.871   3.112  -3.694  1.00 10.00      A   
ATOM    415  CB  VAL    80     -23.429   2.911  -2.266  1.00 10.00      A   
ATOM    416  CG1 VAL    80     -22.640   3.732  -1.255  1.00 10.00      A   
ATOM    417  CG2 VAL    80     -24.907   3.270  -2.211  1.00 10.00      A   
ATOM    418  C   VAL    80     -21.393   2.712  -3.715  1.00 10.00      A   
ATOM    419  O   VAL    80     -20.512   3.566  -3.829  1.00 10.00      A   
ATOM    420  N   GLU    81     -21.126   1.410  -3.627  1.00 10.00      A   
ATOM    421  HN  GLU    81     -21.866   0.771  -3.568  1.00 10.00      A   
ATOM    422  CA  GLU    81     -19.751   0.912  -3.633  1.00 10.00      A   
ATOM    423  CB  GLU    81     -19.696  -0.597  -3.324  1.00 10.00      A   
ATOM    424  CG  GLU    81     -20.246  -1.493  -4.428  1.00 10.00      A   
ATOM    425  CD  GLU    81     -20.151  -2.973  -4.114  1.00 10.00      A   
ATOM    426  OE1 GLU    81     -20.821  -3.428  -3.154  1.00 10.00      A   
ATOM    427  OE2 GLU    81     -19.415  -3.690  -4.839  1.00 10.00      A   
ATOM    428  C   GLU    81     -19.081   1.215  -4.969  1.00 10.00      A   
ATOM    429  O   GLU    81     -17.866   1.420  -5.041  1.00 10.00      A   
ATOM    430  N   ASN    82     -19.891   1.271  -6.020  1.00 10.00      A   
ATOM    431  HN  ASN    82     -20.851   1.100  -5.891  1.00 10.00      A   
ATOM    432  CA  ASN    82     -19.396   1.552  -7.359  1.00 10.00      A   
ATOM    433  CB  ASN    82     -20.440   1.193  -8.418  1.00 10.00      A   
ATOM    434  CG  ASN    82     -20.726  -0.297  -8.478  1.00 10.00      A   
ATOM    435  OD1 ASN    82     -19.885  -1.121  -8.133  1.00 10.00      A   
ATOM    436  ND2 ASN    82     -21.912  -0.652  -8.925  1.00 10.00      A   
ATOM    437 HD21 ASN    82     -22.535   0.054  -9.191  1.00 10.00      A   
ATOM    438 HD22 ASN    82     -22.129  -1.613  -8.964  1.00 10.00      A   
ATOM    439  C   ASN    82     -18.956   3.004  -7.503  1.00 10.00      A   
ATOM    440  O   ASN    82     -18.109   3.321  -8.333  1.00 10.00      A   
ATOM    441  N   SER    83     -19.524   3.889  -6.695  1.00 10.00      A   
ATOM    442  HN  SER    83     -20.213   3.594  -6.062  1.00 10.00      A   
ATOM    443  CA  SER    83     -19.148   5.295  -6.747  1.00 10.00      A   
ATOM    444  CB  SER    83     -20.302   6.202  -6.304  1.00 10.00      A   
ATOM    445  OG  SER    83     -20.716   5.931  -4.973  1.00 10.00      A   
ATOM    446  HG  SER    83     -20.471   5.026  -4.731  1.00 10.00      A   
ATOM    447  C   SER    83     -17.892   5.542  -5.916  1.00 10.00      A   
ATOM    448  O   SER    83     -17.396   6.669  -5.823  1.00 10.00      A   
ATOM    449  N   PHE    84     -17.383   4.471  -5.318  1.00 10.00      A   
ATOM    450  HN  PHE    84     -17.825   3.604  -5.439  1.00 10.00      A   
ATOM    451  CA  PHE    84     -16.186   4.541  -4.498  1.00 10.00      A   
ATOM    452  CB  PHE    84     -16.447   3.955  -3.108  1.00 10.00      A   
ATOM    453  CG  PHE    84     -17.165   4.875  -2.164  1.00 10.00      A   
ATOM    454  CD1 PHE    84     -16.826   6.215  -2.087  1.00 10.00      A   
ATOM    455  CD2 PHE    84     -18.168   4.393  -1.342  1.00 10.00      A   
ATOM    456  CE1 PHE    84     -17.475   7.059  -1.207  1.00 10.00      A   
ATOM    457  CE2 PHE    84     -18.824   5.231  -0.459  1.00 10.00      A   
ATOM    458  CZ  PHE    84     -18.476   6.567  -0.392  1.00 10.00      A   
ATOM    459  C   PHE    84     -15.031   3.795  -5.157  1.00 10.00      A   
ATOM    460  O   PHE    84     -13.976   4.374  -5.422  1.00 10.00      A   
ATOM    461  N   PHE    85     -15.238   2.516  -5.441  1.00 10.00      A   
ATOM    462  HN  PHE    85     -16.115   2.115  -5.247  1.00 10.00      A   
ATOM    463  CA  PHE    85     -14.198   1.695  -6.048  1.00 10.00      A   
ATOM    464  CB  PHE    85     -13.865   0.494  -5.159  1.00 10.00      A   
ATOM    465  CG  PHE    85     -13.422   0.863  -3.776  1.00 10.00      A   
ATOM    466  CD1 PHE    85     -12.102   1.195  -3.521  1.00 10.00      A   
ATOM    467  CD2 PHE    85     -14.329   0.880  -2.730  1.00 10.00      A   
ATOM    468  CE1 PHE    85     -11.695   1.537  -2.247  1.00 10.00      A   
ATOM    469  CE2 PHE    85     -13.929   1.220  -1.456  1.00 10.00      A   
ATOM    470  CZ  PHE    85     -12.611   1.549  -1.215  1.00 10.00      A   
ATOM    471  C   PHE    85     -14.589   1.209  -7.436  1.00 10.00      A   
ATOM    472  O   PHE    85     -15.095   0.106  -7.592  1.00 10.00      A   
ATOM    473  N   LEU    86     -14.344   2.031  -8.439  1.00 10.00      A   
ATOM    474  HN  LEU    86     -13.939   2.906  -8.252  1.00 10.00      A   
ATOM    475  CA  LEU    86     -14.654   1.679  -9.820  1.00 10.00      A   
ATOM    476  CB  LEU    86     -16.168   1.744 -10.076  1.00 10.00      A   
ATOM    477  CG  LEU    86     -16.640   2.042 -11.506  1.00 10.00      A   
ATOM    478  CD1 LEU    86     -16.147   0.998 -12.498  1.00 10.00      A   
ATOM    479  CD2 LEU    86     -18.154   2.137 -11.548  1.00 10.00      A   
ATOM    480  C   LEU    86     -13.893   2.606 -10.750  1.00 10.00      A   
ATOM    481  O   LEU    86     -13.893   3.818 -10.548  1.00 10.00      A   
ATOM    482  N   ASN    87     -13.238   2.031 -11.753  1.00 10.00      A   
ATOM    483  HN  ASN    87     -13.289   1.058 -11.865  1.00 10.00      A   
ATOM    484  CA  ASN    87     -12.451   2.820 -12.703  1.00 10.00      A   
ATOM    485  CB  ASN    87     -11.768   1.918 -13.735  1.00 10.00      A   
ATOM    486  CG  ASN    87     -10.871   2.680 -14.698  1.00 10.00      A   
ATOM    487  OD1 ASN    87     -10.752   2.314 -15.865  1.00 10.00      A   
ATOM    488  ND2 ASN    87     -10.231   3.735 -14.226  1.00 10.00      A   
ATOM    489 HD21 ASN    87     -10.360   3.982 -13.273  1.00 10.00      A   
ATOM    490 HD22 ASN    87      -9.658   4.241 -14.836  1.00 10.00      A   
ATOM    491  C   ASN    87     -13.299   3.887 -13.393  1.00 10.00      A   
ATOM    492  O   ASN    87     -14.136   3.581 -14.246  1.00 10.00      A   
ATOM    493  N   VAL    88     -13.050   5.140 -13.033  1.00 10.00      A   
ATOM    494  HN  VAL    88     -12.324   5.313 -12.381  1.00 10.00      A   
ATOM    495  CA  VAL    88     -13.789   6.272 -13.580  1.00 10.00      A   
ATOM    496  CB  VAL    88     -13.413   7.594 -12.884  1.00 10.00      A   
ATOM    497  CG1 VAL    88     -14.400   8.688 -13.254  1.00 10.00      A   
ATOM    498  CG2 VAL    88     -13.359   7.409 -11.376  1.00 10.00      A   
ATOM    499  C   VAL    88     -13.556   6.410 -15.076  1.00 10.00      A   
ATOM    500  O   VAL    88     -14.469   6.756 -15.828  1.00 10.00      A   
ATOM    501  N   ASN    89     -12.336   6.120 -15.502  1.00 10.00      A   
ATOM    502  HN  ASN    89     -11.646   5.870 -14.841  1.00 10.00      A   
ATOM    503  CA  ASN    89     -11.976   6.200 -16.916  1.00 10.00      A   
ATOM    504  CB  ASN    89     -10.510   5.810 -17.121  1.00 10.00      A   
ATOM    505  CG  ASN    89      -9.951   6.301 -18.444  1.00 10.00      A   
ATOM    506  OD1 ASN    89     -10.307   7.376 -18.923  1.00 10.00      A   
ATOM    507  ND2 ASN    89      -9.075   5.518 -19.046  1.00 10.00      A   
ATOM    508 HD21 ASN    89      -8.836   4.667 -18.615  1.00 10.00      A   
ATOM    509 HD22 ASN    89      -8.700   5.818 -19.899  1.00 10.00      A   
ATOM    510  C   ASN    89     -12.882   5.310 -17.768  1.00 10.00      A   
ATOM    511  O   ASN    89     -13.129   5.593 -18.941  1.00 10.00      A   
ATOM    512  N   SER    90     -13.390   4.243 -17.164  1.00 10.00      A   
ATOM    513  HN  SER    90     -13.173   4.080 -16.222  1.00 10.00      A   
ATOM    514  CA  SER    90     -14.272   3.317 -17.860  1.00 10.00      A   
ATOM    515  CB  SER    90     -14.004   1.881 -17.409  1.00 10.00      A   
ATOM    516  OG  SER    90     -12.638   1.542 -17.597  1.00 10.00      A   
ATOM    517  HG  SER    90     -12.102   1.977 -16.921  1.00 10.00      A   
ATOM    518  C   SER    90     -15.741   3.688 -17.651  1.00 10.00      A   
ATOM    519  O   SER    90     -16.615   3.271 -18.416  1.00 10.00      A   
ATOM    520  N   GLN    91     -16.010   4.481 -16.614  1.00 10.00      A   
ATOM    521  HN  GLN    91     -15.275   4.788 -16.039  1.00 10.00      A   
ATOM    522  CA  GLN    91     -17.373   4.916 -16.324  1.00 10.00      A   
ATOM    523  CB  GLN    91     -17.442   5.685 -15.000  1.00 10.00      A   
ATOM    524  CG  GLN    91     -17.032   4.884 -13.777  1.00 10.00      A   
ATOM    525  CD  GLN    91     -17.244   5.646 -12.480  1.00 10.00      A   
ATOM    526  OE1 GLN    91     -18.177   6.436 -12.354  1.00 10.00      A   
ATOM    527  NE2 GLN    91     -16.373   5.423 -11.508  1.00 10.00      A   
ATOM    528 HE21 GLN    91     -15.642   4.789 -11.674  1.00 10.00      A   
ATOM    529 HE22 GLN    91     -16.493   5.900 -10.661  1.00 10.00      A   
ATOM    530  C   GLN    91     -17.873   5.808 -17.450  1.00 10.00      A   
ATOM    531  O   GLN    91     -18.995   5.652 -17.930  1.00 10.00      A   
ATOM    532  N   VAL    92     -17.010   6.725 -17.878  1.00 10.00      A   
ATOM    533  HN  VAL    92     -16.126   6.777 -17.451  1.00 10.00      A   
ATOM    534  CA  VAL    92     -17.328   7.662 -18.951  1.00 10.00      A   
ATOM    535  CB  VAL    92     -16.113   8.556 -19.284  1.00 10.00      A   
ATOM    536  CG1 VAL    92     -16.464   9.572 -20.359  1.00 10.00      A   
ATOM    537  CG2 VAL    92     -15.603   9.253 -18.031  1.00 10.00      A   
ATOM    538  C   VAL    92     -17.772   6.922 -20.213  1.00 10.00      A   
ATOM    539  O   VAL    92     -18.806   7.241 -20.798  1.00 10.00      A   
ATOM    540  N   THR    93     -16.993   5.922 -20.611  1.00 10.00      A   
ATOM    541  HN  THR    93     -16.183   5.714 -20.101  1.00 10.00      A   
ATOM    542  CA  THR    93     -17.298   5.134 -21.796  1.00 10.00      A   
ATOM    543  CB  THR    93     -16.219   4.063 -22.027  1.00 10.00      A   
ATOM    544  OG1 THR    93     -14.958   4.564 -21.556  1.00 10.00      A   
ATOM    545  HG1 THR    93     -14.241   4.055 -21.953  1.00 10.00      A   
ATOM    546  CG2 THR    93     -16.109   3.731 -23.508  1.00 10.00      A   
ATOM    547  C   THR    93     -18.666   4.464 -21.678  1.00 10.00      A   
ATOM    548  O   THR    93     -19.475   4.518 -22.606  1.00 10.00      A   
ATOM    549  N   THR    94     -18.923   3.856 -20.525  1.00 10.00      A   
ATOM    550  HN  THR    94     -18.240   3.862 -19.822  1.00 10.00      A   
ATOM    551  CA  THR    94     -20.188   3.178 -20.275  1.00 10.00      A   
ATOM    552  CB  THR    94     -20.182   2.497 -18.892  1.00 10.00      A   
ATOM    553  OG1 THR    94     -18.947   1.780 -18.724  1.00 10.00      A   
ATOM    554  HG1 THR    94     -18.275   2.374 -18.362  1.00 10.00      A   
ATOM    555  CG2 THR    94     -21.346   1.524 -18.768  1.00 10.00      A   
ATOM    556  C   THR    94     -21.366   4.153 -20.365  1.00 10.00      A   
ATOM    557  O   THR    94     -22.416   3.826 -20.926  1.00 10.00      A   
ATOM    558  N   VAL    95     -21.178   5.356 -19.826  1.00 10.00      A   
ATOM    559  HN  VAL    95     -20.318   5.559 -19.394  1.00 10.00      A   
ATOM    560  CA  VAL    95     -22.216   6.380 -19.848  1.00 10.00      A   
ATOM    561  CB  VAL    95     -21.878   7.561 -18.911  1.00 10.00      A   
ATOM    562  CG1 VAL    95     -22.899   8.682 -19.052  1.00 10.00      A   
ATOM    563  CG2 VAL    95     -21.824   7.082 -17.468  1.00 10.00      A   
ATOM    564  C   VAL    95     -22.475   6.877 -21.270  1.00 10.00      A   
ATOM    565  O   VAL    95     -23.627   7.020 -21.678  1.00 10.00      A   
ATOM    566  N   CYS    96     -21.403   7.121 -22.025  1.00 10.00      A   
ATOM    567  HN  CYS    96     -20.507   6.999 -21.640  1.00 10.00      A   
ATOM    568  CA  CYS    96     -21.530   7.583 -23.408  1.00 10.00      A   
ATOM    569  C   CYS    96     -22.376   6.607 -24.225  1.00 10.00      A   
ATOM    570  O   CYS    96     -23.221   7.015 -25.025  1.00 10.00      A   
ATOM    571  CB  CYS    96     -20.155   7.755 -24.064  1.00 10.00      A   
ATOM    572  SG  CYS    96     -19.118   9.079 -23.355  1.00 10.00      A   
ATOM    573  N   GLN    97     -22.158   5.314 -23.998  1.00 10.00      A   
ATOM    574  HN  GLN    97     -21.478   5.053 -23.339  1.00 10.00      A   
ATOM    575  CA  GLN    97     -22.901   4.277 -24.700  1.00 10.00      A   
ATOM    576  CB  GLN    97     -22.326   2.892 -24.390  1.00 10.00      A   
ATOM    577  CG  GLN    97     -20.871   2.707 -24.800  1.00 10.00      A   
ATOM    578  CD  GLN    97     -20.647   2.835 -26.295  1.00 10.00      A   
ATOM    579  OE1 GLN    97     -19.606   3.325 -26.734  1.00 10.00      A   
ATOM    580  NE2 GLN    97     -21.608   2.381 -27.086  1.00 10.00      A   
ATOM    581 HE21 GLN    97     -22.405   1.988 -26.672  1.00 10.00      A   
ATOM    582 HE22 GLN    97     -21.489   2.464 -28.055  1.00 10.00      A   
ATOM    583  C   GLN    97     -24.375   4.327 -24.317  1.00 10.00      A   
ATOM    584  O   GLN    97     -25.251   4.193 -25.168  1.00 10.00      A   
ATOM    585  N   ALA    98     -24.640   4.541 -23.031  1.00 10.00      A   
ATOM    586  HN  ALA    98     -23.894   4.654 -22.404  1.00 10.00      A   
ATOM    587  CA  ALA    98     -26.007   4.612 -22.527  1.00 10.00      A   
ATOM    588  CB  ALA    98     -26.012   4.653 -21.005  1.00 10.00      A   
ATOM    589  C   ALA    98     -26.740   5.821 -23.098  1.00 10.00      A   
ATOM    590  O   ALA    98     -27.884   5.713 -23.532  1.00 10.00      A   
ATOM    591  N   LEU    99     -26.061   6.962 -23.118  1.00 10.00      A   
ATOM    592  HN  LEU    99     -25.142   6.978 -22.766  1.00 10.00      A   
ATOM    593  CA  LEU    99     -26.642   8.196 -23.637  1.00 10.00      A   
ATOM    594  CB  LEU    99     -25.669   9.367 -23.463  1.00 10.00      A   
ATOM    595  CG  LEU    99     -25.212   9.671 -22.033  1.00 10.00      A   
ATOM    596  CD1 LEU    99     -24.172  10.779 -22.031  1.00 10.00      A   
ATOM    597  CD2 LEU    99     -26.394  10.043 -21.155  1.00 10.00      A   
ATOM    598  C   LEU    99     -27.014   8.048 -25.108  1.00 10.00      A   
ATOM    599  O   LEU    99     -28.027   8.578 -25.561  1.00 10.00      A   
ATOM    600  N   ALA   100     -26.190   7.315 -25.846  1.00 10.00      A   
ATOM    601  HN  ALA   100     -25.393   6.922 -25.425  1.00 10.00      A   
ATOM    602  CA  ALA   100     -26.423   7.091 -27.268  1.00 10.00      A   
ATOM    603  CB  ALA   100     -25.132   6.682 -27.959  1.00 10.00      A   
ATOM    604  C   ALA   100     -27.514   6.048 -27.502  1.00 10.00      A   
ATOM    605  O   ALA   100     -28.011   5.890 -28.621  1.00 10.00      A   
ATOM    606  N   LYS   101     -27.892   5.342 -26.444  1.00 10.00      A   
ATOM    607  HN  LYS   101     -27.472   5.520 -25.573  1.00 10.00      A   
ATOM    608  CA  LYS   101     -28.918   4.316 -26.541  1.00 10.00      A   
ATOM    609  CB  LYS   101     -28.583   3.115 -25.658  1.00 10.00      A   
ATOM    610  CG  LYS   101     -27.507   2.213 -26.235  1.00 10.00      A   
ATOM    611  CD  LYS   101     -27.274   0.991 -25.360  1.00 10.00      A   
ATOM    612  CE  LYS   101     -26.586   1.352 -24.051  1.00 10.00      A   
ATOM    613  NZ  LYS   101     -26.084   0.147 -23.335  1.00 10.00      A   
ATOM    614  HZ1 LYS   101     -25.615   0.426 -22.448  1.00 10.00      A   
ATOM    615  HZ2 LYS   101     -25.399  -0.365 -23.930  1.00 10.00      A   
ATOM    616  HZ3 LYS   101     -26.872  -0.491 -23.111  1.00 10.00      A   
ATOM    617  C   LYS   101     -30.296   4.866 -26.199  1.00 10.00      A   
ATOM    618  O   LYS   101     -31.301   4.163 -26.325  1.00 10.00      A   
ATOM    619  N   ASP   102     -30.342   6.121 -25.776  1.00 10.00      A   
ATOM    620  HN  ASP   102     -29.510   6.632 -25.694  1.00 10.00      A   
ATOM    621  CA  ASP   102     -31.608   6.757 -25.430  1.00 10.00      A   
ATOM    622  CB  ASP   102     -31.478   7.606 -24.164  1.00 10.00      A   
ATOM    623  CG  ASP   102     -32.821   7.886 -23.519  1.00 10.00      A   
ATOM    624  OD1 ASP   102     -33.733   8.391 -24.214  1.00 10.00      A   
ATOM    625  OD2 ASP   102     -32.976   7.591 -22.314  1.00 10.00      A   
ATOM    626  C   ASP   102     -32.108   7.617 -26.586  1.00 10.00      A   
ATOM    627  O   ASP   102     -31.447   8.577 -26.990  1.00 10.00      A   
ATOM    628  N   PRO   103     -33.279   7.279 -27.139  1.00 10.00      A   
ATOM    629  CA  PRO   103     -33.874   8.013 -28.260  1.00 10.00      A   
ATOM    630  CB  PRO   103     -35.080   7.150 -28.665  1.00 10.00      A   
ATOM    631  CG  PRO   103     -34.875   5.839 -27.985  1.00 10.00      A   
ATOM    632  CD  PRO   103     -34.116   6.144 -26.729  1.00 10.00      A   
ATOM    633  C   PRO   103     -34.341   9.414 -27.871  1.00 10.00      A   
ATOM    634  O   PRO   103     -34.492  10.285 -28.729  1.00 10.00      A   
ATOM    635  N   LYS   104     -34.545   9.638 -26.576  1.00 10.00      A   
ATOM    636  HN  LYS   104     -34.356   8.919 -25.922  1.00 10.00      A   
ATOM    637  CA  LYS   104     -35.020  10.933 -26.097  1.00 10.00      A   
ATOM    638  CB  LYS   104     -35.820  10.787 -24.802  1.00 10.00      A   
ATOM    639  CG  LYS   104     -37.015   9.853 -24.911  1.00 10.00      A   
ATOM    640  CD  LYS   104     -37.911   9.961 -23.689  1.00 10.00      A   
ATOM    641  CE  LYS   104     -38.992   8.893 -23.700  1.00 10.00      A   
ATOM    642  NZ  LYS   104     -40.155   9.279 -22.858  1.00 10.00      A   
ATOM    643  HZ1 LYS   104     -40.810   8.476 -22.759  1.00 10.00      A   
ATOM    644  HZ2 LYS   104     -40.666  10.072 -23.295  1.00 10.00      A   
ATOM    645  HZ3 LYS   104     -39.835   9.568 -21.913  1.00 10.00      A   
ATOM    646  C   LYS   104     -33.878  11.926 -25.905  1.00 10.00      A   
ATOM    647  O   LYS   104     -34.109  13.127 -25.775  1.00 10.00      A   
ATOM    648  N   LEU   105     -32.653  11.428 -25.904  1.00 10.00      A   
ATOM    649  HN  LEU   105     -32.528  10.463 -26.024  1.00 10.00      A   
ATOM    650  CA  LEU   105     -31.487  12.285 -25.720  1.00 10.00      A   
ATOM    651  CB  LEU   105     -30.431  11.583 -24.858  1.00 10.00      A   
ATOM    652  CG  LEU   105     -30.885  11.121 -23.471  1.00 10.00      A   
ATOM    653  CD1 LEU   105     -29.732  10.482 -22.713  1.00 10.00      A   
ATOM    654  CD2 LEU   105     -31.464  12.281 -22.679  1.00 10.00      A   
ATOM    655  C   LEU   105     -30.882  12.701 -27.056  1.00 10.00      A   
ATOM    656  O   LEU   105     -30.025  13.582 -27.112  1.00 10.00      A   
ATOM    657  N   GLN   106     -31.357  12.086 -28.134  1.00 10.00      A   
ATOM    658  HN  GLN   106     -32.075  11.427 -28.025  1.00 10.00      A   
ATOM    659  CA  GLN   106     -30.847  12.367 -29.475  1.00 10.00      A   
ATOM    660  CB  GLN   106     -31.456  11.408 -30.502  1.00 10.00      A   
ATOM    661  CG  GLN   106     -31.010   9.966 -30.333  1.00 10.00      A   
ATOM    662  CD  GLN   106     -31.642   9.030 -31.343  1.00 10.00      A   
ATOM    663  OE1 GLN   106     -32.697   8.448 -31.096  1.00 10.00      A   
ATOM    664  NE2 GLN   106     -30.997   8.873 -32.488  1.00 10.00      A   
ATOM    665 HE21 GLN   106     -30.156   9.362 -32.619  1.00 10.00      A   
ATOM    666 HE22 GLN   106     -31.385   8.276 -33.159  1.00 10.00      A   
ATOM    667  C   GLN   106     -31.069  13.820 -29.896  1.00 10.00      A   
ATOM    668  O   GLN   106     -30.260  14.395 -30.627  1.00 10.00      A   
ATOM    669  N   GLN   107     -32.159  14.416 -29.429  1.00 10.00      A   
ATOM    670  HN  GLN   107     -32.760  13.917 -28.836  1.00 10.00      A   
ATOM    671  CA  GLN   107     -32.482  15.799 -29.776  1.00 10.00      A   
ATOM    672  CB  GLN   107     -33.995  16.018 -29.740  1.00 10.00      A   
ATOM    673  CG  GLN   107     -34.745  15.454 -30.938  1.00 10.00      A   
ATOM    674  CD  GLN   107     -34.790  16.420 -32.104  1.00 10.00      A   
ATOM    675  OE1 GLN   107     -35.642  17.308 -32.154  1.00 10.00      A   
ATOM    676  NE2 GLN   107     -33.887  16.249 -33.056  1.00 10.00      A   
ATOM    677 HE21 GLN   107     -33.242  15.513 -32.960  1.00 10.00      A   
ATOM    678 HE22 GLN   107     -33.902  16.862 -33.824  1.00 10.00      A   
ATOM    679  C   GLN   107     -31.788  16.797 -28.851  1.00 10.00      A   
ATOM    680  O   GLN   107     -31.931  18.012 -29.013  1.00 10.00      A   
ATOM    681  N   GLY   108     -31.037  16.283 -27.891  1.00 10.00      A   
ATOM    682  HN  GLY   108     -30.955  15.307 -27.813  1.00 10.00      A   
ATOM    683  CA  GLY   108     -30.340  17.138 -26.953  1.00 10.00      A   
ATOM    684  C   GLY   108     -30.749  16.843 -25.526  1.00 10.00      A   
ATOM    685  O   GLY   108     -31.791  16.229 -25.291  1.00 10.00      A   
ATOM    686  N   TYR   109     -29.935  17.277 -24.573  1.00 10.00      A   
ATOM    687  HN  TYR   109     -29.122  17.766 -24.822  1.00 10.00      A   
ATOM    688  CA  TYR   109     -30.219  17.045 -23.164  1.00 10.00      A   
ATOM    689  CB  TYR   109     -29.880  15.593 -22.789  1.00 10.00      A   
ATOM    690  CG  TYR   109     -28.396  15.283 -22.820  1.00 10.00      A   
ATOM    691  CD1 TYR   109     -27.631  15.321 -21.660  1.00 10.00      A   
ATOM    692  CD2 TYR   109     -27.759  14.971 -24.013  1.00 10.00      A   
ATOM    693  CE1 TYR   109     -26.276  15.059 -21.690  1.00 10.00      A   
ATOM    694  CE2 TYR   109     -26.405  14.702 -24.050  1.00 10.00      A   
ATOM    695  CZ  TYR   109     -25.668  14.752 -22.888  1.00 10.00      A   
ATOM    696  OH  TYR   109     -24.317  14.497 -22.923  1.00 10.00      A   
ATOM    697  HH  TYR   109     -24.056  14.049 -22.109  1.00 10.00      A   
ATOM    698  C   TYR   109     -29.413  17.995 -22.286  1.00 10.00      A   
ATOM    699  O   TYR   109     -28.512  18.689 -22.767  1.00 10.00      A   
ATOM    700  N   ASN   110     -29.749  18.022 -21.004  1.00 10.00      A   
ATOM    701  HN  ASN   110     -30.502  17.465 -20.696  1.00 10.00      A   
ATOM    702  CA  ASN   110     -29.048  18.848 -20.032  1.00 10.00      A   
ATOM    703  CB  ASN   110     -29.999  19.846 -19.365  1.00 10.00      A   
ATOM    704  CG  ASN   110     -30.422  20.977 -20.278  1.00 10.00      A   
ATOM    705  OD1 ASN   110     -29.648  21.893 -20.551  1.00 10.00      A   
ATOM    706  ND2 ASN   110     -31.659  20.928 -20.746  1.00 10.00      A   
ATOM    707 HD21 ASN   110     -32.226  20.172 -20.482  1.00 10.00      A   
ATOM    708 HD22 ASN   110     -31.963  21.658 -21.330  1.00 10.00      A   
ATOM    709  C   ASN   110     -28.434  17.948 -18.969  1.00 10.00      A   
ATOM    710  O   ASN   110     -28.953  16.866 -18.694  1.00 10.00      A   
ATOM    711  N   ALA   111     -27.337  18.381 -18.374  1.00 10.00      A   
ATOM    712  HN  ALA   111     -26.960  19.256 -18.624  1.00 10.00      A   
ATOM    713  CA  ALA   111     -26.677  17.586 -17.349  1.00 10.00      A   
ATOM    714  CB  ALA   111     -25.358  17.041 -17.873  1.00 10.00      A   
ATOM    715  C   ALA   111     -26.465  18.397 -16.078  1.00 10.00      A   
ATOM    716  O   ALA   111     -26.110  19.576 -16.142  1.00 10.00      A   
ATOM    717  N   GLY   113     -25.384  15.702 -11.838  1.00 10.00      A   
ATOM    718  HN  GLY   113     -26.117  16.347 -11.965  1.00 10.00      A   
ATOM    719  CA  GLY   113     -24.045  16.192 -11.581  1.00 10.00      A   
ATOM    720  C   GLY   113     -23.862  16.627 -10.144  1.00 10.00      A   
ATOM    721  O   GLY   113     -23.456  17.758  -9.874  1.00 10.00      A   
ATOM    722  N   PHE   114     -24.166  15.727  -9.222  1.00 10.00      A   
ATOM    723  HN  PHE   114     -24.476  14.837  -9.508  1.00 10.00      A   
ATOM    724  CA  PHE   114     -24.039  16.011  -7.800  1.00 10.00      A   
ATOM    725  CB  PHE   114     -25.117  15.266  -7.010  1.00 10.00      A   
ATOM    726  CG  PHE   114     -26.521  15.589  -7.434  1.00 10.00      A   
ATOM    727  CD1 PHE   114     -27.209  14.746  -8.294  1.00 10.00      A   
ATOM    728  CD2 PHE   114     -27.153  16.733  -6.974  1.00 10.00      A   
ATOM    729  CE1 PHE   114     -28.500  15.039  -8.686  1.00 10.00      A   
ATOM    730  CE2 PHE   114     -28.444  17.032  -7.362  1.00 10.00      A   
ATOM    731  CZ  PHE   114     -29.118  16.183  -8.220  1.00 10.00      A   
ATOM    732  C   PHE   114     -22.661  15.605  -7.300  1.00 10.00      A   
ATOM    733  O   PHE   114     -22.259  14.448  -7.442  1.00 10.00      A   
ATOM    734  N   SER   115     -21.945  16.561  -6.718  1.00 10.00      A   
ATOM    735  HN  SER   115     -22.327  17.464  -6.642  1.00 10.00      A   
ATOM    736  CA  SER   115     -20.607  16.319  -6.191  1.00 10.00      A   
ATOM    737  CB  SER   115     -20.659  15.414  -4.955  1.00 10.00      A   
ATOM    738  OG  SER   115     -21.570  15.923  -3.992  1.00 10.00      A   
ATOM    739  HG  SER   115     -22.345  15.348  -3.956  1.00 10.00      A   
ATOM    740  C   SER   115     -19.665  15.773  -7.270  1.00 10.00      A   
ATOM    741  O   SER   115     -19.492  16.400  -8.317  1.00 10.00      A   
ATOM    742  N   GLN   116     -19.079  14.597  -7.024  1.00 10.00      A   
ATOM    743  HN  GLN   116     -19.257  14.147  -6.173  1.00 10.00      A   
ATOM    744  CA  GLN   116     -18.159  13.974  -7.972  1.00 10.00      A   
ATOM    745  CB  GLN   116     -17.581  12.667  -7.414  1.00 10.00      A   
ATOM    746  CG  GLN   116     -18.601  11.763  -6.741  1.00 10.00      A   
ATOM    747  CD  GLN   116     -17.973  10.532  -6.111  1.00 10.00      A   
ATOM    748  OE1 GLN   116     -17.503  10.572  -4.973  1.00 10.00      A   
ATOM    749  NE2 GLN   116     -17.990   9.424  -6.833  1.00 10.00      A   
ATOM    750 HE21 GLN   116     -18.404   9.458  -7.725  1.00 10.00      A   
ATOM    751 HE22 GLN   116     -17.590   8.612  -6.452  1.00 10.00      A   
ATOM    752  C   GLN   116     -18.790  13.748  -9.345  1.00 10.00      A   
ATOM    753  O   GLN   116     -18.084  13.624 -10.345  1.00 10.00      A   
ATOM    754  N   GLY   117     -20.116  13.713  -9.395  1.00 10.00      A   
ATOM    755  HN  GLY   117     -20.633  13.836  -8.570  1.00 10.00      A   
ATOM    756  CA  GLY   117     -20.804  13.510 -10.654  1.00 10.00      A   
ATOM    757  C   GLY   117     -20.640  14.692 -11.594  1.00 10.00      A   
ATOM    758  O   GLY   117     -20.747  14.544 -12.810  1.00 10.00      A   
ATOM    759  N   GLY   118     -20.362  15.863 -11.024  1.00 10.00      A   
ATOM    760  HN  GLY   118     -20.263  15.909 -10.047  1.00 10.00      A   
ATOM    761  CA  GLY   118     -20.191  17.066 -11.818  1.00 10.00      A   
ATOM    762  C   GLY   118     -19.006  16.985 -12.762  1.00 10.00      A   
ATOM    763  O   GLY   118     -19.142  17.223 -13.964  1.00 10.00      A   
ATOM    764  N   GLN   119     -17.838  16.643 -12.229  1.00 10.00      A   
ATOM    765  HN  GLN   119     -17.781  16.455 -11.262  1.00 10.00      A   
ATOM    766  CA  GLN   119     -16.640  16.537 -13.051  1.00 10.00      A   
ATOM    767  CB  GLN   119     -15.366  16.465 -12.204  1.00 10.00      A   
ATOM    768  CG  GLN   119     -15.308  15.300 -11.229  1.00 10.00      A   
ATOM    769  CD  GLN   119     -15.772  15.674  -9.835  1.00 10.00      A   
ATOM    770  OE1 GLN   119     -16.676  16.493  -9.663  1.00 10.00      A   
ATOM    771  NE2 GLN   119     -15.152  15.074  -8.831  1.00 10.00      A   
ATOM    772 HE21 GLN   119     -14.443  14.432  -9.043  1.00 10.00      A   
ATOM    773 HE22 GLN   119     -15.423  15.304  -7.911  1.00 10.00      A   
ATOM    774  C   GLN   119     -16.732  15.353 -14.004  1.00 10.00      A   
ATOM    775  O   GLN   119     -16.172  15.384 -15.101  1.00 10.00      A   
ATOM    776  N   PHE   120     -17.456  14.319 -13.589  1.00 10.00      A   
ATOM    777  HN  PHE   120     -17.890  14.360 -12.709  1.00 10.00      A   
ATOM    778  CA  PHE   120     -17.628  13.131 -14.415  1.00 10.00      A   
ATOM    779  CB  PHE   120     -18.341  12.021 -13.634  1.00 10.00      A   
ATOM    780  CG  PHE   120     -17.558  11.454 -12.479  1.00 10.00      A   
ATOM    781  CD1 PHE   120     -16.229  11.799 -12.278  1.00 10.00      A   
ATOM    782  CD2 PHE   120     -18.157  10.580 -11.587  1.00 10.00      A   
ATOM    783  CE1 PHE   120     -15.516  11.286 -11.212  1.00 10.00      A   
ATOM    784  CE2 PHE   120     -17.449  10.061 -10.519  1.00 10.00      A   
ATOM    785  CZ  PHE   120     -16.127  10.416 -10.332  1.00 10.00      A   
ATOM    786  C   PHE   120     -18.421  13.486 -15.669  1.00 10.00      A   
ATOM    787  O   PHE   120     -18.069  13.082 -16.777  1.00 10.00      A   
ATOM    788  N   LEU   121     -19.477  14.271 -15.483  1.00 10.00      A   
ATOM    789  HN  LEU   121     -19.699  14.566 -14.572  1.00 10.00      A   
ATOM    790  CA  LEU   121     -20.319  14.700 -16.592  1.00 10.00      A   
ATOM    791  CB  LEU   121     -21.529  15.487 -16.088  1.00 10.00      A   
ATOM    792  CG  LEU   121     -22.699  14.657 -15.558  1.00 10.00      A   
ATOM    793  CD1 LEU   121     -23.761  15.562 -14.961  1.00 10.00      A   
ATOM    794  CD2 LEU   121     -23.295  13.801 -16.666  1.00 10.00      A   
ATOM    795  C   LEU   121     -19.520  15.533 -17.588  1.00 10.00      A   
ATOM    796  O   LEU   121     -19.723  15.432 -18.800  1.00 10.00      A   
ATOM    797  N   ARG   122     -18.607  16.350 -17.071  1.00 10.00      A   
ATOM    798  HN  ARG   122     -18.504  16.397 -16.096  1.00 10.00      A   
ATOM    799  CA  ARG   122     -17.766  17.179 -17.923  1.00 10.00      A   
ATOM    800  CB  ARG   122     -16.949  18.182 -17.105  1.00 10.00      A   
ATOM    801  CG  ARG   122     -16.050  19.058 -17.965  1.00 10.00      A   
ATOM    802  CD  ARG   122     -15.299  20.094 -17.146  1.00 10.00      A   
ATOM    803  NE  ARG   122     -14.389  19.491 -16.169  1.00 10.00      A   
ATOM    804  HE  ARG   122     -14.772  19.230 -15.307  1.00 10.00      A   
ATOM    805  CZ  ARG   122     -13.087  19.269 -16.389  1.00 10.00      A   
ATOM    806  NH1 ARG   122     -12.536  19.582 -17.557  1.00 10.00      A   
ATOM    807 HH11 ARG   122     -11.520  19.406 -17.725  1.00 10.00      A   
ATOM    808 HH12 ARG   122     -13.118  20.000 -18.321  1.00 10.00      A   
ATOM    809  NH2 ARG   122     -12.337  18.744 -15.427  1.00 10.00      A   
ATOM    810 HH21 ARG   122     -11.311  18.573 -15.588  1.00 10.00      A   
ATOM    811 HH22 ARG   122     -12.754  18.502 -14.508  1.00 10.00      A   
ATOM    812  C   ARG   122     -16.842  16.301 -18.759  1.00 10.00      A   
ATOM    813  O   ARG   122     -16.642  16.548 -19.946  1.00 10.00      A   
ATOM    814  N   ALA   123     -16.294  15.267 -18.129  1.00 10.00      A   
ATOM    815  HN  ALA   123     -16.490  15.127 -17.177  1.00 10.00      A   
ATOM    816  CA  ALA   123     -15.405  14.337 -18.813  1.00 10.00      A   
ATOM    817  CB  ALA   123     -14.863  13.307 -17.834  1.00 10.00      A   
ATOM    818  C   ALA   123     -16.147  13.650 -19.953  1.00 10.00      A   
ATOM    819  O   ALA   123     -15.578  13.383 -21.013  1.00 10.00      A   
ATOM    820  N   VAL   124     -17.423  13.372 -19.719  1.00 10.00      A   
ATOM    821  HN  VAL   124     -17.803  13.589 -18.839  1.00 10.00      A   
ATOM    822  CA  VAL   124     -18.273  12.740 -20.715  1.00 10.00      A   
ATOM    823  CB  VAL   124     -19.642  12.359 -20.108  1.00 10.00      A   
ATOM    824  CG1 VAL   124     -20.609  11.884 -21.181  1.00 10.00      A   
ATOM    825  CG2 VAL   124     -19.476  11.294 -19.038  1.00 10.00      A   
ATOM    826  C   VAL   124     -18.485  13.683 -21.899  1.00 10.00      A   
ATOM    827  O   VAL   124     -18.241  13.316 -23.048  1.00 10.00      A   
ATOM    828  N   ALA   125     -18.889  14.914 -21.601  1.00 10.00      A   
ATOM    829  HN  ALA   125     -19.017  15.157 -20.658  1.00 10.00      A   
ATOM    830  CA  ALA   125     -19.146  15.919 -22.632  1.00 10.00      A   
ATOM    831  CB  ALA   125     -19.767  17.164 -22.014  1.00 10.00      A   
ATOM    832  C   ALA   125     -17.879  16.286 -23.405  1.00 10.00      A   
ATOM    833  O   ALA   125     -17.953  16.837 -24.504  1.00 10.00      A   
ATOM    834  N   GLN   126     -16.723  15.980 -22.827  1.00 10.00      A   
ATOM    835  HN  GLN   126     -16.731  15.552 -21.944  1.00 10.00      A   
ATOM    836  CA  GLN   126     -15.441  16.276 -23.460  1.00 10.00      A   
ATOM    837  CB  GLN   126     -14.413  16.713 -22.412  1.00 10.00      A   
ATOM    838  CG  GLN   126     -14.497  18.177 -22.007  1.00 10.00      A   
ATOM    839  CD  GLN   126     -13.576  18.516 -20.846  1.00 10.00      A   
ATOM    840  OE1 GLN   126     -13.816  19.465 -20.098  1.00 10.00      A   
ATOM    841  NE2 GLN   126     -12.524  17.731 -20.672  1.00 10.00      A   
ATOM    842 HE21 GLN   126     -12.400  16.979 -21.290  1.00 10.00      A   
ATOM    843 HE22 GLN   126     -11.912  17.932 -19.934  1.00 10.00      A   
ATOM    844  C   GLN   126     -14.903  15.074 -24.235  1.00 10.00      A   
ATOM    845  O   GLN   126     -13.852  15.156 -24.870  1.00 10.00      A   
ATOM    846  N   ARG   127     -15.619  13.957 -24.181  1.00 10.00      A   
ATOM    847  HN  ARG   127     -16.454  13.946 -23.665  1.00 10.00      A   
ATOM    848  CA  ARG   127     -15.192  12.750 -24.879  1.00 10.00      A   
ATOM    849  CB  ARG   127     -14.848  11.632 -23.893  1.00 10.00      A   
ATOM    850  CG  ARG   127     -13.496  11.804 -23.213  1.00 10.00      A   
ATOM    851  CD  ARG   127     -13.174  10.624 -22.313  1.00 10.00      A   
ATOM    852  NE  ARG   127     -11.867  10.760 -21.668  1.00 10.00      A   
ATOM    853  HE  ARG   127     -11.331  11.563 -21.890  1.00 10.00      A   
ATOM    854  CZ  ARG   127     -11.352   9.853 -20.837  1.00 10.00      A   
ATOM    855  NH1 ARG   127     -12.034   8.753 -20.552  1.00 10.00      A   
ATOM    856 HH11 ARG   127     -11.629   8.043 -19.898  1.00 10.00      A   
ATOM    857 HH12 ARG   127     -12.969   8.585 -20.982  1.00 10.00      A   
ATOM    858  NH2 ARG   127     -10.167  10.051 -20.271  1.00 10.00      A   
ATOM    859 HH21 ARG   127      -9.615  10.923 -20.478  1.00 10.00      A   
ATOM    860 HH22 ARG   127      -9.775   9.335 -19.620  1.00 10.00      A   
ATOM    861  C   ARG   127     -16.222  12.280 -25.905  1.00 10.00      A   
ATOM    862  O   ARG   127     -15.860  11.846 -26.999  1.00 10.00      A   
ATOM    863  N   CYS   128     -17.498  12.354 -25.554  1.00 10.00      A   
ATOM    864  HN  CYS   128     -17.739  12.700 -24.662  1.00 10.00      A   
ATOM    865  CA  CYS   128     -18.558  11.940 -26.465  1.00 10.00      A   
ATOM    866  C   CYS   128     -19.528  13.093 -26.728  1.00 10.00      A   
ATOM    867  O   CYS   128     -20.361  13.428 -25.891  1.00 10.00      A   
ATOM    868  CB  CYS   128     -19.288  10.691 -25.949  1.00 10.00      A   
ATOM    869  SG  CYS   128     -19.827  10.782 -24.208  1.00 10.00      A   
ATOM    870  N   PRO   129     -19.409  13.733 -27.902  1.00 10.00      A   
ATOM    871  CA  PRO   129     -20.264  14.858 -28.283  1.00 10.00      A   
ATOM    872  CB  PRO   129     -19.399  15.589 -29.304  1.00 10.00      A   
ATOM    873  CG  PRO   129     -18.632  14.504 -29.978  1.00 10.00      A   
ATOM    874  CD  PRO   129     -18.424  13.417 -28.954  1.00 10.00      A   
ATOM    875  C   PRO   129     -21.566  14.398 -28.931  1.00 10.00      A   
ATOM    876  O   PRO   129     -22.291  15.190 -29.538  1.00 10.00      A   
ATOM    877  N   SER   130     -21.847  13.113 -28.809  1.00 10.00      A   
ATOM    878  HN  SER   130     -21.225  12.537 -28.323  1.00 10.00      A   
ATOM    879  CA  SER   130     -23.052  12.534 -29.366  1.00 10.00      A   
ATOM    880  CB  SER   130     -22.733  11.787 -30.664  1.00 10.00      A   
ATOM    881  OG  SER   130     -21.987  12.603 -31.555  1.00 10.00      A   
ATOM    882  HG  SER   130     -22.594  13.150 -32.072  1.00 10.00      A   
ATOM    883  C   SER   130     -23.691  11.588 -28.356  1.00 10.00      A   
ATOM    884  O   SER   130     -23.087  10.588 -27.966  1.00 10.00      A   
ATOM    885  N   PRO   131     -24.915  11.895 -27.906  1.00 10.00      A   
ATOM    886  CA  PRO   131     -25.653  13.084 -28.344  1.00 10.00      A   
ATOM    887  CB  PRO   131     -27.084  12.777 -27.899  1.00 10.00      A   
ATOM    888  CG  PRO   131     -26.921  11.916 -26.695  1.00 10.00      A   
ATOM    889  CD  PRO   131     -25.674  11.105 -26.922  1.00 10.00      A   
ATOM    890  C   PRO   131     -25.144  14.357 -27.668  1.00 10.00      A   
ATOM    891  O   PRO   131     -24.521  14.300 -26.610  1.00 10.00      A   
ATOM    892  N   PRO   132     -25.380  15.521 -28.287  1.00 10.00      A   
ATOM    893  CA  PRO   132     -24.944  16.809 -27.736  1.00 10.00      A   
ATOM    894  CB  PRO   132     -25.132  17.774 -28.909  1.00 10.00      A   
ATOM    895  CG  PRO   132     -26.220  17.165 -29.726  1.00 10.00      A   
ATOM    896  CD  PRO   132     -26.076  15.675 -29.578  1.00 10.00      A   
ATOM    897  C   PRO   132     -25.797  17.248 -26.545  1.00 10.00      A   
ATOM    898  O   PRO   132     -27.033  17.244 -26.606  1.00 10.00      A   
ATOM    899  N   ILE   134     -26.472  20.581 -23.509  1.00 10.00      A   
ATOM    900  HN  ILE   134     -27.263  20.056 -23.252  1.00 10.00      A   
ATOM    901  CA  ILE   134     -26.615  22.016 -23.727  1.00 10.00      A   
ATOM    902  CB  ILE   134     -28.091  22.413 -23.948  1.00 10.00      A   
ATOM    903  CG1 ILE   134     -28.723  21.565 -25.058  1.00 10.00      A   
ATOM    904  CG2 ILE   134     -28.215  23.897 -24.265  1.00 10.00      A   
ATOM    905  CD1 ILE   134     -28.010  21.647 -26.393  1.00 10.00      A   
ATOM    906  C   ILE   134     -26.050  22.793 -22.543  1.00 10.00      A   
ATOM    907  O   ILE   134     -25.090  23.557 -22.688  1.00 10.00      A   
ATOM    908  N   ASN   135     -26.643  22.584 -21.375  1.00 10.00      A   
ATOM    909  HN  ASN   135     -27.394  21.956 -21.324  1.00 10.00      A   
ATOM    910  CA  ASN   135     -26.202  23.255 -20.162  1.00 10.00      A   
ATOM    911  CB  ASN   135     -27.343  24.060 -19.530  1.00 10.00      A   
ATOM    912  CG  ASN   135     -27.612  25.369 -20.246  1.00 10.00      A   
ATOM    913  OD1 ASN   135     -26.727  25.934 -20.881  1.00 10.00      A   
ATOM    914  ND2 ASN   135     -28.834  25.866 -20.139  1.00 10.00      A   
ATOM    915 HD21 ASN   135     -29.496  25.370 -19.609  1.00 10.00      A   
ATOM    916 HD22 ASN   135     -29.029  26.714 -20.591  1.00 10.00      A   
ATOM    917  C   ASN   135     -25.666  22.241 -19.164  1.00 10.00      A   
ATOM    918  O   ASN   135     -26.271  21.187 -18.953  1.00 10.00      A   
ATOM    919  N   LEU   136     -24.529  22.558 -18.559  1.00 10.00      A   
ATOM    920  HN  LEU   136     -24.099  23.417 -18.768  1.00 10.00      A   
ATOM    921  CA  LEU   136     -23.912  21.678 -17.580  1.00 10.00      A   
ATOM    922  CB  LEU   136     -22.494  21.293 -18.008  1.00 10.00      A   
ATOM    923  CG  LEU   136     -22.240  19.799 -18.232  1.00 10.00      A   
ATOM    924  CD1 LEU   136     -22.929  19.315 -19.500  1.00 10.00      A   
ATOM    925  CD2 LEU   136     -20.749  19.507 -18.282  1.00 10.00      A   
ATOM    926  C   LEU   136     -23.896  22.344 -16.211  1.00 10.00      A   
ATOM    927  O   LEU   136     -23.194  23.337 -15.993  1.00 10.00      A   
ATOM    928  N   ILE   137     -24.684  21.804 -15.298  1.00 10.00      A   
ATOM    929  HN  ILE   137     -25.224  21.013 -15.535  1.00 10.00      A   
ATOM    930  CA  ILE   137     -24.777  22.346 -13.954  1.00 10.00      A   
ATOM    931  CB  ILE   137     -26.244  22.624 -13.555  1.00 10.00      A   
ATOM    932  CG1 ILE   137     -27.007  23.318 -14.693  1.00 10.00      A   
ATOM    933  CG2 ILE   137     -26.307  23.452 -12.279  1.00 10.00      A   
ATOM    934  CD1 ILE   137     -26.497  24.700 -15.045  1.00 10.00      A   
ATOM    935  C   ILE   137     -24.159  21.387 -12.941  1.00 10.00      A   
ATOM    936  O   ILE   137     -24.659  20.284 -12.736  1.00 10.00      A   
ATOM    937  N   SER   138     -23.061  21.803 -12.328  1.00 10.00      A   
ATOM    938  HN  SER   138     -22.687  22.687 -12.555  1.00 10.00      A   
ATOM    939  CA  SER   138     -22.393  20.987 -11.329  1.00 10.00      A   
ATOM    940  CB  SER   138     -20.878  21.155 -11.440  1.00 10.00      A   
ATOM    941  OG  SER   138     -20.459  21.107 -12.793  1.00 10.00      A   
ATOM    942  HG  SER   138     -21.198  21.340 -13.361  1.00 10.00      A   
ATOM    943  C   SER   138     -22.855  21.386  -9.934  1.00 10.00      A   
ATOM    944  O   SER   138     -22.588  22.498  -9.479  1.00 10.00      A   
ATOM    945  N   VAL   139     -23.552  20.484  -9.263  1.00 10.00      A   
ATOM    946  HN  VAL   139     -23.722  19.603  -9.672  1.00 10.00      A   
ATOM    947  CA  VAL   139     -24.051  20.752  -7.923  1.00 10.00      A   
ATOM    948  CB  VAL   139     -25.340  19.960  -7.621  1.00 10.00      A   
ATOM    949  CG1 VAL   139     -26.056  20.539  -6.409  1.00 10.00      A   
ATOM    950  CG2 VAL   139     -26.260  19.938  -8.833  1.00 10.00      A   
ATOM    951  C   VAL   139     -22.986  20.400  -6.890  1.00 10.00      A   
ATOM    952  O   VAL   139     -22.961  19.282  -6.366  1.00 10.00      A   
ATOM    953  N   GLY   140     -22.101  21.354  -6.621  1.00 10.00      A   
ATOM    954  HN  GLY   140     -22.171  22.217  -7.081  1.00 10.00      A   
ATOM    955  CA  GLY   140     -21.033  21.135  -5.664  1.00 10.00      A   
ATOM    956  C   GLY   140     -20.077  20.063  -6.139  1.00 10.00      A   
ATOM    957  O   GLY   140     -19.866  19.061  -5.459  1.00 10.00      A   
ATOM    958  N   GLY   141     -19.509  20.265  -7.318  1.00 10.00      A   
ATOM    959  HN  GLY   141     -19.692  21.093  -7.804  1.00 10.00      A   
ATOM    960  CA  GLY   141     -18.601  19.288  -7.872  1.00 10.00      A   
ATOM    961  C   GLY   141     -17.190  19.804  -8.006  1.00 10.00      A   
ATOM    962  O   GLY   141     -16.973  20.934  -8.450  1.00 10.00      A   
ATOM    963  N   GLN   142     -16.228  18.969  -7.639  1.00 10.00      A   
ATOM    964  HN  GLN   142     -16.472  18.075  -7.318  1.00 10.00      A   
ATOM    965  CA  GLN   142     -14.823  19.330  -7.718  1.00 10.00      A   
ATOM    966  CB  GLN   142     -13.949  18.263  -7.047  1.00 10.00      A   
ATOM    967  CG  GLN   142     -14.308  17.977  -5.595  1.00 10.00      A   
ATOM    968  CD  GLN   142     -15.387  16.918  -5.446  1.00 10.00      A   
ATOM    969  OE1 GLN   142     -15.521  16.027  -6.284  1.00 10.00      A   
ATOM    970  NE2 GLN   142     -16.164  17.009  -4.380  1.00 10.00      A   
ATOM    971 HE21 GLN   142     -16.007  17.747  -3.752  1.00 10.00      A   
ATOM    972 HE22 GLN   142     -16.865  16.332  -4.257  1.00 10.00      A   
ATOM    973  C   GLN   142     -14.418  19.499  -9.176  1.00 10.00      A   
ATOM    974  O   GLN   142     -14.851  18.740 -10.042  1.00 10.00      A   
ATOM    975  N   HIS   143     -13.616  20.506  -9.462  1.00 10.00      A   
ATOM    976  HN  HIS   143     -13.313  21.103  -8.741  1.00 10.00      A   
ATOM    977  CA  HIS   143     -13.188  20.752 -10.833  1.00 10.00      A   
ATOM    978  CB  HIS   143     -13.768  22.070 -11.359  1.00 10.00      A   
ATOM    979  CG  HIS   143     -15.265  22.090 -11.504  1.00 10.00      A   
ATOM    980  ND1 HIS   143     -16.048  20.952 -11.490  1.00 10.00      A   
ATOM    981  HD1 HIS   143     -15.724  20.031 -11.352  1.00 10.00      A   
ATOM    982  CD2 HIS   143     -16.122  23.128 -11.667  1.00 10.00      A   
ATOM    983  CE1 HIS   143     -17.315  21.289 -11.648  1.00 10.00      A   
ATOM    984  NE2 HIS   143     -17.386  22.601 -11.754  1.00 10.00      A   
ATOM    985  HE2 HIS   143     -18.217  23.120 -11.865  1.00 10.00      A   
ATOM    986  C   HIS   143     -11.670  20.747 -10.963  1.00 10.00      A   
ATOM    987  O   HIS   143     -11.135  20.628 -12.066  1.00 10.00      A   
ATOM    988  N   GLN   144     -10.982  20.874  -9.837  1.00 10.00      A   
ATOM    989  HN  GLN   144     -11.463  20.958  -8.984  1.00 10.00      A   
ATOM    990  CA  GLN   144      -9.526  20.888  -9.831  1.00 10.00      A   
ATOM    991  CB  GLN   144      -9.012  22.237  -9.323  1.00 10.00      A   
ATOM    992  CG  GLN   144      -8.591  23.206 -10.419  1.00 10.00      A   
ATOM    993  CD  GLN   144      -7.311  22.782 -11.116  1.00 10.00      A   
ATOM    994  OE1 GLN   144      -6.490  22.063 -10.549  1.00 10.00      A   
ATOM    995  NE2 GLN   144      -7.125  23.235 -12.348  1.00 10.00      A   
ATOM    996 HE21 GLN   144      -7.814  23.811 -12.739  1.00 10.00      A   
ATOM    997 HE22 GLN   144      -6.297  22.983 -12.816  1.00 10.00      A   
ATOM    998  C   GLN   144      -8.978  19.757  -8.968  1.00 10.00      A   
ATOM    999  O   GLN   144      -7.786  19.717  -8.655  1.00 10.00      A   
ATOM   1000  N   GLY   145      -9.853  18.832  -8.600  1.00 10.00      A   
ATOM   1001  HN  GLY   145     -10.783  18.903  -8.900  1.00 10.00      A   
ATOM   1002  CA  GLY   145      -9.450  17.717  -7.770  1.00 10.00      A   
ATOM   1003  C   GLY   145      -9.604  18.029  -6.298  1.00 10.00      A   
ATOM   1004  O   GLY   145     -10.209  19.042  -5.934  1.00 10.00      A   
ATOM   1005  N   VAL   146      -9.063  17.162  -5.454  1.00 10.00      A   
ATOM   1006  HN  VAL   146      -8.593  16.381  -5.811  1.00 10.00      A   
ATOM   1007  CA  VAL   146      -9.132  17.343  -4.009  1.00 10.00      A   
ATOM   1008  CB  VAL   146     -10.142  16.384  -3.342  1.00 10.00      A   
ATOM   1009  CG1 VAL   146     -11.573  16.795  -3.652  1.00 10.00      A   
ATOM   1010  CG2 VAL   146      -9.887  14.942  -3.757  1.00 10.00      A   
ATOM   1011  C   VAL   146      -7.763  17.131  -3.380  1.00 10.00      A   
ATOM   1012  O   VAL   146      -6.885  16.510  -3.982  1.00 10.00      A   
ATOM   1013  N   PHE   147      -7.589  17.656  -2.175  1.00 10.00      A   
ATOM   1014  HN  PHE   147      -8.327  18.154  -1.761  1.00 10.00      A   
ATOM   1015  CA  PHE   147      -6.333  17.523  -1.452  1.00 10.00      A   
ATOM   1016  CB  PHE   147      -5.726  18.897  -1.148  1.00 10.00      A   
ATOM   1017  CG  PHE   147      -4.511  18.843  -0.265  1.00 10.00      A   
ATOM   1018  CD1 PHE   147      -3.344  18.240  -0.705  1.00 10.00      A   
ATOM   1019  CD2 PHE   147      -4.539  19.390   1.007  1.00 10.00      A   
ATOM   1020  CE1 PHE   147      -2.227  18.183   0.106  1.00 10.00      A   
ATOM   1021  CE2 PHE   147      -3.426  19.338   1.823  1.00 10.00      A   
ATOM   1022  CZ  PHE   147      -2.269  18.732   1.373  1.00 10.00      A   
ATOM   1023  C   PHE   147      -6.519  16.727  -0.160  1.00 10.00      A   
ATOM   1024  O   PHE   147      -5.688  15.887   0.184  1.00 10.00      A   
ATOM   1025  N   GLY   148      -7.606  16.989   0.556  1.00 10.00      A   
ATOM   1026  HN  GLY   148      -8.248  17.661   0.240  1.00 10.00      A   
ATOM   1027  CA  GLY   148      -7.847  16.283   1.796  1.00 10.00      A   
ATOM   1028  C   GLY   148      -9.268  15.772   1.914  1.00 10.00      A   
ATOM   1029  O   GLY   148     -10.170  16.263   1.231  1.00 10.00      A   
ATOM   1030  N   LEU   149      -9.469  14.787   2.776  1.00 10.00      A   
ATOM   1031  HN  LEU   149      -8.706  14.427   3.279  1.00 10.00      A   
ATOM   1032  CA  LEU   149     -10.789  14.210   2.988  1.00 10.00      A   
ATOM   1033  CB  LEU   149     -10.952  12.947   2.137  1.00 10.00      A   
ATOM   1034  CG  LEU   149     -12.321  12.267   2.165  1.00 10.00      A   
ATOM   1035  CD1 LEU   149     -13.413  13.224   1.713  1.00 10.00      A   
ATOM   1036  CD2 LEU   149     -12.309  11.017   1.299  1.00 10.00      A   
ATOM   1037  C   LEU   149     -11.008  13.894   4.469  1.00 10.00      A   
ATOM   1038  O   LEU   149     -10.873  12.746   4.898  1.00 10.00      A   
ATOM   1039  N   PRO   150     -11.320  14.923   5.277  1.00 10.00      A   
ATOM   1040  CA  PRO   150     -11.556  14.763   6.721  1.00 10.00      A   
ATOM   1041  CB  PRO   150     -11.884  16.181   7.194  1.00 10.00      A   
ATOM   1042  CG  PRO   150     -11.313  17.075   6.147  1.00 10.00      A   
ATOM   1043  CD  PRO   150     -11.446  16.327   4.853  1.00 10.00      A   
ATOM   1044  C   PRO   150     -12.726  13.829   7.027  1.00 10.00      A   
ATOM   1045  O   PRO   150     -12.647  12.990   7.928  1.00 10.00      A   
ATOM   1046  N   ARG   151     -13.812  13.985   6.283  1.00 10.00      A   
ATOM   1047  HN  ARG   151     -13.818  14.673   5.580  1.00 10.00      A   
ATOM   1048  CA  ARG   151     -14.993  13.154   6.473  1.00 10.00      A   
ATOM   1049  CB  ARG   151     -15.872  13.682   7.614  1.00 10.00      A   
ATOM   1050  CG  ARG   151     -16.129  15.180   7.571  1.00 10.00      A   
ATOM   1051  CD  ARG   151     -17.110  15.608   8.651  1.00 10.00      A   
ATOM   1052  NE  ARG   151     -18.478  15.198   8.342  1.00 10.00      A   
ATOM   1053  HE  ARG   151     -18.703  14.247   8.465  1.00 10.00      A   
ATOM   1054  CZ  ARG   151     -19.427  16.030   7.920  1.00 10.00      A   
ATOM   1055  NH1 ARG   151     -19.157  17.317   7.759  1.00 10.00      A   
ATOM   1056 HH11 ARG   151     -19.898  17.968   7.424  1.00 10.00      A   
ATOM   1057 HH12 ARG   151     -18.205  17.683   7.966  1.00 10.00      A   
ATOM   1058  NH2 ARG   151     -20.639  15.567   7.639  1.00 10.00      A   
ATOM   1059 HH21 ARG   151     -21.388  16.215   7.305  1.00 10.00      A   
ATOM   1060 HH22 ARG   151     -20.849  14.550   7.750  1.00 10.00      A   
ATOM   1061  C   ARG   151     -15.796  13.042   5.185  1.00 10.00      A   
ATOM   1062  O   ARG   151     -15.752  13.933   4.334  1.00 10.00      A   
ATOM   1063  N   CYS   152     -16.528  11.950   5.052  1.00 10.00      A   
ATOM   1064  HN  CYS   152     -16.533  11.287   5.776  1.00 10.00      A   
ATOM   1065  CA  CYS   152     -17.338  11.707   3.870  1.00 10.00      A   
ATOM   1066  C   CYS   152     -18.815  11.952   4.173  1.00 10.00      A   
ATOM   1067  O   CYS   152     -19.241  11.849   5.327  1.00 10.00      A   
ATOM   1068  CB  CYS   152     -17.125  10.272   3.376  1.00 10.00      A   
ATOM   1069  SG  CYS   152     -15.543   9.995   2.509  1.00 10.00      A   
ATOM   1070  N   PRO   153     -19.611  12.305   3.147  1.00 10.00      A   
ATOM   1071  CA  PRO   153     -21.051  12.556   3.306  1.00 10.00      A   
ATOM   1072  CB  PRO   153     -21.513  12.935   1.892  1.00 10.00      A   
ATOM   1073  CG  PRO   153     -20.459  12.394   0.988  1.00 10.00      A   
ATOM   1074  CD  PRO   153     -19.173  12.493   1.753  1.00 10.00      A   
ATOM   1075  C   PRO   153     -21.789  11.307   3.785  1.00 10.00      A   
ATOM   1076  O   PRO   153     -21.316  10.184   3.596  1.00 10.00      A   
ATOM   1077  N   GLY   154     -22.949  11.503   4.395  1.00 10.00      A   
ATOM   1078  HN  GLY   154     -23.287  12.417   4.505  1.00 10.00      A   
ATOM   1079  CA  GLY   154     -23.716  10.382   4.900  1.00 10.00      A   
ATOM   1080  C   GLY   154     -23.085   9.809   6.152  1.00 10.00      A   
ATOM   1081  O   GLY   154     -22.502  10.550   6.944  1.00 10.00      A   
ATOM   1082  N   GLU   155     -23.187   8.504   6.334  1.00 10.00      A   
ATOM   1083  HN  GLU   155     -23.666   7.961   5.672  1.00 10.00      A   
ATOM   1084  CA  GLU   155     -22.608   7.855   7.504  1.00 10.00      A   
ATOM   1085  CB  GLU   155     -23.644   6.985   8.215  1.00 10.00      A   
ATOM   1086  CG  GLU   155     -24.753   7.769   8.900  1.00 10.00      A   
ATOM   1087  CD  GLU   155     -24.230   8.781   9.902  1.00 10.00      A   
ATOM   1088  OE1 GLU   155     -24.780   9.904   9.960  1.00 10.00      A   
ATOM   1089  OE2 GLU   155     -23.274   8.462  10.643  1.00 10.00      A   
ATOM   1090  C   GLU   155     -21.371   7.044   7.124  1.00 10.00      A   
ATOM   1091  O   GLU   155     -20.823   6.294   7.935  1.00 10.00      A   
ATOM   1092  N   SER   156     -20.940   7.210   5.880  1.00 10.00      A   
ATOM   1093  HN  SER   156     -21.429   7.818   5.291  1.00 10.00      A   
ATOM   1094  CA  SER   156     -19.763   6.525   5.355  1.00 10.00      A   
ATOM   1095  CB  SER   156     -19.663   6.767   3.848  1.00 10.00      A   
ATOM   1096  OG  SER   156     -20.854   6.362   3.199  1.00 10.00      A   
ATOM   1097  HG  SER   156     -20.875   5.384   3.174  1.00 10.00      A   
ATOM   1098  C   SER   156     -18.496   7.032   6.040  1.00 10.00      A   
ATOM   1099  O   SER   156     -17.798   7.898   5.518  1.00 10.00      A   
ATOM   1100  N   SER   157     -18.212   6.493   7.212  1.00 10.00      A   
ATOM   1101  HN  SER   157     -18.820   5.817   7.585  1.00 10.00      A   
ATOM   1102  CA  SER   157     -17.049   6.905   7.978  1.00 10.00      A   
ATOM   1103  CB  SER   157     -17.485   7.217   9.410  1.00 10.00      A   
ATOM   1104  OG  SER   157     -18.511   6.323   9.823  1.00 10.00      A   
ATOM   1105  HG  SER   157     -19.359   6.619   9.461  1.00 10.00      A   
ATOM   1106  C   SER   157     -15.963   5.836   7.980  1.00 10.00      A   
ATOM   1107  O   SER   157     -14.806   6.114   7.664  1.00 10.00      A   
ATOM   1108  N   HIS   158     -16.359   4.609   8.303  1.00 10.00      A   
ATOM   1109  HN  HIS   158     -17.308   4.460   8.500  1.00 10.00      A   
ATOM   1110  CA  HIS   158     -15.433   3.479   8.384  1.00 10.00      A   
ATOM   1111  CB  HIS   158     -16.163   2.213   8.843  1.00 10.00      A   
ATOM   1112  CG  HIS   158     -16.734   2.347  10.227  1.00 10.00      A   
ATOM   1113  ND1 HIS   158     -15.973   2.219  11.371  1.00 10.00      A   
ATOM   1114  HD1 HIS   158     -15.008   2.015  11.405  1.00 10.00      A   
ATOM   1115  CD2 HIS   158     -17.994   2.629  10.646  1.00 10.00      A   
ATOM   1116  CE1 HIS   158     -16.739   2.417  12.431  1.00 10.00      A   
ATOM   1117  NE2 HIS   158     -17.966   2.666  12.017  1.00 10.00      A   
ATOM   1118  HE2 HIS   158     -18.740   2.839  12.602  1.00 10.00      A   
ATOM   1119  C   HIS   158     -14.668   3.247   7.085  1.00 10.00      A   
ATOM   1120  O   HIS   158     -13.476   2.927   7.101  1.00 10.00      A   
ATOM   1121  N   ILE   159     -15.352   3.422   5.964  1.00 10.00      A   
ATOM   1122  HN  ILE   159     -16.293   3.673   6.012  1.00 10.00      A   
ATOM   1123  CA  ILE   159     -14.728   3.243   4.660  1.00 10.00      A   
ATOM   1124  CB  ILE   159     -15.781   2.975   3.555  1.00 10.00      A   
ATOM   1125  CG1 ILE   159     -15.126   2.922   2.170  1.00 10.00      A   
ATOM   1126  CG2 ILE   159     -16.899   4.012   3.595  1.00 10.00      A   
ATOM   1127  CD1 ILE   159     -16.070   2.513   1.061  1.00 10.00      A   
ATOM   1128  C   ILE   159     -13.875   4.463   4.300  1.00 10.00      A   
ATOM   1129  O   ILE   159     -12.754   4.330   3.807  1.00 10.00      A   
ATOM   1130  N   CYS   160     -14.407   5.645   4.588  1.00 10.00      A   
ATOM   1131  HN  CYS   160     -15.288   5.673   5.010  1.00 10.00      A   
ATOM   1132  CA  CYS   160     -13.733   6.904   4.294  1.00 10.00      A   
ATOM   1133  C   CYS   160     -12.389   7.007   5.022  1.00 10.00      A   
ATOM   1134  O   CYS   160     -11.405   7.504   4.468  1.00 10.00      A   
ATOM   1135  CB  CYS   160     -14.646   8.071   4.692  1.00 10.00      A   
ATOM   1136  SG  CYS   160     -14.189   9.692   3.998  1.00 10.00      A   
ATOM   1137  N   ASP   161     -12.350   6.518   6.259  1.00 10.00      A   
ATOM   1138  HN  ASP   161     -13.163   6.121   6.643  1.00 10.00      A   
ATOM   1139  CA  ASP   161     -11.135   6.563   7.065  1.00 10.00      A   
ATOM   1140  CB  ASP   161     -11.392   6.057   8.483  1.00 10.00      A   
ATOM   1141  CG  ASP   161     -11.277   7.160   9.513  1.00 10.00      A   
ATOM   1142  OD1 ASP   161     -10.197   7.791   9.598  1.00 10.00      A   
ATOM   1143  OD2 ASP   161     -12.268   7.413  10.232  1.00 10.00      A   
ATOM   1144  C   ASP   161      -9.995   5.780   6.427  1.00 10.00      A   
ATOM   1145  O   ASP   161      -8.859   6.259   6.371  1.00 10.00      A   
ATOM   1146  N   PHE   162     -10.298   4.581   5.947  1.00 10.00      A   
ATOM   1147  HN  PHE   162     -11.223   4.260   6.013  1.00 10.00      A   
ATOM   1148  CA  PHE   162      -9.294   3.734   5.313  1.00 10.00      A   
ATOM   1149  CB  PHE   162      -9.908   2.384   4.908  1.00 10.00      A   
ATOM   1150  CG  PHE   162      -8.987   1.465   4.140  1.00 10.00      A   
ATOM   1151  CD1 PHE   162      -8.123   0.609   4.804  1.00 10.00      A   
ATOM   1152  CD2 PHE   162      -9.000   1.446   2.754  1.00 10.00      A   
ATOM   1153  CE1 PHE   162      -7.289  -0.244   4.100  1.00 10.00      A   
ATOM   1154  CE2 PHE   162      -8.167   0.597   2.045  1.00 10.00      A   
ATOM   1155  CZ  PHE   162      -7.310  -0.253   2.717  1.00 10.00      A   
ATOM   1156  C   PHE   162      -8.698   4.430   4.097  1.00 10.00      A   
ATOM   1157  O   PHE   162      -7.478   4.481   3.932  1.00 10.00      A   
ATOM   1158  N   ILE   163      -9.571   5.000   3.279  1.00 10.00      A   
ATOM   1159  HN  ILE   163     -10.526   4.961   3.505  1.00 10.00      A   
ATOM   1160  CA  ILE   163      -9.167   5.682   2.057  1.00 10.00      A   
ATOM   1161  CB  ILE   163     -10.394   6.221   1.290  1.00 10.00      A   
ATOM   1162  CG1 ILE   163     -11.420   5.104   1.049  1.00 10.00      A   
ATOM   1163  CG2 ILE   163      -9.980   6.866  -0.026  1.00 10.00      A   
ATOM   1164  CD1 ILE   163     -10.839   3.823   0.476  1.00 10.00      A   
ATOM   1165  C   ILE   163      -8.176   6.819   2.318  1.00 10.00      A   
ATOM   1166  O   ILE   163      -7.143   6.909   1.654  1.00 10.00      A   
ATOM   1167  N   ARG   164      -8.477   7.670   3.300  1.00 10.00      A   
ATOM   1168  HN  ARG   164      -9.305   7.537   3.813  1.00 10.00      A   
ATOM   1169  CA  ARG   164      -7.610   8.806   3.619  1.00 10.00      A   
ATOM   1170  CB  ARG   164      -8.166   9.672   4.753  1.00 10.00      A   
ATOM   1171  CG  ARG   164      -7.248  10.830   5.123  1.00 10.00      A   
ATOM   1172  CD  ARG   164      -8.024  12.015   5.663  1.00 10.00      A   
ATOM   1173  NE  ARG   164      -7.805  12.205   7.094  1.00 10.00      A   
ATOM   1174  HE  ARG   164      -6.892  12.429   7.383  1.00 10.00      A   
ATOM   1175  CZ  ARG   164      -8.764  12.102   8.010  1.00 10.00      A   
ATOM   1176  NH1 ARG   164     -10.007  11.813   7.638  1.00 10.00      A   
ATOM   1177 HH11 ARG   164     -10.233  11.672   6.628  1.00 10.00      A   
ATOM   1178 HH12 ARG   164     -10.764  11.724   8.350  1.00 10.00      A   
ATOM   1179  NH2 ARG   164      -8.479  12.303   9.291  1.00 10.00      A   
ATOM   1180 HH21 ARG   164      -9.225  12.227  10.014  1.00 10.00      A   
ATOM   1181 HH22 ARG   164      -7.495  12.544   9.580  1.00 10.00      A   
ATOM   1182  C   ARG   164      -6.164   8.402   3.905  1.00 10.00      A   
ATOM   1183  O   ARG   164      -5.234   8.978   3.340  1.00 10.00      A   
ATOM   1184  N   LYS   165      -5.960   7.416   4.774  1.00 10.00      A   
ATOM   1185  HN  LYS   165      -6.727   6.968   5.189  1.00 10.00      A   
ATOM   1186  CA  LYS   165      -4.602   6.990   5.097  1.00 10.00      A   
ATOM   1187  CB  LYS   165      -4.464   6.372   6.493  1.00 10.00      A   
ATOM   1188  CG  LYS   165      -4.524   7.392   7.619  1.00 10.00      A   
ATOM   1189  CD  LYS   165      -4.565   6.716   8.978  1.00 10.00      A   
ATOM   1190  CE  LYS   165      -4.683   7.731  10.104  1.00 10.00      A   
ATOM   1191  NZ  LYS   165      -5.792   8.694   9.885  1.00 10.00      A   
ATOM   1192  HZ1 LYS   165      -5.408   9.656   9.739  1.00 10.00      A   
ATOM   1193  HZ2 LYS   165      -6.424   8.706  10.709  1.00 10.00      A   
ATOM   1194  HZ3 LYS   165      -6.344   8.427   9.048  1.00 10.00      A   
ATOM   1195  C   LYS   165      -3.973   6.137   3.996  1.00 10.00      A   
ATOM   1196  O   LYS   165      -2.753   6.079   3.885  1.00 10.00      A   
ATOM   1197  N   THR   166      -4.802   5.485   3.176  1.00 10.00      A   
ATOM   1198  HN  THR   166      -5.770   5.540   3.318  1.00 10.00      A   
ATOM   1199  CA  THR   166      -4.280   4.690   2.064  1.00 10.00      A   
ATOM   1200  CB  THR   166      -5.380   3.884   1.331  1.00 10.00      A   
ATOM   1201  OG1 THR   166      -6.053   2.999   2.235  1.00 10.00      A   
ATOM   1202  HG1 THR   166      -6.586   3.515   2.851  1.00 10.00      A   
ATOM   1203  CG2 THR   166      -4.771   3.061   0.205  1.00 10.00      A   
ATOM   1204  C   THR   166      -3.629   5.639   1.061  1.00 10.00      A   
ATOM   1205  O   THR   166      -2.500   5.426   0.617  1.00 10.00      A   
ATOM   1206  N   LEU   167      -4.349   6.711   0.735  1.00 10.00      A   
ATOM   1207  HN  LEU   167      -5.243   6.826   1.130  1.00 10.00      A   
ATOM   1208  CA  LEU   167      -3.856   7.713  -0.196  1.00 10.00      A   
ATOM   1209  CB  LEU   167      -4.983   8.657  -0.622  1.00 10.00      A   
ATOM   1210  CG  LEU   167      -6.101   8.034  -1.463  1.00 10.00      A   
ATOM   1211  CD1 LEU   167      -7.202   9.048  -1.726  1.00 10.00      A   
ATOM   1212  CD2 LEU   167      -5.550   7.484  -2.772  1.00 10.00      A   
ATOM   1213  C   LEU   167      -2.708   8.497   0.429  1.00 10.00      A   
ATOM   1214  O   LEU   167      -1.873   9.059  -0.268  1.00 10.00      A   
ATOM   1215  N   ASN   168      -2.664   8.515   1.754  1.00 10.00      A   
ATOM   1216  HN  ASN   168      -3.359   8.049   2.263  1.00 10.00      A   
ATOM   1217  CA  ASN   168      -1.607   9.216   2.470  1.00 10.00      A   
ATOM   1218  CB  ASN   168      -2.033   9.529   3.903  1.00 10.00      A   
ATOM   1219  CG  ASN   168      -2.326  11.001   4.105  1.00 10.00      A   
ATOM   1220  OD1 ASN   168      -1.442  11.775   4.465  1.00 10.00      A   
ATOM   1221  ND2 ASN   168      -3.568  11.395   3.883  1.00 10.00      A   
ATOM   1222 HD21 ASN   168      -4.228  10.722   3.604  1.00 10.00      A   
ATOM   1223 HD22 ASN   168      -3.778  12.348   3.999  1.00 10.00      A   
ATOM   1224  C   ASN   168      -0.322   8.398   2.466  1.00 10.00      A   
ATOM   1225  O   ASN   168       0.748   8.893   2.819  1.00 10.00      A   
ATOM   1226  N   ALA   169      -0.439   7.136   2.079  1.00 10.00      A   
ATOM   1227  HN  ALA   169      -1.322   6.793   1.831  1.00 10.00      A   
ATOM   1228  CA  ALA   169       0.709   6.246   2.009  1.00 10.00      A   
ATOM   1229  CB  ALA   169       0.402   4.927   2.703  1.00 10.00      A   
ATOM   1230  C   ALA   169       1.095   6.011   0.553  1.00 10.00      A   
ATOM   1231  O   ALA   169       2.217   5.601   0.251  1.00 10.00      A   
ATOM   1232  N   GLY   170       0.155   6.284  -0.344  1.00 10.00      A   
ATOM   1233  HN  GLY   170      -0.721   6.601  -0.039  1.00 10.00      A   
ATOM   1234  CA  GLY   170       0.399   6.109  -1.756  1.00 10.00      A   
ATOM   1235  C   GLY   170      -0.760   6.597  -2.600  1.00 10.00      A   
ATOM   1236  O   GLY   170      -1.525   5.795  -3.137  1.00 10.00      A   
ATOM   1237  N   ALA   171      -0.897   7.914  -2.708  1.00 10.00      A   
ATOM   1238  HN  ALA   171      -0.263   8.502  -2.239  1.00 10.00      A   
ATOM   1239  CA  ALA   171      -1.965   8.513  -3.501  1.00 10.00      A   
ATOM   1240  CB  ALA   171      -2.045  10.008  -3.239  1.00 10.00      A   
ATOM   1241  C   ALA   171      -1.708   8.250  -4.974  1.00 10.00      A   
ATOM   1242  O   ALA   171      -2.629   8.003  -5.752  1.00 10.00      A   
ATOM   1243  N   TYR   172      -0.439   8.294  -5.342  1.00 10.00      A   
ATOM   1244  HN  TYR   172       0.243   8.500  -4.670  1.00 10.00      A   
ATOM   1245  CA  TYR   172      -0.027   8.042  -6.708  1.00 10.00      A   
ATOM   1246  CB  TYR   172       1.017   9.070  -7.145  1.00 10.00      A   
ATOM   1247  CG  TYR   172       0.506  10.493  -7.160  1.00 10.00      A   
ATOM   1248  CD1 TYR   172      -0.487  10.882  -8.048  1.00 10.00      A   
ATOM   1249  CD2 TYR   172       1.019  11.446  -6.290  1.00 10.00      A   
ATOM   1250  CE1 TYR   172      -0.954  12.180  -8.072  1.00 10.00      A   
ATOM   1251  CE2 TYR   172       0.555  12.748  -6.304  1.00 10.00      A   
ATOM   1252  CZ  TYR   172      -0.431  13.109  -7.198  1.00 10.00      A   
ATOM   1253  OH  TYR   172      -0.891  14.405  -7.221  1.00 10.00      A   
ATOM   1254  HH  TYR   172      -0.141  15.008  -7.186  1.00 10.00      A   
ATOM   1255  C   TYR   172       0.536   6.630  -6.818  1.00 10.00      A   
ATOM   1256  O   TYR   172       1.542   6.395  -7.487  1.00 10.00      A   
ATOM   1257  N   SER   173      -0.121   5.694  -6.144  1.00 10.00      A   
ATOM   1258  HN  SER   173      -0.917   5.946  -5.627  1.00 10.00      A   
ATOM   1259  CA  SER   173       0.297   4.303  -6.154  1.00 10.00      A   
ATOM   1260  CB  SER   173      -0.354   3.551  -4.990  1.00 10.00      A   
ATOM   1261  OG  SER   173      -1.754   3.786  -4.953  1.00 10.00      A   
ATOM   1262  HG  SER   173      -1.958   4.374  -4.208  1.00 10.00      A   
ATOM   1263  C   SER   173      -0.067   3.642  -7.477  1.00 10.00      A   
ATOM   1264  O   SER   173      -0.604   4.284  -8.379  1.00 10.00      A   
ATOM   1265  N   LYS   174       0.224   2.360  -7.590  1.00 10.00      A   
ATOM   1266  HN  LYS   174       0.655   1.892  -6.837  1.00 10.00      A   
ATOM   1267  CA  LYS   174      -0.078   1.625  -8.802  1.00 10.00      A   
ATOM   1268  CB  LYS   174       1.199   1.064  -9.424  1.00 10.00      A   
ATOM   1269  CG  LYS   174       1.646   1.808 -10.673  1.00 10.00      A   
ATOM   1270  CD  LYS   174       0.540   1.837 -11.717  1.00 10.00      A   
ATOM   1271  CE  LYS   174       0.751   2.959 -12.717  1.00 10.00      A   
ATOM   1272  NZ  LYS   174      -0.389   3.079 -13.661  1.00 10.00      A   
ATOM   1273  HZ1 LYS   174      -0.465   2.224 -14.243  1.00 10.00      A   
ATOM   1274  HZ2 LYS   174      -0.250   3.898 -14.287  1.00 10.00      A   
ATOM   1275  HZ3 LYS   174      -1.283   3.207 -13.132  1.00 10.00      A   
ATOM   1276  C   LYS   174      -1.087   0.519  -8.534  1.00 10.00      A   
ATOM   1277  O   LYS   174      -1.338  -0.332  -9.387  1.00 10.00      A   
ATOM   1278  N   VAL   175      -1.664   0.536  -7.344  1.00 10.00      A   
ATOM   1279  HN  VAL   175      -1.417   1.233  -6.703  1.00 10.00      A   
ATOM   1280  CA  VAL   175      -2.652  -0.466  -6.968  1.00 10.00      A   
ATOM   1281  CB  VAL   175      -2.155  -1.384  -5.831  1.00 10.00      A   
ATOM   1282  CG1 VAL   175      -1.112  -2.365  -6.348  1.00 10.00      A   
ATOM   1283  CG2 VAL   175      -1.597  -0.566  -4.674  1.00 10.00      A   
ATOM   1284  C   VAL   175      -3.976   0.174  -6.568  1.00 10.00      A   
ATOM   1285  O   VAL   175      -5.040  -0.417  -6.754  1.00 10.00      A   
ATOM   1286  N   VAL   176      -3.910   1.387  -6.029  1.00 10.00      A   
ATOM   1287  HN  VAL   176      -3.037   1.816  -5.914  1.00 10.00      A   
ATOM   1288  CA  VAL   176      -5.111   2.089  -5.590  1.00 10.00      A   
ATOM   1289  CB  VAL   176      -4.864   2.864  -4.277  1.00 10.00      A   
ATOM   1290  CG1 VAL   176      -6.167   3.421  -3.725  1.00 10.00      A   
ATOM   1291  CG2 VAL   176      -4.184   1.974  -3.246  1.00 10.00      A   
ATOM   1292  C   VAL   176      -5.630   3.050  -6.659  1.00 10.00      A   
ATOM   1293  O   VAL   176      -6.840   3.214  -6.814  1.00 10.00      A   
ATOM   1294  N   GLN   177      -4.706   3.673  -7.390  1.00 10.00      A   
ATOM   1295  HN  GLN   177      -3.763   3.493  -7.208  1.00 10.00      A   
ATOM   1296  CA  GLN   177      -5.051   4.630  -8.445  1.00 10.00      A   
ATOM   1297  CB  GLN   177      -3.804   5.055  -9.224  1.00 10.00      A   
ATOM   1298  CG  GLN   177      -3.134   6.306  -8.677  1.00 10.00      A   
ATOM   1299  CD  GLN   177      -3.844   7.580  -9.096  1.00 10.00      A   
ATOM   1300  OE1 GLN   177      -4.336   7.694 -10.218  1.00 10.00      A   
ATOM   1301  NE2 GLN   177      -3.910   8.542  -8.192  1.00 10.00      A   
ATOM   1302 HE21 GLN   177      -3.498   8.383  -7.310  1.00 10.00      A   
ATOM   1303 HE22 GLN   177      -4.385   9.368  -8.429  1.00 10.00      A   
ATOM   1304  C   GLN   177      -6.121   4.095  -9.395  1.00 10.00      A   
ATOM   1305  O   GLN   177      -7.262   4.556  -9.379  1.00 10.00      A   
ATOM   1306  N   GLU   178      -5.762   3.105 -10.199  1.00 10.00      A   
ATOM   1307  HN  GLU   178      -4.847   2.762 -10.157  1.00 10.00      A   
ATOM   1308  CA  GLU   178      -6.701   2.521 -11.152  1.00 10.00      A   
ATOM   1309  CB  GLU   178      -5.952   1.853 -12.309  1.00 10.00      A   
ATOM   1310  CG  GLU   178      -4.947   2.752 -13.014  1.00 10.00      A   
ATOM   1311  CD  GLU   178      -3.509   2.410 -12.675  1.00 10.00      A   
ATOM   1312  OE1 GLU   178      -3.155   1.210 -12.705  1.00 10.00      A   
ATOM   1313  OE2 GLU   178      -2.725   3.338 -12.389  1.00 10.00      A   
ATOM   1314  C   GLU   178      -7.628   1.513 -10.472  1.00 10.00      A   
ATOM   1315  O   GLU   178      -7.727   0.360 -10.900  1.00 10.00      A   
ATOM   1316  N   ARG   179      -8.310   1.952  -9.420  1.00 10.00      A   
ATOM   1317  HN  ARG   179      -8.202   2.889  -9.141  1.00 10.00      A   
ATOM   1318  CA  ARG   179      -9.222   1.084  -8.680  1.00 10.00      A   
ATOM   1319  CB  ARG   179      -8.432   0.062  -7.860  1.00 10.00      A   
ATOM   1320  CG  ARG   179      -9.122  -1.284  -7.719  1.00 10.00      A   
ATOM   1321  CD  ARG   179      -8.153  -2.357  -7.252  1.00 10.00      A   
ATOM   1322  NE  ARG   179      -6.864  -2.252  -7.927  1.00 10.00      A   
ATOM   1323  HE  ARG   179      -6.196  -1.643  -7.526  1.00 10.00      A   
ATOM   1324  CZ  ARG   179      -6.544  -2.916  -9.037  1.00 10.00      A   
ATOM   1325  NH1 ARG   179      -7.413  -3.748  -9.602  1.00 10.00      A   
ATOM   1326 HH11 ARG   179      -8.366  -3.890  -9.184  1.00 10.00      A   
ATOM   1327 HH12 ARG   179      -7.151  -4.262 -10.469  1.00 10.00      A   
ATOM   1328  NH2 ARG   179      -5.358  -2.731  -9.601  1.00 10.00      A   
ATOM   1329 HH21 ARG   179      -4.676  -2.063  -9.185  1.00 10.00      A   
ATOM   1330 HH22 ARG   179      -5.108  -3.252 -10.471  1.00 10.00      A   
ATOM   1331  C   ARG   179     -10.151   1.879  -7.765  1.00 10.00      A   
ATOM   1332  O   ARG   179     -11.257   1.424  -7.438  1.00 10.00      A   
ATOM   1333  N   LEU   180      -9.694   3.057  -7.349  1.00 10.00      A   
ATOM   1334  HN  LEU   180      -8.807   3.357  -7.645  1.00 10.00      A   
ATOM   1335  CA  LEU   180     -10.464   3.922  -6.467  1.00 10.00      A   
ATOM   1336  CB  LEU   180      -9.670   4.194  -5.183  1.00 10.00      A   
ATOM   1337  CG  LEU   180     -10.195   5.310  -4.274  1.00 10.00      A   
ATOM   1338  CD1 LEU   180     -11.383   4.834  -3.453  1.00 10.00      A   
ATOM   1339  CD2 LEU   180      -9.090   5.830  -3.372  1.00 10.00      A   
ATOM   1340  C   LEU   180     -10.803   5.237  -7.164  1.00 10.00      A   
ATOM   1341  O   LEU   180      -9.932   5.894  -7.732  1.00 10.00      A   
ATOM   1342  N   VAL   181     -12.073   5.618  -7.097  1.00 10.00      A   
ATOM   1343  HN  VAL   181     -12.711   5.054  -6.609  1.00 10.00      A   
ATOM   1344  CA  VAL   181     -12.553   6.850  -7.719  1.00 10.00      A   
ATOM   1345  CB  VAL   181     -14.078   7.016  -7.513  1.00 10.00      A   
ATOM   1346  CG1 VAL   181     -14.556   8.382  -7.982  1.00 10.00      A   
ATOM   1347  CG2 VAL   181     -14.838   5.912  -8.231  1.00 10.00      A   
ATOM   1348  C   VAL   181     -11.839   8.074  -7.147  1.00 10.00      A   
ATOM   1349  O   VAL   181     -11.438   8.975  -7.883  1.00 10.00      A   
ATOM   1350  N   GLN   182     -11.668   8.084  -5.830  1.00 10.00      A   
ATOM   1351  HN  GLN   182     -11.994   7.322  -5.303  1.00 10.00      A   
ATOM   1352  CA  GLN   182     -11.023   9.195  -5.138  1.00 10.00      A   
ATOM   1353  CB  GLN   182     -11.219   9.085  -3.623  1.00 10.00      A   
ATOM   1354  CG  GLN   182     -12.594   9.528  -3.141  1.00 10.00      A   
ATOM   1355  CD  GLN   182     -13.712   8.605  -3.588  1.00 10.00      A   
ATOM   1356  OE1 GLN   182     -13.525   7.393  -3.709  1.00 10.00      A   
ATOM   1357  NE2 GLN   182     -14.878   9.171  -3.848  1.00 10.00      A   
ATOM   1358 HE21 GLN   182     -14.953  10.143  -3.741  1.00 10.00      A   
ATOM   1359 HE22 GLN   182     -15.620   8.597  -4.133  1.00 10.00      A   
ATOM   1360  C   GLN   182      -9.543   9.338  -5.491  1.00 10.00      A   
ATOM   1361  O   GLN   182      -8.922  10.352  -5.181  1.00 10.00      A   
ATOM   1362  N   ALA   183      -8.985   8.335  -6.151  1.00 10.00      A   
ATOM   1363  HN  ALA   183      -9.531   7.559  -6.401  1.00 10.00      A   
ATOM   1364  CA  ALA   183      -7.583   8.374  -6.532  1.00 10.00      A   
ATOM   1365  CB  ALA   183      -6.966   6.987  -6.436  1.00 10.00      A   
ATOM   1366  C   ALA   183      -7.421   8.938  -7.939  1.00 10.00      A   
ATOM   1367  O   ALA   183      -6.512   9.729  -8.199  1.00 10.00      A   
ATOM   1368  N   GLU   184      -8.328   8.554  -8.833  1.00 10.00      A   
ATOM   1369  HN  GLU   184      -9.047   7.947  -8.552  1.00 10.00      A   
ATOM   1370  CA  GLU   184      -8.282   9.002 -10.223  1.00 10.00      A   
ATOM   1371  CB  GLU   184      -9.328   8.274 -11.072  1.00 10.00      A   
ATOM   1372  CG  GLU   184      -8.995   6.812 -11.335  1.00 10.00      A   
ATOM   1373  CD  GLU   184      -9.990   6.126 -12.252  1.00 10.00      A   
ATOM   1374  OE1 GLU   184     -10.167   6.583 -13.402  1.00 10.00      A   
ATOM   1375  OE2 GLU   184     -10.593   5.113 -11.834  1.00 10.00      A   
ATOM   1376  C   GLU   184      -8.413  10.522 -10.357  1.00 10.00      A   
ATOM   1377  O   GLU   184      -7.987  11.105 -11.358  1.00 10.00      A   
ATOM   1378  N   TYR   185      -8.985  11.168  -9.346  1.00 10.00      A   
ATOM   1379  HN  TYR   185      -9.304  10.661  -8.568  1.00 10.00      A   
ATOM   1380  CA  TYR   185      -9.147  12.618  -9.379  1.00 10.00      A   
ATOM   1381  CB  TYR   185     -10.629  13.036  -9.426  1.00 10.00      A   
ATOM   1382  CG  TYR   185     -11.341  13.139  -8.089  1.00 10.00      A   
ATOM   1383  CD1 TYR   185     -11.775  14.369  -7.605  1.00 10.00      A   
ATOM   1384  CD2 TYR   185     -11.598  12.012  -7.322  1.00 10.00      A   
ATOM   1385  CE1 TYR   185     -12.437  14.472  -6.397  1.00 10.00      A   
ATOM   1386  CE2 TYR   185     -12.259  12.106  -6.110  1.00 10.00      A   
ATOM   1387  CZ  TYR   185     -12.678  13.337  -5.653  1.00 10.00      A   
ATOM   1388  OH  TYR   185     -13.338  13.430  -4.448  1.00 10.00      A   
ATOM   1389  HH  TYR   185     -14.142  13.948  -4.564  1.00 10.00      A   
ATOM   1390  C   TYR   185      -8.363  13.322  -8.265  1.00 10.00      A   
ATOM   1391  O   TYR   185      -8.653  14.465  -7.906  1.00 10.00      A   
ATOM   1392  N   TRP   186      -7.356  12.640  -7.737  1.00 10.00      A   
ATOM   1393  HN  TRP   186      -7.164  11.737  -8.067  1.00 10.00      A   
ATOM   1394  CA  TRP   186      -6.520  13.204  -6.684  1.00 10.00      A   
ATOM   1395  CB  TRP   186      -5.706  12.092  -6.010  1.00 10.00      A   
ATOM   1396  CG  TRP   186      -4.729  12.574  -4.978  1.00 10.00      A   
ATOM   1397  CD1 TRP   186      -3.442  12.977  -5.192  1.00 10.00      A   
ATOM   1398  CD2 TRP   186      -4.957  12.695  -3.571  1.00 10.00      A   
ATOM   1399  NE1 TRP   186      -2.857  13.348  -4.009  1.00 10.00      A   
ATOM   1400  HE1 TRP   186      -1.938  13.675  -3.905  1.00 10.00      A   
ATOM   1401  CE2 TRP   186      -3.766  13.183  -2.996  1.00 10.00      A   
ATOM   1402  CE3 TRP   186      -6.052  12.444  -2.742  1.00 10.00      A   
ATOM   1403  CZ2 TRP   186      -3.639  13.418  -1.630  1.00 10.00      A   
ATOM   1404  CZ3 TRP   186      -5.924  12.677  -1.386  1.00 10.00      A   
ATOM   1405  CH2 TRP   186      -4.727  13.161  -0.844  1.00 10.00      A   
ATOM   1406  C   TRP   186      -5.585  14.255  -7.277  1.00 10.00      A   
ATOM   1407  O   TRP   186      -5.065  14.076  -8.380  1.00 10.00      A   
ATOM   1408  N   HIS   187      -5.379  15.352  -6.555  1.00 10.00      A   
ATOM   1409  HN  HIS   187      -5.818  15.446  -5.681  1.00 10.00      A   
ATOM   1410  CA  HIS   187      -4.506  16.414  -7.030  1.00 10.00      A   
ATOM   1411  CB  HIS   187      -5.322  17.543  -7.675  1.00 10.00      A   
ATOM   1412  CG  HIS   187      -4.497  18.576  -8.394  1.00 10.00      A   
ATOM   1413  ND1 HIS   187      -5.036  19.717  -8.951  1.00 10.00      A   
ATOM   1414  HD1 HIS   187      -5.990  19.967  -8.945  1.00 10.00      A   
ATOM   1415  CD2 HIS   187      -3.166  18.634  -8.650  1.00 10.00      A   
ATOM   1416  CE1 HIS   187      -4.074  20.424  -9.519  1.00 10.00      A   
ATOM   1417  NE2 HIS   187      -2.934  19.788  -9.348  1.00 10.00      A   
ATOM   1418  HE2 HIS   187      -2.050  20.090  -9.690  1.00 10.00      A   
ATOM   1419  C   HIS   187      -3.637  16.969  -5.908  1.00 10.00      A   
ATOM   1420  O   HIS   187      -4.100  17.755  -5.084  1.00 10.00      A   
ATOM   1421  N   ASP   188      -2.383  16.543  -5.877  1.00 10.00      A   
ATOM   1422  HN  ASP   188      -2.087  15.874  -6.534  1.00 10.00      A   
ATOM   1423  CA  ASP   188      -1.434  17.029  -4.884  1.00 10.00      A   
ATOM   1424  CB  ASP   188      -0.353  15.974  -4.620  1.00 10.00      A   
ATOM   1425  CG  ASP   188       0.493  16.273  -3.398  1.00 10.00      A   
ATOM   1426  OD1 ASP   188       1.161  17.325  -3.377  1.00 10.00      A   
ATOM   1427  OD2 ASP   188       0.504  15.442  -2.461  1.00 10.00      A   
ATOM   1428  C   ASP   188      -0.802  18.316  -5.410  1.00 10.00      A   
ATOM   1429  O   ASP   188      -0.080  18.293  -6.407  1.00 10.00      A   
ATOM   1430  N   PRO   189      -1.081  19.455  -4.756  1.00 10.00      A   
ATOM   1431  CA  PRO   189      -0.563  20.765  -5.177  1.00 10.00      A   
ATOM   1432  CB  PRO   189      -1.354  21.753  -4.318  1.00 10.00      A   
ATOM   1433  CG  PRO   189      -1.721  20.977  -3.102  1.00 10.00      A   
ATOM   1434  CD  PRO   189      -1.922  19.556  -3.553  1.00 10.00      A   
ATOM   1435  C   PRO   189       0.936  20.927  -4.934  1.00 10.00      A   
ATOM   1436  O   PRO   189       1.541  21.906  -5.371  1.00 10.00      A   
ATOM   1437  N   ILE   190       1.530  19.979  -4.229  1.00 10.00      A   
ATOM   1438  HN  ILE   190       1.001  19.218  -3.902  1.00 10.00      A   
ATOM   1439  CA  ILE   190       2.953  20.022  -3.953  1.00 10.00      A   
ATOM   1440  CB  ILE   190       3.273  19.525  -2.525  1.00 10.00      A   
ATOM   1441  CG1 ILE   190       2.403  20.258  -1.499  1.00 10.00      A   
ATOM   1442  CG2 ILE   190       4.748  19.717  -2.206  1.00 10.00      A   
ATOM   1443  CD1 ILE   190       2.468  19.669  -0.106  1.00 10.00      A   
ATOM   1444  C   ILE   190       3.676  19.152  -4.973  1.00 10.00      A   
ATOM   1445  O   ILE   190       4.670  19.560  -5.572  1.00 10.00      A   
ATOM   1446  N   LYS   191       3.148  17.957  -5.183  1.00 10.00      A   
ATOM   1447  HN  LYS   191       2.340  17.695  -4.676  1.00 10.00      A   
ATOM   1448  CA  LYS   191       3.724  17.021  -6.137  1.00 10.00      A   
ATOM   1449  CB  LYS   191       3.645  15.590  -5.599  1.00 10.00      A   
ATOM   1450  CG  LYS   191       4.359  15.393  -4.273  1.00 10.00      A   
ATOM   1451  CD  LYS   191       4.189  13.976  -3.754  1.00 10.00      A   
ATOM   1452  CE  LYS   191       4.689  13.859  -2.325  1.00 10.00      A   
ATOM   1453  NZ  LYS   191       4.546  12.478  -1.799  1.00 10.00      A   
ATOM   1454  HZ1 LYS   191       3.666  12.050  -2.147  1.00 10.00      A   
ATOM   1455  HZ2 LYS   191       4.522  12.492  -0.760  1.00 10.00      A   
ATOM   1456  HZ3 LYS   191       5.354  11.890  -2.107  1.00 10.00      A   
ATOM   1457  C   LYS   191       3.008  17.127  -7.481  1.00 10.00      A   
ATOM   1458  O   LYS   191       2.496  16.137  -8.009  1.00 10.00      A   
ATOM   1459  N   GLU   192       2.978  18.340  -8.024  1.00 10.00      A   
ATOM   1460  HN  GLU   192       3.401  19.081  -7.543  1.00 10.00      A   
ATOM   1461  CA  GLU   192       2.328  18.614  -9.304  1.00 10.00      A   
ATOM   1462  CB  GLU   192       2.439  20.107  -9.626  1.00 10.00      A   
ATOM   1463  CG  GLU   192       1.647  20.552 -10.845  1.00 10.00      A   
ATOM   1464  CD  GLU   192       0.264  21.050 -10.489  1.00 10.00      A   
ATOM   1465  OE1 GLU   192       0.140  22.223 -10.076  1.00 10.00      A   
ATOM   1466  OE2 GLU   192      -0.706  20.276 -10.617  1.00 10.00      A   
ATOM   1467  C   GLU   192       2.949  17.795 -10.436  1.00 10.00      A   
ATOM   1468  O   GLU   192       2.244  17.284 -11.310  1.00 10.00      A   
ATOM   1469  N   ASP   193       4.270  17.666 -10.407  1.00 10.00      A   
ATOM   1470  HN  ASP   193       4.774  18.080  -9.672  1.00 10.00      A   
ATOM   1471  CA  ASP   193       4.996  16.919 -11.429  1.00 10.00      A   
ATOM   1472  CB  ASP   193       6.514  17.025 -11.226  1.00 10.00      A   
ATOM   1473  CG  ASP   193       6.918  18.048 -10.184  1.00 10.00      A   
ATOM   1474  OD1 ASP   193       7.394  19.141 -10.563  1.00 10.00      A   
ATOM   1475  OD2 ASP   193       6.760  17.765  -8.978  1.00 10.00      A   
ATOM   1476  C   ASP   193       4.574  15.456 -11.418  1.00 10.00      A   
ATOM   1477  O   ASP   193       4.291  14.872 -12.464  1.00 10.00      A   
ATOM   1478  N   VAL   194       4.510  14.878 -10.224  1.00 10.00      A   
ATOM   1479  HN  VAL   194       4.742  15.403  -9.429  1.00 10.00      A   
ATOM   1480  CA  VAL   194       4.109  13.484 -10.062  1.00 10.00      A   
ATOM   1481  CB  VAL   194       4.318  13.000  -8.609  1.00 10.00      A   
ATOM   1482  CG1 VAL   194       4.197  11.486  -8.519  1.00 10.00      A   
ATOM   1483  CG2 VAL   194       5.663  13.465  -8.069  1.00 10.00      A   
ATOM   1484  C   VAL   194       2.639  13.312 -10.445  1.00 10.00      A   
ATOM   1485  O   VAL   194       2.236  12.275 -10.970  1.00 10.00      A   
ATOM   1486  N   TYR   195       1.849  14.347 -10.184  1.00 10.00      A   
ATOM   1487  HN  TYR   195       2.237  15.144  -9.758  1.00 10.00      A   
ATOM   1488  CA  TYR   195       0.427  14.343 -10.496  1.00 10.00      A   
ATOM   1489  CB  TYR   195      -0.217  15.639  -9.974  1.00 10.00      A   
ATOM   1490  CG  TYR   195      -1.444  16.105 -10.727  1.00 10.00      A   
ATOM   1491  CD1 TYR   195      -2.665  15.458 -10.587  1.00 10.00      A   
ATOM   1492  CD2 TYR   195      -1.379  17.203 -11.576  1.00 10.00      A   
ATOM   1493  CE1 TYR   195      -3.784  15.889 -11.273  1.00 10.00      A   
ATOM   1494  CE2 TYR   195      -2.491  17.641 -12.265  1.00 10.00      A   
ATOM   1495  CZ  TYR   195      -3.691  16.981 -12.111  1.00 10.00      A   
ATOM   1496  OH  TYR   195      -4.800  17.415 -12.794  1.00 10.00      A   
ATOM   1497  HH  TYR   195      -4.526  17.823 -13.620  1.00 10.00      A   
ATOM   1498  C   TYR   195       0.190  14.184 -11.996  1.00 10.00      A   
ATOM   1499  O   TYR   195      -0.577  13.320 -12.428  1.00 10.00      A   
ATOM   1500  N   ARG   196       0.876  15.001 -12.784  1.00 10.00      A   
ATOM   1501  HN  ARG   196       1.504  15.640 -12.378  1.00 10.00      A   
ATOM   1502  CA  ARG   196       0.728  14.974 -14.233  1.00 10.00      A   
ATOM   1503  CB  ARG   196       1.494  16.137 -14.862  1.00 10.00      A   
ATOM   1504  CG  ARG   196       0.930  17.506 -14.522  1.00 10.00      A   
ATOM   1505  CD  ARG   196       1.832  18.617 -15.031  1.00 10.00      A   
ATOM   1506  NE  ARG   196       1.257  19.937 -14.786  1.00 10.00      A   
ATOM   1507  HE  ARG   196       0.278  20.045 -14.939  1.00 10.00      A   
ATOM   1508  CZ  ARG   196       1.952  20.995 -14.381  1.00 10.00      A   
ATOM   1509  NH1 ARG   196       3.261  20.900 -14.163  1.00 10.00      A   
ATOM   1510 HH11 ARG   196       3.753  19.998 -14.314  1.00 10.00      A   
ATOM   1511 HH12 ARG   196       3.801  21.737 -13.847  1.00 10.00      A   
ATOM   1512  NH2 ARG   196       1.328  22.145 -14.180  1.00 10.00      A   
ATOM   1513 HH21 ARG   196       1.858  22.982 -13.858  1.00 10.00      A   
ATOM   1514 HH22 ARG   196       0.296  22.215 -14.347  1.00 10.00      A   
ATOM   1515  C   ARG   196       1.204  13.655 -14.830  1.00 10.00      A   
ATOM   1516  O   ARG   196       0.635  13.156 -15.805  1.00 10.00      A   
ATOM   1517  N   ASN   197       2.227  13.074 -14.224  1.00 10.00      A   
ATOM   1518  HN  ASN   197       2.610  13.490 -13.421  1.00 10.00      A   
ATOM   1519  CA  ASN   197       2.793  11.825 -14.721  1.00 10.00      A   
ATOM   1520  CB  ASN   197       4.322  11.837 -14.597  1.00 10.00      A   
ATOM   1521  CG  ASN   197       5.003  10.938 -15.615  1.00 10.00      A   
ATOM   1522  OD1 ASN   197       4.463  10.680 -16.692  1.00 10.00      A   
ATOM   1523  ND2 ASN   197       6.198  10.464 -15.287  1.00 10.00      A   
ATOM   1524 HD21 ASN   197       6.574  10.715 -14.418  1.00 10.00      A   
ATOM   1525 HD22 ASN   197       6.661   9.884 -15.931  1.00 10.00      A   
ATOM   1526  C   ASN   197       2.202  10.592 -14.031  1.00 10.00      A   
ATOM   1527  O   ASN   197       2.793   9.510 -14.063  1.00 10.00      A   
ATOM   1528  N   HIS   198       1.036  10.740 -13.410  1.00 10.00      A   
ATOM   1529  HN  HIS   198       0.601  11.619 -13.398  1.00 10.00      A   
ATOM   1530  CA  HIS   198       0.405   9.605 -12.739  1.00 10.00      A   
ATOM   1531  CB  HIS   198       0.829   9.491 -11.274  1.00 10.00      A   
ATOM   1532  CG  HIS   198       1.431   8.162 -10.938  1.00 10.00      A   
ATOM   1533  ND1 HIS   198       0.709   6.987 -10.924  1.00 10.00      A   
ATOM   1534  HD1 HIS   198      -0.251   6.893 -11.134  1.00 10.00      A   
ATOM   1535  CD2 HIS   198       2.702   7.823 -10.610  1.00 10.00      A   
ATOM   1536  CE1 HIS   198       1.505   5.987 -10.600  1.00 10.00      A   
ATOM   1537  NE2 HIS   198       2.717   6.467 -10.407  1.00 10.00      A   
ATOM   1538  HE2 HIS   198       3.503   5.934 -10.150  1.00 10.00      A   
ATOM   1539  C   HIS   198      -1.114   9.599 -12.863  1.00 10.00      A   
ATOM   1540  O   HIS   198      -1.713   8.540 -13.044  1.00 10.00      A   
ATOM   1541  N   SER   199      -1.737  10.767 -12.755  1.00 10.00      A   
ATOM   1542  HN  SER   199      -1.213  11.585 -12.600  1.00 10.00      A   
ATOM   1543  CA  SER   199      -3.190  10.861 -12.859  1.00 10.00      A   
ATOM   1544  CB  SER   199      -3.677  12.269 -12.502  1.00 10.00      A   
ATOM   1545  OG  SER   199      -5.095  12.341 -12.484  1.00 10.00      A   
ATOM   1546  HG  SER   199      -5.404  12.306 -11.570  1.00 10.00      A   
ATOM   1547  C   SER   199      -3.663  10.463 -14.255  1.00 10.00      A   
ATOM   1548  O   SER   199      -3.276  11.070 -15.258  1.00 10.00      A   
ATOM   1549  N   ILE   200      -4.486   9.428 -14.318  1.00 10.00      A   
ATOM   1550  HN  ILE   200      -4.745   8.969 -13.490  1.00 10.00      A   
ATOM   1551  CA  ILE   200      -5.001   8.943 -15.591  1.00 10.00      A   
ATOM   1552  CB  ILE   200      -5.170   7.407 -15.597  1.00 10.00      A   
ATOM   1553  CG1 ILE   200      -6.117   6.962 -14.478  1.00 10.00      A   
ATOM   1554  CG2 ILE   200      -3.818   6.721 -15.466  1.00 10.00      A   
ATOM   1555  CD1 ILE   200      -6.688   5.574 -14.675  1.00 10.00      A   
ATOM   1556  C   ILE   200      -6.336   9.588 -15.946  1.00 10.00      A   
ATOM   1557  O   ILE   200      -6.775   9.523 -17.094  1.00 10.00      A   
ATOM   1558  N   PHE   201      -6.972  10.223 -14.970  1.00 10.00      A   
ATOM   1559  HN  PHE   201      -6.565  10.272 -14.081  1.00 10.00      A   
ATOM   1560  CA  PHE   201      -8.267  10.848 -15.203  1.00 10.00      A   
ATOM   1561  CB  PHE   201      -9.320  10.285 -14.246  1.00 10.00      A   
ATOM   1562  CG  PHE   201     -10.724  10.724 -14.555  1.00 10.00      A   
ATOM   1563  CD1 PHE   201     -11.373  10.262 -15.689  1.00 10.00      A   
ATOM   1564  CD2 PHE   201     -11.394  11.595 -13.712  1.00 10.00      A   
ATOM   1565  CE1 PHE   201     -12.661  10.663 -15.979  1.00 10.00      A   
ATOM   1566  CE2 PHE   201     -12.683  12.000 -13.996  1.00 10.00      A   
ATOM   1567  CZ  PHE   201     -13.318  11.533 -15.131  1.00 10.00      A   
ATOM   1568  C   PHE   201      -8.208  12.371 -15.109  1.00 10.00      A   
ATOM   1569  O   PHE   201      -8.338  13.060 -16.119  1.00 10.00      A   
ATOM   1570  N   LEU   202      -7.996  12.888 -13.902  1.00 10.00      A   
ATOM   1571  HN  LEU   202      -7.866  12.283 -13.140  1.00 10.00      A   
ATOM   1572  CA  LEU   202      -7.950  14.333 -13.679  1.00 10.00      A   
ATOM   1573  CB  LEU   202      -7.672  14.661 -12.212  1.00 10.00      A   
ATOM   1574  CG  LEU   202      -7.757  16.140 -11.829  1.00 10.00      A   
ATOM   1575  CD1 LEU   202      -9.163  16.678 -12.045  1.00 10.00      A   
ATOM   1576  CD2 LEU   202      -7.320  16.346 -10.390  1.00 10.00      A   
ATOM   1577  C   LEU   202      -6.948  15.041 -14.590  1.00 10.00      A   
ATOM   1578  O   LEU   202      -7.291  16.016 -15.255  1.00 10.00      A   
ATOM   1579  N   ALA   203      -5.721  14.540 -14.636  1.00 10.00      A   
ATOM   1580  HN  ALA   203      -5.503  13.753 -14.090  1.00 10.00      A   
ATOM   1581  CA  ALA   203      -4.685  15.146 -15.469  1.00 10.00      A   
ATOM   1582  CB  ALA   203      -3.349  14.448 -15.269  1.00 10.00      A   
ATOM   1583  C   ALA   203      -5.070  15.151 -16.946  1.00 10.00      A   
ATOM   1584  O   ALA   203      -4.728  16.076 -17.682  1.00 10.00      A   
ATOM   1585  N   ASP   204      -5.800  14.129 -17.365  1.00 10.00      A   
ATOM   1586  HN  ASP   204      -6.077  13.448 -16.720  1.00 10.00      A   
ATOM   1587  CA  ASP   204      -6.221  14.002 -18.756  1.00 10.00      A   
ATOM   1588  CB  ASP   204      -6.621  12.556 -19.069  1.00 10.00      A   
ATOM   1589  CG  ASP   204      -7.216  12.386 -20.455  1.00 10.00      A   
ATOM   1590  OD1 ASP   204      -6.481  12.557 -21.452  1.00 10.00      A   
ATOM   1591  OD2 ASP   204      -8.418  12.058 -20.554  1.00 10.00      A   
ATOM   1592  C   ASP   204      -7.365  14.954 -19.092  1.00 10.00      A   
ATOM   1593  O   ASP   204      -7.306  15.677 -20.087  1.00 10.00      A   
ATOM   1594  N   ILE   205      -8.387  14.976 -18.242  1.00 10.00      A   
ATOM   1595  HN  ILE   205      -8.357  14.400 -17.443  1.00 10.00      A   
ATOM   1596  CA  ILE   205      -9.558  15.826 -18.465  1.00 10.00      A   
ATOM   1597  CB  ILE   205     -10.780  15.361 -17.646  1.00 10.00      A   
ATOM   1598  CG1 ILE   205     -10.518  15.516 -16.146  1.00 10.00      A   
ATOM   1599  CG2 ILE   205     -11.130  13.919 -17.987  1.00 10.00      A   
ATOM   1600  CD1 ILE   205     -11.735  15.279 -15.278  1.00 10.00      A   
ATOM   1601  C   ILE   205      -9.279  17.304 -18.183  1.00 10.00      A   
ATOM   1602  O   ILE   205     -10.084  18.173 -18.531  1.00 10.00      A   
ATOM   1603  N   ASN   206      -8.147  17.587 -17.550  1.00 10.00      A   
ATOM   1604  HN  ASN   206      -7.554  16.856 -17.276  1.00 10.00      A   
ATOM   1605  CA  ASN   206      -7.777  18.965 -17.236  1.00 10.00      A   
ATOM   1606  CB  ASN   206      -7.395  19.130 -15.761  1.00 10.00      A   
ATOM   1607  CG  ASN   206      -8.602  19.331 -14.864  1.00 10.00      A   
ATOM   1608  OD1 ASN   206      -9.689  18.829 -15.146  1.00 10.00      A   
ATOM   1609  ND2 ASN   206      -8.424  20.071 -13.779  1.00 10.00      A   
ATOM   1610 HD21 ASN   206      -7.534  20.446 -13.615  1.00 10.00      A   
ATOM   1611 HD22 ASN   206      -9.192  20.213 -13.184  1.00 10.00      A   
ATOM   1612  C   ASN   206      -6.658  19.461 -18.138  1.00 10.00      A   
ATOM   1613  O   ASN   206      -6.171  20.580 -17.976  1.00 10.00      A   
ATOM   1614  N   GLN   207      -6.262  18.621 -19.095  1.00 10.00      A   
ATOM   1615  HN  GLN   207      -6.700  17.747 -19.167  1.00 10.00      A   
ATOM   1616  CA  GLN   207      -5.202  18.962 -20.047  1.00 10.00      A   
ATOM   1617  CB  GLN   207      -5.637  20.135 -20.935  1.00 10.00      A   
ATOM   1618  CG  GLN   207      -7.037  19.992 -21.506  1.00 10.00      A   
ATOM   1619  CD  GLN   207      -7.036  19.634 -22.973  1.00 10.00      A   
ATOM   1620  OE1 GLN   207      -6.962  18.465 -23.338  1.00 10.00      A   
ATOM   1621  NE2 GLN   207      -7.123  20.640 -23.827  1.00 10.00      A   
ATOM   1622 HE21 GLN   207      -7.181  21.556 -23.465  1.00 10.00      A   
ATOM   1623 HE22 GLN   207      -7.135  20.434 -24.787  1.00 10.00      A   
ATOM   1624  C   GLN   207      -3.905  19.310 -19.321  1.00 10.00      A   
ATOM   1625  O   GLN   207      -3.224  20.272 -19.673  1.00 10.00      A   
ATOM   1626  N   GLU   208      -3.567  18.517 -18.314  1.00 10.00      A   
ATOM   1627  HN  GLU   208      -4.139  17.747 -18.096  1.00 10.00      A   
ATOM   1628  CA  GLU   208      -2.362  18.752 -17.529  1.00 10.00      A   
ATOM   1629  CB  GLU   208      -2.591  18.389 -16.061  1.00 10.00      A   
ATOM   1630  CG  GLU   208      -3.274  19.481 -15.254  1.00 10.00      A   
ATOM   1631  CD  GLU   208      -2.478  20.769 -15.240  1.00 10.00      A   
ATOM   1632  OE1 GLU   208      -1.259  20.718 -14.983  1.00 10.00      A   
ATOM   1633  OE2 GLU   208      -3.069  21.842 -15.492  1.00 10.00      A   
ATOM   1634  C   GLU   208      -1.163  17.995 -18.083  1.00 10.00      A   
ATOM   1635  O   GLU   208      -0.018  18.347 -17.810  1.00 10.00      A   
ATOM   1636  N   ARG   209      -1.423  16.956 -18.861  1.00 10.00      A   
ATOM   1637  HN  ARG   209      -2.357  16.718 -19.056  1.00 10.00      A   
ATOM   1638  CA  ARG   209      -0.347  16.164 -19.441  1.00 10.00      A   
ATOM   1639  CB  ARG   209      -0.584  14.673 -19.199  1.00 10.00      A   
ATOM   1640  CG  ARG   209       0.527  13.771 -19.712  1.00 10.00      A   
ATOM   1641  CD  ARG   209       0.333  12.337 -19.248  1.00 10.00      A   
ATOM   1642  NE  ARG   209      -1.013  11.843 -19.537  1.00 10.00      A   
ATOM   1643  HE  ARG   209      -1.297  11.837 -20.482  1.00 10.00      A   
ATOM   1644  CZ  ARG   209      -1.864  11.413 -18.604  1.00 10.00      A   
ATOM   1645  NH1 ARG   209      -1.511  11.429 -17.322  1.00 10.00      A   
ATOM   1646 HH11 ARG   209      -0.565  11.773 -17.042  1.00 10.00      A   
ATOM   1647 HH12 ARG   209      -2.177  11.096 -16.585  1.00 10.00      A   
ATOM   1648  NH2 ARG   209      -3.071  10.979 -18.955  1.00 10.00      A   
ATOM   1649 HH21 ARG   209      -3.740  10.642 -18.233  1.00 10.00      A   
ATOM   1650 HH22 ARG   209      -3.355  10.972 -19.962  1.00 10.00      A   
ATOM   1651  C   ARG   209      -0.204  16.452 -20.929  1.00 10.00      A   
ATOM   1652  O   ARG   209       0.892  16.375 -21.487  1.00 10.00      A   
ATOM   1653  N   GLY   210      -1.315  16.794 -21.557  1.00 10.00      A   
ATOM   1654  HN  GLY   210      -2.154  16.847 -21.053  1.00 10.00      A   
ATOM   1655  CA  GLY   210      -1.314  17.096 -22.970  1.00 10.00      A   
ATOM   1656  C   GLY   210      -2.487  17.972 -23.345  1.00 10.00      A   
ATOM   1657  O   GLY   210      -3.584  17.802 -22.814  1.00 10.00      A   
ATOM   1658  N   ILE   211      -2.260  18.916 -24.243  1.00 10.00      A   
ATOM   1659  HN  ILE   211      -1.363  19.004 -24.632  1.00 10.00      A   
ATOM   1660  CA  ILE   211      -3.314  19.818 -24.674  1.00 10.00      A   
ATOM   1661  CB  ILE   211      -2.764  21.205 -25.061  1.00 10.00      A   
ATOM   1662  CG1 ILE   211      -1.697  21.655 -24.057  1.00 10.00      A   
ATOM   1663  CG2 ILE   211      -3.899  22.219 -25.121  1.00 10.00      A   
ATOM   1664  CD1 ILE   211      -0.935  22.892 -24.483  1.00 10.00      A   
ATOM   1665  C   ILE   211      -4.071  19.223 -25.854  1.00 10.00      A   
ATOM   1666  O   ILE   211      -3.613  19.287 -26.994  1.00 10.00      A   
ATOM   1667  N   ASN   212      -5.215  18.621 -25.569  1.00 10.00      A   
ATOM   1668  HN  ASN   212      -5.514  18.579 -24.631  1.00 10.00      A   
ATOM   1669  CA  ASN   212      -6.042  18.012 -26.601  1.00 10.00      A   
ATOM   1670  CB  ASN   212      -6.812  16.817 -26.032  1.00 10.00      A   
ATOM   1671  CG  ASN   212      -6.922  15.668 -27.012  1.00 10.00      A   
ATOM   1672  OD1 ASN   212      -6.972  15.873 -28.226  1.00 10.00      A   
ATOM   1673  ND2 ASN   212      -6.952  14.450 -26.492  1.00 10.00      A   
ATOM   1674 HD21 ASN   212      -6.902  14.363 -25.513  1.00 10.00      A   
ATOM   1675 HD22 ASN   212      -7.019  13.682 -27.101  1.00 10.00      A   
ATOM   1676  C   ASN   212      -7.010  19.042 -27.172  1.00 10.00      A   
ATOM   1677  O   ASN   212      -7.593  19.839 -26.432  1.00 10.00      A   
ATOM   1678  N   GLU   213      -7.183  19.028 -28.485  1.00 10.00      A   
ATOM   1679  HN  GLU   213      -6.701  18.365 -29.025  1.00 10.00      A   
ATOM   1680  CA  GLU   213      -8.073  19.976 -29.145  1.00 10.00      A   
ATOM   1681  CB  GLU   213      -7.754  20.073 -30.641  1.00 10.00      A   
ATOM   1682  CG  GLU   213      -8.588  21.101 -31.396  1.00 10.00      A   
ATOM   1683  CD  GLU   213      -8.459  22.504 -30.833  1.00 10.00      A   
ATOM   1684  OE1 GLU   213      -9.347  23.341 -31.105  1.00 10.00      A   
ATOM   1685  OE2 GLU   213      -7.473  22.778 -30.115  1.00 10.00      A   
ATOM   1686  C   GLU   213      -9.540  19.621 -28.928  1.00 10.00      A   
ATOM   1687  O   GLU   213     -10.365  20.496 -28.652  1.00 10.00      A   
ATOM   1688  N   SER   214      -9.852  18.335 -29.035  1.00 10.00      A   
ATOM   1689  HN  SER   214      -9.145  17.686 -29.233  1.00 10.00      A   
ATOM   1690  CA  SER   214     -11.217  17.854 -28.867  1.00 10.00      A   
ATOM   1691  CB  SER   214     -11.253  16.336 -29.041  1.00 10.00      A   
ATOM   1692  OG  SER   214     -10.073  15.742 -28.522  1.00 10.00      A   
ATOM   1693  HG  SER   214      -9.631  15.243 -29.220  1.00 10.00      A   
ATOM   1694  C   SER   214     -11.798  18.250 -27.510  1.00 10.00      A   
ATOM   1695  O   SER   214     -12.944  18.681 -27.421  1.00 10.00      A   
ATOM   1696  N   TYR   215     -10.990  18.121 -26.466  1.00 10.00      A   
ATOM   1697  HN  TYR   215     -10.084  17.783 -26.611  1.00 10.00      A   
ATOM   1698  CA  TYR   215     -11.416  18.457 -25.110  1.00 10.00      A   
ATOM   1699  CB  TYR   215     -10.293  18.170 -24.109  1.00 10.00      A   
ATOM   1700  CG  TYR   215     -10.237  16.729 -23.647  1.00 10.00      A   
ATOM   1701  CD1 TYR   215     -10.377  15.683 -24.551  1.00 10.00      A   
ATOM   1702  CD2 TYR   215     -10.050  16.415 -22.308  1.00 10.00      A   
ATOM   1703  CE1 TYR   215     -10.336  14.367 -24.133  1.00 10.00      A   
ATOM   1704  CE2 TYR   215     -10.005  15.101 -21.882  1.00 10.00      A   
ATOM   1705  CZ  TYR   215     -10.149  14.081 -22.797  1.00 10.00      A   
ATOM   1706  OH  TYR   215     -10.113  12.771 -22.375  1.00 10.00      A   
ATOM   1707  HH  TYR   215      -9.335  12.638 -21.800  1.00 10.00      A   
ATOM   1708  C   TYR   215     -11.878  19.906 -25.000  1.00 10.00      A   
ATOM   1709  O   TYR   215     -12.941  20.185 -24.452  1.00 10.00      A   
ATOM   1710  N   LYS   216     -11.085  20.821 -25.544  1.00 10.00      A   
ATOM   1711  HN  LYS   216     -10.257  20.537 -25.985  1.00 10.00      A   
ATOM   1712  CA  LYS   216     -11.415  22.239 -25.496  1.00 10.00      A   
ATOM   1713  CB  LYS   216     -10.176  23.088 -25.807  1.00 10.00      A   
ATOM   1714  CG  LYS   216     -10.452  24.578 -25.946  1.00 10.00      A   
ATOM   1715  CD  LYS   216      -9.168  25.372 -26.124  1.00 10.00      A   
ATOM   1716  CE  LYS   216      -9.460  26.778 -26.627  1.00 10.00      A   
ATOM   1717  NZ  LYS   216      -8.241  27.628 -26.665  1.00 10.00      A   
ATOM   1718  HZ1 LYS   216      -8.081  28.075 -25.730  1.00 10.00      A   
ATOM   1719  HZ2 LYS   216      -8.351  28.377 -27.377  1.00 10.00      A   
ATOM   1720  HZ3 LYS   216      -7.412  27.053 -26.909  1.00 10.00      A   
ATOM   1721  C   LYS   216     -12.558  22.584 -26.450  1.00 10.00      A   
ATOM   1722  O   LYS   216     -13.472  23.326 -26.095  1.00 10.00      A   
ATOM   1723  N   LYS   217     -12.513  22.018 -27.650  1.00 10.00      A   
ATOM   1724  HN  LYS   217     -11.782  21.394 -27.859  1.00 10.00      A   
ATOM   1725  CA  LYS   217     -13.527  22.289 -28.665  1.00 10.00      A   
ATOM   1726  CB  LYS   217     -13.081  21.736 -30.020  1.00 10.00      A   
ATOM   1727  CG  LYS   217     -13.937  22.182 -31.197  1.00 10.00      A   
ATOM   1728  CD  LYS   217     -13.372  21.666 -32.511  1.00 10.00      A   
ATOM   1729  CE  LYS   217     -12.044  22.328 -32.844  1.00 10.00      A   
ATOM   1730  NZ  LYS   217     -11.327  21.623 -33.937  1.00 10.00      A   
ATOM   1731  HZ1 LYS   217     -11.927  21.575 -34.787  1.00 10.00      A   
ATOM   1732  HZ2 LYS   217     -11.088  20.655 -33.641  1.00 10.00      A   
ATOM   1733  HZ3 LYS   217     -10.448  22.126 -34.175  1.00 10.00      A   
ATOM   1734  C   LYS   217     -14.899  21.732 -28.285  1.00 10.00      A   
ATOM   1735  O   LYS   217     -15.926  22.345 -28.573  1.00 10.00      A   
ATOM   1736  N   ASN   218     -14.918  20.579 -27.632  1.00 10.00      A   
ATOM   1737  HN  ASN   218     -14.068  20.131 -27.414  1.00 10.00      A   
ATOM   1738  CA  ASN   218     -16.175  19.951 -27.236  1.00 10.00      A   
ATOM   1739  CB  ASN   218     -16.014  18.439 -27.059  1.00 10.00      A   
ATOM   1740  CG  ASN   218     -15.905  17.702 -28.382  1.00 10.00      A   
ATOM   1741  OD1 ASN   218     -16.463  18.125 -29.393  1.00 10.00      A   
ATOM   1742  ND2 ASN   218     -15.187  16.590 -28.384  1.00 10.00      A   
ATOM   1743 HD21 ASN   218     -14.772  16.307 -27.542  1.00 10.00      A   
ATOM   1744 HD22 ASN   218     -15.102  16.095 -29.225  1.00 10.00      A   
ATOM   1745  C   ASN   218     -16.756  20.583 -25.977  1.00 10.00      A   
ATOM   1746  O   ASN   218     -17.901  20.316 -25.610  1.00 10.00      A   
ATOM   1747  N   LEU   219     -15.974  21.437 -25.326  1.00 10.00      A   
ATOM   1748  HN  LEU   219     -15.074  21.621 -25.669  1.00 10.00      A   
ATOM   1749  CA  LEU   219     -16.426  22.108 -24.112  1.00 10.00      A   
ATOM   1750  CB  LEU   219     -15.249  22.396 -23.173  1.00 10.00      A   
ATOM   1751  CG  LEU   219     -15.607  22.734 -21.720  1.00 10.00      A   
ATOM   1752  CD1 LEU   219     -16.412  21.610 -21.085  1.00 10.00      A   
ATOM   1753  CD2 LEU   219     -14.350  23.017 -20.911  1.00 10.00      A   
ATOM   1754  C   LEU   219     -17.173  23.395 -24.457  1.00 10.00      A   
ATOM   1755  O   LEU   219     -17.499  24.200 -23.582  1.00 10.00      A   
ATOM   1756  N   ALA   221     -17.448  23.580 -25.744  1.00 10.00      A   
ATOM   1757  HN  ALA   221     -17.160  22.903 -26.392  1.00 10.00      A   
ATOM   1758  CA  ALA   221     -18.162  24.758 -26.222  1.00 10.00      A   
ATOM   1759  CB  ALA   221     -17.875  24.989 -27.698  1.00 10.00      A   
ATOM   1760  C   ALA   221     -19.661  24.620 -25.977  1.00 10.00      A   
ATOM   1761  O   ALA   221     -20.463  24.625 -26.913  1.00 10.00      A   
ATOM   1762  N   LEU   222     -20.030  24.488 -24.712  1.00 10.00      A   
ATOM   1763  HN  LEU   222     -19.338  24.489 -24.014  1.00 10.00      A   
ATOM   1764  CA  LEU   222     -21.426  24.348 -24.325  1.00 10.00      A   
ATOM   1765  CB  LEU   222     -21.528  23.593 -22.995  1.00 10.00      A   
ATOM   1766  CG  LEU   222     -20.907  22.196 -22.967  1.00 10.00      A   
ATOM   1767  CD1 LEU   222     -20.722  21.719 -21.536  1.00 10.00      A   
ATOM   1768  CD2 LEU   222     -21.762  21.215 -23.753  1.00 10.00      A   
ATOM   1769  C   LEU   222     -22.068  25.721 -24.197  1.00 10.00      A   
ATOM   1770  O   LEU   222     -21.430  26.737 -24.483  1.00 10.00      A   
ATOM   1771  N   LYS   223     -23.320  25.761 -23.771  1.00 10.00      A   
ATOM   1772  HN  LYS   223     -23.791  24.921 -23.561  1.00 10.00      A   
ATOM   1773  CA  LYS   223     -24.016  27.028 -23.608  1.00 10.00      A   
ATOM   1774  CB  LYS   223     -25.531  26.837 -23.707  1.00 10.00      A   
ATOM   1775  CG  LYS   223     -26.321  28.134 -23.698  1.00 10.00      A   
ATOM   1776  CD  LYS   223     -27.815  27.865 -23.649  1.00 10.00      A   
ATOM   1777  CE  LYS   223     -28.607  29.158 -23.738  1.00 10.00      A   
ATOM   1778  NZ  LYS   223     -30.072  28.920 -23.655  1.00 10.00      A   
ATOM   1779  HZ1 LYS   223     -30.302  28.401 -22.783  1.00 10.00      A   
ATOM   1780  HZ2 LYS   223     -30.397  28.365 -24.473  1.00 10.00      A   
ATOM   1781  HZ3 LYS   223     -30.582  29.827 -23.647  1.00 10.00      A   
ATOM   1782  C   LYS   223     -23.638  27.686 -22.283  1.00 10.00      A   
ATOM   1783  O   LYS   223     -22.936  28.699 -22.263  1.00 10.00      A   
ATOM   1784  N   LYS   224     -24.097  27.099 -21.184  1.00 10.00      A   
ATOM   1785  HN  LYS   224     -24.653  26.292 -21.268  1.00 10.00      A   
ATOM   1786  CA  LYS   224     -23.811  27.622 -19.857  1.00 10.00      A   
ATOM   1787  CB  LYS   224     -25.092  28.153 -19.206  1.00 10.00      A   
ATOM   1788  CG  LYS   224     -25.066  29.636 -18.875  1.00 10.00      A   
ATOM   1789  CD  LYS   224     -25.024  30.483 -20.135  1.00 10.00      A   
ATOM   1790  CE  LYS   224     -25.148  31.964 -19.814  1.00 10.00      A   
ATOM   1791  NZ  LYS   224     -25.053  32.805 -21.037  1.00 10.00      A   
ATOM   1792  HZ1 LYS   224     -25.173  33.806 -20.795  1.00 10.00      A   
ATOM   1793  HZ2 LYS   224     -25.791  32.536 -21.718  1.00 10.00      A   
ATOM   1794  HZ3 LYS   224     -24.123  32.679 -21.484  1.00 10.00      A   
ATOM   1795  C   LYS   224     -23.205  26.545 -18.968  1.00 10.00      A   
ATOM   1796  O   LYS   224     -23.731  25.434 -18.873  1.00 10.00      A   
ATOM   1797  N   PHE   225     -22.091  26.874 -18.332  1.00 10.00      A   
ATOM   1798  HN  PHE   225     -21.701  27.764 -18.476  1.00 10.00      A   
ATOM   1799  CA  PHE   225     -21.424  25.947 -17.432  1.00 10.00      A   
ATOM   1800  CB  PHE   225     -20.012  25.616 -17.923  1.00 10.00      A   
ATOM   1801  CG  PHE   225     -19.289  24.611 -17.067  1.00 10.00      A   
ATOM   1802  CD1 PHE   225     -19.596  23.264 -17.152  1.00 10.00      A   
ATOM   1803  CD2 PHE   225     -18.306  25.013 -16.176  1.00 10.00      A   
ATOM   1804  CE1 PHE   225     -18.938  22.335 -16.366  1.00 10.00      A   
ATOM   1805  CE2 PHE   225     -17.644  24.090 -15.387  1.00 10.00      A   
ATOM   1806  CZ  PHE   225     -17.960  22.749 -15.482  1.00 10.00      A   
ATOM   1807  C   PHE   225     -21.384  26.532 -16.027  1.00 10.00      A   
ATOM   1808  O   PHE   225     -20.764  27.575 -15.790  1.00 10.00      A   
ATOM   1809  N   VAL   226     -22.068  25.873 -15.105  1.00 10.00      A   
ATOM   1810  HN  VAL   226     -22.548  25.052 -15.360  1.00 10.00      A   
ATOM   1811  CA  VAL   226     -22.120  26.323 -13.719  1.00 10.00      A   
ATOM   1812  CB  VAL   226     -23.564  26.648 -13.281  1.00 10.00      A   
ATOM   1813  CG1 VAL   226     -23.575  27.293 -11.905  1.00 10.00      A   
ATOM   1814  CG2 VAL   226     -24.245  27.552 -14.297  1.00 10.00      A   
ATOM   1815  C   VAL   226     -21.543  25.261 -12.790  1.00 10.00      A   
ATOM   1816  O   VAL   226     -21.633  24.065 -13.079  1.00 10.00      A   
ATOM   1817  N   VAL   228     -21.401  26.270  -8.936  1.00 10.00      A   
ATOM   1818  HN  VAL   228     -20.643  25.651  -9.032  1.00 10.00      A   
ATOM   1819  CA  VAL   228     -22.050  26.388  -7.638  1.00 10.00      A   
ATOM   1820  CB  VAL   228     -23.321  25.510  -7.553  1.00 10.00      A   
ATOM   1821  CG1 VAL   228     -24.012  25.688  -6.209  1.00 10.00      A   
ATOM   1822  CG2 VAL   228     -24.276  25.834  -8.690  1.00 10.00      A   
ATOM   1823  C   VAL   228     -21.090  25.986  -6.525  1.00 10.00      A   
ATOM   1824  O   VAL   228     -20.652  24.840  -6.465  1.00 10.00      A   
ATOM   1825  N   LYS   229     -20.761  26.941  -5.665  1.00 10.00      A   
ATOM   1826  HN  LYS   229     -21.138  27.839  -5.781  1.00 10.00      A   
ATOM   1827  CA  LYS   229     -19.862  26.690  -4.547  1.00 10.00      A   
ATOM   1828  CB  LYS   229     -18.585  27.528  -4.676  1.00 10.00      A   
ATOM   1829  CG  LYS   229     -17.532  27.230  -3.620  1.00 10.00      A   
ATOM   1830  CD  LYS   229     -16.273  28.061  -3.821  1.00 10.00      A   
ATOM   1831  CE  LYS   229     -16.503  29.526  -3.482  1.00 10.00      A   
ATOM   1832  NZ  LYS   229     -15.232  30.220  -3.132  1.00 10.00      A   
ATOM   1833  HZ1 LYS   229     -15.370  31.249  -3.146  1.00 10.00      A   
ATOM   1834  HZ2 LYS   229     -14.482  29.974  -3.815  1.00 10.00      A   
ATOM   1835  HZ3 LYS   229     -14.920  29.941  -2.180  1.00 10.00      A   
ATOM   1836  C   LYS   229     -20.560  27.003  -3.230  1.00 10.00      A   
ATOM   1837  O   LYS   229     -21.317  27.977  -3.132  1.00 10.00      A   
ATOM   1838  N   PHE   230     -20.317  26.174  -2.228  1.00 10.00      A   
ATOM   1839  HN  PHE   230     -19.710  25.403  -2.376  1.00 10.00      A   
ATOM   1840  CA  PHE   230     -20.920  26.369  -0.918  1.00 10.00      A   
ATOM   1841  CB  PHE   230     -21.232  25.029  -0.249  1.00 10.00      A   
ATOM   1842  CG  PHE   230     -22.230  24.214  -1.023  1.00 10.00      A   
ATOM   1843  CD1 PHE   230     -23.574  24.552  -1.014  1.00 10.00      A   
ATOM   1844  CD2 PHE   230     -21.824  23.123  -1.775  1.00 10.00      A   
ATOM   1845  CE1 PHE   230     -24.494  23.819  -1.739  1.00 10.00      A   
ATOM   1846  CE2 PHE   230     -22.740  22.383  -2.501  1.00 10.00      A   
ATOM   1847  CZ  PHE   230     -24.077  22.733  -2.484  1.00 10.00      A   
ATOM   1848  C   PHE   230     -20.043  27.255  -0.038  1.00 10.00      A   
ATOM   1849  O   PHE   230     -18.832  27.051   0.064  1.00 10.00      A   
ATOM   1850  N   LEU   231     -20.657  28.250   0.589  1.00 10.00      A   
ATOM   1851  HN  LEU   231     -21.626  28.373   0.463  1.00 10.00      A   
ATOM   1852  CA  LEU   231     -19.927  29.181   1.440  1.00 10.00      A   
ATOM   1853  CB  LEU   231     -20.659  30.521   1.529  1.00 10.00      A   
ATOM   1854  CG  LEU   231     -20.846  31.267   0.206  1.00 10.00      A   
ATOM   1855  CD1 LEU   231     -21.602  32.568   0.422  1.00 10.00      A   
ATOM   1856  CD2 LEU   231     -19.502  31.525  -0.462  1.00 10.00      A   
ATOM   1857  C   LEU   231     -19.662  28.624   2.835  1.00 10.00      A   
ATOM   1858  O   LEU   231     -18.840  29.163   3.576  1.00 10.00      A   
ATOM   1859  N   ASN   232     -20.348  27.548   3.195  1.00 10.00      A   
ATOM   1860  HN  ASN   232     -20.986  27.148   2.565  1.00 10.00      A   
ATOM   1861  CA  ASN   232     -20.169  26.943   4.509  1.00 10.00      A   
ATOM   1862  CB  ASN   232     -21.408  27.165   5.385  1.00 10.00      A   
ATOM   1863  CG  ASN   232     -21.713  28.629   5.632  1.00 10.00      A   
ATOM   1864  OD1 ASN   232     -22.439  29.264   4.861  1.00 10.00      A   
ATOM   1865  ND2 ASN   232     -21.169  29.174   6.708  1.00 10.00      A   
ATOM   1866 HD21 ASN   232     -20.607  28.608   7.280  1.00 10.00      A   
ATOM   1867 HD22 ASN   232     -21.349  30.123   6.893  1.00 10.00      A   
ATOM   1868  C   ASN   232     -19.886  25.453   4.381  1.00 10.00      A   
ATOM   1869  O   ASN   232     -20.181  24.675   5.288  1.00 10.00      A   
ATOM   1870  N   ASP   233     -19.304  25.065   3.253  1.00 10.00      A   
ATOM   1871  HN  ASP   233     -19.071  25.739   2.582  1.00 10.00      A   
ATOM   1872  CA  ASP   233     -18.986  23.663   2.991  1.00 10.00      A   
ATOM   1873  CB  ASP   233     -18.537  23.468   1.540  1.00 10.00      A   
ATOM   1874  CG  ASP   233     -18.059  22.055   1.260  1.00 10.00      A   
ATOM   1875  OD1 ASP   233     -16.907  21.725   1.620  1.00 10.00      A   
ATOM   1876  OD2 ASP   233     -18.835  21.266   0.692  1.00 10.00      A   
ATOM   1877  C   ASP   233     -17.902  23.148   3.931  1.00 10.00      A   
ATOM   1878  O   ASP   233     -16.925  23.846   4.219  1.00 10.00      A   
ATOM   1879  N   SER   234     -18.085  21.928   4.407  1.00 10.00      A   
ATOM   1880  HN  SER   234     -18.905  21.437   4.165  1.00 10.00      A   
ATOM   1881  CA  SER   234     -17.119  21.298   5.291  1.00 10.00      A   
ATOM   1882  CB  SER   234     -17.661  21.255   6.725  1.00 10.00      A   
ATOM   1883  OG  SER   234     -18.946  20.654   6.780  1.00 10.00      A   
ATOM   1884  HG  SER   234     -19.591  21.228   6.333  1.00 10.00      A   
ATOM   1885  C   SER   234     -16.790  19.891   4.793  1.00 10.00      A   
ATOM   1886  O   SER   234     -16.409  19.013   5.571  1.00 10.00      A   
ATOM   1887  N   ILE   235     -16.921  19.687   3.486  1.00 10.00      A   
ATOM   1888  HN  ILE   235     -17.186  20.440   2.904  1.00 10.00      A   
ATOM   1889  CA  ILE   235     -16.662  18.380   2.890  1.00 10.00      A   
ATOM   1890  CB  ILE   235     -17.949  17.775   2.273  1.00 10.00      A   
ATOM   1891  CG1 ILE   235     -19.026  17.573   3.347  1.00 10.00      A   
ATOM   1892  CG2 ILE   235     -17.655  16.461   1.554  1.00 10.00      A   
ATOM   1893  CD1 ILE   235     -18.663  16.545   4.400  1.00 10.00      A   
ATOM   1894  C   ILE   235     -15.564  18.439   1.824  1.00 10.00      A   
ATOM   1895  O   ILE   235     -14.736  17.530   1.728  1.00 10.00      A   
ATOM   1896  N   VAL   236     -15.544  19.507   1.039  1.00 10.00      A   
ATOM   1897  HN  VAL   236     -16.199  20.234   1.189  1.00 10.00      A   
ATOM   1898  CA  VAL   236     -14.563  19.648  -0.029  1.00 10.00      A   
ATOM   1899  CB  VAL   236     -15.169  20.317  -1.282  1.00 10.00      A   
ATOM   1900  CG1 VAL   236     -14.230  20.188  -2.472  1.00 10.00      A   
ATOM   1901  CG2 VAL   236     -16.527  19.717  -1.611  1.00 10.00      A   
ATOM   1902  C   VAL   236     -13.335  20.434   0.424  1.00 10.00      A   
ATOM   1903  O   VAL   236     -13.447  21.454   1.107  1.00 10.00      A   
ATOM   1904  N   ASP   237     -12.162  19.946   0.040  1.00 10.00      A   
ATOM   1905  HN  ASP   237     -12.141  19.126  -0.495  1.00 10.00      A   
ATOM   1906  CA  ASP   237     -10.900  20.593   0.382  1.00 10.00      A   
ATOM   1907  CB  ASP   237     -10.193  19.840   1.514  1.00 10.00      A   
ATOM   1908  CG  ASP   237      -8.953  20.561   2.014  1.00 10.00      A   
ATOM   1909  OD1 ASP   237      -9.076  21.385   2.948  1.00 10.00      A   
ATOM   1910  OD2 ASP   237      -7.846  20.302   1.491  1.00 10.00      A   
ATOM   1911  C   ASP   237     -10.000  20.640  -0.846  1.00 10.00      A   
ATOM   1912  O   ASP   237      -9.460  19.615  -1.268  1.00 10.00      A   
ATOM   1913  N   PRO   238      -9.840  21.820  -1.457  1.00 10.00      A   
ATOM   1914  CA  PRO   238     -10.481  23.054  -1.004  1.00 10.00      A   
ATOM   1915  CB  PRO   238      -9.561  24.126  -1.581  1.00 10.00      A   
ATOM   1916  CG  PRO   238      -9.070  23.534  -2.861  1.00 10.00      A   
ATOM   1917  CD  PRO   238      -9.014  22.041  -2.654  1.00 10.00      A   
ATOM   1918  C   PRO   238     -11.883  23.217  -1.584  1.00 10.00      A   
ATOM   1919  O   PRO   238     -12.212  22.631  -2.616  1.00 10.00      A   
ATOM   1920  N   VAL   239     -12.693  24.035  -0.928  1.00 10.00      A   
ATOM   1921  HN  VAL   239     -12.363  24.493  -0.127  1.00 10.00      A   
ATOM   1922  CA  VAL   239     -14.062  24.278  -1.367  1.00 10.00      A   
ATOM   1923  CB  VAL   239     -14.837  25.133  -0.342  1.00 10.00      A   
ATOM   1924  CG1 VAL   239     -16.319  25.159  -0.677  1.00 10.00      A   
ATOM   1925  CG2 VAL   239     -14.619  24.617   1.072  1.00 10.00      A   
ATOM   1926  C   VAL   239     -14.075  24.984  -2.721  1.00 10.00      A   
ATOM   1927  O   VAL   239     -14.982  24.793  -3.529  1.00 10.00      A   
ATOM   1928  N   ASP   240     -13.039  25.779  -2.980  1.00 10.00      A   
ATOM   1929  HN  ASP   240     -12.334  25.879  -2.303  1.00 10.00      A   
ATOM   1930  CA  ASP   240     -12.934  26.520  -4.236  1.00 10.00      A   
ATOM   1931  CB  ASP   240     -11.791  27.535  -4.208  1.00 10.00      A   
ATOM   1932  CG  ASP   240     -12.257  28.903  -3.754  1.00 10.00      A   
ATOM   1933  OD1 ASP   240     -11.908  29.308  -2.626  1.00 10.00      A   
ATOM   1934  OD2 ASP   240     -12.990  29.574  -4.517  1.00 10.00      A   
ATOM   1935  C   ASP   240     -12.834  25.614  -5.457  1.00 10.00      A   
ATOM   1936  O   ASP   240     -12.912  26.087  -6.592  1.00 10.00      A   
ATOM   1937  N   SER   241     -12.676  24.312  -5.228  1.00 10.00      A   
ATOM   1938  HN  SER   241     -12.617  23.992  -4.303  1.00 10.00      A   
ATOM   1939  CA  SER   241     -12.594  23.353  -6.321  1.00 10.00      A   
ATOM   1940  CB  SER   241     -12.252  21.951  -5.797  1.00 10.00      A   
ATOM   1941  OG  SER   241     -11.866  21.079  -6.851  1.00 10.00      A   
ATOM   1942  HG  SER   241     -11.243  20.419  -6.506  1.00 10.00      A   
ATOM   1943  C   SER   241     -13.917  23.331  -7.084  1.00 10.00      A   
ATOM   1944  O   SER   241     -13.950  23.053  -8.283  1.00 10.00      A   
ATOM   1945  N   GLU   242     -15.001  23.666  -6.384  1.00 10.00      A   
ATOM   1946  HN  GLU   242     -14.907  23.898  -5.432  1.00 10.00      A   
ATOM   1947  CA  GLU   242     -16.328  23.703  -6.985  1.00 10.00      A   
ATOM   1948  CB  GLU   242     -17.403  23.875  -5.901  1.00 10.00      A   
ATOM   1949  CG  GLU   242     -17.310  22.868  -4.759  1.00 10.00      A   
ATOM   1950  CD  GLU   242     -18.401  23.043  -3.714  1.00 10.00      A   
ATOM   1951  OE1 GLU   242     -18.551  24.166  -3.180  1.00 10.00      A   
ATOM   1952  OE2 GLU   242     -19.105  22.049  -3.418  1.00 10.00      A   
ATOM   1953  C   GLU   242     -16.413  24.838  -8.011  1.00 10.00      A   
ATOM   1954  O   GLU   242     -17.280  24.842  -8.885  1.00 10.00      A   
ATOM   1955  N   TRP   243     -15.482  25.785  -7.912  1.00 10.00      A   
ATOM   1956  HN  TRP   243     -14.805  25.714  -7.207  1.00 10.00      A   
ATOM   1957  CA  TRP   243     -15.432  26.925  -8.819  1.00 10.00      A   
ATOM   1958  CB  TRP   243     -15.371  28.229  -8.023  1.00 10.00      A   
ATOM   1959  CG  TRP   243     -16.703  28.870  -7.799  1.00 10.00      A   
ATOM   1960  CD1 TRP   243     -17.930  28.279  -7.903  1.00 10.00      A   
ATOM   1961  CD2 TRP   243     -16.942  30.232  -7.434  1.00 10.00      A   
ATOM   1962  NE1 TRP   243     -18.916  29.190  -7.614  1.00 10.00      A   
ATOM   1963  HE1 TRP   243     -19.885  29.007  -7.614  1.00 10.00      A   
ATOM   1964  CE2 TRP   243     -18.334  30.398  -7.326  1.00 10.00      A   
ATOM   1965  CE3 TRP   243     -16.110  31.330  -7.185  1.00 10.00      A   
ATOM   1966  CZ2 TRP   243     -18.915  31.615  -6.980  1.00 10.00      A   
ATOM   1967  CZ3 TRP   243     -16.690  32.538  -6.843  1.00 10.00      A   
ATOM   1968  CH2 TRP   243     -18.079  32.669  -6.744  1.00 10.00      A   
ATOM   1969  C   TRP   243     -14.222  26.838  -9.745  1.00 10.00      A   
ATOM   1970  O   TRP   243     -13.804  27.843 -10.322  1.00 10.00      A   
ATOM   1971  N   PHE   244     -13.660  25.635  -9.862  1.00 10.00      A   
ATOM   1972  HN  PHE   244     -14.035  24.890  -9.345  1.00 10.00      A   
ATOM   1973  CA  PHE   244     -12.493  25.386 -10.720  1.00 10.00      A   
ATOM   1974  CB  PHE   244     -12.734  25.865 -12.159  1.00 10.00      A   
ATOM   1975  CG  PHE   244     -12.515  24.807 -13.207  1.00 10.00      A   
ATOM   1976  CD1 PHE   244     -11.294  24.163 -13.326  1.00 10.00      A   
ATOM   1977  CD2 PHE   244     -13.536  24.457 -14.074  1.00 10.00      A   
ATOM   1978  CE1 PHE   244     -11.096  23.191 -14.288  1.00 10.00      A   
ATOM   1979  CE2 PHE   244     -13.345  23.485 -15.038  1.00 10.00      A   
ATOM   1980  CZ  PHE   244     -12.124  22.851 -15.145  1.00 10.00      A   
ATOM   1981  C   PHE   244     -11.218  26.003 -10.144  1.00 10.00      A   
ATOM   1982  O   PHE   244     -10.238  26.211 -10.862  1.00 10.00      A   
ATOM   1983  N   GLY   245     -11.231  26.276  -8.847  1.00 10.00      A   
ATOM   1984  HN  GLY   245     -12.033  26.071  -8.321  1.00 10.00      A   
ATOM   1985  CA  GLY   245     -10.072  26.857  -8.195  1.00 10.00      A   
ATOM   1986  C   GLY   245      -9.303  25.821  -7.403  1.00 10.00      A   
ATOM   1987  O   GLY   245      -9.804  24.719  -7.173  1.00 10.00      A   
ATOM   1988  N   PHE   246      -8.096  26.167  -6.978  1.00 10.00      A   
ATOM   1989  HN  PHE   246      -7.758  27.071  -7.169  1.00 10.00      A   
ATOM   1990  CA  PHE   246      -7.266  25.245  -6.216  1.00 10.00      A   
ATOM   1991  CB  PHE   246      -6.634  24.201  -7.150  1.00 10.00      A   
ATOM   1992  CG  PHE   246      -6.378  22.870  -6.497  1.00 10.00      A   
ATOM   1993  CD1 PHE   246      -7.433  22.066  -6.100  1.00 10.00      A   
ATOM   1994  CD2 PHE   246      -5.084  22.426  -6.278  1.00 10.00      A   
ATOM   1995  CE1 PHE   246      -7.204  20.844  -5.498  1.00 10.00      A   
ATOM   1996  CE2 PHE   246      -4.847  21.206  -5.676  1.00 10.00      A   
ATOM   1997  CZ  PHE   246      -5.909  20.414  -5.285  1.00 10.00      A   
ATOM   1998  C   PHE   246      -6.178  26.008  -5.470  1.00 10.00      A   
ATOM   1999  O   PHE   246      -6.171  27.238  -5.460  1.00 10.00      A   
ATOM   2000  N   TYR   247      -5.272  25.273  -4.839  1.00 10.00      A   
ATOM   2001  HN  TYR   247      -5.337  24.297  -4.884  1.00 10.00      A   
ATOM   2002  CA  TYR   247      -4.173  25.876  -4.100  1.00 10.00      A   
ATOM   2003  CB  TYR   247      -3.608  24.888  -3.071  1.00 10.00      A   
ATOM   2004  CG  TYR   247      -4.603  24.377  -2.056  1.00 10.00      A   
ATOM   2005  CD1 TYR   247      -5.127  25.215  -1.082  1.00 10.00      A   
ATOM   2006  CD2 TYR   247      -5.007  23.049  -2.064  1.00 10.00      A   
ATOM   2007  CE1 TYR   247      -6.028  24.746  -0.147  1.00 10.00      A   
ATOM   2008  CE2 TYR   247      -5.908  22.570  -1.134  1.00 10.00      A   
ATOM   2009  CZ  TYR   247      -6.414  23.422  -0.178  1.00 10.00      A   
ATOM   2010  OH  TYR   247      -7.318  22.951   0.745  1.00 10.00      A   
ATOM   2011  HH  TYR   247      -7.181  21.998   0.880  1.00 10.00      A   
ATOM   2012  C   TYR   247      -3.058  26.256  -5.061  1.00 10.00      A   
ATOM   2013  O   TYR   247      -2.936  25.668  -6.134  1.00 10.00      A   
ATOM   2014  N   ARG   248      -2.265  27.250  -4.687  1.00 10.00      A   
ATOM   2015  HN  ARG   248      -2.444  27.718  -3.842  1.00 10.00      A   
ATOM   2016  CA  ARG   248      -1.141  27.667  -5.516  1.00 10.00      A   
ATOM   2017  CB  ARG   248      -0.495  28.943  -4.958  1.00 10.00      A   
ATOM   2018  CG  ARG   248       0.960  29.136  -5.364  1.00 10.00      A   
ATOM   2019  CD  ARG   248       1.372  30.600  -5.343  1.00 10.00      A   
ATOM   2020  NE  ARG   248       1.120  31.235  -4.048  1.00 10.00      A   
ATOM   2021  HE  ARG   248       0.224  31.622  -3.903  1.00 10.00      A   
ATOM   2022  CZ  ARG   248       2.025  31.343  -3.074  1.00 10.00      A   
ATOM   2023  NH1 ARG   248       3.252  30.851  -3.230  1.00 10.00      A   
ATOM   2024 HH11 ARG   248       3.953  30.940  -2.462  1.00 10.00      A   
ATOM   2025 HH12 ARG   248       3.522  30.379  -4.121  1.00 10.00      A   
ATOM   2026  NH2 ARG   248       1.698  31.952  -1.945  1.00 10.00      A   
ATOM   2027 HH21 ARG   248       0.734  32.348  -1.828  1.00 10.00      A   
ATOM   2028 HH22 ARG   248       2.398  32.048  -1.175  1.00 10.00      A   
ATOM   2029  C   ARG   248      -0.126  26.530  -5.588  1.00 10.00      A   
ATOM   2030  O   ARG   248       0.295  26.011  -4.550  1.00 10.00      A   
ATOM   2031  N   SER   249       0.235  26.136  -6.807  1.00 10.00      A   
ATOM   2032  HN  SER   249      -0.153  26.586  -7.587  1.00 10.00      A   
ATOM   2033  CA  SER   249       1.186  25.054  -7.021  1.00 10.00      A   
ATOM   2034  CB  SER   249       1.508  24.916  -8.511  1.00 10.00      A   
ATOM   2035  OG  SER   249       2.016  23.626  -8.813  1.00 10.00      A   
ATOM   2036  HG  SER   249       1.304  23.085  -9.201  1.00 10.00      A   
ATOM   2037  C   SER   249       2.465  25.285  -6.221  1.00 10.00      A   
ATOM   2038  O   SER   249       3.117  26.325  -6.351  1.00 10.00      A   
ATOM   2039  N   GLY   250       2.809  24.312  -5.394  1.00 10.00      A   
ATOM   2040  HN  GLY   250       2.248  23.502  -5.345  1.00 10.00      A   
ATOM   2041  CA  GLY   250       3.993  24.413  -4.569  1.00 10.00      A   
ATOM   2042  C   GLY   250       3.656  24.332  -3.096  1.00 10.00      A   
ATOM   2043  O   GLY   250       4.522  24.055  -2.268  1.00 10.00      A   
ATOM   2044  N   GLN   251       2.388  24.563  -2.772  1.00 10.00      A   
ATOM   2045  HN  GLN   251       1.742  24.763  -3.485  1.00 10.00      A   
ATOM   2046  CA  GLN   251       1.922  24.523  -1.391  1.00 10.00      A   
ATOM   2047  CB  GLN   251       2.173  25.866  -0.703  1.00 10.00      A   
ATOM   2048  CG  GLN   251       1.700  27.083  -1.483  1.00 10.00      A   
ATOM   2049  CD  GLN   251       0.285  27.485  -1.130  1.00 10.00      A   
ATOM   2050  OE1 GLN   251       0.058  28.197  -0.156  1.00 10.00      A   
ATOM   2051  NE2 GLN   251      -0.678  27.034  -1.920  1.00 10.00      A   
ATOM   2052 HE21 GLN   251      -0.422  26.465  -2.685  1.00 10.00      A   
ATOM   2053 HE22 GLN   251      -1.604  27.283  -1.713  1.00 10.00      A   
ATOM   2054  C   GLN   251       0.444  24.151  -1.332  1.00 10.00      A   
ATOM   2055  O   GLN   251      -0.200  24.013  -2.370  1.00 10.00      A   
ATOM   2056  N   ALA   252      -0.099  24.013  -0.127  1.00 10.00      A   
ATOM   2057  HN  ALA   252       0.456  24.159   0.681  1.00 10.00      A   
ATOM   2058  CA  ALA   252      -1.497  23.642   0.033  1.00 10.00      A   
ATOM   2059  CB  ALA   252      -1.608  22.164   0.369  1.00 10.00      A   
ATOM   2060  C   ALA   252      -2.209  24.484   1.091  1.00 10.00      A   
ATOM   2061  O   ALA   252      -3.186  24.037   1.699  1.00 10.00      A   
ATOM   2062  N   LYS   253      -1.729  25.699   1.315  1.00 10.00      A   
ATOM   2063  HN  LYS   253      -0.939  26.003   0.820  1.00 10.00      A   
ATOM   2064  CA  LYS   253      -2.351  26.580   2.296  1.00 10.00      A   
ATOM   2065  CB  LYS   253      -1.309  27.183   3.243  1.00 10.00      A   
ATOM   2066  CG  LYS   253      -1.903  27.799   4.503  1.00 10.00      A   
ATOM   2067  CD  LYS   253      -1.231  29.119   4.849  1.00 10.00      A   
ATOM   2068  CE  LYS   253      -1.664  29.623   6.218  1.00 10.00      A   
ATOM   2069  NZ  LYS   253      -1.094  30.963   6.523  1.00 10.00      A   
ATOM   2070  HZ1 LYS   253      -1.328  31.240   7.499  1.00 10.00      A   
ATOM   2071  HZ2 LYS   253      -1.486  31.675   5.873  1.00 10.00      A   
ATOM   2072  HZ3 LYS   253      -0.060  30.945   6.419  1.00 10.00      A   
ATOM   2073  C   LYS   253      -3.152  27.684   1.612  1.00 10.00      A   
ATOM   2074  O   LYS   253      -4.331  27.882   1.904  1.00 10.00      A   
ATOM   2075  N   GLU   254      -2.509  28.396   0.699  1.00 10.00      A   
ATOM   2076  HN  GLU   254      -1.569  28.185   0.501  1.00 10.00      A   
ATOM   2077  CA  GLU   254      -3.153  29.484  -0.024  1.00 10.00      A   
ATOM   2078  CB  GLU   254      -2.100  30.478  -0.514  1.00 10.00      A   
ATOM   2079  CG  GLU   254      -2.656  31.674  -1.264  1.00 10.00      A   
ATOM   2080  CD  GLU   254      -1.612  32.747  -1.467  1.00 10.00      A   
ATOM   2081  OE1 GLU   254      -1.416  33.565  -0.547  1.00 10.00      A   
ATOM   2082  OE2 GLU   254      -0.975  32.773  -2.544  1.00 10.00      A   
ATOM   2083  C   GLU   254      -3.974  28.956  -1.197  1.00 10.00      A   
ATOM   2084  O   GLU   254      -3.475  28.183  -2.023  1.00 10.00      A   
ATOM   2085  N   THR   255      -5.228  29.380  -1.263  1.00 10.00      A   
ATOM   2086  HN  THR   255      -5.554  30.008  -0.584  1.00 10.00      A   
ATOM   2087  CA  THR   255      -6.132  28.965  -2.323  1.00 10.00      A   
ATOM   2088  CB  THR   255      -7.480  28.506  -1.731  1.00 10.00      A   
ATOM   2089  OG1 THR   255      -7.247  27.841  -0.480  1.00 10.00      A   
ATOM   2090  HG1 THR   255      -6.635  28.366   0.048  1.00 10.00      A   
ATOM   2091  CG2 THR   255      -8.185  27.551  -2.681  1.00 10.00      A   
ATOM   2092  C   THR   255      -6.378  30.131  -3.279  1.00 10.00      A   
ATOM   2093  O   THR   255      -6.465  31.283  -2.849  1.00 10.00      A   
ATOM   2094  N   ILE   256      -6.472  29.837  -4.569  1.00 10.00      A   
ATOM   2095  HN  ILE   256      -6.393  28.899  -4.855  1.00 10.00      A   
ATOM   2096  CA  ILE   256      -6.700  30.867  -5.575  1.00 10.00      A   
ATOM   2097  CB  ILE   256      -5.419  31.182  -6.380  1.00 10.00      A   
ATOM   2098  CG1 ILE   256      -4.705  29.888  -6.792  1.00 10.00      A   
ATOM   2099  CG2 ILE   256      -4.491  32.088  -5.583  1.00 10.00      A   
ATOM   2100  CD1 ILE   256      -3.468  30.105  -7.636  1.00 10.00      A   
ATOM   2101  C   ILE   256      -7.817  30.463  -6.535  1.00 10.00      A   
ATOM   2102  O   ILE   256      -7.982  29.281  -6.848  1.00 10.00      A   
ATOM   2103  N   PRO   257      -8.610  31.442  -7.000  1.00 10.00      A   
ATOM   2104  CA  PRO   257      -9.714  31.192  -7.931  1.00 10.00      A   
ATOM   2105  CB  PRO   257     -10.479  32.517  -7.936  1.00 10.00      A   
ATOM   2106  CG  PRO   257      -9.456  33.539  -7.587  1.00 10.00      A   
ATOM   2107  CD  PRO   257      -8.500  32.868  -6.641  1.00 10.00      A   
ATOM   2108  C   PRO   257      -9.219  30.858  -9.339  1.00 10.00      A   
ATOM   2109  O   PRO   257      -8.032  31.003  -9.644  1.00 10.00      A   
ATOM   2110  N   LEU   258     -10.145  30.438 -10.196  1.00 10.00      A   
ATOM   2111  HN  LEU   258     -11.077  30.380  -9.892  1.00 10.00      A   
ATOM   2112  CA  LEU   258      -9.832  30.059 -11.570  1.00 10.00      A   
ATOM   2113  CB  LEU   258     -11.108  29.649 -12.316  1.00 10.00      A   
ATOM   2114  CG  LEU   258     -10.930  29.220 -13.775  1.00 10.00      A   
ATOM   2115  CD1 LEU   258     -10.087  27.957 -13.867  1.00 10.00      A   
ATOM   2116  CD2 LEU   258     -12.280  29.015 -14.445  1.00 10.00      A   
ATOM   2117  C   LEU   258      -9.105  31.165 -12.335  1.00 10.00      A   
ATOM   2118  O   LEU   258      -8.154  30.896 -13.065  1.00 10.00      A   
ATOM   2119  N   GLN   259      -9.534  32.407 -12.140  1.00 10.00      A   
ATOM   2120  HN  GLN   259     -10.282  32.561 -11.523  1.00 10.00      A   
ATOM   2121  CA  GLN   259      -8.932  33.554 -12.825  1.00 10.00      A   
ATOM   2122  CB  GLN   259      -9.703  34.841 -12.513  1.00 10.00      A   
ATOM   2123  CG  GLN   259     -10.972  35.039 -13.331  1.00 10.00      A   
ATOM   2124  CD  GLN   259     -12.071  34.053 -12.980  1.00 10.00      A   
ATOM   2125  OE1 GLN   259     -12.144  33.556 -11.853  1.00 10.00      A   
ATOM   2126  NE2 GLN   259     -12.939  33.773 -13.937  1.00 10.00      A   
ATOM   2127 HE21 GLN   259     -12.827  34.211 -14.811  1.00 10.00      A   
ATOM   2128 HE22 GLN   259     -13.664  33.146 -13.737  1.00 10.00      A   
ATOM   2129  C   GLN   259      -7.453  33.737 -12.478  1.00 10.00      A   
ATOM   2130  O   GLN   259      -6.737  34.485 -13.147  1.00 10.00      A   
ATOM   2131  N   GLU   260      -6.992  33.054 -11.439  1.00 10.00      A   
ATOM   2132  HN  GLU   260      -7.596  32.458 -10.944  1.00 10.00      A   
ATOM   2133  CA  GLU   260      -5.605  33.165 -11.022  1.00 10.00      A   
ATOM   2134  CB  GLU   260      -5.523  33.713  -9.597  1.00 10.00      A   
ATOM   2135  CG  GLU   260      -6.099  35.114  -9.461  1.00 10.00      A   
ATOM   2136  CD  GLU   260      -6.062  35.637  -8.042  1.00 10.00      A   
ATOM   2137  OE1 GLU   260      -4.955  35.785  -7.486  1.00 10.00      A   
ATOM   2138  OE2 GLU   260      -7.142  35.921  -7.482  1.00 10.00      A   
ATOM   2139  C   GLU   260      -4.864  31.837 -11.156  1.00 10.00      A   
ATOM   2140  O   GLU   260      -3.828  31.625 -10.523  1.00 10.00      A   
ATOM   2141  N   THR   261      -5.392  30.946 -11.989  1.00 10.00      A   
ATOM   2142  HN  THR   261      -6.214  31.172 -12.476  1.00 10.00      A   
ATOM   2143  CA  THR   261      -4.768  29.647 -12.209  1.00 10.00      A   
ATOM   2144  CB  THR   261      -5.801  28.499 -12.244  1.00 10.00      A   
ATOM   2145  OG1 THR   261      -6.710  28.691 -13.337  1.00 10.00      A   
ATOM   2146  HG1 THR   261      -7.303  29.429 -13.136  1.00 10.00      A   
ATOM   2147  CG2 THR   261      -6.573  28.418 -10.937  1.00 10.00      A   
ATOM   2148  C   THR   261      -3.998  29.654 -13.523  1.00 10.00      A   
ATOM   2149  O   THR   261      -4.179  30.548 -14.353  1.00 10.00      A   
ATOM   2150  N   SER   262      -3.157  28.650 -13.717  1.00 10.00      A   
ATOM   2151  HN  SER   262      -3.072  27.953 -13.028  1.00 10.00      A   
ATOM   2152  CA  SER   262      -2.367  28.545 -14.933  1.00 10.00      A   
ATOM   2153  CB  SER   262      -1.118  27.707 -14.670  1.00 10.00      A   
ATOM   2154  OG  SER   262      -0.551  28.051 -13.415  1.00 10.00      A   
ATOM   2155  HG  SER   262      -0.867  28.925 -13.153  1.00 10.00      A   
ATOM   2156  C   SER   262      -3.199  27.938 -16.058  1.00 10.00      A   
ATOM   2157  O   SER   262      -2.925  28.151 -17.238  1.00 10.00      A   
ATOM   2158  N   LEU   263      -4.229  27.193 -15.681  1.00 10.00      A   
ATOM   2159  HN  LEU   263      -4.395  27.060 -14.722  1.00 10.00      A   
ATOM   2160  CA  LEU   263      -5.115  26.560 -16.649  1.00 10.00      A   
ATOM   2161  CB  LEU   263      -6.029  25.556 -15.937  1.00 10.00      A   
ATOM   2162  CG  LEU   263      -6.936  24.700 -16.826  1.00 10.00      A   
ATOM   2163  CD1 LEU   263      -6.111  23.865 -17.793  1.00 10.00      A   
ATOM   2164  CD2 LEU   263      -7.822  23.807 -15.973  1.00 10.00      A   
ATOM   2165  C   LEU   263      -5.952  27.613 -17.374  1.00 10.00      A   
ATOM   2166  O   LEU   263      -6.309  27.450 -18.545  1.00 10.00      A   
ATOM   2167  N   TYR   264      -6.251  28.695 -16.665  1.00 10.00      A   
ATOM   2168  HN  TYR   264      -5.931  28.757 -15.740  1.00 10.00      A   
ATOM   2169  CA  TYR   264      -7.044  29.787 -17.212  1.00 10.00      A   
ATOM   2170  CB  TYR   264      -7.704  30.570 -16.072  1.00 10.00      A   
ATOM   2171  CG  TYR   264      -8.630  31.687 -16.512  1.00 10.00      A   
ATOM   2172  CD1 TYR   264      -9.956  31.429 -16.832  1.00 10.00      A   
ATOM   2173  CD2 TYR   264      -8.179  33.000 -16.600  1.00 10.00      A   
ATOM   2174  CE1 TYR   264     -10.806  32.444 -17.229  1.00 10.00      A   
ATOM   2175  CE2 TYR   264      -9.024  34.020 -16.996  1.00 10.00      A   
ATOM   2176  CZ  TYR   264     -10.336  33.736 -17.310  1.00 10.00      A   
ATOM   2177  OH  TYR   264     -11.177  34.750 -17.707  1.00 10.00      A   
ATOM   2178  HH  TYR   264     -12.099  34.508 -17.508  1.00 10.00      A   
ATOM   2179  C   TYR   264      -6.183  30.721 -18.057  1.00 10.00      A   
ATOM   2180  O   TYR   264      -6.564  31.094 -19.164  1.00 10.00      A   
ATOM   2181  N   THR   265      -5.014  31.078 -17.536  1.00 10.00      A   
ATOM   2182  HN  THR   265      -4.749  30.721 -16.660  1.00 10.00      A   
ATOM   2183  CA  THR   265      -4.106  31.985 -18.232  1.00 10.00      A   
ATOM   2184  CB  THR   265      -2.910  32.370 -17.341  1.00 10.00      A   
ATOM   2185  OG1 THR   265      -2.516  31.235 -16.559  1.00 10.00      A   
ATOM   2186  HG1 THR   265      -2.511  31.473 -15.622  1.00 10.00      A   
ATOM   2187  CG2 THR   265      -3.285  33.515 -16.413  1.00 10.00      A   
ATOM   2188  C   THR   265      -3.608  31.407 -19.557  1.00 10.00      A   
ATOM   2189  O   THR   265      -3.540  32.110 -20.567  1.00 10.00      A   
ATOM   2190  N   GLN   266      -3.274  30.122 -19.554  1.00 10.00      A   
ATOM   2191  HN  GLN   266      -3.348  29.610 -18.719  1.00 10.00      A   
ATOM   2192  CA  GLN   266      -2.786  29.460 -20.760  1.00 10.00      A   
ATOM   2193  CB  GLN   266      -1.908  28.259 -20.402  1.00 10.00      A   
ATOM   2194  CG  GLN   266      -0.675  28.608 -19.583  1.00 10.00      A   
ATOM   2195  CD  GLN   266       0.015  27.380 -19.024  1.00 10.00      A   
ATOM   2196  OE1 GLN   266      -0.617  26.350 -18.795  1.00 10.00      A   
ATOM   2197  NE2 GLN   266       1.313  27.480 -18.788  1.00 10.00      A   
ATOM   2198 HE21 GLN   266       1.757  28.334 -18.984  1.00 10.00      A   
ATOM   2199 HE22 GLN   266       1.779  26.695 -18.426  1.00 10.00      A   
ATOM   2200  C   GLN   266      -3.942  29.021 -21.654  1.00 10.00      A   
ATOM   2201  O   GLN   266      -3.733  28.670 -22.817  1.00 10.00      A   
ATOM   2202  N   ASP   267      -5.153  29.057 -21.097  1.00 10.00      A   
ATOM   2203  HN  ASP   267      -5.233  29.371 -20.172  1.00 10.00      A   
ATOM   2204  CA  ASP   267      -6.372  28.667 -21.814  1.00 10.00      A   
ATOM   2205  CB  ASP   267      -6.745  29.700 -22.881  1.00 10.00      A   
ATOM   2206  CG  ASP   267      -8.130  29.470 -23.452  1.00 10.00      A   
ATOM   2207  OD1 ASP   267      -9.090  29.367 -22.660  1.00 10.00      A   
ATOM   2208  OD2 ASP   267      -8.263  29.390 -24.695  1.00 10.00      A   
ATOM   2209  C   ASP   267      -6.253  27.269 -22.423  1.00 10.00      A   
ATOM   2210  O   ASP   267      -6.433  27.074 -23.626  1.00 10.00      A   
ATOM   2211  N   ARG   268      -5.951  26.292 -21.584  1.00 10.00      A   
ATOM   2212  HN  ARG   268      -5.828  26.497 -20.632  1.00 10.00      A   
ATOM   2213  CA  ARG   268      -5.796  24.920 -22.049  1.00 10.00      A   
ATOM   2214  CB  ARG   268      -4.854  24.135 -21.136  1.00 10.00      A   
ATOM   2215  CG  ARG   268      -3.460  23.943 -21.710  1.00 10.00      A   
ATOM   2216  CD  ARG   268      -2.567  23.158 -20.765  1.00 10.00      A   
ATOM   2217  NE  ARG   268      -2.118  23.965 -19.631  1.00 10.00      A   
ATOM   2218  HE  ARG   268      -1.668  24.818 -19.835  1.00 10.00      A   
ATOM   2219  CZ  ARG   268      -2.268  23.608 -18.354  1.00 10.00      A   
ATOM   2220  NH1 ARG   268      -2.852  22.459 -18.044  1.00 10.00      A   
ATOM   2221 HH11 ARG   268      -3.197  21.820 -18.796  1.00 10.00      A   
ATOM   2222 HH12 ARG   268      -2.970  22.182 -17.033  1.00 10.00      A   
ATOM   2223  NH2 ARG   268      -1.828  24.403 -17.389  1.00 10.00      A   
ATOM   2224 HH21 ARG   268      -1.940  24.127 -16.387  1.00 10.00      A   
ATOM   2225 HH22 ARG   268      -1.361  25.309 -17.630  1.00 10.00      A   
ATOM   2226  C   ARG   268      -7.137  24.203 -22.184  1.00 10.00      A   
ATOM   2227  O   ARG   268      -7.248  23.210 -22.899  1.00 10.00      A   
ATOM   2228  N   LEU   269      -8.156  24.710 -21.506  1.00 10.00      A   
ATOM   2229  HN  LEU   269      -8.018  25.507 -20.955  1.00 10.00      A   
ATOM   2230  CA  LEU   269      -9.479  24.093 -21.557  1.00 10.00      A   
ATOM   2231  CB  LEU   269      -9.903  23.620 -20.166  1.00 10.00      A   
ATOM   2232  CG  LEU   269      -9.636  22.151 -19.837  1.00 10.00      A   
ATOM   2233  CD1 LEU   269      -9.991  21.861 -18.388  1.00 10.00      A   
ATOM   2234  CD2 LEU   269     -10.425  21.244 -20.771  1.00 10.00      A   
ATOM   2235  C   LEU   269     -10.529  25.037 -22.128  1.00 10.00      A   
ATOM   2236  O   LEU   269     -11.722  24.762 -22.052  1.00 10.00      A   
ATOM   2237  N   GLY   270     -10.084  26.143 -22.711  1.00 10.00      A   
ATOM   2238  HN  GLY   270      -9.120  26.308 -22.764  1.00 10.00      A   
ATOM   2239  CA  GLY   270     -11.020  27.104 -23.272  1.00 10.00      A   
ATOM   2240  C   GLY   270     -11.831  27.778 -22.186  1.00 10.00      A   
ATOM   2241  O   GLY   270     -13.041  27.977 -22.320  1.00 10.00      A   
ATOM   2242  N   LEU   271     -11.147  28.145 -21.115  1.00 10.00      A   
ATOM   2243  HN  LEU   271     -10.179  28.001 -21.099  1.00 10.00      A   
ATOM   2244  CA  LEU   271     -11.782  28.781 -19.980  1.00 10.00      A   
ATOM   2245  CB  LEU   271     -11.106  28.337 -18.683  1.00 10.00      A   
ATOM   2246  CG  LEU   271     -11.180  26.841 -18.372  1.00 10.00      A   
ATOM   2247  CD1 LEU   271     -10.274  26.495 -17.203  1.00 10.00      A   
ATOM   2248  CD2 LEU   271     -12.613  26.425 -18.080  1.00 10.00      A   
ATOM   2249  C   LEU   271     -11.746  30.293 -20.109  1.00 10.00      A   
ATOM   2250  O   LEU   271     -12.432  30.999 -19.374  1.00 10.00      A   
ATOM   2251  N   LYS   272     -10.953  30.795 -21.052  1.00 10.00      A   
ATOM   2252  HN  LYS   272     -10.415  30.183 -21.615  1.00 10.00      A   
ATOM   2253  CA  LYS   272     -10.854  32.235 -21.264  1.00 10.00      A   
ATOM   2254  CB  LYS   272      -9.665  32.591 -22.152  1.00 10.00      A   
ATOM   2255  CG  LYS   272      -8.381  32.850 -21.387  1.00 10.00      A   
ATOM   2256  CD  LYS   272      -7.327  33.480 -22.282  1.00 10.00      A   
ATOM   2257  CE  LYS   272      -6.134  33.954 -21.470  1.00 10.00      A   
ATOM   2258  NZ  LYS   272      -5.250  34.847 -22.260  1.00 10.00      A   
ATOM   2259  HZ1 LYS   272      -5.798  35.640 -22.649  1.00 10.00      A   
ATOM   2260  HZ2 LYS   272      -4.818  34.321 -23.044  1.00 10.00      A   
ATOM   2261  HZ3 LYS   272      -4.494  35.227 -21.659  1.00 10.00      A   
ATOM   2262  C   LYS   272     -12.135  32.792 -21.865  1.00 10.00      A   
ATOM   2263  O   LYS   272     -12.316  34.006 -21.953  1.00 10.00      A   
ATOM   2264  N   GLU   273     -13.025  31.897 -22.265  1.00 10.00      A   
ATOM   2265  HN  GLU   273     -12.826  30.945 -22.154  1.00 10.00      A   
ATOM   2266  CA  GLU   273     -14.293  32.286 -22.855  1.00 10.00      A   
ATOM   2267  CB  GLU   273     -14.844  31.153 -23.722  1.00 10.00      A   
ATOM   2268  CG  GLU   273     -13.828  30.558 -24.688  1.00 10.00      A   
ATOM   2269  CD  GLU   273     -13.259  31.579 -25.649  1.00 10.00      A   
ATOM   2270  OE1 GLU   273     -13.956  31.944 -26.619  1.00 10.00      A   
ATOM   2271  OE2 GLU   273     -12.104  32.010 -25.454  1.00 10.00      A   
ATOM   2272  C   GLU   273     -15.292  32.654 -21.762  1.00 10.00      A   
ATOM   2273  O   GLU   273     -16.427  33.041 -22.044  1.00 10.00      A   
ATOM   2274  N   ASP   275     -14.855  32.536 -20.510  1.00 10.00      A   
ATOM   2275  HN  ASP   275     -13.943  32.199 -20.355  1.00 10.00      A   
ATOM   2276  CA  ASP   275     -15.693  32.862 -19.357  1.00 10.00      A   
ATOM   2277  CB  ASP   275     -14.942  32.585 -18.043  1.00 10.00      A   
ATOM   2278  CG  ASP   275     -14.807  33.798 -17.136  1.00 10.00      A   
ATOM   2279  OD1 ASP   275     -15.704  34.023 -16.294  1.00 10.00      A   
ATOM   2280  OD2 ASP   275     -13.795  34.523 -17.259  1.00 10.00      A   
ATOM   2281  C   ASP   275     -16.171  34.309 -19.418  1.00 10.00      A   
ATOM   2282  O   ASP   275     -17.312  34.612 -19.065  1.00 10.00      A   
ATOM   2283  N   ASN   276     -15.308  35.185 -19.926  1.00 10.00      A   
ATOM   2284  HN  ASN   276     -14.431  34.866 -20.230  1.00 10.00      A   
ATOM   2285  CA  ASN   276     -15.624  36.607 -20.039  1.00 10.00      A   
ATOM   2286  CB  ASN   276     -14.360  37.427 -20.291  1.00 10.00      A   
ATOM   2287  CG  ASN   276     -13.805  38.051 -19.023  1.00 10.00      A   
ATOM   2288  OD1 ASN   276     -13.508  39.248 -18.989  1.00 10.00      A   
ATOM   2289  ND2 ASN   276     -13.647  37.251 -17.974  1.00 10.00      A   
ATOM   2290 HD21 ASN   276     -13.892  36.297 -18.062  1.00 10.00      A   
ATOM   2291 HD22 ASN   276     -13.290  37.638 -17.147  1.00 10.00      A   
ATOM   2292  C   ASN   276     -16.669  36.886 -21.116  1.00 10.00      A   
ATOM   2293  O   ASN   276     -17.132  38.017 -21.271  1.00 10.00      A   
ATOM   2294  N   ALA   277     -17.039  35.855 -21.864  1.00 10.00      A   
ATOM   2295  HN  ALA   277     -16.626  34.978 -21.709  1.00 10.00      A   
ATOM   2296  CA  ALA   277     -18.041  35.986 -22.909  1.00 10.00      A   
ATOM   2297  CB  ALA   277     -17.689  35.110 -24.102  1.00 10.00      A   
ATOM   2298  C   ALA   277     -19.418  35.624 -22.361  1.00 10.00      A   
ATOM   2299  O   ALA   277     -20.403  35.571 -23.098  1.00 10.00      A   
ATOM   2300  N   GLY   278     -19.473  35.375 -21.059  1.00 10.00      A   
ATOM   2301  HN  GLY   278     -18.651  35.436 -20.525  1.00 10.00      A   
ATOM   2302  CA  GLY   278     -20.722  35.019 -20.414  1.00 10.00      A   
ATOM   2303  C   GLY   278     -21.058  33.553 -20.593  1.00 10.00      A   
ATOM   2304  O   GLY   278     -22.227  33.173 -20.607  1.00 10.00      A   
ATOM   2305  N   GLN   279     -20.031  32.731 -20.736  1.00 10.00      A   
ATOM   2306  HN  GLN   279     -19.122  33.096 -20.721  1.00 10.00      A   
ATOM   2307  CA  GLN   279     -20.218  31.300 -20.919  1.00 10.00      A   
ATOM   2308  CB  GLN   279     -19.162  30.744 -21.869  1.00 10.00      A   
ATOM   2309  CG  GLN   279     -19.628  30.641 -23.313  1.00 10.00      A   
ATOM   2310  CD  GLN   279     -18.500  30.305 -24.269  1.00 10.00      A   
ATOM   2311  OE1 GLN   279     -17.923  31.189 -24.904  1.00 10.00      A   
ATOM   2312  NE2 GLN   279     -18.176  29.026 -24.375  1.00 10.00      A   
ATOM   2313 HE21 GLN   279     -18.680  28.376 -23.840  1.00 10.00      A   
ATOM   2314 HE22 GLN   279     -17.437  28.782 -24.972  1.00 10.00      A   
ATOM   2315  C   GLN   279     -20.188  30.564 -19.586  1.00 10.00      A   
ATOM   2316  O   GLN   279     -20.939  29.611 -19.374  1.00 10.00      A   
ATOM   2317  N   LEU   280     -19.324  31.011 -18.688  1.00 10.00      A   
ATOM   2318  HN  LEU   280     -18.754  31.774 -18.907  1.00 10.00      A   
ATOM   2319  CA  LEU   280     -19.213  30.393 -17.378  1.00 10.00      A   
ATOM   2320  CB  LEU   280     -17.747  30.273 -16.945  1.00 10.00      A   
ATOM   2321  CG  LEU   280     -16.840  29.397 -17.814  1.00 10.00      A   
ATOM   2322  CD1 LEU   280     -15.482  29.216 -17.152  1.00 10.00      A   
ATOM   2323  CD2 LEU   280     -17.483  28.048 -18.085  1.00 10.00      A   
ATOM   2324  C   LEU   280     -19.992  31.198 -16.351  1.00 10.00      A   
ATOM   2325  O   LEU   280     -19.979  32.431 -16.380  1.00 10.00      A   
ATOM   2326  N   VAL   281     -20.690  30.503 -15.467  1.00 10.00      A   
ATOM   2327  HN  VAL   281     -20.689  29.520 -15.522  1.00 10.00      A   
ATOM   2328  CA  VAL   281     -21.466  31.152 -14.420  1.00 10.00      A   
ATOM   2329  CB  VAL   281     -22.979  30.888 -14.583  1.00 10.00      A   
ATOM   2330  CG1 VAL   281     -23.781  31.697 -13.573  1.00 10.00      A   
ATOM   2331  CG2 VAL   281     -23.434  31.211 -15.998  1.00 10.00      A   
ATOM   2332  C   VAL   281     -21.007  30.659 -13.052  1.00 10.00      A   
ATOM   2333  O   VAL   281     -21.063  29.462 -12.759  1.00 10.00      A   
ATOM   2334  N   PHE   282     -20.533  31.578 -12.230  1.00 10.00      A   
ATOM   2335  HN  PHE   282     -20.506  32.515 -12.523  1.00 10.00      A   
ATOM   2336  CA  PHE   282     -20.055  31.242 -10.900  1.00 10.00      A   
ATOM   2337  CB  PHE   282     -18.728  31.955 -10.619  1.00 10.00      A   
ATOM   2338  CG  PHE   282     -17.598  31.530 -11.519  1.00 10.00      A   
ATOM   2339  CD1 PHE   282     -17.165  32.351 -12.549  1.00 10.00      A   
ATOM   2340  CD2 PHE   282     -16.970  30.309 -11.333  1.00 10.00      A   
ATOM   2341  CE1 PHE   282     -16.125  31.964 -13.374  1.00 10.00      A   
ATOM   2342  CE2 PHE   282     -15.931  29.916 -12.154  1.00 10.00      A   
ATOM   2343  CZ  PHE   282     -15.509  30.744 -13.177  1.00 10.00      A   
ATOM   2344  C   PHE   282     -21.090  31.615  -9.844  1.00 10.00      A   
ATOM   2345  O   PHE   282     -21.227  32.781  -9.478  1.00 10.00      A   
ATOM   2346  N   LEU   283     -21.827  30.621  -9.370  1.00 10.00      A   
ATOM   2347  HN  LEU   283     -21.681  29.714  -9.709  1.00 10.00      A   
ATOM   2348  CA  LEU   283     -22.850  30.842  -8.356  1.00 10.00      A   
ATOM   2349  CB  LEU   283     -24.128  30.077  -8.713  1.00 10.00      A   
ATOM   2350  CG  LEU   283     -24.794  30.458 -10.037  1.00 10.00      A   
ATOM   2351  CD1 LEU   283     -26.079  29.669 -10.242  1.00 10.00      A   
ATOM   2352  CD2 LEU   283     -25.068  31.953 -10.090  1.00 10.00      A   
ATOM   2353  C   LEU   283     -22.350  30.402  -6.989  1.00 10.00      A   
ATOM   2354  O   LEU   283     -21.595  29.433  -6.877  1.00 10.00      A   
ATOM   2355  N   ALA   284     -22.770  31.111  -5.954  1.00 10.00      A   
ATOM   2356  HN  ALA   284     -23.383  31.866  -6.104  1.00 10.00      A   
ATOM   2357  CA  ALA   284     -22.366  30.795  -4.595  1.00 10.00      A   
ATOM   2358  CB  ALA   284     -21.223  31.699  -4.160  1.00 10.00      A   
ATOM   2359  C   ALA   284     -23.547  30.949  -3.653  1.00 10.00      A   
ATOM   2360  O   ALA   284     -24.302  31.919  -3.745  1.00 10.00      A   
ATOM   2361  N   THR   285     -23.711  29.990  -2.760  1.00 10.00      A   
ATOM   2362  HN  THR   285     -23.078  29.238  -2.737  1.00 10.00      A   
ATOM   2363  CA  THR   285     -24.803  30.025  -1.805  1.00 10.00      A   
ATOM   2364  CB  THR   285     -25.994  29.147  -2.266  1.00 10.00      A   
ATOM   2365  OG1 THR   285     -27.177  29.483  -1.524  1.00 10.00      A   
ATOM   2366  HG1 THR   285     -27.339  28.808  -0.853  1.00 10.00      A   
ATOM   2367  CG2 THR   285     -25.690  27.663  -2.104  1.00 10.00      A   
ATOM   2368  C   THR   285     -24.316  29.596  -0.422  1.00 10.00      A   
ATOM   2369  O   THR   285     -23.334  28.854  -0.297  1.00 10.00      A   
ATOM   2370  N   GLU   286     -24.990  30.078   0.610  1.00 10.00      A   
ATOM   2371  HN  GLU   286     -25.764  30.662   0.449  1.00 10.00      A   
ATOM   2372  CA  GLU   286     -24.625  29.746   1.977  1.00 10.00      A   
ATOM   2373  CB  GLU   286     -25.142  30.806   2.948  1.00 10.00      A   
ATOM   2374  CG  GLU   286     -24.462  32.155   2.785  1.00 10.00      A   
ATOM   2375  CD  GLU   286     -24.970  33.192   3.763  1.00 10.00      A   
ATOM   2376  OE1 GLU   286     -25.107  32.869   4.962  1.00 10.00      A   
ATOM   2377  OE2 GLU   286     -25.217  34.342   3.341  1.00 10.00      A   
ATOM   2378  C   GLU   286     -25.146  28.366   2.345  1.00 10.00      A   
ATOM   2379  O   GLU   286     -26.128  27.893   1.773  1.00 10.00      A   
ATOM   2380  N   GLY   287     -24.488  27.728   3.294  1.00 10.00      A   
ATOM   2381  HN  GLY   287     -23.719  28.161   3.724  1.00 10.00      A   
ATOM   2382  CA  GLY   287     -24.888  26.403   3.705  1.00 10.00      A   
ATOM   2383  C   GLY   287     -23.780  25.405   3.465  1.00 10.00      A   
ATOM   2384  O   GLY   287     -22.760  25.743   2.856  1.00 10.00      A   
ATOM   2385  N   ASP   288     -23.964  24.187   3.944  1.00 10.00      A   
ATOM   2386  HN  ASP   288     -24.797  23.977   4.419  1.00 10.00      A   
ATOM   2387  CA  ASP   288     -22.959  23.148   3.774  1.00 10.00      A   
ATOM   2388  CB  ASP   288     -23.018  22.153   4.931  1.00 10.00      A   
ATOM   2389  CG  ASP   288     -21.650  21.660   5.358  1.00 10.00      A   
ATOM   2390  OD1 ASP   288     -20.918  21.095   4.516  1.00 10.00      A   
ATOM   2391  OD2 ASP   288     -21.308  21.809   6.552  1.00 10.00      A   
ATOM   2392  C   ASP   288     -23.151  22.424   2.446  1.00 10.00      A   
ATOM   2393  O   ASP   288     -24.032  22.777   1.657  1.00 10.00      A   
ATOM   2394  N   HIS   289     -22.332  21.404   2.214  1.00 10.00      A   
ATOM   2395  HN  HIS   289     -21.658  21.172   2.898  1.00 10.00      A   
ATOM   2396  CA  HIS   289     -22.390  20.625   0.985  1.00 10.00      A   
ATOM   2397  CB  HIS   289     -21.310  19.541   0.975  1.00 10.00      A   
ATOM   2398  CG  HIS   289     -20.926  19.092  -0.405  1.00 10.00      A   
ATOM   2399  ND1 HIS   289     -20.004  19.759  -1.181  1.00 10.00      A   
ATOM   2400  HD1 HIS   289     -19.485  20.562  -0.903  1.00 10.00      A   
ATOM   2401  CD2 HIS   289     -21.355  18.047  -1.155  1.00 10.00      A   
ATOM   2402  CE1 HIS   289     -19.884  19.150  -2.348  1.00 10.00      A   
ATOM   2403  NE2 HIS   289     -20.695  18.107  -2.354  1.00 10.00      A   
ATOM   2404  HE2 HIS   289     -20.804  17.476  -3.104  1.00 10.00      A   
ATOM   2405  C   HIS   289     -23.761  19.995   0.775  1.00 10.00      A   
ATOM   2406  O   HIS   289     -24.257  19.261   1.632  1.00 10.00      A   
ATOM   2407  N   LEU   290     -24.355  20.297  -0.376  1.00 10.00      A   
ATOM   2408  HN  LEU   290     -23.895  20.898  -0.996  1.00 10.00      A   
ATOM   2409  CA  LEU   290     -25.664  19.776  -0.751  1.00 10.00      A   
ATOM   2410  CB  LEU   290     -25.629  18.251  -0.909  1.00 10.00      A   
ATOM   2411  CG  LEU   290     -24.741  17.707  -2.031  1.00 10.00      A   
ATOM   2412  CD1 LEU   290     -24.703  16.189  -1.998  1.00 10.00      A   
ATOM   2413  CD2 LEU   290     -25.216  18.204  -3.389  1.00 10.00      A   
ATOM   2414  C   LEU   290     -26.760  20.197   0.227  1.00 10.00      A   
ATOM   2415  O   LEU   290     -27.634  19.401   0.567  1.00 10.00      A   
ATOM   2416  N   GLN   291     -26.719  21.445   0.676  1.00 10.00      A   
ATOM   2417  HN  GLN   291     -25.996  22.041   0.386  1.00 10.00      A   
ATOM   2418  CA  GLN   291     -27.724  21.944   1.603  1.00 10.00      A   
ATOM   2419  CB  GLN   291     -27.156  22.083   3.018  1.00 10.00      A   
ATOM   2420  CG  GLN   291     -27.129  20.772   3.790  1.00 10.00      A   
ATOM   2421  CD  GLN   291     -26.957  20.966   5.281  1.00 10.00      A   
ATOM   2422  OE1 GLN   291     -25.846  20.900   5.805  1.00 10.00      A   
ATOM   2423  NE2 GLN   291     -28.054  21.215   5.972  1.00 10.00      A   
ATOM   2424 HE21 GLN   291     -28.907  21.263   5.488  1.00 10.00      A   
ATOM   2425 HE22 GLN   291     -27.972  21.344   6.940  1.00 10.00      A   
ATOM   2426  C   GLN   291     -28.331  23.258   1.123  1.00 10.00      A   
ATOM   2427  O   GLN   291     -27.947  24.333   1.579  1.00 10.00      A   
ATOM   2428  N   LEU   292     -29.269  23.161   0.188  1.00 10.00      A   
ATOM   2429  HN  LEU   292     -29.517  22.272  -0.149  1.00 10.00      A   
ATOM   2430  CA  LEU   292     -29.946  24.336  -0.353  1.00 10.00      A   
ATOM   2431  CB  LEU   292     -29.470  24.636  -1.778  1.00 10.00      A   
ATOM   2432  CG  LEU   292     -29.726  23.547  -2.824  1.00 10.00      A   
ATOM   2433  CD1 LEU   292     -30.417  24.134  -4.046  1.00 10.00      A   
ATOM   2434  CD2 LEU   292     -28.424  22.865  -3.219  1.00 10.00      A   
ATOM   2435  C   LEU   292     -31.456  24.125  -0.331  1.00 10.00      A   
ATOM   2436  O   LEU   292     -31.928  22.986  -0.361  1.00 10.00      A   
ATOM   2437  N   SER   293     -32.210  25.210  -0.287  1.00 10.00      A   
ATOM   2438  HN  SER   293     -31.786  26.096  -0.293  1.00 10.00      A   
ATOM   2439  CA  SER   293     -33.661  25.118  -0.244  1.00 10.00      A   
ATOM   2440  CB  SER   293     -34.236  26.233   0.633  1.00 10.00      A   
ATOM   2441  OG  SER   293     -34.085  27.496   0.009  1.00 10.00      A   
ATOM   2442  HG  SER   293     -33.330  27.957   0.393  1.00 10.00      A   
ATOM   2443  C   SER   293     -34.263  25.188  -1.644  1.00 10.00      A   
ATOM   2444  O   SER   293     -33.552  25.392  -2.633  1.00 10.00      A   
ATOM   2445  N   GLU   294     -35.582  25.033  -1.714  1.00 10.00      A   
ATOM   2446  HN  GLU   294     -36.087  24.881  -0.884  1.00 10.00      A   
ATOM   2447  CA  GLU   294     -36.302  25.077  -2.980  1.00 10.00      A   
ATOM   2448  CB  GLU   294     -37.729  24.555  -2.800  1.00 10.00      A   
ATOM   2449  CG  GLU   294     -37.818  23.082  -2.437  1.00 10.00      A   
ATOM   2450  CD  GLU   294     -39.250  22.619  -2.272  1.00 10.00      A   
ATOM   2451  OE1 GLU   294     -39.524  21.825  -1.347  1.00 10.00      A   
ATOM   2452  OE2 GLU   294     -40.114  23.057  -3.062  1.00 10.00      A   
ATOM   2453  C   GLU   294     -36.341  26.493  -3.552  1.00 10.00      A   
ATOM   2454  O   GLU   294     -36.561  26.674  -4.752  1.00 10.00      A   
ATOM   2455  N   GLU   295     -36.119  27.486  -2.691  1.00 10.00      A   
ATOM   2456  HN  GLU   295     -35.928  27.267  -1.755  1.00 10.00      A   
ATOM   2457  CA  GLU   295     -36.139  28.888  -3.100  1.00 10.00      A   
ATOM   2458  CB  GLU   295     -35.952  29.806  -1.890  1.00 10.00      A   
ATOM   2459  CG  GLU   295     -36.757  29.411  -0.667  1.00 10.00      A   
ATOM   2460  CD  GLU   295     -36.381  30.224   0.551  1.00 10.00      A   
ATOM   2461  OE1 GLU   295     -37.266  30.500   1.386  1.00 10.00      A   
ATOM   2462  OE2 GLU   295     -35.197  30.597   0.683  1.00 10.00      A   
ATOM   2463  C   GLU   295     -35.050  29.173  -4.124  1.00 10.00      A   
ATOM   2464  O   GLU   295     -35.338  29.452  -5.286  1.00 10.00      A   
ATOM   2465  N   TRP   296     -33.800  29.073  -3.685  1.00 10.00      A   
ATOM   2466  HN  TRP   296     -33.648  28.827  -2.747  1.00 10.00      A   
ATOM   2467  CA  TRP   296     -32.645  29.321  -4.545  1.00 10.00      A   
ATOM   2468  CB  TRP   296     -31.356  29.095  -3.749  1.00 10.00      A   
ATOM   2469  CG  TRP   296     -30.155  29.792  -4.310  1.00 10.00      A   
ATOM   2470  CD1 TRP   296     -29.875  31.126  -4.242  1.00 10.00      A   
ATOM   2471  CD2 TRP   296     -29.063  29.190  -5.016  1.00 10.00      A   
ATOM   2472  NE1 TRP   296     -28.679  31.391  -4.861  1.00 10.00      A   
ATOM   2473  HE1 TRP   296     -28.259  32.279  -4.939  1.00 10.00      A   
ATOM   2474  CE2 TRP   296     -28.161  30.219  -5.345  1.00 10.00      A   
ATOM   2475  CE3 TRP   296     -28.763  27.879  -5.400  1.00 10.00      A   
ATOM   2476  CZ2 TRP   296     -26.980  29.979  -6.040  1.00 10.00      A   
ATOM   2477  CZ3 TRP   296     -27.591  27.643  -6.090  1.00 10.00      A   
ATOM   2478  CH2 TRP   296     -26.713  28.687  -6.402  1.00 10.00      A   
ATOM   2479  C   TRP   296     -32.674  28.412  -5.772  1.00 10.00      A   
ATOM   2480  O   TRP   296     -32.211  28.783  -6.856  1.00 10.00      A   
ATOM   2481  N   PHE   297     -33.243  27.227  -5.594  1.00 10.00      A   
ATOM   2482  HN  PHE   297     -33.603  27.003  -4.710  1.00 10.00      A   
ATOM   2483  CA  PHE   297     -33.346  26.248  -6.664  1.00 10.00      A   
ATOM   2484  CB  PHE   297     -33.967  24.950  -6.138  1.00 10.00      A   
ATOM   2485  CG  PHE   297     -33.833  23.779  -7.067  1.00 10.00      A   
ATOM   2486  CD1 PHE   297     -32.600  23.178  -7.269  1.00 10.00      A   
ATOM   2487  CD2 PHE   297     -34.938  23.273  -7.732  1.00 10.00      A   
ATOM   2488  CE1 PHE   297     -32.471  22.096  -8.117  1.00 10.00      A   
ATOM   2489  CE2 PHE   297     -34.817  22.191  -8.583  1.00 10.00      A   
ATOM   2490  CZ  PHE   297     -33.582  21.601  -8.775  1.00 10.00      A   
ATOM   2491  C   PHE   297     -34.156  26.788  -7.841  1.00 10.00      A   
ATOM   2492  O   PHE   297     -33.690  26.779  -8.977  1.00 10.00      A   
ATOM   2493  N   TYR   298     -35.355  27.287  -7.575  1.00 10.00      A   
ATOM   2494  HN  TYR   298     -35.674  27.317  -6.646  1.00 10.00      A   
ATOM   2495  CA  TYR   298     -36.198  27.804  -8.647  1.00 10.00      A   
ATOM   2496  CB  TYR   298     -37.698  27.626  -8.341  1.00 10.00      A   
ATOM   2497  CG  TYR   298     -38.338  28.722  -7.508  1.00 10.00      A   
ATOM   2498  CD1 TYR   298     -38.439  28.609  -6.128  1.00 10.00      A   
ATOM   2499  CD2 TYR   298     -38.857  29.864  -8.109  1.00 10.00      A   
ATOM   2500  CE1 TYR   298     -39.037  29.600  -5.372  1.00 10.00      A   
ATOM   2501  CE2 TYR   298     -39.452  30.859  -7.361  1.00 10.00      A   
ATOM   2502  CZ  TYR   298     -39.541  30.723  -5.992  1.00 10.00      A   
ATOM   2503  OH  TYR   298     -40.144  31.710  -5.243  1.00 10.00      A   
ATOM   2504  HH  TYR   298     -40.898  32.065  -5.735  1.00 10.00      A   
ATOM   2505  C   TYR   298     -35.854  29.246  -9.001  1.00 10.00      A   
ATOM   2506  O   TYR   298     -36.186  29.729 -10.082  1.00 10.00      A   
ATOM   2507  N   ALA   299     -35.180  29.924  -8.090  1.00 10.00      A   
ATOM   2508  HN  ALA   299     -34.950  29.488  -7.242  1.00 10.00      A   
ATOM   2509  CA  ALA   299     -34.801  31.312  -8.300  1.00 10.00      A   
ATOM   2510  CB  ALA   299     -34.642  32.024  -6.966  1.00 10.00      A   
ATOM   2511  C   ALA   299     -33.532  31.459  -9.136  1.00 10.00      A   
ATOM   2512  O   ALA   299     -33.325  32.490  -9.773  1.00 10.00      A   
ATOM   2513  N   HIS   300     -32.680  30.438  -9.150  1.00 10.00      A   
ATOM   2514  HN  HIS   300     -32.883  29.626  -8.640  1.00 10.00      A   
ATOM   2515  CA  HIS   300     -31.434  30.534  -9.904  1.00 10.00      A   
ATOM   2516  CB  HIS   300     -30.260  30.826  -8.965  1.00 10.00      A   
ATOM   2517  CG  HIS   300     -29.509  32.081  -9.295  1.00 10.00      A   
ATOM   2518  ND1 HIS   300     -29.575  33.227  -8.527  1.00 10.00      A   
ATOM   2519  HD1 HIS   300     -30.128  33.352  -7.723  1.00 10.00      A   
ATOM   2520  CD2 HIS   300     -28.655  32.362 -10.308  1.00 10.00      A   
ATOM   2521  CE1 HIS   300     -28.794  34.152  -9.052  1.00 10.00      A   
ATOM   2522  NE2 HIS   300     -28.226  33.652 -10.133  1.00 10.00      A   
ATOM   2523  HE2 HIS   300     -27.600  34.133 -10.719  1.00 10.00      A   
ATOM   2524  C   HIS   300     -31.129  29.312 -10.770  1.00 10.00      A   
ATOM   2525  O   HIS   300     -30.596  29.456 -11.867  1.00 10.00      A   
ATOM   2526  N   ILE   301     -31.467  28.121 -10.295  1.00 10.00      A   
ATOM   2527  HN  ILE   301     -31.924  28.057  -9.430  1.00 10.00      A   
ATOM   2528  CA  ILE   301     -31.173  26.896 -11.042  1.00 10.00      A   
ATOM   2529  CB  ILE   301     -31.003  25.684 -10.097  1.00 10.00      A   
ATOM   2530  CG1 ILE   301     -30.000  26.006  -8.981  1.00 10.00      A   
ATOM   2531  CG2 ILE   301     -30.572  24.444 -10.870  1.00 10.00      A   
ATOM   2532  CD1 ILE   301     -28.608  26.345  -9.475  1.00 10.00      A   
ATOM   2533  C   ILE   301     -32.228  26.581 -12.107  1.00 10.00      A   
ATOM   2534  O   ILE   301     -31.894  26.312 -13.263  1.00 10.00      A   
ATOM   2535  N   ILE   302     -33.495  26.623 -11.708  1.00 10.00      A   
ATOM   2536  HN  ILE   302     -33.684  26.849 -10.771  1.00 10.00      A   
ATOM   2537  CA  ILE   302     -34.620  26.332 -12.605  1.00 10.00      A   
ATOM   2538  CB  ILE   302     -35.992  26.496 -11.902  1.00 10.00      A   
ATOM   2539  CG1 ILE   302     -36.244  25.325 -10.943  1.00 10.00      A   
ATOM   2540  CG2 ILE   302     -37.135  26.625 -12.902  1.00 10.00      A   
ATOM   2541  CD1 ILE   302     -36.248  23.965 -11.611  1.00 10.00      A   
ATOM   2542  C   ILE   302     -34.582  27.086 -13.952  1.00 10.00      A   
ATOM   2543  O   ILE   302     -34.747  26.461 -15.005  1.00 10.00      A   
ATOM   2544  N   PRO   303     -34.367  28.422 -13.956  1.00 10.00      A   
ATOM   2545  CA  PRO   303     -34.319  29.215 -15.200  1.00 10.00      A   
ATOM   2546  CB  PRO   303     -33.954  30.623 -14.718  1.00 10.00      A   
ATOM   2547  CG  PRO   303     -34.413  30.660 -13.304  1.00 10.00      A   
ATOM   2548  CD  PRO   303     -34.189  29.279 -12.767  1.00 10.00      A   
ATOM   2549  C   PRO   303     -33.281  28.714 -16.213  1.00 10.00      A   
ATOM   2550  O   PRO   303     -33.371  29.018 -17.404  1.00 10.00      A   
ATOM   2551  N   PHE   304     -32.305  27.940 -15.742  1.00 10.00      A   
ATOM   2552  HN  PHE   304     -32.285  27.721 -14.785  1.00 10.00      A   
ATOM   2553  CA  PHE   304     -31.266  27.405 -16.618  1.00 10.00      A   
ATOM   2554  CB  PHE   304     -29.981  27.126 -15.837  1.00 10.00      A   
ATOM   2555  CG  PHE   304     -29.161  28.353 -15.552  1.00 10.00      A   
ATOM   2556  CD1 PHE   304     -28.853  29.250 -16.562  1.00 10.00      A   
ATOM   2557  CD2 PHE   304     -28.690  28.602 -14.274  1.00 10.00      A   
ATOM   2558  CE1 PHE   304     -28.093  30.374 -16.302  1.00 10.00      A   
ATOM   2559  CE2 PHE   304     -27.930  29.725 -14.006  1.00 10.00      A   
ATOM   2560  CZ  PHE   304     -27.631  30.611 -15.020  1.00 10.00      A   
ATOM   2561  C   PHE   304     -31.736  26.140 -17.333  1.00 10.00      A   
ATOM   2562  O   PHE   304     -31.064  25.635 -18.234  1.00 10.00      A   
ATOM   2563  N   LEU   305     -32.893  25.632 -16.929  1.00 10.00      A   
ATOM   2564  HN  LEU   305     -33.393  26.086 -16.214  1.00 10.00      A   
ATOM   2565  CA  LEU   305     -33.452  24.427 -17.527  1.00 10.00      A   
ATOM   2566  CB  LEU   305     -33.603  23.322 -16.474  1.00 10.00      A   
ATOM   2567  CG  LEU   305     -33.060  21.938 -16.854  1.00 10.00      A   
ATOM   2568  CD1 LEU   305     -33.179  20.979 -15.683  1.00 10.00      A   
ATOM   2569  CD2 LEU   305     -33.779  21.381 -18.073  1.00 10.00      A   
ATOM   2570  C   LEU   305     -34.798  24.735 -18.177  1.00 10.00      A   
ATOM   2571  O   LEU   305     -35.758  23.969 -18.064  1.00 10.00      A   
ATOM   2572  N   GLY   306     -34.862  25.866 -18.856  1.00 10.00      A   
ATOM   2573  HN  GLY   306     -34.070  26.443 -18.912  1.00 10.00      A   
ATOM   2574  CA  GLY   306     -36.081  26.264 -19.521  1.00 10.00      A   
ATOM   2575  C   GLY   306     -35.837  27.395 -20.490  1.00 10.00      A   
ATOM   2576  O   GLY   306     -36.799  28.120 -20.821  1.00 10.00      A   
ATOM   2577  OXT GLY   306     -34.676  27.573 -20.914  1.00 10.00      A   
ATOM   2578  N   PRO    30     -43.999 -22.046  28.301  1.00 10.00      B   
ATOM   2579  HT1 PRO    30     -44.443 -21.165  27.993  1.00 10.00      B   
ATOM   2580  HT2 PRO    30     -43.757 -21.856  29.302  1.00 10.00      B   
ATOM   2581  CA  PRO    30     -42.696 -22.089  27.600  1.00 10.00      B   
ATOM   2582  CB  PRO    30     -42.480 -23.482  27.027  1.00 10.00      B   
ATOM   2583  CG  PRO    30     -43.577 -24.278  27.645  1.00 10.00      B   
ATOM   2584  CD  PRO    30     -44.689 -23.302  27.954  1.00 10.00      B   
ATOM   2585  C   PRO    30     -42.666 -21.051  26.488  1.00 10.00      B   
ATOM   2586  O   PRO    30     -43.700 -20.738  25.897  1.00 10.00      B   
ATOM   2587  N   ALA    31     -41.489 -20.512  26.217  1.00 10.00      B   
ATOM   2588  HN  ALA    31     -40.700 -20.797  26.727  1.00 10.00      B   
ATOM   2589  CA  ALA    31     -41.333 -19.508  25.178  1.00 10.00      B   
ATOM   2590  CB  ALA    31     -41.299 -18.116  25.794  1.00 10.00      B   
ATOM   2591  C   ALA    31     -40.065 -19.766  24.373  1.00 10.00      B   
ATOM   2592  O   ALA    31     -39.052 -20.201  24.927  1.00 10.00      B   
ATOM   2593  N   PRO    32     -40.113 -19.530  23.052  1.00 10.00      B   
ATOM   2594  CA  PRO    32     -38.959 -19.726  22.169  1.00 10.00      B   
ATOM   2595  CB  PRO    32     -39.491 -19.347  20.782  1.00 10.00      B   
ATOM   2596  CG  PRO    32     -40.973 -19.451  20.899  1.00 10.00      B   
ATOM   2597  CD  PRO    32     -41.297 -19.072  22.313  1.00 10.00      B   
ATOM   2598  C   PRO    32     -37.805 -18.806  22.557  1.00 10.00      B   
ATOM   2599  O   PRO    32     -38.021 -17.689  23.034  1.00 10.00      B   
ATOM   2600  N   LEU    33     -36.586 -19.279  22.350  1.00 10.00      B   
ATOM   2601  HN  LEU    33     -36.478 -20.167  21.946  1.00 10.00      B   
ATOM   2602  CA  LEU    33     -35.403 -18.505  22.686  1.00 10.00      B   
ATOM   2603  CB  LEU    33     -34.179 -19.418  22.815  1.00 10.00      B   
ATOM   2604  CG  LEU    33     -34.241 -20.494  23.902  1.00 10.00      B   
ATOM   2605  CD1 LEU    33     -32.958 -21.311  23.918  1.00 10.00      B   
ATOM   2606  CD2 LEU    33     -34.498 -19.870  25.264  1.00 10.00      B   
ATOM   2607  C   LEU    33     -35.143 -17.430  21.639  1.00 10.00      B   
ATOM   2608  O   LEU    33     -35.331 -17.661  20.442  1.00 10.00      B   
ATOM   2609  N   PRO    34     -34.732 -16.234  22.083  1.00 10.00      B   
ATOM   2610  CA  PRO    34     -34.430 -15.116  21.183  1.00 10.00      B   
ATOM   2611  CB  PRO    34     -33.983 -14.000  22.135  1.00 10.00      B   
ATOM   2612  CG  PRO    34     -34.550 -14.375  23.460  1.00 10.00      B   
ATOM   2613  CD  PRO    34     -34.538 -15.873  23.498  1.00 10.00      B   
ATOM   2614  C   PRO    34     -33.293 -15.476  20.233  1.00 10.00      B   
ATOM   2615  O   PRO    34     -32.318 -16.112  20.633  1.00 10.00      B   
ATOM   2616  N   LEU    35     -33.419 -15.072  18.982  1.00 10.00      B   
ATOM   2617  HN  LEU    35     -34.207 -14.544  18.725  1.00 10.00      B   
ATOM   2618  CA  LEU    35     -32.408 -15.371  17.984  1.00 10.00      B   
ATOM   2619  CB  LEU    35     -33.021 -16.176  16.835  1.00 10.00      B   
ATOM   2620  CG  LEU    35     -32.067 -16.581  15.709  1.00 10.00      B   
ATOM   2621  CD1 LEU    35     -31.118 -17.678  16.171  1.00 10.00      B   
ATOM   2622  CD2 LEU    35     -32.845 -17.016  14.476  1.00 10.00      B   
ATOM   2623  C   LEU    35     -31.772 -14.098  17.443  1.00 10.00      B   
ATOM   2624  O   LEU    35     -32.467 -13.187  16.988  1.00 10.00      B   
ATOM   2625  N   VAL    36     -30.454 -14.028  17.521  1.00 10.00      B   
ATOM   2626  HN  VAL    36     -29.957 -14.776  17.929  1.00 10.00      B   
ATOM   2627  CA  VAL    36     -29.714 -12.884  17.019  1.00 10.00      B   
ATOM   2628  CB  VAL    36     -28.694 -12.379  18.060  1.00 10.00      B   
ATOM   2629  CG1 VAL    36     -27.936 -11.171  17.532  1.00 10.00      B   
ATOM   2630  CG2 VAL    36     -29.398 -12.035  19.364  1.00 10.00      B   
ATOM   2631  C   VAL    36     -28.992 -13.290  15.739  1.00 10.00      B   
ATOM   2632  O   VAL    36     -28.282 -14.295  15.715  1.00 10.00      B   
ATOM   2633  N   ILE    37     -29.188 -12.526  14.674  1.00 10.00      B   
ATOM   2634  HN  ILE    37     -29.757 -11.726  14.751  1.00 10.00      B   
ATOM   2635  CA  ILE    37     -28.569 -12.841  13.398  1.00 10.00      B   
ATOM   2636  CB  ILE    37     -29.628 -13.044  12.293  1.00 10.00      B   
ATOM   2637  CG1 ILE    37     -30.623 -14.136  12.701  1.00 10.00      B   
ATOM   2638  CG2 ILE    37     -28.963 -13.394  10.970  1.00 10.00      B   
ATOM   2639  CD1 ILE    37     -31.734 -14.362  11.697  1.00 10.00      B   
ATOM   2640  C   ILE    37     -27.592 -11.757  12.960  1.00 10.00      B   
ATOM   2641  O   ILE    37     -27.917 -10.567  12.980  1.00 10.00      B   
ATOM   2642  N   TRP    38     -26.397 -12.180  12.573  1.00 10.00      B   
ATOM   2643  HN  TRP    38     -26.201 -13.143  12.596  1.00 10.00      B   
ATOM   2644  CA  TRP    38     -25.369 -11.263  12.103  1.00 10.00      B   
ATOM   2645  CB  TRP    38     -24.043 -11.521  12.832  1.00 10.00      B   
ATOM   2646  CG  TRP    38     -23.088 -10.361  12.810  1.00 10.00      B   
ATOM   2647  CD1 TRP    38     -22.960  -9.413  11.833  1.00 10.00      B   
ATOM   2648  CD2 TRP    38     -22.120 -10.026  13.813  1.00 10.00      B   
ATOM   2649  NE1 TRP    38     -21.979  -8.515  12.165  1.00 10.00      B   
ATOM   2650  HE1 TRP    38     -21.701  -7.744  11.623  1.00 10.00      B   
ATOM   2651  CE2 TRP    38     -21.447  -8.869  13.375  1.00 10.00      B   
ATOM   2652  CE3 TRP    38     -21.757 -10.592  15.037  1.00 10.00      B   
ATOM   2653  CZ2 TRP    38     -20.434  -8.267  14.120  1.00 10.00      B   
ATOM   2654  CZ3 TRP    38     -20.753  -9.994  15.773  1.00 10.00      B   
ATOM   2655  CH2 TRP    38     -20.101  -8.845  15.313  1.00 10.00      B   
ATOM   2656  C   TRP    38     -25.189 -11.454  10.601  1.00 10.00      B   
ATOM   2657  O   TRP    38     -24.911 -12.561  10.141  1.00 10.00      B   
ATOM   2658  N   HIS    39     -25.372 -10.381   9.841  1.00 10.00      B   
ATOM   2659  HN  HIS    39     -25.598  -9.529  10.265  1.00 10.00      B   
ATOM   2660  CA  HIS    39     -25.234 -10.444   8.390  1.00 10.00      B   
ATOM   2661  CB  HIS    39     -25.915  -9.246   7.704  1.00 10.00      B   
ATOM   2662  CG  HIS    39     -25.280  -7.904   7.953  1.00 10.00      B   
ATOM   2663  ND1 HIS    39     -24.082  -7.514   7.389  1.00 10.00      B   
ATOM   2664  HD1 HIS    39     -23.526  -8.056   6.784  1.00 10.00      B   
ATOM   2665  CD2 HIS    39     -25.703  -6.846   8.689  1.00 10.00      B   
ATOM   2666  CE1 HIS    39     -23.801  -6.282   7.768  1.00 10.00      B   
ATOM   2667  NE2 HIS    39     -24.767  -5.855   8.551  1.00 10.00      B   
ATOM   2668  HE2 HIS    39     -24.828  -4.942   8.936  1.00 10.00      B   
ATOM   2669  C   HIS    39     -23.773 -10.541   7.972  1.00 10.00      B   
ATOM   2670  O   HIS    39     -22.877 -10.180   8.736  1.00 10.00      B   
ATOM   2671  N   GLY    40     -23.542 -11.021   6.758  1.00 10.00      B   
ATOM   2672  HN  GLY    40     -24.301 -11.293   6.192  1.00 10.00      B   
ATOM   2673  CA  GLY    40     -22.190 -11.150   6.253  1.00 10.00      B   
ATOM   2674  C   GLY    40     -21.786  -9.953   5.417  1.00 10.00      B   
ATOM   2675  O   GLY    40     -22.527  -8.966   5.345  1.00 10.00      B   
ATOM   2676  N   GLY    42     -21.378  -6.414   2.941  1.00 10.00      B   
ATOM   2677  HN  GLY    42     -21.841  -5.815   3.569  1.00 10.00      B   
ATOM   2678  CA  GLY    42     -22.002  -6.734   1.669  1.00 10.00      B   
ATOM   2679  C   GLY    42     -23.504  -6.862   1.797  1.00 10.00      B   
ATOM   2680  O   GLY    42     -24.257  -6.419   0.925  1.00 10.00      B   
ATOM   2681  N   ASP    43     -23.945  -7.456   2.892  1.00 10.00      B   
ATOM   2682  HN  ASP    43     -23.301  -7.773   3.561  1.00 10.00      B   
ATOM   2683  CA  ASP    43     -25.367  -7.633   3.131  1.00 10.00      B   
ATOM   2684  CB  ASP    43     -25.680  -9.045   3.624  1.00 10.00      B   
ATOM   2685  CG  ASP    43     -27.159  -9.361   3.546  1.00 10.00      B   
ATOM   2686  OD1 ASP    43     -27.843  -8.807   2.653  1.00 10.00      B   
ATOM   2687  OD2 ASP    43     -27.643 -10.158   4.374  1.00 10.00      B   
ATOM   2688  C   ASP    43     -25.872  -6.596   4.118  1.00 10.00      B   
ATOM   2689  O   ASP    43     -25.102  -6.059   4.911  1.00 10.00      B   
ATOM   2690  N   SER    44     -27.161  -6.320   4.064  1.00 10.00      B   
ATOM   2691  HN  SER    44     -27.727  -6.804   3.425  1.00 10.00      B   
ATOM   2692  CA  SER    44     -27.770  -5.336   4.938  1.00 10.00      B   
ATOM   2693  CB  SER    44     -28.740  -4.475   4.124  1.00 10.00      B   
ATOM   2694  OG  SER    44     -28.529  -4.661   2.730  1.00 10.00      B   
ATOM   2695  HG  SER    44     -28.281  -3.819   2.329  1.00 10.00      B   
ATOM   2696  C   SER    44     -28.503  -6.017   6.089  1.00 10.00      B   
ATOM   2697  O   SER    44     -28.990  -7.140   5.944  1.00 10.00      B   
ATOM   2698  N   CYS    45     -28.557  -5.336   7.232  1.00 10.00      B   
ATOM   2699  HN  CYS    45     -28.103  -4.462   7.281  1.00 10.00      B   
ATOM   2700  CA  CYS    45     -29.232  -5.846   8.427  1.00 10.00      B   
ATOM   2701  C   CYS    45     -30.633  -6.303   8.115  1.00 10.00      B   
ATOM   2702  O   CYS    45     -31.094  -7.349   8.569  1.00 10.00      B   
ATOM   2703  CB  CYS    45     -29.402  -4.704   9.451  1.00 10.00      B   
ATOM   2704  SG  CYS    45     -30.665  -3.428   9.002  1.00 10.00      B   
ATOM   2705  N   CYS    46     -31.289  -5.505   7.313  1.00 10.00      B   
ATOM   2706  HN  CYS    46     -30.820  -4.743   6.909  1.00 10.00      B   
ATOM   2707  CA  CYS    46     -32.666  -5.695   7.024  1.00 10.00      B   
ATOM   2708  C   CYS    46     -32.937  -5.563   5.532  1.00 10.00      B   
ATOM   2709  O   CYS    46     -33.782  -4.783   5.102  1.00 10.00      B   
ATOM   2710  CB  CYS    46     -33.358  -4.594   7.832  1.00 10.00      B   
ATOM   2711  SG  CYS    46     -32.511  -4.228   9.441  1.00 10.00      B   
ATOM   2712  N   ASN    47     -32.197  -6.338   4.750  1.00 10.00      B   
ATOM   2713  HN  ASN    47     -31.538  -6.935   5.163  1.00 10.00      B   
ATOM   2714  CA  ASN    47     -32.341  -6.345   3.301  1.00 10.00      B   
ATOM   2715  CB  ASN    47     -31.059  -6.914   2.669  1.00 10.00      B   
ATOM   2716  CG  ASN    47     -31.011  -6.812   1.152  1.00 10.00      B   
ATOM   2717  OD1 ASN    47     -32.008  -7.024   0.463  1.00 10.00      B   
ATOM   2718  ND2 ASN    47     -29.842  -6.485   0.619  1.00 10.00      B   
ATOM   2719 HD21 ASN    47     -29.083  -6.326   1.224  1.00 10.00      B   
ATOM   2720 HD22 ASN    47     -29.778  -6.425  -0.357  1.00 10.00      B   
ATOM   2721  C   ASN    47     -33.544  -7.206   2.923  1.00 10.00      B   
ATOM   2722  O   ASN    47     -33.629  -8.359   3.332  1.00 10.00      B   
ATOM   2723  N   PRO    48     -34.490  -6.661   2.141  1.00 10.00      B   
ATOM   2724  CA  PRO    48     -35.703  -7.387   1.725  1.00 10.00      B   
ATOM   2725  CB  PRO    48     -36.362  -6.436   0.723  1.00 10.00      B   
ATOM   2726  CG  PRO    48     -35.870  -5.086   1.114  1.00 10.00      B   
ATOM   2727  CD  PRO    48     -34.466  -5.285   1.611  1.00 10.00      B   
ATOM   2728  C   PRO    48     -35.412  -8.733   1.056  1.00 10.00      B   
ATOM   2729  O   PRO    48     -36.226  -9.657   1.125  1.00 10.00      B   
ATOM   2730  N   LEU    49     -34.250  -8.847   0.424  1.00 10.00      B   
ATOM   2731  HN  LEU    49     -33.630  -8.081   0.418  1.00 10.00      B   
ATOM   2732  CA  LEU    49     -33.871 -10.078  -0.264  1.00 10.00      B   
ATOM   2733  CB  LEU    49     -33.089  -9.760  -1.540  1.00 10.00      B   
ATOM   2734  CG  LEU    49     -33.860  -9.013  -2.631  1.00 10.00      B   
ATOM   2735  CD1 LEU    49     -32.933  -8.621  -3.769  1.00 10.00      B   
ATOM   2736  CD2 LEU    49     -35.014  -9.858  -3.148  1.00 10.00      B   
ATOM   2737  C   LEU    49     -33.063 -11.020   0.629  1.00 10.00      B   
ATOM   2738  O   LEU    49     -32.739 -12.139   0.225  1.00 10.00      B   
ATOM   2739  N   SER    50     -32.743 -10.569   1.835  1.00 10.00      B   
ATOM   2740  HN  SER    50     -33.026  -9.669   2.103  1.00 10.00      B   
ATOM   2741  CA  SER    50     -31.971 -11.378   2.773  1.00 10.00      B   
ATOM   2742  CB  SER    50     -30.670 -10.663   3.137  1.00 10.00      B   
ATOM   2743  OG  SER    50     -30.013 -10.161   1.982  1.00 10.00      B   
ATOM   2744  HG  SER    50     -29.186  -9.722   2.256  1.00 10.00      B   
ATOM   2745  C   SER    50     -32.770 -11.678   4.042  1.00 10.00      B   
ATOM   2746  O   SER    50     -32.552 -12.698   4.700  1.00 10.00      B   
ATOM   2747  N   GLY    52     -33.713 -10.794   4.363  1.00 10.00      B   
ATOM   2748  HN  GLY    52     -33.841 -10.005   3.792  1.00 10.00      B   
ATOM   2749  CA  GLY    52     -34.535 -10.955   5.553  1.00 10.00      B   
ATOM   2750  C   GLY    52     -35.563 -12.064   5.437  1.00 10.00      B   
ATOM   2751  O   GLY    52     -36.426 -12.211   6.302  1.00 10.00      B   
ATOM   2752  N   ALA    53     -35.467 -12.854   4.372  1.00 10.00      B   
ATOM   2753  HN  ALA    53     -34.756 -12.687   3.720  1.00 10.00      B   
ATOM   2754  CA  ALA    53     -36.386 -13.964   4.155  1.00 10.00      B   
ATOM   2755  CB  ALA    53     -36.163 -14.578   2.780  1.00 10.00      B   
ATOM   2756  C   ALA    53     -36.202 -15.012   5.248  1.00 10.00      B   
ATOM   2757  O   ALA    53     -37.139 -15.721   5.617  1.00 10.00      B   
ATOM   2758  N   ILE    54     -34.984 -15.091   5.772  1.00 10.00      B   
ATOM   2759  HN  ILE    54     -34.281 -14.497   5.430  1.00 10.00      B   
ATOM   2760  CA  ILE    54     -34.663 -16.039   6.832  1.00 10.00      B   
ATOM   2761  CB  ILE    54     -33.138 -16.246   6.959  1.00 10.00      B   
ATOM   2762  CG1 ILE    54     -32.515 -16.531   5.585  1.00 10.00      B   
ATOM   2763  CG2 ILE    54     -32.824 -17.372   7.934  1.00 10.00      B   
ATOM   2764  CD1 ILE    54     -33.022 -17.797   4.924  1.00 10.00      B   
ATOM   2765  C   ILE    54     -35.221 -15.543   8.166  1.00 10.00      B   
ATOM   2766  O   ILE    54     -35.558 -16.334   9.049  1.00 10.00      B   
ATOM   2767  N   LYS    55     -35.331 -14.222   8.289  1.00 10.00      B   
ATOM   2768  HN  LYS    55     -35.058 -13.651   7.543  1.00 10.00      B   
ATOM   2769  CA  LYS    55     -35.856 -13.598   9.497  1.00 10.00      B   
ATOM   2770  CB  LYS    55     -35.626 -12.082   9.458  1.00 10.00      B   
ATOM   2771  CG  LYS    55     -35.706 -11.397  10.814  1.00 10.00      B   
ATOM   2772  CD  LYS    55     -36.949 -10.530  10.936  1.00 10.00      B   
ATOM   2773  CE  LYS    55     -36.974  -9.791  12.263  1.00 10.00      B   
ATOM   2774  NZ  LYS    55     -38.141  -8.879  12.374  1.00 10.00      B   
ATOM   2775  HZ1 LYS    55     -38.158  -8.219  11.572  1.00 10.00      B   
ATOM   2776  HZ2 LYS    55     -38.083  -8.330  13.254  1.00 10.00      B   
ATOM   2777  HZ3 LYS    55     -39.025  -9.426  12.378  1.00 10.00      B   
ATOM   2778  C   LYS    55     -37.342 -13.903   9.630  1.00 10.00      B   
ATOM   2779  O   LYS    55     -37.899 -13.888  10.727  1.00 10.00      B   
ATOM   2780  N   LYS    56     -37.971 -14.208   8.500  1.00 10.00      B   
ATOM   2781  HN  LYS    56     -37.462 -14.212   7.661  1.00 10.00      B   
ATOM   2782  CA  LYS    56     -39.389 -14.534   8.467  1.00 10.00      B   
ATOM   2783  CB  LYS    56     -39.963 -14.257   7.076  1.00 10.00      B   
ATOM   2784  CG  LYS    56     -40.008 -12.782   6.710  1.00 10.00      B   
ATOM   2785  CD  LYS    56     -40.381 -12.581   5.249  1.00 10.00      B   
ATOM   2786  CE  LYS    56     -40.649 -11.114   4.948  1.00 10.00      B   
ATOM   2787  NZ  LYS    56     -40.885 -10.870   3.499  1.00 10.00      B   
ATOM   2788  HZ1 LYS    56     -40.036 -11.115   2.952  1.00 10.00      B   
ATOM   2789  HZ2 LYS    56     -41.109  -9.867   3.338  1.00 10.00      B   
ATOM   2790  HZ3 LYS    56     -41.681 -11.446   3.160  1.00 10.00      B   
ATOM   2791  C   LYS    56     -39.624 -15.992   8.860  1.00 10.00      B   
ATOM   2792  O   LYS    56     -40.469 -16.681   8.284  1.00 10.00      B   
ATOM   2793  N   VAL    58     -38.874 -16.456   9.855  1.00 10.00      B   
ATOM   2794  HN  VAL    58     -38.224 -15.854  10.283  1.00 10.00      B   
ATOM   2795  CA  VAL    58     -38.993 -17.826  10.341  1.00 10.00      B   
ATOM   2796  CB  VAL    58     -37.661 -18.320  10.957  1.00 10.00      B   
ATOM   2797  CG1 VAL    58     -37.400 -17.680  12.314  1.00 10.00      B   
ATOM   2798  CG2 VAL    58     -37.613 -19.838  11.038  1.00 10.00      B   
ATOM   2799  C   VAL    58     -40.119 -17.901  11.374  1.00 10.00      B   
ATOM   2800  O   VAL    58     -40.464 -18.972  11.880  1.00 10.00      B   
ATOM   2801  N   GLU    59     -40.707 -16.738  11.648  1.00 10.00      B   
ATOM   2802  HN  GLU    59     -40.389 -15.932  11.189  1.00 10.00      B   
ATOM   2803  CA  GLU    59     -41.803 -16.614  12.606  1.00 10.00      B   
ATOM   2804  CB  GLU    59     -42.179 -15.142  12.773  1.00 10.00      B   
ATOM   2805  CG  GLU    59     -42.539 -14.463  11.465  1.00 10.00      B   
ATOM   2806  CD  GLU    59     -42.841 -12.991  11.624  1.00 10.00      B   
ATOM   2807  OE1 GLU    59     -42.346 -12.192  10.801  1.00 10.00      B   
ATOM   2808  OE2 GLU    59     -43.591 -12.625  12.555  1.00 10.00      B   
ATOM   2809  C   GLU    59     -43.026 -17.421  12.164  1.00 10.00      B   
ATOM   2810  O   GLU    59     -43.943 -17.661  12.949  1.00 10.00      B   
ATOM   2811  N   LYS    60     -43.042 -17.822  10.895  1.00 10.00      B   
ATOM   2812  HN  LYS    60     -42.296 -17.577  10.309  1.00 10.00      B   
ATOM   2813  CA  LYS    60     -44.140 -18.614  10.360  1.00 10.00      B   
ATOM   2814  CB  LYS    60     -44.030 -18.735   8.837  1.00 10.00      B   
ATOM   2815  CG  LYS    60     -43.910 -17.409   8.104  1.00 10.00      B   
ATOM   2816  CD  LYS    60     -43.814 -17.621   6.600  1.00 10.00      B   
ATOM   2817  CE  LYS    60     -43.574 -16.312   5.866  1.00 10.00      B   
ATOM   2818  NZ  LYS    60     -43.553 -16.495   4.390  1.00 10.00      B   
ATOM   2819  HZ1 LYS    60     -43.286 -15.603   3.922  1.00 10.00      B   
ATOM   2820  HZ2 LYS    60     -44.494 -16.776   4.050  1.00 10.00      B   
ATOM   2821  HZ3 LYS    60     -42.869 -17.230   4.127  1.00 10.00      B   
ATOM   2822  C   LYS    60     -44.115 -20.001  10.988  1.00 10.00      B   
ATOM   2823  O   LYS    60     -45.155 -20.561  11.340  1.00 10.00      B   
ATOM   2824  N   LYS    61     -42.913 -20.543  11.139  1.00 10.00      B   
ATOM   2825  HN  LYS    61     -42.122 -20.036  10.851  1.00 10.00      B   
ATOM   2826  CA  LYS    61     -42.736 -21.859  11.732  1.00 10.00      B   
ATOM   2827  CB  LYS    61     -41.488 -22.542  11.168  1.00 10.00      B   
ATOM   2828  CG  LYS    61     -41.699 -23.233   9.827  1.00 10.00      B   
ATOM   2829  CD  LYS    61     -42.438 -24.553   9.989  1.00 10.00      B   
ATOM   2830  CE  LYS    61     -42.532 -25.311   8.670  1.00 10.00      B   
ATOM   2831  NZ  LYS    61     -43.481 -24.676   7.716  1.00 10.00      B   
ATOM   2832  HZ1 LYS    61     -44.404 -24.521   8.173  1.00 10.00      B   
ATOM   2833  HZ2 LYS    61     -43.619 -25.288   6.884  1.00 10.00      B   
ATOM   2834  HZ3 LYS    61     -43.107 -23.763   7.394  1.00 10.00      B   
ATOM   2835  C   LYS    61     -42.638 -21.751  13.249  1.00 10.00      B   
ATOM   2836  O   LYS    61     -43.152 -22.602  13.977  1.00 10.00      B   
ATOM   2837  N   ILE    62     -41.992 -20.692  13.718  1.00 10.00      B   
ATOM   2838  HN  ILE    62     -41.624 -20.035  13.085  1.00 10.00      B   
ATOM   2839  CA  ILE    62     -41.827 -20.467  15.147  1.00 10.00      B   
ATOM   2840  CB  ILE    62     -40.336 -20.441  15.555  1.00 10.00      B   
ATOM   2841  CG1 ILE    62     -39.598 -21.659  14.985  1.00 10.00      B   
ATOM   2842  CG2 ILE    62     -40.195 -20.394  17.072  1.00 10.00      B   
ATOM   2843  CD1 ILE    62     -38.092 -21.595  15.147  1.00 10.00      B   
ATOM   2844  C   ILE    62     -42.484 -19.148  15.552  1.00 10.00      B   
ATOM   2845  O   ILE    62     -41.900 -18.080  15.391  1.00 10.00      B   
ATOM   2846  N   PRO    63     -43.721 -19.207  16.062  1.00 10.00      B   
ATOM   2847  CA  PRO    63     -44.450 -18.015  16.487  1.00 10.00      B   
ATOM   2848  CB  PRO    63     -45.902 -18.495  16.524  1.00 10.00      B   
ATOM   2849  CG  PRO    63     -45.807 -19.948  16.844  1.00 10.00      B   
ATOM   2850  CD  PRO    63     -44.507 -20.437  16.259  1.00 10.00      B   
ATOM   2851  C   PRO    63     -44.008 -17.551  17.873  1.00 10.00      B   
ATOM   2852  O   PRO    63     -43.571 -18.356  18.701  1.00 10.00      B   
ATOM   2853  N   GLY    64     -44.117 -16.253  18.116  1.00 10.00      B   
ATOM   2854  HN  GLY    64     -44.467 -15.660  17.417  1.00 10.00      B   
ATOM   2855  CA  GLY    64     -43.728 -15.701  19.397  1.00 10.00      B   
ATOM   2856  C   GLY    64     -42.230 -15.752  19.609  1.00 10.00      B   
ATOM   2857  O   GLY    64     -41.758 -15.943  20.731  1.00 10.00      B   
ATOM   2858  N   ILE    65     -41.479 -15.586  18.533  1.00 10.00      B   
ATOM   2859  HN  ILE    65     -41.912 -15.434  17.663  1.00 10.00      B   
ATOM   2860  CA  ILE    65     -40.030 -15.618  18.612  1.00 10.00      B   
ATOM   2861  CB  ILE    65     -39.421 -16.574  17.560  1.00 10.00      B   
ATOM   2862  CG1 ILE    65     -37.930 -16.800  17.833  1.00 10.00      B   
ATOM   2863  CG2 ILE    65     -39.644 -16.050  16.146  1.00 10.00      B   
ATOM   2864  CD1 ILE    65     -37.293 -17.857  16.957  1.00 10.00      B   
ATOM   2865  C   ILE    65     -39.448 -14.216  18.454  1.00 10.00      B   
ATOM   2866  O   ILE    65     -40.002 -13.380  17.735  1.00 10.00      B   
ATOM   2867  N   TYR    66     -38.351 -13.955  19.147  1.00 10.00      B   
ATOM   2868  HN  TYR    66     -37.974 -14.652  19.723  1.00 10.00      B   
ATOM   2869  CA  TYR    66     -37.690 -12.664  19.080  1.00 10.00      B   
ATOM   2870  CB  TYR    66     -37.330 -12.177  20.491  1.00 10.00      B   
ATOM   2871  CG  TYR    66     -36.558 -10.871  20.541  1.00 10.00      B   
ATOM   2872  CD1 TYR    66     -36.926  -9.784  19.756  1.00 10.00      B   
ATOM   2873  CD2 TYR    66     -35.460 -10.729  21.380  1.00 10.00      B   
ATOM   2874  CE1 TYR    66     -36.223  -8.594  19.810  1.00 10.00      B   
ATOM   2875  CE2 TYR    66     -34.753  -9.544  21.439  1.00 10.00      B   
ATOM   2876  CZ  TYR    66     -35.136  -8.482  20.651  1.00 10.00      B   
ATOM   2877  OH  TYR    66     -34.438  -7.295  20.714  1.00 10.00      B   
ATOM   2878  HH  TYR    66     -33.617  -7.429  21.226  1.00 10.00      B   
ATOM   2879  C   TYR    66     -36.444 -12.759  18.206  1.00 10.00      B   
ATOM   2880  O   TYR    66     -35.371 -13.139  18.674  1.00 10.00      B   
ATOM   2881  N   VAL    67     -36.599 -12.446  16.930  1.00 10.00      B   
ATOM   2882  HN  VAL    67     -37.484 -12.169  16.609  1.00 10.00      B   
ATOM   2883  CA  VAL    67     -35.483 -12.486  15.994  1.00 10.00      B   
ATOM   2884  CB  VAL    67     -35.896 -13.090  14.635  1.00 10.00      B   
ATOM   2885  CG1 VAL    67     -34.676 -13.287  13.749  1.00 10.00      B   
ATOM   2886  CG2 VAL    67     -36.628 -14.407  14.829  1.00 10.00      B   
ATOM   2887  C   VAL    67     -34.964 -11.074  15.773  1.00 10.00      B   
ATOM   2888  O   VAL    67     -35.708 -10.201  15.328  1.00 10.00      B   
ATOM   2889  N   LEU    68     -33.700 -10.847  16.086  1.00 10.00      B   
ATOM   2890  HN  LEU    68     -33.141 -11.585  16.422  1.00 10.00      B   
ATOM   2891  CA  LEU    68     -33.116  -9.529  15.930  1.00 10.00      B   
ATOM   2892  CB  LEU    68     -32.671  -8.981  17.284  1.00 10.00      B   
ATOM   2893  CG  LEU    68     -32.320  -7.493  17.322  1.00 10.00      B   
ATOM   2894  CD1 LEU    68     -33.565  -6.645  17.106  1.00 10.00      B   
ATOM   2895  CD2 LEU    68     -31.644  -7.137  18.635  1.00 10.00      B   
ATOM   2896  C   LEU    68     -31.941  -9.549  14.966  1.00 10.00      B   
ATOM   2897  O   LEU    68     -30.993 -10.320  15.135  1.00 10.00      B   
ATOM   2898  N   SER    69     -32.023  -8.710  13.949  1.00 10.00      B   
ATOM   2899  HN  SER    69     -32.826  -8.155  13.851  1.00 10.00      B   
ATOM   2900  CA  SER    69     -30.968  -8.590  12.960  1.00 10.00      B   
ATOM   2901  CB  SER    69     -31.583  -8.223  11.610  1.00 10.00      B   
ATOM   2902  OG  SER    69     -32.859  -8.829  11.454  1.00 10.00      B   
ATOM   2903  HG  SER    69     -32.909  -9.248  10.584  1.00 10.00      B   
ATOM   2904  C   SER    69     -29.989  -7.506  13.406  1.00 10.00      B   
ATOM   2905  O   SER    69     -30.395  -6.379  13.697  1.00 10.00      B   
ATOM   2906  N   LEU    70     -28.710  -7.848  13.477  1.00 10.00      B   
ATOM   2907  HN  LEU    70     -28.443  -8.762  13.229  1.00 10.00      B   
ATOM   2908  CA  LEU    70     -27.691  -6.901  13.912  1.00 10.00      B   
ATOM   2909  CB  LEU    70     -26.403  -7.627  14.308  1.00 10.00      B   
ATOM   2910  CG  LEU    70     -26.439  -8.381  15.639  1.00 10.00      B   
ATOM   2911  CD1 LEU    70     -25.134  -9.123  15.869  1.00 10.00      B   
ATOM   2912  CD2 LEU    70     -26.717  -7.423  16.788  1.00 10.00      B   
ATOM   2913  C   LEU    70     -27.399  -5.826  12.870  1.00 10.00      B   
ATOM   2914  O   LEU    70     -27.070  -6.128  11.718  1.00 10.00      B   
ATOM   2915  N   GLU    71     -27.531  -4.575  13.290  1.00 10.00      B   
ATOM   2916  HN  GLU    71     -27.818  -4.414  14.216  1.00 10.00      B   
ATOM   2917  CA  GLU    71     -27.259  -3.430  12.435  1.00 10.00      B   
ATOM   2918  CB  GLU    71     -28.386  -2.398  12.558  1.00 10.00      B   
ATOM   2919  CG  GLU    71     -28.344  -1.286  11.518  1.00 10.00      B   
ATOM   2920  CD  GLU    71     -29.543  -0.361  11.605  1.00 10.00      B   
ATOM   2921  OE1 GLU    71     -29.375   0.815  11.999  1.00 10.00      B   
ATOM   2922  OE2 GLU    71     -30.668  -0.805  11.289  1.00 10.00      B   
ATOM   2923  C   GLU    71     -25.933  -2.817  12.871  1.00 10.00      B   
ATOM   2924  O   GLU    71     -25.825  -2.265  13.966  1.00 10.00      B   
ATOM   2925  N   ILE    72     -24.924  -2.918  12.022  1.00 10.00      B   
ATOM   2926  HN  ILE    72     -25.070  -3.329  11.139  1.00 10.00      B   
ATOM   2927  CA  ILE    72     -23.602  -2.401  12.354  1.00 10.00      B   
ATOM   2928  CB  ILE    72     -22.480  -3.391  11.954  1.00 10.00      B   
ATOM   2929  CG1 ILE    72     -22.965  -4.847  12.048  1.00 10.00      B   
ATOM   2930  CG2 ILE    72     -21.250  -3.189  12.829  1.00 10.00      B   
ATOM   2931  CD1 ILE    72     -23.232  -5.331  13.461  1.00 10.00      B   
ATOM   2932  C   ILE    72     -23.363  -1.044  11.694  1.00 10.00      B   
ATOM   2933  O   ILE    72     -22.244  -0.714  11.296  1.00 10.00      B   
ATOM   2934  N   GLY    73     -24.420  -0.255  11.595  1.00 10.00      B   
ATOM   2935  HN  GLY    73     -25.282  -0.560  11.950  1.00 10.00      B   
ATOM   2936  CA  GLY    73     -24.319   1.054  10.988  1.00 10.00      B   
ATOM   2937  C   GLY    73     -25.489   1.931  11.372  1.00 10.00      B   
ATOM   2938  O   GLY    73     -26.224   1.613  12.304  1.00 10.00      B   
ATOM   2939  N   LYS    74     -25.662   3.033  10.664  1.00 10.00      B   
ATOM   2940  HN  LYS    74     -25.034   3.237   9.926  1.00 10.00      B   
ATOM   2941  CA  LYS    74     -26.758   3.950  10.939  1.00 10.00      B   
ATOM   2942  CB  LYS    74     -26.229   5.347  11.272  1.00 10.00      B   
ATOM   2943  CG  LYS    74     -25.285   5.374  12.460  1.00 10.00      B   
ATOM   2944  CD  LYS    74     -24.964   6.795  12.891  1.00 10.00      B   
ATOM   2945  CE  LYS    74     -23.977   6.807  14.048  1.00 10.00      B   
ATOM   2946  NZ  LYS    74     -24.485   6.040  15.219  1.00 10.00      B   
ATOM   2947  HZ1 LYS    74     -25.396   6.430  15.536  1.00 10.00      B   
ATOM   2948  HZ2 LYS    74     -23.807   6.097  16.004  1.00 10.00      B   
ATOM   2949  HZ3 LYS    74     -24.615   5.039  14.964  1.00 10.00      B   
ATOM   2950  C   LYS    74     -27.704   4.010   9.751  1.00 10.00      B   
ATOM   2951  O   LYS    74     -28.904   4.219   9.909  1.00 10.00      B   
ATOM   2952  N   THR    75     -27.155   3.824   8.560  1.00 10.00      B   
ATOM   2953  HN  THR    75     -26.183   3.659   8.496  1.00 10.00      B   
ATOM   2954  CA  THR    75     -27.951   3.846   7.343  1.00 10.00      B   
ATOM   2955  CB  THR    75     -27.809   5.199   6.616  1.00 10.00      B   
ATOM   2956  OG1 THR    75     -27.393   6.200   7.554  1.00 10.00      B   
ATOM   2957  HG1 THR    75     -26.832   5.792   8.223  1.00 10.00      B   
ATOM   2958  CG2 THR    75     -29.135   5.620   5.998  1.00 10.00      B   
ATOM   2959  C   THR    75     -27.523   2.705   6.418  1.00 10.00      B   
ATOM   2960  O   THR    75     -27.280   1.587   6.875  1.00 10.00      B   
ATOM   2961  N   LEU    76     -27.412   2.989   5.124  1.00 10.00      B   
ATOM   2962  HN  LEU    76     -27.618   3.895   4.812  1.00 10.00      B   
ATOM   2963  CA  LEU    76     -27.005   1.984   4.150  1.00 10.00      B   
ATOM   2964  CB  LEU    76     -27.375   2.427   2.733  1.00 10.00      B   
ATOM   2965  CG  LEU    76     -28.872   2.591   2.452  1.00 10.00      B   
ATOM   2966  CD1 LEU    76     -29.096   3.181   1.068  1.00 10.00      B   
ATOM   2967  CD2 LEU    76     -29.588   1.254   2.584  1.00 10.00      B   
ATOM   2968  C   LEU    76     -25.507   1.706   4.245  1.00 10.00      B   
ATOM   2969  O   LEU    76     -24.985   0.825   3.564  1.00 10.00      B   
ATOM   2970  N   GLU    78     -24.828   2.447   5.118  1.00 10.00      B   
ATOM   2971  HN  GLU    78     -25.306   3.114   5.648  1.00 10.00      B   
ATOM   2972  CA  GLU    78     -23.393   2.287   5.312  1.00 10.00      B   
ATOM   2973  CB  GLU    78     -22.798   3.508   6.030  1.00 10.00      B   
ATOM   2974  CG  GLU    78     -22.254   3.244   7.422  1.00 10.00      B   
ATOM   2975  CD  GLU    78     -23.199   3.673   8.520  1.00 10.00      B   
ATOM   2976  OE1 GLU    78     -22.708   4.128   9.574  1.00 10.00      B   
ATOM   2977  OE2 GLU    78     -24.436   3.556   8.336  1.00 10.00      B   
ATOM   2978  C   GLU    78     -23.080   0.972   6.029  1.00 10.00      B   
ATOM   2979  O   GLU    78     -21.930   0.539   6.095  1.00 10.00      B   
ATOM   2980  N   ASP    79     -24.128   0.332   6.544  1.00 10.00      B   
ATOM   2981  HN  ASP    79     -25.014   0.742   6.461  1.00 10.00      B   
ATOM   2982  CA  ASP    79     -24.008  -0.952   7.235  1.00 10.00      B   
ATOM   2983  CB  ASP    79     -25.405  -1.397   7.701  1.00 10.00      B   
ATOM   2984  CG  ASP    79     -25.506  -2.829   8.199  1.00 10.00      B   
ATOM   2985  OD1 ASP    79     -24.755  -3.215   9.124  1.00 10.00      B   
ATOM   2986  OD2 ASP    79     -26.378  -3.566   7.686  1.00 10.00      B   
ATOM   2987  C   ASP    79     -23.353  -1.984   6.307  1.00 10.00      B   
ATOM   2988  O   ASP    79     -22.725  -2.944   6.757  1.00 10.00      B   
ATOM   2989  N   VAL    80     -23.473  -1.741   5.002  1.00 10.00      B   
ATOM   2990  HN  VAL    80     -23.973  -0.946   4.713  1.00 10.00      B   
ATOM   2991  CA  VAL    80     -22.884  -2.611   3.990  1.00 10.00      B   
ATOM   2992  CB  VAL    80     -23.482  -2.333   2.593  1.00 10.00      B   
ATOM   2993  CG1 VAL    80     -22.774  -3.145   1.513  1.00 10.00      B   
ATOM   2994  CG2 VAL    80     -24.973  -2.625   2.591  1.00 10.00      B   
ATOM   2995  C   VAL    80     -21.364  -2.426   3.944  1.00 10.00      B   
ATOM   2996  O   VAL    80     -20.612  -3.396   4.045  1.00 10.00      B   
ATOM   2997  N   GLU    81     -20.914  -1.175   3.821  1.00 10.00      B   
ATOM   2998  HN  GLU    81     -21.557  -0.435   3.768  1.00 10.00      B   
ATOM   2999  CA  GLU    81     -19.481  -0.880   3.770  1.00 10.00      B   
ATOM   3000  CB  GLU    81     -19.210   0.535   3.248  1.00 10.00      B   
ATOM   3001  CG  GLU    81     -19.764   1.647   4.119  1.00 10.00      B   
ATOM   3002  CD  GLU    81     -20.641   2.608   3.344  1.00 10.00      B   
ATOM   3003  OE1 GLU    81     -21.439   2.143   2.504  1.00 10.00      B   
ATOM   3004  OE2 GLU    81     -20.550   3.831   3.587  1.00 10.00      B   
ATOM   3005  C   GLU    81     -18.830  -1.103   5.134  1.00 10.00      B   
ATOM   3006  O   GLU    81     -17.601  -1.146   5.260  1.00 10.00      B   
ATOM   3007  N   ASN    82     -19.664  -1.241   6.157  1.00 10.00      B   
ATOM   3008  HN  ASN    82     -20.631  -1.143   6.004  1.00 10.00      B   
ATOM   3009  CA  ASN    82     -19.181  -1.498   7.501  1.00 10.00      B   
ATOM   3010  CB  ASN    82     -20.168  -1.011   8.563  1.00 10.00      B   
ATOM   3011  CG  ASN    82     -20.131   0.497   8.746  1.00 10.00      B   
ATOM   3012  OD1 ASN    82     -19.204   1.170   8.286  1.00 10.00      B   
ATOM   3013  ND2 ASN    82     -21.119   1.033   9.444  1.00 10.00      B   
ATOM   3014 HD21 ASN    82     -21.810   0.432   9.809  1.00 10.00      B   
ATOM   3015 HD22 ASN    82     -21.132   2.007   9.558  1.00 10.00      B   
ATOM   3016  C   ASN    82     -18.883  -2.982   7.665  1.00 10.00      B   
ATOM   3017  O   ASN    82     -18.383  -3.427   8.692  1.00 10.00      B   
ATOM   3018  N   SER    83     -19.201  -3.747   6.633  1.00 10.00      B   
ATOM   3019  HN  SER    83     -19.633  -3.340   5.850  1.00 10.00      B   
ATOM   3020  CA  SER    83     -18.931  -5.173   6.631  1.00 10.00      B   
ATOM   3021  CB  SER    83     -20.094  -5.929   5.991  1.00 10.00      B   
ATOM   3022  OG  SER    83     -21.342  -5.433   6.443  1.00 10.00      B   
ATOM   3023  HG  SER    83     -21.279  -4.483   6.601  1.00 10.00      B   
ATOM   3024  C   SER    83     -17.651  -5.424   5.841  1.00 10.00      B   
ATOM   3025  O   SER    83     -17.290  -6.568   5.543  1.00 10.00      B   
ATOM   3026  N   PHE    84     -16.976  -4.331   5.501  1.00 10.00      B   
ATOM   3027  HN  PHE    84     -17.318  -3.458   5.781  1.00 10.00      B   
ATOM   3028  CA  PHE    84     -15.740  -4.387   4.741  1.00 10.00      B   
ATOM   3029  CB  PHE    84     -15.955  -3.841   3.325  1.00 10.00      B   
ATOM   3030  CG  PHE    84     -16.774  -4.717   2.420  1.00 10.00      B   
ATOM   3031  CD1 PHE    84     -16.298  -5.950   2.007  1.00 10.00      B   
ATOM   3032  CD2 PHE    84     -18.015  -4.300   1.968  1.00 10.00      B   
ATOM   3033  CE1 PHE    84     -17.043  -6.750   1.161  1.00 10.00      B   
ATOM   3034  CE2 PHE    84     -18.767  -5.095   1.124  1.00 10.00      B   
ATOM   3035  CZ  PHE    84     -18.280  -6.322   0.719  1.00 10.00      B   
ATOM   3036  C   PHE    84     -14.637  -3.582   5.421  1.00 10.00      B   
ATOM   3037  O   PHE    84     -13.656  -4.142   5.906  1.00 10.00      B   
ATOM   3038  N   PHE    85     -14.827  -2.268   5.495  1.00 10.00      B   
ATOM   3039  HN  PHE    85     -15.667  -1.885   5.157  1.00 10.00      B   
ATOM   3040  CA  PHE    85     -13.823  -1.377   6.066  1.00 10.00      B   
ATOM   3041  CB  PHE    85     -13.680  -0.127   5.199  1.00 10.00      B   
ATOM   3042  CG  PHE    85     -13.256  -0.409   3.786  1.00 10.00      B   
ATOM   3043  CD1 PHE    85     -11.918  -0.569   3.471  1.00 10.00      B   
ATOM   3044  CD2 PHE    85     -14.194  -0.509   2.775  1.00 10.00      B   
ATOM   3045  CE1 PHE    85     -11.522  -0.823   2.172  1.00 10.00      B   
ATOM   3046  CE2 PHE    85     -13.807  -0.763   1.476  1.00 10.00      B   
ATOM   3047  CZ  PHE    85     -12.469  -0.920   1.173  1.00 10.00      B   
ATOM   3048  C   PHE    85     -14.109  -0.980   7.512  1.00 10.00      B   
ATOM   3049  O   PHE    85     -13.869   0.160   7.907  1.00 10.00      B   
ATOM   3050  N   LEU    86     -14.610  -1.911   8.303  1.00 10.00      B   
ATOM   3051  HN  LEU    86     -14.780  -2.808   7.947  1.00 10.00      B   
ATOM   3052  CA  LEU    86     -14.889  -1.630   9.703  1.00 10.00      B   
ATOM   3053  CB  LEU    86     -16.396  -1.563   9.983  1.00 10.00      B   
ATOM   3054  CG  LEU    86     -16.858  -1.786  11.434  1.00 10.00      B   
ATOM   3055  CD1 LEU    86     -16.156  -0.850  12.407  1.00 10.00      B   
ATOM   3056  CD2 LEU    86     -18.364  -1.624  11.540  1.00 10.00      B   
ATOM   3057  C   LEU    86     -14.196  -2.644  10.596  1.00 10.00      B   
ATOM   3058  O   LEU    86     -14.461  -3.843  10.509  1.00 10.00      B   
ATOM   3059  N   ASN    87     -13.307  -2.145  11.447  1.00 10.00      B   
ATOM   3060  HN  ASN    87     -13.150  -1.178  11.452  1.00 10.00      B   
ATOM   3061  CA  ASN    87     -12.551  -2.986  12.372  1.00 10.00      B   
ATOM   3062  CB  ASN    87     -11.699  -2.110  13.296  1.00 10.00      B   
ATOM   3063  CG  ASN    87     -10.775  -2.891  14.215  1.00 10.00      B   
ATOM   3064  OD1 ASN    87     -10.430  -2.422  15.300  1.00 10.00      B   
ATOM   3065  ND2 ASN    87     -10.357  -4.075  13.796  1.00 10.00      B   
ATOM   3066 HD21 ASN    87     -10.663  -4.401  12.909  1.00 10.00      B   
ATOM   3067 HD22 ASN    87      -9.757  -4.587  14.374  1.00 10.00      B   
ATOM   3068  C   ASN    87     -13.474  -3.892  13.185  1.00 10.00      B   
ATOM   3069  O   ASN    87     -14.276  -3.419  13.996  1.00 10.00      B   
ATOM   3070  N   VAL    88     -13.348  -5.197  12.962  1.00 10.00      B   
ATOM   3071  HN  VAL    88     -12.663  -5.506  12.313  1.00 10.00      B   
ATOM   3072  CA  VAL    88     -14.169  -6.191  13.650  1.00 10.00      B   
ATOM   3073  CB  VAL    88     -13.912  -7.620  13.126  1.00 10.00      B   
ATOM   3074  CG1 VAL    88     -14.945  -8.585  13.687  1.00 10.00      B   
ATOM   3075  CG2 VAL    88     -13.932  -7.647  11.606  1.00 10.00      B   
ATOM   3076  C   VAL    88     -13.920  -6.151  15.151  1.00 10.00      B   
ATOM   3077  O   VAL    88     -14.824  -6.407  15.950  1.00 10.00      B   
ATOM   3078  N   ASN    89     -12.694  -5.812  15.524  1.00 10.00      B   
ATOM   3079  HN  ASN    89     -12.018  -5.637  14.831  1.00 10.00      B   
ATOM   3080  CA  ASN    89     -12.316  -5.714  16.925  1.00 10.00      B   
ATOM   3081  CB  ASN    89     -10.849  -5.295  17.055  1.00 10.00      B   
ATOM   3082  CG  ASN    89     -10.204  -5.782  18.339  1.00 10.00      B   
ATOM   3083  OD1 ASN    89     -10.858  -5.918  19.373  1.00 10.00      B   
ATOM   3084  ND2 ASN    89      -8.913  -6.058  18.278  1.00 10.00      B   
ATOM   3085 HD21 ASN    89      -8.452  -5.936  17.421  1.00 10.00      B   
ATOM   3086 HD22 ASN    89      -8.464  -6.369  19.092  1.00 10.00      B   
ATOM   3087  C   ASN    89     -13.220  -4.712  17.643  1.00 10.00      B   
ATOM   3088  O   ASN    89     -13.543  -4.885  18.817  1.00 10.00      B   
ATOM   3089  N   SER    90     -13.642  -3.676  16.921  1.00 10.00      B   
ATOM   3090  HN  SER    90     -13.358  -3.596  15.985  1.00 10.00      B   
ATOM   3091  CA  SER    90     -14.516  -2.658  17.480  1.00 10.00      B   
ATOM   3092  CB  SER    90     -14.304  -1.332  16.746  1.00 10.00      B   
ATOM   3093  OG  SER    90     -12.923  -1.101  16.516  1.00 10.00      B   
ATOM   3094  HG  SER    90     -12.433  -1.243  17.337  1.00 10.00      B   
ATOM   3095  C   SER    90     -15.980  -3.091  17.381  1.00 10.00      B   
ATOM   3096  O   SER    90     -16.809  -2.702  18.209  1.00 10.00      B   
ATOM   3097  N   GLN    91     -16.287  -3.911  16.371  1.00 10.00      B   
ATOM   3098  HN  GLN    91     -15.575  -4.196  15.755  1.00 10.00      B   
ATOM   3099  CA  GLN    91     -17.648  -4.401  16.159  1.00 10.00      B   
ATOM   3100  CB  GLN    91     -17.741  -5.245  14.883  1.00 10.00      B   
ATOM   3101  CG  GLN    91     -17.304  -4.538  13.613  1.00 10.00      B   
ATOM   3102  CD  GLN    91     -17.630  -5.336  12.363  1.00 10.00      B   
ATOM   3103  OE1 GLN    91     -18.628  -6.053  12.312  1.00 10.00      B   
ATOM   3104  NE2 GLN    91     -16.792  -5.226  11.346  1.00 10.00      B   
ATOM   3105 HE21 GLN    91     -16.009  -4.641  11.447  1.00 10.00      B   
ATOM   3106 HE22 GLN    91     -16.988  -5.731  10.531  1.00 10.00      B   
ATOM   3107  C   GLN    91     -18.116  -5.234  17.346  1.00 10.00      B   
ATOM   3108  O   GLN    91     -19.222  -5.043  17.852  1.00 10.00      B   
ATOM   3109  N   VAL    92     -17.256  -6.151  17.785  1.00 10.00      B   
ATOM   3110  HN  VAL    92     -16.389  -6.245  17.330  1.00 10.00      B   
ATOM   3111  CA  VAL    92     -17.564  -7.028  18.913  1.00 10.00      B   
ATOM   3112  CB  VAL    92     -16.361  -7.930  19.276  1.00 10.00      B   
ATOM   3113  CG1 VAL    92     -16.699  -8.842  20.448  1.00 10.00      B   
ATOM   3114  CG2 VAL    92     -15.922  -8.749  18.071  1.00 10.00      B   
ATOM   3115  C   VAL    92     -17.984  -6.224  20.141  1.00 10.00      B   
ATOM   3116  O   VAL    92     -18.987  -6.538  20.785  1.00 10.00      B   
ATOM   3117  N   THR    93     -17.227  -5.175  20.440  1.00 10.00      B   
ATOM   3118  HN  THR    93     -16.454  -4.968  19.876  1.00 10.00      B   
ATOM   3119  CA  THR    93     -17.511  -4.322  21.585  1.00 10.00      B   
ATOM   3120  CB  THR    93     -16.467  -3.195  21.696  1.00 10.00      B   
ATOM   3121  OG1 THR    93     -15.177  -3.715  21.337  1.00 10.00      B   
ATOM   3122  HG1 THR    93     -14.488  -3.132  21.681  1.00 10.00      B   
ATOM   3123  CG2 THR    93     -16.412  -2.653  23.115  1.00 10.00      B   
ATOM   3124  C   THR    93     -18.914  -3.720  21.493  1.00 10.00      B   
ATOM   3125  O   THR    93     -19.687  -3.787  22.448  1.00 10.00      B   
ATOM   3126  N   THR    94     -19.244  -3.160  20.331  1.00 10.00      B   
ATOM   3127  HN  THR    94     -18.590  -3.156  19.599  1.00 10.00      B   
ATOM   3128  CA  THR    94     -20.551  -2.551  20.114  1.00 10.00      B   
ATOM   3129  CB  THR    94     -20.635  -1.916  18.709  1.00 10.00      B   
ATOM   3130  OG1 THR    94     -19.503  -1.054  18.509  1.00 10.00      B   
ATOM   3131  HG1 THR    94     -19.459  -0.794  17.580  1.00 10.00      B   
ATOM   3132  CG2 THR    94     -21.913  -1.106  18.550  1.00 10.00      B   
ATOM   3133  C   THR    94     -21.673  -3.578  20.291  1.00 10.00      B   
ATOM   3134  O   THR    94     -22.716  -3.280  20.878  1.00 10.00      B   
ATOM   3135  N   VAL    95     -21.439  -4.793  19.803  1.00 10.00      B   
ATOM   3136  HN  VAL    95     -20.580  -4.974  19.359  1.00 10.00      B   
ATOM   3137  CA  VAL    95     -22.422  -5.862  19.909  1.00 10.00      B   
ATOM   3138  CB  VAL    95     -22.014  -7.107  19.093  1.00 10.00      B   
ATOM   3139  CG1 VAL    95     -23.027  -8.228  19.277  1.00 10.00      B   
ATOM   3140  CG2 VAL    95     -21.888  -6.753  17.621  1.00 10.00      B   
ATOM   3141  C   VAL    95     -22.660  -6.243  21.370  1.00 10.00      B   
ATOM   3142  O   VAL    95     -23.806  -6.329  21.813  1.00 10.00      B   
ATOM   3143  N   CYS    96     -21.577  -6.448  22.117  1.00 10.00      B   
ATOM   3144  HN  CYS    96     -20.687  -6.363  21.707  1.00 10.00      B   
ATOM   3145  CA  CYS    96     -21.683  -6.812  23.531  1.00 10.00      B   
ATOM   3146  C   CYS    96     -22.439  -5.744  24.322  1.00 10.00      B   
ATOM   3147  O   CYS    96     -23.133  -6.052  25.293  1.00 10.00      B   
ATOM   3148  CB  CYS    96     -20.306  -7.058  24.157  1.00 10.00      B   
ATOM   3149  SG  CYS    96     -19.321  -8.372  23.359  1.00 10.00      B   
ATOM   3150  N   GLN    97     -22.310  -4.489  23.900  1.00 10.00      B   
ATOM   3151  HN  GLN    97     -21.738  -4.297  23.125  1.00 10.00      B   
ATOM   3152  CA  GLN    97     -22.996  -3.391  24.568  1.00 10.00      B   
ATOM   3153  CB  GLN    97     -22.463  -2.035  24.096  1.00 10.00      B   
ATOM   3154  CG  GLN    97     -20.989  -1.803  24.398  1.00 10.00      B   
ATOM   3155  CD  GLN    97     -20.657  -1.911  25.875  1.00 10.00      B   
ATOM   3156  OE1 GLN    97     -19.597  -2.417  26.248  1.00 10.00      B   
ATOM   3157  NE2 GLN    97     -21.549  -1.422  26.725  1.00 10.00      B   
ATOM   3158 HE21 GLN    97     -22.368  -1.020  26.359  1.00 10.00      B   
ATOM   3159 HE22 GLN    97     -21.359  -1.485  27.686  1.00 10.00      B   
ATOM   3160  C   GLN    97     -24.498  -3.483  24.323  1.00 10.00      B   
ATOM   3161  O   GLN    97     -25.299  -3.357  25.249  1.00 10.00      B   
ATOM   3162  N   ALA    98     -24.870  -3.723  23.071  1.00 10.00      B   
ATOM   3163  HN  ALA    98     -24.179  -3.820  22.377  1.00 10.00      B   
ATOM   3164  CA  ALA    98     -26.272  -3.840  22.696  1.00 10.00      B   
ATOM   3165  CB  ALA    98     -26.408  -3.966  21.187  1.00 10.00      B   
ATOM   3166  C   ALA    98     -26.924  -5.027  23.395  1.00 10.00      B   
ATOM   3167  O   ALA    98     -28.048  -4.928  23.889  1.00 10.00      B   
ATOM   3168  N   LEU    99     -26.199  -6.140  23.455  1.00 10.00      B   
ATOM   3169  HN  LEU    99     -25.302  -6.148  23.050  1.00 10.00      B   
ATOM   3170  CA  LEU    99     -26.699  -7.356  24.092  1.00 10.00      B   
ATOM   3171  CB  LEU    99     -25.697  -8.502  23.915  1.00 10.00      B   
ATOM   3172  CG  LEU    99     -25.340  -8.877  22.476  1.00 10.00      B   
ATOM   3173  CD1 LEU    99     -24.132  -9.800  22.454  1.00 10.00      B   
ATOM   3174  CD2 LEU    99     -26.526  -9.523  21.778  1.00 10.00      B   
ATOM   3175  C   LEU    99     -26.973  -7.137  25.579  1.00 10.00      B   
ATOM   3176  O   LEU    99     -27.927  -7.685  26.132  1.00 10.00      B   
ATOM   3177  N   ALA   100     -26.133  -6.335  26.219  1.00 10.00      B   
ATOM   3178  HN  ALA   100     -25.390  -5.928  25.724  1.00 10.00      B   
ATOM   3179  CA  ALA   100     -26.279  -6.048  27.641  1.00 10.00      B   
ATOM   3180  CB  ALA   100     -24.963  -5.545  28.215  1.00 10.00      B   
ATOM   3181  C   ALA   100     -27.397  -5.040  27.897  1.00 10.00      B   
ATOM   3182  O   ALA   100     -27.878  -4.906  29.022  1.00 10.00      B   
ATOM   3183  N   LYS   101     -27.810  -4.337  26.850  1.00 10.00      B   
ATOM   3184  HN  LYS   101     -27.389  -4.490  25.973  1.00 10.00      B   
ATOM   3185  CA  LYS   101     -28.869  -3.341  26.972  1.00 10.00      B   
ATOM   3186  CB  LYS   101     -28.613  -2.164  26.032  1.00 10.00      B   
ATOM   3187  CG  LYS   101     -27.571  -1.176  26.526  1.00 10.00      B   
ATOM   3188  CD  LYS   101     -27.381  -0.044  25.530  1.00 10.00      B   
ATOM   3189  CE  LYS   101     -26.713  -0.536  24.254  1.00 10.00      B   
ATOM   3190  NZ  LYS   101     -26.730   0.495  23.186  1.00 10.00      B   
ATOM   3191  HZ1 LYS   101     -26.103   0.214  22.405  1.00 10.00      B   
ATOM   3192  HZ2 LYS   101     -26.403   1.406  23.564  1.00 10.00      B   
ATOM   3193  HZ3 LYS   101     -27.693   0.612  22.816  1.00 10.00      B   
ATOM   3194  C   LYS   101     -30.240  -3.942  26.682  1.00 10.00      B   
ATOM   3195  O   LYS   101     -31.263  -3.397  27.095  1.00 10.00      B   
ATOM   3196  N   ASP   102     -30.254  -5.059  25.967  1.00 10.00      B   
ATOM   3197  HN  ASP   102     -29.405  -5.450  25.672  1.00 10.00      B   
ATOM   3198  CA  ASP   102     -31.503  -5.727  25.614  1.00 10.00      B   
ATOM   3199  CB  ASP   102     -31.283  -6.720  24.476  1.00 10.00      B   
ATOM   3200  CG  ASP   102     -32.547  -6.973  23.679  1.00 10.00      B   
ATOM   3201  OD1 ASP   102     -33.609  -7.216  24.290  1.00 10.00      B   
ATOM   3202  OD2 ASP   102     -32.481  -6.911  22.431  1.00 10.00      B   
ATOM   3203  C   ASP   102     -32.099  -6.450  26.815  1.00 10.00      B   
ATOM   3204  O   ASP   102     -31.501  -7.391  27.342  1.00 10.00      B   
ATOM   3205  N   PRO   103     -33.294  -6.031  27.253  1.00 10.00      B   
ATOM   3206  CA  PRO   103     -33.971  -6.636  28.404  1.00 10.00      B   
ATOM   3207  CB  PRO   103     -35.110  -5.657  28.691  1.00 10.00      B   
ATOM   3208  CG  PRO   103     -35.401  -5.032  27.370  1.00 10.00      B   
ATOM   3209  CD  PRO   103     -34.080  -4.929  26.664  1.00 10.00      B   
ATOM   3210  C   PRO   103     -34.532  -8.021  28.088  1.00 10.00      B   
ATOM   3211  O   PRO   103     -34.881  -8.780  28.991  1.00 10.00      B   
ATOM   3212  N   LYS   104     -34.596  -8.360  26.807  1.00 10.00      B   
ATOM   3213  HN  LYS   104     -34.269  -7.729  26.122  1.00 10.00      B   
ATOM   3214  CA  LYS   104     -35.127  -9.651  26.390  1.00 10.00      B   
ATOM   3215  CB  LYS   104     -35.828  -9.538  25.038  1.00 10.00      B   
ATOM   3216  CG  LYS   104     -37.056  -8.644  25.057  1.00 10.00      B   
ATOM   3217  CD  LYS   104     -37.604  -8.433  23.659  1.00 10.00      B   
ATOM   3218  CE  LYS   104     -38.702  -7.386  23.654  1.00 10.00      B   
ATOM   3219  NZ  LYS   104     -39.014  -6.922  22.279  1.00 10.00      B   
ATOM   3220  HZ1 LYS   104     -39.801  -6.239  22.300  1.00 10.00      B   
ATOM   3221  HZ2 LYS   104     -39.287  -7.726  21.679  1.00 10.00      B   
ATOM   3222  HZ3 LYS   104     -38.183  -6.460  21.861  1.00 10.00      B   
ATOM   3223  C   LYS   104     -34.039 -10.713  26.343  1.00 10.00      B   
ATOM   3224  O   LYS   104     -34.311 -11.886  26.077  1.00 10.00      B   
ATOM   3225  N   LEU   105     -32.809 -10.301  26.608  1.00 10.00      B   
ATOM   3226  HN  LEU   105     -32.655  -9.354  26.811  1.00 10.00      B   
ATOM   3227  CA  LEU   105     -31.680 -11.217  26.600  1.00 10.00      B   
ATOM   3228  CB  LEU   105     -30.591 -10.713  25.648  1.00 10.00      B   
ATOM   3229  CG  LEU   105     -31.026 -10.389  24.217  1.00 10.00      B   
ATOM   3230  CD1 LEU   105     -29.836  -9.932  23.391  1.00 10.00      B   
ATOM   3231  CD2 LEU   105     -31.700 -11.588  23.568  1.00 10.00      B   
ATOM   3232  C   LEU   105     -31.104 -11.368  28.004  1.00 10.00      B   
ATOM   3233  O   LEU   105     -29.897 -11.260  28.204  1.00 10.00      B   
ATOM   3234  N   GLN   106     -31.968 -11.618  28.974  1.00 10.00      B   
ATOM   3235  HN  GLN   106     -32.919 -11.708  28.758  1.00 10.00      B   
ATOM   3236  CA  GLN   106     -31.530 -11.770  30.357  1.00 10.00      B   
ATOM   3237  CB  GLN   106     -32.551 -11.186  31.333  1.00 10.00      B   
ATOM   3238  CG  GLN   106     -32.607  -9.667  31.310  1.00 10.00      B   
ATOM   3239  CD  GLN   106     -33.351  -9.087  32.494  1.00 10.00      B   
ATOM   3240  OE1 GLN   106     -34.560  -8.850  32.433  1.00 10.00      B   
ATOM   3241  NE2 GLN   106     -32.634  -8.853  33.583  1.00 10.00      B   
ATOM   3242 HE21 GLN   106     -31.674  -9.066  33.562  1.00 10.00      B   
ATOM   3243 HE22 GLN   106     -33.087  -8.476  34.366  1.00 10.00      B   
ATOM   3244  C   GLN   106     -31.196 -13.219  30.700  1.00 10.00      B   
ATOM   3245  O   GLN   106     -30.230 -13.485  31.412  1.00 10.00      B   
ATOM   3246  N   GLN   107     -31.986 -14.154  30.188  1.00 10.00      B   
ATOM   3247  HN  GLN   107     -32.742 -13.889  29.622  1.00 10.00      B   
ATOM   3248  CA  GLN   107     -31.753 -15.570  30.452  1.00 10.00      B   
ATOM   3249  CB  GLN   107     -33.061 -16.358  30.403  1.00 10.00      B   
ATOM   3250  CG  GLN   107     -34.076 -15.963  31.457  1.00 10.00      B   
ATOM   3251  CD  GLN   107     -35.341 -16.786  31.364  1.00 10.00      B   
ATOM   3252  OE1 GLN   107     -36.276 -16.430  30.646  1.00 10.00      B   
ATOM   3253  NE2 GLN   107     -35.379 -17.892  32.085  1.00 10.00      B   
ATOM   3254 HE21 GLN   107     -34.596 -18.113  32.633  1.00 10.00      B   
ATOM   3255 HE22 GLN   107     -36.185 -18.450  32.040  1.00 10.00      B   
ATOM   3256  C   GLN   107     -30.768 -16.156  29.449  1.00 10.00      B   
ATOM   3257  O   GLN   107     -30.098 -17.150  29.724  1.00 10.00      B   
ATOM   3258  N   GLY   108     -30.696 -15.541  28.283  1.00 10.00      B   
ATOM   3259  HN  GLY   108     -31.270 -14.765  28.113  1.00 10.00      B   
ATOM   3260  CA  GLY   108     -29.801 -16.008  27.250  1.00 10.00      B   
ATOM   3261  C   GLY   108     -30.418 -15.844  25.881  1.00 10.00      B   
ATOM   3262  O   GLY   108     -31.548 -15.364  25.765  1.00 10.00      B   
ATOM   3263  N   TYR   109     -29.688 -16.241  24.847  1.00 10.00      B   
ATOM   3264  HN  TYR   109     -28.797 -16.623  25.007  1.00 10.00      B   
ATOM   3265  CA  TYR   109     -30.174 -16.124  23.478  1.00 10.00      B   
ATOM   3266  CB  TYR   109     -30.018 -14.680  22.980  1.00 10.00      B   
ATOM   3267  CG  TYR   109     -28.581 -14.217  22.845  1.00 10.00      B   
ATOM   3268  CD1 TYR   109     -27.921 -14.306  21.626  1.00 10.00      B   
ATOM   3269  CD2 TYR   109     -27.886 -13.691  23.928  1.00 10.00      B   
ATOM   3270  CE1 TYR   109     -26.613 -13.888  21.486  1.00 10.00      B   
ATOM   3271  CE2 TYR   109     -26.576 -13.270  23.796  1.00 10.00      B   
ATOM   3272  CZ  TYR   109     -25.946 -13.372  22.573  1.00 10.00      B   
ATOM   3273  OH  TYR   109     -24.644 -12.954  22.438  1.00 10.00      B   
ATOM   3274  HH  TYR   109     -24.543 -12.501  21.592  1.00 10.00      B   
ATOM   3275  C   TYR   109     -29.421 -17.073  22.553  1.00 10.00      B   
ATOM   3276  O   TYR   109     -28.404 -17.653  22.938  1.00 10.00      B   
ATOM   3277  N   ASN   110     -29.923 -17.218  21.337  1.00 10.00      B   
ATOM   3278  HN  ASN   110     -30.740 -16.722  21.096  1.00 10.00      B   
ATOM   3279  CA  ASN   110     -29.305 -18.078  20.340  1.00 10.00      B   
ATOM   3280  CB  ASN   110     -30.329 -19.065  19.768  1.00 10.00      B   
ATOM   3281  CG  ASN   110     -30.508 -20.294  20.639  1.00 10.00      B   
ATOM   3282  OD1 ASN   110     -29.599 -20.691  21.366  1.00 10.00      B   
ATOM   3283  ND2 ASN   110     -31.679 -20.912  20.566  1.00 10.00      B   
ATOM   3284 HD21 ASN   110     -32.363 -20.547  19.962  1.00 10.00      B   
ATOM   3285 HD22 ASN   110     -31.815 -21.709  21.120  1.00 10.00      B   
ATOM   3286  C   ASN   110     -28.724 -17.225  19.223  1.00 10.00      B   
ATOM   3287  O   ASN   110     -29.290 -16.187  18.873  1.00 10.00      B   
ATOM   3288  N   ALA   111     -27.601 -17.650  18.665  1.00 10.00      B   
ATOM   3289  HN  ALA   111     -27.198 -18.493  18.969  1.00 10.00      B   
ATOM   3290  CA  ALA   111     -26.956 -16.897  17.596  1.00 10.00      B   
ATOM   3291  CB  ALA   111     -25.662 -16.278  18.095  1.00 10.00      B   
ATOM   3292  C   ALA   111     -26.697 -17.775  16.375  1.00 10.00      B   
ATOM   3293  O   ALA   111     -26.722 -19.006  16.465  1.00 10.00      B   
ATOM   3294  N   GLY   113     -25.943 -15.390  11.909  1.00 10.00      B   
ATOM   3295  HN  GLY   113     -26.711 -15.956  11.665  1.00 10.00      B   
ATOM   3296  CA  GLY   113     -24.595 -15.874  11.672  1.00 10.00      B   
ATOM   3297  C   GLY   113     -24.362 -16.239  10.221  1.00 10.00      B   
ATOM   3298  O   GLY   113     -23.962 -17.361   9.909  1.00 10.00      B   
ATOM   3299  N   PHE   114     -24.605 -15.285   9.333  1.00 10.00      B   
ATOM   3300  HN  PHE   114     -24.895 -14.400   9.646  1.00 10.00      B   
ATOM   3301  CA  PHE   114     -24.432 -15.509   7.907  1.00 10.00      B   
ATOM   3302  CB  PHE   114     -25.404 -14.644   7.099  1.00 10.00      B   
ATOM   3303  CG  PHE   114     -26.858 -14.972   7.302  1.00 10.00      B   
ATOM   3304  CD1 PHE   114     -27.804 -13.962   7.380  1.00 10.00      B   
ATOM   3305  CD2 PHE   114     -27.280 -16.286   7.408  1.00 10.00      B   
ATOM   3306  CE1 PHE   114     -29.142 -14.256   7.561  1.00 10.00      B   
ATOM   3307  CE2 PHE   114     -28.616 -16.588   7.590  1.00 10.00      B   
ATOM   3308  CZ  PHE   114     -29.548 -15.571   7.666  1.00 10.00      B   
ATOM   3309  C   PHE   114     -23.004 -15.206   7.474  1.00 10.00      B   
ATOM   3310  O   PHE   114     -22.484 -14.118   7.735  1.00 10.00      B   
ATOM   3311  N   SER   115     -22.379 -16.178   6.819  1.00 10.00      B   
ATOM   3312  HN  SER   115     -22.850 -17.028   6.669  1.00 10.00      B   
ATOM   3313  CA  SER   115     -21.017 -16.037   6.320  1.00 10.00      B   
ATOM   3314  CB  SER   115     -20.981 -15.075   5.133  1.00 10.00      B   
ATOM   3315  OG  SER   115     -21.853 -15.520   4.105  1.00 10.00      B   
ATOM   3316  HG  SER   115     -22.639 -14.956   4.089  1.00 10.00      B   
ATOM   3317  C   SER   115     -20.027 -15.625   7.414  1.00 10.00      B   
ATOM   3318  O   SER   115     -19.847 -16.344   8.399  1.00 10.00      B   
ATOM   3319  N   GLN   116     -19.417 -14.452   7.259  1.00 10.00      B   
ATOM   3320  HN  GLN   116     -19.628 -13.904   6.476  1.00 10.00      B   
ATOM   3321  CA  GLN   116     -18.442 -13.962   8.227  1.00 10.00      B   
ATOM   3322  CB  GLN   116     -17.719 -12.707   7.728  1.00 10.00      B   
ATOM   3323  CG  GLN   116     -18.624 -11.550   7.337  1.00 10.00      B   
ATOM   3324  CD  GLN   116     -17.847 -10.387   6.744  1.00 10.00      B   
ATOM   3325  OE1 GLN   116     -16.816 -10.575   6.099  1.00 10.00      B   
ATOM   3326  NE2 GLN   116     -18.330  -9.176   6.964  1.00 10.00      B   
ATOM   3327 HE21 GLN   116     -19.155  -9.093   7.495  1.00 10.00      B   
ATOM   3328 HE22 GLN   116     -17.848  -8.409   6.589  1.00 10.00      B   
ATOM   3329  C   GLN   116     -19.050 -13.748   9.611  1.00 10.00      B   
ATOM   3330  O   GLN   116     -18.334 -13.691  10.608  1.00 10.00      B   
ATOM   3331  N   GLY   117     -20.373 -13.654   9.669  1.00 10.00      B   
ATOM   3332  HN  GLY   117     -20.898 -13.722   8.841  1.00 10.00      B   
ATOM   3333  CA  GLY   117     -21.045 -13.465  10.937  1.00 10.00      B   
ATOM   3334  C   GLY   117     -20.901 -14.680  11.833  1.00 10.00      B   
ATOM   3335  O   GLY   117     -20.982 -14.572  13.056  1.00 10.00      B   
ATOM   3336  N   GLY   118     -20.655 -15.835  11.217  1.00 10.00      B   
ATOM   3337  HN  GLY   118     -20.566 -15.845  10.237  1.00 10.00      B   
ATOM   3338  CA  GLY   118     -20.505 -17.070  11.964  1.00 10.00      B   
ATOM   3339  C   GLY   118     -19.326 -17.036  12.918  1.00 10.00      B   
ATOM   3340  O   GLY   118     -19.456 -17.391  14.091  1.00 10.00      B   
ATOM   3341  N   GLN   119     -18.172 -16.610  12.420  1.00 10.00      B   
ATOM   3342  HN  GLN   119     -18.123 -16.348  11.474  1.00 10.00      B   
ATOM   3343  CA  GLN   119     -16.978 -16.528  13.249  1.00 10.00      B   
ATOM   3344  CB  GLN   119     -15.692 -16.543  12.414  1.00 10.00      B   
ATOM   3345  CG  GLN   119     -15.550 -15.398  11.422  1.00 10.00      B   
ATOM   3346  CD  GLN   119     -16.033 -15.764  10.032  1.00 10.00      B   
ATOM   3347  OE1 GLN   119     -16.956 -16.563   9.874  1.00 10.00      B   
ATOM   3348  NE2 GLN   119     -15.410 -15.187   9.016  1.00 10.00      B   
ATOM   3349 HE21 GLN   119     -14.681 -14.565   9.214  1.00 10.00      B   
ATOM   3350 HE22 GLN   119     -15.705 -15.407   8.103  1.00 10.00      B   
ATOM   3351  C   GLN   119     -17.030 -15.308  14.161  1.00 10.00      B   
ATOM   3352  O   GLN   119     -16.438 -15.305  15.241  1.00 10.00      B   
ATOM   3353  N   PHE   120     -17.752 -14.282  13.723  1.00 10.00      B   
ATOM   3354  HN  PHE   120     -18.196 -14.347  12.851  1.00 10.00      B   
ATOM   3355  CA  PHE   120     -17.897 -13.059  14.503  1.00 10.00      B   
ATOM   3356  CB  PHE   120     -18.647 -11.988  13.706  1.00 10.00      B   
ATOM   3357  CG  PHE   120     -17.865 -11.374  12.579  1.00 10.00      B   
ATOM   3358  CD1 PHE   120     -16.535 -11.706  12.368  1.00 10.00      B   
ATOM   3359  CD2 PHE   120     -18.467 -10.461  11.728  1.00 10.00      B   
ATOM   3360  CE1 PHE   120     -15.822 -11.140  11.330  1.00 10.00      B   
ATOM   3361  CE2 PHE   120     -17.761  -9.890  10.689  1.00 10.00      B   
ATOM   3362  CZ  PHE   120     -16.436 -10.230  10.490  1.00 10.00      B   
ATOM   3363  C   PHE   120     -18.639 -13.342  15.799  1.00 10.00      B   
ATOM   3364  O   PHE   120     -18.206 -12.930  16.875  1.00 10.00      B   
ATOM   3365  N   LEU   121     -19.754 -14.059  15.688  1.00 10.00      B   
ATOM   3366  HN  LEU   121     -20.047 -14.356  14.796  1.00 10.00      B   
ATOM   3367  CA  LEU   121     -20.560 -14.410  16.848  1.00 10.00      B   
ATOM   3368  CB  LEU   121     -21.811 -15.179  16.421  1.00 10.00      B   
ATOM   3369  CG  LEU   121     -22.867 -14.376  15.661  1.00 10.00      B   
ATOM   3370  CD1 LEU   121     -23.913 -15.303  15.067  1.00 10.00      B   
ATOM   3371  CD2 LEU   121     -23.520 -13.353  16.577  1.00 10.00      B   
ATOM   3372  C   LEU   121     -19.746 -15.220  17.853  1.00 10.00      B   
ATOM   3373  O   LEU   121     -19.894 -15.054  19.065  1.00 10.00      B   
ATOM   3374  N   ARG   122     -18.871 -16.083  17.343  1.00 10.00      B   
ATOM   3375  HN  ARG   122     -18.792 -16.167  16.370  1.00 10.00      B   
ATOM   3376  CA  ARG   122     -18.025 -16.902  18.201  1.00 10.00      B   
ATOM   3377  CB  ARG   122     -17.246 -17.938  17.387  1.00 10.00      B   
ATOM   3378  CG  ARG   122     -16.353 -18.824  18.240  1.00 10.00      B   
ATOM   3379  CD  ARG   122     -15.629 -19.874  17.414  1.00 10.00      B   
ATOM   3380  NE  ARG   122     -14.724 -19.283  16.426  1.00 10.00      B   
ATOM   3381  HE  ARG   122     -15.106 -19.051  15.553  1.00 10.00      B   
ATOM   3382  CZ  ARG   122     -13.427 -19.039  16.644  1.00 10.00      B   
ATOM   3383  NH1 ARG   122     -12.878 -19.322  17.818  1.00 10.00      B   
ATOM   3384 HH11 ARG   122     -11.861 -19.128  17.987  1.00 10.00      B   
ATOM   3385 HH12 ARG   122     -13.457 -19.733  18.585  1.00 10.00      B   
ATOM   3386  NH2 ARG   122     -12.685 -18.515  15.679  1.00 10.00      B   
ATOM   3387 HH21 ARG   122     -11.666 -18.326  15.836  1.00 10.00      B   
ATOM   3388 HH22 ARG   122     -13.107 -18.292  14.754  1.00 10.00      B   
ATOM   3389  C   ARG   122     -17.063 -16.019  18.989  1.00 10.00      B   
ATOM   3390  O   ARG   122     -16.826 -16.245  20.174  1.00 10.00      B   
ATOM   3391  N   ALA   123     -16.524 -15.004  18.320  1.00 10.00      B   
ATOM   3392  HN  ALA   123     -16.758 -14.877  17.374  1.00 10.00      B   
ATOM   3393  CA  ALA   123     -15.602 -14.072  18.955  1.00 10.00      B   
ATOM   3394  CB  ALA   123     -15.027 -13.115  17.924  1.00 10.00      B   
ATOM   3395  C   ALA   123     -16.324 -13.299  20.048  1.00 10.00      B   
ATOM   3396  O   ALA   123     -15.759 -13.019  21.105  1.00 10.00      B   
ATOM   3397  N   VAL   124     -17.584 -12.972  19.783  1.00 10.00      B   
ATOM   3398  HN  VAL   124     -17.971 -13.230  18.917  1.00 10.00      B   
ATOM   3399  CA  VAL   124     -18.407 -12.244  20.735  1.00 10.00      B   
ATOM   3400  CB  VAL   124     -19.756 -11.823  20.112  1.00 10.00      B   
ATOM   3401  CG1 VAL   124     -20.647 -11.151  21.144  1.00 10.00      B   
ATOM   3402  CG2 VAL   124     -19.528 -10.894  18.931  1.00 10.00      B   
ATOM   3403  C   VAL   124     -18.656 -13.089  21.979  1.00 10.00      B   
ATOM   3404  O   VAL   124     -18.382 -12.656  23.094  1.00 10.00      B   
ATOM   3405  N   ALA   125     -19.137 -14.310  21.775  1.00 10.00      B   
ATOM   3406  HN  ALA   125     -19.309 -14.608  20.852  1.00 10.00      B   
ATOM   3407  CA  ALA   125     -19.431 -15.217  22.882  1.00 10.00      B   
ATOM   3408  CB  ALA   125     -20.107 -16.478  22.369  1.00 10.00      B   
ATOM   3409  C   ALA   125     -18.179 -15.568  23.682  1.00 10.00      B   
ATOM   3410  O   ALA   125     -18.256 -15.854  24.879  1.00 10.00      B   
ATOM   3411  N   GLN   126     -17.032 -15.550  23.017  1.00 10.00      B   
ATOM   3412  HN  GLN   126     -17.038 -15.333  22.060  1.00 10.00      B   
ATOM   3413  CA  GLN   126     -15.768 -15.862  23.668  1.00 10.00      B   
ATOM   3414  CB  GLN   126     -14.715 -16.285  22.639  1.00 10.00      B   
ATOM   3415  CG  GLN   126     -14.765 -17.759  22.261  1.00 10.00      B   
ATOM   3416  CD  GLN   126     -13.792 -18.124  21.149  1.00 10.00      B   
ATOM   3417  OE1 GLN   126     -14.032 -19.051  20.376  1.00 10.00      B   
ATOM   3418  NE2 GLN   126     -12.688 -17.397  21.057  1.00 10.00      B   
ATOM   3419 HE21 GLN   126     -12.559 -16.671  21.701  1.00 10.00      B   
ATOM   3420 HE22 GLN   126     -12.045 -17.619  20.350  1.00 10.00      B   
ATOM   3421  C   GLN   126     -15.257 -14.683  24.493  1.00 10.00      B   
ATOM   3422  O   GLN   126     -14.617 -14.874  25.529  1.00 10.00      B   
ATOM   3423  N   ARG   127     -15.547 -13.467  24.039  1.00 10.00      B   
ATOM   3424  HN  ARG   127     -16.086 -13.376  23.223  1.00 10.00      B   
ATOM   3425  CA  ARG   127     -15.096 -12.263  24.731  1.00 10.00      B   
ATOM   3426  CB  ARG   127     -14.738 -11.152  23.740  1.00 10.00      B   
ATOM   3427  CG  ARG   127     -13.419 -11.385  23.020  1.00 10.00      B   
ATOM   3428  CD  ARG   127     -13.067 -10.228  22.104  1.00 10.00      B   
ATOM   3429  NE  ARG   127     -11.757 -10.402  21.476  1.00 10.00      B   
ATOM   3430  HE  ARG   127     -11.320 -11.281  21.584  1.00 10.00      B   
ATOM   3431  CZ  ARG   127     -11.114  -9.442  20.812  1.00 10.00      B   
ATOM   3432  NH1 ARG   127     -11.667  -8.237  20.682  1.00 10.00      B   
ATOM   3433 HH11 ARG   127     -11.171  -7.480  20.156  1.00 10.00      B   
ATOM   3434 HH12 ARG   127     -12.595  -8.036  21.118  1.00 10.00      B   
ATOM   3435  NH2 ARG   127      -9.934  -9.696  20.257  1.00 10.00      B   
ATOM   3436 HH21 ARG   127      -9.499 -10.652  20.350  1.00 10.00      B   
ATOM   3437 HH22 ARG   127      -9.424  -8.949  19.736  1.00 10.00      B   
ATOM   3438  C   ARG   127     -16.101 -11.778  25.776  1.00 10.00      B   
ATOM   3439  O   ARG   127     -15.714 -11.399  26.884  1.00 10.00      B   
ATOM   3440  N   CYS   128     -17.382 -11.780  25.426  1.00 10.00      B   
ATOM   3441  HN  CYS   128     -17.638 -12.073  24.521  1.00 10.00      B   
ATOM   3442  CA  CYS   128     -18.425 -11.358  26.353  1.00 10.00      B   
ATOM   3443  C   CYS   128     -19.442 -12.483  26.568  1.00 10.00      B   
ATOM   3444  O   CYS   128     -20.423 -12.605  25.839  1.00 10.00      B   
ATOM   3445  CB  CYS   128     -19.093 -10.043  25.910  1.00 10.00      B   
ATOM   3446  SG  CYS   128     -19.915 -10.086  24.281  1.00 10.00      B   
ATOM   3447  N   PRO   129     -19.209 -13.328  27.589  1.00 10.00      B   
ATOM   3448  CA  PRO   129     -20.083 -14.468  27.900  1.00 10.00      B   
ATOM   3449  CB  PRO   129     -19.184 -15.349  28.765  1.00 10.00      B   
ATOM   3450  CG  PRO   129     -18.303 -14.381  29.478  1.00 10.00      B   
ATOM   3451  CD  PRO   129     -18.070 -13.240  28.524  1.00 10.00      B   
ATOM   3452  C   PRO   129     -21.334 -14.067  28.679  1.00 10.00      B   
ATOM   3453  O   PRO   129     -22.011 -14.914  29.267  1.00 10.00      B   
ATOM   3454  N   SER   130     -21.632 -12.779  28.682  1.00 10.00      B   
ATOM   3455  HN  SER   130     -21.055 -12.158  28.192  1.00 10.00      B   
ATOM   3456  CA  SER   130     -22.795 -12.258  29.376  1.00 10.00      B   
ATOM   3457  CB  SER   130     -22.381 -11.639  30.712  1.00 10.00      B   
ATOM   3458  OG  SER   130     -21.761 -12.606  31.548  1.00 10.00      B   
ATOM   3459  HG  SER   130     -22.440 -13.190  31.915  1.00 10.00      B   
ATOM   3460  C   SER   130     -23.497 -11.223  28.502  1.00 10.00      B   
ATOM   3461  O   SER   130     -22.894 -10.218  28.122  1.00 10.00      B   
ATOM   3462  N   PRO   131     -24.772 -11.459  28.154  1.00 10.00      B   
ATOM   3463  CA  PRO   131     -25.517 -12.658  28.575  1.00 10.00      B   
ATOM   3464  CB  PRO   131     -26.958 -12.317  28.196  1.00 10.00      B   
ATOM   3465  CG  PRO   131     -26.828 -11.377  27.050  1.00 10.00      B   
ATOM   3466  CD  PRO   131     -25.592 -10.566  27.315  1.00 10.00      B   
ATOM   3467  C   PRO   131     -25.061 -13.918  27.831  1.00 10.00      B   
ATOM   3468  O   PRO   131     -24.444 -13.830  26.768  1.00 10.00      B   
ATOM   3469  N   PRO   132     -25.351 -15.104  28.392  1.00 10.00      B   
ATOM   3470  CA  PRO   132     -24.970 -16.389  27.783  1.00 10.00      B   
ATOM   3471  CB  PRO   132     -25.511 -17.431  28.767  1.00 10.00      B   
ATOM   3472  CG  PRO   132     -25.687 -16.694  30.049  1.00 10.00      B   
ATOM   3473  CD  PRO   132     -26.064 -15.294  29.665  1.00 10.00      B   
ATOM   3474  C   PRO   132     -25.606 -16.589  26.411  1.00 10.00      B   
ATOM   3475  O   PRO   132     -26.759 -16.204  26.186  1.00 10.00      B   
ATOM   3476  N   ILE   134     -26.457 -19.527  23.573  1.00 10.00      B   
ATOM   3477  HN  ILE   134     -27.246 -18.969  23.372  1.00 10.00      B   
ATOM   3478  CA  ILE   134     -26.650 -20.926  23.941  1.00 10.00      B   
ATOM   3479  CB  ILE   134     -28.126 -21.223  24.297  1.00 10.00      B   
ATOM   3480  CG1 ILE   134     -28.729 -20.111  25.168  1.00 10.00      B   
ATOM   3481  CG2 ILE   134     -28.256 -22.581  24.976  1.00 10.00      B   
ATOM   3482  CD1 ILE   134     -28.045 -19.918  26.505  1.00 10.00      B   
ATOM   3483  C   ILE   134     -26.230 -21.832  22.787  1.00 10.00      B   
ATOM   3484  O   ILE   134     -25.414 -22.742  22.952  1.00 10.00      B   
ATOM   3485  N   ASN   135     -26.794 -21.570  21.618  1.00 10.00      B   
ATOM   3486  HN  ASN   135     -27.444 -20.837  21.560  1.00 10.00      B   
ATOM   3487  CA  ASN   135     -26.489 -22.337  20.418  1.00 10.00      B   
ATOM   3488  CB  ASN   135     -27.772 -22.939  19.835  1.00 10.00      B   
ATOM   3489  CG  ASN   135     -27.801 -24.453  19.908  1.00 10.00      B   
ATOM   3490  OD1 ASN   135     -27.121 -25.060  20.732  1.00 10.00      B   
ATOM   3491  ND2 ASN   135     -28.593 -25.075  19.044  1.00 10.00      B   
ATOM   3492 HD21 ASN   135     -29.110 -24.530  18.414  1.00 10.00      B   
ATOM   3493 HD22 ASN   135     -28.639 -26.057  19.077  1.00 10.00      B   
ATOM   3494  C   ASN   135     -25.834 -21.431  19.385  1.00 10.00      B   
ATOM   3495  O   ASN   135     -26.166 -20.246  19.294  1.00 10.00      B   
ATOM   3496  N   LEU   136     -24.896 -21.976  18.625  1.00 10.00      B   
ATOM   3497  HN  LEU   136     -24.657 -22.920  18.757  1.00 10.00      B   
ATOM   3498  CA  LEU   136     -24.208 -21.204  17.600  1.00 10.00      B   
ATOM   3499  CB  LEU   136     -22.728 -21.024  17.947  1.00 10.00      B   
ATOM   3500  CG  LEU   136     -21.905 -20.178  16.970  1.00 10.00      B   
ATOM   3501  CD1 LEU   136     -22.540 -18.810  16.777  1.00 10.00      B   
ATOM   3502  CD2 LEU   136     -20.472 -20.041  17.457  1.00 10.00      B   
ATOM   3503  C   LEU   136     -24.362 -21.851  16.228  1.00 10.00      B   
ATOM   3504  O   LEU   136     -23.857 -22.950  15.986  1.00 10.00      B   
ATOM   3505  N   ILE   137     -25.073 -21.167  15.340  1.00 10.00      B   
ATOM   3506  HN  ILE   137     -25.465 -20.304  15.604  1.00 10.00      B   
ATOM   3507  CA  ILE   137     -25.300 -21.661  13.988  1.00 10.00      B   
ATOM   3508  CB  ILE   137     -26.795 -21.573  13.601  1.00 10.00      B   
ATOM   3509  CG1 ILE   137     -27.678 -22.218  14.676  1.00 10.00      B   
ATOM   3510  CG2 ILE   137     -27.046 -22.207  12.238  1.00 10.00      B   
ATOM   3511  CD1 ILE   137     -27.531 -23.721  14.784  1.00 10.00      B   
ATOM   3512  C   ILE   137     -24.487 -20.852  12.979  1.00 10.00      B   
ATOM   3513  O   ILE   137     -24.761 -19.673  12.754  1.00 10.00      B   
ATOM   3514  N   SER   138     -23.474 -21.478  12.395  1.00 10.00      B   
ATOM   3515  HN  SER   138     -23.271 -22.406  12.646  1.00 10.00      B   
ATOM   3516  CA  SER   138     -22.646 -20.816  11.396  1.00 10.00      B   
ATOM   3517  CB  SER   138     -21.184 -21.247  11.535  1.00 10.00      B   
ATOM   3518  OG  SER   138     -20.677 -20.955  12.829  1.00 10.00      B   
ATOM   3519  HG  SER   138     -21.415 -20.852  13.444  1.00 10.00      B   
ATOM   3520  C   SER   138     -23.144 -21.140   9.991  1.00 10.00      B   
ATOM   3521  O   SER   138     -23.002 -22.269   9.518  1.00 10.00      B   
ATOM   3522  N   VAL   139     -23.743 -20.159   9.330  1.00 10.00      B   
ATOM   3523  HN  VAL   139     -23.839 -19.276   9.756  1.00 10.00      B   
ATOM   3524  CA  VAL   139     -24.252 -20.352   7.981  1.00 10.00      B   
ATOM   3525  CB  VAL   139     -25.506 -19.496   7.712  1.00 10.00      B   
ATOM   3526  CG1 VAL   139     -26.190 -19.935   6.425  1.00 10.00      B   
ATOM   3527  CG2 VAL   139     -26.471 -19.569   8.888  1.00 10.00      B   
ATOM   3528  C   VAL   139     -23.169 -20.003   6.970  1.00 10.00      B   
ATOM   3529  O   VAL   139     -23.173 -18.917   6.382  1.00 10.00      B   
ATOM   3530  N   GLY   140     -22.229 -20.923   6.797  1.00 10.00      B   
ATOM   3531  HN  GLY   140     -22.274 -21.755   7.309  1.00 10.00      B   
ATOM   3532  CA  GLY   140     -21.136 -20.710   5.872  1.00 10.00      B   
ATOM   3533  C   GLY   140     -20.136 -19.717   6.425  1.00 10.00      B   
ATOM   3534  O   GLY   140     -19.841 -18.701   5.794  1.00 10.00      B   
ATOM   3535  N   GLY   141     -19.614 -20.014   7.606  1.00 10.00      B   
ATOM   3536  HN  GLY   141     -19.856 -20.859   8.036  1.00 10.00      B   
ATOM   3537  CA  GLY   141     -18.669 -19.122   8.245  1.00 10.00      B   
ATOM   3538  C   GLY   141     -17.238 -19.604   8.165  1.00 10.00      B   
ATOM   3539  O   GLY   141     -16.948 -20.771   8.442  1.00 10.00      B   
ATOM   3540  N   GLN   142     -16.339 -18.692   7.809  1.00 10.00      B   
ATOM   3541  HN  GLN   142     -16.641 -17.774   7.635  1.00 10.00      B   
ATOM   3542  CA  GLN   142     -14.919 -19.004   7.691  1.00 10.00      B   
ATOM   3543  CB  GLN   142     -14.178 -17.892   6.938  1.00 10.00      B   
ATOM   3544  CG  GLN   142     -14.694 -17.617   5.533  1.00 10.00      B   
ATOM   3545  CD  GLN   142     -15.931 -16.736   5.509  1.00 10.00      B   
ATOM   3546  OE1 GLN   142     -16.141 -15.911   6.398  1.00 10.00      B   
ATOM   3547  NE2 GLN   142     -16.757 -16.906   4.488  1.00 10.00      B   
ATOM   3548 HE21 GLN   142     -16.530 -17.581   3.815  1.00 10.00      B   
ATOM   3549 HE22 GLN   142     -17.566 -16.351   4.447  1.00 10.00      B   
ATOM   3550  C   GLN   142     -14.309 -19.183   9.075  1.00 10.00      B   
ATOM   3551  O   GLN   142     -13.859 -18.223   9.699  1.00 10.00      B   
ATOM   3552  N   HIS   143     -14.288 -20.419   9.546  1.00 10.00      B   
ATOM   3553  HN  HIS   143     -14.636 -21.152   8.984  1.00 10.00      B   
ATOM   3554  CA  HIS   143     -13.760 -20.723  10.866  1.00 10.00      B   
ATOM   3555  CB  HIS   143     -14.300 -22.064  11.376  1.00 10.00      B   
ATOM   3556  CG  HIS   143     -15.777 -22.072  11.644  1.00 10.00      B   
ATOM   3557  ND1 HIS   143     -16.553 -23.214  11.576  1.00 10.00      B   
ATOM   3558  HD1 HIS   143     -16.235 -24.119  11.355  1.00 10.00      B   
ATOM   3559  CD2 HIS   143     -16.623 -21.068  11.990  1.00 10.00      B   
ATOM   3560  CE1 HIS   143     -17.805 -22.911  11.865  1.00 10.00      B   
ATOM   3561  NE2 HIS   143     -17.875 -21.620  12.121  1.00 10.00      B   
ATOM   3562  HE2 HIS   143     -18.696 -21.133  12.365  1.00 10.00      B   
ATOM   3563  C   HIS   143     -12.233 -20.701  10.898  1.00 10.00      B   
ATOM   3564  O   HIS   143     -11.634 -20.544  11.960  1.00 10.00      B   
ATOM   3565  N   GLN   144     -11.609 -20.840   9.738  1.00 10.00      B   
ATOM   3566  HN  GLN   144     -12.135 -20.949   8.914  1.00 10.00      B   
ATOM   3567  CA  GLN   144     -10.153 -20.837   9.658  1.00 10.00      B   
ATOM   3568  CB  GLN   144      -9.643 -22.156   9.080  1.00 10.00      B   
ATOM   3569  CG  GLN   144      -9.300 -23.206  10.124  1.00 10.00      B   
ATOM   3570  CD  GLN   144      -8.243 -22.740  11.108  1.00 10.00      B   
ATOM   3571  OE1 GLN   144      -7.414 -21.883  10.797  1.00 10.00      B   
ATOM   3572  NE2 GLN   144      -8.260 -23.311  12.300  1.00 10.00      B   
ATOM   3573 HE21 GLN   144      -8.944 -23.992  12.477  1.00 10.00      B   
ATOM   3574 HE22 GLN   144      -7.587 -23.035  12.955  1.00 10.00      B   
ATOM   3575  C   GLN   144      -9.633 -19.664   8.836  1.00 10.00      B   
ATOM   3576  O   GLN   144      -8.423 -19.519   8.639  1.00 10.00      B   
ATOM   3577  N   GLY   145     -10.551 -18.826   8.369  1.00 10.00      B   
ATOM   3578  HN  GLY   145     -11.494 -18.991   8.567  1.00 10.00      B   
ATOM   3579  CA  GLY   145     -10.173 -17.678   7.569  1.00 10.00      B   
ATOM   3580  C   GLY   145     -10.173 -17.996   6.087  1.00 10.00      B   
ATOM   3581  O   GLY   145     -10.611 -19.077   5.685  1.00 10.00      B   
ATOM   3582  N   VAL   146      -9.686 -17.063   5.276  1.00 10.00      B   
ATOM   3583  HN  VAL   146      -9.346 -16.224   5.660  1.00 10.00      B   
ATOM   3584  CA  VAL   146      -9.631 -17.254   3.828  1.00 10.00      B   
ATOM   3585  CB  VAL   146     -10.691 -16.410   3.083  1.00 10.00      B   
ATOM   3586  CG1 VAL   146     -12.079 -17.003   3.261  1.00 10.00      B   
ATOM   3587  CG2 VAL   146     -10.660 -14.961   3.547  1.00 10.00      B   
ATOM   3588  C   VAL   146      -8.254 -16.902   3.277  1.00 10.00      B   
ATOM   3589  O   VAL   146      -7.465 -16.217   3.934  1.00 10.00      B   
ATOM   3590  N   PHE   147      -7.970 -17.388   2.075  1.00 10.00      B   
ATOM   3591  HN  PHE   147      -8.629 -17.964   1.624  1.00 10.00      B   
ATOM   3592  CA  PHE   147      -6.699 -17.116   1.417  1.00 10.00      B   
ATOM   3593  CB  PHE   147      -5.800 -18.358   1.453  1.00 10.00      B   
ATOM   3594  CG  PHE   147      -4.377 -18.096   1.037  1.00 10.00      B   
ATOM   3595  CD1 PHE   147      -3.643 -17.080   1.625  1.00 10.00      B   
ATOM   3596  CD2 PHE   147      -3.777 -18.866   0.055  1.00 10.00      B   
ATOM   3597  CE1 PHE   147      -2.339 -16.833   1.242  1.00 10.00      B   
ATOM   3598  CE2 PHE   147      -2.474 -18.625  -0.333  1.00 10.00      B   
ATOM   3599  CZ  PHE   147      -1.754 -17.608   0.260  1.00 10.00      B   
ATOM   3600  C   PHE   147      -6.922 -16.653  -0.025  1.00 10.00      B   
ATOM   3601  O   PHE   147      -5.976 -16.309  -0.740  1.00 10.00      B   
ATOM   3602  N   GLY   148      -8.178 -16.624  -0.445  1.00 10.00      B   
ATOM   3603  HN  GLY   148      -8.900 -16.876   0.169  1.00 10.00      B   
ATOM   3604  CA  GLY   148      -8.497 -16.205  -1.796  1.00 10.00      B   
ATOM   3605  C   GLY   148      -9.874 -15.580  -1.891  1.00 10.00      B   
ATOM   3606  O   GLY   148     -10.694 -15.736  -0.984  1.00 10.00      B   
ATOM   3607  N   LEU   149     -10.125 -14.875  -2.988  1.00 10.00      B   
ATOM   3608  HN  LEU   149      -9.430 -14.803  -3.679  1.00 10.00      B   
ATOM   3609  CA  LEU   149     -11.407 -14.216  -3.211  1.00 10.00      B   
ATOM   3610  CB  LEU   149     -11.390 -12.806  -2.609  1.00 10.00      B   
ATOM   3611  CG  LEU   149     -12.701 -12.019  -2.669  1.00 10.00      B   
ATOM   3612  CD1 LEU   149     -13.802 -12.741  -1.904  1.00 10.00      B   
ATOM   3613  CD2 LEU   149     -12.498 -10.612  -2.128  1.00 10.00      B   
ATOM   3614  C   LEU   149     -11.720 -14.156  -4.706  1.00 10.00      B   
ATOM   3615  O   LEU   149     -11.396 -13.179  -5.377  1.00 10.00      B   
ATOM   3616  N   PRO   150     -12.334 -15.218  -5.250  1.00 10.00      B   
ATOM   3617  CA  PRO   150     -12.681 -15.291  -6.675  1.00 10.00      B   
ATOM   3618  CB  PRO   150     -13.089 -16.761  -6.880  1.00 10.00      B   
ATOM   3619  CG  PRO   150     -12.697 -17.469  -5.621  1.00 10.00      B   
ATOM   3620  CD  PRO   150     -12.725 -16.437  -4.533  1.00 10.00      B   
ATOM   3621  C   PRO   150     -13.842 -14.370  -7.046  1.00 10.00      B   
ATOM   3622  O   PRO   150     -13.802 -13.677  -8.063  1.00 10.00      B   
ATOM   3623  N   ARG   151     -14.876 -14.366  -6.215  1.00 10.00      B   
ATOM   3624  HN  ARG   151     -14.842 -14.916  -5.405  1.00 10.00      B   
ATOM   3625  CA  ARG   151     -16.049 -13.542  -6.458  1.00 10.00      B   
ATOM   3626  CB  ARG   151     -17.059 -14.281  -7.349  1.00 10.00      B   
ATOM   3627  CG  ARG   151     -17.463 -15.653  -6.838  1.00 10.00      B   
ATOM   3628  CD  ARG   151     -18.474 -16.323  -7.755  1.00 10.00      B   
ATOM   3629  NE  ARG   151     -19.851 -15.933  -7.443  1.00 10.00      B   
ATOM   3630  HE  ARG   151     -20.092 -14.987  -7.575  1.00 10.00      B   
ATOM   3631  CZ  ARG   151     -20.792 -16.782  -7.013  1.00 10.00      B   
ATOM   3632  NH1 ARG   151     -20.510 -18.068  -6.824  1.00 10.00      B   
ATOM   3633 HH11 ARG   151     -21.255 -18.732  -6.481  1.00 10.00      B   
ATOM   3634 HH12 ARG   151     -19.555 -18.432  -7.019  1.00 10.00      B   
ATOM   3635  NH2 ARG   151     -22.014 -16.335  -6.756  1.00 10.00      B   
ATOM   3636 HH21 ARG   151     -22.754 -16.988  -6.417  1.00 10.00      B   
ATOM   3637 HH22 ARG   151     -22.243 -15.327  -6.897  1.00 10.00      B   
ATOM   3638  C   ARG   151     -16.704 -13.137  -5.146  1.00 10.00      B   
ATOM   3639  O   ARG   151     -16.468 -13.756  -4.109  1.00 10.00      B   
ATOM   3640  N   CYS   152     -17.526 -12.104  -5.201  1.00 10.00      B   
ATOM   3641  HN  CYS   152     -17.678 -11.658  -6.062  1.00 10.00      B   
ATOM   3642  CA  CYS   152     -18.221 -11.616  -4.023  1.00 10.00      B   
ATOM   3643  C   CYS   152     -19.728 -11.771  -4.199  1.00 10.00      B   
ATOM   3644  O   CYS   152     -20.243 -11.630  -5.311  1.00 10.00      B   
ATOM   3645  CB  CYS   152     -17.855 -10.152  -3.752  1.00 10.00      B   
ATOM   3646  SG  CYS   152     -16.209  -9.915  -3.001  1.00 10.00      B   
ATOM   3647  N   PRO   153     -20.448 -12.093  -3.111  1.00 10.00      B   
ATOM   3648  CA  PRO   153     -21.907 -12.272  -3.137  1.00 10.00      B   
ATOM   3649  CB  PRO   153     -22.271 -12.564  -1.675  1.00 10.00      B   
ATOM   3650  CG  PRO   153     -21.087 -12.130  -0.878  1.00 10.00      B   
ATOM   3651  CD  PRO   153     -19.894 -12.320  -1.767  1.00 10.00      B   
ATOM   3652  C   PRO   153     -22.636 -11.022  -3.627  1.00 10.00      B   
ATOM   3653  O   PRO   153     -22.195  -9.893  -3.383  1.00 10.00      B   
ATOM   3654  N   GLY   154     -23.756 -11.234  -4.307  1.00 10.00      B   
ATOM   3655  HN  GLY   154     -24.064 -12.154  -4.450  1.00 10.00      B   
ATOM   3656  CA  GLY   154     -24.528 -10.131  -4.837  1.00 10.00      B   
ATOM   3657  C   GLY   154     -23.882  -9.563  -6.081  1.00 10.00      B   
ATOM   3658  O   GLY   154     -23.015 -10.205  -6.680  1.00 10.00      B   
ATOM   3659  N   GLU   155     -24.290  -8.366  -6.471  1.00 10.00      B   
ATOM   3660  HN  GLU   155     -24.990  -7.901  -5.959  1.00 10.00      B   
ATOM   3661  CA  GLU   155     -23.722  -7.723  -7.647  1.00 10.00      B   
ATOM   3662  CB  GLU   155     -24.713  -6.752  -8.287  1.00 10.00      B   
ATOM   3663  CG  GLU   155     -26.015  -7.398  -8.736  1.00 10.00      B   
ATOM   3664  CD  GLU   155     -25.803  -8.592  -9.648  1.00 10.00      B   
ATOM   3665  OE1 GLU   155     -25.867  -9.741  -9.161  1.00 10.00      B   
ATOM   3666  OE2 GLU   155     -25.586  -8.394 -10.860  1.00 10.00      B   
ATOM   3667  C   GLU   155     -22.428  -7.009  -7.283  1.00 10.00      B   
ATOM   3668  O   GLU   155     -21.739  -6.469  -8.150  1.00 10.00      B   
ATOM   3669  N   SER   156     -22.114  -7.012  -5.990  1.00 10.00      B   
ATOM   3670  HN  SER   156     -22.726  -7.439  -5.358  1.00 10.00      B   
ATOM   3671  CA  SER   156     -20.896  -6.400  -5.481  1.00 10.00      B   
ATOM   3672  CB  SER   156     -20.788  -6.627  -3.972  1.00 10.00      B   
ATOM   3673  OG  SER   156     -21.775  -5.890  -3.277  1.00 10.00      B   
ATOM   3674  HG  SER   156     -21.476  -4.962  -3.200  1.00 10.00      B   
ATOM   3675  C   SER   156     -19.683  -7.003  -6.178  1.00 10.00      B   
ATOM   3676  O   SER   156     -19.342  -8.168  -5.965  1.00 10.00      B   
ATOM   3677  N   SER   157     -19.044  -6.214  -7.020  1.00 10.00      B   
ATOM   3678  HN  SER   157     -19.356  -5.294  -7.144  1.00 10.00      B   
ATOM   3679  CA  SER   157     -17.891  -6.685  -7.760  1.00 10.00      B   
ATOM   3680  CB  SER   157     -18.325  -7.124  -9.160  1.00 10.00      B   
ATOM   3681  OG  SER   157     -19.452  -6.373  -9.595  1.00 10.00      B   
ATOM   3682  HG  SER   157     -20.188  -6.514  -8.980  1.00 10.00      B   
ATOM   3683  C   SER   157     -16.807  -5.621  -7.849  1.00 10.00      B   
ATOM   3684  O   SER   157     -15.619  -5.933  -7.820  1.00 10.00      B   
ATOM   3685  N   HIS   158     -17.218  -4.364  -7.919  1.00 10.00      B   
ATOM   3686  HN  HIS   158     -18.176  -4.170  -7.889  1.00 10.00      B   
ATOM   3687  CA  HIS   158     -16.270  -3.264  -8.033  1.00 10.00      B   
ATOM   3688  CB  HIS   158     -16.942  -2.000  -8.562  1.00 10.00      B   
ATOM   3689  CG  HIS   158     -17.390  -2.126  -9.989  1.00 10.00      B   
ATOM   3690  ND1 HIS   158     -16.547  -1.933 -11.069  1.00 10.00      B   
ATOM   3691  HD1 HIS   158     -15.595  -1.690 -11.020  1.00 10.00      B   
ATOM   3692  CD2 HIS   158     -18.595  -2.461 -10.511  1.00 10.00      B   
ATOM   3693  CE1 HIS   158     -17.221  -2.148 -12.187  1.00 10.00      B   
ATOM   3694  NE2 HIS   158     -18.461  -2.467 -11.875  1.00 10.00      B   
ATOM   3695  HE2 HIS   158     -19.176  -2.676 -12.518  1.00 10.00      B   
ATOM   3696  C   HIS   158     -15.494  -3.029  -6.737  1.00 10.00      B   
ATOM   3697  O   HIS   158     -14.318  -2.648  -6.770  1.00 10.00      B   
ATOM   3698  N   ILE   159     -16.143  -3.258  -5.596  1.00 10.00      B   
ATOM   3699  HN  ILE   159     -17.095  -3.505  -5.617  1.00 10.00      B   
ATOM   3700  CA  ILE   159     -15.471  -3.112  -4.310  1.00 10.00      B   
ATOM   3701  CB  ILE   159     -16.465  -2.862  -3.145  1.00 10.00      B   
ATOM   3702  CG1 ILE   159     -15.737  -2.245  -1.947  1.00 10.00      B   
ATOM   3703  CG2 ILE   159     -17.174  -4.148  -2.728  1.00 10.00      B   
ATOM   3704  CD1 ILE   159     -16.656  -1.821  -0.820  1.00 10.00      B   
ATOM   3705  C   ILE   159     -14.656  -4.374  -4.044  1.00 10.00      B   
ATOM   3706  O   ILE   159     -13.626  -4.347  -3.372  1.00 10.00      B   
ATOM   3707  N   CYS   160     -15.121  -5.473  -4.626  1.00 10.00      B   
ATOM   3708  HN  CYS   160     -15.929  -5.406  -5.171  1.00 10.00      B   
ATOM   3709  CA  CYS   160     -14.477  -6.767  -4.487  1.00 10.00      B   
ATOM   3710  C   CYS   160     -13.129  -6.753  -5.200  1.00 10.00      B   
ATOM   3711  O   CYS   160     -12.162  -7.357  -4.737  1.00 10.00      B   
ATOM   3712  CB  CYS   160     -15.385  -7.853  -5.078  1.00 10.00      B   
ATOM   3713  SG  CYS   160     -14.978  -9.557  -4.579  1.00 10.00      B   
ATOM   3714  N   ASP   161     -13.069  -6.032  -6.319  1.00 10.00      B   
ATOM   3715  HN  ASP   161     -13.876  -5.566  -6.629  1.00 10.00      B   
ATOM   3716  CA  ASP   161     -11.844  -5.925  -7.107  1.00 10.00      B   
ATOM   3717  CB  ASP   161     -12.087  -5.081  -8.357  1.00 10.00      B   
ATOM   3718  CG  ASP   161     -11.028  -5.304  -9.415  1.00 10.00      B   
ATOM   3719  OD1 ASP   161     -11.220  -6.199 -10.269  1.00 10.00      B   
ATOM   3720  OD2 ASP   161      -9.997  -4.596  -9.398  1.00 10.00      B   
ATOM   3721  C   ASP   161     -10.719  -5.309  -6.284  1.00 10.00      B   
ATOM   3722  O   ASP   161      -9.565  -5.735  -6.370  1.00 10.00      B   
ATOM   3723  N   PHE   162     -11.071  -4.312  -5.480  1.00 10.00      B   
ATOM   3724  HN  PHE   162     -12.009  -4.031  -5.456  1.00 10.00      B   
ATOM   3725  CA  PHE   162     -10.103  -3.633  -4.629  1.00 10.00      B   
ATOM   3726  CB  PHE   162     -10.762  -2.441  -3.913  1.00 10.00      B   
ATOM   3727  CG  PHE   162      -9.842  -1.612  -3.043  1.00 10.00      B   
ATOM   3728  CD1 PHE   162      -8.940  -0.717  -3.604  1.00 10.00      B   
ATOM   3729  CD2 PHE   162      -9.899  -1.710  -1.659  1.00 10.00      B   
ATOM   3730  CE1 PHE   162      -8.116   0.062  -2.802  1.00 10.00      B   
ATOM   3731  CE2 PHE   162      -9.078  -0.939  -0.853  1.00 10.00      B   
ATOM   3732  CZ  PHE   162      -8.184  -0.048  -1.421  1.00 10.00      B   
ATOM   3733  C   PHE   162      -9.519  -4.608  -3.617  1.00 10.00      B   
ATOM   3734  O   PHE   162      -8.315  -4.836  -3.594  1.00 10.00      B   
ATOM   3735  N   ILE   163     -10.387  -5.216  -2.820  1.00 10.00      B   
ATOM   3736  HN  ILE   163     -11.343  -5.026  -2.931  1.00 10.00      B   
ATOM   3737  CA  ILE   163      -9.971  -6.160  -1.783  1.00 10.00      B   
ATOM   3738  CB  ILE   163     -11.192  -6.697  -0.998  1.00 10.00      B   
ATOM   3739  CG1 ILE   163     -12.119  -5.553  -0.567  1.00 10.00      B   
ATOM   3740  CG2 ILE   163     -10.756  -7.519   0.206  1.00 10.00      B   
ATOM   3741  CD1 ILE   163     -11.464  -4.512   0.318  1.00 10.00      B   
ATOM   3742  C   ILE   163      -9.188  -7.344  -2.356  1.00 10.00      B   
ATOM   3743  O   ILE   163      -8.171  -7.752  -1.791  1.00 10.00      B   
ATOM   3744  N   ARG   164      -9.662  -7.858  -3.488  1.00 10.00      B   
ATOM   3745  HN  ARG   164     -10.457  -7.446  -3.892  1.00 10.00      B   
ATOM   3746  CA  ARG   164      -9.063  -9.016  -4.157  1.00 10.00      B   
ATOM   3747  CB  ARG   164      -9.646  -9.192  -5.561  1.00 10.00      B   
ATOM   3748  CG  ARG   164      -9.632 -10.626  -6.061  1.00 10.00      B   
ATOM   3749  CD  ARG   164     -10.348 -10.755  -7.395  1.00 10.00      B   
ATOM   3750  NE  ARG   164      -9.484 -10.399  -8.521  1.00 10.00      B   
ATOM   3751  HE  ARG   164      -8.665 -10.935  -8.643  1.00 10.00      B   
ATOM   3752  CZ  ARG   164      -9.728  -9.401  -9.369  1.00 10.00      B   
ATOM   3753  NH1 ARG   164     -10.812  -8.648  -9.221  1.00 10.00      B   
ATOM   3754 HH11 ARG   164     -11.477  -8.837  -8.441  1.00 10.00      B   
ATOM   3755 HH12 ARG   164     -11.001  -7.856  -9.884  1.00 10.00      B   
ATOM   3756  NH2 ARG   164      -8.892  -9.168 -10.375  1.00 10.00      B   
ATOM   3757 HH21 ARG   164      -9.077  -8.389 -11.045  1.00 10.00      B   
ATOM   3758 HH22 ARG   164      -8.046  -9.764 -10.501  1.00 10.00      B   
ATOM   3759  C   ARG   164      -7.534  -9.003  -4.211  1.00 10.00      B   
ATOM   3760  O   ARG   164      -6.878  -9.770  -3.504  1.00 10.00      B   
ATOM   3761  N   LYS   165      -6.957  -8.136  -5.035  1.00 10.00      B   
ATOM   3762  HN  LYS   165      -7.509  -7.515  -5.552  1.00 10.00      B   
ATOM   3763  CA  LYS   165      -5.506  -8.104  -5.168  1.00 10.00      B   
ATOM   3764  CB  LYS   165      -5.035  -7.875  -6.611  1.00 10.00      B   
ATOM   3765  CG  LYS   165      -5.280  -6.472  -7.139  1.00 10.00      B   
ATOM   3766  CD  LYS   165      -4.709  -6.298  -8.538  1.00 10.00      B   
ATOM   3767  CE  LYS   165      -3.247  -5.877  -8.508  1.00 10.00      B   
ATOM   3768  NZ  LYS   165      -2.359  -6.940  -7.968  1.00 10.00      B   
ATOM   3769  HZ1 LYS   165      -2.339  -6.899  -6.931  1.00 10.00      B   
ATOM   3770  HZ2 LYS   165      -1.392  -6.816  -8.323  1.00 10.00      B   
ATOM   3771  HZ3 LYS   165      -2.702  -7.886  -8.260  1.00 10.00      B   
ATOM   3772  C   LYS   165      -4.799  -7.190  -4.162  1.00 10.00      B   
ATOM   3773  O   LYS   165      -3.576  -7.248  -4.042  1.00 10.00      B   
ATOM   3774  N   THR   166      -5.552  -6.363  -3.432  1.00 10.00      B   
ATOM   3775  HN  THR   166      -6.523  -6.343  -3.569  1.00 10.00      B   
ATOM   3776  CA  THR   166      -4.946  -5.480  -2.429  1.00 10.00      B   
ATOM   3777  CB  THR   166      -5.945  -4.429  -1.880  1.00 10.00      B   
ATOM   3778  OG1 THR   166      -6.251  -3.497  -2.924  1.00 10.00      B   
ATOM   3779  HG1 THR   166      -7.099  -3.739  -3.320  1.00 10.00      B   
ATOM   3780  CG2 THR   166      -5.393  -3.670  -0.672  1.00 10.00      B   
ATOM   3781  C   THR   166      -4.352  -6.317  -1.301  1.00 10.00      B   
ATOM   3782  O   THR   166      -3.248  -6.050  -0.828  1.00 10.00      B   
ATOM   3783  N   LEU   167      -5.075  -7.359  -0.906  1.00 10.00      B   
ATOM   3784  HN  LEU   167      -5.948  -7.525  -1.323  1.00 10.00      B   
ATOM   3785  CA  LEU   167      -4.605  -8.254   0.139  1.00 10.00      B   
ATOM   3786  CB  LEU   167      -5.767  -9.045   0.740  1.00 10.00      B   
ATOM   3787  CG  LEU   167      -6.776  -8.229   1.550  1.00 10.00      B   
ATOM   3788  CD1 LEU   167      -7.884  -9.122   2.079  1.00 10.00      B   
ATOM   3789  CD2 LEU   167      -6.081  -7.508   2.693  1.00 10.00      B   
ATOM   3790  C   LEU   167      -3.547  -9.194  -0.425  1.00 10.00      B   
ATOM   3791  O   LEU   167      -2.644  -9.631   0.279  1.00 10.00      B   
ATOM   3792  N   ASN   168      -3.645  -9.466  -1.722  1.00 10.00      B   
ATOM   3793  HN  ASN   168      -4.382  -9.072  -2.236  1.00 10.00      B   
ATOM   3794  CA  ASN   168      -2.689 -10.339  -2.402  1.00 10.00      B   
ATOM   3795  CB  ASN   168      -3.287 -10.861  -3.717  1.00 10.00      B   
ATOM   3796  CG  ASN   168      -2.535 -12.048  -4.299  1.00 10.00      B   
ATOM   3797  OD1 ASN   168      -1.818 -12.759  -3.595  1.00 10.00      B   
ATOM   3798  ND2 ASN   168      -2.704 -12.281  -5.595  1.00 10.00      B   
ATOM   3799 HD21 ASN   168      -3.302 -11.679  -6.110  1.00 10.00      B   
ATOM   3800 HD22 ASN   168      -2.236 -13.044  -5.993  1.00 10.00      B   
ATOM   3801  C   ASN   168      -1.376  -9.591  -2.652  1.00 10.00      B   
ATOM   3802  O   ASN   168      -0.401 -10.150  -3.160  1.00 10.00      B   
ATOM   3803  N   ALA   169      -1.366  -8.314  -2.289  1.00 10.00      B   
ATOM   3804  HN  ALA   169      -2.183  -7.923  -1.913  1.00 10.00      B   
ATOM   3805  CA  ALA   169      -0.189  -7.471  -2.441  1.00 10.00      B   
ATOM   3806  CB  ALA   169      -0.376  -6.502  -3.601  1.00 10.00      B   
ATOM   3807  C   ALA   169       0.086  -6.713  -1.145  1.00 10.00      B   
ATOM   3808  O   ALA   169       0.838  -5.738  -1.125  1.00 10.00      B   
ATOM   3809  N   GLY   170      -0.529  -7.175  -0.065  1.00 10.00      B   
ATOM   3810  HN  GLY   170      -1.113  -7.959  -0.143  1.00 10.00      B   
ATOM   3811  CA  GLY   170      -0.357  -6.538   1.223  1.00 10.00      B   
ATOM   3812  C   GLY   170      -1.547  -6.788   2.122  1.00 10.00      B   
ATOM   3813  O   GLY   170      -2.450  -5.956   2.221  1.00 10.00      B   
ATOM   3814  N   ALA   171      -1.558  -7.947   2.759  1.00 10.00      B   
ATOM   3815  HN  ALA   171      -0.812  -8.569   2.628  1.00 10.00      B   
ATOM   3816  CA  ALA   171      -2.644  -8.322   3.652  1.00 10.00      B   
ATOM   3817  CB  ALA   171      -3.005  -9.787   3.455  1.00 10.00      B   
ATOM   3818  C   ALA   171      -2.267  -8.062   5.102  1.00 10.00      B   
ATOM   3819  O   ALA   171      -3.130  -7.961   5.974  1.00 10.00      B   
ATOM   3820  N   TYR   172      -0.971  -7.945   5.354  1.00 10.00      B   
ATOM   3821  HN  TYR   172      -0.330  -8.021   4.614  1.00 10.00      B   
ATOM   3822  CA  TYR   172      -0.478  -7.706   6.701  1.00 10.00      B   
ATOM   3823  CB  TYR   172       0.725  -8.603   7.000  1.00 10.00      B   
ATOM   3824  CG  TYR   172       0.397 -10.079   6.956  1.00 10.00      B   
ATOM   3825  CD1 TYR   172      -0.530 -10.626   7.831  1.00 10.00      B   
ATOM   3826  CD2 TYR   172       1.009 -10.923   6.037  1.00 10.00      B   
ATOM   3827  CE1 TYR   172      -0.841 -11.969   7.796  1.00 10.00      B   
ATOM   3828  CE2 TYR   172       0.704 -12.270   5.994  1.00 10.00      B   
ATOM   3829  CZ  TYR   172      -0.222 -12.787   6.877  1.00 10.00      B   
ATOM   3830  OH  TYR   172      -0.532 -14.124   6.839  1.00 10.00      B   
ATOM   3831  HH  TYR   172       0.227 -14.619   6.516  1.00 10.00      B   
ATOM   3832  C   TYR   172      -0.128  -6.238   6.908  1.00 10.00      B   
ATOM   3833  O   TYR   172       0.496  -5.872   7.906  1.00 10.00      B   
ATOM   3834  N   SER   173      -0.532  -5.408   5.956  1.00 10.00      B   
ATOM   3835  HN  SER   173      -1.013  -5.768   5.182  1.00 10.00      B   
ATOM   3836  CA  SER   173      -0.280  -3.977   6.023  1.00 10.00      B   
ATOM   3837  CB  SER   173      -0.763  -3.308   4.741  1.00 10.00      B   
ATOM   3838  OG  SER   173      -0.404  -4.088   3.613  1.00 10.00      B   
ATOM   3839  HG  SER   173      -0.140  -3.503   2.894  1.00 10.00      B   
ATOM   3840  C   SER   173      -0.966  -3.365   7.242  1.00 10.00      B   
ATOM   3841  O   SER   173      -2.164  -3.550   7.453  1.00 10.00      B   
ATOM   3842  N   LYS   174      -0.194  -2.637   8.034  1.00 10.00      B   
ATOM   3843  HN  LYS   174       0.748  -2.512   7.789  1.00 10.00      B   
ATOM   3844  CA  LYS   174      -0.687  -2.013   9.258  1.00 10.00      B   
ATOM   3845  CB  LYS   174       0.437  -1.250   9.953  1.00 10.00      B   
ATOM   3846  CG  LYS   174       1.224  -2.079  10.955  1.00 10.00      B   
ATOM   3847  CD  LYS   174       0.383  -2.412  12.179  1.00 10.00      B   
ATOM   3848  CE  LYS   174       0.033  -3.890  12.225  1.00 10.00      B   
ATOM   3849  NZ  LYS   174      -0.982  -4.194  13.267  1.00 10.00      B   
ATOM   3850  HZ1 LYS   174      -0.670  -3.837  14.190  1.00 10.00      B   
ATOM   3851  HZ2 LYS   174      -1.123  -5.220  13.338  1.00 10.00      B   
ATOM   3852  HZ3 LYS   174      -1.898  -3.742  13.021  1.00 10.00      B   
ATOM   3853  C   LYS   174      -1.905  -1.111   9.055  1.00 10.00      B   
ATOM   3854  O   LYS   174      -2.923  -1.282   9.724  1.00 10.00      B   
ATOM   3855  N   VAL   175      -1.816  -0.165   8.125  1.00 10.00      B   
ATOM   3856  HN  VAL   175      -0.995  -0.085   7.598  1.00 10.00      B   
ATOM   3857  CA  VAL   175      -2.926   0.761   7.881  1.00 10.00      B   
ATOM   3858  CB  VAL   175      -2.500   2.053   7.135  1.00 10.00      B   
ATOM   3859  CG1 VAL   175      -1.221   2.625   7.730  1.00 10.00      B   
ATOM   3860  CG2 VAL   175      -2.355   1.828   5.637  1.00 10.00      B   
ATOM   3861  C   VAL   175      -4.117   0.091   7.186  1.00 10.00      B   
ATOM   3862  O   VAL   175      -5.127   0.740   6.899  1.00 10.00      B   
ATOM   3863  N   VAL   176      -4.001  -1.207   6.935  1.00 10.00      B   
ATOM   3864  HN  VAL   176      -3.182  -1.674   7.205  1.00 10.00      B   
ATOM   3865  CA  VAL   176      -5.061  -1.960   6.282  1.00 10.00      B   
ATOM   3866  CB  VAL   176      -4.517  -2.762   5.078  1.00 10.00      B   
ATOM   3867  CG1 VAL   176      -5.597  -3.650   4.476  1.00 10.00      B   
ATOM   3868  CG2 VAL   176      -3.947  -1.824   4.025  1.00 10.00      B   
ATOM   3869  C   VAL   176      -5.729  -2.913   7.270  1.00 10.00      B   
ATOM   3870  O   VAL   176      -6.953  -2.932   7.391  1.00 10.00      B   
ATOM   3871  N   GLN   177      -4.907  -3.678   7.986  1.00 10.00      B   
ATOM   3872  HN  GLN   177      -3.938  -3.582   7.851  1.00 10.00      B   
ATOM   3873  CA  GLN   177      -5.382  -4.658   8.962  1.00 10.00      B   
ATOM   3874  CB  GLN   177      -4.195  -5.303   9.680  1.00 10.00      B   
ATOM   3875  CG  GLN   177      -3.565  -6.464   8.929  1.00 10.00      B   
ATOM   3876  CD  GLN   177      -4.126  -7.811   9.348  1.00 10.00      B   
ATOM   3877  OE1 GLN   177      -4.480  -8.023  10.509  1.00 10.00      B   
ATOM   3878  NE2 GLN   177      -4.204  -8.733   8.405  1.00 10.00      B   
ATOM   3879 HE21 GLN   177      -3.896  -8.497   7.499  1.00 10.00      B   
ATOM   3880 HE22 GLN   177      -4.580  -9.607   8.640  1.00 10.00      B   
ATOM   3881  C   GLN   177      -6.337  -4.053   9.988  1.00 10.00      B   
ATOM   3882  O   GLN   177      -7.396  -4.611  10.264  1.00 10.00      B   
ATOM   3883  N   GLU   178      -5.972  -2.898  10.530  1.00 10.00      B   
ATOM   3884  HN  GLU   178      -5.128  -2.484  10.249  1.00 10.00      B   
ATOM   3885  CA  GLU   178      -6.787  -2.239  11.547  1.00 10.00      B   
ATOM   3886  CB  GLU   178      -5.957  -1.221  12.337  1.00 10.00      B   
ATOM   3887  CG  GLU   178      -5.113  -1.828  13.447  1.00 10.00      B   
ATOM   3888  CD  GLU   178      -3.639  -1.896  13.101  1.00 10.00      B   
ATOM   3889  OE1 GLU   178      -3.185  -2.957  12.621  1.00 10.00      B   
ATOM   3890  OE2 GLU   178      -2.926  -0.891  13.329  1.00 10.00      B   
ATOM   3891  C   GLU   178      -8.053  -1.576  10.994  1.00 10.00      B   
ATOM   3892  O   GLU   178      -8.753  -0.880  11.731  1.00 10.00      B   
ATOM   3893  N   ARG   179      -8.361  -1.785   9.715  1.00 10.00      B   
ATOM   3894  HN  ARG   179      -7.786  -2.361   9.166  1.00 10.00      B   
ATOM   3895  CA  ARG   179      -9.550  -1.173   9.120  1.00 10.00      B   
ATOM   3896  CB  ARG   179      -9.222   0.214   8.566  1.00 10.00      B   
ATOM   3897  CG  ARG   179      -9.254   1.327   9.598  1.00 10.00      B   
ATOM   3898  CD  ARG   179      -8.850   2.655   8.986  1.00 10.00      B   
ATOM   3899  NE  ARG   179      -7.611   2.544   8.218  1.00 10.00      B   
ATOM   3900  HE  ARG   179      -7.366   1.650   7.890  1.00 10.00      B   
ATOM   3901  CZ  ARG   179      -6.809   3.567   7.950  1.00 10.00      B   
ATOM   3902  NH1 ARG   179      -7.115   4.781   8.385  1.00 10.00      B   
ATOM   3903 HH11 ARG   179      -7.981   4.930   8.946  1.00 10.00      B   
ATOM   3904 HH12 ARG   179      -6.493   5.586   8.181  1.00 10.00      B   
ATOM   3905  NH2 ARG   179      -5.705   3.371   7.244  1.00 10.00      B   
ATOM   3906 HH21 ARG   179      -5.465   2.407   6.902  1.00 10.00      B   
ATOM   3907 HH22 ARG   179      -5.069   4.166   7.028  1.00 10.00      B   
ATOM   3908  C   ARG   179     -10.165  -2.024   8.014  1.00 10.00      B   
ATOM   3909  O   ARG   179     -10.914  -1.507   7.181  1.00 10.00      B   
ATOM   3910  N   LEU   180      -9.870  -3.319   8.009  1.00 10.00      B   
ATOM   3911  HN  LEU   180      -9.295  -3.688   8.715  1.00 10.00      B   
ATOM   3912  CA  LEU   180     -10.403  -4.206   6.984  1.00 10.00      B   
ATOM   3913  CB  LEU   180      -9.408  -4.378   5.833  1.00 10.00      B   
ATOM   3914  CG  LEU   180      -9.949  -5.058   4.571  1.00 10.00      B   
ATOM   3915  CD1 LEU   180     -11.061  -4.230   3.947  1.00 10.00      B   
ATOM   3916  CD2 LEU   180      -8.834  -5.292   3.567  1.00 10.00      B   
ATOM   3917  C   LEU   180     -10.791  -5.562   7.557  1.00 10.00      B   
ATOM   3918  O   LEU   180      -9.945  -6.312   8.046  1.00 10.00      B   
ATOM   3919  N   VAL   181     -12.075  -5.873   7.455  1.00 10.00      B   
ATOM   3920  HN  VAL   181     -12.681  -5.230   7.022  1.00 10.00      B   
ATOM   3921  CA  VAL   181     -12.627  -7.129   7.954  1.00 10.00      B   
ATOM   3922  CB  VAL   181     -14.143  -7.205   7.662  1.00 10.00      B   
ATOM   3923  CG1 VAL   181     -14.721  -8.537   8.105  1.00 10.00      B   
ATOM   3924  CG2 VAL   181     -14.883  -6.056   8.323  1.00 10.00      B   
ATOM   3925  C   VAL   181     -11.948  -8.330   7.296  1.00 10.00      B   
ATOM   3926  O   VAL   181     -11.565  -9.292   7.965  1.00 10.00      B   
ATOM   3927  N   GLN   182     -11.802  -8.257   5.979  1.00 10.00      B   
ATOM   3928  HN  GLN   182     -12.127  -7.457   5.511  1.00 10.00      B   
ATOM   3929  CA  GLN   182     -11.192  -9.327   5.200  1.00 10.00      B   
ATOM   3930  CB  GLN   182     -11.278  -9.017   3.703  1.00 10.00      B   
ATOM   3931  CG  GLN   182     -12.671  -9.184   3.111  1.00 10.00      B   
ATOM   3932  CD  GLN   182     -13.681  -8.191   3.656  1.00 10.00      B   
ATOM   3933  OE1 GLN   182     -13.351  -7.042   3.954  1.00 10.00      B   
ATOM   3934  NE2 GLN   182     -14.916  -8.635   3.811  1.00 10.00      B   
ATOM   3935 HE21 GLN   182     -15.105  -9.566   3.567  1.00 10.00      B   
ATOM   3936 HE22 GLN   182     -15.589  -8.017   4.164  1.00 10.00      B   
ATOM   3937  C   GLN   182      -9.749  -9.589   5.614  1.00 10.00      B   
ATOM   3938  O   GLN   182      -9.273 -10.721   5.549  1.00 10.00      B   
ATOM   3939  N   ALA   183      -9.064  -8.546   6.056  1.00 10.00      B   
ATOM   3940  HN  ALA   183      -9.502  -7.672   6.108  1.00 10.00      B   
ATOM   3941  CA  ALA   183      -7.677  -8.676   6.482  1.00 10.00      B   
ATOM   3942  CB  ALA   183      -6.979  -7.324   6.446  1.00 10.00      B   
ATOM   3943  C   ALA   183      -7.603  -9.277   7.881  1.00 10.00      B   
ATOM   3944  O   ALA   183      -6.712 -10.073   8.183  1.00 10.00      B   
ATOM   3945  N   GLU   184      -8.561  -8.903   8.722  1.00 10.00      B   
ATOM   3946  HN  GLU   184      -9.251  -8.277   8.412  1.00 10.00      B   
ATOM   3947  CA  GLU   184      -8.617  -9.385  10.093  1.00 10.00      B   
ATOM   3948  CB  GLU   184      -9.728  -8.680  10.871  1.00 10.00      B   
ATOM   3949  CG  GLU   184      -9.399  -7.237  11.217  1.00 10.00      B   
ATOM   3950  CD  GLU   184     -10.472  -6.564  12.049  1.00 10.00      B   
ATOM   3951  OE1 GLU   184     -10.671  -6.966  13.214  1.00 10.00      B   
ATOM   3952  OE2 GLU   184     -11.111  -5.614  11.549  1.00 10.00      B   
ATOM   3953  C   GLU   184      -8.765 -10.904  10.165  1.00 10.00      B   
ATOM   3954  O   GLU   184      -8.261 -11.539  11.097  1.00 10.00      B   
ATOM   3955  N   TYR   185      -9.434 -11.492   9.177  1.00 10.00      B   
ATOM   3956  HN  TYR   185      -9.808 -10.944   8.453  1.00 10.00      B   
ATOM   3957  CA  TYR   185      -9.616 -12.939   9.156  1.00 10.00      B   
ATOM   3958  CB  TYR   185     -11.095 -13.366   9.191  1.00 10.00      B   
ATOM   3959  CG  TYR   185     -11.986 -12.875   8.060  1.00 10.00      B   
ATOM   3960  CD1 TYR   185     -11.623 -13.019   6.726  1.00 10.00      B   
ATOM   3961  CD2 TYR   185     -13.217 -12.292   8.338  1.00 10.00      B   
ATOM   3962  CE1 TYR   185     -12.457 -12.598   5.707  1.00 10.00      B   
ATOM   3963  CE2 TYR   185     -14.054 -11.865   7.326  1.00 10.00      B   
ATOM   3964  CZ  TYR   185     -13.670 -12.020   6.012  1.00 10.00      B   
ATOM   3965  OH  TYR   185     -14.508 -11.609   4.999  1.00 10.00      B   
ATOM   3966  HH  TYR   185     -15.254 -11.122   5.378  1.00 10.00      B   
ATOM   3967  C   TYR   185      -8.830 -13.623   8.035  1.00 10.00      B   
ATOM   3968  O   TYR   185      -9.183 -14.718   7.591  1.00 10.00      B   
ATOM   3969  N   TRP   186      -7.761 -12.976   7.589  1.00 10.00      B   
ATOM   3970  HN  TRP   186      -7.531 -12.104   7.975  1.00 10.00      B   
ATOM   3971  CA  TRP   186      -6.915 -13.532   6.540  1.00 10.00      B   
ATOM   3972  CB  TRP   186      -6.120 -12.421   5.850  1.00 10.00      B   
ATOM   3973  CG  TRP   186      -5.557 -12.816   4.518  1.00 10.00      B   
ATOM   3974  CD1 TRP   186      -4.272 -13.185   4.246  1.00 10.00      B   
ATOM   3975  CD2 TRP   186      -6.262 -12.874   3.273  1.00 10.00      B   
ATOM   3976  NE1 TRP   186      -4.132 -13.465   2.910  1.00 10.00      B   
ATOM   3977  HE1 TRP   186      -3.302 -13.750   2.474  1.00 10.00      B   
ATOM   3978  CE2 TRP   186      -5.342 -13.284   2.291  1.00 10.00      B   
ATOM   3979  CE3 TRP   186      -7.584 -12.622   2.896  1.00 10.00      B   
ATOM   3980  CZ2 TRP   186      -5.700 -13.442   0.955  1.00 10.00      B   
ATOM   3981  CZ3 TRP   186      -7.938 -12.780   1.570  1.00 10.00      B   
ATOM   3982  CH2 TRP   186      -7.000 -13.188   0.615  1.00 10.00      B   
ATOM   3983  C   TRP   186      -5.963 -14.560   7.145  1.00 10.00      B   
ATOM   3984  O   TRP   186      -5.444 -14.361   8.248  1.00 10.00      B   
ATOM   3985  N   HIS   187      -5.738 -15.659   6.436  1.00 10.00      B   
ATOM   3986  HN  HIS   187      -6.174 -15.768   5.560  1.00 10.00      B   
ATOM   3987  CA  HIS   187      -4.858 -16.708   6.932  1.00 10.00      B   
ATOM   3988  CB  HIS   187      -5.692 -17.853   7.526  1.00 10.00      B   
ATOM   3989  CG  HIS   187      -4.931 -18.837   8.375  1.00 10.00      B   
ATOM   3990  ND1 HIS   187      -5.555 -19.774   9.175  1.00 10.00      B   
ATOM   3991  HD1 HIS   187      -6.530 -19.887   9.275  1.00 10.00      B   
ATOM   3992  CD2 HIS   187      -3.598 -19.036   8.544  1.00 10.00      B   
ATOM   3993  CE1 HIS   187      -4.643 -20.501   9.796  1.00 10.00      B   
ATOM   3994  NE2 HIS   187      -3.449 -20.072   9.429  1.00 10.00      B   
ATOM   3995  HE2 HIS   187      -2.582 -20.443   9.747  1.00 10.00      B   
ATOM   3996  C   HIS   187      -3.942 -17.241   5.834  1.00 10.00      B   
ATOM   3997  O   HIS   187      -4.396 -17.905   4.905  1.00 10.00      B   
ATOM   3998  N   ASP   188      -2.658 -16.935   5.946  1.00 10.00      B   
ATOM   3999  HN  ASP   188      -2.363 -16.365   6.688  1.00 10.00      B   
ATOM   4000  CA  ASP   188      -1.668 -17.414   4.987  1.00 10.00      B   
ATOM   4001  CB  ASP   188      -0.539 -16.389   4.819  1.00 10.00      B   
ATOM   4002  CG  ASP   188       0.374 -16.678   3.640  1.00 10.00      B   
ATOM   4003  OD1 ASP   188       0.900 -17.805   3.554  1.00 10.00      B   
ATOM   4004  OD2 ASP   188       0.584 -15.767   2.808  1.00 10.00      B   
ATOM   4005  C   ASP   188      -1.108 -18.743   5.492  1.00 10.00      B   
ATOM   4006  O   ASP   188      -0.538 -18.803   6.581  1.00 10.00      B   
ATOM   4007  N   PRO   189      -1.294 -19.826   4.727  1.00 10.00      B   
ATOM   4008  CA  PRO   189      -0.823 -21.160   5.115  1.00 10.00      B   
ATOM   4009  CB  PRO   189      -1.610 -22.084   4.189  1.00 10.00      B   
ATOM   4010  CG  PRO   189      -1.863 -21.267   2.968  1.00 10.00      B   
ATOM   4011  CD  PRO   189      -1.986 -19.839   3.425  1.00 10.00      B   
ATOM   4012  C   PRO   189       0.677 -21.359   4.915  1.00 10.00      B   
ATOM   4013  O   PRO   189       1.247 -22.344   5.389  1.00 10.00      B   
ATOM   4014  N   ILE   190       1.313 -20.437   4.209  1.00 10.00      B   
ATOM   4015  HN  ILE   190       0.812 -19.664   3.857  1.00 10.00      B   
ATOM   4016  CA  ILE   190       2.742 -20.524   3.961  1.00 10.00      B   
ATOM   4017  CB  ILE   190       3.103 -20.061   2.532  1.00 10.00      B   
ATOM   4018  CG1 ILE   190       2.225 -20.780   1.504  1.00 10.00      B   
ATOM   4019  CG2 ILE   190       4.576 -20.321   2.245  1.00 10.00      B   
ATOM   4020  CD1 ILE   190       2.332 -20.216   0.103  1.00 10.00      B   
ATOM   4021  C   ILE   190       3.484 -19.669   4.980  1.00 10.00      B   
ATOM   4022  O   ILE   190       4.523 -20.065   5.514  1.00 10.00      B   
ATOM   4023  N   LYS   191       2.931 -18.498   5.255  1.00 10.00      B   
ATOM   4024  HN  LYS   191       2.100 -18.240   4.785  1.00 10.00      B   
ATOM   4025  CA  LYS   191       3.513 -17.575   6.218  1.00 10.00      B   
ATOM   4026  CB  LYS   191       3.451 -16.142   5.684  1.00 10.00      B   
ATOM   4027  CG  LYS   191       4.075 -15.954   4.312  1.00 10.00      B   
ATOM   4028  CD  LYS   191       3.894 -14.529   3.823  1.00 10.00      B   
ATOM   4029  CE  LYS   191       4.254 -14.399   2.353  1.00 10.00      B   
ATOM   4030  NZ  LYS   191       4.054 -13.010   1.861  1.00 10.00      B   
ATOM   4031  HZ1 LYS   191       4.781 -12.376   2.271  1.00 10.00      B   
ATOM   4032  HZ2 LYS   191       3.113 -12.666   2.135  1.00 10.00      B   
ATOM   4033  HZ3 LYS   191       4.131 -12.982   0.826  1.00 10.00      B   
ATOM   4034  C   LYS   191       2.764 -17.660   7.543  1.00 10.00      B   
ATOM   4035  O   LYS   191       2.241 -16.660   8.038  1.00 10.00      B   
ATOM   4036  N   GLU   192       2.720 -18.858   8.113  1.00 10.00      B   
ATOM   4037  HN  GLU   192       3.169 -19.611   7.673  1.00 10.00      B   
ATOM   4038  CA  GLU   192       2.022 -19.086   9.374  1.00 10.00      B   
ATOM   4039  CB  GLU   192       2.098 -20.561   9.770  1.00 10.00      B   
ATOM   4040  CG  GLU   192       1.172 -20.944  10.912  1.00 10.00      B   
ATOM   4041  CD  GLU   192      -0.067 -21.676  10.442  1.00 10.00      B   
ATOM   4042  OE1 GLU   192       0.003 -22.913  10.279  1.00 10.00      B   
ATOM   4043  OE2 GLU   192      -1.118 -21.026  10.250  1.00 10.00      B   
ATOM   4044  C   GLU   192       2.577 -18.209  10.497  1.00 10.00      B   
ATOM   4045  O   GLU   192       1.816 -17.620  11.267  1.00 10.00      B   
ATOM   4046  N   ASP   193       3.901 -18.108  10.571  1.00 10.00      B   
ATOM   4047  HN  ASP   193       4.455 -18.574   9.908  1.00 10.00      B   
ATOM   4048  CA  ASP   193       4.553 -17.309  11.606  1.00 10.00      B   
ATOM   4049  CB  ASP   193       6.068 -17.532  11.603  1.00 10.00      B   
ATOM   4050  CG  ASP   193       6.491 -18.700  12.468  1.00 10.00      B   
ATOM   4051  OD1 ASP   193       6.573 -18.535  13.705  1.00 10.00      B   
ATOM   4052  OD2 ASP   193       6.747 -19.790  11.919  1.00 10.00      B   
ATOM   4053  C   ASP   193       4.243 -15.832  11.431  1.00 10.00      B   
ATOM   4054  O   ASP   193       4.081 -15.094  12.406  1.00 10.00      B   
ATOM   4055  N   VAL   194       4.160 -15.403  10.179  1.00 10.00      B   
ATOM   4056  HN  VAL   194       4.307 -16.037   9.446  1.00 10.00      B   
ATOM   4057  CA  VAL   194       3.858 -14.016   9.870  1.00 10.00      B   
ATOM   4058  CB  VAL   194       4.102 -13.701   8.381  1.00 10.00      B   
ATOM   4059  CG1 VAL   194       3.835 -12.232   8.090  1.00 10.00      B   
ATOM   4060  CG2 VAL   194       5.524 -14.074   7.987  1.00 10.00      B   
ATOM   4061  C   VAL   194       2.407 -13.713  10.229  1.00 10.00      B   
ATOM   4062  O   VAL   194       2.101 -12.662  10.791  1.00 10.00      B   
ATOM   4063  N   TYR   195       1.526 -14.654   9.914  1.00 10.00      B   
ATOM   4064  HN  TYR   195       1.844 -15.468   9.463  1.00 10.00      B   
ATOM   4065  CA  TYR   195       0.104 -14.521  10.202  1.00 10.00      B   
ATOM   4066  CB  TYR   195      -0.656 -15.712   9.596  1.00 10.00      B   
ATOM   4067  CG  TYR   195      -1.848 -16.200  10.394  1.00 10.00      B   
ATOM   4068  CD1 TYR   195      -3.072 -15.546  10.329  1.00 10.00      B   
ATOM   4069  CD2 TYR   195      -1.750 -17.326  11.202  1.00 10.00      B   
ATOM   4070  CE1 TYR   195      -4.160 -15.997  11.051  1.00 10.00      B   
ATOM   4071  CE2 TYR   195      -2.832 -17.783  11.927  1.00 10.00      B   
ATOM   4072  CZ  TYR   195      -4.036 -17.116  11.847  1.00 10.00      B   
ATOM   4073  OH  TYR   195      -5.120 -17.573  12.562  1.00 10.00      B   
ATOM   4074  HH  TYR   195      -4.828 -17.880  13.427  1.00 10.00      B   
ATOM   4075  C   TYR   195      -0.143 -14.418  11.706  1.00 10.00      B   
ATOM   4076  O   TYR   195      -0.871 -13.534  12.168  1.00 10.00      B   
ATOM   4077  N   ARG   196       0.491 -15.309  12.461  1.00 10.00      B   
ATOM   4078  HN  ARG   196       1.076 -15.972  12.024  1.00 10.00      B   
ATOM   4079  CA  ARG   196       0.342 -15.350  13.911  1.00 10.00      B   
ATOM   4080  CB  ARG   196       1.206 -16.468  14.495  1.00 10.00      B   
ATOM   4081  CG  ARG   196       1.004 -16.700  15.984  1.00 10.00      B   
ATOM   4082  CD  ARG   196       2.115 -17.555  16.571  1.00 10.00      B   
ATOM   4083  NE  ARG   196       2.207 -18.864  15.927  1.00 10.00      B   
ATOM   4084  HE  ARG   196       1.421 -19.455  15.993  1.00 10.00      B   
ATOM   4085  CZ  ARG   196       3.277 -19.292  15.258  1.00 10.00      B   
ATOM   4086  NH1 ARG   196       4.346 -18.511  15.139  1.00 10.00      B   
ATOM   4087 HH11 ARG   196       4.354 -17.564  15.568  1.00 10.00      B   
ATOM   4088 HH12 ARG   196       5.191 -18.843  14.606  1.00 10.00      B   
ATOM   4089  NH2 ARG   196       3.279 -20.506  14.720  1.00 10.00      B   
ATOM   4090 HH21 ARG   196       4.115 -20.851  14.196  1.00 10.00      B   
ATOM   4091 HH22 ARG   196       2.441 -21.121  14.821  1.00 10.00      B   
ATOM   4092  C   ARG   196       0.717 -14.025  14.564  1.00 10.00      B   
ATOM   4093  O   ARG   196       0.022 -13.545  15.458  1.00 10.00      B   
ATOM   4094  N   ASN   197       1.804 -13.429  14.100  1.00 10.00      B   
ATOM   4095  HN  ASN   197       2.295 -13.838  13.354  1.00 10.00      B   
ATOM   4096  CA  ASN   197       2.286 -12.176  14.669  1.00 10.00      B   
ATOM   4097  CB  ASN   197       3.817 -12.158  14.707  1.00 10.00      B   
ATOM   4098  CG  ASN   197       4.379 -12.729  15.995  1.00 10.00      B   
ATOM   4099  OD1 ASN   197       3.745 -13.550  16.664  1.00 10.00      B   
ATOM   4100  ND2 ASN   197       5.574 -12.295  16.359  1.00 10.00      B   
ATOM   4101 HD21 ASN   197       6.022 -11.636  15.785  1.00 10.00      B   
ATOM   4102 HD22 ASN   197       5.968 -12.650  17.182  1.00 10.00      B   
ATOM   4103  C   ASN   197       1.760 -10.948  13.934  1.00 10.00      B   
ATOM   4104  O   ASN   197       2.306  -9.857  14.080  1.00 10.00      B   
ATOM   4105  N   HIS   198       0.701 -11.109  13.151  1.00 10.00      B   
ATOM   4106  HN  HIS   198       0.292 -11.997  13.062  1.00 10.00      B   
ATOM   4107  CA  HIS   198       0.141  -9.976  12.420  1.00 10.00      B   
ATOM   4108  CB  HIS   198       0.582  -9.966  10.956  1.00 10.00      B   
ATOM   4109  CG  HIS   198       1.784  -9.110  10.693  1.00 10.00      B   
ATOM   4110  ND1 HIS   198       1.697  -7.785  10.315  1.00 10.00      B   
ATOM   4111  HD1 HIS   198       0.863  -7.275  10.192  1.00 10.00      B   
ATOM   4112  CD2 HIS   198       3.107  -9.396  10.749  1.00 10.00      B   
ATOM   4113  CE1 HIS   198       2.911  -7.295  10.149  1.00 10.00      B   
ATOM   4114  NE2 HIS   198       3.782  -8.253  10.407  1.00 10.00      B   
ATOM   4115  HE2 HIS   198       4.761  -8.156  10.362  1.00 10.00      B   
ATOM   4116  C   HIS   198      -1.376  -9.882  12.534  1.00 10.00      B   
ATOM   4117  O   HIS   198      -1.916  -8.791  12.710  1.00 10.00      B   
ATOM   4118  N   SER   199      -2.062 -11.013  12.428  1.00 10.00      B   
ATOM   4119  HN  SER   199      -1.583 -11.859  12.282  1.00 10.00      B   
ATOM   4120  CA  SER   199      -3.518 -11.024  12.523  1.00 10.00      B   
ATOM   4121  CB  SER   199      -4.074 -12.424  12.249  1.00 10.00      B   
ATOM   4122  OG  SER   199      -5.487 -12.451  12.372  1.00 10.00      B   
ATOM   4123  HG  SER   199      -5.883 -12.364  11.496  1.00 10.00      B   
ATOM   4124  C   SER   199      -3.969 -10.524  13.892  1.00 10.00      B   
ATOM   4125  O   SER   199      -3.586 -11.079  14.926  1.00 10.00      B   
ATOM   4126  N   ILE   200      -4.770  -9.468  13.890  1.00 10.00      B   
ATOM   4127  HN  ILE   200      -5.024  -9.064  13.032  1.00 10.00      B   
ATOM   4128  CA  ILE   200      -5.265  -8.877  15.126  1.00 10.00      B   
ATOM   4129  CB  ILE   200      -5.380  -7.341  15.013  1.00 10.00      B   
ATOM   4130  CG1 ILE   200      -6.264  -6.949  13.822  1.00 10.00      B   
ATOM   4131  CG2 ILE   200      -3.999  -6.711  14.892  1.00 10.00      B   
ATOM   4132  CD1 ILE   200      -6.659  -5.488  13.803  1.00 10.00      B   
ATOM   4133  C   ILE   200      -6.616  -9.451  15.539  1.00 10.00      B   
ATOM   4134  O   ILE   200      -7.102  -9.175  16.636  1.00 10.00      B   
ATOM   4135  N   PHE   201      -7.215 -10.255  14.670  1.00 10.00      B   
ATOM   4136  HN  PHE   201      -6.776 -10.461  13.821  1.00 10.00      B   
ATOM   4137  CA  PHE   201      -8.517 -10.835  14.964  1.00 10.00      B   
ATOM   4138  CB  PHE   201      -9.585 -10.261  14.029  1.00 10.00      B   
ATOM   4139  CG  PHE   201     -10.970 -10.782  14.285  1.00 10.00      B   
ATOM   4140  CD1 PHE   201     -11.628 -10.486  15.469  1.00 10.00      B   
ATOM   4141  CD2 PHE   201     -11.614 -11.567  13.340  1.00 10.00      B   
ATOM   4142  CE1 PHE   201     -12.903 -10.962  15.705  1.00 10.00      B   
ATOM   4143  CE2 PHE   201     -12.888 -12.047  13.569  1.00 10.00      B   
ATOM   4144  CZ  PHE   201     -13.533 -11.745  14.755  1.00 10.00      B   
ATOM   4145  C   PHE   201      -8.503 -12.360  14.898  1.00 10.00      B   
ATOM   4146  O   PHE   201      -8.651 -13.028  15.922  1.00 10.00      B   
ATOM   4147  N   LEU   202      -8.315 -12.902  13.697  1.00 10.00      B   
ATOM   4148  HN  LEU   202      -8.182 -12.312  12.920  1.00 10.00      B   
ATOM   4149  CA  LEU   202      -8.310 -14.349  13.496  1.00 10.00      B   
ATOM   4150  CB  LEU   202      -8.023 -14.703  12.034  1.00 10.00      B   
ATOM   4151  CG  LEU   202      -8.242 -16.168  11.641  1.00 10.00      B   
ATOM   4152  CD1 LEU   202      -9.714 -16.539  11.749  1.00 10.00      B   
ATOM   4153  CD2 LEU   202      -7.720 -16.431  10.238  1.00 10.00      B   
ATOM   4154  C   LEU   202      -7.329 -15.064  14.420  1.00 10.00      B   
ATOM   4155  O   LEU   202      -7.703 -15.999  15.119  1.00 10.00      B   
ATOM   4156  N   ALA   203      -6.083 -14.604  14.438  1.00 10.00      B   
ATOM   4157  HN  ALA   203      -5.848 -13.837  13.868  1.00 10.00      B   
ATOM   4158  CA  ALA   203      -5.052 -15.217  15.276  1.00 10.00      B   
ATOM   4159  CB  ALA   203      -3.696 -14.578  15.018  1.00 10.00      B   
ATOM   4160  C   ALA   203      -5.400 -15.144  16.762  1.00 10.00      B   
ATOM   4161  O   ALA   203      -5.015 -16.018  17.541  1.00 10.00      B   
ATOM   4162  N   ASP   204      -6.143 -14.112  17.142  1.00 10.00      B   
ATOM   4163  HN  ASP   204      -6.450 -13.473  16.467  1.00 10.00      B   
ATOM   4164  CA  ASP   204      -6.534 -13.913  18.533  1.00 10.00      B   
ATOM   4165  CB  ASP   204      -6.966 -12.460  18.765  1.00 10.00      B   
ATOM   4166  CG  ASP   204      -7.485 -12.214  20.172  1.00 10.00      B   
ATOM   4167  OD1 ASP   204      -6.659 -12.119  21.107  1.00 10.00      B   
ATOM   4168  OD2 ASP   204      -8.720 -12.101  20.349  1.00 10.00      B   
ATOM   4169  C   ASP   204      -7.655 -14.861  18.947  1.00 10.00      B   
ATOM   4170  O   ASP   204      -7.552 -15.553  19.961  1.00 10.00      B   
ATOM   4171  N   ILE   205      -8.711 -14.912  18.146  1.00 10.00      B   
ATOM   4172  HN  ILE   205      -8.721 -14.365  17.328  1.00 10.00      B   
ATOM   4173  CA  ILE   205      -9.861 -15.757  18.451  1.00 10.00      B   
ATOM   4174  CB  ILE   205     -11.141 -15.269  17.744  1.00 10.00      B   
ATOM   4175  CG1 ILE   205     -10.980 -15.339  16.222  1.00 10.00      B   
ATOM   4176  CG2 ILE   205     -11.477 -13.852  18.186  1.00 10.00      B   
ATOM   4177  CD1 ILE   205     -12.270 -15.133  15.457  1.00 10.00      B   
ATOM   4178  C   ILE   205      -9.623 -17.230  18.129  1.00 10.00      B   
ATOM   4179  O   ILE   205     -10.426 -18.089  18.503  1.00 10.00      B   
ATOM   4180  N   ASN   206      -8.534 -17.522  17.432  1.00 10.00      B   
ATOM   4181  HN  ASN   206      -7.942 -16.794  17.138  1.00 10.00      B   
ATOM   4182  CA  ASN   206      -8.210 -18.902  17.074  1.00 10.00      B   
ATOM   4183  CB  ASN   206      -7.783 -19.025  15.609  1.00 10.00      B   
ATOM   4184  CG  ASN   206      -8.958 -19.265  14.680  1.00 10.00      B   
ATOM   4185  OD1 ASN   206     -10.075 -18.817  14.941  1.00 10.00      B   
ATOM   4186  ND2 ASN   206      -8.718 -19.975  13.588  1.00 10.00      B   
ATOM   4187 HD21 ASN   206      -7.806 -20.300  13.439  1.00 10.00      B   
ATOM   4188 HD22 ASN   206      -9.462 -20.147  12.975  1.00 10.00      B   
ATOM   4189  C   ASN   206      -7.151 -19.491  17.995  1.00 10.00      B   
ATOM   4190  O   ASN   206      -6.701 -20.618  17.793  1.00 10.00      B   
ATOM   4191  N   GLN   207      -6.760 -18.717  19.007  1.00 10.00      B   
ATOM   4192  HN  GLN   207      -7.154 -17.824  19.098  1.00 10.00      B   
ATOM   4193  CA  GLN   207      -5.760 -19.152  19.985  1.00 10.00      B   
ATOM   4194  CB  GLN   207      -6.263 -20.371  20.771  1.00 10.00      B   
ATOM   4195  CG  GLN   207      -7.647 -20.188  21.369  1.00 10.00      B   
ATOM   4196  CD  GLN   207      -7.601 -19.701  22.799  1.00 10.00      B   
ATOM   4197  OE1 GLN   207      -7.406 -18.518  23.055  1.00 10.00      B   
ATOM   4198  NE2 GLN   207      -7.792 -20.610  23.741  1.00 10.00      B   
ATOM   4199 HE21 GLN   207      -7.950 -21.542  23.461  1.00 10.00      B   
ATOM   4200 HE22 GLN   207      -7.780 -20.317  24.680  1.00 10.00      B   
ATOM   4201  C   GLN   207      -4.429 -19.473  19.313  1.00 10.00      B   
ATOM   4202  O   GLN   207      -3.749 -20.432  19.683  1.00 10.00      B   
ATOM   4203  N   GLU   208      -4.058 -18.666  18.329  1.00 10.00      B   
ATOM   4204  HN  GLU   208      -4.634 -17.905  18.089  1.00 10.00      B   
ATOM   4205  CA  GLU   208      -2.812 -18.873  17.606  1.00 10.00      B   
ATOM   4206  CB  GLU   208      -2.938 -18.404  16.154  1.00 10.00      B   
ATOM   4207  CG  GLU   208      -3.711 -19.352  15.250  1.00 10.00      B   
ATOM   4208  CD  GLU   208      -3.042 -20.706  15.111  1.00 10.00      B   
ATOM   4209  OE1 GLU   208      -1.802 -20.755  14.970  1.00 10.00      B   
ATOM   4210  OE2 GLU   208      -3.757 -21.729  15.141  1.00 10.00      B   
ATOM   4211  C   GLU   208      -1.656 -18.155  18.289  1.00 10.00      B   
ATOM   4212  O   GLU   208      -0.523 -18.637  18.284  1.00 10.00      B   
ATOM   4213  N   ARG   209      -1.950 -17.015  18.896  1.00 10.00      B   
ATOM   4214  HN  ARG   209      -2.882 -16.700  18.904  1.00 10.00      B   
ATOM   4215  CA  ARG   209      -0.931 -16.226  19.571  1.00 10.00      B   
ATOM   4216  CB  ARG   209      -0.946 -14.788  19.046  1.00 10.00      B   
ATOM   4217  CG  ARG   209       0.348 -14.028  19.277  1.00 10.00      B   
ATOM   4218  CD  ARG   209       0.392 -12.750  18.459  1.00 10.00      B   
ATOM   4219  NE  ARG   209      -0.672 -11.818  18.830  1.00 10.00      B   
ATOM   4220  HE  ARG   209      -0.710 -11.530  19.773  1.00 10.00      B   
ATOM   4221  CZ  ARG   209      -1.583 -11.346  17.980  1.00 10.00      B   
ATOM   4222  NH1 ARG   209      -1.567 -11.716  16.705  1.00 10.00      B   
ATOM   4223 HH11 ARG   209      -0.838 -12.386  16.357  1.00 10.00      B   
ATOM   4224 HH12 ARG   209      -2.285 -11.345  16.041  1.00 10.00      B   
ATOM   4225  NH2 ARG   209      -2.514 -10.506  18.413  1.00 10.00      B   
ATOM   4226 HH21 ARG   209      -3.232 -10.128  17.758  1.00 10.00      B   
ATOM   4227 HH22 ARG   209      -2.536 -10.223  19.418  1.00 10.00      B   
ATOM   4228  C   ARG   209      -1.144 -16.255  21.080  1.00 10.00      B   
ATOM   4229  O   ARG   209      -1.298 -15.216  21.723  1.00 10.00      B   
ATOM   4230  N   GLY   210      -1.166 -17.457  21.635  1.00 10.00      B   
ATOM   4231  HN  GLY   210      -1.051 -18.248  21.068  1.00 10.00      B   
ATOM   4232  CA  GLY   210      -1.362 -17.612  23.060  1.00 10.00      B   
ATOM   4233  C   GLY   210      -2.714 -18.211  23.380  1.00 10.00      B   
ATOM   4234  O   GLY   210      -3.746 -17.691  22.951  1.00 10.00      B   
ATOM   4235  N   ILE   211      -2.708 -19.306  24.124  1.00 10.00      B   
ATOM   4236  HN  ILE   211      -1.851 -19.667  24.435  1.00 10.00      B   
ATOM   4237  CA  ILE   211      -3.937 -19.986  24.503  1.00 10.00      B   
ATOM   4238  CB  ILE   211      -3.667 -21.443  24.937  1.00 10.00      B   
ATOM   4239  CG1 ILE   211      -2.850 -22.170  23.864  1.00 10.00      B   
ATOM   4240  CG2 ILE   211      -4.974 -22.179  25.205  1.00 10.00      B   
ATOM   4241  CD1 ILE   211      -2.293 -23.506  24.309  1.00 10.00      B   
ATOM   4242  C   ILE   211      -4.631 -19.240  25.635  1.00 10.00      B   
ATOM   4243  O   ILE   211      -4.180 -19.265  26.782  1.00 10.00      B   
ATOM   4244  N   ASN   212      -5.715 -18.563  25.298  1.00 10.00      B   
ATOM   4245  HN  ASN   212      -6.014 -18.571  24.360  1.00 10.00      B   
ATOM   4246  CA  ASN   212      -6.482 -17.807  26.276  1.00 10.00      B   
ATOM   4247  CB  ASN   212      -7.264 -16.685  25.583  1.00 10.00      B   
ATOM   4248  CG  ASN   212      -7.826 -15.653  26.544  1.00 10.00      B   
ATOM   4249  OD1 ASN   212      -8.187 -15.962  27.680  1.00 10.00      B   
ATOM   4250  ND2 ASN   212      -7.909 -14.413  26.091  1.00 10.00      B   
ATOM   4251 HD21 ASN   212      -7.607 -14.233  25.175  1.00 10.00      B   
ATOM   4252 HD22 ASN   212      -8.268 -13.724  26.689  1.00 10.00      B   
ATOM   4253  C   ASN   212      -7.430 -18.739  27.020  1.00 10.00      B   
ATOM   4254  O   ASN   212      -8.210 -19.470  26.403  1.00 10.00      B   
ATOM   4255  N   GLU   213      -7.351 -18.709  28.342  1.00 10.00      B   
ATOM   4256  HN  GLU   213      -6.713 -18.095  28.767  1.00 10.00      B   
ATOM   4257  CA  GLU   213      -8.184 -19.552  29.188  1.00 10.00      B   
ATOM   4258  CB  GLU   213      -7.779 -19.362  30.650  1.00 10.00      B   
ATOM   4259  CG  GLU   213      -8.253 -20.459  31.585  1.00 10.00      B   
ATOM   4260  CD  GLU   213      -7.592 -21.788  31.299  1.00 10.00      B   
ATOM   4261  OE1 GLU   213      -8.314 -22.785  31.093  1.00 10.00      B   
ATOM   4262  OE2 GLU   213      -6.345 -21.844  31.279  1.00 10.00      B   
ATOM   4263  C   GLU   213      -9.663 -19.219  29.017  1.00 10.00      B   
ATOM   4264  O   GLU   213     -10.510 -20.114  28.974  1.00 10.00      B   
ATOM   4265  N   SER   214      -9.957 -17.930  28.904  1.00 10.00      B   
ATOM   4266  HN  SER   214      -9.227 -17.270  28.922  1.00 10.00      B   
ATOM   4267  CA  SER   214     -11.324 -17.456  28.758  1.00 10.00      B   
ATOM   4268  CB  SER   214     -11.353 -15.926  28.812  1.00 10.00      B   
ATOM   4269  OG  SER   214     -10.459 -15.430  29.798  1.00 10.00      B   
ATOM   4270  HG  SER   214     -10.644 -14.493  29.951  1.00 10.00      B   
ATOM   4271  C   SER   214     -11.961 -17.948  27.461  1.00 10.00      B   
ATOM   4272  O   SER   214     -13.116 -18.365  27.451  1.00 10.00      B   
ATOM   4273  N   TYR   215     -11.193 -17.936  26.378  1.00 10.00      B   
ATOM   4274  HN  TYR   215     -10.262 -17.648  26.459  1.00 10.00      B   
ATOM   4275  CA  TYR   215     -11.699 -18.356  25.075  1.00 10.00      B   
ATOM   4276  CB  TYR   215     -10.673 -18.080  23.973  1.00 10.00      B   
ATOM   4277  CG  TYR   215     -10.532 -16.621  23.590  1.00 10.00      B   
ATOM   4278  CD1 TYR   215     -11.433 -15.664  24.038  1.00 10.00      B   
ATOM   4279  CD2 TYR   215      -9.491 -16.203  22.770  1.00 10.00      B   
ATOM   4280  CE1 TYR   215     -11.301 -14.334  23.677  1.00 10.00      B   
ATOM   4281  CE2 TYR   215      -9.351 -14.880  22.408  1.00 10.00      B   
ATOM   4282  CZ  TYR   215     -10.256 -13.949  22.862  1.00 10.00      B   
ATOM   4283  OH  TYR   215     -10.117 -12.627  22.500  1.00 10.00      B   
ATOM   4284  HH  TYR   215      -9.610 -12.569  21.666  1.00 10.00      B   
ATOM   4285  C   TYR   215     -12.105 -19.827  25.052  1.00 10.00      B   
ATOM   4286  O   TYR   215     -13.091 -20.192  24.415  1.00 10.00      B   
ATOM   4287  N   LYS   216     -11.353 -20.664  25.757  1.00 10.00      B   
ATOM   4288  HN  LYS   216     -10.589 -20.314  26.263  1.00 10.00      B   
ATOM   4289  CA  LYS   216     -11.640 -22.096  25.791  1.00 10.00      B   
ATOM   4290  CB  LYS   216     -10.412 -22.891  26.250  1.00 10.00      B   
ATOM   4291  CG  LYS   216     -10.404 -24.349  25.803  1.00 10.00      B   
ATOM   4292  CD  LYS   216      -9.068 -25.008  26.114  1.00 10.00      B   
ATOM   4293  CE  LYS   216      -8.855 -26.274  25.297  1.00 10.00      B   
ATOM   4294  NZ  LYS   216      -9.370 -27.486  25.984  1.00 10.00      B   
ATOM   4295  HZ1 LYS   216      -8.807 -27.681  26.836  1.00 10.00      B   
ATOM   4296  HZ2 LYS   216      -9.310 -28.312  25.347  1.00 10.00      B   
ATOM   4297  HZ3 LYS   216     -10.362 -27.348  26.260  1.00 10.00      B   
ATOM   4298  C   LYS   216     -12.846 -22.423  26.669  1.00 10.00      B   
ATOM   4299  O   LYS   216     -13.701 -23.220  26.285  1.00 10.00      B   
ATOM   4300  N   LYS   217     -12.929 -21.791  27.833  1.00 10.00      B   
ATOM   4301  HN  LYS   217     -12.238 -21.138  28.078  1.00 10.00      B   
ATOM   4302  CA  LYS   217     -14.026 -22.055  28.760  1.00 10.00      B   
ATOM   4303  CB  LYS   217     -13.639 -21.693  30.196  1.00 10.00      B   
ATOM   4304  CG  LYS   217     -12.720 -22.711  30.857  1.00 10.00      B   
ATOM   4305  CD  LYS   217     -12.552 -22.434  32.342  1.00 10.00      B   
ATOM   4306  CE  LYS   217     -11.648 -21.237  32.585  1.00 10.00      B   
ATOM   4307  NZ  LYS   217     -11.531 -20.916  34.031  1.00 10.00      B   
ATOM   4308  HZ1 LYS   217     -11.282 -21.770  34.571  1.00 10.00      B   
ATOM   4309  HZ2 LYS   217     -12.435 -20.545  34.389  1.00 10.00      B   
ATOM   4310  HZ3 LYS   217     -10.793 -20.197  34.180  1.00 10.00      B   
ATOM   4311  C   LYS   217     -15.330 -21.373  28.354  1.00 10.00      B   
ATOM   4312  O   LYS   217     -16.416 -21.839  28.702  1.00 10.00      B   
ATOM   4313  N   ASN   218     -15.234 -20.275  27.619  1.00 10.00      B   
ATOM   4314  HN  ASN   218     -14.345 -19.934  27.372  1.00 10.00      B   
ATOM   4315  CA  ASN   218     -16.428 -19.554  27.184  1.00 10.00      B   
ATOM   4316  CB  ASN   218     -16.144 -18.068  26.953  1.00 10.00      B   
ATOM   4317  CG  ASN   218     -15.990 -17.296  28.248  1.00 10.00      B   
ATOM   4318  OD1 ASN   218     -16.512 -17.695  29.292  1.00 10.00      B   
ATOM   4319  ND2 ASN   218     -15.277 -16.184  28.189  1.00 10.00      B   
ATOM   4320 HD21 ASN   218     -14.895 -15.927  27.322  1.00 10.00      B   
ATOM   4321 HD22 ASN   218     -15.157 -15.667  29.012  1.00 10.00      B   
ATOM   4322  C   ASN   218     -17.048 -20.181  25.943  1.00 10.00      B   
ATOM   4323  O   ASN   218     -18.156 -19.825  25.546  1.00 10.00      B   
ATOM   4324  N   LEU   219     -16.340 -21.128  25.343  1.00 10.00      B   
ATOM   4325  HN  LEU   219     -15.466 -21.381  25.709  1.00 10.00      B   
ATOM   4326  CA  LEU   219     -16.834 -21.801  24.149  1.00 10.00      B   
ATOM   4327  CB  LEU   219     -15.681 -22.199  23.220  1.00 10.00      B   
ATOM   4328  CG  LEU   219     -16.062 -22.517  21.769  1.00 10.00      B   
ATOM   4329  CD1 LEU   219     -16.748 -21.326  21.117  1.00 10.00      B   
ATOM   4330  CD2 LEU   219     -14.840 -22.934  20.969  1.00 10.00      B   
ATOM   4331  C   LEU   219     -17.685 -23.016  24.517  1.00 10.00      B   
ATOM   4332  O   LEU   219     -18.071 -23.808  23.657  1.00 10.00      B   
ATOM   4333  N   ALA   221     -17.980 -23.160  25.802  1.00 10.00      B   
ATOM   4334  HN  ALA   221     -17.647 -22.500  26.447  1.00 10.00      B   
ATOM   4335  CA  ALA   221     -18.793 -24.271  26.276  1.00 10.00      B   
ATOM   4336  CB  ALA   221     -18.526 -24.537  27.749  1.00 10.00      B   
ATOM   4337  C   ALA   221     -20.271 -23.980  26.037  1.00 10.00      B   
ATOM   4338  O   ALA   221     -20.991 -23.552  26.942  1.00 10.00      B   
ATOM   4339  N   LEU   222     -20.710 -24.193  24.806  1.00 10.00      B   
ATOM   4340  HN  LEU   222     -20.082 -24.518  24.125  1.00 10.00      B   
ATOM   4341  CA  LEU   222     -22.092 -23.944  24.431  1.00 10.00      B   
ATOM   4342  CB  LEU   222     -22.150 -23.266  23.062  1.00 10.00      B   
ATOM   4343  CG  LEU   222     -21.439 -21.916  22.946  1.00 10.00      B   
ATOM   4344  CD1 LEU   222     -21.324 -21.502  21.488  1.00 10.00      B   
ATOM   4345  CD2 LEU   222     -22.173 -20.851  23.747  1.00 10.00      B   
ATOM   4346  C   LEU   222     -22.902 -25.233  24.405  1.00 10.00      B   
ATOM   4347  O   LEU   222     -22.409 -26.300  24.779  1.00 10.00      B   
ATOM   4348  N   LYS   223     -24.150 -25.121  23.973  1.00 10.00      B   
ATOM   4349  HN  LYS   223     -24.482 -24.235  23.699  1.00 10.00      B   
ATOM   4350  CA  LYS   223     -25.041 -26.266  23.883  1.00 10.00      B   
ATOM   4351  CB  LYS   223     -26.486 -25.772  23.749  1.00 10.00      B   
ATOM   4352  CG  LYS   223     -27.544 -26.862  23.697  1.00 10.00      B   
ATOM   4353  CD  LYS   223     -28.916 -26.263  23.439  1.00 10.00      B   
ATOM   4354  CE  LYS   223     -29.978 -27.338  23.289  1.00 10.00      B   
ATOM   4355  NZ  LYS   223     -31.311 -26.754  22.988  1.00 10.00      B   
ATOM   4356  HZ1 LYS   223     -31.270 -26.198  22.110  1.00 10.00      B   
ATOM   4357  HZ2 LYS   223     -31.615 -26.133  23.763  1.00 10.00      B   
ATOM   4358  HZ3 LYS   223     -32.016 -27.508  22.873  1.00 10.00      B   
ATOM   4359  C   LYS   223     -24.655 -27.131  22.685  1.00 10.00      B   
ATOM   4360  O   LYS   223     -24.303 -28.302  22.837  1.00 10.00      B   
ATOM   4361  N   LYS   224     -24.724 -26.538  21.500  1.00 10.00      B   
ATOM   4362  HN  LYS   224     -25.027 -25.605  21.454  1.00 10.00      B   
ATOM   4363  CA  LYS   224     -24.371 -27.220  20.259  1.00 10.00      B   
ATOM   4364  CB  LYS   224     -25.618 -27.777  19.557  1.00 10.00      B   
ATOM   4365  CG  LYS   224     -25.935 -29.232  19.874  1.00 10.00      B   
ATOM   4366  CD  LYS   224     -26.919 -29.349  21.027  1.00 10.00      B   
ATOM   4367  CE  LYS   224     -27.338 -30.792  21.258  1.00 10.00      B   
ATOM   4368  NZ  LYS   224     -26.185 -31.657  21.613  1.00 10.00      B   
ATOM   4369  HZ1 LYS   224     -25.644 -31.234  22.394  1.00 10.00      B   
ATOM   4370  HZ2 LYS   224     -25.557 -31.774  20.793  1.00 10.00      B   
ATOM   4371  HZ3 LYS   224     -26.519 -32.595  21.909  1.00 10.00      B   
ATOM   4372  C   LYS   224     -23.644 -26.257  19.327  1.00 10.00      B   
ATOM   4373  O   LYS   224     -23.941 -25.058  19.306  1.00 10.00      B   
ATOM   4374  N   PHE   225     -22.710 -26.784  18.551  1.00 10.00      B   
ATOM   4375  HN  PHE   225     -22.536 -27.752  18.598  1.00 10.00      B   
ATOM   4376  CA  PHE   225     -21.937 -25.978  17.617  1.00 10.00      B   
ATOM   4377  CB  PHE   225     -20.447 -26.044  17.980  1.00 10.00      B   
ATOM   4378  CG  PHE   225     -19.572 -25.102  17.198  1.00 10.00      B   
ATOM   4379  CD1 PHE   225     -18.951 -25.515  16.029  1.00 10.00      B   
ATOM   4380  CD2 PHE   225     -19.369 -23.805  17.635  1.00 10.00      B   
ATOM   4381  CE1 PHE   225     -18.146 -24.652  15.310  1.00 10.00      B   
ATOM   4382  CE2 PHE   225     -18.565 -22.937  16.922  1.00 10.00      B   
ATOM   4383  CZ  PHE   225     -17.954 -23.360  15.758  1.00 10.00      B   
ATOM   4384  C   PHE   225     -22.153 -26.475  16.190  1.00 10.00      B   
ATOM   4385  O   PHE   225     -21.709 -27.569  15.830  1.00 10.00      B   
ATOM   4386  N   VAL   226     -22.853 -25.683  15.387  1.00 10.00      B   
ATOM   4387  HN  VAL   226     -23.199 -24.829  15.734  1.00 10.00      B   
ATOM   4388  CA  VAL   226     -23.119 -26.045  13.999  1.00 10.00      B   
ATOM   4389  CB  VAL   226     -24.627 -25.985  13.672  1.00 10.00      B   
ATOM   4390  CG1 VAL   226     -24.877 -26.313  12.208  1.00 10.00      B   
ATOM   4391  CG2 VAL   226     -25.411 -26.928  14.572  1.00 10.00      B   
ATOM   4392  C   VAL   226     -22.360 -25.124  13.049  1.00 10.00      B   
ATOM   4393  O   VAL   226     -22.337 -23.904  13.240  1.00 10.00      B   
ATOM   4394  N   VAL   228     -22.290 -25.277   8.799  1.00 10.00      B   
ATOM   4395  HN  VAL   228     -21.944 -24.356   8.778  1.00 10.00      B   
ATOM   4396  CA  VAL   228     -22.725 -25.894   7.551  1.00 10.00      B   
ATOM   4397  CB  VAL   228     -24.155 -25.453   7.173  1.00 10.00      B   
ATOM   4398  CG1 VAL   228     -24.633 -26.172   5.919  1.00 10.00      B   
ATOM   4399  CG2 VAL   228     -25.113 -25.698   8.328  1.00 10.00      B   
ATOM   4400  C   VAL   228     -21.769 -25.539   6.417  1.00 10.00      B   
ATOM   4401  O   VAL   228     -21.344 -24.390   6.294  1.00 10.00      B   
ATOM   4402  N   LYS   229     -21.428 -26.536   5.609  1.00 10.00      B   
ATOM   4403  HN  LYS   229     -21.795 -27.432   5.774  1.00 10.00      B   
ATOM   4404  CA  LYS   229     -20.527 -26.341   4.481  1.00 10.00      B   
ATOM   4405  CB  LYS   229     -19.350 -27.321   4.567  1.00 10.00      B   
ATOM   4406  CG  LYS   229     -18.274 -27.108   3.510  1.00 10.00      B   
ATOM   4407  CD  LYS   229     -17.140 -28.114   3.645  1.00 10.00      B   
ATOM   4408  CE  LYS   229     -17.594 -29.519   3.285  1.00 10.00      B   
ATOM   4409  NZ  LYS   229     -16.456 -30.475   3.211  1.00 10.00      B   
ATOM   4410  HZ1 LYS   229     -16.814 -31.450   3.140  1.00 10.00      B   
ATOM   4411  HZ2 LYS   229     -15.860 -30.399   4.061  1.00 10.00      B   
ATOM   4412  HZ3 LYS   229     -15.872 -30.272   2.374  1.00 10.00      B   
ATOM   4413  C   LYS   229     -21.276 -26.539   3.167  1.00 10.00      B   
ATOM   4414  O   LYS   229     -22.146 -27.412   3.060  1.00 10.00      B   
ATOM   4415  N   PHE   230     -20.949 -25.726   2.179  1.00 10.00      B   
ATOM   4416  HN  PHE   230     -20.254 -25.032   2.336  1.00 10.00      B   
ATOM   4417  CA  PHE   230     -21.577 -25.814   0.870  1.00 10.00      B   
ATOM   4418  CB  PHE   230     -21.830 -24.418   0.299  1.00 10.00      B   
ATOM   4419  CG  PHE   230     -22.786 -23.600   1.124  1.00 10.00      B   
ATOM   4420  CD1 PHE   230     -24.151 -23.820   1.050  1.00 10.00      B   
ATOM   4421  CD2 PHE   230     -22.321 -22.616   1.980  1.00 10.00      B   
ATOM   4422  CE1 PHE   230     -25.032 -23.077   1.809  1.00 10.00      B   
ATOM   4423  CE2 PHE   230     -23.198 -21.868   2.743  1.00 10.00      B   
ATOM   4424  CZ  PHE   230     -24.555 -22.099   2.658  1.00 10.00      B   
ATOM   4425  C   PHE   230     -20.721 -26.652  -0.078  1.00 10.00      B   
ATOM   4426  O   PHE   230     -19.579 -26.308  -0.376  1.00 10.00      B   
ATOM   4427  N   LEU   231     -21.289 -27.752  -0.558  1.00 10.00      B   
ATOM   4428  HN  LEU   231     -22.219 -27.956  -0.305  1.00 10.00      B   
ATOM   4429  CA  LEU   231     -20.579 -28.666  -1.450  1.00 10.00      B   
ATOM   4430  CB  LEU   231     -21.286 -30.022  -1.506  1.00 10.00      B   
ATOM   4431  CG  LEU   231     -21.249 -30.853  -0.221  1.00 10.00      B   
ATOM   4432  CD1 LEU   231     -21.998 -32.163  -0.414  1.00 10.00      B   
ATOM   4433  CD2 LEU   231     -19.812 -31.113   0.215  1.00 10.00      B   
ATOM   4434  C   LEU   231     -20.389 -28.103  -2.857  1.00 10.00      B   
ATOM   4435  O   LEU   231     -19.653 -28.673  -3.663  1.00 10.00      B   
ATOM   4436  N   ASN   232     -21.043 -26.989  -3.154  1.00 10.00      B   
ATOM   4437  HN  ASN   232     -21.601 -26.559  -2.470  1.00 10.00      B   
ATOM   4438  CA  ASN   232     -20.926 -26.374  -4.472  1.00 10.00      B   
ATOM   4439  CB  ASN   232     -22.224 -26.522  -5.272  1.00 10.00      B   
ATOM   4440  CG  ASN   232     -22.483 -27.941  -5.737  1.00 10.00      B   
ATOM   4441  OD1 ASN   232     -23.167 -28.715  -5.066  1.00 10.00      B   
ATOM   4442  ND2 ASN   232     -21.941 -28.295  -6.890  1.00 10.00      B   
ATOM   4443 HD21 ASN   232     -21.406 -27.630  -7.374  1.00 10.00      B   
ATOM   4444 HD22 ASN   232     -22.106 -29.204  -7.220  1.00 10.00      B   
ATOM   4445  C   ASN   232     -20.559 -24.907  -4.348  1.00 10.00      B   
ATOM   4446  O   ASN   232     -20.821 -24.112  -5.249  1.00 10.00      B   
ATOM   4447  N   ASP   233     -19.936 -24.562  -3.229  1.00 10.00      B   
ATOM   4448  HN  ASP   233     -19.737 -25.252  -2.560  1.00 10.00      B   
ATOM   4449  CA  ASP   233     -19.531 -23.184  -2.965  1.00 10.00      B   
ATOM   4450  CB  ASP   233     -19.026 -23.022  -1.527  1.00 10.00      B   
ATOM   4451  CG  ASP   233     -18.697 -21.579  -1.178  1.00 10.00      B   
ATOM   4452  OD1 ASP   233     -17.581 -21.114  -1.502  1.00 10.00      B   
ATOM   4453  OD2 ASP   233     -19.561 -20.897  -0.595  1.00 10.00      B   
ATOM   4454  C   ASP   233     -18.455 -22.719  -3.933  1.00 10.00      B   
ATOM   4455  O   ASP   233     -17.625 -23.507  -4.396  1.00 10.00      B   
ATOM   4456  N   SER   234     -18.497 -21.440  -4.253  1.00 10.00      B   
ATOM   4457  HN  SER   234     -19.220 -20.881  -3.887  1.00 10.00      B   
ATOM   4458  CA  SER   234     -17.516 -20.835  -5.132  1.00 10.00      B   
ATOM   4459  CB  SER   234     -17.991 -20.887  -6.586  1.00 10.00      B   
ATOM   4460  OG  SER   234     -19.406 -20.804  -6.672  1.00 10.00      B   
ATOM   4461  HG  SER   234     -19.800 -21.097  -5.836  1.00 10.00      B   
ATOM   4462  C   SER   234     -17.251 -19.403  -4.682  1.00 10.00      B   
ATOM   4463  O   SER   234     -16.949 -18.519  -5.487  1.00 10.00      B   
ATOM   4464  N   ILE   235     -17.358 -19.195  -3.376  1.00 10.00      B   
ATOM   4465  HN  ILE   235     -17.570 -19.962  -2.785  1.00 10.00      B   
ATOM   4466  CA  ILE   235     -17.153 -17.885  -2.774  1.00 10.00      B   
ATOM   4467  CB  ILE   235     -18.444 -17.406  -2.061  1.00 10.00      B   
ATOM   4468  CG1 ILE   235     -19.582 -17.178  -3.064  1.00 10.00      B   
ATOM   4469  CG2 ILE   235     -18.189 -16.152  -1.230  1.00 10.00      B   
ATOM   4470  CD1 ILE   235     -19.464 -15.895  -3.859  1.00 10.00      B   
ATOM   4471  C   ILE   235     -16.026 -17.944  -1.747  1.00 10.00      B   
ATOM   4472  O   ILE   235     -15.197 -17.035  -1.658  1.00 10.00      B   
ATOM   4473  N   VAL   236     -15.988 -19.026  -0.984  1.00 10.00      B   
ATOM   4474  HN  VAL   236     -16.651 -19.749  -1.134  1.00 10.00      B   
ATOM   4475  CA  VAL   236     -14.987 -19.193   0.059  1.00 10.00      B   
ATOM   4476  CB  VAL   236     -15.605 -19.851   1.314  1.00 10.00      B   
ATOM   4477  CG1 VAL   236     -14.645 -19.796   2.492  1.00 10.00      B   
ATOM   4478  CG2 VAL   236     -16.920 -19.180   1.672  1.00 10.00      B   
ATOM   4479  C   VAL   236     -13.797 -20.022  -0.417  1.00 10.00      B   
ATOM   4480  O   VAL   236     -13.954 -21.011  -1.136  1.00 10.00      B   
ATOM   4481  N   ASP   237     -12.604 -19.595  -0.028  1.00 10.00      B   
ATOM   4482  HN  ASP   237     -12.541 -18.785   0.517  1.00 10.00      B   
ATOM   4483  CA  ASP   237     -11.384 -20.301  -0.383  1.00 10.00      B   
ATOM   4484  CB  ASP   237     -10.684 -19.659  -1.578  1.00 10.00      B   
ATOM   4485  CG  ASP   237      -9.628 -20.575  -2.164  1.00 10.00      B   
ATOM   4486  OD1 ASP   237      -9.997 -21.488  -2.934  1.00 10.00      B   
ATOM   4487  OD2 ASP   237      -8.431 -20.394  -1.855  1.00 10.00      B   
ATOM   4488  C   ASP   237     -10.445 -20.342   0.813  1.00 10.00      B   
ATOM   4489  O   ASP   237      -9.895 -19.312   1.213  1.00 10.00      B   
ATOM   4490  N   PRO   238     -10.261 -21.528   1.411  1.00 10.00      B   
ATOM   4491  CA  PRO   238     -10.910 -22.760   0.959  1.00 10.00      B   
ATOM   4492  CB  PRO   238      -9.977 -23.834   1.506  1.00 10.00      B   
ATOM   4493  CG  PRO   238      -9.467 -23.258   2.784  1.00 10.00      B   
ATOM   4494  CD  PRO   238      -9.410 -21.761   2.590  1.00 10.00      B   
ATOM   4495  C   PRO   238     -12.306 -22.933   1.556  1.00 10.00      B   
ATOM   4496  O   PRO   238     -12.647 -22.308   2.562  1.00 10.00      B   
ATOM   4497  N   VAL   239     -13.095 -23.801   0.935  1.00 10.00      B   
ATOM   4498  HN  VAL   239     -12.750 -24.277   0.151  1.00 10.00      B   
ATOM   4499  CA  VAL   239     -14.457 -24.080   1.387  1.00 10.00      B   
ATOM   4500  CB  VAL   239     -15.239 -24.905   0.338  1.00 10.00      B   
ATOM   4501  CG1 VAL   239     -16.716 -24.977   0.692  1.00 10.00      B   
ATOM   4502  CG2 VAL   239     -15.051 -24.326  -1.057  1.00 10.00      B   
ATOM   4503  C   VAL   239     -14.420 -24.846   2.707  1.00 10.00      B   
ATOM   4504  O   VAL   239     -15.353 -24.790   3.509  1.00 10.00      B   
ATOM   4505  N   ASP   240     -13.310 -25.540   2.936  1.00 10.00      B   
ATOM   4506  HN  ASP   240     -12.603 -25.539   2.255  1.00 10.00      B   
ATOM   4507  CA  ASP   240     -13.117 -26.319   4.157  1.00 10.00      B   
ATOM   4508  CB  ASP   240     -11.756 -27.028   4.137  1.00 10.00      B   
ATOM   4509  CG  ASP   240     -11.726 -28.243   3.231  1.00 10.00      B   
ATOM   4510  OD1 ASP   240     -11.189 -28.140   2.110  1.00 10.00      B   
ATOM   4511  OD2 ASP   240     -12.238 -29.309   3.635  1.00 10.00      B   
ATOM   4512  C   ASP   240     -13.215 -25.440   5.400  1.00 10.00      B   
ATOM   4513  O   ASP   240     -13.475 -25.932   6.496  1.00 10.00      B   
ATOM   4514  N   SER   241     -13.029 -24.133   5.215  1.00 10.00      B   
ATOM   4515  HN  SER   241     -12.860 -23.804   4.309  1.00 10.00      B   
ATOM   4516  CA  SER   241     -13.080 -23.176   6.315  1.00 10.00      B   
ATOM   4517  CB  SER   241     -12.793 -21.763   5.794  1.00 10.00      B   
ATOM   4518  OG  SER   241     -12.266 -20.929   6.814  1.00 10.00      B   
ATOM   4519  HG  SER   241     -11.589 -20.347   6.430  1.00 10.00      B   
ATOM   4520  C   SER   241     -14.430 -23.216   7.031  1.00 10.00      B   
ATOM   4521  O   SER   241     -14.514 -22.949   8.235  1.00 10.00      B   
ATOM   4522  N   GLU   242     -15.479 -23.572   6.295  1.00 10.00      B   
ATOM   4523  HN  GLU   242     -15.347 -23.794   5.345  1.00 10.00      B   
ATOM   4524  CA  GLU   242     -16.819 -23.647   6.862  1.00 10.00      B   
ATOM   4525  CB  GLU   242     -17.867 -23.817   5.760  1.00 10.00      B   
ATOM   4526  CG  GLU   242     -17.747 -22.811   4.626  1.00 10.00      B   
ATOM   4527  CD  GLU   242     -18.917 -22.870   3.664  1.00 10.00      B   
ATOM   4528  OE1 GLU   242     -19.149 -23.943   3.068  1.00 10.00      B   
ATOM   4529  OE2 GLU   242     -19.608 -21.839   3.504  1.00 10.00      B   
ATOM   4530  C   GLU   242     -16.917 -24.789   7.871  1.00 10.00      B   
ATOM   4531  O   GLU   242     -17.756 -24.764   8.773  1.00 10.00      B   
ATOM   4532  N   TRP   243     -16.032 -25.773   7.725  1.00 10.00      B   
ATOM   4533  HN  TRP   243     -15.375 -25.718   6.996  1.00 10.00      B   
ATOM   4534  CA  TRP   243     -16.003 -26.929   8.614  1.00 10.00      B   
ATOM   4535  CB  TRP   243     -16.042 -28.229   7.810  1.00 10.00      B   
ATOM   4536  CG  TRP   243     -17.416 -28.801   7.646  1.00 10.00      B   
ATOM   4537  CD1 TRP   243     -18.605 -28.175   7.890  1.00 10.00      B   
ATOM   4538  CD2 TRP   243     -17.742 -30.123   7.204  1.00 10.00      B   
ATOM   4539  NE1 TRP   243     -19.650 -29.025   7.622  1.00 10.00      B   
ATOM   4540  HE1 TRP   243     -20.604 -28.805   7.719  1.00 10.00      B   
ATOM   4541  CE2 TRP   243     -19.146 -30.229   7.204  1.00 10.00      B   
ATOM   4542  CE3 TRP   243     -16.982 -31.228   6.814  1.00 10.00      B   
ATOM   4543  CZ2 TRP   243     -19.804 -31.395   6.819  1.00 10.00      B   
ATOM   4544  CZ3 TRP   243     -17.637 -32.383   6.435  1.00 10.00      B   
ATOM   4545  CH2 TRP   243     -19.034 -32.460   6.443  1.00 10.00      B   
ATOM   4546  C   TRP   243     -14.771 -26.905   9.512  1.00 10.00      B   
ATOM   4547  O   TRP   243     -14.328 -27.947   9.998  1.00 10.00      B   
ATOM   4548  N   PHE   244     -14.216 -25.707   9.702  1.00 10.00      B   
ATOM   4549  HN  PHE   244     -14.607 -24.934   9.244  1.00 10.00      B   
ATOM   4550  CA  PHE   244     -13.037 -25.501  10.552  1.00 10.00      B   
ATOM   4551  CB  PHE   244     -13.256 -26.039  11.971  1.00 10.00      B   
ATOM   4552  CG  PHE   244     -13.197 -24.987  13.044  1.00 10.00      B   
ATOM   4553  CD1 PHE   244     -12.069 -24.198  13.199  1.00 10.00      B   
ATOM   4554  CD2 PHE   244     -14.266 -24.793  13.902  1.00 10.00      B   
ATOM   4555  CE1 PHE   244     -12.010 -23.233  14.187  1.00 10.00      B   
ATOM   4556  CE2 PHE   244     -14.214 -23.830  14.892  1.00 10.00      B   
ATOM   4557  CZ  PHE   244     -13.084 -23.049  15.035  1.00 10.00      B   
ATOM   4558  C   PHE   244     -11.756 -26.072   9.941  1.00 10.00      B   
ATOM   4559  O   PHE   244     -10.745 -26.218  10.628  1.00 10.00      B   
ATOM   4560  N   GLY   245     -11.799 -26.376   8.652  1.00 10.00      B   
ATOM   4561  HN  GLY   245     -12.628 -26.225   8.147  1.00 10.00      B   
ATOM   4562  CA  GLY   245     -10.636 -26.911   7.975  1.00 10.00      B   
ATOM   4563  C   GLY   245      -9.898 -25.828   7.219  1.00 10.00      B   
ATOM   4564  O   GLY   245     -10.435 -24.738   7.012  1.00 10.00      B   
ATOM   4565  N   PHE   246      -8.674 -26.116   6.802  1.00 10.00      B   
ATOM   4566  HN  PHE   246      -8.301 -27.007   6.981  1.00 10.00      B   
ATOM   4567  CA  PHE   246      -7.874 -25.144   6.072  1.00 10.00      B   
ATOM   4568  CB  PHE   246      -7.271 -24.113   7.040  1.00 10.00      B   
ATOM   4569  CG  PHE   246      -6.941 -22.791   6.399  1.00 10.00      B   
ATOM   4570  CD1 PHE   246      -7.950 -21.952   5.960  1.00 10.00      B   
ATOM   4571  CD2 PHE   246      -5.624 -22.395   6.229  1.00 10.00      B   
ATOM   4572  CE1 PHE   246      -7.653 -20.742   5.363  1.00 10.00      B   
ATOM   4573  CE2 PHE   246      -5.321 -21.188   5.634  1.00 10.00      B   
ATOM   4574  CZ  PHE   246      -6.337 -20.361   5.199  1.00 10.00      B   
ATOM   4575  C   PHE   246      -6.767 -25.846   5.290  1.00 10.00      B   
ATOM   4576  O   PHE   246      -6.692 -27.073   5.278  1.00 10.00      B   
ATOM   4577  N   TYR   247      -5.926 -25.065   4.627  1.00 10.00      B   
ATOM   4578  HN  TYR   247      -6.047 -24.096   4.665  1.00 10.00      B   
ATOM   4579  CA  TYR   247      -4.818 -25.608   3.858  1.00 10.00      B   
ATOM   4580  CB  TYR   247      -4.210 -24.525   2.958  1.00 10.00      B   
ATOM   4581  CG  TYR   247      -5.083 -24.091   1.805  1.00 10.00      B   
ATOM   4582  CD1 TYR   247      -5.279 -24.918   0.708  1.00 10.00      B   
ATOM   4583  CD2 TYR   247      -5.705 -22.849   1.809  1.00 10.00      B   
ATOM   4584  CE1 TYR   247      -6.072 -24.525  -0.351  1.00 10.00      B   
ATOM   4585  CE2 TYR   247      -6.501 -22.446   0.752  1.00 10.00      B   
ATOM   4586  CZ  TYR   247      -6.680 -23.288  -0.325  1.00 10.00      B   
ATOM   4587  OH  TYR   247      -7.479 -22.901  -1.379  1.00 10.00      B   
ATOM   4588  HH  TYR   247      -7.565 -21.930  -1.394  1.00 10.00      B   
ATOM   4589  C   TYR   247      -3.739 -26.120   4.799  1.00 10.00      B   
ATOM   4590  O   TYR   247      -3.517 -25.545   5.869  1.00 10.00      B   
ATOM   4591  N   ARG   248      -3.082 -27.203   4.409  1.00 10.00      B   
ATOM   4592  HN  ARG   248      -3.321 -27.632   3.559  1.00 10.00      B   
ATOM   4593  CA  ARG   248      -2.011 -27.768   5.214  1.00 10.00      B   
ATOM   4594  CB  ARG   248      -1.562 -29.110   4.629  1.00 10.00      B   
ATOM   4595  CG  ARG   248      -0.346 -29.720   5.306  1.00 10.00      B   
ATOM   4596  CD  ARG   248      -0.346 -31.239   5.195  1.00 10.00      B   
ATOM   4597  NE  ARG   248      -0.782 -31.706   3.879  1.00 10.00      B   
ATOM   4598  HE  ARG   248      -1.746 -31.883   3.761  1.00 10.00      B   
ATOM   4599  CZ  ARG   248       0.034 -31.902   2.846  1.00 10.00      B   
ATOM   4600  NH1 ARG   248       1.335 -31.659   2.958  1.00 10.00      B   
ATOM   4601 HH11 ARG   248       1.968 -31.816   2.141  1.00 10.00      B   
ATOM   4602 HH12 ARG   248       1.730 -31.312   3.858  1.00 10.00      B   
ATOM   4603  NH2 ARG   248      -0.450 -32.350   1.694  1.00 10.00      B   
ATOM   4604 HH21 ARG   248      -1.476 -32.559   1.592  1.00 10.00      B   
ATOM   4605 HH22 ARG   248       0.188 -32.501   0.883  1.00 10.00      B   
ATOM   4606  C   ARG   248      -0.850 -26.780   5.274  1.00 10.00      B   
ATOM   4607  O   ARG   248      -0.390 -26.294   4.235  1.00 10.00      B   
ATOM   4608  N   SER   249      -0.406 -26.468   6.488  1.00 10.00      B   
ATOM   4609  HN  SER   249      -0.824 -26.884   7.271  1.00 10.00      B   
ATOM   4610  CA  SER   249       0.683 -25.524   6.700  1.00 10.00      B   
ATOM   4611  CB  SER   249       1.039 -25.453   8.183  1.00 10.00      B   
ATOM   4612  OG  SER   249      -0.120 -25.191   8.961  1.00 10.00      B   
ATOM   4613  HG  SER   249      -0.058 -24.292   9.334  1.00 10.00      B   
ATOM   4614  C   SER   249       1.909 -25.856   5.852  1.00 10.00      B   
ATOM   4615  O   SER   249       2.403 -26.989   5.855  1.00 10.00      B   
ATOM   4616  N   GLY   250       2.379 -24.862   5.111  1.00 10.00      B   
ATOM   4617  HN  GLY   250       1.933 -23.982   5.148  1.00 10.00      B   
ATOM   4618  CA  GLY   250       3.532 -25.046   4.256  1.00 10.00      B   
ATOM   4619  C   GLY   250       3.173 -24.943   2.790  1.00 10.00      B   
ATOM   4620  O   GLY   250       4.034 -24.676   1.954  1.00 10.00      B   
ATOM   4621  N   GLN   251       1.897 -25.143   2.477  1.00 10.00      B   
ATOM   4622  HN  GLN   251       1.252 -25.332   3.193  1.00 10.00      B   
ATOM   4623  CA  GLN   251       1.428 -25.079   1.097  1.00 10.00      B   
ATOM   4624  CB  GLN   251       1.470 -26.464   0.449  1.00 10.00      B   
ATOM   4625  CG  GLN   251       0.822 -27.583   1.252  1.00 10.00      B   
ATOM   4626  CD  GLN   251      -0.639 -27.777   0.910  1.00 10.00      B   
ATOM   4627  OE1 GLN   251      -0.979 -28.473  -0.044  1.00 10.00      B   
ATOM   4628  NE2 GLN   251      -1.515 -27.158   1.683  1.00 10.00      B   
ATOM   4629 HE21 GLN   251      -1.172 -26.612   2.430  1.00 10.00      B   
ATOM   4630 HE22 GLN   251      -2.472 -27.270   1.483  1.00 10.00      B   
ATOM   4631  C   GLN   251       0.028 -24.485   1.008  1.00 10.00      B   
ATOM   4632  O   GLN   251      -0.615 -24.245   2.031  1.00 10.00      B   
ATOM   4633  N   ALA   252      -0.446 -24.264  -0.215  1.00 10.00      B   
ATOM   4634  HN  ALA   252       0.116 -24.484  -1.001  1.00 10.00      B   
ATOM   4635  CA  ALA   252      -1.767 -23.692  -0.431  1.00 10.00      B   
ATOM   4636  CB  ALA   252      -1.639 -22.218  -0.785  1.00 10.00      B   
ATOM   4637  C   ALA   252      -2.526 -24.434  -1.529  1.00 10.00      B   
ATOM   4638  O   ALA   252      -3.396 -23.862  -2.191  1.00 10.00      B   
ATOM   4639  N   LYS   253      -2.207 -25.707  -1.719  1.00 10.00      B   
ATOM   4640  HN  LYS   253      -1.507 -26.114  -1.168  1.00 10.00      B   
ATOM   4641  CA  LYS   253      -2.872 -26.503  -2.742  1.00 10.00      B   
ATOM   4642  CB  LYS   253      -1.858 -27.272  -3.596  1.00 10.00      B   
ATOM   4643  CG  LYS   253      -2.480 -28.017  -4.771  1.00 10.00      B   
ATOM   4644  CD  LYS   253      -2.558 -29.513  -4.508  1.00 10.00      B   
ATOM   4645  CE  LYS   253      -3.763 -30.143  -5.195  1.00 10.00      B   
ATOM   4646  NZ  LYS   253      -3.769 -29.905  -6.663  1.00 10.00      B   
ATOM   4647  HZ1 LYS   253      -4.521 -30.466  -7.114  1.00 10.00      B   
ATOM   4648  HZ2 LYS   253      -2.855 -30.177  -7.077  1.00 10.00      B   
ATOM   4649  HZ3 LYS   253      -3.940 -28.899  -6.865  1.00 10.00      B   
ATOM   4650  C   LYS   253      -3.894 -27.464  -2.144  1.00 10.00      B   
ATOM   4651  O   LYS   253      -5.045 -27.502  -2.571  1.00 10.00      B   
ATOM   4652  N   GLU   254      -3.472 -28.238  -1.160  1.00 10.00      B   
ATOM   4653  HN  GLU   254      -2.543 -28.155  -0.843  1.00 10.00      B   
ATOM   4654  CA  GLU   254      -4.350 -29.213  -0.531  1.00 10.00      B   
ATOM   4655  CB  GLU   254      -3.618 -30.550  -0.409  1.00 10.00      B   
ATOM   4656  CG  GLU   254      -4.514 -31.745  -0.146  1.00 10.00      B   
ATOM   4657  CD  GLU   254      -3.713 -32.983   0.189  1.00 10.00      B   
ATOM   4658  OE1 GLU   254      -3.759 -33.954  -0.591  1.00 10.00      B   
ATOM   4659  OE2 GLU   254      -3.024 -32.983   1.235  1.00 10.00      B   
ATOM   4660  C   GLU   254      -4.827 -28.739   0.840  1.00 10.00      B   
ATOM   4661  O   GLU   254      -4.122 -28.007   1.540  1.00 10.00      B   
ATOM   4662  N   THR   255      -6.031 -29.149   1.216  1.00 10.00      B   
ATOM   4663  HN  THR   255      -6.555 -29.717   0.612  1.00 10.00      B   
ATOM   4664  CA  THR   255      -6.598 -28.778   2.501  1.00 10.00      B   
ATOM   4665  CB  THR   255      -8.026 -28.217   2.342  1.00 10.00      B   
ATOM   4666  OG1 THR   255      -8.764 -29.006   1.397  1.00 10.00      B   
ATOM   4667  HG1 THR   255      -9.697 -28.724   1.409  1.00 10.00      B   
ATOM   4668  CG2 THR   255      -7.987 -26.776   1.868  1.00 10.00      B   
ATOM   4669  C   THR   255      -6.635 -29.981   3.438  1.00 10.00      B   
ATOM   4670  O   THR   255      -6.456 -31.123   3.006  1.00 10.00      B   
ATOM   4671  N   ILE   256      -6.839 -29.722   4.719  1.00 10.00      B   
ATOM   4672  HN  ILE   256      -6.936 -28.786   5.010  1.00 10.00      B   
ATOM   4673  CA  ILE   256      -6.924 -30.778   5.715  1.00 10.00      B   
ATOM   4674  CB  ILE   256      -5.686 -30.824   6.638  1.00 10.00      B   
ATOM   4675  CG1 ILE   256      -5.183 -29.410   6.952  1.00 10.00      B   
ATOM   4676  CG2 ILE   256      -4.585 -31.679   6.025  1.00 10.00      B   
ATOM   4677  CD1 ILE   256      -4.131 -29.354   8.042  1.00 10.00      B   
ATOM   4678  C   ILE   256      -8.169 -30.586   6.567  1.00 10.00      B   
ATOM   4679  O   ILE   256      -8.512 -29.456   6.926  1.00 10.00      B   
ATOM   4680  N   PRO   257      -8.874 -31.681   6.882  1.00 10.00      B   
ATOM   4681  CA  PRO   257     -10.084 -31.627   7.703  1.00 10.00      B   
ATOM   4682  CB  PRO   257     -10.591 -33.073   7.694  1.00 10.00      B   
ATOM   4683  CG  PRO   257      -9.393 -33.897   7.369  1.00 10.00      B   
ATOM   4684  CD  PRO   257      -8.549 -33.054   6.459  1.00 10.00      B   
ATOM   4685  C   PRO   257      -9.761 -31.187   9.129  1.00 10.00      B   
ATOM   4686  O   PRO   257      -8.597 -31.201   9.540  1.00 10.00      B   
ATOM   4687  N   LEU   258     -10.790 -30.811   9.882  1.00 10.00      B   
ATOM   4688  HN  LEU   258     -11.695 -30.836   9.499  1.00 10.00      B   
ATOM   4689  CA  LEU   258     -10.612 -30.359  11.260  1.00 10.00      B   
ATOM   4690  CB  LEU   258     -11.970 -30.101  11.922  1.00 10.00      B   
ATOM   4691  CG  LEU   258     -11.942 -29.745  13.411  1.00 10.00      B   
ATOM   4692  CD1 LEU   258     -11.189 -28.443  13.639  1.00 10.00      B   
ATOM   4693  CD2 LEU   258     -13.353 -29.651  13.969  1.00 10.00      B   
ATOM   4694  C   LEU   258      -9.814 -31.373  12.076  1.00 10.00      B   
ATOM   4695  O   LEU   258      -8.953 -31.004  12.871  1.00 10.00      B   
ATOM   4696  N   GLN   259     -10.073 -32.650  11.829  1.00 10.00      B   
ATOM   4697  HN  GLN   259     -10.746 -32.872  11.150  1.00 10.00      B   
ATOM   4698  CA  GLN   259      -9.402 -33.737  12.537  1.00 10.00      B   
ATOM   4699  CB  GLN   259     -10.004 -35.089  12.136  1.00 10.00      B   
ATOM   4700  CG  GLN   259     -11.299 -35.459  12.853  1.00 10.00      B   
ATOM   4701  CD  GLN   259     -12.467 -34.555  12.499  1.00 10.00      B   
ATOM   4702  OE1 GLN   259     -12.512 -33.962  11.419  1.00 10.00      B   
ATOM   4703  NE2 GLN   259     -13.429 -34.454  13.401  1.00 10.00      B   
ATOM   4704 HE21 GLN   259     -13.337 -34.963  14.239  1.00 10.00      B   
ATOM   4705 HE22 GLN   259     -14.198 -33.883  13.198  1.00 10.00      B   
ATOM   4706  C   GLN   259      -7.886 -33.758  12.315  1.00 10.00      B   
ATOM   4707  O   GLN   259      -7.167 -34.455  13.027  1.00 10.00      B   
ATOM   4708  N   GLU   260      -7.398 -33.013  11.331  1.00 10.00      B   
ATOM   4709  HN  GLU   260      -8.009 -32.474  10.781  1.00 10.00      B   
ATOM   4710  CA  GLU   260      -5.966 -32.980  11.054  1.00 10.00      B   
ATOM   4711  CB  GLU   260      -5.667 -33.426   9.622  1.00 10.00      B   
ATOM   4712  CG  GLU   260      -6.147 -34.835   9.314  1.00 10.00      B   
ATOM   4713  CD  GLU   260      -5.254 -35.583   8.344  1.00 10.00      B   
ATOM   4714  OE1 GLU   260      -4.033 -35.314   8.314  1.00 10.00      B   
ATOM   4715  OE2 GLU   260      -5.769 -36.461   7.617  1.00 10.00      B   
ATOM   4716  C   GLU   260      -5.362 -31.609  11.334  1.00 10.00      B   
ATOM   4717  O   GLU   260      -4.164 -31.398  11.145  1.00 10.00      B   
ATOM   4718  N   THR   261      -6.183 -30.680  11.800  1.00 10.00      B   
ATOM   4719  HN  THR   261      -7.127 -30.905  11.952  1.00 10.00      B   
ATOM   4720  CA  THR   261      -5.705 -29.337  12.100  1.00 10.00      B   
ATOM   4721  CB  THR   261      -6.849 -28.300  12.118  1.00 10.00      B   
ATOM   4722  OG1 THR   261      -7.769 -28.604  13.176  1.00 10.00      B   
ATOM   4723  HG1 THR   261      -8.203 -29.451  12.999  1.00 10.00      B   
ATOM   4724  CG2 THR   261      -7.587 -28.281  10.787  1.00 10.00      B   
ATOM   4725  C   THR   261      -4.980 -29.309  13.442  1.00 10.00      B   
ATOM   4726  O   THR   261      -5.316 -30.071  14.352  1.00 10.00      B   
ATOM   4727  N   SER   262      -3.990 -28.436  13.559  1.00 10.00      B   
ATOM   4728  HN  SER   262      -3.756 -27.868  12.794  1.00 10.00      B   
ATOM   4729  CA  SER   262      -3.222 -28.302  14.788  1.00 10.00      B   
ATOM   4730  CB  SER   262      -2.096 -27.301  14.553  1.00 10.00      B   
ATOM   4731  OG  SER   262      -1.984 -27.015  13.167  1.00 10.00      B   
ATOM   4732  HG  SER   262      -1.774 -26.078  13.052  1.00 10.00      B   
ATOM   4733  C   SER   262      -4.115 -27.838  15.937  1.00 10.00      B   
ATOM   4734  O   SER   262      -3.940 -28.251  17.082  1.00 10.00      B   
ATOM   4735  N   LEU   263      -5.088 -26.997  15.612  1.00 10.00      B   
ATOM   4736  HN  LEU   263      -5.180 -26.720  14.677  1.00 10.00      B   
ATOM   4737  CA  LEU   263      -6.021 -26.467  16.600  1.00 10.00      B   
ATOM   4738  CB  LEU   263      -6.970 -25.470  15.925  1.00 10.00      B   
ATOM   4739  CG  LEU   263      -7.902 -24.677  16.843  1.00 10.00      B   
ATOM   4740  CD1 LEU   263      -7.101 -23.869  17.850  1.00 10.00      B   
ATOM   4741  CD2 LEU   263      -8.800 -23.766  16.022  1.00 10.00      B   
ATOM   4742  C   LEU   263      -6.819 -27.591  17.266  1.00 10.00      B   
ATOM   4743  O   LEU   263      -7.261 -27.463  18.412  1.00 10.00      B   
ATOM   4744  N   TYR   264      -6.983 -28.691  16.542  1.00 10.00      B   
ATOM   4745  HN  TYR   264      -6.597 -28.729  15.642  1.00 10.00      B   
ATOM   4746  CA  TYR   264      -7.719 -29.843  17.041  1.00 10.00      B   
ATOM   4747  CB  TYR   264      -8.341 -30.606  15.867  1.00 10.00      B   
ATOM   4748  CG  TYR   264      -9.048 -31.894  16.234  1.00 10.00      B   
ATOM   4749  CD1 TYR   264     -10.381 -31.893  16.626  1.00 10.00      B   
ATOM   4750  CD2 TYR   264      -8.385 -33.113  16.177  1.00 10.00      B   
ATOM   4751  CE1 TYR   264     -11.032 -33.070  16.950  1.00 10.00      B   
ATOM   4752  CE2 TYR   264      -9.027 -34.294  16.501  1.00 10.00      B   
ATOM   4753  CZ  TYR   264     -10.350 -34.267  16.886  1.00 10.00      B   
ATOM   4754  OH  TYR   264     -10.993 -35.442  17.205  1.00 10.00      B   
ATOM   4755  HH  TYR   264     -11.817 -35.504  16.703  1.00 10.00      B   
ATOM   4756  C   TYR   264      -6.812 -30.765  17.852  1.00 10.00      B   
ATOM   4757  O   TYR   264      -7.135 -31.126  18.982  1.00 10.00      B   
ATOM   4758  N   THR   265      -5.670 -31.129  17.279  1.00 10.00      B   
ATOM   4759  HN  THR   265      -5.448 -30.784  16.386  1.00 10.00      B   
ATOM   4760  CA  THR   265      -4.731 -32.024  17.944  1.00 10.00      B   
ATOM   4761  CB  THR   265      -3.603 -32.454  16.990  1.00 10.00      B   
ATOM   4762  OG1 THR   265      -3.249 -31.349  16.144  1.00 10.00      B   
ATOM   4763  HG1 THR   265      -2.349 -31.061  16.352  1.00 10.00      B   
ATOM   4764  CG2 THR   265      -4.065 -33.616  16.125  1.00 10.00      B   
ATOM   4765  C   THR   265      -4.138 -31.402  19.208  1.00 10.00      B   
ATOM   4766  O   THR   265      -3.977 -32.075  20.227  1.00 10.00      B   
ATOM   4767  N   GLN   266      -3.825 -30.116  19.144  1.00 10.00      B   
ATOM   4768  HN  GLN   266      -3.976 -29.625  18.304  1.00 10.00      B   
ATOM   4769  CA  GLN   266      -3.255 -29.413  20.287  1.00 10.00      B   
ATOM   4770  CB  GLN   266      -2.369 -28.256  19.818  1.00 10.00      B   
ATOM   4771  CG  GLN   266      -1.328 -28.659  18.780  1.00 10.00      B   
ATOM   4772  CD  GLN   266      -0.805 -27.484  17.977  1.00 10.00      B   
ATOM   4773  OE1 GLN   266      -1.479 -26.465  17.829  1.00 10.00      B   
ATOM   4774  NE2 GLN   266       0.390 -27.626  17.427  1.00 10.00      B   
ATOM   4775 HE21 GLN   266       0.868 -28.474  17.568  1.00 10.00      B   
ATOM   4776 HE22 GLN   266       0.747 -26.882  16.895  1.00 10.00      B   
ATOM   4777  C   GLN   266      -4.361 -28.904  21.207  1.00 10.00      B   
ATOM   4778  O   GLN   266      -4.092 -28.430  22.310  1.00 10.00      B   
ATOM   4779  N   ASP   267      -5.601 -29.027  20.731  1.00 10.00      B   
ATOM   4780  HN  ASP   267      -5.718 -29.438  19.848  1.00 10.00      B   
ATOM   4781  CA  ASP   267      -6.798 -28.597  21.460  1.00 10.00      B   
ATOM   4782  CB  ASP   267      -7.282 -29.652  22.451  1.00 10.00      B   
ATOM   4783  CG  ASP   267      -8.658 -29.316  22.986  1.00 10.00      B   
ATOM   4784  OD1 ASP   267      -9.509 -28.865  22.190  1.00 10.00      B   
ATOM   4785  OD2 ASP   267      -8.896 -29.499  24.203  1.00 10.00      B   
ATOM   4786  C   ASP   267      -6.636 -27.249  22.149  1.00 10.00      B   
ATOM   4787  O   ASP   267      -6.390 -27.174  23.356  1.00 10.00      B   
ATOM   4788  N   ARG   268      -6.772 -26.184  21.384  1.00 10.00      B   
ATOM   4789  HN  ARG   268      -6.957 -26.298  20.426  1.00 10.00      B   
ATOM   4790  CA  ARG   268      -6.632 -24.847  21.935  1.00 10.00      B   
ATOM   4791  CB  ARG   268      -5.700 -23.996  21.073  1.00 10.00      B   
ATOM   4792  CG  ARG   268      -4.254 -24.467  21.075  1.00 10.00      B   
ATOM   4793  CD  ARG   268      -3.368 -23.540  20.261  1.00 10.00      B   
ATOM   4794  NE  ARG   268      -2.918 -24.158  19.013  1.00 10.00      B   
ATOM   4795  HE  ARG   268      -2.442 -25.022  19.082  1.00 10.00      B   
ATOM   4796  CZ  ARG   268      -3.110 -23.622  17.806  1.00 10.00      B   
ATOM   4797  NH1 ARG   268      -3.733 -22.460  17.681  1.00 10.00      B   
ATOM   4798 HH11 ARG   268      -4.081 -21.955  18.524  1.00 10.00      B   
ATOM   4799 HH12 ARG   268      -3.882 -22.043  16.725  1.00 10.00      B   
ATOM   4800  NH2 ARG   268      -2.661 -24.243  16.725  1.00 10.00      B   
ATOM   4801 HH21 ARG   268      -2.807 -23.824  15.778  1.00 10.00      B   
ATOM   4802 HH22 ARG   268      -2.156 -25.156  16.818  1.00 10.00      B   
ATOM   4803  C   ARG   268      -7.985 -24.163  22.116  1.00 10.00      B   
ATOM   4804  O   ARG   268      -8.091 -23.169  22.829  1.00 10.00      B   
ATOM   4805  N   LEU   269      -9.024 -24.709  21.495  1.00 10.00      B   
ATOM   4806  HN  LEU   269      -8.895 -25.518  20.962  1.00 10.00      B   
ATOM   4807  CA  LEU   269     -10.356 -24.117  21.593  1.00 10.00      B   
ATOM   4808  CB  LEU   269     -10.812 -23.586  20.230  1.00 10.00      B   
ATOM   4809  CG  LEU   269     -10.431 -22.137  19.913  1.00 10.00      B   
ATOM   4810  CD1 LEU   269     -10.754 -21.803  18.465  1.00 10.00      B   
ATOM   4811  CD2 LEU   269     -11.146 -21.178  20.854  1.00 10.00      B   
ATOM   4812  C   LEU   269     -11.393 -25.086  22.154  1.00 10.00      B   
ATOM   4813  O   LEU   269     -12.550 -24.722  22.341  1.00 10.00      B   
ATOM   4814  N   GLY   270     -10.981 -26.311  22.434  1.00 10.00      B   
ATOM   4815  HN  GLY   270     -10.045 -26.555  22.289  1.00 10.00      B   
ATOM   4816  CA  GLY   270     -11.917 -27.291  22.955  1.00 10.00      B   
ATOM   4817  C   GLY   270     -12.636 -28.004  21.834  1.00 10.00      B   
ATOM   4818  O   GLY   270     -13.816 -28.343  21.947  1.00 10.00      B   
ATOM   4819  N   LEU   271     -11.909 -28.237  20.750  1.00 10.00      B   
ATOM   4820  HN  LEU   271     -10.964 -27.976  20.748  1.00 10.00      B   
ATOM   4821  CA  LEU   271     -12.460 -28.901  19.584  1.00 10.00      B   
ATOM   4822  CB  LEU   271     -11.903 -28.277  18.302  1.00 10.00      B   
ATOM   4823  CG  LEU   271     -12.241 -26.802  18.067  1.00 10.00      B   
ATOM   4824  CD1 LEU   271     -11.488 -26.269  16.860  1.00 10.00      B   
ATOM   4825  CD2 LEU   271     -13.740 -26.617  17.883  1.00 10.00      B   
ATOM   4826  C   LEU   271     -12.132 -30.381  19.625  1.00 10.00      B   
ATOM   4827  O   LEU   271     -12.752 -31.185  18.932  1.00 10.00      B   
ATOM   4828  N   LYS   272     -11.157 -30.738  20.454  1.00 10.00      B   
ATOM   4829  HN  LYS   272     -10.703 -30.047  20.993  1.00 10.00      B   
ATOM   4830  CA  LYS   272     -10.743 -32.128  20.587  1.00 10.00      B   
ATOM   4831  CB  LYS   272      -9.419 -32.220  21.339  1.00 10.00      B   
ATOM   4832  CG  LYS   272      -8.655 -33.508  21.110  1.00 10.00      B   
ATOM   4833  CD  LYS   272      -7.233 -33.385  21.630  1.00 10.00      B   
ATOM   4834  CE  LYS   272      -6.406 -34.611  21.290  1.00 10.00      B   
ATOM   4835  NZ  LYS   272      -6.828 -35.803  22.072  1.00 10.00      B   
ATOM   4836  HZ1 LYS   272      -6.941 -35.553  23.075  1.00 10.00      B   
ATOM   4837  HZ2 LYS   272      -6.113 -36.553  21.995  1.00 10.00      B   
ATOM   4838  HZ3 LYS   272      -7.733 -36.170  21.714  1.00 10.00      B   
ATOM   4839  C   LYS   272     -11.817 -32.929  21.309  1.00 10.00      B   
ATOM   4840  O   LYS   272     -11.850 -34.157  21.243  1.00 10.00      B   
ATOM   4841  N   GLU   273     -12.710 -32.214  21.979  1.00 10.00      B   
ATOM   4842  HN  GLU   273     -12.638 -31.239  21.965  1.00 10.00      B   
ATOM   4843  CA  GLU   273     -13.800 -32.828  22.720  1.00 10.00      B   
ATOM   4844  CB  GLU   273     -14.206 -31.936  23.895  1.00 10.00      B   
ATOM   4845  CG  GLU   273     -13.041 -31.553  24.801  1.00 10.00      B   
ATOM   4846  CD  GLU   273     -13.475 -31.172  26.201  1.00 10.00      B   
ATOM   4847  OE1 GLU   273     -13.432 -29.968  26.537  1.00 10.00      B   
ATOM   4848  OE2 GLU   273     -13.855 -32.074  26.977  1.00 10.00      B   
ATOM   4849  C   GLU   273     -14.984 -33.094  21.791  1.00 10.00      B   
ATOM   4850  O   GLU   273     -16.142 -32.851  22.135  1.00 10.00      B   
ATOM   4851  N   ASP   275     -14.664 -33.608  20.610  1.00 10.00      B   
ATOM   4852  HN  ASP   275     -13.718 -33.778  20.419  1.00 10.00      B   
ATOM   4853  CA  ASP   275     -15.651 -33.931  19.586  1.00 10.00      B   
ATOM   4854  CB  ASP   275     -14.928 -34.325  18.289  1.00 10.00      B   
ATOM   4855  CG  ASP   275     -15.755 -35.199  17.365  1.00 10.00      B   
ATOM   4856  OD1 ASP   275     -16.610 -34.664  16.634  1.00 10.00      B   
ATOM   4857  OD2 ASP   275     -15.540 -36.433  17.356  1.00 10.00      B   
ATOM   4858  C   ASP   275     -16.578 -35.053  20.046  1.00 10.00      B   
ATOM   4859  O   ASP   275     -17.742 -35.117  19.643  1.00 10.00      B   
ATOM   4860  N   ASN   276     -16.074 -35.904  20.936  1.00 10.00      B   
ATOM   4861  HN  ASN   276     -15.155 -35.770  21.254  1.00 10.00      B   
ATOM   4862  CA  ASN   276     -16.850 -37.030  21.454  1.00 10.00      B   
ATOM   4863  CB  ASN   276     -15.978 -37.959  22.302  1.00 10.00      B   
ATOM   4864  CG  ASN   276     -15.066 -38.836  21.466  1.00 10.00      B   
ATOM   4865  OD1 ASN   276     -15.382 -39.166  20.321  1.00 10.00      B   
ATOM   4866  ND2 ASN   276     -13.931 -39.220  22.030  1.00 10.00      B   
ATOM   4867 HD21 ASN   276     -13.744 -38.920  22.947  1.00 10.00      B   
ATOM   4868 HD22 ASN   276     -13.325 -39.787  21.511  1.00 10.00      B   
ATOM   4869  C   ASN   276     -18.071 -36.570  22.250  1.00 10.00      B   
ATOM   4870  O   ASN   276     -18.937 -37.374  22.595  1.00 10.00      B   
ATOM   4871  N   ALA   277     -18.143 -35.273  22.534  1.00 10.00      B   
ATOM   4872  HN  ALA   277     -17.421 -34.678  22.237  1.00 10.00      B   
ATOM   4873  CA  ALA   277     -19.265 -34.714  23.276  1.00 10.00      B   
ATOM   4874  CB  ALA   277     -18.903 -33.353  23.843  1.00 10.00      B   
ATOM   4875  C   ALA   277     -20.503 -34.611  22.389  1.00 10.00      B   
ATOM   4876  O   ALA   277     -21.626 -34.512  22.884  1.00 10.00      B   
ATOM   4877  N   GLY   278     -20.291 -34.625  21.077  1.00 10.00      B   
ATOM   4878  HN  GLY   278     -19.371 -34.697  20.737  1.00 10.00      B   
ATOM   4879  CA  GLY   278     -21.398 -34.546  20.142  1.00 10.00      B   
ATOM   4880  C   GLY   278     -21.882 -33.128  19.912  1.00 10.00      B   
ATOM   4881  O   GLY   278     -22.893 -32.916  19.240  1.00 10.00      B   
ATOM   4882  N   GLN   279     -21.160 -32.156  20.461  1.00 10.00      B   
ATOM   4883  HN  GLN   279     -20.354 -32.387  20.968  1.00 10.00      B   
ATOM   4884  CA  GLN   279     -21.529 -30.753  20.315  1.00 10.00      B   
ATOM   4885  CB  GLN   279     -20.775 -29.886  21.326  1.00 10.00      B   
ATOM   4886  CG  GLN   279     -20.951 -30.313  22.774  1.00 10.00      B   
ATOM   4887  CD  GLN   279     -19.996 -29.593  23.707  1.00 10.00      B   
ATOM   4888  OE1 GLN   279     -18.869 -30.040  23.929  1.00 10.00      B   
ATOM   4889  NE2 GLN   279     -20.439 -28.476  24.260  1.00 10.00      B   
ATOM   4890 HE21 GLN   279     -21.348 -28.177  24.042  1.00 10.00      B   
ATOM   4891 HE22 GLN   279     -19.837 -27.989  24.860  1.00 10.00      B   
ATOM   4892  C   GLN   279     -21.222 -30.274  18.905  1.00 10.00      B   
ATOM   4893  O   GLN   279     -21.935 -29.435  18.354  1.00 10.00      B   
ATOM   4894  N   LEU   280     -20.156 -30.815  18.331  1.00 10.00      B   
ATOM   4895  HN  LEU   280     -19.634 -31.476  18.830  1.00 10.00      B   
ATOM   4896  CA  LEU   280     -19.738 -30.453  16.986  1.00 10.00      B   
ATOM   4897  CB  LEU   280     -18.262 -30.798  16.767  1.00 10.00      B   
ATOM   4898  CG  LEU   280     -17.258 -30.124  17.704  1.00 10.00      B   
ATOM   4899  CD1 LEU   280     -15.847 -30.601  17.403  1.00 10.00      B   
ATOM   4900  CD2 LEU   280     -17.347 -28.610  17.591  1.00 10.00      B   
ATOM   4901  C   LEU   280     -20.598 -31.142  15.933  1.00 10.00      B   
ATOM   4902  O   LEU   280     -20.473 -32.347  15.697  1.00 10.00      B   
ATOM   4903  N   VAL   281     -21.477 -30.370  15.315  1.00 10.00      B   
ATOM   4904  HN  VAL   281     -21.536 -29.417  15.563  1.00 10.00      B   
ATOM   4905  CA  VAL   281     -22.357 -30.885  14.277  1.00 10.00      B   
ATOM   4906  CB  VAL   281     -23.781 -30.295  14.397  1.00 10.00      B   
ATOM   4907  CG1 VAL   281     -24.726 -30.942  13.394  1.00 10.00      B   
ATOM   4908  CG2 VAL   281     -24.310 -30.468  15.815  1.00 10.00      B   
ATOM   4909  C   VAL   281     -21.780 -30.545  12.908  1.00 10.00      B   
ATOM   4910  O   VAL   281     -21.365 -29.410  12.670  1.00 10.00      B   
ATOM   4911  N   PHE   282     -21.741 -31.528  12.022  1.00 10.00      B   
ATOM   4912  HN  PHE   282     -22.097 -32.411  12.267  1.00 10.00      B   
ATOM   4913  CA  PHE   282     -21.206 -31.328  10.684  1.00 10.00      B   
ATOM   4914  CB  PHE   282     -20.054 -32.300  10.406  1.00 10.00      B   
ATOM   4915  CG  PHE   282     -18.814 -32.024  11.208  1.00 10.00      B   
ATOM   4916  CD1 PHE   282     -18.527 -32.766  12.341  1.00 10.00      B   
ATOM   4917  CD2 PHE   282     -17.933 -31.023  10.828  1.00 10.00      B   
ATOM   4918  CE1 PHE   282     -17.386 -32.519  13.081  1.00 10.00      B   
ATOM   4919  CE2 PHE   282     -16.790 -30.769  11.563  1.00 10.00      B   
ATOM   4920  CZ  PHE   282     -16.516 -31.519  12.691  1.00 10.00      B   
ATOM   4921  C   PHE   282     -22.295 -31.485   9.631  1.00 10.00      B   
ATOM   4922  O   PHE   282     -22.687 -32.600   9.288  1.00 10.00      B   
ATOM   4923  N   LEU   283     -22.789 -30.362   9.132  1.00 10.00      B   
ATOM   4924  HN  LEU   283     -22.438 -29.502   9.450  1.00 10.00      B   
ATOM   4925  CA  LEU   283     -23.830 -30.372   8.116  1.00 10.00      B   
ATOM   4926  CB  LEU   283     -25.038 -29.543   8.566  1.00 10.00      B   
ATOM   4927  CG  LEU   283     -25.824 -30.079   9.766  1.00 10.00      B   
ATOM   4928  CD1 LEU   283     -26.961 -29.136  10.124  1.00 10.00      B   
ATOM   4929  CD2 LEU   283     -26.355 -31.477   9.486  1.00 10.00      B   
ATOM   4930  C   LEU   283     -23.291 -29.842   6.794  1.00 10.00      B   
ATOM   4931  O   LEU   283     -22.463 -28.928   6.770  1.00 10.00      B   
ATOM   4932  N   ALA   284     -23.754 -30.420   5.698  1.00 10.00      B   
ATOM   4933  HN  ALA   284     -24.414 -31.142   5.779  1.00 10.00      B   
ATOM   4934  CA  ALA   284     -23.319 -30.008   4.374  1.00 10.00      B   
ATOM   4935  CB  ALA   284     -22.139 -30.854   3.917  1.00 10.00      B   
ATOM   4936  C   ALA   284     -24.466 -30.125   3.386  1.00 10.00      B   
ATOM   4937  O   ALA   284     -25.221 -31.097   3.414  1.00 10.00      B   
ATOM   4938  N   THR   285     -24.596 -29.138   2.516  1.00 10.00      B   
ATOM   4939  HN  THR   285     -23.953 -28.392   2.531  1.00 10.00      B   
ATOM   4940  CA  THR   285     -25.657 -29.142   1.524  1.00 10.00      B   
ATOM   4941  CB  THR   285     -26.748 -28.089   1.839  1.00 10.00      B   
ATOM   4942  OG1 THR   285     -27.905 -28.322   1.026  1.00 10.00      B   
ATOM   4943  HG1 THR   285     -28.441 -29.015   1.426  1.00 10.00      B   
ATOM   4944  CG2 THR   285     -26.237 -26.675   1.603  1.00 10.00      B   
ATOM   4945  C   THR   285     -25.088 -28.938   0.121  1.00 10.00      B   
ATOM   4946  O   THR   285     -24.002 -28.372  -0.046  1.00 10.00      B   
ATOM   4947  N   GLU   286     -25.811 -29.417  -0.878  1.00 10.00      B   
ATOM   4948  HN  GLU   286     -26.667 -29.854  -0.682  1.00 10.00      B   
ATOM   4949  CA  GLU   286     -25.379 -29.293  -2.261  1.00 10.00      B   
ATOM   4950  CB  GLU   286     -25.850 -30.496  -3.075  1.00 10.00      B   
ATOM   4951  CG  GLU   286     -25.293 -31.819  -2.583  1.00 10.00      B   
ATOM   4952  CD  GLU   286     -25.954 -33.006  -3.246  1.00 10.00      B   
ATOM   4953  OE1 GLU   286     -27.026 -33.436  -2.768  1.00 10.00      B   
ATOM   4954  OE2 GLU   286     -25.400 -33.518  -4.240  1.00 10.00      B   
ATOM   4955  C   GLU   286     -25.888 -27.998  -2.879  1.00 10.00      B   
ATOM   4956  O   GLU   286     -27.019 -27.928  -3.363  1.00 10.00      B   
ATOM   4957  N   GLY   287     -25.051 -26.974  -2.840  1.00 10.00      B   
ATOM   4958  HN  GLY   287     -24.174 -27.089  -2.422  1.00 10.00      B   
ATOM   4959  CA  GLY   287     -25.406 -25.687  -3.396  1.00 10.00      B   
ATOM   4960  C   GLY   287     -24.310 -24.670  -3.168  1.00 10.00      B   
ATOM   4961  O   GLY   287     -23.328 -24.966  -2.484  1.00 10.00      B   
ATOM   4962  N   ASP   288     -24.465 -23.490  -3.751  1.00 10.00      B   
ATOM   4963  HN  ASP   288     -25.263 -23.331  -4.298  1.00 10.00      B   
ATOM   4964  CA  ASP   288     -23.487 -22.416  -3.602  1.00 10.00      B   
ATOM   4965  CB  ASP   288     -23.617 -21.432  -4.772  1.00 10.00      B   
ATOM   4966  CG  ASP   288     -22.353 -20.640  -5.072  1.00 10.00      B   
ATOM   4967  OD1 ASP   288     -21.379 -20.719  -4.291  1.00 10.00      B   
ATOM   4968  OD2 ASP   288     -22.332 -19.927  -6.104  1.00 10.00      B   
ATOM   4969  C   ASP   288     -23.728 -21.696  -2.277  1.00 10.00      B   
ATOM   4970  O   ASP   288     -24.667 -22.033  -1.545  1.00 10.00      B   
ATOM   4971  N   HIS   289     -22.894 -20.713  -1.970  1.00 10.00      B   
ATOM   4972  HN  HIS   289     -22.164 -20.492  -2.597  1.00 10.00      B   
ATOM   4973  CA  HIS   289     -23.022 -19.961  -0.729  1.00 10.00      B   
ATOM   4974  CB  HIS   289     -21.931 -18.899  -0.610  1.00 10.00      B   
ATOM   4975  CG  HIS   289     -21.453 -18.695   0.797  1.00 10.00      B   
ATOM   4976  ND1 HIS   289     -20.473 -19.470   1.369  1.00 10.00      B   
ATOM   4977  HD1 HIS   289     -19.986 -20.211   0.914  1.00 10.00      B   
ATOM   4978  CD2 HIS   289     -21.831 -17.810   1.749  1.00 10.00      B   
ATOM   4979  CE1 HIS   289     -20.265 -19.079   2.611  1.00 10.00      B   
ATOM   4980  NE2 HIS   289     -21.078 -18.069   2.866  1.00 10.00      B   
ATOM   4981  HE2 HIS   289     -21.125 -17.579   3.715  1.00 10.00      B   
ATOM   4982  C   HIS   289     -24.399 -19.322  -0.590  1.00 10.00      B   
ATOM   4983  O   HIS   289     -24.840 -18.578  -1.465  1.00 10.00      B   
ATOM   4984  N   LEU   290     -25.071 -19.644   0.514  1.00 10.00      B   
ATOM   4985  HN  LEU   290     -24.655 -20.268   1.147  1.00 10.00      B   
ATOM   4986  CA  LEU   290     -26.404 -19.119   0.822  1.00 10.00      B   
ATOM   4987  CB  LEU   290     -26.444 -17.584   0.817  1.00 10.00      B   
ATOM   4988  CG  LEU   290     -25.583 -16.876   1.870  1.00 10.00      B   
ATOM   4989  CD1 LEU   290     -25.769 -15.369   1.787  1.00 10.00      B   
ATOM   4990  CD2 LEU   290     -25.904 -17.385   3.268  1.00 10.00      B   
ATOM   4991  C   LEU   290     -27.494 -19.701  -0.076  1.00 10.00      B   
ATOM   4992  O   LEU   290     -28.620 -19.200  -0.099  1.00 10.00      B   
ATOM   4993  N   GLN   291     -27.170 -20.760  -0.804  1.00 10.00      B   
ATOM   4994  HN  GLN   291     -26.256 -21.122  -0.754  1.00 10.00      B   
ATOM   4995  CA  GLN   291     -28.139 -21.400  -1.683  1.00 10.00      B   
ATOM   4996  CB  GLN   291     -27.606 -21.521  -3.114  1.00 10.00      B   
ATOM   4997  CG  GLN   291     -27.387 -20.188  -3.811  1.00 10.00      B   
ATOM   4998  CD  GLN   291     -27.146 -20.335  -5.300  1.00 10.00      B   
ATOM   4999  OE1 GLN   291     -26.633 -21.351  -5.764  1.00 10.00      B   
ATOM   5000  NE2 GLN   291     -27.524 -19.322  -6.063  1.00 10.00      B   
ATOM   5001 HE21 GLN   291     -27.938 -18.542  -5.630  1.00 10.00      B   
ATOM   5002 HE22 GLN   291     -27.367 -19.388  -7.029  1.00 10.00      B   
ATOM   5003  C   GLN   291     -28.540 -22.766  -1.138  1.00 10.00      B   
ATOM   5004  O   GLN   291     -27.918 -23.784  -1.450  1.00 10.00      B   
ATOM   5005  N   LEU   292     -29.571 -22.778  -0.308  1.00 10.00      B   
ATOM   5006  HN  LEU   292     -30.024 -21.936  -0.096  1.00 10.00      B   
ATOM   5007  CA  LEU   292     -30.059 -24.011   0.291  1.00 10.00      B   
ATOM   5008  CB  LEU   292     -29.683 -24.091   1.778  1.00 10.00      B   
ATOM   5009  CG  LEU   292     -30.286 -23.028   2.706  1.00 10.00      B   
ATOM   5010  CD1 LEU   292     -30.442 -23.585   4.110  1.00 10.00      B   
ATOM   5011  CD2 LEU   292     -29.418 -21.776   2.730  1.00 10.00      B   
ATOM   5012  C   LEU   292     -31.567 -24.137   0.110  1.00 10.00      B   
ATOM   5013  O   LEU   292     -32.271 -23.132  -0.026  1.00 10.00      B   
ATOM   5014  N   SER   293     -32.054 -25.366   0.097  1.00 10.00      B   
ATOM   5015  HN  SER   293     -31.444 -26.126   0.208  1.00 10.00      B   
ATOM   5016  CA  SER   293     -33.472 -25.629  -0.073  1.00 10.00      B   
ATOM   5017  CB  SER   293     -33.654 -27.050  -0.597  1.00 10.00      B   
ATOM   5018  OG  SER   293     -32.583 -27.874  -0.168  1.00 10.00      B   
ATOM   5019  HG  SER   293     -32.513 -28.636  -0.758  1.00 10.00      B   
ATOM   5020  C   SER   293     -34.223 -25.453   1.243  1.00 10.00      B   
ATOM   5021  O   SER   293     -33.658 -25.647   2.323  1.00 10.00      B   
ATOM   5022  N   GLU   294     -35.499 -25.094   1.148  1.00 10.00      B   
ATOM   5023  HN  GLU   294     -35.895 -24.968   0.258  1.00 10.00      B   
ATOM   5024  CA  GLU   294     -36.331 -24.891   2.326  1.00 10.00      B   
ATOM   5025  CB  GLU   294     -37.659 -24.245   1.933  1.00 10.00      B   
ATOM   5026  CG  GLU   294     -37.503 -23.015   1.059  1.00 10.00      B   
ATOM   5027  CD  GLU   294     -38.763 -22.183   0.989  1.00 10.00      B   
ATOM   5028  OE1 GLU   294     -39.858 -22.764   0.821  1.00 10.00      B   
ATOM   5029  OE2 GLU   294     -38.665 -20.940   1.099  1.00 10.00      B   
ATOM   5030  C   GLU   294     -36.575 -26.212   3.044  1.00 10.00      B   
ATOM   5031  O   GLU   294     -36.732 -26.246   4.265  1.00 10.00      B   
ATOM   5032  N   GLU   295     -36.604 -27.293   2.274  1.00 10.00      B   
ATOM   5033  HN  GLU   295     -36.498 -27.188   1.305  1.00 10.00      B   
ATOM   5034  CA  GLU   295     -36.806 -28.626   2.828  1.00 10.00      B   
ATOM   5035  CB  GLU   295     -36.909 -29.660   1.707  1.00 10.00      B   
ATOM   5036  CG  GLU   295     -37.858 -29.289   0.585  1.00 10.00      B   
ATOM   5037  CD  GLU   295     -37.311 -29.688  -0.766  1.00 10.00      B   
ATOM   5038  OE1 GLU   295     -37.089 -30.898  -0.990  1.00 10.00      B   
ATOM   5039  OE2 GLU   295     -37.084 -28.792  -1.604  1.00 10.00      B   
ATOM   5040  C   GLU   295     -35.631 -28.984   3.725  1.00 10.00      B   
ATOM   5041  O   GLU   295     -35.808 -29.365   4.884  1.00 10.00      B   
ATOM   5042  N   TRP   296     -34.428 -28.836   3.177  1.00 10.00      B   
ATOM   5043  HN  TRP   296     -34.362 -28.521   2.253  1.00 10.00      B   
ATOM   5044  CA  TRP   296     -33.206 -29.133   3.908  1.00 10.00      B   
ATOM   5045  CB  TRP   296     -31.986 -28.908   3.007  1.00 10.00      B   
ATOM   5046  CG  TRP   296     -30.718 -29.501   3.543  1.00 10.00      B   
ATOM   5047  CD1 TRP   296     -30.245 -30.759   3.318  1.00 10.00      B   
ATOM   5048  CD2 TRP   296     -29.759 -28.858   4.392  1.00 10.00      B   
ATOM   5049  NE1 TRP   296     -29.054 -30.941   3.978  1.00 10.00      B   
ATOM   5050  HE1 TRP   296     -28.520 -31.765   3.971  1.00 10.00      B   
ATOM   5051  CE2 TRP   296     -28.737 -29.790   4.648  1.00 10.00      B   
ATOM   5052  CE3 TRP   296     -29.672 -27.588   4.970  1.00 10.00      B   
ATOM   5053  CZ2 TRP   296     -27.635 -29.489   5.444  1.00 10.00      B   
ATOM   5054  CZ3 TRP   296     -28.580 -27.290   5.760  1.00 10.00      B   
ATOM   5055  CH2 TRP   296     -27.578 -28.239   5.995  1.00 10.00      B   
ATOM   5056  C   TRP   296     -33.110 -28.254   5.148  1.00 10.00      B   
ATOM   5057  O   TRP   296     -32.745 -28.723   6.226  1.00 10.00      B   
ATOM   5058  N   PHE   297     -33.454 -26.982   4.981  1.00 10.00      B   
ATOM   5059  HN  PHE   297     -33.740 -26.680   4.089  1.00 10.00      B   
ATOM   5060  CA  PHE   297     -33.414 -26.015   6.071  1.00 10.00      B   
ATOM   5061  CB  PHE   297     -33.821 -24.627   5.557  1.00 10.00      B   
ATOM   5062  CG  PHE   297     -33.892 -23.560   6.615  1.00 10.00      B   
ATOM   5063  CD1 PHE   297     -32.737 -22.974   7.107  1.00 10.00      B   
ATOM   5064  CD2 PHE   297     -35.117 -23.139   7.112  1.00 10.00      B   
ATOM   5065  CE1 PHE   297     -32.801 -21.988   8.074  1.00 10.00      B   
ATOM   5066  CE2 PHE   297     -35.187 -22.154   8.080  1.00 10.00      B   
ATOM   5067  CZ  PHE   297     -34.027 -21.579   8.563  1.00 10.00      B   
ATOM   5068  C   PHE   297     -34.320 -26.431   7.228  1.00 10.00      B   
ATOM   5069  O   PHE   297     -33.877 -26.519   8.375  1.00 10.00      B   
ATOM   5070  N   TYR   298     -35.579 -26.710   6.921  1.00 10.00      B   
ATOM   5071  HN  TYR   298     -35.867 -26.658   5.982  1.00 10.00      B   
ATOM   5072  CA  TYR   298     -36.546 -27.088   7.941  1.00 10.00      B   
ATOM   5073  CB  TYR   298     -37.986 -26.995   7.402  1.00 10.00      B   
ATOM   5074  CG  TYR   298     -38.742 -28.306   7.321  1.00 10.00      B   
ATOM   5075  CD1 TYR   298     -38.764 -29.047   6.146  1.00 10.00      B   
ATOM   5076  CD2 TYR   298     -39.435 -28.801   8.419  1.00 10.00      B   
ATOM   5077  CE1 TYR   298     -39.452 -30.241   6.068  1.00 10.00      B   
ATOM   5078  CE2 TYR   298     -40.126 -29.996   8.350  1.00 10.00      B   
ATOM   5079  CZ  TYR   298     -40.131 -30.713   7.172  1.00 10.00      B   
ATOM   5080  OH  TYR   298     -40.815 -31.909   7.099  1.00 10.00      B   
ATOM   5081  HH  TYR   298     -41.690 -31.804   7.496  1.00 10.00      B   
ATOM   5082  C   TYR   298     -36.247 -28.449   8.577  1.00 10.00      B   
ATOM   5083  O   TYR   298     -36.455 -28.639   9.773  1.00 10.00      B   
ATOM   5084  N   ALA   299     -35.728 -29.379   7.791  1.00 10.00      B   
ATOM   5085  HN  ALA   299     -35.549 -29.171   6.848  1.00 10.00      B   
ATOM   5086  CA  ALA   299     -35.436 -30.716   8.295  1.00 10.00      B   
ATOM   5087  CB  ALA   299     -35.566 -31.745   7.183  1.00 10.00      B   
ATOM   5088  C   ALA   299     -34.067 -30.824   8.968  1.00 10.00      B   
ATOM   5089  O   ALA   299     -33.719 -31.877   9.502  1.00 10.00      B   
ATOM   5090  N   HIS   300     -33.289 -29.748   8.962  1.00 10.00      B   
ATOM   5091  HN  HIS   300     -33.609 -28.921   8.546  1.00 10.00      B   
ATOM   5092  CA  HIS   300     -31.960 -29.791   9.569  1.00 10.00      B   
ATOM   5093  CB  HIS   300     -30.859 -29.802   8.503  1.00 10.00      B   
ATOM   5094  CG  HIS   300     -30.729 -31.104   7.768  1.00 10.00      B   
ATOM   5095  ND1 HIS   300     -31.505 -31.433   6.676  1.00 10.00      B   
ATOM   5096  HD1 HIS   300     -32.196 -30.864   6.268  1.00 10.00      B   
ATOM   5097  CD2 HIS   300     -29.910 -32.163   7.974  1.00 10.00      B   
ATOM   5098  CE1 HIS   300     -31.171 -32.636   6.248  1.00 10.00      B   
ATOM   5099  NE2 HIS   300     -30.207 -33.099   7.016  1.00 10.00      B   
ATOM   5100  HE2 HIS   300     -29.771 -33.974   6.912  1.00 10.00      B   
ATOM   5101  C   HIS   300     -31.715 -28.671  10.576  1.00 10.00      B   
ATOM   5102  O   HIS   300     -31.230 -28.925  11.673  1.00 10.00      B   
ATOM   5103  N   ILE   301     -32.062 -27.443  10.212  1.00 10.00      B   
ATOM   5104  HN  ILE   301     -32.492 -27.301   9.340  1.00 10.00      B   
ATOM   5105  CA  ILE   301     -31.832 -26.294  11.088  1.00 10.00      B   
ATOM   5106  CB  ILE   301     -31.654 -24.986  10.284  1.00 10.00      B   
ATOM   5107  CG1 ILE   301     -30.577 -25.154   9.203  1.00 10.00      B   
ATOM   5108  CG2 ILE   301     -31.318 -23.815  11.200  1.00 10.00      B   
ATOM   5109  CD1 ILE   301     -29.209 -25.525   9.738  1.00 10.00      B   
ATOM   5110  C   ILE   301     -32.944 -26.117  12.125  1.00 10.00      B   
ATOM   5111  O   ILE   301     -32.668 -25.859  13.296  1.00 10.00      B   
ATOM   5112  N   ILE   302     -34.191 -26.278  11.692  1.00 10.00      B   
ATOM   5113  HN  ILE   302     -34.339 -26.509  10.751  1.00 10.00      B   
ATOM   5114  CA  ILE   302     -35.353 -26.121  12.579  1.00 10.00      B   
ATOM   5115  CB  ILE   302     -36.698 -26.384  11.858  1.00 10.00      B   
ATOM   5116  CG1 ILE   302     -36.961 -25.305  10.801  1.00 10.00      B   
ATOM   5117  CG2 ILE   302     -37.857 -26.461  12.845  1.00 10.00      B   
ATOM   5118  CD1 ILE   302     -37.049 -23.899  11.356  1.00 10.00      B   
ATOM   5119  C   ILE   302     -35.254 -26.924  13.891  1.00 10.00      B   
ATOM   5120  O   ILE   302     -35.473 -26.361  14.964  1.00 10.00      B   
ATOM   5121  N   PRO   303     -34.930 -28.238  13.843  1.00 10.00      B   
ATOM   5122  CA  PRO   303     -34.808 -29.064  15.059  1.00 10.00      B   
ATOM   5123  CB  PRO   303     -34.297 -30.406  14.530  1.00 10.00      B   
ATOM   5124  CG  PRO   303     -34.770 -30.451  13.121  1.00 10.00      B   
ATOM   5125  CD  PRO   303     -34.703 -29.038  12.623  1.00 10.00      B   
ATOM   5126  C   PRO   303     -33.822 -28.493  16.088  1.00 10.00      B   
ATOM   5127  O   PRO   303     -33.928 -28.772  17.281  1.00 10.00      B   
ATOM   5128  N   PHE   304     -32.869 -27.687  15.630  1.00 10.00      B   
ATOM   5129  HN  PHE   304     -32.833 -27.481  14.669  1.00 10.00      B   
ATOM   5130  CA  PHE   304     -31.882 -27.092  16.525  1.00 10.00      B   
ATOM   5131  CB  PHE   304     -30.575 -26.808  15.780  1.00 10.00      B   
ATOM   5132  CG  PHE   304     -29.731 -28.022  15.517  1.00 10.00      B   
ATOM   5133  CD1 PHE   304     -29.186 -28.747  16.566  1.00 10.00      B   
ATOM   5134  CD2 PHE   304     -29.472 -28.432  14.219  1.00 10.00      B   
ATOM   5135  CE1 PHE   304     -28.403 -29.860  16.327  1.00 10.00      B   
ATOM   5136  CE2 PHE   304     -28.691 -29.543  13.971  1.00 10.00      B   
ATOM   5137  CZ  PHE   304     -28.154 -30.258  15.026  1.00 10.00      B   
ATOM   5138  C   PHE   304     -32.410 -25.805  17.149  1.00 10.00      B   
ATOM   5139  O   PHE   304     -31.807 -25.253  18.072  1.00 10.00      B   
ATOM   5140  N   LEU   305     -33.539 -25.331  16.645  1.00 10.00      B   
ATOM   5141  HN  LEU   305     -33.982 -25.821  15.915  1.00 10.00      B   
ATOM   5142  CA  LEU   305     -34.145 -24.105  17.144  1.00 10.00      B   
ATOM   5143  CB  LEU   305     -34.594 -23.222  15.977  1.00 10.00      B   
ATOM   5144  CG  LEU   305     -33.565 -22.996  14.865  1.00 10.00      B   
ATOM   5145  CD1 LEU   305     -34.202 -22.292  13.677  1.00 10.00      B   
ATOM   5146  CD2 LEU   305     -32.367 -22.212  15.380  1.00 10.00      B   
ATOM   5147  C   LEU   305     -35.330 -24.410  18.052  1.00 10.00      B   
ATOM   5148  O   LEU   305     -35.936 -23.502  18.622  1.00 10.00      B   
ATOM   5149  N   GLY   306     -35.653 -25.687  18.186  1.00 10.00      B   
ATOM   5150  HN  GLY   306     -35.125 -26.370  17.724  1.00 10.00      B   
ATOM   5151  CA  GLY   306     -36.766 -26.079  19.021  1.00 10.00      B   
ATOM   5152  C   GLY   306     -36.354 -26.227  20.471  1.00 10.00      B   
ATOM   5153  O   GLY   306     -37.134 -25.834  21.364  1.00 10.00      B   
ATOM   5154  OXT GLY   306     -35.245 -26.746  20.726  1.00 10.00      B   
ATOM   5155  N   PRO    30     -10.395 -25.347 -17.945  1.00 10.00      C   
ATOM   5156  HT1 PRO    30     -10.722 -24.569 -17.351  1.00 10.00      C   
ATOM   5157  HT2 PRO    30     -10.752 -26.193 -17.445  1.00 10.00      C   
ATOM   5158  CA  PRO    30      -8.928 -25.394 -17.759  1.00 10.00      C   
ATOM   5159  CB  PRO    30      -8.261 -25.557 -19.117  1.00 10.00      C   
ATOM   5160  CG  PRO    30      -9.401 -25.856 -20.025  1.00 10.00      C   
ATOM   5161  CD  PRO    30     -10.618 -25.223 -19.396  1.00 10.00      C   
ATOM   5162  C   PRO    30      -8.423 -24.128 -17.077  1.00 10.00      C   
ATOM   5163  O   PRO    30      -8.562 -23.026 -17.612  1.00 10.00      C   
ATOM   5164  N   ALA    31      -7.866 -24.284 -15.885  1.00 10.00      C   
ATOM   5165  HN  ALA    31      -7.819 -25.184 -15.489  1.00 10.00      C   
ATOM   5166  CA  ALA    31      -7.327 -23.155 -15.142  1.00 10.00      C   
ATOM   5167  CB  ALA    31      -7.202 -23.503 -13.666  1.00 10.00      C
[truncated: 395,862 more chars]
