# Supplementary material for: Cross-linking of the endolysosomal system reveals potential flotillin structures and cargo
Source: Nat Commun. 2022 Oct 20;13:6212. doi: 10.1038/s41467-022-33951-0 (PMC9584938; doi:10.1038/s41467-022-33951-0)
Supplement: Supplementary file 11 — Dataset 8 [file 41467_2022_33951_MOESM11_ESM.zip › PPT1_tetramer/haddock_top1_18w.pdb]

REMARK FILENAME="haddock_18w.pdb0"
REMARK ===============================================================
REMARK HADDOCK run for haddock
REMARK initial structure: haddock_18.pdb
REMARK final NOE weights: unambig 50 amb: 50
REMARK ===============================================================
REMARK            total,bonds,angles,improper,dihe,vdw,elec,air,cdih,coup,rdcs,vean,dani,xpcs,rg
REMARK energies: -879.326, 0, 0, 0, 0, -229.902, -1728.85, 1079.43, 0, 0, 0, 0, 0, 0, 0
REMARK ===============================================================
REMARK            bonds,angles,impropers,dihe,air,cdih,coup,rdcs,vean,dani,xpcs
REMARK rms-dev.: 0,0,0,0,3.77067,0,0, 0, 0, 0, 0
REMARK ===============================================================
REMARK               air,cdih,coup,rdcs,vean,dani,xpcs
REMARK               >0.3,>5,>1,>0,>5,>0.2,>0.2
REMARK violations.: 12, 0, 0, 0, 0, 0, 0
REMARK ===============================================================
REMARK                        CVpartition#,violations,rms
REMARK AIRs cross-validation: 2, 0, NaN
REMARK ===============================================================
REMARK NCS energy: 0
REMARK ===============================================================
REMARK Symmetry energy: 0
REMARK ===============================================================
REMARK Desolvation energy: -74.4911
REMARK Internal energy free molecules: 59820.3
REMARK Internal energy complex: -41096.5
REMARK Binding energy: -102950
REMARK ===============================================================
REMARK buried surface area: 7954.68
REMARK ===============================================================
REMARK water - chain1: 0 0 0
REMARK water - chain2: 0 0 0
REMARK water - chain3: 0 0 0
REMARK water - chain4: 0 0 0
REMARK water - chain5: 0 0 0
REMARK water - chain6: 0 0 0
REMARK ===============================================================
REMARK water - water: 0 0 0
REMARK ===============================================================
REMARK DATE:11-May-2021  23:07:32       created by user: hadeer
REMARK VERSION:1.3
ATOM      1  N   PRO    30     -43.146  26.126 -26.367  1.00 10.00      A   
ATOM      2  HT1 PRO    30     -43.671  25.518 -25.715  1.00 10.00      A   
ATOM      3  HT2 PRO    30     -43.468  25.804 -27.311  1.00 10.00      A   
ATOM      4  CA  PRO    30     -41.741  25.679 -26.279  1.00 10.00      A   
ATOM      5  CB  PRO    30     -40.830  26.899 -26.290  1.00 10.00      A   
ATOM      6  CG  PRO    30     -41.767  28.029 -26.543  1.00 10.00      A   
ATOM      7  CD  PRO    30     -43.125  27.568 -26.070  1.00 10.00      A   
ATOM      8  C   PRO    30     -41.521  24.867 -25.011  1.00 10.00      A   
ATOM      9  O   PRO    30     -41.538  25.409 -23.906  1.00 10.00      A   
ATOM     10  N   ALA    31     -41.331  23.567 -25.177  1.00 10.00      A   
ATOM     11  HN  ALA    31     -41.329  23.196 -26.086  1.00 10.00      A   
ATOM     12  CA  ALA    31     -41.118  22.672 -24.048  1.00 10.00      A   
ATOM     13  CB  ALA    31     -41.246  21.224 -24.500  1.00 10.00      A   
ATOM     14  C   ALA    31     -39.752  22.916 -23.406  1.00 10.00      A   
ATOM     15  O   ALA    31     -38.803  23.326 -24.080  1.00 10.00      A   
ATOM     16  N   PRO    32     -39.637  22.686 -22.088  1.00 10.00      A   
ATOM     17  CA  PRO    32     -38.376  22.872 -21.362  1.00 10.00      A   
ATOM     18  CB  PRO    32     -38.795  22.753 -19.894  1.00 10.00      A   
ATOM     19  CG  PRO    32     -40.014  21.897 -19.922  1.00 10.00      A   
ATOM     20  CD  PRO    32     -40.727  22.236 -21.201  1.00 10.00      A   
ATOM     21  C   PRO    32     -37.358  21.786 -21.707  1.00 10.00      A   
ATOM     22  O   PRO    32     -37.712  20.744 -22.263  1.00 10.00      A   
ATOM     23  N   LEU    33     -36.096  22.036 -21.389  1.00 10.00      A   
ATOM     24  HN  LEU    33     -35.871  22.888 -20.957  1.00 10.00      A   
ATOM     25  CA  LEU    33     -35.035  21.076 -21.666  1.00 10.00      A   
ATOM     26  CB  LEU    33     -33.686  21.784 -21.821  1.00 10.00      A   
ATOM     27  CG  LEU    33     -33.516  22.643 -23.073  1.00 10.00      A   
ATOM     28  CD1 LEU    33     -32.172  23.354 -23.052  1.00 10.00      A   
ATOM     29  CD2 LEU    33     -33.657  21.794 -24.329  1.00 10.00      A   
ATOM     30  C   LEU    33     -34.946  20.019 -20.570  1.00 10.00      A   
ATOM     31  O   LEU    33     -35.196  20.312 -19.400  1.00 10.00      A   
ATOM     32  N   PRO    34     -34.604  18.774 -20.942  1.00 10.00      A   
ATOM     33  CA  PRO    34     -34.466  17.669 -19.985  1.00 10.00      A   
ATOM     34  CB  PRO    34     -34.088  16.471 -20.868  1.00 10.00      A   
ATOM     35  CG  PRO    34     -34.520  16.854 -22.240  1.00 10.00      A   
ATOM     36  CD  PRO    34     -34.335  18.341 -22.321  1.00 10.00      A   
ATOM     37  C   PRO    34     -33.352  17.949 -18.978  1.00 10.00      A   
ATOM     38  O   PRO    34     -32.368  18.616 -19.305  1.00 10.00      A   
ATOM     39  N   LEU    35     -33.499  17.428 -17.768  1.00 10.00      A   
ATOM     40  HN  LEU    35     -34.283  16.865 -17.579  1.00 10.00      A   
ATOM     41  CA  LEU    35     -32.513  17.646 -16.720  1.00 10.00      A   
ATOM     42  CB  LEU    35     -33.114  18.491 -15.591  1.00 10.00      A   
ATOM     43  CG  LEU    35     -32.216  18.749 -14.377  1.00 10.00      A   
ATOM     44  CD1 LEU    35     -31.026  19.616 -14.756  1.00 10.00      A   
ATOM     45  CD2 LEU    35     -33.009  19.384 -13.244  1.00 10.00      A   
ATOM     46  C   LEU    35     -31.989  16.326 -16.166  1.00 10.00      A   
ATOM     47  O   LEU    35     -32.734  15.545 -15.568  1.00 10.00      A   
ATOM     48  N   VAL    36     -30.708  16.076 -16.378  1.00 10.00      A   
ATOM     49  HN  VAL    36     -30.166  16.734 -16.871  1.00 10.00      A   
ATOM     50  CA  VAL    36     -30.072  14.863 -15.886  1.00 10.00      A   
ATOM     51  CB  VAL    36     -29.268  14.143 -16.989  1.00 10.00      A   
ATOM     52  CG1 VAL    36     -28.656  12.858 -16.453  1.00 10.00      A   
ATOM     53  CG2 VAL    36     -30.155  13.849 -18.193  1.00 10.00      A   
ATOM     54  C   VAL    36     -29.156  15.218 -14.719  1.00 10.00      A   
ATOM     55  O   VAL    36     -28.326  16.120 -14.825  1.00 10.00      A   
ATOM     56  N   ILE    37     -29.319  14.521 -13.606  1.00 10.00      A   
ATOM     57  HN  ILE    37     -29.986  13.800 -13.584  1.00 10.00      A   
ATOM     58  CA  ILE    37     -28.527  14.791 -12.416  1.00 10.00      A   
ATOM     59  CB  ILE    37     -29.439  15.163 -11.223  1.00 10.00      A   
ATOM     60  CG1 ILE    37     -30.307  16.374 -11.582  1.00 10.00      A   
ATOM     61  CG2 ILE    37     -28.622  15.447  -9.969  1.00 10.00      A   
ATOM     62  CD1 ILE    37     -31.336  16.731 -10.533  1.00 10.00      A   
ATOM     63  C   ILE    37     -27.641  13.603 -12.039  1.00 10.00      A   
ATOM     64  O   ILE    37     -28.046  12.443 -12.159  1.00 10.00      A   
ATOM     65  N   TRP    38     -26.426  13.908 -11.600  1.00 10.00      A   
ATOM     66  HN  TRP    38     -26.160  14.854 -11.554  1.00 10.00      A   
ATOM     67  CA  TRP    38     -25.477  12.894 -11.174  1.00 10.00      A   
ATOM     68  CB  TRP    38     -24.138  13.090 -11.895  1.00 10.00      A   
ATOM     69  CG  TRP    38     -23.298  11.849 -11.995  1.00 10.00      A   
ATOM     70  CD1 TRP    38     -23.233  10.821 -11.097  1.00 10.00      A   
ATOM     71  CD2 TRP    38     -22.396  11.507 -13.056  1.00 10.00      A   
ATOM     72  NE1 TRP    38     -22.351   9.864 -11.533  1.00 10.00      A   
ATOM     73  HE1 TRP    38     -22.131   9.029 -11.059  1.00 10.00      A   
ATOM     74  CE2 TRP    38     -21.823  10.261 -12.732  1.00 10.00      A   
ATOM     75  CE3 TRP    38     -22.018  12.133 -14.248  1.00 10.00      A   
ATOM     76  CZ2 TRP    38     -20.894   9.630 -13.555  1.00 10.00      A   
ATOM     77  CZ3 TRP    38     -21.095  11.504 -15.063  1.00 10.00      A   
ATOM     78  CH2 TRP    38     -20.544  10.265 -14.713  1.00 10.00      A   
ATOM     79  C   TRP    38     -25.287  13.013  -9.664  1.00 10.00      A   
ATOM     80  O   TRP    38     -24.900  14.070  -9.163  1.00 10.00      A   
ATOM     81  N   HIS    39     -25.581  11.936  -8.943  1.00 10.00      A   
ATOM     82  HN  HIS    39     -25.879  11.125  -9.402  1.00 10.00      A   
ATOM     83  CA  HIS    39     -25.461  11.930  -7.486  1.00 10.00      A   
ATOM     84  CB  HIS    39     -26.222  10.744  -6.870  1.00 10.00      A   
ATOM     85  CG  HIS    39     -25.614   9.395  -7.141  1.00 10.00      A   
ATOM     86  ND1 HIS    39     -24.621   8.839  -6.360  1.00 10.00      A   
ATOM     87  HD1 HIS    39     -24.210   9.252  -5.567  1.00 10.00      A   
ATOM     88  CD2 HIS    39     -25.874   8.487  -8.113  1.00 10.00      A   
ATOM     89  CE1 HIS    39     -24.299   7.652  -6.842  1.00 10.00      A   
ATOM     90  NE2 HIS    39     -25.046   7.418  -7.901  1.00 10.00      A   
ATOM     91  HE2 HIS    39     -25.039   6.579  -8.431  1.00 10.00      A   
ATOM     92  C   HIS    39     -24.006  11.913  -7.031  1.00 10.00      A   
ATOM     93  O   HIS    39     -23.100  11.632  -7.816  1.00 10.00      A   
ATOM     94  N   GLY    40     -23.797  12.202  -5.754  1.00 10.00      A   
ATOM     95  HN  GLY    40     -24.562  12.419  -5.176  1.00 10.00      A   
ATOM     96  CA  GLY    40     -22.459  12.202  -5.202  1.00 10.00      A   
ATOM     97  C   GLY    40     -22.150  10.902  -4.488  1.00 10.00      A   
ATOM     98  O   GLY    40     -23.017  10.026  -4.396  1.00 10.00      A   
ATOM     99  N   GLY    42     -21.544   8.393  -1.792  1.00 10.00      A   
ATOM    100  HN  GLY    42     -21.364   7.891  -2.616  1.00 10.00      A   
ATOM    101  CA  GLY    42     -22.200   7.733  -0.676  1.00 10.00      A   
ATOM    102  C   GLY    42     -23.708   7.766  -0.801  1.00 10.00      A   
ATOM    103  O   GLY    42     -24.427   7.182   0.014  1.00 10.00      A   
ATOM    104  N   ASP    43     -24.189   8.458  -1.821  1.00 10.00      A   
ATOM    105  HN  ASP    43     -23.564   8.902  -2.431  1.00 10.00      A   
ATOM    106  CA  ASP    43     -25.620   8.571  -2.064  1.00 10.00      A   
ATOM    107  CB  ASP    43     -25.973   9.998  -2.492  1.00 10.00      A   
ATOM    108  CG  ASP    43     -27.341  10.444  -2.009  1.00 10.00      A   
ATOM    109  OD1 ASP    43     -28.229   9.584  -1.828  1.00 10.00      A   
ATOM    110  OD2 ASP    43     -27.533  11.666  -1.814  1.00 10.00      A   
ATOM    111  C   ASP    43     -26.043   7.579  -3.140  1.00 10.00      A   
ATOM    112  O   ASP    43     -25.199   6.924  -3.751  1.00 10.00      A   
ATOM    113  N   SER    44     -27.343   7.472  -3.369  1.00 10.00      A   
ATOM    114  HN  SER    44     -27.966   8.038  -2.858  1.00 10.00      A   
ATOM    115  CA  SER    44     -27.873   6.555  -4.370  1.00 10.00      A   
ATOM    116  CB  SER    44     -28.949   5.667  -3.747  1.00 10.00      A   
ATOM    117  OG  SER    44     -28.608   5.337  -2.414  1.00 10.00      A   
ATOM    118  HG  SER    44     -27.763   5.749  -2.196  1.00 10.00      A   
ATOM    119  C   SER    44     -28.444   7.318  -5.562  1.00 10.00      A   
ATOM    120  O   SER    44     -28.728   8.513  -5.467  1.00 10.00      A   
ATOM    121  N   CYS    45     -28.593   6.624  -6.684  1.00 10.00      A   
ATOM    122  HN  CYS    45     -28.301   5.683  -6.703  1.00 10.00      A   
ATOM    123  CA  CYS    45     -29.129   7.218  -7.903  1.00 10.00      A   
ATOM    124  C   CYS    45     -30.533   7.710  -7.709  1.00 10.00      A   
ATOM    125  O   CYS    45     -30.893   8.816  -8.114  1.00 10.00      A   
ATOM    126  CB  CYS    45     -29.210   6.158  -9.023  1.00 10.00      A   
ATOM    127  SG  CYS    45     -30.595   4.937  -8.875  1.00 10.00      A   
ATOM    128  N   CYS    46     -31.311   6.881  -7.061  1.00 10.00      A   
ATOM    129  HN  CYS    46     -30.926   6.063  -6.673  1.00 10.00      A   
ATOM    130  CA  CYS    46     -32.706   7.113  -6.926  1.00 10.00      A   
ATOM    131  C   CYS    46     -33.191   6.852  -5.507  1.00 10.00      A   
ATOM    132  O   CYS    46     -34.217   6.200  -5.294  1.00 10.00      A   
ATOM    133  CB  CYS    46     -33.338   6.143  -7.927  1.00 10.00      A   
ATOM    134  SG  CYS    46     -32.316   5.911  -9.453  1.00 10.00      A   
ATOM    135  N   ASN    47     -32.450   7.376  -4.539  1.00 10.00      A   
ATOM    136  HN  ASN    47     -31.641   7.874  -4.778  1.00 10.00      A   
ATOM    137  CA  ASN    47     -32.807   7.233  -3.131  1.00 10.00      A   
ATOM    138  CB  ASN    47     -31.632   7.673  -2.245  1.00 10.00      A   
ATOM    139  CG  ASN    47     -31.923   7.571  -0.757  1.00 10.00      A   
ATOM    140  OD1 ASN    47     -32.432   8.508  -0.144  1.00 10.00      A   
ATOM    141  ND2 ASN    47     -31.594   6.437  -0.166  1.00 10.00      A   
ATOM    142 HD21 ASN    47     -31.186   5.730  -0.711  1.00 10.00      A   
ATOM    143 HD22 ASN    47     -31.770   6.346   0.797  1.00 10.00      A   
ATOM    144  C   ASN    47     -34.041   8.085  -2.836  1.00 10.00      A   
ATOM    145  O   ASN    47     -34.139   9.214  -3.317  1.00 10.00      A   
ATOM    146  N   PRO    48     -35.005   7.550  -2.066  1.00 10.00      A   
ATOM    147  CA  PRO    48     -36.246   8.262  -1.720  1.00 10.00      A   
ATOM    148  CB  PRO    48     -36.897   7.357  -0.673  1.00 10.00      A   
ATOM    149  CG  PRO    48     -36.382   5.997  -0.996  1.00 10.00      A   
ATOM    150  CD  PRO    48     -34.974   6.195  -1.482  1.00 10.00      A   
ATOM    151  C   PRO    48     -36.009   9.657  -1.140  1.00 10.00      A   
ATOM    152  O   PRO    48     -36.735  10.598  -1.458  1.00 10.00      A   
ATOM    153  N   LEU    49     -34.989   9.797  -0.302  1.00 10.00      A   
ATOM    154  HN  LEU    49     -34.421   9.021  -0.101  1.00 10.00      A   
ATOM    155  CA  LEU    49     -34.687  11.084   0.316  1.00 10.00      A   
ATOM    156  CB  LEU    49     -33.753  10.908   1.516  1.00 10.00      A   
ATOM    157  CG  LEU    49     -34.233   9.963   2.619  1.00 10.00      A   
ATOM    158  CD1 LEU    49     -33.141   9.757   3.656  1.00 10.00      A   
ATOM    159  CD2 LEU    49     -35.501  10.498   3.268  1.00 10.00      A   
ATOM    160  C   LEU    49     -34.061  12.049  -0.684  1.00 10.00      A   
ATOM    161  O   LEU    49     -34.574  13.145  -0.906  1.00 10.00      A   
ATOM    162  N   SER    50     -32.964  11.623  -1.296  1.00 10.00      A   
ATOM    163  HN  SER    50     -32.614  10.729  -1.086  1.00 10.00      A   
ATOM    164  CA  SER    50     -32.244  12.439  -2.264  1.00 10.00      A   
ATOM    165  CB  SER    50     -30.957  11.718  -2.663  1.00 10.00      A   
ATOM    166  OG  SER    50     -30.605  10.761  -1.672  1.00 10.00      A   
ATOM    167  HG  SER    50     -29.680  10.482  -1.803  1.00 10.00      A   
ATOM    168  C   SER    50     -33.091  12.751  -3.501  1.00 10.00      A   
ATOM    169  O   SER    50     -32.874  13.761  -4.173  1.00 10.00      A   
ATOM    170  N   GLY    52     -34.084  11.907  -3.766  1.00 10.00      A   
ATOM    171  HN  GLY    52     -34.233  11.144  -3.164  1.00 10.00      A   
ATOM    172  CA  GLY    52     -34.946  12.087  -4.924  1.00 10.00      A   
ATOM    173  C   GLY    52     -35.893  13.268  -4.812  1.00 10.00      A   
ATOM    174  O   GLY    52     -36.763  13.450  -5.661  1.00 10.00      A   
ATOM    175  N   ALA    53     -35.725  14.077  -3.772  1.00 10.00      A   
ATOM    176  HN  ALA    53     -35.017  13.881  -3.124  1.00 10.00      A   
ATOM    177  CA  ALA    53     -36.570  15.245  -3.567  1.00 10.00      A   
ATOM    178  CB  ALA    53     -36.365  15.811  -2.171  1.00 10.00      A   
ATOM    179  C   ALA    53     -36.294  16.311  -4.624  1.00 10.00      A   
ATOM    180  O   ALA    53     -37.076  17.244  -4.797  1.00 10.00      A   
ATOM    181  N   ILE    54     -35.178  16.172  -5.329  1.00 10.00      A   
ATOM    182  HN  ILE    54     -34.588  15.407  -5.148  1.00 10.00      A   
ATOM    183  CA  ILE    54     -34.810  17.123  -6.372  1.00 10.00      A   
ATOM    184  CB  ILE    54     -33.281  17.194  -6.567  1.00 10.00      A   
ATOM    185  CG1 ILE    54     -32.569  17.389  -5.222  1.00 10.00      A   
ATOM    186  CG2 ILE    54     -32.909  18.310  -7.534  1.00 10.00      A   
ATOM    187  CD1 ILE    54     -32.948  18.665  -4.498  1.00 10.00      A   
ATOM    188  C   ILE    54     -35.481  16.743  -7.690  1.00 10.00      A   
ATOM    189  O   ILE    54     -35.834  17.604  -8.495  1.00 10.00      A   
ATOM    190  N   LYS    55     -35.684  15.443  -7.885  1.00 10.00      A   
ATOM    191  HN  LYS    55     -35.379  14.807  -7.203  1.00 10.00      A   
ATOM    192  CA  LYS    55     -36.322  14.932  -9.095  1.00 10.00      A   
ATOM    193  CB  LYS    55     -36.149  13.411  -9.188  1.00 10.00      A   
ATOM    194  CG  LYS    55     -36.290  12.862 -10.597  1.00 10.00      A   
ATOM    195  CD  LYS    55     -36.670  11.390 -10.594  1.00 10.00      A   
ATOM    196  CE  LYS    55     -36.920  10.889 -12.008  1.00 10.00      A   
ATOM    197  NZ  LYS    55     -37.500   9.521 -12.026  1.00 10.00      A   
ATOM    198  HZ1 LYS    55     -36.906   8.871 -11.471  1.00 10.00      A   
ATOM    199  HZ2 LYS    55     -37.559   9.169 -13.002  1.00 10.00      A   
ATOM    200  HZ3 LYS    55     -38.456   9.534 -11.618  1.00 10.00      A   
ATOM    201  C   LYS    55     -37.809  15.290  -9.113  1.00 10.00      A   
ATOM    202  O   LYS    55     -38.495  15.115 -10.119  1.00 10.00      A   
ATOM    203  N   LYS    56     -38.295  15.802  -7.989  1.00 10.00      A   
ATOM    204  HN  LYS    56     -37.692  15.925  -7.225  1.00 10.00      A   
ATOM    205  CA  LYS    56     -39.690  16.195  -7.858  1.00 10.00      A   
ATOM    206  CB  LYS    56     -40.190  15.938  -6.435  1.00 10.00      A   
ATOM    207  CG  LYS    56     -41.024  14.677  -6.283  1.00 10.00      A   
ATOM    208  CD  LYS    56     -40.156  13.435  -6.203  1.00 10.00      A   
ATOM    209  CE  LYS    56     -40.998  12.195  -5.954  1.00 10.00      A   
ATOM    210  NZ  LYS    56     -40.165  11.033  -5.555  1.00 10.00      A   
ATOM    211  HZ1 LYS    56     -39.480  10.808  -6.304  1.00 10.00      A   
ATOM    212  HZ2 LYS    56     -40.764  10.200  -5.391  1.00 10.00      A   
ATOM    213  HZ3 LYS    56     -39.645  11.248  -4.679  1.00 10.00      A   
ATOM    214  C   LYS    56     -39.881  17.666  -8.216  1.00 10.00      A   
ATOM    215  O   LYS    56     -40.875  18.283  -7.830  1.00 10.00      A   
ATOM    216  N   VAL    58     -38.940  18.209  -8.988  1.00 10.00      A   
ATOM    217  HN  VAL    58     -38.187  17.652  -9.277  1.00 10.00      A   
ATOM    218  CA  VAL    58     -38.982  19.609  -9.410  1.00 10.00      A   
ATOM    219  CB  VAL    58     -37.630  20.046 -10.022  1.00 10.00      A   
ATOM    220  CG1 VAL    58     -37.443  19.477 -11.422  1.00 10.00      A   
ATOM    221  CG2 VAL    58     -37.475  21.560 -10.007  1.00 10.00      A   
ATOM    222  C   VAL    58     -40.131  19.869 -10.397  1.00 10.00      A   
ATOM    223  O   VAL    58     -40.342  20.995 -10.854  1.00 10.00      A   
ATOM    224  N   GLU    59     -40.891  18.822 -10.697  1.00 10.00      A   
ATOM    225  HN  GLU    59     -40.678  17.953 -10.295  1.00 10.00      A   
ATOM    226  CA  GLU    59     -42.024  18.919 -11.611  1.00 10.00      A   
ATOM    227  CB  GLU    59     -42.597  17.531 -11.886  1.00 10.00      A   
ATOM    228  CG  GLU    59     -41.539  16.483 -12.178  1.00 10.00      A   
ATOM    229  CD  GLU    59     -41.838  15.165 -11.504  1.00 10.00      A   
ATOM    230  OE1 GLU    59     -42.008  15.155 -10.265  1.00 10.00      A   
ATOM    231  OE2 GLU    59     -41.895  14.131 -12.206  1.00 10.00      A   
ATOM    232  C   GLU    59     -43.108  19.836 -11.049  1.00 10.00      A   
ATOM    233  O   GLU    59     -44.015  20.255 -11.771  1.00 10.00      A   
ATOM    234  N   LYS    60     -43.011  20.138  -9.754  1.00 10.00      A   
ATOM    235  HN  LYS    60     -42.273  19.758  -9.231  1.00 10.00      A   
ATOM    236  CA  LYS    60     -43.968  21.019  -9.095  1.00 10.00      A   
ATOM    237  CB  LYS    60     -43.828  20.940  -7.573  1.00 10.00      A   
ATOM    238  CG  LYS    60     -44.525  19.745  -6.943  1.00 10.00      A   
ATOM    239  CD  LYS    60     -44.504  19.839  -5.426  1.00 10.00      A   
ATOM    240  CE  LYS    60     -45.351  18.750  -4.789  1.00 10.00      A   
ATOM    241  NZ  LYS    60     -45.335  18.836  -3.304  1.00 10.00      A   
ATOM    242  HZ1 LYS    60     -45.843  18.025  -2.894  1.00 10.00      A   
ATOM    243  HZ2 LYS    60     -45.798  19.713  -2.989  1.00 10.00      A   
ATOM    244  HZ3 LYS    60     -44.356  18.831  -2.954  1.00 10.00      A   
ATOM    245  C   LYS    60     -43.769  22.453  -9.570  1.00 10.00      A   
ATOM    246  O   LYS    60     -44.675  23.285  -9.489  1.00 10.00      A   
ATOM    247  N   LYS    61     -42.573  22.737 -10.063  1.00 10.00      A   
ATOM    248  HN  LYS    61     -41.887  22.034 -10.090  1.00 10.00      A   
ATOM    249  CA  LYS    61     -42.253  24.060 -10.569  1.00 10.00      A   
ATOM    250  CB  LYS    61     -40.968  24.600  -9.939  1.00 10.00      A   
ATOM    251  CG  LYS    61     -41.141  25.094  -8.510  1.00 10.00      A   
ATOM    252  CD  LYS    61     -42.254  26.126  -8.414  1.00 10.00      A   
ATOM    253  CE  LYS    61     -42.435  26.624  -6.991  1.00 10.00      A   
ATOM    254  NZ  LYS    61     -41.324  27.510  -6.566  1.00 10.00      A   
ATOM    255  HZ1 LYS    61     -41.120  28.206  -7.311  1.00 10.00      A   
ATOM    256  HZ2 LYS    61     -40.467  26.949  -6.385  1.00 10.00      A   
ATOM    257  HZ3 LYS    61     -41.584  28.017  -5.697  1.00 10.00      A   
ATOM    258  C   LYS    61     -42.147  24.038 -12.088  1.00 10.00      A   
ATOM    259  O   LYS    61     -42.578  24.975 -12.765  1.00 10.00      A   
ATOM    260  N   ILE    62     -41.583  22.960 -12.622  1.00 10.00      A   
ATOM    261  HN  ILE    62     -41.266  22.240 -12.032  1.00 10.00      A   
ATOM    262  CA  ILE    62     -41.430  22.814 -14.065  1.00 10.00      A   
ATOM    263  CB  ILE    62     -39.958  22.590 -14.476  1.00 10.00      A   
ATOM    264  CG1 ILE    62     -39.050  23.614 -13.785  1.00 10.00      A   
ATOM    265  CG2 ILE    62     -39.815  22.696 -15.988  1.00 10.00      A   
ATOM    266  CD1 ILE    62     -37.571  23.357 -13.972  1.00 10.00      A   
ATOM    267  C   ILE    62     -42.294  21.659 -14.568  1.00 10.00      A   
ATOM    268  O   ILE    62     -41.939  20.491 -14.413  1.00 10.00      A   
ATOM    269  N   PRO    63     -43.449  21.977 -15.163  1.00 10.00      A   
ATOM    270  CA  PRO    63     -44.386  20.977 -15.676  1.00 10.00      A   
ATOM    271  CB  PRO    63     -45.678  21.779 -15.908  1.00 10.00      A   
ATOM    272  CG  PRO    63     -45.427  23.135 -15.332  1.00 10.00      A   
ATOM    273  CD  PRO    63     -43.945  23.338 -15.382  1.00 10.00      A   
ATOM    274  C   PRO    63     -43.927  20.349 -16.989  1.00 10.00      A   
ATOM    275  O   PRO    63     -43.783  21.039 -18.003  1.00 10.00      A   
ATOM    276  N   GLY    64     -43.705  19.040 -16.972  1.00 10.00      A   
ATOM    277  HN  GLY    64     -43.834  18.538 -16.137  1.00 10.00      A   
ATOM    278  CA  GLY    64     -43.283  18.346 -18.172  1.00 10.00      A   
ATOM    279  C   GLY    64     -41.782  18.367 -18.377  1.00 10.00      A   
ATOM    280  O   GLY    64     -41.305  18.463 -19.508  1.00 10.00      A   
ATOM    281  N   ILE    65     -41.034  18.284 -17.290  1.00 10.00      A   
ATOM    282  HN  ILE    65     -41.464  18.219 -16.413  1.00 10.00      A   
ATOM    283  CA  ILE    65     -39.583  18.282 -17.378  1.00 10.00      A   
ATOM    284  CB  ILE    65     -38.916  19.176 -16.306  1.00 10.00      A   
ATOM    285  CG1 ILE    65     -37.392  19.157 -16.470  1.00 10.00      A   
ATOM    286  CG2 ILE    65     -39.317  18.756 -14.896  1.00 10.00      A   
ATOM    287  CD1 ILE    65     -36.667  20.158 -15.596  1.00 10.00      A   
ATOM    288  C   ILE    65     -39.037  16.860 -17.299  1.00 10.00      A   
ATOM    289  O   ILE    65     -39.322  16.123 -16.350  1.00 10.00      A   
ATOM    290  N   TYR    66     -38.278  16.466 -18.310  1.00 10.00      A   
ATOM    291  HN  TYR    66     -38.109  17.081 -19.054  1.00 10.00      A   
ATOM    292  CA  TYR    66     -37.695  15.135 -18.337  1.00 10.00      A   
ATOM    293  CB  TYR    66     -37.289  14.728 -19.758  1.00 10.00      A   
ATOM    294  CG  TYR    66     -36.689  13.339 -19.844  1.00 10.00      A   
ATOM    295  CD1 TYR    66     -37.397  12.229 -19.403  1.00 10.00      A   
ATOM    296  CD2 TYR    66     -35.415  13.139 -20.360  1.00 10.00      A   
ATOM    297  CE1 TYR    66     -36.855  10.962 -19.471  1.00 10.00      A   
ATOM    298  CE2 TYR    66     -34.865  11.874 -20.434  1.00 10.00      A   
ATOM    299  CZ  TYR    66     -35.588  10.789 -19.987  1.00 10.00      A   
ATOM    300  OH  TYR    66     -35.046   9.526 -20.055  1.00 10.00      A   
ATOM    301  HH  TYR    66     -34.166   9.576 -20.450  1.00 10.00      A   
ATOM    302  C   TYR    66     -36.503  15.062 -17.391  1.00 10.00      A   
ATOM    303  O   TYR    66     -35.378  15.395 -17.760  1.00 10.00      A   
ATOM    304  N   VAL    67     -36.768  14.658 -16.162  1.00 10.00      A   
ATOM    305  HN  VAL    67     -37.692  14.440 -15.923  1.00 10.00      A   
ATOM    306  CA  VAL    67     -35.730  14.535 -15.154  1.00 10.00      A   
ATOM    307  CB  VAL    67     -36.223  14.978 -13.759  1.00 10.00      A   
ATOM    308  CG1 VAL    67     -36.086  16.485 -13.600  1.00 10.00      A   
ATOM    309  CG2 VAL    67     -37.666  14.546 -13.529  1.00 10.00      A   
ATOM    310  C   VAL    67     -35.215  13.102 -15.089  1.00 10.00      A   
ATOM    311  O   VAL    67     -35.998  12.154 -15.002  1.00 10.00      A   
ATOM    312  N   LEU    68     -33.902  12.948 -15.151  1.00 10.00      A   
ATOM    313  HN  LEU    68     -33.327  13.744 -15.227  1.00 10.00      A   
ATOM    314  CA  LEU    68     -33.287  11.631 -15.102  1.00 10.00      A   
ATOM    315  CB  LEU    68     -32.740  11.243 -16.481  1.00 10.00      A   
ATOM    316  CG  LEU    68     -32.188   9.819 -16.614  1.00 10.00      A   
ATOM    317  CD1 LEU    68     -33.297   8.838 -16.963  1.00 10.00      A   
ATOM    318  CD2 LEU    68     -31.072   9.764 -17.645  1.00 10.00      A   
ATOM    319  C   LEU    68     -32.164  11.596 -14.075  1.00 10.00      A   
ATOM    320  O   LEU    68     -31.453  12.585 -13.880  1.00 10.00      A   
ATOM    321  N   SER    69     -32.025  10.462 -13.414  1.00 10.00      A   
ATOM    322  HN  SER    69     -32.642   9.725 -13.601  1.00 10.00      A   
ATOM    323  CA  SER    69     -30.985  10.268 -12.421  1.00 10.00      A   
ATOM    324  CB  SER    69     -31.598   9.839 -11.087  1.00 10.00      A   
ATOM    325  OG  SER    69     -32.737  10.624 -10.769  1.00 10.00      A   
ATOM    326  HG  SER    69     -33.504  10.045 -10.672  1.00 10.00      A   
ATOM    327  C   SER    69     -30.018   9.202 -12.921  1.00 10.00      A   
ATOM    328  O   SER    69     -30.418   8.067 -13.188  1.00 10.00      A   
ATOM    329  N   LEU    70     -28.756   9.573 -13.063  1.00 10.00      A   
ATOM    330  HN  LEU    70     -28.495  10.491 -12.827  1.00 10.00      A   
ATOM    331  CA  LEU    70     -27.741   8.651 -13.553  1.00 10.00      A   
ATOM    332  CB  LEU    70     -26.463   9.400 -13.931  1.00 10.00      A   
ATOM    333  CG  LEU    70     -26.522  10.201 -15.234  1.00 10.00      A   
ATOM    334  CD1 LEU    70     -25.261  11.030 -15.410  1.00 10.00      A   
ATOM    335  CD2 LEU    70     -26.721   9.272 -16.424  1.00 10.00      A   
ATOM    336  C   LEU    70     -27.446   7.533 -12.559  1.00 10.00      A   
ATOM    337  O   LEU    70     -26.928   7.775 -11.467  1.00 10.00      A   
ATOM    338  N   GLU    71     -27.804   6.312 -12.940  1.00 10.00      A   
ATOM    339  HN  GLU    71     -28.237   6.196 -13.810  1.00 10.00      A   
ATOM    340  CA  GLU    71     -27.571   5.142 -12.108  1.00 10.00      A   
ATOM    341  CB  GLU    71     -28.826   4.265 -12.042  1.00 10.00      A   
ATOM    342  CG  GLU    71     -28.600   2.924 -11.355  1.00 10.00      A   
ATOM    343  CD  GLU    71     -29.864   2.102 -11.215  1.00 10.00      A   
ATOM    344  OE1 GLU    71     -30.579   1.915 -12.228  1.00 10.00      A   
ATOM    345  OE2 GLU    71     -30.147   1.625 -10.094  1.00 10.00      A   
ATOM    346  C   GLU    71     -26.407   4.334 -12.663  1.00 10.00      A   
ATOM    347  O   GLU    71     -26.467   3.832 -13.790  1.00 10.00      A   
ATOM    348  N   ILE    72     -25.346   4.219 -11.882  1.00 10.00      A   
ATOM    349  HN  ILE    72     -25.352   4.644 -10.990  1.00 10.00      A   
ATOM    350  CA  ILE    72     -24.179   3.465 -12.303  1.00 10.00      A   
ATOM    351  CB  ILE    72     -22.869   4.270 -12.144  1.00 10.00      A   
ATOM    352  CG1 ILE    72     -23.034   5.702 -12.675  1.00 10.00      A   
ATOM    353  CG2 ILE    72     -21.722   3.566 -12.860  1.00 10.00      A   
ATOM    354  CD1 ILE    72     -23.264   5.791 -14.172  1.00 10.00      A   
ATOM    355  C   ILE    72     -24.092   2.166 -11.513  1.00 10.00      A   
ATOM    356  O   ILE    72     -23.341   2.060 -10.547  1.00 10.00      A   
ATOM    357  N   GLY    73     -24.894   1.192 -11.910  1.00 10.00      A   
ATOM    358  HN  GLY    73     -25.501   1.347 -12.665  1.00 10.00      A   
ATOM    359  CA  GLY    73     -24.902  -0.089 -11.235  1.00 10.00      A   
ATOM    360  C   GLY    73     -26.135  -0.888 -11.590  1.00 10.00      A   
ATOM    361  O   GLY    73     -26.973  -0.423 -12.364  1.00 10.00      A   
ATOM    362  N   LYS    74     -26.248  -2.089 -11.041  1.00 10.00      A   
ATOM    363  HN  LYS    74     -25.540  -2.412 -10.442  1.00 10.00      A   
ATOM    364  CA  LYS    74     -27.399  -2.942 -11.312  1.00 10.00      A   
ATOM    365  CB  LYS    74     -26.980  -4.408 -11.415  1.00 10.00      A   
ATOM    366  CG  LYS    74     -26.178  -4.732 -12.664  1.00 10.00      A   
ATOM    367  CD  LYS    74     -25.599  -6.134 -12.597  1.00 10.00      A   
ATOM    368  CE  LYS    74     -24.937  -6.523 -13.908  1.00 10.00      A   
ATOM    369  NZ  LYS    74     -25.935  -6.749 -14.983  1.00 10.00      A   
ATOM    370  HZ1 LYS    74     -26.547  -7.556 -14.738  1.00 10.00      A   
ATOM    371  HZ2 LYS    74     -25.457  -6.952 -15.883  1.00 10.00      A   
ATOM    372  HZ3 LYS    74     -26.528  -5.903 -15.104  1.00 10.00      A   
ATOM    373  C   LYS    74     -28.477  -2.767 -10.250  1.00 10.00      A   
ATOM    374  O   LYS    74     -29.462  -2.064 -10.467  1.00 10.00      A   
ATOM    375  N   THR    75     -28.282  -3.398  -9.099  1.00 10.00      A   
ATOM    376  HN  THR    75     -27.476  -3.941  -8.976  1.00 10.00      A   
ATOM    377  CA  THR    75     -29.245  -3.307  -8.015  1.00 10.00      A   
ATOM    378  CB  THR    75     -29.241  -4.586  -7.159  1.00 10.00      A   
ATOM    379  OG1 THR    75     -27.886  -4.994  -6.927  1.00 10.00      A   
ATOM    380  HG1 THR    75     -27.880  -5.804  -6.398  1.00 10.00      A   
ATOM    381  CG2 THR    75     -29.984  -5.704  -7.873  1.00 10.00      A   
ATOM    382  C   THR    75     -28.957  -2.093  -7.140  1.00 10.00      A   
ATOM    383  O   THR    75     -29.577  -1.038  -7.302  1.00 10.00      A   
ATOM    384  N   LEU    76     -27.995  -2.237  -6.236  1.00 10.00      A   
ATOM    385  HN  LEU    76     -27.531  -3.103  -6.163  1.00 10.00      A   
ATOM    386  CA  LEU    76     -27.620  -1.155  -5.338  1.00 10.00      A   
ATOM    387  CB  LEU    76     -28.148  -1.416  -3.925  1.00 10.00      A   
ATOM    388  CG  LEU    76     -29.642  -1.169  -3.704  1.00 10.00      A   
ATOM    389  CD1 LEU    76     -30.041  -1.562  -2.293  1.00 10.00      A   
ATOM    390  CD2 LEU    76     -29.992   0.287  -3.972  1.00 10.00      A   
ATOM    391  C   LEU    76     -26.110  -0.944  -5.313  1.00 10.00      A   
ATOM    392  O   LEU    76     -25.574  -0.326  -4.391  1.00 10.00      A   
ATOM    393  N   GLU    78     -25.427  -1.442  -6.343  1.00 10.00      A   
ATOM    394  HN  GLU    78     -25.908  -1.916  -7.051  1.00 10.00      A   
ATOM    395  CA  GLU    78     -23.975  -1.294  -6.435  1.00 10.00      A   
ATOM    396  CB  GLU    78     -23.375  -2.255  -7.467  1.00 10.00      A   
ATOM    397  CG  GLU    78     -21.860  -2.399  -7.371  1.00 10.00      A   
ATOM    398  CD  GLU    78     -21.214  -2.838  -8.671  1.00 10.00      A   
ATOM    399  OE1 GLU    78     -20.162  -3.515  -8.621  1.00 10.00      A   
ATOM    400  OE2 GLU    78     -21.754  -2.511  -9.753  1.00 10.00      A   
ATOM    401  C   GLU    78     -23.616   0.146  -6.782  1.00 10.00      A   
ATOM    402  O   GLU    78     -22.477   0.568  -6.620  1.00 10.00      A   
ATOM    403  N   ASP    79     -24.614   0.894  -7.247  1.00 10.00      A   
ATOM    404  HN  ASP    79     -25.498   0.484  -7.352  1.00 10.00      A   
ATOM    405  CA  ASP    79     -24.442   2.300  -7.621  1.00 10.00      A   
ATOM    406  CB  ASP    79     -25.810   2.908  -7.951  1.00 10.00      A   
ATOM    407  CG  ASP    79     -25.793   4.415  -8.085  1.00 10.00      A   
ATOM    408  OD1 ASP    79     -25.215   4.933  -9.072  1.00 10.00      A   
ATOM    409  OD2 ASP    79     -26.373   5.091  -7.212  1.00 10.00      A   
ATOM    410  C   ASP    79     -23.746   3.092  -6.509  1.00 10.00      A   
ATOM    411  O   ASP    79     -22.919   3.969  -6.775  1.00 10.00      A   
ATOM    412  N   VAL    80     -24.061   2.748  -5.265  1.00 10.00      A   
ATOM    413  HN  VAL    80     -24.718   2.036  -5.122  1.00 10.00      A   
ATOM    414  CA  VAL    80     -23.463   3.404  -4.107  1.00 10.00      A   
ATOM    415  CB  VAL    80     -24.231   3.062  -2.811  1.00 10.00      A   
ATOM    416  CG1 VAL    80     -23.693   3.863  -1.635  1.00 10.00      A   
ATOM    417  CG2 VAL    80     -25.722   3.303  -2.987  1.00 10.00      A   
ATOM    418  C   VAL    80     -22.000   2.982  -3.951  1.00 10.00      A   
ATOM    419  O   VAL    80     -21.121   3.813  -3.722  1.00 10.00      A   
ATOM    420  N   GLU    81     -21.745   1.686  -4.104  1.00 10.00      A   
ATOM    421  HN  GLU    81     -22.485   1.079  -4.313  1.00 10.00      A   
ATOM    422  CA  GLU    81     -20.394   1.135  -3.981  1.00 10.00      A   
ATOM    423  CB  GLU    81     -20.460  -0.393  -3.937  1.00 10.00      A   
ATOM    424  CG  GLU    81     -21.631  -0.926  -3.128  1.00 10.00      A   
ATOM    425  CD  GLU    81     -21.698  -2.437  -3.101  1.00 10.00      A   
ATOM    426  OE1 GLU    81     -21.489  -3.022  -2.020  1.00 10.00      A   
ATOM    427  OE2 GLU    81     -21.986  -3.047  -4.152  1.00 10.00      A   
ATOM    428  C   GLU    81     -19.520   1.589  -5.150  1.00 10.00      A   
ATOM    429  O   GLU    81     -18.288   1.615  -5.064  1.00 10.00      A   
ATOM    430  N   ASN    82     -20.175   1.959  -6.238  1.00 10.00      A   
ATOM    431  HN  ASN    82     -21.156   1.895  -6.248  1.00 10.00      A   
ATOM    432  CA  ASN    82     -19.488   2.427  -7.429  1.00 10.00      A   
ATOM    433  CB  ASN    82     -20.347   2.194  -8.674  1.00 10.00      A   
ATOM    434  CG  ASN    82     -20.410   0.729  -9.060  1.00 10.00      A   
ATOM    435  OD1 ASN    82     -19.469  -0.023  -8.829  1.00 10.00      A   
ATOM    436  ND2 ASN    82     -21.517   0.312  -9.651  1.00 10.00      A   
ATOM    437 HD21 ASN    82     -22.233   0.968  -9.813  1.00 10.00      A   
ATOM    438 HD22 ASN    82     -21.586  -0.642  -9.888  1.00 10.00      A   
ATOM    439  C   ASN    82     -19.113   3.898  -7.294  1.00 10.00      A   
ATOM    440  O   ASN    82     -18.421   4.457  -8.143  1.00 10.00      A   
ATOM    441  N   SER    83     -19.570   4.520  -6.212  1.00 10.00      A   
ATOM    442  HN  SER    83     -20.129   4.024  -5.573  1.00 10.00      A   
ATOM    443  CA  SER    83     -19.262   5.920  -5.952  1.00 10.00      A   
ATOM    444  CB  SER    83     -20.391   6.578  -5.155  1.00 10.00      A   
ATOM    445  OG  SER    83     -21.647   6.392  -5.788  1.00 10.00      A   
ATOM    446  HG  SER    83     -21.725   5.481  -6.090  1.00 10.00      A   
ATOM    447  C   SER    83     -17.949   6.023  -5.181  1.00 10.00      A   
ATOM    448  O   SER    83     -17.424   7.114  -4.953  1.00 10.00      A   
ATOM    449  N   PHE    84     -17.425   4.869  -4.785  1.00 10.00      A   
ATOM    450  HN  PHE    84     -17.889   4.036  -5.011  1.00 10.00      A   
ATOM    451  CA  PHE    84     -16.179   4.805  -4.041  1.00 10.00      A   
ATOM    452  CB  PHE    84     -16.381   4.082  -2.706  1.00 10.00      A   
ATOM    453  CG  PHE    84     -17.322   4.766  -1.757  1.00 10.00      A   
ATOM    454  CD1 PHE    84     -16.885   5.805  -0.952  1.00 10.00      A   
ATOM    455  CD2 PHE    84     -18.643   4.362  -1.662  1.00 10.00      A   
ATOM    456  CE1 PHE    84     -17.748   6.428  -0.072  1.00 10.00      A   
ATOM    457  CE2 PHE    84     -19.511   4.981  -0.784  1.00 10.00      A   
ATOM    458  CZ  PHE    84     -19.062   6.016   0.013  1.00 10.00      A   
ATOM    459  C   PHE    84     -15.111   4.080  -4.847  1.00 10.00      A   
ATOM    460  O   PHE    84     -14.003   4.584  -5.032  1.00 10.00      A   
ATOM    461  N   PHE    85     -15.456   2.903  -5.349  1.00 10.00      A   
ATOM    462  HN  PHE    85     -16.367   2.564  -5.204  1.00 10.00      A   
ATOM    463  CA  PHE    85     -14.515   2.100  -6.114  1.00 10.00      A   
ATOM    464  CB  PHE    85     -14.274   0.760  -5.408  1.00 10.00      A   
ATOM    465  CG  PHE    85     -13.926   0.900  -3.954  1.00 10.00      A   
ATOM    466  CD1 PHE    85     -12.626   1.178  -3.564  1.00 10.00      A   
ATOM    467  CD2 PHE    85     -14.899   0.762  -2.977  1.00 10.00      A   
ATOM    468  CE1 PHE    85     -12.304   1.318  -2.229  1.00 10.00      A   
ATOM    469  CE2 PHE    85     -14.583   0.900  -1.639  1.00 10.00      A   
ATOM    470  CZ  PHE    85     -13.283   1.179  -1.265  1.00 10.00      A   
ATOM    471  C   PHE    85     -15.007   1.864  -7.534  1.00 10.00      A   
ATOM    472  O   PHE    85     -15.796   0.958  -7.777  1.00 10.00      A   
ATOM    473  N   LEU    86     -14.544   2.697  -8.462  1.00 10.00      A   
ATOM    474  HN  LEU    86     -13.930   3.411  -8.193  1.00 10.00      A   
ATOM    475  CA  LEU    86     -14.921   2.589  -9.869  1.00 10.00      A   
ATOM    476  CB  LEU    86     -16.439   2.749 -10.048  1.00 10.00      A   
ATOM    477  CG  LEU    86     -16.953   3.081 -11.455  1.00 10.00      A   
ATOM    478  CD1 LEU    86     -16.511   2.041 -12.473  1.00 10.00      A   
ATOM    479  CD2 LEU    86     -18.466   3.205 -11.448  1.00 10.00      A   
ATOM    480  C   LEU    86     -14.181   3.633 -10.693  1.00 10.00      A   
ATOM    481  O   LEU    86     -14.301   4.830 -10.438  1.00 10.00      A   
ATOM    482  N   ASN    87     -13.416   3.170 -11.675  1.00 10.00      A   
ATOM    483  HN  ASN    87     -13.358   2.204 -11.821  1.00 10.00      A   
ATOM    484  CA  ASN    87     -12.658   4.068 -12.545  1.00 10.00      A   
ATOM    485  CB  ASN    87     -11.925   3.270 -13.631  1.00 10.00      A   
ATOM    486  CG  ASN    87     -11.162   4.134 -14.627  1.00 10.00      A   
ATOM    487  OD1 ASN    87     -11.086   3.807 -15.813  1.00 10.00      A   
ATOM    488  ND2 ASN    87     -10.584   5.230 -14.162  1.00 10.00      A   
ATOM    489 HD21 ASN    87     -10.677   5.442 -13.196  1.00 10.00      A   
ATOM    490 HD22 ASN    87     -10.086   5.794 -14.786  1.00 10.00      A   
ATOM    491  C   ASN    87     -13.578   5.113 -13.174  1.00 10.00      A   
ATOM    492  O   ASN    87     -14.520   4.775 -13.897  1.00 10.00      A   
ATOM    493  N   VAL    88     -13.301   6.381 -12.893  1.00 10.00      A   
ATOM    494  HN  VAL    88     -12.514   6.582 -12.323  1.00 10.00      A   
ATOM    495  CA  VAL    88     -14.106   7.484 -13.406  1.00 10.00      A   
ATOM    496  CB  VAL    88     -13.643   8.849 -12.863  1.00 10.00      A   
ATOM    497  CG1 VAL    88     -14.635   9.932 -13.253  1.00 10.00      A   
ATOM    498  CG2 VAL    88     -13.479   8.798 -11.353  1.00 10.00      A   
ATOM    499  C   VAL    88     -14.096   7.512 -14.927  1.00 10.00      A   
ATOM    500  O   VAL    88     -15.111   7.819 -15.558  1.00 10.00      A   
ATOM    501  N   ASN    89     -12.953   7.175 -15.512  1.00 10.00      A   
ATOM    502  HN  ASN    89     -12.174   6.961 -14.949  1.00 10.00      A   
ATOM    503  CA  ASN    89     -12.819   7.144 -16.967  1.00 10.00      A   
ATOM    504  CB  ASN    89     -11.392   6.780 -17.393  1.00 10.00      A   
ATOM    505  CG  ASN    89     -10.440   7.959 -17.300  1.00 10.00      A   
ATOM    506  OD1 ASN    89     -10.837   9.107 -17.495  1.00 10.00      A   
ATOM    507  ND2 ASN    89      -9.174   7.685 -17.018  1.00 10.00      A   
ATOM    508 HD21 ASN    89      -8.919   6.747 -16.894  1.00 10.00      A   
ATOM    509 HD22 ASN    89      -8.544   8.436 -16.923  1.00 10.00      A   
ATOM    510  C   ASN    89     -13.837   6.186 -17.583  1.00 10.00      A   
ATOM    511  O   ASN    89     -14.301   6.388 -18.707  1.00 10.00      A   
ATOM    512  N   SER    90     -14.202   5.155 -16.829  1.00 10.00      A   
ATOM    513  HN  SER    90     -13.809   5.052 -15.936  1.00 10.00      A   
ATOM    514  CA  SER    90     -15.183   4.188 -17.286  1.00 10.00      A   
ATOM    515  CB  SER    90     -15.092   2.907 -16.454  1.00 10.00      A   
ATOM    516  OG  SER    90     -13.742   2.514 -16.271  1.00 10.00      A   
ATOM    517  HG  SER    90     -13.179   3.012 -16.874  1.00 10.00      A   
ATOM    518  C   SER    90     -16.583   4.791 -17.178  1.00 10.00      A   
ATOM    519  O   SER    90     -17.400   4.654 -18.088  1.00 10.00      A   
ATOM    520  N   GLN    91     -16.830   5.495 -16.069  1.00 10.00      A   
ATOM    521  HN  GLN    91     -16.118   5.592 -15.402  1.00 10.00      A   
ATOM    522  CA  GLN    91     -18.124   6.133 -15.820  1.00 10.00      A   
ATOM    523  CB  GLN    91     -18.128   6.857 -14.470  1.00 10.00      A   
ATOM    524  CG  GLN    91     -17.524   6.061 -13.326  1.00 10.00      A   
ATOM    525  CD  GLN    91     -17.756   6.707 -11.973  1.00 10.00      A   
ATOM    526  OE1 GLN    91     -18.782   7.342 -11.742  1.00 10.00      A   
ATOM    527  NE2 GLN    91     -16.801   6.550 -11.070  1.00 10.00      A   
ATOM    528 HE21 GLN    91     -16.004   6.034 -11.319  1.00 10.00      A   
ATOM    529 HE22 GLN    91     -16.931   6.952 -10.186  1.00 10.00      A   
ATOM    530  C   GLN    91     -18.466   7.121 -16.928  1.00 10.00      A   
ATOM    531  O   GLN    91     -19.574   7.100 -17.467  1.00 10.00      A   
ATOM    532  N   VAL    92     -17.503   7.980 -17.264  1.00 10.00      A   
ATOM    533  HN  VAL    92     -16.646   7.945 -16.785  1.00 10.00      A   
ATOM    534  CA  VAL    92     -17.686   8.976 -18.315  1.00 10.00      A   
ATOM    535  CB  VAL    92     -16.395   9.800 -18.542  1.00 10.00      A   
ATOM    536  CG1 VAL    92     -16.580  10.794 -19.680  1.00 10.00      A   
ATOM    537  CG2 VAL    92     -15.991  10.526 -17.266  1.00 10.00      A   
ATOM    538  C   VAL    92     -18.088   8.294 -19.622  1.00 10.00      A   
ATOM    539  O   VAL    92     -19.025   8.724 -20.298  1.00 10.00      A   
ATOM    540  N   THR    93     -17.394   7.207 -19.949  1.00 10.00      A   
ATOM    541  HN  THR    93     -16.681   6.903 -19.352  1.00 10.00      A   
ATOM    542  CA  THR    93     -17.670   6.452 -21.163  1.00 10.00      A   
ATOM    543  CB  THR    93     -16.661   5.296 -21.341  1.00 10.00      A   
ATOM    544  OG1 THR    93     -15.323   5.811 -21.253  1.00 10.00      A   
ATOM    545  HG1 THR    93     -15.144   6.095 -20.346  1.00 10.00      A   
ATOM    546  CG2 THR    93     -16.848   4.619 -22.692  1.00 10.00      A   
ATOM    547  C   THR    93     -19.098   5.901 -21.146  1.00 10.00      A   
ATOM    548  O   THR    93     -19.827   6.006 -22.137  1.00 10.00      A   
ATOM    549  N   THR    94     -19.497   5.342 -20.007  1.00 10.00      A   
ATOM    550  HN  THR    94     -18.875   5.307 -19.247  1.00 10.00      A   
ATOM    551  CA  THR    94     -20.832   4.781 -19.850  1.00 10.00      A   
ATOM    552  CB  THR    94     -21.014   4.173 -18.442  1.00 10.00      A   
ATOM    553  OG1 THR    94     -19.920   3.288 -18.157  1.00 10.00      A   
ATOM    554  HG1 THR    94     -19.618   2.876 -18.977  1.00 10.00      A   
ATOM    555  CG2 THR    94     -22.322   3.399 -18.344  1.00 10.00      A   
ATOM    556  C   THR    94     -21.910   5.844 -20.089  1.00 10.00      A   
ATOM    557  O   THR    94     -22.902   5.593 -20.777  1.00 10.00      A   
ATOM    558  N   VAL    95     -21.693   7.036 -19.540  1.00 10.00      A   
ATOM    559  HN  VAL    95     -20.871   7.181 -19.020  1.00 10.00      A   
ATOM    560  CA  VAL    95     -22.643   8.136 -19.685  1.00 10.00      A   
ATOM    561  CB  VAL    95     -22.344   9.289 -18.702  1.00 10.00      A   
ATOM    562  CG1 VAL    95     -23.297  10.458 -18.920  1.00 10.00      A   
ATOM    563  CG2 VAL    95     -22.444   8.790 -17.271  1.00 10.00      A   
ATOM    564  C   VAL    95     -22.687   8.660 -21.120  1.00 10.00      A   
ATOM    565  O   VAL    95     -23.766   8.843 -21.681  1.00 10.00      A   
ATOM    566  N   CYS    96     -21.516   8.882 -21.715  1.00 10.00      A   
ATOM    567  HN  CYS    96     -20.684   8.720 -21.214  1.00 10.00      A   
ATOM    568  CA  CYS    96     -21.436   9.382 -23.090  1.00 10.00      A   
ATOM    569  C   CYS    96     -22.198   8.479 -24.058  1.00 10.00      A   
ATOM    570  O   CYS    96     -22.865   8.957 -24.975  1.00 10.00      A   
ATOM    571  CB  CYS    96     -19.979   9.536 -23.539  1.00 10.00      A   
ATOM    572  SG  CYS    96     -19.068  10.885 -22.716  1.00 10.00      A   
ATOM    573  N   GLN    97     -22.112   7.172 -23.840  1.00 10.00      A   
ATOM    574  HN  GLN    97     -21.569   6.845 -23.089  1.00 10.00      A   
ATOM    575  CA  GLN    97     -22.802   6.217 -24.697  1.00 10.00      A   
ATOM    576  CB  GLN    97     -22.241   4.804 -24.505  1.00 10.00      A   
ATOM    577  CG  GLN    97     -20.771   4.663 -24.879  1.00 10.00      A   
ATOM    578  CD  GLN    97     -20.500   4.925 -26.351  1.00 10.00      A   
ATOM    579  OE1 GLN    97     -19.475   5.504 -26.712  1.00 10.00      A   
ATOM    580  NE2 GLN    97     -21.404   4.483 -27.212  1.00 10.00      A   
ATOM    581 HE21 GLN    97     -22.191   4.014 -26.859  1.00 10.00      A   
ATOM    582 HE22 GLN    97     -21.251   4.641 -28.169  1.00 10.00      A   
ATOM    583  C   GLN    97     -24.306   6.238 -24.433  1.00 10.00      A   
ATOM    584  O   GLN    97     -25.108   6.073 -25.350  1.00 10.00      A   
ATOM    585  N   ALA    98     -24.680   6.465 -23.177  1.00 10.00      A   
ATOM    586  HN  ALA    98     -23.991   6.614 -22.492  1.00 10.00      A   
ATOM    587  CA  ALA    98     -26.086   6.508 -22.789  1.00 10.00      A   
ATOM    588  CB  ALA    98     -26.231   6.433 -21.276  1.00 10.00      A   
ATOM    589  C   ALA    98     -26.769   7.760 -23.335  1.00 10.00      A   
ATOM    590  O   ALA    98     -27.962   7.748 -23.633  1.00 10.00      A   
ATOM    591  N   LEU    99     -26.000   8.835 -23.466  1.00 10.00      A   
ATOM    592  HN  LEU    99     -25.055   8.783 -23.192  1.00 10.00      A   
ATOM    593  CA  LEU    99     -26.517  10.097 -23.983  1.00 10.00      A   
ATOM    594  CB  LEU    99     -25.435  11.178 -23.918  1.00 10.00      A   
ATOM    595  CG  LEU    99     -25.051  11.672 -22.524  1.00 10.00      A   
ATOM    596  CD1 LEU    99     -23.848  12.602 -22.599  1.00 10.00      A   
ATOM    597  CD2 LEU    99     -26.226  12.369 -21.860  1.00 10.00      A   
ATOM    598  C   LEU    99     -26.996   9.942 -25.421  1.00 10.00      A   
ATOM    599  O   LEU    99     -28.065  10.428 -25.789  1.00 10.00      A   
ATOM    600  N   ALA   100     -26.207   9.238 -26.224  1.00 10.00      A   
ATOM    601  HN  ALA   100     -25.378   8.859 -25.863  1.00 10.00      A   
ATOM    602  CA  ALA   100     -26.535   9.017 -27.628  1.00 10.00      A   
ATOM    603  CB  ALA   100     -25.287   8.629 -28.409  1.00 10.00      A   
ATOM    604  C   ALA   100     -27.624   7.958 -27.797  1.00 10.00      A   
ATOM    605  O   ALA   100     -28.106   7.720 -28.907  1.00 10.00      A   
ATOM    606  N   LYS   101     -28.010   7.327 -26.695  1.00 10.00      A   
ATOM    607  HN  LYS   101     -27.596   7.564 -25.836  1.00 10.00      A   
ATOM    608  CA  LYS   101     -29.040   6.297 -26.727  1.00 10.00      A   
ATOM    609  CB  LYS   101     -28.727   5.182 -25.726  1.00 10.00      A   
ATOM    610  CG  LYS   101     -27.583   4.271 -26.137  1.00 10.00      A   
ATOM    611  CD  LYS   101     -27.399   3.145 -25.135  1.00 10.00      A   
ATOM    612  CE  LYS   101     -26.212   2.267 -25.492  1.00 10.00      A   
ATOM    613  NZ  LYS   101     -26.261   0.961 -24.787  1.00 10.00      A   
ATOM    614  HZ1 LYS   101     -26.393   1.109 -23.766  1.00 10.00      A   
ATOM    615  HZ2 LYS   101     -25.375   0.439 -24.938  1.00 10.00      A   
ATOM    616  HZ3 LYS   101     -27.051   0.390 -25.149  1.00 10.00      A   
ATOM    617  C   LYS   101     -30.417   6.883 -26.438  1.00 10.00      A   
ATOM    618  O   LYS   101     -31.435   6.219 -26.631  1.00 10.00      A   
ATOM    619  N   ASP   102     -30.447   8.127 -25.981  1.00 10.00      A   
ATOM    620  HN  ASP   102     -29.607   8.619 -25.863  1.00 10.00      A   
ATOM    621  CA  ASP   102     -31.707   8.782 -25.660  1.00 10.00      A   
ATOM    622  CB  ASP   102     -31.665   9.383 -24.253  1.00 10.00      A   
ATOM    623  CG  ASP   102     -33.047   9.615 -23.680  1.00 10.00      A   
ATOM    624  OD1 ASP   102     -33.895  10.204 -24.381  1.00 10.00      A   
ATOM    625  OD2 ASP   102     -33.290   9.202 -22.522  1.00 10.00      A   
ATOM    626  C   ASP   102     -32.043   9.857 -26.688  1.00 10.00      A   
ATOM    627  O   ASP   102     -31.402  10.910 -26.738  1.00 10.00      A   
ATOM    628  N   PRO   103     -33.054   9.599 -27.531  1.00 10.00      A   
ATOM    629  CA  PRO   103     -33.493  10.530 -28.577  1.00 10.00      A   
ATOM    630  CB  PRO   103     -34.521   9.721 -29.382  1.00 10.00      A   
ATOM    631  CG  PRO   103     -34.305   8.304 -28.974  1.00 10.00      A   
ATOM    632  CD  PRO   103     -33.841   8.360 -27.552  1.00 10.00      A   
ATOM    633  C   PRO   103     -34.140  11.801 -28.019  1.00 10.00      A   
ATOM    634  O   PRO   103     -34.421  12.740 -28.764  1.00 10.00      A   
ATOM    635  N   LYS   104     -34.377  11.837 -26.714  1.00 10.00      A   
ATOM    636  HN  LYS   104     -34.143  11.058 -26.154  1.00 10.00      A   
ATOM    637  CA  LYS   104     -34.983  13.008 -26.091  1.00 10.00      A   
ATOM    638  CB  LYS   104     -35.730  12.621 -24.813  1.00 10.00      A   
ATOM    639  CG  LYS   104     -36.871  11.644 -25.040  1.00 10.00      A   
ATOM    640  CD  LYS   104     -37.264  10.939 -23.753  1.00 10.00      A   
ATOM    641  CE  LYS   104     -38.217   9.785 -24.024  1.00 10.00      A   
ATOM    642  NZ  LYS   104     -38.400   8.923 -22.826  1.00 10.00      A   
ATOM    643  HZ1 LYS   104     -39.042   8.134 -23.045  1.00 10.00      A   
ATOM    644  HZ2 LYS   104     -38.808   9.474 -22.045  1.00 10.00      A   
ATOM    645  HZ3 LYS   104     -37.485   8.534 -22.520  1.00 10.00      A   
ATOM    646  C   LYS   104     -33.928  14.070 -25.794  1.00 10.00      A   
ATOM    647  O   LYS   104     -34.250  15.232 -25.531  1.00 10.00      A   
ATOM    648  N   LEU   105     -32.666  13.669 -25.873  1.00 10.00      A   
ATOM    649  HN  LEU   105     -32.474  12.738 -26.120  1.00 10.00      A   
ATOM    650  CA  LEU   105     -31.557  14.576 -25.606  1.00 10.00      A   
ATOM    651  CB  LEU   105     -30.490  13.871 -24.763  1.00 10.00      A   
ATOM    652  CG  LEU   105     -30.979  13.154 -23.500  1.00 10.00      A   
ATOM    653  CD1 LEU   105     -29.822  12.453 -22.807  1.00 10.00      A   
ATOM    654  CD2 LEU   105     -31.660  14.128 -22.552  1.00 10.00      A   
ATOM    655  C   LEU   105     -30.932  15.082 -26.902  1.00 10.00      A   
ATOM    656  O   LEU   105     -29.905  15.758 -26.882  1.00 10.00      A   
ATOM    657  N   GLN   106     -31.571  14.772 -28.026  1.00 10.00      A   
ATOM    658  HN  GLN   106     -32.405  14.257 -27.972  1.00 10.00      A   
ATOM    659  CA  GLN   106     -31.069  15.179 -29.342  1.00 10.00      A   
ATOM    660  CB  GLN   106     -31.948  14.614 -30.458  1.00 10.00      A   
ATOM    661  CG  GLN   106     -31.806  13.117 -30.667  1.00 10.00      A   
ATOM    662  CD  GLN   106     -32.796  12.584 -31.681  1.00 10.00      A   
ATOM    663  OE1 GLN   106     -33.901  13.109 -31.828  1.00 10.00      A   
ATOM    664  NE2 GLN   106     -32.412  11.534 -32.384  1.00 10.00      A   
ATOM    665 HE21 GLN   106     -31.523  11.161 -32.211  1.00 10.00      A   
ATOM    666 HE22 GLN   106     -33.029  11.175 -33.058  1.00 10.00      A   
ATOM    667  C   GLN   106     -30.961  16.695 -29.487  1.00 10.00      A   
ATOM    668  O   GLN   106     -30.018  17.202 -30.095  1.00 10.00      A   
ATOM    669  N   GLN   107     -31.924  17.417 -28.930  1.00 10.00      A   
ATOM    670  HN  GLN   107     -32.654  16.962 -28.454  1.00 10.00      A   
ATOM    671  CA  GLN   107     -31.926  18.872 -29.016  1.00 10.00      A   
ATOM    672  CB  GLN   107     -33.357  19.410 -29.072  1.00 10.00      A   
ATOM    673  CG  GLN   107     -34.149  18.928 -30.276  1.00 10.00      A   
ATOM    674  CD  GLN   107     -35.604  19.346 -30.226  1.00 10.00      A   
ATOM    675  OE1 GLN   107     -36.443  18.639 -29.669  1.00 10.00      A   
ATOM    676  NE2 GLN   107     -35.916  20.495 -30.808  1.00 10.00      A   
ATOM    677 HE21 GLN   107     -35.198  21.013 -31.236  1.00 10.00      A   
ATOM    678 HE22 GLN   107     -36.855  20.785 -30.789  1.00 10.00      A   
ATOM    679  C   GLN   107     -31.154  19.509 -27.864  1.00 10.00      A   
ATOM    680  O   GLN   107     -31.149  20.734 -27.708  1.00 10.00      A   
ATOM    681  N   GLY   108     -30.493  18.682 -27.068  1.00 10.00      A   
ATOM    682  HN  GLY   108     -30.519  17.716 -27.243  1.00 10.00      A   
ATOM    683  CA  GLY   108     -29.729  19.189 -25.948  1.00 10.00      A   
ATOM    684  C   GLY   108     -30.420  18.936 -24.628  1.00 10.00      A   
ATOM    685  O   GLY   108     -31.587  18.539 -24.601  1.00 10.00      A   
ATOM    686  N   TYR   109     -29.705  19.164 -23.536  1.00 10.00      A   
ATOM    687  HN  TYR   109     -28.781  19.485 -23.625  1.00 10.00      A   
ATOM    688  CA  TYR   109     -30.250  18.956 -22.203  1.00 10.00      A   
ATOM    689  CB  TYR   109     -30.224  17.463 -21.838  1.00 10.00      A   
ATOM    690  CG  TYR   109     -28.869  16.937 -21.399  1.00 10.00      A   
ATOM    691  CD1 TYR   109     -28.657  16.526 -20.089  1.00 10.00      A   
ATOM    692  CD2 TYR   109     -27.806  16.852 -22.291  1.00 10.00      A   
ATOM    693  CE1 TYR   109     -27.427  16.048 -19.679  1.00 10.00      A   
ATOM    694  CE2 TYR   109     -26.573  16.373 -21.888  1.00 10.00      A   
ATOM    695  CZ  TYR   109     -26.389  15.972 -20.581  1.00 10.00      A   
ATOM    696  OH  TYR   109     -25.162  15.494 -20.176  1.00 10.00      A   
ATOM    697  HH  TYR   109     -25.286  14.673 -19.682  1.00 10.00      A   
ATOM    698  C   TYR   109     -29.470  19.763 -21.171  1.00 10.00      A   
ATOM    699  O   TYR   109     -28.443  20.366 -21.487  1.00 10.00      A   
ATOM    700  N   ASN   110     -29.963  19.773 -19.944  1.00 10.00      A   
ATOM    701  HN  ASN   110     -30.792  19.273 -19.755  1.00 10.00      A   
ATOM    702  CA  ASN   110     -29.309  20.489 -18.860  1.00 10.00      A   
ATOM    703  CB  ASN   110     -30.310  21.385 -18.120  1.00 10.00      A   
ATOM    704  CG  ASN   110     -30.659  22.648 -18.889  1.00 10.00      A   
ATOM    705  OD1 ASN   110     -29.832  23.200 -19.616  1.00 10.00      A   
ATOM    706  ND2 ASN   110     -31.889  23.114 -18.735  1.00 10.00      A   
ATOM    707 HD21 ASN   110     -32.502  22.625 -18.145  1.00 10.00      A   
ATOM    708 HD22 ASN   110     -32.138  23.936 -19.213  1.00 10.00      A   
ATOM    709  C   ASN   110     -28.678  19.491 -17.900  1.00 10.00      A   
ATOM    710  O   ASN   110     -29.336  18.544 -17.459  1.00 10.00      A   
ATOM    711  N   ALA   111     -27.403  19.686 -17.598  1.00 10.00      A   
ATOM    712  HN  ALA   111     -26.931  20.459 -17.982  1.00 10.00      A   
ATOM    713  CA  ALA   111     -26.682  18.793 -16.700  1.00 10.00      A   
ATOM    714  CB  ALA   111     -25.240  18.639 -17.160  1.00 10.00      A   
ATOM    715  C   ALA   111     -26.736  19.301 -15.263  1.00 10.00      A   
ATOM    716  O   ALA   111     -26.375  20.449 -14.984  1.00 10.00      A   
ATOM    717  N   GLY   113     -25.700  16.940 -10.896  1.00 10.00      A   
ATOM    718  HN  GLY   113     -26.374  17.530 -11.303  1.00 10.00      A   
ATOM    719  CA  GLY   113     -24.370  17.456 -10.631  1.00 10.00      A   
ATOM    720  C   GLY   113     -24.137  17.723  -9.158  1.00 10.00      A   
ATOM    721  O   GLY   113     -23.794  18.840  -8.766  1.00 10.00      A   
ATOM    722  N   PHE   114     -24.336  16.701  -8.340  1.00 10.00      A   
ATOM    723  HN  PHE   114     -24.613  15.833  -8.715  1.00 10.00      A   
ATOM    724  CA  PHE   114     -24.142  16.825  -6.904  1.00 10.00      A   
ATOM    725  CB  PHE   114     -25.231  16.067  -6.141  1.00 10.00      A   
ATOM    726  CG  PHE   114     -26.554  16.777  -6.104  1.00 10.00      A   
ATOM    727  CD1 PHE   114     -27.715  16.129  -6.500  1.00 10.00      A   
ATOM    728  CD2 PHE   114     -26.637  18.090  -5.670  1.00 10.00      A   
ATOM    729  CE1 PHE   114     -28.933  16.780  -6.462  1.00 10.00      A   
ATOM    730  CE2 PHE   114     -27.850  18.747  -5.630  1.00 10.00      A   
ATOM    731  CZ  PHE   114     -29.000  18.090  -6.027  1.00 10.00      A   
ATOM    732  C   PHE   114     -22.769  16.308  -6.502  1.00 10.00      A   
ATOM    733  O   PHE   114     -22.439  15.144  -6.748  1.00 10.00      A   
ATOM    734  N   SER   115     -21.977  17.185  -5.897  1.00 10.00      A   
ATOM    735  HN  SER   115     -22.305  18.101  -5.755  1.00 10.00      A   
ATOM    736  CA  SER   115     -20.634  16.845  -5.445  1.00 10.00      A   
ATOM    737  CB  SER   115     -20.684  15.877  -4.263  1.00 10.00      A   
ATOM    738  OG  SER   115     -21.617  16.322  -3.290  1.00 10.00      A   
ATOM    739  HG  SER   115     -22.231  15.604  -3.089  1.00 10.00      A   
ATOM    740  C   SER   115     -19.774  16.311  -6.589  1.00 10.00      A   
ATOM    741  O   SER   115     -19.459  17.051  -7.522  1.00 10.00      A   
ATOM    742  N   GLN   116     -19.423  15.025  -6.534  1.00 10.00      A   
ATOM    743  HN  GLN   116     -19.712  14.480  -5.772  1.00 10.00      A   
ATOM    744  CA  GLN   116     -18.605  14.409  -7.574  1.00 10.00      A   
ATOM    745  CB  GLN   116     -18.334  12.933  -7.257  1.00 10.00      A   
ATOM    746  CG  GLN   116     -19.576  12.052  -7.264  1.00 10.00      A   
ATOM    747  CD  GLN   116     -19.255  10.578  -7.131  1.00 10.00      A   
ATOM    748  OE1 GLN   116     -18.283  10.195  -6.481  1.00 10.00      A   
ATOM    749  NE2 GLN   116     -20.073   9.737  -7.748  1.00 10.00      A   
ATOM    750 HE21 GLN   116     -20.832  10.109  -8.248  1.00 10.00      A   
ATOM    751 HE22 GLN   116     -19.883   8.778  -7.691  1.00 10.00      A   
ATOM    752  C   GLN   116     -19.258  14.549  -8.948  1.00 10.00      A   
ATOM    753  O   GLN   116     -18.570  14.644  -9.964  1.00 10.00      A   
ATOM    754  N   GLY   117     -20.588  14.595  -8.966  1.00 10.00      A   
ATOM    755  HN  GLY   117     -21.082  14.552  -8.117  1.00 10.00      A   
ATOM    756  CA  GLY   117     -21.315  14.720 -10.212  1.00 10.00      A   
ATOM    757  C   GLY   117     -21.018  16.022 -10.928  1.00 10.00      A   
ATOM    758  O   GLY   117     -21.140  16.105 -12.149  1.00 10.00      A   
ATOM    759  N   GLY   118     -20.610  17.035 -10.167  1.00 10.00      A   
ATOM    760  HN  GLY   118     -20.506  16.898  -9.199  1.00 10.00      A   
ATOM    761  CA  GLY   118     -20.299  18.326 -10.747  1.00 10.00      A   
ATOM    762  C   GLY   118     -19.119  18.252 -11.697  1.00 10.00      A   
ATOM    763  O   GLY   118     -19.193  18.725 -12.834  1.00 10.00      A   
ATOM    764  N   GLN   119     -18.027  17.652 -11.240  1.00 10.00      A   
ATOM    765  HN  GLN   119     -18.020  17.296 -10.322  1.00 10.00      A   
ATOM    766  CA  GLN   119     -16.839  17.515 -12.070  1.00 10.00      A   
ATOM    767  CB  GLN   119     -15.570  17.322 -11.230  1.00 10.00      A   
ATOM    768  CG  GLN   119     -15.560  16.079 -10.356  1.00 10.00      A   
ATOM    769  CD  GLN   119     -15.974  16.371  -8.929  1.00 10.00      A   
ATOM    770  OE1 GLN   119     -16.760  17.282  -8.672  1.00 10.00      A   
ATOM    771  NE2 GLN   119     -15.448  15.601  -7.992  1.00 10.00      A   
ATOM    772 HE21 GLN   119     -14.828  14.895  -8.265  1.00 10.00      A   
ATOM    773 HE22 GLN   119     -15.703  15.772  -7.054  1.00 10.00      A   
ATOM    774  C   GLN   119     -17.004  16.382 -13.080  1.00 10.00      A   
ATOM    775  O   GLN   119     -16.429  16.424 -14.168  1.00 10.00      A   
ATOM    776  N   PHE   120     -17.799  15.381 -12.719  1.00 10.00      A   
ATOM    777  HN  PHE   120     -18.225  15.402 -11.834  1.00 10.00      A   
ATOM    778  CA  PHE   120     -18.046  14.247 -13.601  1.00 10.00      A   
ATOM    779  CB  PHE   120     -18.843  13.153 -12.885  1.00 10.00      A   
ATOM    780  CG  PHE   120     -18.041  12.323 -11.919  1.00 10.00      A   
ATOM    781  CD1 PHE   120     -16.733  12.659 -11.608  1.00 10.00      A   
ATOM    782  CD2 PHE   120     -18.601  11.208 -11.319  1.00 10.00      A   
ATOM    783  CE1 PHE   120     -16.002  11.903 -10.715  1.00 10.00      A   
ATOM    784  CE2 PHE   120     -17.875  10.445 -10.427  1.00 10.00      A   
ATOM    785  CZ  PHE   120     -16.574  10.793 -10.125  1.00 10.00      A   
ATOM    786  C   PHE   120     -18.781  14.705 -14.852  1.00 10.00      A   
ATOM    787  O   PHE   120     -18.370  14.396 -15.970  1.00 10.00      A   
ATOM    788  N   LEU   121     -19.853  15.469 -14.657  1.00 10.00      A   
ATOM    789  HN  LEU   121     -20.126  15.689 -13.737  1.00 10.00      A   
ATOM    790  CA  LEU   121     -20.633  15.986 -15.777  1.00 10.00      A   
ATOM    791  CB  LEU   121     -21.884  16.719 -15.286  1.00 10.00      A   
ATOM    792  CG  LEU   121     -23.052  15.834 -14.841  1.00 10.00      A   
ATOM    793  CD1 LEU   121     -24.138  16.669 -14.182  1.00 10.00      A   
ATOM    794  CD2 LEU   121     -23.615  15.055 -16.021  1.00 10.00      A   
ATOM    795  C   LEU   121     -19.775  16.908 -16.636  1.00 10.00      A   
ATOM    796  O   LEU   121     -19.917  16.952 -17.858  1.00 10.00      A   
ATOM    797  N   ARG   122     -18.872  17.637 -15.985  1.00 10.00      A   
ATOM    798  HN  ARG   122     -18.813  17.566 -15.009  1.00 10.00      A   
ATOM    799  CA  ARG   122     -17.972  18.539 -16.689  1.00 10.00      A   
ATOM    800  CB  ARG   122     -17.168  19.387 -15.698  1.00 10.00      A   
ATOM    801  CG  ARG   122     -16.156  20.311 -16.358  1.00 10.00      A   
ATOM    802  CD  ARG   122     -15.364  21.106 -15.332  1.00 10.00      A   
ATOM    803  NE  ARG   122     -14.530  20.252 -14.484  1.00 10.00      A   
ATOM    804  HE  ARG   122     -14.989  19.619 -13.894  1.00 10.00      A   
ATOM    805  CZ  ARG   122     -13.196  20.284 -14.478  1.00 10.00      A   
ATOM    806  NH1 ARG   122     -12.539  21.112 -15.280  1.00 10.00      A   
ATOM    807 HH11 ARG   122     -11.497  21.131 -15.272  1.00 10.00      A   
ATOM    808 HH12 ARG   122     -13.060  21.748 -15.923  1.00 10.00      A   
ATOM    809  NH2 ARG   122     -12.515  19.502 -13.654  1.00 10.00      A   
ATOM    810 HH21 ARG   122     -11.465  19.532 -13.653  1.00 10.00      A   
ATOM    811 HH22 ARG   122     -13.011  18.859 -13.000  1.00 10.00      A   
ATOM    812  C   ARG   122     -17.030  17.731 -17.576  1.00 10.00      A   
ATOM    813  O   ARG   122     -16.793  18.079 -18.732  1.00 10.00      A   
ATOM    814  N   ALA   123     -16.513  16.637 -17.024  1.00 10.00      A   
ATOM    815  HN  ALA   123     -16.745  16.414 -16.095  1.00 10.00      A   
ATOM    816  CA  ALA   123     -15.611  15.761 -17.757  1.00 10.00      A   
ATOM    817  CB  ALA   123     -15.060  14.682 -16.839  1.00 10.00      A   
ATOM    818  C   ALA   123     -16.334  15.135 -18.942  1.00 10.00      A   
ATOM    819  O   ALA   123     -15.746  14.936 -20.005  1.00 10.00      A   
ATOM    820  N   VAL   124     -17.612  14.832 -18.742  1.00 10.00      A   
ATOM    821  HN  VAL   124     -18.008  15.002 -17.859  1.00 10.00      A   
ATOM    822  CA  VAL   124     -18.440  14.244 -19.787  1.00 10.00      A   
ATOM    823  CB  VAL   124     -19.809  13.791 -19.226  1.00 10.00      A   
ATOM    824  CG1 VAL   124     -20.786  13.448 -20.341  1.00 10.00      A   
ATOM    825  CG2 VAL   124     -19.632  12.600 -18.298  1.00 10.00      A   
ATOM    826  C   VAL   124     -18.647  15.246 -20.920  1.00 10.00      A   
ATOM    827  O   VAL   124     -18.375  14.947 -22.082  1.00 10.00      A   
ATOM    828  N   ALA   125     -19.091  16.447 -20.563  1.00 10.00      A   
ATOM    829  HN  ALA   125     -19.269  16.625 -19.612  1.00 10.00      A   
ATOM    830  CA  ALA   125     -19.339  17.504 -21.541  1.00 10.00      A   
ATOM    831  CB  ALA   125     -19.899  18.743 -20.857  1.00 10.00      A   
ATOM    832  C   ALA   125     -18.076  17.856 -22.327  1.00 10.00      A   
ATOM    833  O   ALA   125     -18.144  18.190 -23.512  1.00 10.00      A   
ATOM    834  N   GLN   126     -16.931  17.766 -21.663  1.00 10.00      A   
ATOM    835  HN  GLN   126     -16.946  17.487 -20.721  1.00 10.00      A   
ATOM    836  CA  GLN   126     -15.652  18.081 -22.286  1.00 10.00      A   
ATOM    837  CB  GLN   126     -14.600  18.404 -21.222  1.00 10.00      A   
ATOM    838  CG  GLN   126     -14.625  19.840 -20.721  1.00 10.00      A   
ATOM    839  CD  GLN   126     -13.683  20.076 -19.550  1.00 10.00      A   
ATOM    840  OE1 GLN   126     -13.901  20.973 -18.735  1.00 10.00      A   
ATOM    841  NE2 GLN   126     -12.633  19.267 -19.451  1.00 10.00      A   
ATOM    842 HE21 GLN   126     -12.525  18.565 -20.126  1.00 10.00      A   
ATOM    843 HE22 GLN   126     -12.007  19.406 -18.707  1.00 10.00      A   
ATOM    844  C   GLN   126     -15.148  16.952 -23.187  1.00 10.00      A   
ATOM    845  O   GLN   126     -14.339  17.188 -24.084  1.00 10.00      A   
ATOM    846  N   ARG   127     -15.624  15.732 -22.959  1.00 10.00      A   
ATOM    847  HN  ARG   127     -16.289  15.597 -22.249  1.00 10.00      A   
ATOM    848  CA  ARG   127     -15.185  14.592 -23.759  1.00 10.00      A   
ATOM    849  CB  ARG   127     -14.848  13.377 -22.887  1.00 10.00      A   
ATOM    850  CG  ARG   127     -13.507  13.500 -22.176  1.00 10.00      A   
ATOM    851  CD  ARG   127     -13.119  12.217 -21.457  1.00 10.00      A   
ATOM    852  NE  ARG   127     -11.843  12.358 -20.750  1.00 10.00      A   
ATOM    853  HE  ARG   127     -11.262  13.113 -21.017  1.00 10.00      A   
ATOM    854  CZ  ARG   127     -11.421  11.532 -19.791  1.00 10.00      A   
ATOM    855  NH1 ARG   127     -12.166  10.497 -19.423  1.00 10.00      A   
ATOM    856 HH11 ARG   127     -11.831   9.853 -18.665  1.00 10.00      A   
ATOM    857 HH12 ARG   127     -13.081  10.313 -19.887  1.00 10.00      A   
ATOM    858  NH2 ARG   127     -10.251  11.737 -19.198  1.00 10.00      A   
ATOM    859 HH21 ARG   127      -9.645  12.555 -19.480  1.00 10.00      A   
ATOM    860 HH22 ARG   127      -9.924  11.089 -18.452  1.00 10.00      A   
ATOM    861  C   ARG   127     -16.175  14.232 -24.864  1.00 10.00      A   
ATOM    862  O   ARG   127     -15.768  13.922 -25.987  1.00 10.00      A   
ATOM    863  N   CYS   128     -17.465  14.264 -24.557  1.00 10.00      A   
ATOM    864  HN  CYS   128     -17.743  14.504 -23.641  1.00 10.00      A   
ATOM    865  CA  CYS   128     -18.484  13.948 -25.548  1.00 10.00      A   
ATOM    866  C   CYS   128     -19.451  15.117 -25.744  1.00 10.00      A   
ATOM    867  O   CYS   128     -20.375  15.322 -24.955  1.00 10.00      A   
ATOM    868  CB  CYS   128     -19.227  12.652 -25.196  1.00 10.00      A   
ATOM    869  SG  CYS   128     -19.880  12.576 -23.496  1.00 10.00      A   
ATOM    870  N   PRO   129     -19.237  15.910 -26.804  1.00 10.00      A   
ATOM    871  CA  PRO   129     -20.070  17.066 -27.119  1.00 10.00      A   
ATOM    872  CB  PRO   129     -19.068  17.983 -27.815  1.00 10.00      A   
ATOM    873  CG  PRO   129     -18.163  17.050 -28.552  1.00 10.00      A   
ATOM    874  CD  PRO   129     -18.143  15.754 -27.779  1.00 10.00      A   
ATOM    875  C   PRO   129     -21.205  16.710 -28.078  1.00 10.00      A   
ATOM    876  O   PRO   129     -21.683  17.558 -28.836  1.00 10.00      A   
ATOM    877  N   SER   130     -21.633  15.456 -28.042  1.00 10.00      A   
ATOM    878  HN  SER   130     -21.222  14.831 -27.412  1.00 10.00      A   
ATOM    879  CA  SER   130     -22.702  14.988 -28.905  1.00 10.00      A   
ATOM    880  CB  SER   130     -22.124  14.516 -30.244  1.00 10.00      A   
ATOM    881  OG  SER   130     -23.128  14.412 -31.237  1.00 10.00      A   
ATOM    882  HG  SER   130     -22.980  15.084 -31.912  1.00 10.00      A   
ATOM    883  C   SER   130     -23.473  13.855 -28.231  1.00 10.00      A   
ATOM    884  O   SER   130     -22.935  12.767 -28.026  1.00 10.00      A   
ATOM    885  N   PRO   131     -24.736  14.102 -27.853  1.00 10.00      A   
ATOM    886  CA  PRO   131     -25.394  15.395 -28.044  1.00 10.00      A   
ATOM    887  CB  PRO   131     -26.890  15.068 -27.893  1.00 10.00      A   
ATOM    888  CG  PRO   131     -26.976  13.585 -27.715  1.00 10.00      A   
ATOM    889  CD  PRO   131     -25.634  13.135 -27.221  1.00 10.00      A   
ATOM    890  C   PRO   131     -24.965  16.401 -26.977  1.00 10.00      A   
ATOM    891  O   PRO   131     -24.726  16.029 -25.824  1.00 10.00      A   
ATOM    892  N   PRO   132     -24.852  17.686 -27.351  1.00 10.00      A   
ATOM    893  CA  PRO   132     -24.441  18.749 -26.421  1.00 10.00      A   
ATOM    894  CB  PRO   132     -24.347  19.992 -27.312  1.00 10.00      A   
ATOM    895  CG  PRO   132     -25.219  19.690 -28.483  1.00 10.00      A   
ATOM    896  CD  PRO   132     -25.122  18.207 -28.702  1.00 10.00      A   
ATOM    897  C   PRO   132     -25.455  18.974 -25.300  1.00 10.00      A   
ATOM    898  O   PRO   132     -26.646  18.684 -25.449  1.00 10.00      A   
ATOM    899  N   ILE   134     -25.968  21.755 -22.612  1.00 10.00      A   
ATOM    900  HN  ILE   134     -26.286  21.262 -21.820  1.00 10.00      A   
ATOM    901  CA  ILE   134     -26.341  23.154 -22.781  1.00 10.00      A   
ATOM    902  CB  ILE   134     -27.856  23.316 -23.028  1.00 10.00      A   
ATOM    903  CG1 ILE   134     -28.303  22.476 -24.233  1.00 10.00      A   
ATOM    904  CG2 ILE   134     -28.213  24.781 -23.229  1.00 10.00      A   
ATOM    905  CD1 ILE   134     -27.605  22.826 -25.532  1.00 10.00      A   
ATOM    906  C   ILE   134     -25.927  23.976 -21.563  1.00 10.00      A   
ATOM    907  O   ILE   134     -25.145  24.921 -21.677  1.00 10.00      A   
ATOM    908  N   ASN   135     -26.451  23.611 -20.403  1.00 10.00      A   
ATOM    909  HN  ASN   135     -27.070  22.851 -20.374  1.00 10.00      A   
ATOM    910  CA  ASN   135     -26.128  24.306 -19.165  1.00 10.00      A   
ATOM    911  CB  ASN   135     -27.345  25.076 -18.645  1.00 10.00      A   
ATOM    912  CG  ASN   135     -26.992  26.052 -17.537  1.00 10.00      A   
ATOM    913  OD1 ASN   135     -25.862  26.525 -17.448  1.00 10.00      A   
ATOM    914  ND2 ASN   135     -27.962  26.378 -16.697  1.00 10.00      A   
ATOM    915 HD21 ASN   135     -28.851  25.980 -16.832  1.00 10.00      A   
ATOM    916 HD22 ASN   135     -27.753  27.003 -15.974  1.00 10.00      A   
ATOM    917  C   ASN   135     -25.640  23.306 -18.125  1.00 10.00      A   
ATOM    918  O   ASN   135     -26.164  22.194 -18.039  1.00 10.00      A   
ATOM    919  N   LEU   136     -24.635  23.692 -17.349  1.00 10.00      A   
ATOM    920  HN  LEU   136     -24.265  24.595 -17.454  1.00 10.00      A   
ATOM    921  CA  LEU   136     -24.078  22.806 -16.334  1.00 10.00      A   
ATOM    922  CB  LEU   136     -22.613  22.485 -16.648  1.00 10.00      A   
ATOM    923  CG  LEU   136     -22.132  21.071 -16.304  1.00 10.00      A   
ATOM    924  CD1 LEU   136     -20.924  20.703 -17.149  1.00 10.00      A   
ATOM    925  CD2 LEU   136     -21.801  20.953 -14.822  1.00 10.00      A   
ATOM    926  C   LEU   136     -24.203  23.404 -14.937  1.00 10.00      A   
ATOM    927  O   LEU   136     -23.649  24.468 -14.645  1.00 10.00      A   
ATOM    928  N   ILE   137     -24.941  22.714 -14.081  1.00 10.00      A   
ATOM    929  HN  ILE   137     -25.373  21.881 -14.383  1.00 10.00      A   
ATOM    930  CA  ILE   137     -25.141  23.153 -12.710  1.00 10.00      A   
ATOM    931  CB  ILE   137     -26.637  23.137 -12.323  1.00 10.00      A   
ATOM    932  CG1 ILE   137     -27.470  23.982 -13.297  1.00 10.00      A   
ATOM    933  CG2 ILE   137     -26.827  23.623 -10.893  1.00 10.00      A   
ATOM    934  CD1 ILE   137     -27.126  25.456 -13.294  1.00 10.00      A   
ATOM    935  C   ILE   137     -24.365  22.257 -11.746  1.00 10.00      A   
ATOM    936  O   ILE   137     -24.777  21.131 -11.463  1.00 10.00      A   
ATOM    937  N   SER   138     -23.234  22.755 -11.267  1.00 10.00      A   
ATOM    938  HN  SER   138     -22.945  23.649 -11.552  1.00 10.00      A   
ATOM    939  CA  SER   138     -22.405  22.014 -10.333  1.00 10.00      A   
ATOM    940  CB  SER   138     -20.923  22.230 -10.669  1.00 10.00      A   
ATOM    941  OG  SER   138     -20.065  21.631  -9.711  1.00 10.00      A   
ATOM    942  HG  SER   138     -20.331  21.912  -8.824  1.00 10.00      A   
ATOM    943  C   SER   138     -22.706  22.465  -8.908  1.00 10.00      A   
ATOM    944  O   SER   138     -22.534  23.638  -8.572  1.00 10.00      A   
ATOM    945  N   VAL   139     -23.176  21.539  -8.084  1.00 10.00      A   
ATOM    946  HN  VAL   139     -23.298  20.618  -8.415  1.00 10.00      A   
ATOM    947  CA  VAL   139     -23.505  21.842  -6.699  1.00 10.00      A   
ATOM    948  CB  VAL   139     -24.955  21.442  -6.346  1.00 10.00      A   
ATOM    949  CG1 VAL   139     -25.336  21.966  -4.969  1.00 10.00      A   
ATOM    950  CG2 VAL   139     -25.928  21.949  -7.401  1.00 10.00      A   
ATOM    951  C   VAL   139     -22.538  21.137  -5.755  1.00 10.00      A   
ATOM    952  O   VAL   139     -22.674  19.940  -5.487  1.00 10.00      A   
ATOM    953  N   GLY   140     -21.556  21.887  -5.270  1.00 10.00      A   
ATOM    954  HN  GLY   140     -21.500  22.831  -5.533  1.00 10.00      A   
ATOM    955  CA  GLY   140     -20.569  21.337  -4.362  1.00 10.00      A   
ATOM    956  C   GLY   140     -19.635  20.363  -5.046  1.00 10.00      A   
ATOM    957  O   GLY   140     -19.335  19.296  -4.509  1.00 10.00      A   
ATOM    958  N   GLY   141     -19.167  20.732  -6.229  1.00 10.00      A   
ATOM    959  HN  GLY   141     -19.411  21.609  -6.589  1.00 10.00      A   
ATOM    960  CA  GLY   141     -18.281  19.869  -6.975  1.00 10.00      A   
ATOM    961  C   GLY   141     -16.829  20.271  -6.847  1.00 10.00      A   
ATOM    962  O   GLY   141     -16.497  21.453  -6.930  1.00 10.00      A   
ATOM    963  N   GLN   142     -15.963  19.285  -6.662  1.00 10.00      A   
ATOM    964  HN  GLN   142     -16.296  18.360  -6.626  1.00 10.00      A   
ATOM    965  CA  GLN   142     -14.533  19.530  -6.528  1.00 10.00      A   
ATOM    966  CB  GLN   142     -13.837  18.327  -5.885  1.00 10.00      A   
ATOM    967  CG  GLN   142     -14.332  17.979  -4.489  1.00 10.00      A   
ATOM    968  CD  GLN   142     -15.653  17.231  -4.492  1.00 10.00      A   
ATOM    969  OE1 GLN   142     -15.963  16.496  -5.429  1.00 10.00      A   
ATOM    970  NE2 GLN   142     -16.437  17.414  -3.444  1.00 10.00      A   
ATOM    971 HE21 GLN   142     -16.127  18.013  -2.732  1.00 10.00      A   
ATOM    972 HE22 GLN   142     -17.296  16.943  -3.420  1.00 10.00      A   
ATOM    973  C   GLN   142     -13.928  19.813  -7.899  1.00 10.00      A   
ATOM    974  O   GLN   142     -13.533  18.894  -8.618  1.00 10.00      A   
ATOM    975  N   HIS   143     -13.854  21.089  -8.256  1.00 10.00      A   
ATOM    976  HN  HIS   143     -14.155  21.782  -7.624  1.00 10.00      A   
ATOM    977  CA  HIS   143     -13.328  21.490  -9.557  1.00 10.00      A   
ATOM    978  CB  HIS   143     -13.851  22.873  -9.960  1.00 10.00      A   
ATOM    979  CG  HIS   143     -15.349  22.973 -10.009  1.00 10.00      A   
ATOM    980  ND1 HIS   143     -16.028  24.175 -10.020  1.00 10.00      A   
ATOM    981  HD1 HIS   143     -15.620  25.071 -10.009  1.00 10.00      A   
ATOM    982  CD2 HIS   143     -16.304  22.010 -10.041  1.00 10.00      A   
ATOM    983  CE1 HIS   143     -17.328  23.945 -10.053  1.00 10.00      A   
ATOM    984  NE2 HIS   143     -17.520  22.640 -10.065  1.00 10.00      A   
ATOM    985  HE2 HIS   143     -18.401  22.193 -10.074  1.00 10.00      A   
ATOM    986  C   HIS   143     -11.803  21.450  -9.603  1.00 10.00      A   
ATOM    987  O   HIS   143     -11.209  21.346 -10.677  1.00 10.00      A   
ATOM    988  N   GLN   144     -11.171  21.529  -8.442  1.00 10.00      A   
ATOM    989  HN  GLN   144     -11.693  21.616  -7.612  1.00 10.00      A   
ATOM    990  CA  GLN   144      -9.715  21.497  -8.370  1.00 10.00      A   
ATOM    991  CB  GLN   144      -9.182  22.768  -7.712  1.00 10.00      A   
ATOM    992  CG  GLN   144      -8.759  23.852  -8.690  1.00 10.00      A   
ATOM    993  CD  GLN   144      -7.644  23.410  -9.619  1.00 10.00      A   
ATOM    994  OE1 GLN   144      -6.853  22.524  -9.291  1.00 10.00      A   
ATOM    995  NE2 GLN   144      -7.573  24.032 -10.784  1.00 10.00      A   
ATOM    996 HE21 GLN   144      -8.236  24.730 -10.976  1.00 10.00      A   
ATOM    997 HE22 GLN   144      -6.857  23.779 -11.404  1.00 10.00      A   
ATOM    998  C   GLN   144      -9.226  20.273  -7.607  1.00 10.00      A   
ATOM    999  O   GLN   144      -8.025  20.105  -7.385  1.00 10.00      A   
ATOM   1000  N   GLY   145     -10.158  19.418  -7.218  1.00 10.00      A   
ATOM   1001  HN  GLY   145     -11.095  19.599  -7.433  1.00 10.00      A   
ATOM   1002  CA  GLY   145      -9.808  18.226  -6.477  1.00 10.00      A   
ATOM   1003  C   GLY   145      -9.800  18.475  -4.982  1.00 10.00      A   
ATOM   1004  O   GLY   145     -10.180  19.557  -4.529  1.00 10.00      A   
ATOM   1005  N   VAL   146      -9.375  17.481  -4.216  1.00 10.00      A   
ATOM   1006  HN  VAL   146      -9.087  16.643  -4.636  1.00 10.00      A   
ATOM   1007  CA  VAL   146      -9.321  17.600  -2.762  1.00 10.00      A   
ATOM   1008  CB  VAL   146     -10.459  16.812  -2.072  1.00 10.00      A   
ATOM   1009  CG1 VAL   146     -11.780  17.550  -2.200  1.00 10.00      A   
ATOM   1010  CG2 VAL   146     -10.572  15.402  -2.638  1.00 10.00      A   
ATOM   1011  C   VAL   146      -7.982  17.115  -2.220  1.00 10.00      A   
ATOM   1012  O   VAL   146      -7.258  16.380  -2.896  1.00 10.00      A   
ATOM   1013  N   PHE   147      -7.658  17.537  -1.004  1.00 10.00      A   
ATOM   1014  HN  PHE   147      -8.270  18.145  -0.529  1.00 10.00      A   
ATOM   1015  CA  PHE   147      -6.415  17.140  -0.356  1.00 10.00      A   
ATOM   1016  CB  PHE   147      -5.496  18.353  -0.163  1.00 10.00      A   
ATOM   1017  CG  PHE   147      -4.104  18.001   0.283  1.00 10.00      A   
ATOM   1018  CD1 PHE   147      -3.416  16.951  -0.306  1.00 10.00      A   
ATOM   1019  CD2 PHE   147      -3.490  18.713   1.298  1.00 10.00      A   
ATOM   1020  CE1 PHE   147      -2.142  16.618   0.111  1.00 10.00      A   
ATOM   1021  CE2 PHE   147      -2.215  18.388   1.718  1.00 10.00      A   
ATOM   1022  CZ  PHE   147      -1.539  17.337   1.125  1.00 10.00      A   
ATOM   1023  C   PHE   147      -6.708  16.456   0.981  1.00 10.00      A   
ATOM   1024  O   PHE   147      -5.795  16.088   1.727  1.00 10.00      A   
ATOM   1025  N   GLY   148      -7.987  16.277   1.272  1.00 10.00      A   
ATOM   1026  HN  GLY   148      -8.671  16.582   0.641  1.00 10.00      A   
ATOM   1027  CA  GLY   148      -8.382  15.638   2.511  1.00 10.00      A   
ATOM   1028  C   GLY   148      -9.870  15.369   2.565  1.00 10.00      A   
ATOM   1029  O   GLY   148     -10.651  16.023   1.871  1.00 10.00      A   
ATOM   1030  N   LEU   149     -10.264  14.399   3.375  1.00 10.00      A   
ATOM   1031  HN  LEU   149      -9.591  13.900   3.888  1.00 10.00      A   
ATOM   1032  CA  LEU   149     -11.670  14.043   3.526  1.00 10.00      A   
ATOM   1033  CB  LEU   149     -12.078  13.028   2.451  1.00 10.00      A   
ATOM   1034  CG  LEU   149     -13.568  12.684   2.359  1.00 10.00      A   
ATOM   1035  CD1 LEU   149     -14.391  13.922   2.042  1.00 10.00      A   
ATOM   1036  CD2 LEU   149     -13.798  11.607   1.311  1.00 10.00      A   
ATOM   1037  C   LEU   149     -11.914  13.476   4.924  1.00 10.00      A   
ATOM   1038  O   LEU   149     -11.998  12.260   5.101  1.00 10.00      A   
ATOM   1039  N   PRO   150     -12.002  14.356   5.938  1.00 10.00      A   
ATOM   1040  CA  PRO   150     -12.219  13.952   7.337  1.00 10.00      A   
ATOM   1041  CB  PRO   150     -12.250  15.280   8.103  1.00 10.00      A   
ATOM   1042  CG  PRO   150     -11.571  16.257   7.205  1.00 10.00      A   
ATOM   1043  CD  PRO   150     -11.885  15.818   5.806  1.00 10.00      A   
ATOM   1044  C   PRO   150     -13.529  13.196   7.551  1.00 10.00      A   
ATOM   1045  O   PRO   150     -13.537  12.113   8.140  1.00 10.00      A   
ATOM   1046  N   ARG   151     -14.628  13.768   7.085  1.00 10.00      A   
ATOM   1047  HN  ARG   151     -14.560  14.624   6.611  1.00 10.00      A   
ATOM   1048  CA  ARG   151     -15.934  13.144   7.243  1.00 10.00      A   
ATOM   1049  CB  ARG   151     -16.847  13.989   8.143  1.00 10.00      A   
ATOM   1050  CG  ARG   151     -17.139  15.384   7.612  1.00 10.00      A   
ATOM   1051  CD  ARG   151     -17.871  16.238   8.638  1.00 10.00      A   
ATOM   1052  NE  ARG   151     -19.330  16.131   8.536  1.00 10.00      A   
ATOM   1053  HE  ARG   151     -19.757  15.362   8.980  1.00 10.00      A   
ATOM   1054  CZ  ARG   151     -20.103  17.005   7.878  1.00 10.00      A   
ATOM   1055  NH1 ARG   151     -19.564  18.043   7.258  1.00 10.00      A   
ATOM   1056 HH11 ARG   151     -20.178  18.725   6.746  1.00 10.00      A   
ATOM   1057 HH12 ARG   151     -18.531  18.185   7.271  1.00 10.00      A   
ATOM   1058  NH2 ARG   151     -21.420  16.856   7.859  1.00 10.00      A   
ATOM   1059 HH21 ARG   151     -22.017  17.549   7.338  1.00 10.00      A   
ATOM   1060 HH22 ARG   151     -21.869  16.060   8.359  1.00 10.00      A   
ATOM   1061  C   ARG   151     -16.595  12.887   5.896  1.00 10.00      A   
ATOM   1062  O   ARG   151     -16.584  13.743   5.009  1.00 10.00      A   
ATOM   1063  N   CYS   152     -17.157  11.702   5.750  1.00 10.00      A   
ATOM   1064  HN  CYS   152     -17.115  11.057   6.489  1.00 10.00      A   
ATOM   1065  CA  CYS   152     -17.837  11.324   4.524  1.00 10.00      A   
ATOM   1066  C   CYS   152     -19.343  11.521   4.682  1.00 10.00      A   
ATOM   1067  O   CYS   152     -19.910  11.192   5.726  1.00 10.00      A   
ATOM   1068  CB  CYS   152     -17.510   9.874   4.159  1.00 10.00      A   
ATOM   1069  SG  CYS   152     -15.791   9.603   3.607  1.00 10.00      A   
ATOM   1070  N   PRO   153     -20.004  12.082   3.658  1.00 10.00      A   
ATOM   1071  CA  PRO   153     -21.452  12.330   3.689  1.00 10.00      A   
ATOM   1072  CB  PRO   153     -21.732  13.019   2.350  1.00 10.00      A   
ATOM   1073  CG  PRO   153     -20.578  12.658   1.479  1.00 10.00      A   
ATOM   1074  CD  PRO   153     -19.395  12.520   2.391  1.00 10.00      A   
ATOM   1075  C   PRO   153     -22.263  11.040   3.805  1.00 10.00      A   
ATOM   1076  O   PRO   153     -21.985  10.052   3.117  1.00 10.00      A   
ATOM   1077  N   GLY   154     -23.262  11.055   4.678  1.00 10.00      A   
ATOM   1078  HN  GLY   154     -23.430  11.865   5.206  1.00 10.00      A   
ATOM   1079  CA  GLY   154     -24.098   9.891   4.870  1.00 10.00      A   
ATOM   1080  C   GLY   154     -23.720   9.127   6.118  1.00 10.00      A   
ATOM   1081  O   GLY   154     -23.229   9.711   7.086  1.00 10.00      A   
ATOM   1082  N   GLU   155     -23.943   7.823   6.100  1.00 10.00      A   
ATOM   1083  HN  GLU   155     -24.327   7.412   5.295  1.00 10.00      A   
ATOM   1084  CA  GLU   155     -23.620   6.984   7.242  1.00 10.00      A   
ATOM   1085  CB  GLU   155     -24.681   5.901   7.440  1.00 10.00      A   
ATOM   1086  CG  GLU   155     -26.061   6.437   7.776  1.00 10.00      A   
ATOM   1087  CD  GLU   155     -26.016   7.534   8.817  1.00 10.00      A   
ATOM   1088  OE1 GLU   155     -26.606   8.611   8.576  1.00 10.00      A   
ATOM   1089  OE2 GLU   155     -25.383   7.332   9.878  1.00 10.00      A   
ATOM   1090  C   GLU   155     -22.243   6.358   7.073  1.00 10.00      A   
ATOM   1091  O   GLU   155     -21.690   5.784   8.012  1.00 10.00      A   
ATOM   1092  N   SER   156     -21.703   6.482   5.867  1.00 10.00      A   
ATOM   1093  HN  SER   156     -22.210   6.944   5.168  1.00 10.00      A   
ATOM   1094  CA  SER   156     -20.387   5.952   5.540  1.00 10.00      A   
ATOM   1095  CB  SER   156     -20.055   6.254   4.075  1.00 10.00      A   
ATOM   1096  OG  SER   156     -20.974   5.612   3.206  1.00 10.00      A   
ATOM   1097  HG  SER   156     -20.777   4.656   3.190  1.00 10.00      A   
ATOM   1098  C   SER   156     -19.316   6.538   6.454  1.00 10.00      A   
ATOM   1099  O   SER   156     -18.930   7.700   6.316  1.00 10.00      A   
ATOM   1100  N   SER   157     -18.850   5.731   7.390  1.00 10.00      A   
ATOM   1101  HN  SER   157     -19.210   4.820   7.453  1.00 10.00      A   
ATOM   1102  CA  SER   157     -17.830   6.155   8.334  1.00 10.00      A   
ATOM   1103  CB  SER   157     -18.435   6.219   9.738  1.00 10.00      A   
ATOM   1104  OG  SER   157     -19.458   5.245   9.887  1.00 10.00      A   
ATOM   1105  HG  SER   157     -20.239   5.521   9.383  1.00 10.00      A   
ATOM   1106  C   SER   157     -16.643   5.195   8.315  1.00 10.00      A   
ATOM   1107  O   SER   157     -15.487   5.612   8.243  1.00 10.00      A   
ATOM   1108  N   HIS   158     -16.943   3.904   8.324  1.00 10.00      A   
ATOM   1109  HN  HIS   158     -17.886   3.638   8.304  1.00 10.00      A   
ATOM   1110  CA  HIS   158     -15.915   2.867   8.335  1.00 10.00      A   
ATOM   1111  CB  HIS   158     -16.529   1.503   8.659  1.00 10.00      A   
ATOM   1112  CG  HIS   158     -16.981   1.414  10.081  1.00 10.00      A   
ATOM   1113  ND1 HIS   158     -16.117   1.165  11.129  1.00 10.00      A   
ATOM   1114  HD1 HIS   158     -15.148   0.996  11.052  1.00 10.00      A   
ATOM   1115  CD2 HIS   158     -18.205   1.595  10.636  1.00 10.00      A   
ATOM   1116  CE1 HIS   158     -16.790   1.200  12.264  1.00 10.00      A   
ATOM   1117  NE2 HIS   158     -18.055   1.459  11.991  1.00 10.00      A   
ATOM   1118  HE2 HIS   158     -18.774   1.543  12.658  1.00 10.00      A   
ATOM   1119  C   HIS   158     -15.139   2.831   7.026  1.00 10.00      A   
ATOM   1120  O   HIS   158     -13.929   2.596   7.007  1.00 10.00      A   
ATOM   1121  N   ILE   159     -15.842   3.081   5.931  1.00 10.00      A   
ATOM   1122  HN  ILE   159     -16.807   3.244   6.009  1.00 10.00      A   
ATOM   1123  CA  ILE   159     -15.221   3.104   4.611  1.00 10.00      A   
ATOM   1124  CB  ILE   159     -16.282   2.919   3.500  1.00 10.00      A   
ATOM   1125  CG1 ILE   159     -15.627   2.496   2.181  1.00 10.00      A   
ATOM   1126  CG2 ILE   159     -17.101   4.192   3.315  1.00 10.00      A   
ATOM   1127  CD1 ILE   159     -16.615   2.079   1.112  1.00 10.00      A   
ATOM   1128  C   ILE   159     -14.487   4.435   4.404  1.00 10.00      A   
ATOM   1129  O   ILE   159     -13.729   4.613   3.450  1.00 10.00      A   
ATOM   1130  N   CYS   160     -14.699   5.358   5.331  1.00 10.00      A   
ATOM   1131  HN  CYS   160     -15.278   5.143   6.090  1.00 10.00      A   
ATOM   1132  CA  CYS   160     -14.092   6.678   5.258  1.00 10.00      A   
ATOM   1133  C   CYS   160     -12.737   6.721   5.962  1.00 10.00      A   
ATOM   1134  O   CYS   160     -11.923   7.603   5.697  1.00 10.00      A   
ATOM   1135  CB  CYS   160     -15.039   7.721   5.863  1.00 10.00      A   
ATOM   1136  SG  CYS   160     -14.730   9.435   5.331  1.00 10.00      A   
ATOM   1137  N   ASP   161     -12.485   5.763   6.846  1.00 10.00      A   
ATOM   1138  HN  ASP   161     -13.158   5.070   7.011  1.00 10.00      A   
ATOM   1139  CA  ASP   161     -11.223   5.733   7.584  1.00 10.00      A   
ATOM   1140  CB  ASP   161     -11.391   5.067   8.950  1.00 10.00      A   
ATOM   1141  CG  ASP   161     -10.380   5.563   9.969  1.00 10.00      A   
ATOM   1142  OD1 ASP   161      -9.162   5.337   9.777  1.00 10.00      A   
ATOM   1143  OD2 ASP   161     -10.800   6.181  10.973  1.00 10.00      A   
ATOM   1144  C   ASP   161     -10.106   5.051   6.794  1.00 10.00      A   
ATOM   1145  O   ASP   161      -8.995   5.579   6.693  1.00 10.00      A   
ATOM   1146  N   PHE   162     -10.410   3.883   6.228  1.00 10.00      A   
ATOM   1147  HN  PHE   162     -11.316   3.525   6.333  1.00 10.00      A   
ATOM   1148  CA  PHE   162      -9.431   3.119   5.453  1.00 10.00      A   
ATOM   1149  CB  PHE   162     -10.059   1.818   4.927  1.00 10.00      A   
ATOM   1150  CG  PHE   162      -9.105   0.920   4.180  1.00 10.00      A   
ATOM   1151  CD1 PHE   162      -8.266   0.053   4.863  1.00 10.00      A   
ATOM   1152  CD2 PHE   162      -9.049   0.942   2.795  1.00 10.00      A   
ATOM   1153  CE1 PHE   162      -7.393  -0.773   4.179  1.00 10.00      A   
ATOM   1154  CE2 PHE   162      -8.179   0.120   2.107  1.00 10.00      A   
ATOM   1155  CZ  PHE   162      -7.348  -0.739   2.797  1.00 10.00      A   
ATOM   1156  C   PHE   162      -8.879   3.945   4.295  1.00 10.00      A   
ATOM   1157  O   PHE   162      -7.664   4.106   4.154  1.00 10.00      A   
ATOM   1158  N   ILE   163      -9.783   4.488   3.491  1.00 10.00      A   
ATOM   1159  HN  ILE   163     -10.733   4.348   3.686  1.00 10.00      A   
ATOM   1160  CA  ILE   163      -9.411   5.290   2.328  1.00 10.00      A   
ATOM   1161  CB  ILE   163     -10.666   5.715   1.529  1.00 10.00      A   
ATOM   1162  CG1 ILE   163     -11.522   4.494   1.164  1.00 10.00      A   
ATOM   1163  CG2 ILE   163     -10.295   6.499   0.279  1.00 10.00      A   
ATOM   1164  CD1 ILE   163     -10.769   3.396   0.443  1.00 10.00      A   
ATOM   1165  C   ILE   163      -8.619   6.531   2.738  1.00 10.00      A   
ATOM   1166  O   ILE   163      -7.676   6.933   2.056  1.00 10.00      A   
ATOM   1167  N   ARG   164      -8.993   7.106   3.875  1.00 10.00      A   
ATOM   1168  HN  ARG   164      -9.733   6.712   4.383  1.00 10.00      A   
ATOM   1169  CA  ARG   164      -8.344   8.306   4.393  1.00 10.00      A   
ATOM   1170  CB  ARG   164      -8.983   8.727   5.719  1.00 10.00      A   
ATOM   1171  CG  ARG   164      -9.356  10.198   5.791  1.00 10.00      A   
ATOM   1172  CD  ARG   164     -10.318  10.474   6.935  1.00 10.00      A   
ATOM   1173  NE  ARG   164      -9.704  10.280   8.249  1.00 10.00      A   
ATOM   1174  HE  ARG   164      -8.728  10.411   8.317  1.00 10.00      A   
ATOM   1175  CZ  ARG   164     -10.387   9.954   9.348  1.00 10.00      A   
ATOM   1176  NH1 ARG   164     -11.702   9.784   9.297  1.00 10.00      A   
ATOM   1177 HH11 ARG   164     -12.212   9.909   8.399  1.00 10.00      A   
ATOM   1178 HH12 ARG   164     -12.231   9.524  10.159  1.00 10.00      A   
ATOM   1179  NH2 ARG   164      -9.750   9.801  10.500  1.00 10.00      A   
ATOM   1180 HH21 ARG   164     -10.276   9.548  11.366  1.00 10.00      A   
ATOM   1181 HH22 ARG   164      -8.706   9.936  10.545  1.00 10.00      A   
ATOM   1182  C   ARG   164      -6.836   8.128   4.563  1.00 10.00      A   
ATOM   1183  O   ARG   164      -6.050   8.925   4.053  1.00 10.00      A   
ATOM   1184  N   LYS   165      -6.428   7.077   5.263  1.00 10.00      A   
ATOM   1185  HN  LYS   165      -7.089   6.450   5.627  1.00 10.00      A   
ATOM   1186  CA  LYS   165      -5.008   6.844   5.491  1.00 10.00      A   
ATOM   1187  CB  LYS   165      -4.729   6.168   6.840  1.00 10.00      A   
ATOM   1188  CG  LYS   165      -5.273   6.947   8.027  1.00 10.00      A   
ATOM   1189  CD  LYS   165      -5.199   6.132   9.304  1.00 10.00      A   
ATOM   1190  CE  LYS   165      -5.892   6.837  10.460  1.00 10.00      A   
ATOM   1191  NZ  LYS   165      -7.308   7.179  10.150  1.00 10.00      A   
ATOM   1192  HZ1 LYS   165      -7.813   6.345   9.769  1.00 10.00      A   
ATOM   1193  HZ2 LYS   165      -7.347   7.949   9.450  1.00 10.00      A   
ATOM   1194  HZ3 LYS   165      -7.795   7.496  11.011  1.00 10.00      A   
ATOM   1195  C   LYS   165      -4.324   6.137   4.319  1.00 10.00      A   
ATOM   1196  O   LYS   165      -3.106   6.228   4.175  1.00 10.00      A   
ATOM   1197  N   THR   166      -5.098   5.443   3.479  1.00 10.00      A   
ATOM   1198  HN  THR   166      -6.063   5.383   3.648  1.00 10.00      A   
ATOM   1199  CA  THR   166      -4.526   4.770   2.311  1.00 10.00      A   
ATOM   1200  CB  THR   166      -5.556   3.883   1.561  1.00 10.00      A   
ATOM   1201  OG1 THR   166      -6.055   2.849   2.421  1.00 10.00      A   
ATOM   1202  HG1 THR   166      -6.611   3.243   3.105  1.00 10.00      A   
ATOM   1203  CG2 THR   166      -4.915   3.235   0.343  1.00 10.00      A   
ATOM   1204  C   THR   166      -3.985   5.826   1.345  1.00 10.00      A   
ATOM   1205  O   THR   166      -2.854   5.736   0.870  1.00 10.00      A   
ATOM   1206  N   LEU   167      -4.797   6.850   1.093  1.00 10.00      A   
ATOM   1207  HN  LEU   167      -5.684   6.872   1.518  1.00 10.00      A   
ATOM   1208  CA  LEU   167      -4.413   7.937   0.198  1.00 10.00      A   
ATOM   1209  CB  LEU   167      -5.615   8.840  -0.098  1.00 10.00      A   
ATOM   1210  CG  LEU   167      -6.759   8.198  -0.887  1.00 10.00      A   
ATOM   1211  CD1 LEU   167      -7.943   9.145  -0.979  1.00 10.00      A   
ATOM   1212  CD2 LEU   167      -6.290   7.788  -2.275  1.00 10.00      A   
ATOM   1213  C   LEU   167      -3.281   8.758   0.801  1.00 10.00      A   
ATOM   1214  O   LEU   167      -2.429   9.282   0.089  1.00 10.00      A   
ATOM   1215  N   ASN   168      -3.265   8.841   2.120  1.00 10.00      A   
ATOM   1216  HN  ASN   168      -3.964   8.387   2.636  1.00 10.00      A   
ATOM   1217  CA  ASN   168      -2.237   9.594   2.825  1.00 10.00      A   
ATOM   1218  CB  ASN   168      -2.696   9.928   4.246  1.00 10.00      A   
ATOM   1219  CG  ASN   168      -3.200  11.355   4.383  1.00 10.00      A   
ATOM   1220  OD1 ASN   168      -2.695  12.272   3.736  1.00 10.00      A   
ATOM   1221  ND2 ASN   168      -4.202  11.554   5.225  1.00 10.00      A   
ATOM   1222 HD21 ASN   168      -4.568  10.782   5.706  1.00 10.00      A   
ATOM   1223 HD22 ASN   168      -4.530  12.469   5.344  1.00 10.00      A   
ATOM   1224  C   ASN   168      -0.913   8.830   2.847  1.00 10.00      A   
ATOM   1225  O   ASN   168       0.087   9.315   3.373  1.00 10.00      A   
ATOM   1226  N   ALA   169      -0.920   7.628   2.282  1.00 10.00      A   
ATOM   1227  HN  ALA   169      -1.756   7.289   1.901  1.00 10.00      A   
ATOM   1228  CA  ALA   169       0.275   6.797   2.221  1.00 10.00      A   
ATOM   1229  CB  ALA   169       0.059   5.499   2.986  1.00 10.00      A   
ATOM   1230  C   ALA   169       0.662   6.507   0.771  1.00 10.00      A   
ATOM   1231  O   ALA   169       1.840   6.318   0.455  1.00 10.00      A   
ATOM   1232  N   GLY   170      -0.336   6.463  -0.106  1.00 10.00      A   
ATOM   1233  HN  GLY   170      -1.261   6.598   0.204  1.00 10.00      A   
ATOM   1234  CA  GLY   170      -0.081   6.201  -1.507  1.00 10.00      A   
ATOM   1235  C   GLY   170      -1.272   6.540  -2.383  1.00 10.00      A   
ATOM   1236  O   GLY   170      -1.864   5.658  -3.008  1.00 10.00      A   
ATOM   1237  N   ALA   171      -1.626   7.818  -2.429  1.00 10.00      A   
ATOM   1238  HN  ALA   171      -1.115   8.475  -1.906  1.00 10.00      A   
ATOM   1239  CA  ALA   171      -2.752   8.275  -3.237  1.00 10.00      A   
ATOM   1240  CB  ALA   171      -3.135   9.701  -2.868  1.00 10.00      A   
ATOM   1241  C   ALA   171      -2.418   8.205  -4.718  1.00 10.00      A   
ATOM   1242  O   ALA   171      -3.234   7.776  -5.532  1.00 10.00      A   
ATOM   1243  N   TYR   172      -1.208   8.622  -5.057  1.00 10.00      A   
ATOM   1244  HN  TYR   172      -0.599   8.939  -4.355  1.00 10.00      A   
ATOM   1245  CA  TYR   172      -0.756   8.621  -6.437  1.00 10.00      A   
ATOM   1246  CB  TYR   172       0.131   9.837  -6.709  1.00 10.00      A   
ATOM   1247  CG  TYR   172      -0.607  11.155  -6.659  1.00 10.00      A   
ATOM   1248  CD1 TYR   172      -1.571  11.469  -7.607  1.00 10.00      A   
ATOM   1249  CD2 TYR   172      -0.339  12.087  -5.664  1.00 10.00      A   
ATOM   1250  CE1 TYR   172      -2.247  12.672  -7.568  1.00 10.00      A   
ATOM   1251  CE2 TYR   172      -1.011  13.293  -5.616  1.00 10.00      A   
ATOM   1252  CZ  TYR   172      -1.964  13.581  -6.570  1.00 10.00      A   
ATOM   1253  OH  TYR   172      -2.635  14.782  -6.530  1.00 10.00      A   
ATOM   1254  HH  TYR   172      -3.574  14.634  -6.713  1.00 10.00      A   
ATOM   1255  C   TYR   172      -0.015   7.335  -6.775  1.00 10.00      A   
ATOM   1256  O   TYR   172       0.951   7.343  -7.538  1.00 10.00      A   
ATOM   1257  N   SER   173      -0.476   6.230  -6.212  1.00 10.00      A   
ATOM   1258  HN  SER   173      -1.256   6.283  -5.622  1.00 10.00      A   
ATOM   1259  CA  SER   173       0.135   4.941  -6.457  1.00 10.00      A   
ATOM   1260  CB  SER   173      -0.178   3.986  -5.305  1.00 10.00      A   
ATOM   1261  OG  SER   173      -1.574   3.920  -5.069  1.00 10.00      A   
ATOM   1262  HG  SER   173      -1.795   4.466  -4.298  1.00 10.00      A   
ATOM   1263  C   SER   173      -0.365   4.359  -7.772  1.00 10.00      A   
ATOM   1264  O   SER   173      -1.174   4.972  -8.470  1.00 10.00      A   
ATOM   1265  N   LYS   174       0.115   3.181  -8.107  1.00 10.00      A   
ATOM   1266  HN  LYS   174       0.770   2.745  -7.517  1.00 10.00      A   
ATOM   1267  CA  LYS   174      -0.283   2.519  -9.335  1.00 10.00      A   
ATOM   1268  CB  LYS   174       0.901   1.740  -9.907  1.00 10.00      A   
ATOM   1269  CG  LYS   174       1.853   2.563 -10.761  1.00 10.00      A   
ATOM   1270  CD  LYS   174       1.272   2.851 -12.137  1.00 10.00      A   
ATOM   1271  CE  LYS   174       0.585   4.205 -12.185  1.00 10.00      A   
ATOM   1272  NZ  LYS   174       1.540   5.320 -11.966  1.00 10.00      A   
ATOM   1273  HZ1 LYS   174       2.055   5.184 -11.074  1.00 10.00      A   
ATOM   1274  HZ2 LYS   174       1.028   6.224 -11.923  1.00 10.00      A   
ATOM   1275  HZ3 LYS   174       2.226   5.364 -12.748  1.00 10.00      A   
ATOM   1276  C   LYS   174      -1.460   1.577  -9.101  1.00 10.00      A   
ATOM   1277  O   LYS   174      -2.164   1.201 -10.038  1.00 10.00      A   
ATOM   1278  N   VAL   175      -1.678   1.211  -7.845  1.00 10.00      A   
ATOM   1279  HN  VAL   175      -1.103   1.565  -7.137  1.00 10.00      A   
ATOM   1280  CA  VAL   175      -2.755   0.294  -7.497  1.00 10.00      A   
ATOM   1281  CB  VAL   175      -2.334  -0.704  -6.397  1.00 10.00      A   
ATOM   1282  CG1 VAL   175      -1.339  -1.711  -6.953  1.00 10.00      A   
ATOM   1283  CG2 VAL   175      -1.736   0.026  -5.204  1.00 10.00      A   
ATOM   1284  C   VAL   175      -4.042   1.010  -7.092  1.00 10.00      A   
ATOM   1285  O   VAL   175      -5.138   0.530  -7.381  1.00 10.00      A   
ATOM   1286  N   VAL   176      -3.915   2.158  -6.438  1.00 10.00      A   
ATOM   1287  HN  VAL   176      -3.019   2.506  -6.244  1.00 10.00      A   
ATOM   1288  CA  VAL   176      -5.085   2.910  -5.997  1.00 10.00      A   
ATOM   1289  CB  VAL   176      -4.772   3.801  -4.774  1.00 10.00      A   
ATOM   1290  CG1 VAL   176      -6.007   4.573  -4.334  1.00 10.00      A   
ATOM   1291  CG2 VAL   176      -4.250   2.950  -3.624  1.00 10.00      A   
ATOM   1292  C   VAL   176      -5.672   3.755  -7.129  1.00 10.00      A   
ATOM   1293  O   VAL   176      -6.895   3.877  -7.253  1.00 10.00      A   
ATOM   1294  N   GLN   177      -4.797   4.310  -7.963  1.00 10.00      A   
ATOM   1295  HN  GLN   177      -3.840   4.149  -7.823  1.00 10.00      A   
ATOM   1296  CA  GLN   177      -5.217   5.150  -9.087  1.00 10.00      A   
ATOM   1297  CB  GLN   177      -4.032   5.958  -9.632  1.00 10.00      A   
ATOM   1298  CG  GLN   177      -3.561   7.083  -8.726  1.00 10.00      A   
ATOM   1299  CD  GLN   177      -4.469   8.296  -8.767  1.00 10.00      A   
ATOM   1300  OE1 GLN   177      -5.061   8.617  -9.797  1.00 10.00      A   
ATOM   1301  NE2 GLN   177      -4.582   8.976  -7.640  1.00 10.00      A   
ATOM   1302 HE21 GLN   177      -4.077   8.660  -6.855  1.00 10.00      A   
ATOM   1303 HE22 GLN   177      -5.170   9.762  -7.629  1.00 10.00      A   
ATOM   1304  C   GLN   177      -5.831   4.318 -10.211  1.00 10.00      A   
ATOM   1305  O   GLN   177      -5.260   4.226 -11.301  1.00 10.00      A   
ATOM   1306  N   GLU   178      -6.986   3.711  -9.931  1.00 10.00      A   
ATOM   1307  HN  GLU   178      -7.373   3.834  -9.037  1.00 10.00      A   
ATOM   1308  CA  GLU   178      -7.701   2.882 -10.902  1.00 10.00      A   
ATOM   1309  CB  GLU   178      -6.778   1.809 -11.494  1.00 10.00      A   
ATOM   1310  CG  GLU   178      -7.178   1.338 -12.884  1.00 10.00      A   
ATOM   1311  CD  GLU   178      -6.445   0.085 -13.323  1.00 10.00      A   
ATOM   1312  OE1 GLU   178      -5.433  -0.283 -12.686  1.00 10.00      A   
ATOM   1313  OE2 GLU   178      -6.880  -0.543 -14.313  1.00 10.00      A   
ATOM   1314  C   GLU   178      -8.900   2.198 -10.250  1.00 10.00      A   
ATOM   1315  O   GLU   178      -9.918   1.951 -10.896  1.00 10.00      A   
ATOM   1316  N   ARG   179      -8.775   1.887  -8.966  1.00 10.00      A   
ATOM   1317  HN  ARG   179      -7.944   2.110  -8.496  1.00 10.00      A   
ATOM   1318  CA  ARG   179      -9.845   1.206  -8.244  1.00 10.00      A   
ATOM   1319  CB  ARG   179      -9.289   0.012  -7.471  1.00 10.00      A   
ATOM   1320  CG  ARG   179      -9.398  -1.310  -8.204  1.00 10.00      A   
ATOM   1321  CD  ARG   179      -8.159  -2.157  -7.977  1.00 10.00      A   
ATOM   1322  NE  ARG   179      -6.953  -1.465  -8.426  1.00 10.00      A   
ATOM   1323  HE  ARG   179      -6.406  -1.016  -7.736  1.00 10.00      A   
ATOM   1324  CZ  ARG   179      -6.560  -1.407  -9.694  1.00 10.00      A   
ATOM   1325  NH1 ARG   179      -7.273  -2.000 -10.644  1.00 10.00      A   
ATOM   1326 HH11 ARG   179      -8.147  -2.518 -10.399  1.00 10.00      A   
ATOM   1327 HH12 ARG   179      -6.961  -1.952 -11.638  1.00 10.00      A   
ATOM   1328  NH2 ARG   179      -5.466  -0.732 -10.018  1.00 10.00      A   
ATOM   1329 HH21 ARG   179      -4.911  -0.248  -9.282  1.00 10.00      A   
ATOM   1330 HH22 ARG   179      -5.160  -0.675 -11.024  1.00 10.00      A   
ATOM   1331  C   ARG   179     -10.585   2.129  -7.287  1.00 10.00      A   
ATOM   1332  O   ARG   179     -11.549   1.712  -6.650  1.00 10.00      A   
ATOM   1333  N   LEU   180     -10.143   3.375  -7.186  1.00 10.00      A   
ATOM   1334  HN  LEU   180      -9.384   3.665  -7.731  1.00 10.00      A   
ATOM   1335  CA  LEU   180     -10.776   4.326  -6.286  1.00 10.00      A   
ATOM   1336  CB  LEU   180      -9.858   4.627  -5.102  1.00 10.00      A   
ATOM   1337  CG  LEU   180     -10.446   5.520  -4.011  1.00 10.00      A   
ATOM   1338  CD1 LEU   180     -11.409   4.740  -3.134  1.00 10.00      A   
ATOM   1339  CD2 LEU   180      -9.342   6.145  -3.178  1.00 10.00      A   
ATOM   1340  C   LEU   180     -11.149   5.616  -7.010  1.00 10.00      A   
ATOM   1341  O   LEU   180     -10.320   6.219  -7.689  1.00 10.00      A   
ATOM   1342  N   VAL   181     -12.399   6.036  -6.842  1.00 10.00      A   
ATOM   1343  HN  VAL   181     -13.003   5.510  -6.267  1.00 10.00      A   
ATOM   1344  CA  VAL   181     -12.910   7.249  -7.474  1.00 10.00      A   
ATOM   1345  CB  VAL   181     -14.445   7.350  -7.297  1.00 10.00      A   
ATOM   1346  CG1 VAL   181     -15.007   8.557  -8.026  1.00 10.00      A   
ATOM   1347  CG2 VAL   181     -15.134   6.079  -7.762  1.00 10.00      A   
ATOM   1348  C   VAL   181     -12.270   8.488  -6.854  1.00 10.00      A   
ATOM   1349  O   VAL   181     -11.851   9.411  -7.554  1.00 10.00      A   
ATOM   1350  N   GLN   182     -12.178   8.480  -5.532  1.00 10.00      A   
ATOM   1351  HN  GLN   182     -12.510   7.696  -5.039  1.00 10.00      A   
ATOM   1352  CA  GLN   182     -11.617   9.594  -4.777  1.00 10.00      A   
ATOM   1353  CB  GLN   182     -11.785   9.358  -3.270  1.00 10.00      A   
ATOM   1354  CG  GLN   182     -13.215   9.506  -2.758  1.00 10.00      A   
ATOM   1355  CD  GLN   182     -14.157   8.434  -3.284  1.00 10.00      A   
ATOM   1356  OE1 GLN   182     -13.743   7.309  -3.566  1.00 10.00      A   
ATOM   1357  NE2 GLN   182     -15.427   8.777  -3.423  1.00 10.00      A   
ATOM   1358 HE21 GLN   182     -15.690   9.691  -3.182  1.00 10.00      A   
ATOM   1359 HE22 GLN   182     -16.057   8.103  -3.768  1.00 10.00      A   
ATOM   1360  C   GLN   182     -10.150   9.850  -5.118  1.00 10.00      A   
ATOM   1361  O   GLN   182      -9.647  10.956  -4.933  1.00 10.00      A   
ATOM   1362  N   ALA   183      -9.475   8.835  -5.637  1.00 10.00      A   
ATOM   1363  HN  ALA   183      -9.939   7.987  -5.800  1.00 10.00      A   
ATOM   1364  CA  ALA   183      -8.066   8.960  -5.985  1.00 10.00      A   
ATOM   1365  CB  ALA   183      -7.414   7.590  -6.040  1.00 10.00      A   
ATOM   1366  C   ALA   183      -7.875   9.693  -7.310  1.00 10.00      A   
ATOM   1367  O   ALA   183      -6.941  10.486  -7.463  1.00 10.00      A   
ATOM   1368  N   GLU   184      -8.776   9.447  -8.251  1.00 10.00      A   
ATOM   1369  HN  GLU   184      -9.517   8.837  -8.055  1.00 10.00      A   
ATOM   1370  CA  GLU   184      -8.700  10.061  -9.571  1.00 10.00      A   
ATOM   1371  CB  GLU   184      -9.713   9.435 -10.534  1.00 10.00      A   
ATOM   1372  CG  GLU   184      -9.270   8.077 -11.060  1.00 10.00      A   
ATOM   1373  CD  GLU   184     -10.229   7.475 -12.068  1.00 10.00      A   
ATOM   1374  OE1 GLU   184     -10.319   7.989 -13.204  1.00 10.00      A   
ATOM   1375  OE2 GLU   184     -10.885   6.464 -11.735  1.00 10.00      A   
ATOM   1376  C   GLU   184      -8.812  11.585  -9.524  1.00 10.00      A   
ATOM   1377  O   GLU   184      -8.341  12.273 -10.430  1.00 10.00      A   
ATOM   1378  N   TYR   185      -9.424  12.115  -8.465  1.00 10.00      A   
ATOM   1379  HN  TYR   185      -9.787  11.521  -7.774  1.00 10.00      A   
ATOM   1380  CA  TYR   185      -9.554  13.564  -8.316  1.00 10.00      A   
ATOM   1381  CB  TYR   185     -11.003  14.078  -8.390  1.00 10.00      A   
ATOM   1382  CG  TYR   185     -12.024  13.337  -7.551  1.00 10.00      A   
ATOM   1383  CD1 TYR   185     -12.022  13.416  -6.162  1.00 10.00      A   
ATOM   1384  CD2 TYR   185     -13.009  12.570  -8.159  1.00 10.00      A   
ATOM   1385  CE1 TYR   185     -12.971  12.749  -5.407  1.00 10.00      A   
ATOM   1386  CE2 TYR   185     -13.957  11.901  -7.414  1.00 10.00      A   
ATOM   1387  CZ  TYR   185     -13.936  11.991  -6.040  1.00 10.00      A   
ATOM   1388  OH  TYR   185     -14.885  11.322  -5.299  1.00 10.00      A   
ATOM   1389  HH  TYR   185     -15.139  10.514  -5.760  1.00 10.00      A   
ATOM   1390  C   TYR   185      -8.804  14.101  -7.098  1.00 10.00      A   
ATOM   1391  O   TYR   185      -9.113  15.177  -6.584  1.00 10.00      A   
ATOM   1392  N   TRP   186      -7.811  13.346  -6.646  1.00 10.00      A   
ATOM   1393  HN  TRP   186      -7.621  12.492  -7.089  1.00 10.00      A   
ATOM   1394  CA  TRP   186      -6.991  13.754  -5.513  1.00 10.00      A   
ATOM   1395  CB  TRP   186      -6.311  12.526  -4.897  1.00 10.00      A   
ATOM   1396  CG  TRP   186      -5.512  12.818  -3.666  1.00 10.00      A   
ATOM   1397  CD1 TRP   186      -4.182  13.106  -3.603  1.00 10.00      A   
ATOM   1398  CD2 TRP   186      -5.991  12.841  -2.318  1.00 10.00      A   
ATOM   1399  NE1 TRP   186      -3.801  13.304  -2.301  1.00 10.00      A   
ATOM   1400  HE1 TRP   186      -2.890  13.522  -1.998  1.00 10.00      A   
ATOM   1401  CE2 TRP   186      -4.894  13.148  -1.491  1.00 10.00      A   
ATOM   1402  CE3 TRP   186      -7.241  12.631  -1.730  1.00 10.00      A   
ATOM   1403  CZ2 TRP   186      -5.007  13.250  -0.107  1.00 10.00      A   
ATOM   1404  CZ3 TRP   186      -7.353  12.734  -0.357  1.00 10.00      A   
ATOM   1405  CH2 TRP   186      -6.243  13.039   0.440  1.00 10.00      A   
ATOM   1406  C   TRP   186      -5.945  14.750  -6.006  1.00 10.00      A   
ATOM   1407  O   TRP   186      -5.298  14.515  -7.031  1.00 10.00      A   
ATOM   1408  N   HIS   187      -5.773  15.855  -5.294  1.00 10.00      A   
ATOM   1409  HN  HIS   187      -6.294  15.986  -4.465  1.00 10.00      A   
ATOM   1410  CA  HIS   187      -4.817  16.876  -5.706  1.00 10.00      A   
ATOM   1411  CB  HIS   187      -5.561  18.106  -6.245  1.00 10.00      A   
ATOM   1412  CG  HIS   187      -4.712  19.094  -6.995  1.00 10.00      A   
ATOM   1413  ND1 HIS   187      -5.241  20.188  -7.647  1.00 10.00      A   
ATOM   1414  HD1 HIS   187      -6.199  20.423  -7.694  1.00 10.00      A   
ATOM   1415  CD2 HIS   187      -3.372  19.158  -7.192  1.00 10.00      A   
ATOM   1416  CE1 HIS   187      -4.266  20.874  -8.217  1.00 10.00      A   
ATOM   1417  NE2 HIS   187      -3.126  20.271  -7.952  1.00 10.00      A   
ATOM   1418  HE2 HIS   187      -2.230  20.577  -8.260  1.00 10.00      A   
ATOM   1419  C   HIS   187      -3.882  17.280  -4.568  1.00 10.00      A   
ATOM   1420  O   HIS   187      -4.312  17.846  -3.566  1.00 10.00      A   
ATOM   1421  N   ASP   188      -2.606  16.966  -4.735  1.00 10.00      A   
ATOM   1422  HN  ASP   188      -2.340  16.460  -5.535  1.00 10.00      A   
ATOM   1423  CA  ASP   188      -1.588  17.323  -3.755  1.00 10.00      A   
ATOM   1424  CB  ASP   188      -0.507  16.237  -3.696  1.00 10.00      A   
ATOM   1425  CG  ASP   188       0.373  16.337  -2.466  1.00 10.00      A   
ATOM   1426  OD1 ASP   188       1.034  17.380  -2.281  1.00 10.00      A   
ATOM   1427  OD2 ASP   188       0.423  15.358  -1.686  1.00 10.00      A   
ATOM   1428  C   ASP   188      -0.966  18.662  -4.152  1.00 10.00      A   
ATOM   1429  O   ASP   188      -0.411  18.793  -5.243  1.00 10.00      A   
ATOM   1430  N   PRO   189      -1.073  19.680  -3.280  1.00 10.00      A   
ATOM   1431  CA  PRO   189      -0.539  21.020  -3.542  1.00 10.00      A   
ATOM   1432  CB  PRO   189      -1.241  21.903  -2.497  1.00 10.00      A   
ATOM   1433  CG  PRO   189      -2.229  21.018  -1.804  1.00 10.00      A   
ATOM   1434  CD  PRO   189      -1.730  19.615  -1.975  1.00 10.00      A   
ATOM   1435  C   PRO   189       0.976  21.103  -3.366  1.00 10.00      A   
ATOM   1436  O   PRO   189       1.589  22.130  -3.665  1.00 10.00      A   
ATOM   1437  N   ILE   190       1.573  20.031  -2.867  1.00 10.00      A   
ATOM   1438  HN  ILE   190       1.033  19.236  -2.646  1.00 10.00      A   
ATOM   1439  CA  ILE   190       3.012  19.985  -2.665  1.00 10.00      A   
ATOM   1440  CB  ILE   190       3.370  19.368  -1.293  1.00 10.00      A   
ATOM   1441  CG1 ILE   190       2.645  20.113  -0.164  1.00 10.00      A   
ATOM   1442  CG2 ILE   190       4.875  19.395  -1.068  1.00 10.00      A   
ATOM   1443  CD1 ILE   190       2.754  19.443   1.189  1.00 10.00      A   
ATOM   1444  C   ILE   190       3.638  19.153  -3.775  1.00 10.00      A   
ATOM   1445  O   ILE   190       4.625  19.552  -4.397  1.00 10.00      A   
ATOM   1446  N   LYS   191       3.036  18.003  -4.029  1.00 10.00      A   
ATOM   1447  HN  LYS   191       2.247  17.751  -3.492  1.00 10.00      A   
ATOM   1448  CA  LYS   191       3.497  17.098  -5.071  1.00 10.00      A   
ATOM   1449  CB  LYS   191       3.286  15.643  -4.644  1.00 10.00      A   
ATOM   1450  CG  LYS   191       4.095  15.225  -3.425  1.00 10.00      A   
ATOM   1451  CD  LYS   191       3.827  13.775  -3.051  1.00 10.00      A   
ATOM   1452  CE  LYS   191       4.634  13.357  -1.830  1.00 10.00      A   
ATOM   1453  NZ  LYS   191       4.378  11.942  -1.449  1.00 10.00      A   
ATOM   1454  HZ1 LYS   191       5.133  11.597  -0.813  1.00 10.00      A   
ATOM   1455  HZ2 LYS   191       4.362  11.343  -2.296  1.00 10.00      A   
ATOM   1456  HZ3 LYS   191       3.464  11.859  -0.958  1.00 10.00      A   
ATOM   1457  C   LYS   191       2.753  17.386  -6.376  1.00 10.00      A   
ATOM   1458  O   LYS   191       2.177  16.486  -6.993  1.00 10.00      A   
ATOM   1459  N   GLU   192       2.780  18.651  -6.784  1.00 10.00      A   
ATOM   1460  HN  GLU   192       3.267  19.308  -6.244  1.00 10.00      A   
ATOM   1461  CA  GLU   192       2.112  19.102  -8.001  1.00 10.00      A   
ATOM   1462  CB  GLU   192       2.318  20.609  -8.181  1.00 10.00      A   
ATOM   1463  CG  GLU   192       1.513  21.229  -9.314  1.00 10.00      A   
ATOM   1464  CD  GLU   192       0.150  21.723  -8.872  1.00 10.00      A   
ATOM   1465  OE1 GLU   192       0.049  22.895  -8.441  1.00 10.00      A   
ATOM   1466  OE2 GLU   192      -0.827  20.955  -8.965  1.00 10.00      A   
ATOM   1467  C   GLU   192       2.609  18.345  -9.234  1.00 10.00      A   
ATOM   1468  O   GLU   192       1.812  17.860 -10.039  1.00 10.00      A   
ATOM   1469  N   ASP   193       3.927  18.228  -9.369  1.00 10.00      A   
ATOM   1470  HN  ASP   193       4.516  18.607  -8.681  1.00 10.00      A   
ATOM   1471  CA  ASP   193       4.519  17.533 -10.509  1.00 10.00      A   
ATOM   1472  CB  ASP   193       6.041  17.685 -10.522  1.00 10.00      A   
ATOM   1473  CG  ASP   193       6.533  18.458 -11.728  1.00 10.00      A   
ATOM   1474  OD1 ASP   193       6.603  19.705 -11.654  1.00 10.00      A   
ATOM   1475  OD2 ASP   193       6.853  17.826 -12.757  1.00 10.00      A   
ATOM   1476  C   ASP   193       4.135  16.063 -10.497  1.00 10.00      A   
ATOM   1477  O   ASP   193       3.846  15.475 -11.540  1.00 10.00      A   
ATOM   1478  N   VAL   194       4.115  15.478  -9.304  1.00 10.00      A   
ATOM   1479  HN  VAL   194       4.344  16.007  -8.508  1.00 10.00      A   
ATOM   1480  CA  VAL   194       3.748  14.081  -9.145  1.00 10.00      A   
ATOM   1481  CB  VAL   194       3.924  13.615  -7.681  1.00 10.00      A   
ATOM   1482  CG1 VAL   194       3.489  12.167  -7.510  1.00 10.00      A   
ATOM   1483  CG2 VAL   194       5.367  13.795  -7.233  1.00 10.00      A   
ATOM   1484  C   VAL   194       2.297  13.898  -9.570  1.00 10.00      A   
ATOM   1485  O   VAL   194       1.955  12.946 -10.263  1.00 10.00      A   
ATOM   1486  N   TYR   195       1.459  14.845  -9.173  1.00 10.00      A   
ATOM   1487  HN  TYR   195       1.807  15.588  -8.628  1.00 10.00      A   
ATOM   1488  CA  TYR   195       0.043  14.822  -9.502  1.00 10.00      A   
ATOM   1489  CB  TYR   195      -0.658  16.015  -8.831  1.00 10.00      A   
ATOM   1490  CG  TYR   195      -1.825  16.603  -9.595  1.00 10.00      A   
ATOM   1491  CD1 TYR   195      -3.049  15.950  -9.648  1.00 10.00      A   
ATOM   1492  CD2 TYR   195      -1.702  17.820 -10.254  1.00 10.00      A   
ATOM   1493  CE1 TYR   195      -4.117  16.492 -10.337  1.00 10.00      A   
ATOM   1494  CE2 TYR   195      -2.764  18.368 -10.945  1.00 10.00      A   
ATOM   1495  CZ  TYR   195      -3.969  17.701 -10.984  1.00 10.00      A   
ATOM   1496  OH  TYR   195      -5.034  18.248 -11.665  1.00 10.00      A   
ATOM   1497  HH  TYR   195      -4.717  18.690 -12.457  1.00 10.00      A   
ATOM   1498  C   TYR   195      -0.181  14.827 -11.015  1.00 10.00      A   
ATOM   1499  O   TYR   195      -0.933  14.003 -11.541  1.00 10.00      A   
ATOM   1500  N   ARG   196       0.498  15.731 -11.710  1.00 10.00      A   
ATOM   1501  HN  ARG   196       1.110  16.337 -11.232  1.00 10.00      A   
ATOM   1502  CA  ARG   196       0.360  15.857 -13.159  1.00 10.00      A   
ATOM   1503  CB  ARG   196       1.166  17.048 -13.681  1.00 10.00      A   
ATOM   1504  CG  ARG   196       0.662  18.407 -13.223  1.00 10.00      A   
ATOM   1505  CD  ARG   196       1.402  19.525 -13.936  1.00 10.00      A   
ATOM   1506  NE  ARG   196       1.139  20.829 -13.336  1.00 10.00      A   
ATOM   1507  HE  ARG   196       0.193  21.127 -13.294  1.00 10.00      A   
ATOM   1508  CZ  ARG   196       2.088  21.622 -12.847  1.00 10.00      A   
ATOM   1509  NH1 ARG   196       3.356  21.240 -12.890  1.00 10.00      A   
ATOM   1510 HH11 ARG   196       3.610  20.318 -13.310  1.00 10.00      A   
ATOM   1511 HH12 ARG   196       4.104  21.856 -12.506  1.00 10.00      A   
ATOM   1512  NH2 ARG   196       1.773  22.792 -12.311  1.00 10.00      A   
ATOM   1513 HH21 ARG   196       2.519  23.410 -11.928  1.00 10.00      A   
ATOM   1514 HH22 ARG   196       0.778  23.098 -12.266  1.00 10.00      A   
ATOM   1515  C   ARG   196       0.783  14.594 -13.902  1.00 10.00      A   
ATOM   1516  O   ARG   196       0.222  14.261 -14.945  1.00 10.00      A   
ATOM   1517  N   ASN   197       1.760  13.883 -13.367  1.00 10.00      A   
ATOM   1518  HN  ASN   197       2.165  14.178 -12.522  1.00 10.00      A   
ATOM   1519  CA  ASN   197       2.258  12.677 -14.018  1.00 10.00      A   
ATOM   1520  CB  ASN   197       3.791  12.682 -14.053  1.00 10.00      A   
ATOM   1521  CG  ASN   197       4.350  13.697 -15.032  1.00 10.00      A   
ATOM   1522  OD1 ASN   197       4.327  14.897 -14.775  1.00 10.00      A   
ATOM   1523  ND2 ASN   197       4.870  13.224 -16.156  1.00 10.00      A   
ATOM   1524 HD21 ASN   197       4.868  12.251 -16.297  1.00 10.00      A   
ATOM   1525 HD22 ASN   197       5.242  13.867 -16.800  1.00 10.00      A   
ATOM   1526  C   ASN   197       1.744  11.395 -13.373  1.00 10.00      A   
ATOM   1527  O   ASN   197       2.201  10.304 -13.710  1.00 10.00      A   
ATOM   1528  N   HIS   198       0.797  11.511 -12.447  1.00 10.00      A   
ATOM   1529  HN  HIS   198       0.466  12.402 -12.201  1.00 10.00      A   
ATOM   1530  CA  HIS   198       0.254  10.324 -11.780  1.00 10.00      A   
ATOM   1531  CB  HIS   198       0.729  10.217 -10.326  1.00 10.00      A   
ATOM   1532  CG  HIS   198       2.123   9.684 -10.166  1.00 10.00      A   
ATOM   1533  ND1 HIS   198       2.424   8.569  -9.414  1.00 10.00      A   
ATOM   1534  HD1 HIS   198       1.773   8.014  -8.920  1.00 10.00      A   
ATOM   1535  CD2 HIS   198       3.307  10.130 -10.654  1.00 10.00      A   
ATOM   1536  CE1 HIS   198       3.726   8.355  -9.445  1.00 10.00      A   
ATOM   1537  NE2 HIS   198       4.282   9.287 -10.191  1.00 10.00      A   
ATOM   1538  HE2 HIS   198       5.242   9.357 -10.391  1.00 10.00      A   
ATOM   1539  C   HIS   198      -1.269  10.248 -11.856  1.00 10.00      A   
ATOM   1540  O   HIS   198      -1.837   9.158 -11.836  1.00 10.00      A   
ATOM   1541  N   SER   199      -1.926  11.397 -11.933  1.00 10.00      A   
ATOM   1542  HN  SER   199      -1.424  12.241 -11.934  1.00 10.00      A   
ATOM   1543  CA  SER   199      -3.382  11.435 -12.014  1.00 10.00      A   
ATOM   1544  CB  SER   199      -3.909  12.823 -11.640  1.00 10.00      A   
ATOM   1545  OG  SER   199      -5.326  12.882 -11.733  1.00 10.00      A   
ATOM   1546  HG  SER   199      -5.708  12.695 -10.861  1.00 10.00      A   
ATOM   1547  C   SER   199      -3.857  11.047 -13.411  1.00 10.00      A   
ATOM   1548  O   SER   199      -3.429  11.631 -14.410  1.00 10.00      A   
ATOM   1549  N   ILE   200      -4.744  10.066 -13.481  1.00 10.00      A   
ATOM   1550  HN  ILE   200      -5.050   9.634 -12.653  1.00 10.00      A   
ATOM   1551  CA  ILE   200      -5.269   9.604 -14.759  1.00 10.00      A   
ATOM   1552  CB  ILE   200      -5.402   8.068 -14.802  1.00 10.00      A   
ATOM   1553  CG1 ILE   200      -6.268   7.564 -13.643  1.00 10.00      A   
ATOM   1554  CG2 ILE   200      -4.028   7.412 -14.779  1.00 10.00      A   
ATOM   1555  CD1 ILE   200      -6.711   6.125 -13.791  1.00 10.00      A   
ATOM   1556  C   ILE   200      -6.621  10.240 -15.082  1.00 10.00      A   
ATOM   1557  O   ILE   200      -7.263   9.888 -16.073  1.00 10.00      A   
ATOM   1558  N   PHE   201      -7.048  11.185 -14.251  1.00 10.00      A   
ATOM   1559  HN  PHE   201      -6.491  11.442 -13.488  1.00 10.00      A   
ATOM   1560  CA  PHE   201      -8.329  11.846 -14.462  1.00 10.00      A   
ATOM   1561  CB  PHE   201      -9.406  11.256 -13.548  1.00 10.00      A   
ATOM   1562  CG  PHE   201     -10.766  11.871 -13.727  1.00 10.00      A   
ATOM   1563  CD1 PHE   201     -11.428  11.781 -14.941  1.00 10.00      A   
ATOM   1564  CD2 PHE   201     -11.380  12.542 -12.681  1.00 10.00      A   
ATOM   1565  CE1 PHE   201     -12.678  12.348 -15.109  1.00 10.00      A   
ATOM   1566  CE2 PHE   201     -12.629  13.111 -12.842  1.00 10.00      A   
ATOM   1567  CZ  PHE   201     -13.279  13.015 -14.057  1.00 10.00      A   
ATOM   1568  C   PHE   201      -8.237  13.358 -14.276  1.00 10.00      A   
ATOM   1569  O   PHE   201      -8.341  14.111 -15.243  1.00 10.00      A   
ATOM   1570  N   LEU   202      -8.030  13.793 -13.037  1.00 10.00      A   
ATOM   1571  HN  LEU   202      -7.936  13.137 -12.310  1.00 10.00      A   
ATOM   1572  CA  LEU   202      -7.950  15.220 -12.718  1.00 10.00      A   
ATOM   1573  CB  LEU   202      -7.694  15.431 -11.224  1.00 10.00      A   
ATOM   1574  CG  LEU   202      -7.886  16.857 -10.698  1.00 10.00      A   
ATOM   1575  CD1 LEU   202      -9.319  17.323 -10.906  1.00 10.00      A   
ATOM   1576  CD2 LEU   202      -7.501  16.940  -9.230  1.00 10.00      A   
ATOM   1577  C   LEU   202      -6.900  15.949 -13.556  1.00 10.00      A   
ATOM   1578  O   LEU   202      -7.176  17.004 -14.125  1.00 10.00      A   
ATOM   1579  N   ALA   203      -5.710  15.371 -13.653  1.00 10.00      A   
ATOM   1580  HN  ALA   203      -5.555  14.519 -13.191  1.00 10.00      A   
ATOM   1581  CA  ALA   203      -4.624  15.978 -14.419  1.00 10.00      A   
ATOM   1582  CB  ALA   203      -3.332  15.208 -14.213  1.00 10.00      A   
ATOM   1583  C   ALA   203      -4.955  16.070 -15.907  1.00 10.00      A   
ATOM   1584  O   ALA   203      -4.388  16.893 -16.629  1.00 10.00      A   
ATOM   1585  N   ASP   204      -5.873  15.229 -16.360  1.00 10.00      A   
ATOM   1586  HN  ASP   204      -6.300  14.606 -15.736  1.00 10.00      A   
ATOM   1587  CA  ASP   204      -6.268  15.211 -17.762  1.00 10.00      A   
ATOM   1588  CB  ASP   204      -6.687  13.796 -18.178  1.00 10.00      A   
ATOM   1589  CG  ASP   204      -7.238  13.732 -19.590  1.00 10.00      A   
ATOM   1590  OD1 ASP   204      -6.435  13.772 -20.550  1.00 10.00      A   
ATOM   1591  OD2 ASP   204      -8.476  13.634 -19.742  1.00 10.00      A   
ATOM   1592  C   ASP   204      -7.398  16.199 -18.038  1.00 10.00      A   
ATOM   1593  O   ASP   204      -7.291  17.050 -18.921  1.00 10.00      A   
ATOM   1594  N   ILE   205      -8.465  16.104 -17.252  1.00 10.00      A   
ATOM   1595  HN  ILE   205      -8.472  15.433 -16.534  1.00 10.00      A   
ATOM   1596  CA  ILE   205      -9.629  16.972 -17.428  1.00 10.00      A   
ATOM   1597  CB  ILE   205     -10.849  16.486 -16.618  1.00 10.00      A   
ATOM   1598  CG1 ILE   205     -10.544  16.501 -15.119  1.00 10.00      A   
ATOM   1599  CG2 ILE   205     -11.258  15.092 -17.070  1.00 10.00      A   
ATOM   1600  CD1 ILE   205     -11.759  16.291 -14.245  1.00 10.00      A   
ATOM   1601  C   ILE   205      -9.336  18.432 -17.089  1.00 10.00      A   
ATOM   1602  O   ILE   205     -10.034  19.334 -17.555  1.00 10.00      A   
ATOM   1603  N   ASN   206      -8.313  18.664 -16.277  1.00 10.00      A   
ATOM   1604  HN  ASN   206      -7.800  17.905 -15.923  1.00 10.00      A   
ATOM   1605  CA  ASN   206      -7.944  20.024 -15.888  1.00 10.00      A   
ATOM   1606  CB  ASN   206      -7.550  20.108 -14.407  1.00 10.00      A   
ATOM   1607  CG  ASN   206      -8.738  20.398 -13.506  1.00 10.00      A   
ATOM   1608  OD1 ASN   206      -9.879  20.084 -13.847  1.00 10.00      A   
ATOM   1609  ND2 ASN   206      -8.482  20.999 -12.350  1.00 10.00      A   
ATOM   1610 HD21 ASN   206      -7.550  21.220 -12.140  1.00 10.00      A   
ATOM   1611 HD22 ASN   206      -9.236  21.198 -11.752  1.00 10.00      A   
ATOM   1612  C   ASN   206      -6.845  20.586 -16.781  1.00 10.00      A   
ATOM   1613  O   ASN   206      -6.323  21.671 -16.529  1.00 10.00      A   
ATOM   1614  N   GLN   207      -6.506  19.835 -17.831  1.00 10.00      A   
ATOM   1615  HN  GLN   207      -6.967  18.979 -17.966  1.00 10.00      A   
ATOM   1616  CA  GLN   207      -5.482  20.239 -18.797  1.00 10.00      A   
ATOM   1617  CB  GLN   207      -5.952  21.449 -19.616  1.00 10.00      A   
ATOM   1618  CG  GLN   207      -7.317  21.260 -20.258  1.00 10.00      A   
ATOM   1619  CD  GLN   207      -7.239  20.885 -21.723  1.00 10.00      A   
ATOM   1620  OE1 GLN   207      -7.064  19.722 -22.072  1.00 10.00      A   
ATOM   1621  NE2 GLN   207      -7.374  21.870 -22.593  1.00 10.00      A   
ATOM   1622 HE21 GLN   207      -7.509  22.783 -22.245  1.00 10.00      A   
ATOM   1623 HE22 GLN   207      -7.349  21.652 -23.550  1.00 10.00      A   
ATOM   1624  C   GLN   207      -4.141  20.530 -18.122  1.00 10.00      A   
ATOM   1625  O   GLN   207      -3.468  21.512 -18.444  1.00 10.00      A   
ATOM   1626  N   GLU   208      -3.760  19.679 -17.175  1.00 10.00      A   
ATOM   1627  HN  GLU   208      -4.338  18.917 -16.952  1.00 10.00      A   
ATOM   1628  CA  GLU   208      -2.499  19.847 -16.470  1.00 10.00      A   
ATOM   1629  CB  GLU   208      -2.605  19.329 -15.033  1.00 10.00      A   
ATOM   1630  CG  GLU   208      -3.364  20.248 -14.091  1.00 10.00      A   
ATOM   1631  CD  GLU   208      -2.624  21.542 -13.812  1.00 10.00      A   
ATOM   1632  OE1 GLU   208      -1.458  21.484 -13.371  1.00 10.00      A   
ATOM   1633  OE2 GLU   208      -3.207  22.624 -14.029  1.00 10.00      A   
ATOM   1634  C   GLU   208      -1.390  19.110 -17.207  1.00 10.00      A   
ATOM   1635  O   GLU   208      -0.226  19.502 -17.157  1.00 10.00      A   
ATOM   1636  N   ARG   209      -1.765  18.044 -17.898  1.00 10.00      A   
ATOM   1637  HN  ARG   209      -2.713  17.785 -17.901  1.00 10.00      A   
ATOM   1638  CA  ARG   209      -0.812  17.247 -18.653  1.00 10.00      A   
ATOM   1639  CB  ARG   209      -0.965  15.769 -18.289  1.00 10.00      A   
ATOM   1640  CG  ARG   209       0.153  14.874 -18.797  1.00 10.00      A   
ATOM   1641  CD  ARG   209       0.056  13.485 -18.189  1.00 10.00      A   
ATOM   1642  NE  ARG   209      -1.292  12.929 -18.305  1.00 10.00      A   
ATOM   1643  HE  ARG   209      -1.712  12.944 -19.196  1.00 10.00      A   
ATOM   1644  CZ  ARG   209      -1.975  12.420 -17.283  1.00 10.00      A   
ATOM   1645  NH1 ARG   209      -1.442  12.398 -16.068  1.00 10.00      A   
ATOM   1646 HH11 ARG   209      -0.485  12.787 -15.905  1.00 10.00      A   
ATOM   1647 HH12 ARG   209      -1.980  11.994 -15.266  1.00 10.00      A   
ATOM   1648  NH2 ARG   209      -3.200  11.951 -17.470  1.00 10.00      A   
ATOM   1649 HH21 ARG   209      -3.736  11.550 -16.673  1.00 10.00      A   
ATOM   1650 HH22 ARG   209      -3.634  11.980 -18.423  1.00 10.00      A   
ATOM   1651  C   ARG   209      -1.014  17.465 -20.149  1.00 10.00      A   
ATOM   1652  O   ARG   209      -1.351  16.542 -20.896  1.00 10.00      A   
ATOM   1653  N   GLY   210      -0.817  18.702 -20.576  1.00 10.00      A   
ATOM   1654  HN  GLY   210      -0.558  19.394 -19.934  1.00 10.00      A   
ATOM   1655  CA  GLY   210      -0.987  19.044 -21.970  1.00 10.00      A   
ATOM   1656  C   GLY   210      -2.329  19.692 -22.219  1.00 10.00      A   
ATOM   1657  O   GLY   210      -3.312  19.374 -21.547  1.00 10.00      A   
ATOM   1658  N   ILE   211      -2.373  20.610 -23.167  1.00 10.00      A   
ATOM   1659  HN  ILE   211      -1.555  20.828 -23.663  1.00 10.00      A   
ATOM   1660  CA  ILE   211      -3.608  21.299 -23.495  1.00 10.00      A   
ATOM   1661  CB  ILE   211      -3.360  22.780 -23.854  1.00 10.00      A   
ATOM   1662  CG1 ILE   211      -2.504  23.458 -22.784  1.00 10.00      A   
ATOM   1663  CG2 ILE   211      -4.683  23.516 -24.025  1.00 10.00      A   
ATOM   1664  CD1 ILE   211      -2.080  24.866 -23.146  1.00 10.00      A   
ATOM   1665  C   ILE   211      -4.296  20.626 -24.673  1.00 10.00      A   
ATOM   1666  O   ILE   211      -3.752  20.583 -25.777  1.00 10.00      A   
ATOM   1667  N   ASN   212      -5.469  20.067 -24.424  1.00 10.00      A   
ATOM   1668  HN  ASN   212      -5.823  20.078 -23.506  1.00 10.00      A   
ATOM   1669  CA  ASN   212      -6.244  19.426 -25.472  1.00 10.00      A   
ATOM   1670  CB  ASN   212      -6.910  18.143 -24.960  1.00 10.00      A   
ATOM   1671  CG  ASN   212      -6.847  17.005 -25.966  1.00 10.00      A   
ATOM   1672  OD1 ASN   212      -5.988  16.986 -26.848  1.00 10.00      A   
ATOM   1673  ND2 ASN   212      -7.744  16.038 -25.830  1.00 10.00      A   
ATOM   1674 HD21 ASN   212      -8.391  16.105 -25.097  1.00 10.00      A   
ATOM   1675 HD22 ASN   212      -7.727  15.295 -26.470  1.00 10.00      A   
ATOM   1676  C   ASN   212      -7.286  20.413 -25.988  1.00 10.00      A   
ATOM   1677  O   ASN   212      -8.151  20.870 -25.233  1.00 10.00      A   
ATOM   1678  N   GLU   213      -7.183  20.751 -27.265  1.00 10.00      A   
ATOM   1679  HN  GLU   213      -6.471  20.343 -27.805  1.00 10.00      A   
ATOM   1680  CA  GLU   213      -8.085  21.711 -27.901  1.00 10.00      A   
ATOM   1681  CB  GLU   213      -7.722  21.869 -29.380  1.00 10.00      A   
ATOM   1682  CG  GLU   213      -8.148  23.193 -29.992  1.00 10.00      A   
ATOM   1683  CD  GLU   213      -7.344  24.363 -29.465  1.00 10.00      A   
ATOM   1684  OE1 GLU   213      -7.927  25.239 -28.794  1.00 10.00      A   
ATOM   1685  OE2 GLU   213      -6.124  24.418 -29.727  1.00 10.00      A   
ATOM   1686  C   GLU   213      -9.553  21.304 -27.764  1.00 10.00      A   
ATOM   1687  O   GLU   213     -10.438  22.158 -27.674  1.00 10.00      A   
ATOM   1688  N   SER   214      -9.802  20.002 -27.740  1.00 10.00      A   
ATOM   1689  HN  SER   214      -9.053  19.372 -27.799  1.00 10.00      A   
ATOM   1690  CA  SER   214     -11.153  19.477 -27.623  1.00 10.00      A   
ATOM   1691  CB  SER   214     -11.111  17.953 -27.664  1.00 10.00      A   
ATOM   1692  OG  SER   214      -9.819  17.492 -27.304  1.00 10.00      A   
ATOM   1693  HG  SER   214      -9.526  16.833 -27.945  1.00 10.00      A   
ATOM   1694  C   SER   214     -11.835  19.955 -26.342  1.00 10.00      A   
ATOM   1695  O   SER   214     -12.932  20.500 -26.388  1.00 10.00      A   
ATOM   1696  N   TYR   215     -11.156  19.782 -25.210  1.00 10.00      A   
ATOM   1697  HN  TYR   215     -10.259  19.391 -25.252  1.00 10.00      A   
ATOM   1698  CA  TYR   215     -11.699  20.172 -23.909  1.00 10.00      A   
ATOM   1699  CB  TYR   215     -10.711  19.844 -22.781  1.00 10.00      A   
ATOM   1700  CG  TYR   215     -10.541  18.366 -22.488  1.00 10.00      A   
ATOM   1701  CD1 TYR   215     -11.298  17.408 -23.150  1.00 10.00      A   
ATOM   1702  CD2 TYR   215      -9.620  17.930 -21.544  1.00 10.00      A   
ATOM   1703  CE1 TYR   215     -11.144  16.063 -22.881  1.00 10.00      A   
ATOM   1704  CE2 TYR   215      -9.458  16.586 -21.269  1.00 10.00      A   
ATOM   1705  CZ  TYR   215     -10.223  15.656 -21.939  1.00 10.00      A   
ATOM   1706  OH  TYR   215     -10.066  14.313 -21.670  1.00 10.00      A   
ATOM   1707  HH  TYR   215      -9.389  14.200 -20.972  1.00 10.00      A   
ATOM   1708  C   TYR   215     -12.066  21.652 -23.863  1.00 10.00      A   
ATOM   1709  O   TYR   215     -13.129  22.019 -23.363  1.00 10.00      A   
ATOM   1710  N   LYS   216     -11.192  22.495 -24.400  1.00 10.00      A   
ATOM   1711  HN  LYS   216     -10.372  22.142 -24.808  1.00 10.00      A   
ATOM   1712  CA  LYS   216     -11.425  23.933 -24.400  1.00 10.00      A   
ATOM   1713  CB  LYS   216     -10.171  24.691 -24.846  1.00 10.00      A   
ATOM   1714  CG  LYS   216     -10.270  26.201 -24.692  1.00 10.00      A   
ATOM   1715  CD  LYS   216      -8.903  26.864 -24.776  1.00 10.00      A   
ATOM   1716  CE  LYS   216      -9.000  28.357 -24.507  1.00 10.00      A   
ATOM   1717  NZ  LYS   216      -7.664  28.985 -24.328  1.00 10.00      A   
ATOM   1718  HZ1 LYS   216      -6.991  28.298 -23.930  1.00 10.00      A   
ATOM   1719  HZ2 LYS   216      -7.736  29.799 -23.673  1.00 10.00      A   
ATOM   1720  HZ3 LYS   216      -7.300  29.322 -25.241  1.00 10.00      A   
ATOM   1721  C   LYS   216     -12.625  24.317 -25.264  1.00 10.00      A   
ATOM   1722  O   LYS   216     -13.467  25.116 -24.847  1.00 10.00      A   
ATOM   1723  N   LYS   217     -12.715  23.728 -26.451  1.00 10.00      A   
ATOM   1724  HN  LYS   217     -12.028  23.077 -26.715  1.00 10.00      A   
ATOM   1725  CA  LYS   217     -13.801  24.029 -27.379  1.00 10.00      A   
ATOM   1726  CB  LYS   217     -13.437  23.587 -28.795  1.00 10.00      A   
ATOM   1727  CG  LYS   217     -12.277  24.349 -29.415  1.00 10.00      A   
ATOM   1728  CD  LYS   217     -12.025  23.890 -30.840  1.00 10.00      A   
ATOM   1729  CE  LYS   217     -11.745  22.398 -30.900  1.00 10.00      A   
ATOM   1730  NZ  LYS   217     -11.753  21.885 -32.293  1.00 10.00      A   
ATOM   1731  HZ1 LYS   217     -12.686  22.041 -32.729  1.00 10.00      A   
ATOM   1732  HZ2 LYS   217     -11.551  20.866 -32.296  1.00 10.00      A   
ATOM   1733  HZ3 LYS   217     -11.030  22.372 -32.860  1.00 10.00      A   
ATOM   1734  C   LYS   217     -15.126  23.392 -26.967  1.00 10.00      A   
ATOM   1735  O   LYS   217     -16.194  23.935 -27.247  1.00 10.00      A   
ATOM   1736  N   ASN   218     -15.060  22.242 -26.307  1.00 10.00      A   
ATOM   1737  HN  ASN   218     -14.179  21.849 -26.109  1.00 10.00      A   
ATOM   1738  CA  ASN   218     -16.267  21.535 -25.881  1.00 10.00      A   
ATOM   1739  CB  ASN   218     -15.974  20.065 -25.560  1.00 10.00      A   
ATOM   1740  CG  ASN   218     -15.696  19.236 -26.800  1.00 10.00      A   
ATOM   1741  OD1 ASN   218     -16.066  19.615 -27.911  1.00 10.00      A   
ATOM   1742  ND2 ASN   218     -15.046  18.095 -26.621  1.00 10.00      A   
ATOM   1743 HD21 ASN   218     -14.782  17.847 -25.706  1.00 10.00      A   
ATOM   1744 HD22 ASN   218     -14.860  17.536 -27.408  1.00 10.00      A   
ATOM   1745  C   ASN   218     -16.936  22.215 -24.695  1.00 10.00      A   
ATOM   1746  O   ASN   218     -18.076  21.906 -24.350  1.00 10.00      A   
ATOM   1747  N   LEU   219     -16.236  23.160 -24.086  1.00 10.00      A   
ATOM   1748  HN  LEU   219     -15.337  23.376 -24.415  1.00 10.00      A   
ATOM   1749  CA  LEU   219     -16.766  23.878 -22.936  1.00 10.00      A   
ATOM   1750  CB  LEU   219     -15.629  24.282 -21.992  1.00 10.00      A   
ATOM   1751  CG  LEU   219     -16.030  24.616 -20.552  1.00 10.00      A   
ATOM   1752  CD1 LEU   219     -16.601  23.392 -19.853  1.00 10.00      A   
ATOM   1753  CD2 LEU   219     -14.849  25.182 -19.778  1.00 10.00      A   
ATOM   1754  C   LEU   219     -17.578  25.103 -23.367  1.00 10.00      A   
ATOM   1755  O   LEU   219     -17.798  26.027 -22.581  1.00 10.00      A   
ATOM   1756  N   ALA   221     -18.041  25.099 -24.611  1.00 10.00      A   
ATOM   1757  HN  ALA   221     -17.855  24.325 -25.185  1.00 10.00      A   
ATOM   1758  CA  ALA   221     -18.830  26.206 -25.141  1.00 10.00      A   
ATOM   1759  CB  ALA   221     -18.692  26.272 -26.655  1.00 10.00      A   
ATOM   1760  C   ALA   221     -20.298  26.072 -24.736  1.00 10.00      A   
ATOM   1761  O   ALA   221     -21.189  26.003 -25.586  1.00 10.00      A   
ATOM   1762  N   LEU   222     -20.536  26.048 -23.432  1.00 10.00      A   
ATOM   1763  HN  LEU   222     -19.781  26.136 -22.810  1.00 10.00      A   
ATOM   1764  CA  LEU   222     -21.883  25.907 -22.896  1.00 10.00      A   
ATOM   1765  CB  LEU   222     -21.866  25.093 -21.597  1.00 10.00      A   
ATOM   1766  CG  LEU   222     -21.919  23.569 -21.744  1.00 10.00      A   
ATOM   1767  CD1 LEU   222     -20.578  23.014 -22.195  1.00 10.00      A   
ATOM   1768  CD2 LEU   222     -22.359  22.920 -20.443  1.00 10.00      A   
ATOM   1769  C   LEU   222     -22.537  27.262 -22.658  1.00 10.00      A   
ATOM   1770  O   LEU   222     -21.918  28.309 -22.857  1.00 10.00      A   
ATOM   1771  N   LYS   223     -23.796  27.226 -22.234  1.00 10.00      A   
ATOM   1772  HN  LYS   223     -24.226  26.349 -22.099  1.00 10.00      A   
ATOM   1773  CA  LYS   223     -24.566  28.432 -21.956  1.00 10.00      A   
ATOM   1774  CB  LYS   223     -26.037  28.061 -21.732  1.00 10.00      A   
ATOM   1775  CG  LYS   223     -27.000  29.238 -21.694  1.00 10.00      A   
ATOM   1776  CD  LYS   223     -28.434  28.756 -21.515  1.00 10.00      A   
ATOM   1777  CE  LYS   223     -29.437  29.882 -21.700  1.00 10.00      A   
ATOM   1778  NZ  LYS   223     -30.833  29.371 -21.792  1.00 10.00      A   
ATOM   1779  HZ1 LYS   223     -31.032  28.726 -21.001  1.00 10.00      A   
ATOM   1780  HZ2 LYS   223     -30.971  28.855 -22.685  1.00 10.00      A   
ATOM   1781  HZ3 LYS   223     -31.507  30.160 -21.755  1.00 10.00      A   
ATOM   1782  C   LYS   223     -24.017  29.135 -20.721  1.00 10.00      A   
ATOM   1783  O   LYS   223     -23.719  30.330 -20.749  1.00 10.00      A   
ATOM   1784  N   LYS   224     -23.891  28.379 -19.638  1.00 10.00      A   
ATOM   1785  HN  LYS   224     -24.150  27.435 -19.684  1.00 10.00      A   
ATOM   1786  CA  LYS   224     -23.373  28.898 -18.384  1.00 10.00      A   
ATOM   1787  CB  LYS   224     -24.482  29.571 -17.563  1.00 10.00      A   
ATOM   1788  CG  LYS   224     -24.601  31.072 -17.777  1.00 10.00      A   
ATOM   1789  CD  LYS   224     -25.832  31.418 -18.597  1.00 10.00      A   
ATOM   1790  CE  LYS   224     -25.762  32.839 -19.130  1.00 10.00      A   
ATOM   1791  NZ  LYS   224     -24.657  33.016 -20.109  1.00 10.00      A   
ATOM   1792  HZ1 LYS   224     -24.989  33.571 -20.924  1.00 10.00      A   
ATOM   1793  HZ2 LYS   224     -24.322  32.090 -20.450  1.00 10.00      A   
ATOM   1794  HZ3 LYS   224     -23.860  33.519 -19.665  1.00 10.00      A   
ATOM   1795  C   LYS   224     -22.745  27.774 -17.572  1.00 10.00      A   
ATOM   1796  O   LYS   224     -22.978  26.595 -17.844  1.00 10.00      A   
ATOM   1797  N   PHE   225     -21.939  28.146 -16.594  1.00 10.00      A   
ATOM   1798  HN  PHE   225     -21.773  29.108 -16.449  1.00 10.00      A   
ATOM   1799  CA  PHE   225     -21.287  27.182 -15.727  1.00 10.00      A   
ATOM   1800  CB  PHE   225     -19.816  27.001 -16.115  1.00 10.00      A   
ATOM   1801  CG  PHE   225     -19.154  25.823 -15.452  1.00 10.00      A   
ATOM   1802  CD1 PHE   225     -19.392  24.533 -15.902  1.00 10.00      A   
ATOM   1803  CD2 PHE   225     -18.293  26.005 -14.382  1.00 10.00      A   
ATOM   1804  CE1 PHE   225     -18.783  23.449 -15.297  1.00 10.00      A   
ATOM   1805  CE2 PHE   225     -17.682  24.927 -13.773  1.00 10.00      A   
ATOM   1806  CZ  PHE   225     -17.927  23.647 -14.230  1.00 10.00      A   
ATOM   1807  C   PHE   225     -21.410  27.633 -14.278  1.00 10.00      A   
ATOM   1808  O   PHE   225     -20.767  28.601 -13.857  1.00 10.00      A   
ATOM   1809  N   VAL   226     -22.257  26.949 -13.528  1.00 10.00      A   
ATOM   1810  HN  VAL   226     -22.746  26.191 -13.925  1.00 10.00      A   
ATOM   1811  CA  VAL   226     -22.475  27.276 -12.123  1.00 10.00      A   
ATOM   1812  CB  VAL   226     -23.980  27.319 -11.778  1.00 10.00      A   
ATOM   1813  CG1 VAL   226     -24.192  27.751 -10.336  1.00 10.00      A   
ATOM   1814  CG2 VAL   226     -24.726  28.244 -12.729  1.00 10.00      A   
ATOM   1815  C   VAL   226     -21.781  26.260 -11.224  1.00 10.00      A   
ATOM   1816  O   VAL   226     -21.566  25.116 -11.631  1.00 10.00      A   
ATOM   1817  N   VAL   228     -22.165  26.636  -7.352  1.00 10.00      A   
ATOM   1818  HN  VAL   228     -21.741  25.785  -7.607  1.00 10.00      A   
ATOM   1819  CA  VAL   228     -22.646  26.801  -5.986  1.00 10.00      A   
ATOM   1820  CB  VAL   228     -23.973  26.043  -5.760  1.00 10.00      A   
ATOM   1821  CG1 VAL   228     -24.510  26.291  -4.358  1.00 10.00      A   
ATOM   1822  CG2 VAL   228     -25.004  26.442  -6.806  1.00 10.00      A   
ATOM   1823  C   VAL   228     -21.606  26.305  -4.983  1.00 10.00      A   
ATOM   1824  O   VAL   228     -21.166  25.155  -5.054  1.00 10.00      A   
ATOM   1825  N   LYS   229     -21.211  27.186  -4.070  1.00 10.00      A   
ATOM   1826  HN  LYS   229     -21.584  28.093  -4.094  1.00 10.00      A   
ATOM   1827  CA  LYS   229     -20.236  26.850  -3.038  1.00 10.00      A   
ATOM   1828  CB  LYS   229     -18.977  27.712  -3.190  1.00 10.00      A   
ATOM   1829  CG  LYS   229     -17.843  27.339  -2.245  1.00 10.00      A   
ATOM   1830  CD  LYS   229     -16.750  28.394  -2.229  1.00 10.00      A   
ATOM   1831  CE  LYS   229     -17.213  29.659  -1.525  1.00 10.00      A   
ATOM   1832  NZ  LYS   229     -16.088  30.597  -1.276  1.00 10.00      A   
ATOM   1833  HZ1 LYS   229     -16.448  31.510  -0.940  1.00 10.00      A   
ATOM   1834  HZ2 LYS   229     -15.549  30.751  -2.151  1.00 10.00      A   
ATOM   1835  HZ3 LYS   229     -15.448  30.204  -0.554  1.00 10.00      A   
ATOM   1836  C   LYS   229     -20.841  27.069  -1.656  1.00 10.00      A   
ATOM   1837  O   LYS   229     -21.615  28.012  -1.449  1.00 10.00      A   
ATOM   1838  N   PHE   230     -20.496  26.201  -0.720  1.00 10.00      A   
ATOM   1839  HN  PHE   230     -19.876  25.461  -0.955  1.00 10.00      A   
ATOM   1840  CA  PHE   230     -21.001  26.301   0.642  1.00 10.00      A   
ATOM   1841  CB  PHE   230     -21.277  24.912   1.225  1.00 10.00      A   
ATOM   1842  CG  PHE   230     -22.318  24.134   0.470  1.00 10.00      A   
ATOM   1843  CD1 PHE   230     -23.662  24.292   0.760  1.00 10.00      A   
ATOM   1844  CD2 PHE   230     -21.955  23.249  -0.532  1.00 10.00      A   
ATOM   1845  CE1 PHE   230     -24.624  23.584   0.066  1.00 10.00      A   
ATOM   1846  CE2 PHE   230     -22.912  22.538  -1.230  1.00 10.00      A   
ATOM   1847  CZ  PHE   230     -24.250  22.706  -0.931  1.00 10.00      A   
ATOM   1848  C   PHE   230     -20.028  27.081   1.525  1.00 10.00      A   
ATOM   1849  O   PHE   230     -18.834  26.789   1.570  1.00 10.00      A   
ATOM   1850  N   LEU   231     -20.540  28.088   2.216  1.00 10.00      A   
ATOM   1851  HN  LEU   231     -21.502  28.288   2.128  1.00 10.00      A   
ATOM   1852  CA  LEU   231     -19.715  28.918   3.086  1.00 10.00      A   
ATOM   1853  CB  LEU   231     -20.426  30.238   3.396  1.00 10.00      A   
ATOM   1854  CG  LEU   231     -20.734  31.136   2.195  1.00 10.00      A   
ATOM   1855  CD1 LEU   231     -21.588  32.322   2.620  1.00 10.00      A   
ATOM   1856  CD2 LEU   231     -19.448  31.610   1.534  1.00 10.00      A   
ATOM   1857  C   LEU   231     -19.350  28.204   4.385  1.00 10.00      A   
ATOM   1858  O   LEU   231     -18.280  28.436   4.950  1.00 10.00      A   
ATOM   1859  N   ASN   232     -20.228  27.325   4.845  1.00 10.00      A   
ATOM   1860  HN  ASN   232     -21.045  27.145   4.331  1.00 10.00      A   
ATOM   1861  CA  ASN   232     -19.996  26.601   6.089  1.00 10.00      A   
ATOM   1862  CB  ASN   232     -21.170  26.804   7.053  1.00 10.00      A   
ATOM   1863  CG  ASN   232     -21.456  28.263   7.345  1.00 10.00      A   
ATOM   1864  OD1 ASN   232     -22.221  28.913   6.631  1.00 10.00      A   
ATOM   1865  ND2 ASN   232     -20.847  28.788   8.396  1.00 10.00      A   
ATOM   1866 HD21 ASN   232     -20.248  28.213   8.920  1.00 10.00      A   
ATOM   1867 HD22 ASN   232     -21.025  29.727   8.615  1.00 10.00      A   
ATOM   1868  C   ASN   232     -19.800  25.115   5.832  1.00 10.00      A   
ATOM   1869  O   ASN   232     -20.092  24.285   6.693  1.00 10.00      A   
ATOM   1870  N   ASP   233     -19.304  24.783   4.647  1.00 10.00      A   
ATOM   1871  HN  ASP   233     -19.088  25.489   4.003  1.00 10.00      A   
ATOM   1872  CA  ASP   233     -19.073  23.393   4.279  1.00 10.00      A   
ATOM   1873  CB  ASP   233     -18.719  23.269   2.795  1.00 10.00      A   
ATOM   1874  CG  ASP   233     -18.338  21.849   2.408  1.00 10.00      A   
ATOM   1875  OD1 ASP   233     -17.180  21.445   2.652  1.00 10.00      A   
ATOM   1876  OD2 ASP   233     -19.201  21.124   1.878  1.00 10.00      A   
ATOM   1877  C   ASP   233     -17.964  22.768   5.111  1.00 10.00      A   
ATOM   1878  O   ASP   233     -16.916  23.377   5.332  1.00 10.00      A   
ATOM   1879  N   SER   234     -18.207  21.559   5.575  1.00 10.00      A   
ATOM   1880  HN  SER   234     -19.083  21.143   5.390  1.00 10.00      A   
ATOM   1881  CA  SER   234     -17.225  20.826   6.350  1.00 10.00      A   
ATOM   1882  CB  SER   234     -17.644  20.742   7.820  1.00 10.00      A   
ATOM   1883  OG  SER   234     -19.021  21.054   7.996  1.00 10.00      A   
ATOM   1884  HG  SER   234     -19.488  20.974   7.147  1.00 10.00      A   
ATOM   1885  C   SER   234     -17.031  19.437   5.754  1.00 10.00      A   
ATOM   1886  O   SER   234     -16.838  18.455   6.472  1.00 10.00      A   
ATOM   1887  N   ILE   235     -17.100  19.365   4.429  1.00 10.00      A   
ATOM   1888  HN  ILE   235     -17.252  20.195   3.910  1.00 10.00      A   
ATOM   1889  CA  ILE   235     -16.944  18.110   3.711  1.00 10.00      A   
ATOM   1890  CB  ILE   235     -18.243  17.738   2.953  1.00 10.00      A   
ATOM   1891  CG1 ILE   235     -19.343  17.308   3.931  1.00 10.00      A   
ATOM   1892  CG2 ILE   235     -17.995  16.662   1.900  1.00 10.00      A   
ATOM   1893  CD1 ILE   235     -19.132  15.938   4.543  1.00 10.00      A   
ATOM   1894  C   ILE   235     -15.791  18.204   2.717  1.00 10.00      A   
ATOM   1895  O   ILE   235     -14.988  17.276   2.588  1.00 10.00      A   
ATOM   1896  N   VAL   236     -15.707  19.330   2.025  1.00 10.00      A   
ATOM   1897  HN  VAL   236     -16.357  20.057   2.202  1.00 10.00      A   
ATOM   1898  CA  VAL   236     -14.671  19.541   1.028  1.00 10.00      A   
ATOM   1899  CB  VAL   236     -15.192  20.376  -0.161  1.00 10.00      A   
ATOM   1900  CG1 VAL   236     -14.249  20.266  -1.348  1.00 10.00      A   
ATOM   1901  CG2 VAL   236     -16.593  19.936  -0.554  1.00 10.00      A   
ATOM   1902  C   VAL   236     -13.457  20.232   1.642  1.00 10.00      A   
ATOM   1903  O   VAL   236     -13.593  21.184   2.412  1.00 10.00      A   
ATOM   1904  N   ASP   237     -12.275  19.729   1.315  1.00 10.00      A   
ATOM   1905  HN  ASP   237     -12.235  18.955   0.714  1.00 10.00      A   
ATOM   1906  CA  ASP   237     -11.030  20.298   1.815  1.00 10.00      A   
ATOM   1907  CB  ASP   237     -10.442  19.439   2.942  1.00 10.00      A   
ATOM   1908  CG  ASP   237      -9.151  20.006   3.509  1.00 10.00      A   
ATOM   1909  OD1 ASP   237      -8.158  19.254   3.611  1.00 10.00      A   
ATOM   1910  OD2 ASP   237      -9.125  21.203   3.872  1.00 10.00      A   
ATOM   1911  C   ASP   237     -10.029  20.438   0.676  1.00 10.00      A   
ATOM   1912  O   ASP   237      -9.451  19.447   0.218  1.00 10.00      A   
ATOM   1913  N   PRO   238      -9.821  21.669   0.181  1.00 10.00      A   
ATOM   1914  CA  PRO   238     -10.501  22.865   0.684  1.00 10.00      A   
ATOM   1915  CB  PRO   238      -9.520  23.970   0.301  1.00 10.00      A   
ATOM   1916  CG  PRO   238      -8.916  23.498  -0.978  1.00 10.00      A   
ATOM   1917  CD  PRO   238      -8.890  21.991  -0.913  1.00 10.00      A   
ATOM   1918  C   PRO   238     -11.844  23.102  -0.009  1.00 10.00      A   
ATOM   1919  O   PRO   238     -12.084  22.603  -1.109  1.00 10.00      A   
ATOM   1920  N   VAL   239     -12.701  23.893   0.631  1.00 10.00      A   
ATOM   1921  HN  VAL   239     -12.431  24.290   1.488  1.00 10.00      A   
ATOM   1922  CA  VAL   239     -14.027  24.205   0.097  1.00 10.00      A   
ATOM   1923  CB  VAL   239     -14.886  24.957   1.135  1.00 10.00      A   
ATOM   1924  CG1 VAL   239     -16.343  24.994   0.704  1.00 10.00      A   
ATOM   1925  CG2 VAL   239     -14.748  24.324   2.510  1.00 10.00      A   
ATOM   1926  C   VAL   239     -13.923  25.057  -1.166  1.00 10.00      A   
ATOM   1927  O   VAL   239     -14.827  25.071  -2.002  1.00 10.00      A   
ATOM   1928  N   ASP   240     -12.802  25.757  -1.305  1.00 10.00      A   
ATOM   1929  HN  ASP   240     -12.120  25.698  -0.603  1.00 10.00      A   
ATOM   1930  CA  ASP   240     -12.559  26.619  -2.460  1.00 10.00      A   
ATOM   1931  CB  ASP   240     -11.198  27.315  -2.350  1.00 10.00      A   
ATOM   1932  CG  ASP   240     -11.209  28.479  -1.381  1.00 10.00      A   
ATOM   1933  OD1 ASP   240     -10.635  28.350  -0.280  1.00 10.00      A   
ATOM   1934  OD2 ASP   240     -11.803  29.526  -1.706  1.00 10.00      A   
ATOM   1935  C   ASP   240     -12.643  25.842  -3.770  1.00 10.00      A   
ATOM   1936  O   ASP   240     -12.858  26.424  -4.834  1.00 10.00      A   
ATOM   1937  N   SER   241     -12.495  24.523  -3.680  1.00 10.00      A   
ATOM   1938  HN  SER   241     -12.346  24.122  -2.796  1.00 10.00      A   
ATOM   1939  CA  SER   241     -12.549  23.654  -4.848  1.00 10.00      A   
ATOM   1940  CB  SER   241     -12.292  22.201  -4.438  1.00 10.00      A   
ATOM   1941  OG  SER   241     -11.864  21.419  -5.542  1.00 10.00      A   
ATOM   1942  HG  SER   241     -11.201  20.779  -5.237  1.00 10.00      A   
ATOM   1943  C   SER   241     -13.896  23.767  -5.562  1.00 10.00      A   
ATOM   1944  O   SER   241     -13.981  23.574  -6.779  1.00 10.00      A   
ATOM   1945  N   GLU   242     -14.943  24.098  -4.810  1.00 10.00      A   
ATOM   1946  HN  GLU   242     -14.815  24.253  -3.846  1.00 10.00      A   
ATOM   1947  CA  GLU   242     -16.277  24.241  -5.379  1.00 10.00      A   
ATOM   1948  CB  GLU   242     -17.334  24.350  -4.275  1.00 10.00      A   
ATOM   1949  CG  GLU   242     -17.292  23.217  -3.259  1.00 10.00      A   
ATOM   1950  CD  GLU   242     -18.446  23.258  -2.274  1.00 10.00      A   
ATOM   1951  OE1 GLU   242     -18.817  24.366  -1.829  1.00 10.00      A   
ATOM   1952  OE2 GLU   242     -18.984  22.179  -1.945  1.00 10.00      A   
ATOM   1953  C   GLU   242     -16.343  25.454  -6.305  1.00 10.00      A   
ATOM   1954  O   GLU   242     -17.221  25.546  -7.161  1.00 10.00      A   
ATOM   1955  N   TRP   243     -15.394  26.371  -6.140  1.00 10.00      A   
ATOM   1956  HN  TRP   243     -14.711  26.233  -5.448  1.00 10.00      A   
ATOM   1957  CA  TRP   243     -15.335  27.576  -6.958  1.00 10.00      A   
ATOM   1958  CB  TRP   243     -15.335  28.831  -6.081  1.00 10.00      A   
ATOM   1959  CG  TRP   243     -16.691  29.447  -5.907  1.00 10.00      A   
ATOM   1960  CD1 TRP   243     -17.896  28.882  -6.211  1.00 10.00      A   
ATOM   1961  CD2 TRP   243     -16.981  30.750  -5.389  1.00 10.00      A   
ATOM   1962  NE1 TRP   243     -18.917  29.750  -5.913  1.00 10.00      A   
ATOM   1963  HE1 TRP   243     -19.876  29.571  -6.042  1.00 10.00      A   
ATOM   1964  CE2 TRP   243     -18.381  30.905  -5.406  1.00 10.00      A   
ATOM   1965  CE3 TRP   243     -16.193  31.801  -4.910  1.00 10.00      A   
ATOM   1966  CZ2 TRP   243     -19.008  32.066  -4.963  1.00 10.00      A   
ATOM   1967  CZ3 TRP   243     -16.818  32.952  -4.472  1.00 10.00      A   
ATOM   1968  CH2 TRP   243     -18.212  33.076  -4.500  1.00 10.00      A   
ATOM   1969  C   TRP   243     -14.108  27.569  -7.865  1.00 10.00      A   
ATOM   1970  O   TRP   243     -13.701  28.613  -8.371  1.00 10.00      A   
ATOM   1971  N   PHE   244     -13.527  26.381  -8.054  1.00 10.00      A   
ATOM   1972  HN  PHE   244     -13.901  25.600  -7.595  1.00 10.00      A   
ATOM   1973  CA  PHE   244     -12.346  26.199  -8.907  1.00 10.00      A   
ATOM   1974  CB  PHE   244     -12.529  26.837 -10.291  1.00 10.00      A   
ATOM   1975  CG  PHE   244     -12.458  25.868 -11.438  1.00 10.00      A   
ATOM   1976  CD1 PHE   244     -11.304  25.139 -11.677  1.00 10.00      A   
ATOM   1977  CD2 PHE   244     -13.543  25.689 -12.282  1.00 10.00      A   
ATOM   1978  CE1 PHE   244     -11.233  24.250 -12.733  1.00 10.00      A   
ATOM   1979  CE2 PHE   244     -13.480  24.802 -13.340  1.00 10.00      A   
ATOM   1980  CZ  PHE   244     -12.324  24.080 -13.565  1.00 10.00      A   
ATOM   1981  C   PHE   244     -11.061  26.696  -8.243  1.00 10.00      A   
ATOM   1982  O   PHE   244     -10.028  26.830  -8.897  1.00 10.00      A   
ATOM   1983  N   GLY   245     -11.127  26.948  -6.944  1.00 10.00      A   
ATOM   1984  HN  GLY   245     -11.972  26.807  -6.467  1.00 10.00      A   
ATOM   1985  CA  GLY   245      -9.962  27.411  -6.218  1.00 10.00      A   
ATOM   1986  C   GLY   245      -9.261  26.265  -5.522  1.00 10.00      A   
ATOM   1987  O   GLY   245      -9.837  25.189  -5.360  1.00 10.00      A   
ATOM   1988  N   PHE   246      -8.026  26.486  -5.107  1.00 10.00      A   
ATOM   1989  HN  PHE   246      -7.620  27.371  -5.249  1.00 10.00      A   
ATOM   1990  CA  PHE   246      -7.258  25.450  -4.432  1.00 10.00      A   
ATOM   1991  CB  PHE   246      -6.709  24.442  -5.451  1.00 10.00      A   
ATOM   1992  CG  PHE   246      -6.432  23.083  -4.875  1.00 10.00      A   
ATOM   1993  CD1 PHE   246      -7.471  22.264  -4.471  1.00 10.00      A   
ATOM   1994  CD2 PHE   246      -5.131  22.628  -4.732  1.00 10.00      A   
ATOM   1995  CE1 PHE   246      -7.222  21.017  -3.932  1.00 10.00      A   
ATOM   1996  CE2 PHE   246      -4.875  21.381  -4.194  1.00 10.00      A   
ATOM   1997  CZ  PHE   246      -5.922  20.575  -3.793  1.00 10.00      A   
ATOM   1998  C   PHE   246      -6.115  26.074  -3.642  1.00 10.00      A   
ATOM   1999  O   PHE   246      -5.922  27.288  -3.678  1.00 10.00      A   
ATOM   2000  N   TYR   247      -5.376  25.249  -2.912  1.00 10.00      A   
ATOM   2001  HN  TYR   247      -5.586  24.293  -2.912  1.00 10.00      A   
ATOM   2002  CA  TYR   247      -4.248  25.725  -2.131  1.00 10.00      A   
ATOM   2003  CB  TYR   247      -3.705  24.604  -1.239  1.00 10.00      A   
ATOM   2004  CG  TYR   247      -4.584  24.248  -0.061  1.00 10.00      A   
ATOM   2005  CD1 TYR   247      -4.824  25.166   0.953  1.00 10.00      A   
ATOM   2006  CD2 TYR   247      -5.165  22.991   0.043  1.00 10.00      A   
ATOM   2007  CE1 TYR   247      -5.618  24.844   2.036  1.00 10.00      A   
ATOM   2008  CE2 TYR   247      -5.962  22.661   1.122  1.00 10.00      A   
ATOM   2009  CZ  TYR   247      -6.183  23.590   2.116  1.00 10.00      A   
ATOM   2010  OH  TYR   247      -6.974  23.266   3.193  1.00 10.00      A   
ATOM   2011  HH  TYR   247      -7.044  22.303   3.261  1.00 10.00      A   
ATOM   2012  C   TYR   247      -3.146  26.207  -3.064  1.00 10.00      A   
ATOM   2013  O   TYR   247      -2.893  25.586  -4.097  1.00 10.00      A   
ATOM   2014  N   ARG   248      -2.513  27.317  -2.707  1.00 10.00      A   
ATOM   2015  HN  ARG   248      -2.779  27.773  -1.880  1.00 10.00      A   
ATOM   2016  CA  ARG   248      -1.432  27.872  -3.513  1.00 10.00      A   
ATOM   2017  CB  ARG   248      -0.877  29.149  -2.863  1.00 10.00      A   
ATOM   2018  CG  ARG   248       0.419  29.657  -3.479  1.00 10.00      A   
ATOM   2019  CD  ARG   248       0.721  31.094  -3.068  1.00 10.00      A   
ATOM   2020  NE  ARG   248       0.608  31.311  -1.623  1.00 10.00      A   
ATOM   2021  HE  ARG   248      -0.227  31.721  -1.297  1.00 10.00      A   
ATOM   2022  CZ  ARG   248       1.557  31.001  -0.736  1.00 10.00      A   
ATOM   2023  NH1 ARG   248       2.703  30.453  -1.135  1.00 10.00      A   
ATOM   2024 HH11 ARG   248       3.439  30.209  -0.437  1.00 10.00      A   
ATOM   2025 HH12 ARG   248       2.872  30.270  -2.148  1.00 10.00      A   
ATOM   2026  NH2 ARG   248       1.368  31.258   0.549  1.00 10.00      A   
ATOM   2027 HH21 ARG   248       0.473  31.710   0.875  1.00 10.00      A   
ATOM   2028 HH22 ARG   248       2.105  31.023   1.247  1.00 10.00      A   
ATOM   2029  C   ARG   248      -0.327  26.834  -3.701  1.00 10.00      A   
ATOM   2030  O   ARG   248       0.211  26.312  -2.720  1.00 10.00      A   
ATOM   2031  N   SER   249      -0.019  26.528  -4.960  1.00 10.00      A   
ATOM   2032  HN  SER   249      -0.504  26.976  -5.689  1.00 10.00      A   
ATOM   2033  CA  SER   249       1.006  25.548  -5.302  1.00 10.00      A   
ATOM   2034  CB  SER   249       1.257  25.563  -6.812  1.00 10.00      A   
ATOM   2035  OG  SER   249       1.898  24.376  -7.249  1.00 10.00      A   
ATOM   2036  HG  SER   249       1.225  23.749  -7.574  1.00 10.00      A   
ATOM   2037  C   SER   249       2.305  25.814  -4.547  1.00 10.00      A   
ATOM   2038  O   SER   249       2.907  26.886  -4.674  1.00 10.00      A   
ATOM   2039  N   GLY   250       2.726  24.835  -3.757  1.00 10.00      A   
ATOM   2040  HN  GLY   250       2.205  24.002  -3.703  1.00 10.00      A   
ATOM   2041  CA  GLY   250       3.941  24.973  -2.983  1.00 10.00      A   
ATOM   2042  C   GLY   250       3.678  24.886  -1.494  1.00 10.00      A   
ATOM   2043  O   GLY   250       4.612  24.874  -0.692  1.00 10.00      A   
ATOM   2044  N   GLN   251       2.401  24.835  -1.127  1.00 10.00      A   
ATOM   2045  HN  GLN   251       1.703  24.864  -1.819  1.00 10.00      A   
ATOM   2046  CA  GLN   251       2.000  24.744   0.273  1.00 10.00      A   
ATOM   2047  CB  GLN   251       2.171  26.093   0.975  1.00 10.00      A   
ATOM   2048  CG  GLN   251       1.545  27.283   0.261  1.00 10.00      A   
ATOM   2049  CD  GLN   251       0.116  27.544   0.693  1.00 10.00      A   
ATOM   2050  OE1 GLN   251      -0.132  28.189   1.710  1.00 10.00      A   
ATOM   2051  NE2 GLN   251      -0.836  27.047  -0.080  1.00 10.00      A   
ATOM   2052 HE21 GLN   251      -0.565  26.540  -0.882  1.00 10.00      A   
ATOM   2053 HE22 GLN   251      -1.771  27.211   0.170  1.00 10.00      A   
ATOM   2054  C   GLN   251       0.561  24.251   0.384  1.00 10.00      A   
ATOM   2055  O   GLN   251      -0.135  24.141  -0.625  1.00 10.00      A   
ATOM   2056  N   ALA   252       0.106  23.969   1.598  1.00 10.00      A   
ATOM   2057  HN  ALA   252       0.695  24.089   2.385  1.00 10.00      A   
ATOM   2058  CA  ALA   252      -1.250  23.474   1.791  1.00 10.00      A   
ATOM   2059  CB  ALA   252      -1.222  21.985   2.091  1.00 10.00      A   
ATOM   2060  C   ALA   252      -1.996  24.234   2.886  1.00 10.00      A   
ATOM   2061  O   ALA   252      -2.904  23.689   3.523  1.00 10.00      A   
ATOM   2062  N   LYS   253      -1.638  25.496   3.092  1.00 10.00      A   
ATOM   2063  HN  LYS   253      -0.919  25.887   2.554  1.00 10.00      A   
ATOM   2064  CA  LYS   253      -2.296  26.302   4.116  1.00 10.00      A   
ATOM   2065  CB  LYS   253      -1.278  27.007   5.018  1.00 10.00      A   
ATOM   2066  CG  LYS   253      -1.889  27.595   6.283  1.00 10.00      A   
ATOM   2067  CD  LYS   253      -1.320  28.969   6.598  1.00 10.00      A   
ATOM   2068  CE  LYS   253      -1.793  29.465   7.957  1.00 10.00      A   
ATOM   2069  NZ  LYS   253      -1.256  30.815   8.276  1.00 10.00      A   
ATOM   2070  HZ1 LYS   253      -1.455  31.055   9.268  1.00 10.00      A   
ATOM   2071  HZ2 LYS   253      -1.702  31.529   7.665  1.00 10.00      A   
ATOM   2072  HZ3 LYS   253      -0.225  30.841   8.122  1.00 10.00      A   
ATOM   2073  C   LYS   253      -3.257  27.324   3.513  1.00 10.00      A   
ATOM   2074  O   LYS   253      -4.456  27.306   3.799  1.00 10.00      A   
ATOM   2075  N   GLU   254      -2.730  28.209   2.679  1.00 10.00      A   
ATOM   2076  HN  GLU   254      -1.772  28.160   2.467  1.00 10.00      A   
ATOM   2077  CA  GLU   254      -3.535  29.251   2.059  1.00 10.00      A   
ATOM   2078  CB  GLU   254      -2.694  30.497   1.804  1.00 10.00      A   
ATOM   2079  CG  GLU   254      -1.967  31.023   3.025  1.00 10.00      A   
ATOM   2080  CD  GLU   254      -1.203  32.291   2.728  1.00 10.00      A   
ATOM   2081  OE1 GLU   254      -1.056  33.128   3.642  1.00 10.00      A   
ATOM   2082  OE2 GLU   254      -0.748  32.460   1.579  1.00 10.00      A   
ATOM   2083  C   GLU   254      -4.146  28.788   0.748  1.00 10.00      A   
ATOM   2084  O   GLU   254      -3.517  28.060  -0.027  1.00 10.00      A   
ATOM   2085  N   THR   255      -5.368  29.224   0.509  1.00 10.00      A   
ATOM   2086  HN  THR   255      -5.809  29.794   1.175  1.00 10.00      A   
ATOM   2087  CA  THR   255      -6.081  28.890  -0.706  1.00 10.00      A   
ATOM   2088  CB  THR   255      -7.512  28.408  -0.402  1.00 10.00      A   
ATOM   2089  OG1 THR   255      -7.880  28.765   0.940  1.00 10.00      A   
ATOM   2090  HG1 THR   255      -8.845  28.808   1.000  1.00 10.00      A   
ATOM   2091  CG2 THR   255      -7.611  26.902  -0.563  1.00 10.00      A   
ATOM   2092  C   THR   255      -6.143  30.106  -1.622  1.00 10.00      A   
ATOM   2093  O   THR   255      -6.250  31.240  -1.151  1.00 10.00      A   
ATOM   2094  N   ILE   256      -6.047  29.872  -2.920  1.00 10.00      A   
ATOM   2095  HN  ILE   256      -5.949  28.946  -3.240  1.00 10.00      A   
ATOM   2096  CA  ILE   256      -6.097  30.946  -3.891  1.00 10.00      A   
ATOM   2097  CB  ILE   256      -4.830  30.988  -4.772  1.00 10.00      A   
ATOM   2098  CG1 ILE   256      -4.556  29.623  -5.414  1.00 10.00      A   
ATOM   2099  CG2 ILE   256      -3.633  31.452  -3.955  1.00 10.00      A   
ATOM   2100  CD1 ILE   256      -3.442  29.639  -6.437  1.00 10.00      A   
ATOM   2101  C   ILE   256      -7.337  30.812  -4.765  1.00 10.00      A   
ATOM   2102  O   ILE   256      -7.717  29.701  -5.152  1.00 10.00      A   
ATOM   2103  N   PRO   257      -7.992  31.941  -5.067  1.00 10.00      A   
ATOM   2104  CA  PRO   257      -9.197  31.959  -5.899  1.00 10.00      A   
ATOM   2105  CB  PRO   257      -9.678  33.408  -5.787  1.00 10.00      A   
ATOM   2106  CG  PRO   257      -8.448  34.186  -5.480  1.00 10.00      A   
ATOM   2107  CD  PRO   257      -7.609  33.291  -4.616  1.00 10.00      A   
ATOM   2108  C   PRO   257      -8.877  31.618  -7.352  1.00 10.00      A   
ATOM   2109  O   PRO   257      -7.705  31.538  -7.734  1.00 10.00      A   
ATOM   2110  N   LEU   258      -9.919  31.455  -8.161  1.00 10.00      A   
ATOM   2111  HN  LEU   258     -10.823  31.584  -7.805  1.00 10.00      A   
ATOM   2112  CA  LEU   258      -9.756  31.109  -9.570  1.00 10.00      A   
ATOM   2113  CB  LEU   258     -11.118  30.949 -10.256  1.00 10.00      A   
ATOM   2114  CG  LEU   258     -11.092  30.557 -11.738  1.00 10.00      A   
ATOM   2115  CD1 LEU   258     -10.387  29.224 -11.930  1.00 10.00      A   
ATOM   2116  CD2 LEU   258     -12.505  30.497 -12.298  1.00 10.00      A   
ATOM   2117  C   LEU   258      -8.912  32.143 -10.306  1.00 10.00      A   
ATOM   2118  O   LEU   258      -8.154  31.807 -11.210  1.00 10.00      A   
ATOM   2119  N   GLN   259      -9.021  33.398  -9.889  1.00 10.00      A   
ATOM   2120  HN  GLN   259      -9.628  33.604  -9.148  1.00 10.00      A   
ATOM   2121  CA  GLN   259      -8.265  34.476 -10.512  1.00 10.00      A   
ATOM   2122  CB  GLN   259      -8.783  35.842 -10.066  1.00 10.00      A   
ATOM   2123  CG  GLN   259      -9.633  36.548 -11.109  1.00 10.00      A   
ATOM   2124  CD  GLN   259     -11.036  35.982 -11.201  1.00 10.00      A   
ATOM   2125  OE1 GLN   259     -11.607  35.537 -10.206  1.00 10.00      A   
ATOM   2126  NE2 GLN   259     -11.599  35.986 -12.397  1.00 10.00      A   
ATOM   2127 HE21 GLN   259     -11.084  36.348 -13.152  1.00 10.00      A   
ATOM   2128 HE22 GLN   259     -12.509  35.629 -12.483  1.00 10.00      A   
ATOM   2129  C   GLN   259      -6.766  34.366 -10.242  1.00 10.00      A   
ATOM   2130  O   GLN   259      -5.976  35.121 -10.805  1.00 10.00      A   
ATOM   2131  N   GLU   260      -6.377  33.442  -9.370  1.00 10.00      A   
ATOM   2132  HN  GLU   260      -7.052  32.876  -8.933  1.00 10.00      A   
ATOM   2133  CA  GLU   260      -4.968  33.247  -9.047  1.00 10.00      A   
ATOM   2134  CB  GLU   260      -4.709  33.439  -7.552  1.00 10.00      A   
ATOM   2135  CG  GLU   260      -4.746  34.891  -7.107  1.00 10.00      A   
ATOM   2136  CD  GLU   260      -4.172  35.102  -5.720  1.00 10.00      A   
ATOM   2137  OE1 GLU   260      -3.151  34.461  -5.384  1.00 10.00      A   
ATOM   2138  OE2 GLU   260      -4.727  35.932  -4.967  1.00 10.00      A   
ATOM   2139  C   GLU   260      -4.467  31.882  -9.512  1.00 10.00      A   
ATOM   2140  O   GLU   260      -3.266  31.611  -9.483  1.00 10.00      A   
ATOM   2141  N   THR   261      -5.387  31.029  -9.945  1.00 10.00      A   
ATOM   2142  HN  THR   261      -6.330  31.299  -9.945  1.00 10.00      A   
ATOM   2143  CA  THR   261      -5.038  29.700 -10.418  1.00 10.00      A   
ATOM   2144  CB  THR   261      -6.307  28.841 -10.582  1.00 10.00      A   
ATOM   2145  OG1 THR   261      -7.265  29.221  -9.586  1.00 10.00      A   
ATOM   2146  HG1 THR   261      -7.253  28.582  -8.866  1.00 10.00      A   
ATOM   2147  CG2 THR   261      -5.984  27.364 -10.425  1.00 10.00      A   
ATOM   2148  C   THR   261      -4.310  29.783 -11.761  1.00 10.00      A   
ATOM   2149  O   THR   261      -4.738  30.508 -12.663  1.00 10.00      A   
ATOM   2150  N   SER   262      -3.217  29.034 -11.891  1.00 10.00      A   
ATOM   2151  HN  SER   262      -2.929  28.474 -11.140  1.00 10.00      A   
ATOM   2152  CA  SER   262      -2.424  29.023 -13.118  1.00 10.00      A   
ATOM   2153  CB  SER   262      -1.201  28.124 -12.935  1.00 10.00      A   
ATOM   2154  OG  SER   262      -1.448  27.137 -11.945  1.00 10.00      A   
ATOM   2155  HG  SER   262      -0.641  26.628 -11.796  1.00 10.00      A   
ATOM   2156  C   SER   262      -3.254  28.568 -14.318  1.00 10.00      A   
ATOM   2157  O   SER   262      -3.018  28.986 -15.450  1.00 10.00      A   
ATOM   2158  N   LEU   263      -4.233  27.713 -14.055  1.00 10.00      A   
ATOM   2159  HN  LEU   263      -4.359  27.408 -13.133  1.00 10.00      A   
ATOM   2160  CA  LEU   263      -5.114  27.200 -15.095  1.00 10.00      A   
ATOM   2161  CB  LEU   263      -6.021  26.113 -14.511  1.00 10.00      A   
ATOM   2162  CG  LEU   263      -7.088  25.535 -15.442  1.00 10.00      A   
ATOM   2163  CD1 LEU   263      -6.448  24.854 -16.639  1.00 10.00      A   
ATOM   2164  CD2 LEU   263      -7.982  24.564 -14.687  1.00 10.00      A   
ATOM   2165  C   LEU   263      -5.954  28.326 -15.700  1.00 10.00      A   
ATOM   2166  O   LEU   263      -6.372  28.251 -16.858  1.00 10.00      A   
ATOM   2167  N   TYR   264      -6.179  29.371 -14.912  1.00 10.00      A   
ATOM   2168  HN  TYR   264      -5.792  29.379 -14.009  1.00 10.00      A   
ATOM   2169  CA  TYR   264      -6.970  30.515 -15.348  1.00 10.00      A   
ATOM   2170  CB  TYR   264      -7.713  31.121 -14.152  1.00 10.00      A   
ATOM   2171  CG  TYR   264      -8.490  32.386 -14.457  1.00 10.00      A   
ATOM   2172  CD1 TYR   264      -9.746  32.330 -15.045  1.00 10.00      A   
ATOM   2173  CD2 TYR   264      -7.965  33.637 -14.156  1.00 10.00      A   
ATOM   2174  CE1 TYR   264     -10.458  33.482 -15.325  1.00 10.00      A   
ATOM   2175  CE2 TYR   264      -8.671  34.793 -14.433  1.00 10.00      A   
ATOM   2176  CZ  TYR   264      -9.915  34.710 -15.019  1.00 10.00      A   
ATOM   2177  OH  TYR   264     -10.617  35.861 -15.298  1.00 10.00      A   
ATOM   2178  HH  TYR   264     -11.543  35.640 -15.508  1.00 10.00      A   
ATOM   2179  C   TYR   264      -6.087  31.563 -16.020  1.00 10.00      A   
ATOM   2180  O   TYR   264      -6.439  32.095 -17.071  1.00 10.00      A   
ATOM   2181  N   THR   265      -4.937  31.846 -15.416  1.00 10.00      A   
ATOM   2182  HN  THR   265      -4.704  31.383 -14.580  1.00 10.00      A   
ATOM   2183  CA  THR   265      -4.010  32.828 -15.958  1.00 10.00      A   
ATOM   2184  CB  THR   265      -2.831  33.067 -15.000  1.00 10.00      A   
ATOM   2185  OG1 THR   265      -2.510  31.846 -14.323  1.00 10.00      A   
ATOM   2186  HG1 THR   265      -1.556  31.706 -14.355  1.00 10.00      A   
ATOM   2187  CG2 THR   265      -3.188  34.126 -13.974  1.00 10.00      A   
ATOM   2188  C   THR   265      -3.483  32.388 -17.319  1.00 10.00      A   
ATOM   2189  O   THR   265      -3.458  33.171 -18.271  1.00 10.00      A   
ATOM   2190  N   GLN   266      -3.076  31.128 -17.405  1.00 10.00      A   
ATOM   2191  HN  GLN   266      -3.111  30.559 -16.604  1.00 10.00      A   
ATOM   2192  CA  GLN   266      -2.566  30.571 -18.651  1.00 10.00      A   
ATOM   2193  CB  GLN   266      -1.749  29.309 -18.376  1.00 10.00      A   
ATOM   2194  CG  GLN   266      -0.452  29.561 -17.622  1.00 10.00      A   
ATOM   2195  CD  GLN   266       0.185  28.283 -17.108  1.00 10.00      A   
ATOM   2196  OE1 GLN   266      -0.504  27.322 -16.768  1.00 10.00      A   
ATOM   2197  NE2 GLN   266       1.505  28.264 -17.040  1.00 10.00      A   
ATOM   2198 HE21 GLN   266       1.994  29.068 -17.321  1.00 10.00      A   
ATOM   2199 HE22 GLN   266       1.940  27.450 -16.713  1.00 10.00      A   
ATOM   2200  C   GLN   266      -3.722  30.256 -19.592  1.00 10.00      A   
ATOM   2201  O   GLN   266      -3.555  30.222 -20.812  1.00 10.00      A   
ATOM   2202  N   ASP   267      -4.893  30.037 -18.999  1.00 10.00      A   
ATOM   2203  HN  ASP   267      -4.937  30.085 -18.022  1.00 10.00      A   
ATOM   2204  CA  ASP   267      -6.115  29.727 -19.738  1.00 10.00      A   
ATOM   2205  CB  ASP   267      -6.580  30.904 -20.598  1.00 10.00      A   
ATOM   2206  CG  ASP   267      -7.940  30.647 -21.211  1.00 10.00      A   
ATOM   2207  OD1 ASP   267      -8.868  30.286 -20.457  1.00 10.00      A   
ATOM   2208  OD2 ASP   267      -8.082  30.796 -22.444  1.00 10.00      A   
ATOM   2209  C   ASP   267      -5.973  28.466 -20.581  1.00 10.00      A   
ATOM   2210  O   ASP   267      -5.861  28.524 -21.807  1.00 10.00      A   
ATOM   2211  N   ARG   268      -5.975  27.321 -19.919  1.00 10.00      A   
ATOM   2212  HN  ARG   268      -6.059  27.332 -18.940  1.00 10.00      A   
ATOM   2213  CA  ARG   268      -5.841  26.047 -20.614  1.00 10.00      A   
ATOM   2214  CB  ARG   268      -4.890  25.110 -19.863  1.00 10.00      A   
ATOM   2215  CG  ARG   268      -3.448  25.586 -19.817  1.00 10.00      A   
ATOM   2216  CD  ARG   268      -2.565  24.611 -19.055  1.00 10.00      A   
ATOM   2217  NE  ARG   268      -2.090  25.179 -17.797  1.00 10.00      A   
ATOM   2218  HE  ARG   268      -1.570  26.016 -17.851  1.00 10.00      A   
ATOM   2219  CZ  ARG   268      -2.307  24.635 -16.602  1.00 10.00      A   
ATOM   2220  NH1 ARG   268      -2.991  23.504 -16.496  1.00 10.00      A   
ATOM   2221 HH11 ARG   268      -3.359  23.025 -17.351  1.00 10.00      A   
ATOM   2222 HH12 ARG   268      -3.165  23.080 -15.544  1.00 10.00      A   
ATOM   2223  NH2 ARG   268      -1.838  25.227 -15.513  1.00 10.00      A   
ATOM   2224 HH21 ARG   268      -2.006  24.807 -14.571  1.00 10.00      A   
ATOM   2225 HH22 ARG   268      -1.295  26.118 -15.596  1.00 10.00      A   
ATOM   2226  C   ARG   268      -7.196  25.375 -20.822  1.00 10.00      A   
ATOM   2227  O   ARG   268      -7.322  24.456 -21.628  1.00 10.00      A   
ATOM   2228  N   LEU   269      -8.212  25.845 -20.105  1.00 10.00      A   
ATOM   2229  HN  LEU   269      -8.061  26.592 -19.490  1.00 10.00      A   
ATOM   2230  CA  LEU   269      -9.548  25.263 -20.215  1.00 10.00      A   
ATOM   2231  CB  LEU   269     -10.008  24.714 -18.862  1.00 10.00      A   
ATOM   2232  CG  LEU   269      -9.824  23.212 -18.641  1.00 10.00      A   
ATOM   2233  CD1 LEU   269     -10.160  22.839 -17.205  1.00 10.00      A   
ATOM   2234  CD2 LEU   269     -10.689  22.421 -19.610  1.00 10.00      A   
ATOM   2235  C   LEU   269     -10.571  26.261 -20.744  1.00 10.00      A   
ATOM   2236  O   LEU   269     -11.751  25.936 -20.876  1.00 10.00      A   
ATOM   2237  N   GLY   270     -10.124  27.468 -21.057  1.00 10.00      A   
ATOM   2238  HN  GLY   270      -9.173  27.676 -20.955  1.00 10.00      A   
ATOM   2239  CA  GLY   270     -11.037  28.480 -21.549  1.00 10.00      A   
ATOM   2240  C   GLY   270     -11.860  29.063 -20.421  1.00 10.00      A   
ATOM   2241  O   GLY   270     -13.084  29.150 -20.509  1.00 10.00      A   
ATOM   2242  N   LEU   271     -11.173  29.465 -19.362  1.00 10.00      A   
ATOM   2243  HN  LEU   271     -10.192  29.404 -19.383  1.00 10.00      A   
ATOM   2244  CA  LEU   271     -11.819  30.030 -18.188  1.00 10.00      A   
ATOM   2245  CB  LEU   271     -11.264  29.379 -16.919  1.00 10.00      A   
ATOM   2246  CG  LEU   271     -11.443  27.863 -16.802  1.00 10.00      A   
ATOM   2247  CD1 LEU   271     -10.694  27.331 -15.590  1.00 10.00      A   
ATOM   2248  CD2 LEU   271     -12.920  27.497 -16.728  1.00 10.00      A   
ATOM   2249  C   LEU   271     -11.597  31.534 -18.135  1.00 10.00      A   
ATOM   2250  O   LEU   271     -12.337  32.261 -17.478  1.00 10.00      A   
ATOM   2251  N   LYS   272     -10.575  31.996 -18.847  1.00 10.00      A   
ATOM   2252  HN  LYS   272     -10.023  31.363 -19.363  1.00 10.00      A   
ATOM   2253  CA  LYS   272     -10.251  33.418 -18.886  1.00 10.00      A   
ATOM   2254  CB  LYS   272      -8.843  33.630 -19.443  1.00 10.00      A   
ATOM   2255  CG  LYS   272      -8.098  34.797 -18.820  1.00 10.00      A   
ATOM   2256  CD  LYS   272      -6.716  34.956 -19.430  1.00 10.00      A   
ATOM   2257  CE  LYS   272      -5.858  35.915 -18.623  1.00 10.00      A   
ATOM   2258  NZ  LYS   272      -6.385  37.303 -18.651  1.00 10.00      A   
ATOM   2259  HZ1 LYS   272      -7.344  37.329 -18.255  1.00 10.00      A   
ATOM   2260  HZ2 LYS   272      -6.419  37.654 -19.628  1.00 10.00      A   
ATOM   2261  HZ3 LYS   272      -5.774  37.934 -18.089  1.00 10.00      A   
ATOM   2262  C   LYS   272     -11.271  34.163 -19.736  1.00 10.00      A   
ATOM   2263  O   LYS   272     -11.287  35.391 -19.786  1.00 10.00      A   
ATOM   2264  N   GLU   273     -12.135  33.400 -20.388  1.00 10.00      A   
ATOM   2265  HN  GLU   273     -12.076  32.429 -20.285  1.00 10.00      A   
ATOM   2266  CA  GLU   273     -13.175  33.952 -21.242  1.00 10.00      A   
ATOM   2267  CB  GLU   273     -13.546  32.932 -22.325  1.00 10.00      A   
ATOM   2268  CG  GLU   273     -12.473  31.883 -22.581  1.00 10.00      A   
ATOM   2269  CD  GLU   273     -11.778  32.045 -23.916  1.00 10.00      A   
ATOM   2270  OE1 GLU   273     -11.903  31.137 -24.764  1.00 10.00      A   
ATOM   2271  OE2 GLU   273     -11.094  33.073 -24.124  1.00 10.00      A   
ATOM   2272  C   GLU   273     -14.407  34.297 -20.406  1.00 10.00      A   
ATOM   2273  O   GLU   273     -15.503  34.491 -20.940  1.00 10.00      A   
ATOM   2274  N   ASP   275     -14.211  34.395 -19.088  1.00 10.00      A   
ATOM   2275  HN  ASP   275     -13.308  34.247 -18.730  1.00 10.00      A   
ATOM   2276  CA  ASP   275     -15.294  34.705 -18.152  1.00 10.00      A   
ATOM   2277  CB  ASP   275     -14.847  34.495 -16.697  1.00 10.00      A   
ATOM   2278  CG  ASP   275     -14.281  35.743 -16.040  1.00 10.00      A   
ATOM   2279  OD1 ASP   275     -15.033  36.438 -15.319  1.00 10.00      A   
ATOM   2280  OD2 ASP   275     -13.081  36.028 -16.232  1.00 10.00      A   
ATOM   2281  C   ASP   275     -15.842  36.115 -18.347  1.00 10.00      A   
ATOM   2282  O   ASP   275     -16.845  36.495 -17.738  1.00 10.00      A   
ATOM   2283  N   ASN   276     -15.196  36.884 -19.210  1.00 10.00      A   
ATOM   2284  HN  ASN   276     -14.412  36.523 -19.677  1.00 10.00      A   
ATOM   2285  CA  ASN   276     -15.626  38.249 -19.480  1.00 10.00      A   
ATOM   2286  CB  ASN   276     -14.510  39.065 -20.139  1.00 10.00      A   
ATOM   2287  CG  ASN   276     -13.448  39.510 -19.148  1.00 10.00      A   
ATOM   2288  OD1 ASN   276     -13.721  39.668 -17.958  1.00 10.00      A   
ATOM   2289  ND2 ASN   276     -12.228  39.717 -19.631  1.00 10.00      A   
ATOM   2290 HD21 ASN   276     -12.077  39.575 -20.589  1.00 10.00      A   
ATOM   2291 HD22 ASN   276     -11.524  40.009 -19.009  1.00 10.00      A   
ATOM   2292  C   ASN   276     -16.893  38.271 -20.330  1.00 10.00      A   
ATOM   2293  O   ASN   276     -17.530  39.313 -20.485  1.00 10.00      A   
ATOM   2294  N   ALA   277     -17.256  37.114 -20.877  1.00 10.00      A   
ATOM   2295  HN  ALA   277     -16.701  36.319 -20.722  1.00 10.00      A   
ATOM   2296  CA  ALA   277     -18.454  36.997 -21.702  1.00 10.00      A   
ATOM   2297  CB  ALA   277     -18.370  35.768 -22.594  1.00 10.00      A   
ATOM   2298  C   ALA   277     -19.706  36.946 -20.830  1.00 10.00      A   
ATOM   2299  O   ALA   277     -20.688  37.644 -21.092  1.00 10.00      A   
ATOM   2300  N   GLY   278     -19.664  36.121 -19.789  1.00 10.00      A   
ATOM   2301  HN  GLY   278     -18.859  35.582 -19.634  1.00 10.00      A   
ATOM   2302  CA  GLY   278     -20.798  36.007 -18.893  1.00 10.00      A   
ATOM   2303  C   GLY   278     -21.344  34.597 -18.813  1.00 10.00      A   
ATOM   2304  O   GLY   278     -22.553  34.383 -18.919  1.00 10.00      A   
ATOM   2305  N   GLN   279     -20.459  33.633 -18.623  1.00 10.00      A   
ATOM   2306  HN  GLN   279     -19.507  33.862 -18.554  1.00 10.00      A   
ATOM   2307  CA  GLN   279     -20.866  32.240 -18.529  1.00 10.00      A   
ATOM   2308  CB  GLN   279     -20.163  31.404 -19.597  1.00 10.00      A   
ATOM   2309  CG  GLN   279     -20.528  31.797 -21.018  1.00 10.00      A   
ATOM   2310  CD  GLN   279     -19.487  31.363 -22.025  1.00 10.00      A   
ATOM   2311  OE1 GLN   279     -18.551  32.105 -22.327  1.00 10.00      A   
ATOM   2312  NE2 GLN   279     -19.643  30.163 -22.556  1.00 10.00      A   
ATOM   2313 HE21 GLN   279     -20.416  29.624 -22.277  1.00 10.00      A   
ATOM   2314 HE22 GLN   279     -18.976  29.857 -23.203  1.00 10.00      A   
ATOM   2315  C   GLN   279     -20.598  31.673 -17.140  1.00 10.00      A   
ATOM   2316  O   GLN   279     -21.299  30.772 -16.686  1.00 10.00      A   
ATOM   2317  N   LEU   280     -19.593  32.212 -16.465  1.00 10.00      A   
ATOM   2318  HN  LEU   280     -19.084  32.945 -16.866  1.00 10.00      A   
ATOM   2319  CA  LEU   280     -19.240  31.747 -15.130  1.00 10.00      A   
ATOM   2320  CB  LEU   280     -17.757  31.989 -14.837  1.00 10.00      A   
ATOM   2321  CG  LEU   280     -16.777  31.000 -15.469  1.00 10.00      A   
ATOM   2322  CD1 LEU   280     -15.347  31.348 -15.086  1.00 10.00      A   
ATOM   2323  CD2 LEU   280     -17.107  29.576 -15.049  1.00 10.00      A   
ATOM   2324  C   LEU   280     -20.108  32.401 -14.062  1.00 10.00      A   
ATOM   2325  O   LEU   280     -20.050  33.615 -13.849  1.00 10.00      A   
ATOM   2326  N   VAL   281     -20.916  31.591 -13.397  1.00 10.00      A   
ATOM   2327  HN  VAL   281     -20.919  30.633 -13.616  1.00 10.00      A   
ATOM   2328  CA  VAL   281     -21.795  32.080 -12.345  1.00 10.00      A   
ATOM   2329  CB  VAL   281     -23.255  31.631 -12.561  1.00 10.00      A   
ATOM   2330  CG1 VAL   281     -24.170  32.258 -11.520  1.00 10.00      A   
ATOM   2331  CG2 VAL   281     -23.722  31.989 -13.965  1.00 10.00      A   
ATOM   2332  C   VAL   281     -21.308  31.593 -10.986  1.00 10.00      A   
ATOM   2333  O   VAL   281     -21.342  30.395 -10.693  1.00 10.00      A   
ATOM   2334  N   PHE   282     -20.845  32.524 -10.168  1.00 10.00      A   
ATOM   2335  HN  PHE   282     -20.855  33.464 -10.457  1.00 10.00      A   
ATOM   2336  CA  PHE   282     -20.335  32.198  -8.845  1.00 10.00      A   
ATOM   2337  CB  PHE   282     -19.061  32.995  -8.548  1.00 10.00      A   
ATOM   2338  CG  PHE   282     -17.913  32.685  -9.466  1.00 10.00      A   
ATOM   2339  CD1 PHE   282     -17.612  33.522 -10.526  1.00 10.00      A   
ATOM   2340  CD2 PHE   282     -17.135  31.558  -9.269  1.00 10.00      A   
ATOM   2341  CE1 PHE   282     -16.556  33.243 -11.372  1.00 10.00      A   
ATOM   2342  CE2 PHE   282     -16.077  31.271 -10.111  1.00 10.00      A   
ATOM   2343  CZ  PHE   282     -15.788  32.115 -11.165  1.00 10.00      A   
ATOM   2344  C   PHE   282     -21.384  32.472  -7.777  1.00 10.00      A   
ATOM   2345  O   PHE   282     -21.682  33.625  -7.466  1.00 10.00      A   
ATOM   2346  N   LEU   283     -21.945  31.407  -7.224  1.00 10.00      A   
ATOM   2347  HN  LEU   283     -21.659  30.514  -7.512  1.00 10.00      A   
ATOM   2348  CA  LEU   283     -22.961  31.522  -6.187  1.00 10.00      A   
ATOM   2349  CB  LEU   283     -24.265  30.852  -6.632  1.00 10.00      A   
ATOM   2350  CG  LEU   283     -24.986  31.493  -7.820  1.00 10.00      A   
ATOM   2351  CD1 LEU   283     -26.199  30.668  -8.216  1.00 10.00      A   
ATOM   2352  CD2 LEU   283     -25.394  32.921  -7.494  1.00 10.00      A   
ATOM   2353  C   LEU   283     -22.467  30.883  -4.898  1.00 10.00      A   
ATOM   2354  O   LEU   283     -21.783  29.857  -4.928  1.00 10.00      A   
ATOM   2355  N   ALA   284     -22.809  31.489  -3.773  1.00 10.00      A   
ATOM   2356  HN  ALA   284     -23.359  32.302  -3.813  1.00 10.00      A   
ATOM   2357  CA  ALA   284     -22.398  30.979  -2.476  1.00 10.00      A   
ATOM   2358  CB  ALA   284     -21.246  31.804  -1.924  1.00 10.00      A   
ATOM   2359  C   ALA   284     -23.568  30.978  -1.501  1.00 10.00      A   
ATOM   2360  O   ALA   284     -24.362  31.918  -1.467  1.00 10.00      A   
ATOM   2361  N   THR   285     -23.671  29.921  -0.714  1.00 10.00      A   
ATOM   2362  HN  THR   285     -23.004  29.201  -0.787  1.00 10.00      A   
ATOM   2363  CA  THR   285     -24.741  29.796   0.261  1.00 10.00      A   
ATOM   2364  CB  THR   285     -25.844  28.827  -0.230  1.00 10.00      A   
ATOM   2365  OG1 THR   285     -26.933  28.796   0.704  1.00 10.00      A   
ATOM   2366  HG1 THR   285     -26.842  28.022   1.274  1.00 10.00      A   
ATOM   2367  CG2 THR   285     -25.297  27.419  -0.412  1.00 10.00      A   
ATOM   2368  C   THR   285     -24.189  29.320   1.599  1.00 10.00      A   
ATOM   2369  O   THR   285     -23.100  28.749   1.663  1.00 10.00      A   
ATOM   2370  N   GLU   286     -24.933  29.576   2.663  1.00 10.00      A   
ATOM   2371  HN  GLU   286     -25.788  30.042   2.547  1.00 10.00      A   
ATOM   2372  CA  GLU   286     -24.527  29.165   3.997  1.00 10.00      A   
ATOM   2373  CB  GLU   286     -25.110  30.112   5.047  1.00 10.00      A   
ATOM   2374  CG  GLU   286     -24.753  31.573   4.828  1.00 10.00      A   
ATOM   2375  CD  GLU   286     -25.353  32.479   5.881  1.00 10.00      A   
ATOM   2376  OE1 GLU   286     -26.527  32.882   5.725  1.00 10.00      A   
ATOM   2377  OE2 GLU   286     -24.656  32.794   6.872  1.00 10.00      A   
ATOM   2378  C   GLU   286     -24.989  27.738   4.263  1.00 10.00      A   
ATOM   2379  O   GLU   286     -25.882  27.233   3.581  1.00 10.00      A   
ATOM   2380  N   GLY   287     -24.382  27.099   5.252  1.00 10.00      A   
ATOM   2381  HN  GLY   287     -23.684  27.558   5.763  1.00 10.00      A   
ATOM   2382  CA  GLY   287     -24.744  25.737   5.586  1.00 10.00      A   
ATOM   2383  C   GLY   287     -23.669  24.743   5.198  1.00 10.00      A   
ATOM   2384  O   GLY   287     -22.655  25.120   4.606  1.00 10.00      A   
ATOM   2385  N   ASP   288     -23.889  23.479   5.544  1.00 10.00      A   
ATOM   2386  HN  ASP   288     -24.725  23.253   6.009  1.00 10.00      A   
ATOM   2387  CA  ASP   288     -22.942  22.410   5.234  1.00 10.00      A   
ATOM   2388  CB  ASP   288     -22.996  21.316   6.317  1.00 10.00      A   
ATOM   2389  CG  ASP   288     -21.904  20.261   6.194  1.00 10.00      A   
ATOM   2390  OD1 ASP   288     -20.733  20.626   5.943  1.00 10.00      A   
ATOM   2391  OD2 ASP   288     -22.209  19.060   6.355  1.00 10.00      A   
ATOM   2392  C   ASP   288     -23.257  21.823   3.859  1.00 10.00      A   
ATOM   2393  O   ASP   288     -24.253  22.194   3.235  1.00 10.00      A   
ATOM   2394  N   HIS   289     -22.411  20.915   3.396  1.00 10.00      A   
ATOM   2395  HN  HIS   289     -21.638  20.663   3.948  1.00 10.00      A   
ATOM   2396  CA  HIS   289     -22.586  20.282   2.094  1.00 10.00      A   
ATOM   2397  CB  HIS   289     -21.529  19.200   1.883  1.00 10.00      A   
ATOM   2398  CG  HIS   289     -21.128  19.015   0.453  1.00 10.00      A   
ATOM   2399  ND1 HIS   289     -20.181  19.799  -0.165  1.00 10.00      A   
ATOM   2400  HD1 HIS   289     -19.683  20.549   0.262  1.00 10.00      A   
ATOM   2401  CD2 HIS   289     -21.545  18.129  -0.479  1.00 10.00      A   
ATOM   2402  CE1 HIS   289     -20.030  19.407  -1.414  1.00 10.00      A   
ATOM   2403  NE2 HIS   289     -20.846  18.393  -1.629  1.00 10.00      A   
ATOM   2404  HE2 HIS   289     -20.936  17.904  -2.481  1.00 10.00      A   
ATOM   2405  C   HIS   289     -23.981  19.678   1.927  1.00 10.00      A   
ATOM   2406  O   HIS   289     -24.490  19.003   2.824  1.00 10.00      A   
ATOM   2407  N   LEU   290     -24.590  19.962   0.774  1.00 10.00      A   
ATOM   2408  HN  LEU   290     -24.128  20.548   0.142  1.00 10.00      A   
ATOM   2409  CA  LEU   290     -25.922  19.458   0.413  1.00 10.00      A   
ATOM   2410  CB  LEU   290     -26.029  17.933   0.535  1.00 10.00      A   
ATOM   2411  CG  LEU   290     -25.168  17.113  -0.432  1.00 10.00      A   
ATOM   2412  CD1 LEU   290     -25.368  15.624  -0.191  1.00 10.00      A   
ATOM   2413  CD2 LEU   290     -25.485  17.471  -1.877  1.00 10.00      A   
ATOM   2414  C   LEU   290     -27.073  20.166   1.130  1.00 10.00      A   
ATOM   2415  O   LEU   290     -28.242  19.934   0.814  1.00 10.00      A   
ATOM   2416  N   GLN   291     -26.752  21.031   2.079  1.00 10.00      A   
ATOM   2417  HN  GLN   291     -25.805  21.193   2.289  1.00 10.00      A   
ATOM   2418  CA  GLN   291     -27.779  21.760   2.813  1.00 10.00      A   
ATOM   2419  CB  GLN   291     -27.301  22.126   4.216  1.00 10.00      A   
ATOM   2420  CG  GLN   291     -27.100  20.934   5.133  1.00 10.00      A   
ATOM   2421  CD  GLN   291     -26.794  21.347   6.559  1.00 10.00      A   
ATOM   2422  OE1 GLN   291     -26.223  22.413   6.805  1.00 10.00      A   
ATOM   2423  NE2 GLN   291     -27.168  20.509   7.509  1.00 10.00      A   
ATOM   2424 HE21 GLN   291     -27.618  19.679   7.245  1.00 10.00      A   
ATOM   2425 HE22 GLN   291     -26.977  20.751   8.440  1.00 10.00      A   
ATOM   2426  C   GLN   291     -28.179  23.014   2.052  1.00 10.00      A   
ATOM   2427  O   GLN   291     -27.441  23.998   2.030  1.00 10.00      A   
ATOM   2428  N   LEU   292     -29.341  22.968   1.419  1.00 10.00      A   
ATOM   2429  HN  LEU   292     -29.888  22.156   1.479  1.00 10.00      A   
ATOM   2430  CA  LEU   292     -29.829  24.099   0.647  1.00 10.00      A   
ATOM   2431  CB  LEU   292     -29.704  23.809  -0.852  1.00 10.00      A   
ATOM   2432  CG  LEU   292     -28.279  23.749  -1.407  1.00 10.00      A   
ATOM   2433  CD1 LEU   292     -28.242  22.950  -2.698  1.00 10.00      A   
ATOM   2434  CD2 LEU   292     -27.736  25.151  -1.634  1.00 10.00      A   
ATOM   2435  C   LEU   292     -31.273  24.416   1.004  1.00 10.00      A   
ATOM   2436  O   LEU   292     -32.041  23.524   1.371  1.00 10.00      A   
ATOM   2437  N   SER   293     -31.630  25.686   0.916  1.00 10.00      A   
ATOM   2438  HN  SER   293     -30.965  26.354   0.646  1.00 10.00      A   
ATOM   2439  CA  SER   293     -32.981  26.124   1.222  1.00 10.00      A   
ATOM   2440  CB  SER   293     -32.935  27.534   1.812  1.00 10.00      A   
ATOM   2441  OG  SER   293     -31.644  27.816   2.334  1.00 10.00      A   
ATOM   2442  HG  SER   293     -31.590  27.499   3.245  1.00 10.00      A   
ATOM   2443  C   SER   293     -33.837  26.107  -0.042  1.00 10.00      A   
ATOM   2444  O   SER   293     -33.335  26.350  -1.143  1.00 10.00      A   
ATOM   2445  N   GLU   294     -35.124  25.824   0.113  1.00 10.00      A   
ATOM   2446  HN  GLU   294     -35.471  25.649   1.016  1.00 10.00      A   
ATOM   2447  CA  GLU   294     -36.038  25.769  -1.024  1.00 10.00      A   
ATOM   2448  CB  GLU   294     -37.399  25.215  -0.605  1.00 10.00      A   
ATOM   2449  CG  GLU   294     -37.369  23.757  -0.172  1.00 10.00      A   
ATOM   2450  CD  GLU   294     -38.749  23.138  -0.114  1.00 10.00      A   
ATOM   2451  OE1 GLU   294     -38.877  21.999   0.389  1.00 10.00      A   
ATOM   2452  OE2 GLU   294     -39.716  23.787  -0.574  1.00 10.00      A   
ATOM   2453  C   GLU   294     -36.195  27.139  -1.676  1.00 10.00      A   
ATOM   2454  O   GLU   294     -36.214  27.255  -2.903  1.00 10.00      A   
ATOM   2455  N   GLU   295     -36.287  28.175  -0.847  1.00 10.00      A   
ATOM   2456  HN  GLU   295     -36.266  28.016   0.121  1.00 10.00      A   
ATOM   2457  CA  GLU   295     -36.434  29.541  -1.339  1.00 10.00      A   
ATOM   2458  CB  GLU   295     -36.700  30.510  -0.186  1.00 10.00      A   
ATOM   2459  CG  GLU   295     -38.026  30.283   0.518  1.00 10.00      A   
ATOM   2460  CD  GLU   295     -38.213  31.198   1.708  1.00 10.00      A   
ATOM   2461  OE1 GLU   295     -38.820  32.278   1.548  1.00 10.00      A   
ATOM   2462  OE2 GLU   295     -37.752  30.845   2.814  1.00 10.00      A   
ATOM   2463  C   GLU   295     -35.197  29.972  -2.122  1.00 10.00      A   
ATOM   2464  O   GLU   295     -35.287  30.734  -3.086  1.00 10.00      A   
ATOM   2465  N   TRP   296     -34.043  29.468  -1.713  1.00 10.00      A   
ATOM   2466  HN  TRP   296     -34.030  28.866  -0.943  1.00 10.00      A   
ATOM   2467  CA  TRP   296     -32.799  29.794  -2.387  1.00 10.00      A   
ATOM   2468  CB  TRP   296     -31.597  29.396  -1.524  1.00 10.00      A   
ATOM   2469  CG  TRP   296     -30.376  30.235  -1.761  1.00 10.00      A   
ATOM   2470  CD1 TRP   296     -30.156  31.504  -1.308  1.00 10.00      A   
ATOM   2471  CD2 TRP   296     -29.208  29.870  -2.508  1.00 10.00      A   
ATOM   2472  NE1 TRP   296     -28.927  31.952  -1.727  1.00 10.00      A   
ATOM   2473  HE1 TRP   296     -28.543  32.835  -1.527  1.00 10.00      A   
ATOM   2474  CE2 TRP   296     -28.325  30.968  -2.466  1.00 10.00      A   
ATOM   2475  CE3 TRP   296     -28.823  28.723  -3.207  1.00 10.00      A   
ATOM   2476  CZ2 TRP   296     -27.082  30.951  -3.097  1.00 10.00      A   
ATOM   2477  CZ3 TRP   296     -27.591  28.709  -3.833  1.00 10.00      A   
ATOM   2478  CH2 TRP   296     -26.735  29.815  -3.774  1.00 10.00      A   
ATOM   2479  C   TRP   296     -32.743  29.082  -3.734  1.00 10.00      A   
ATOM   2480  O   TRP   296     -32.295  29.648  -4.727  1.00 10.00      A   
ATOM   2481  N   PHE   297     -33.240  27.853  -3.754  1.00 10.00      A   
ATOM   2482  HN  PHE   297     -33.609  27.481  -2.925  1.00 10.00      A   
ATOM   2483  CA  PHE   297     -33.251  27.030  -4.957  1.00 10.00      A   
ATOM   2484  CB  PHE   297     -33.724  25.614  -4.605  1.00 10.00      A   
ATOM   2485  CG  PHE   297     -33.705  24.643  -5.750  1.00 10.00      A   
ATOM   2486  CD1 PHE   297     -32.529  24.015  -6.122  1.00 10.00      A   
ATOM   2487  CD2 PHE   297     -34.866  24.351  -6.449  1.00 10.00      A   
ATOM   2488  CE1 PHE   297     -32.509  23.115  -7.169  1.00 10.00      A   
ATOM   2489  CE2 PHE   297     -34.854  23.453  -7.498  1.00 10.00      A   
ATOM   2490  CZ  PHE   297     -33.674  22.833  -7.859  1.00 10.00      A   
ATOM   2491  C   PHE   297     -34.137  27.619  -6.050  1.00 10.00      A   
ATOM   2492  O   PHE   297     -33.702  27.786  -7.194  1.00 10.00      A   
ATOM   2493  N   TYR   298     -35.373  27.952  -5.689  1.00 10.00      A   
ATOM   2494  HN  TYR   298     -35.645  27.830  -4.751  1.00 10.00      A   
ATOM   2495  CA  TYR   298     -36.336  28.492  -6.646  1.00 10.00      A   
ATOM   2496  CB  TYR   298     -37.755  28.544  -6.046  1.00 10.00      A   
ATOM   2497  CG  TYR   298     -38.255  29.931  -5.678  1.00 10.00      A   
ATOM   2498  CD1 TYR   298     -37.982  30.483  -4.435  1.00 10.00      A   
ATOM   2499  CD2 TYR   298     -39.005  30.685  -6.576  1.00 10.00      A   
ATOM   2500  CE1 TYR   298     -38.429  31.747  -4.096  1.00 10.00      A   
ATOM   2501  CE2 TYR   298     -39.458  31.950  -6.245  1.00 10.00      A   
ATOM   2502  CZ  TYR   298     -39.168  32.476  -5.004  1.00 10.00      A   
ATOM   2503  OH  TYR   298     -39.613  33.740  -4.673  1.00 10.00      A   
ATOM   2504  HH  TYR   298     -40.571  33.781  -4.779  1.00 10.00      A   
ATOM   2505  C   TYR   298     -35.918  29.842  -7.225  1.00 10.00      A   
ATOM   2506  O   TYR   298     -36.354  30.219  -8.312  1.00 10.00      A   
ATOM   2507  N   ALA   299     -35.063  30.560  -6.515  1.00 10.00      A   
ATOM   2508  HN  ALA   299     -34.727  30.207  -5.664  1.00 10.00      A   
ATOM   2509  CA  ALA   299     -34.624  31.872  -6.968  1.00 10.00      A   
ATOM   2510  CB  ALA   299     -34.773  32.889  -5.850  1.00 10.00      A   
ATOM   2511  C   ALA   299     -33.194  31.862  -7.497  1.00 10.00      A   
ATOM   2512  O   ALA   299     -32.604  32.921  -7.707  1.00 10.00      A   
ATOM   2513  N   HIS   300     -32.625  30.682  -7.719  1.00 10.00      A   
ATOM   2514  HN  HIS   300     -33.131  29.858  -7.545  1.00 10.00      A   
ATOM   2515  CA  HIS   300     -31.252  30.605  -8.223  1.00 10.00      A   
ATOM   2516  CB  HIS   300     -30.235  30.408  -7.094  1.00 10.00      A   
ATOM   2517  CG  HIS   300     -30.036  31.628  -6.246  1.00 10.00      A   
ATOM   2518  ND1 HIS   300     -30.706  31.833  -5.060  1.00 10.00      A   
ATOM   2519  HD1 HIS   300     -31.352  31.210  -4.652  1.00 10.00      A   
ATOM   2520  CD2 HIS   300     -29.253  32.719  -6.426  1.00 10.00      A   
ATOM   2521  CE1 HIS   300     -30.348  32.995  -4.548  1.00 10.00      A   
ATOM   2522  NE2 HIS   300     -29.468  33.550  -5.355  1.00 10.00      A   
ATOM   2523  HE2 HIS   300     -29.033  34.422  -5.209  1.00 10.00      A   
ATOM   2524  C   HIS   300     -31.067  29.565  -9.323  1.00 10.00      A   
ATOM   2525  O   HIS   300     -30.662  29.902 -10.434  1.00 10.00      A   
ATOM   2526  N   ILE   301     -31.367  28.307  -9.026  1.00 10.00      A   
ATOM   2527  HN  ILE   301     -31.694  28.089  -8.125  1.00 10.00      A   
ATOM   2528  CA  ILE   301     -31.208  27.237 -10.012  1.00 10.00      A   
ATOM   2529  CB  ILE   301     -31.121  25.843  -9.352  1.00 10.00      A   
ATOM   2530  CG1 ILE   301     -29.950  25.789  -8.368  1.00 10.00      A   
ATOM   2531  CG2 ILE   301     -30.981  24.745 -10.399  1.00 10.00      A   
ATOM   2532  CD1 ILE   301     -28.619  26.204  -8.961  1.00 10.00      A   
ATOM   2533  C   ILE   301     -32.323  27.255 -11.057  1.00 10.00      A   
ATOM   2534  O   ILE   301     -32.081  27.011 -12.238  1.00 10.00      A   
ATOM   2535  N   ILE   302     -33.539  27.568 -10.617  1.00 10.00      A   
ATOM   2536  HN  ILE   302     -33.660  27.769  -9.664  1.00 10.00      A   
ATOM   2537  CA  ILE   302     -34.705  27.621 -11.509  1.00 10.00      A   
ATOM   2538  CB  ILE   302     -35.995  28.055 -10.773  1.00 10.00      A   
ATOM   2539  CG1 ILE   302     -36.392  27.005  -9.728  1.00 10.00      A   
ATOM   2540  CG2 ILE   302     -37.140  28.301 -11.749  1.00 10.00      A   
ATOM   2541  CD1 ILE   302     -36.677  25.632 -10.303  1.00 10.00      A   
ATOM   2542  C   ILE   302     -34.468  28.482 -12.766  1.00 10.00      A   
ATOM   2543  O   ILE   302     -34.698  28.012 -13.883  1.00 10.00      A   
ATOM   2544  N   PRO   303     -34.002  29.746 -12.615  1.00 10.00      A   
ATOM   2545  CA  PRO   303     -33.734  30.634 -13.762  1.00 10.00      A   
ATOM   2546  CB  PRO   303     -33.161  31.900 -13.119  1.00 10.00      A   
ATOM   2547  CG  PRO   303     -33.651  31.873 -11.716  1.00 10.00      A   
ATOM   2548  CD  PRO   303     -33.744  30.427 -11.332  1.00 10.00      A   
ATOM   2549  C   PRO   303     -32.715  30.055 -14.754  1.00 10.00      A   
ATOM   2550  O   PRO   303     -32.584  30.543 -15.879  1.00 10.00      A   
ATOM   2551  N   PHE   304     -31.993  29.024 -14.342  1.00 10.00      A   
ATOM   2552  HN  PHE   304     -32.133  28.669 -13.438  1.00 10.00      A   
ATOM   2553  CA  PHE   304     -30.999  28.402 -15.204  1.00 10.00      A   
ATOM   2554  CB  PHE   304     -29.680  28.205 -14.454  1.00 10.00      A   
ATOM   2555  CG  PHE   304     -28.920  29.478 -14.217  1.00 10.00      A   
ATOM   2556  CD1 PHE   304     -28.442  30.224 -15.281  1.00 10.00      A   
ATOM   2557  CD2 PHE   304     -28.688  29.929 -12.929  1.00 10.00      A   
ATOM   2558  CE1 PHE   304     -27.744  31.397 -15.066  1.00 10.00      A   
ATOM   2559  CE2 PHE   304     -27.990  31.100 -12.704  1.00 10.00      A   
ATOM   2560  CZ  PHE   304     -27.519  31.837 -13.775  1.00 10.00      A   
ATOM   2561  C   PHE   304     -31.495  27.072 -15.763  1.00 10.00      A   
ATOM   2562  O   PHE   304     -30.798  26.413 -16.535  1.00 10.00      A   
ATOM   2563  N   LEU   305     -32.699  26.679 -15.370  1.00 10.00      A   
ATOM   2564  HN  LEU   305     -33.214  27.245 -14.752  1.00 10.00      A   
ATOM   2565  CA  LEU   305     -33.277  25.428 -15.836  1.00 10.00      A   
ATOM   2566  CB  LEU   305     -34.040  24.732 -14.706  1.00 10.00      A   
ATOM   2567  CG  LEU   305     -33.197  24.240 -13.525  1.00 10.00      A   
ATOM   2568  CD1 LEU   305     -34.077  23.591 -12.467  1.00 10.00      A   
ATOM   2569  CD2 LEU   305     -32.113  23.280 -13.993  1.00 10.00      A   
ATOM   2570  C   LEU   305     -34.193  25.665 -17.029  1.00 10.00      A   
ATOM   2571  O   LEU   305     -34.264  24.843 -17.943  1.00 10.00      A   
ATOM   2572  N   GLY   306     -34.888  26.795 -17.016  1.00 10.00      A   
ATOM   2573  HN  GLY   306     -34.782  27.418 -16.267  1.00 10.00      A   
ATOM   2574  CA  GLY   306     -35.786  27.121 -18.101  1.00 10.00      A   
ATOM   2575  C   GLY   306     -35.073  27.862 -19.209  1.00 10.00      A   
ATOM   2576  O   GLY   306     -35.393  27.623 -20.392  1.00 10.00      A   
ATOM   2577  OXT GLY   306     -34.183  28.686 -18.899  1.00 10.00      A   
ATOM   2578  N   PRO    30     -42.680 -25.646  27.358  1.00 10.00      B   
ATOM   2579  HT1 PRO    30     -43.351 -25.095  26.798  1.00 10.00      B   
ATOM   2580  HT2 PRO    30     -42.950 -25.428  28.347  1.00 10.00      B   
ATOM   2581  CA  PRO    30     -41.375 -24.979  27.174  1.00 10.00      B   
ATOM   2582  CB  PRO    30     -40.295 -26.037  26.990  1.00 10.00      B   
ATOM   2583  CG  PRO    30     -41.012 -27.314  27.259  1.00 10.00      B   
ATOM   2584  CD  PRO    30     -42.470 -27.051  26.963  1.00 10.00      B   
ATOM   2585  C   PRO    30     -41.408 -24.054  25.967  1.00 10.00      B   
ATOM   2586  O   PRO    30     -42.077 -24.342  24.971  1.00 10.00      B   
ATOM   2587  N   ALA    31     -40.694 -22.943  26.064  1.00 10.00      B   
ATOM   2588  HN  ALA    31     -40.189 -22.768  26.890  1.00 10.00      B   
ATOM   2589  CA  ALA    31     -40.630 -21.974  24.979  1.00 10.00      B   
ATOM   2590  CB  ALA    31     -40.586 -20.561  25.542  1.00 10.00      B   
ATOM   2591  C   ALA    31     -39.403 -22.236  24.112  1.00 10.00      B   
ATOM   2592  O   ALA    31     -38.337 -22.577  24.628  1.00 10.00      B   
ATOM   2593  N   PRO    32     -39.538 -22.093  22.783  1.00 10.00      B   
ATOM   2594  CA  PRO    32     -38.428 -22.317  21.850  1.00 10.00      B   
ATOM   2595  CB  PRO    32     -39.049 -22.092  20.468  1.00 10.00      B   
ATOM   2596  CG  PRO    32     -40.287 -21.302  20.722  1.00 10.00      B   
ATOM   2597  CD  PRO    32     -40.774 -21.701  22.086  1.00 10.00      B   
ATOM   2598  C   PRO    32     -37.274 -21.346  22.090  1.00 10.00      B   
ATOM   2599  O   PRO    32     -37.487 -20.165  22.385  1.00 10.00      B   
ATOM   2600  N   LEU    33     -36.056 -21.856  21.980  1.00 10.00      B   
ATOM   2601  HN  LEU    33     -35.959 -22.804  21.746  1.00 10.00      B   
ATOM   2602  CA  LEU    33     -34.859 -21.057  22.193  1.00 10.00      B   
ATOM   2603  CB  LEU    33     -33.622 -21.961  22.229  1.00 10.00      B   
ATOM   2604  CG  LEU    33     -33.702 -23.169  23.168  1.00 10.00      B   
ATOM   2605  CD1 LEU    33     -32.494 -24.076  22.989  1.00 10.00      B   
ATOM   2606  CD2 LEU    33     -33.828 -22.717  24.614  1.00 10.00      B   
ATOM   2607  C   LEU    33     -34.711 -19.990  21.109  1.00 10.00      B   
ATOM   2608  O   LEU    33     -34.887 -20.274  19.922  1.00 10.00      B   
ATOM   2609  N   PRO    34     -34.409 -18.745  21.515  1.00 10.00      B   
ATOM   2610  CA  PRO    34     -34.236 -17.615  20.589  1.00 10.00      B   
ATOM   2611  CB  PRO    34     -33.890 -16.442  21.512  1.00 10.00      B   
ATOM   2612  CG  PRO    34     -34.397 -16.851  22.852  1.00 10.00      B   
ATOM   2613  CD  PRO    34     -34.223 -18.338  22.915  1.00 10.00      B   
ATOM   2614  C   PRO    34     -33.101 -17.853  19.594  1.00 10.00      B   
ATOM   2615  O   PRO    34     -32.142 -18.570  19.889  1.00 10.00      B   
ATOM   2616  N   LEU    35     -33.200 -17.231  18.429  1.00 10.00      B   
ATOM   2617  HN  LEU    35     -33.963 -16.631  18.266  1.00 10.00      B   
ATOM   2618  CA  LEU    35     -32.196 -17.398  17.391  1.00 10.00      B   
ATOM   2619  CB  LEU    35     -32.809 -18.120  16.189  1.00 10.00      B   
ATOM   2620  CG  LEU    35     -31.861 -18.468  15.041  1.00 10.00      B   
ATOM   2621  CD1 LEU    35     -30.874 -19.545  15.467  1.00 10.00      B   
ATOM   2622  CD2 LEU    35     -32.648 -18.909  13.819  1.00 10.00      B   
ATOM   2623  C   LEU    35     -31.616 -16.059  16.951  1.00 10.00      B   
ATOM   2624  O   LEU    35     -32.349 -15.102  16.696  1.00 10.00      B   
ATOM   2625  N   VAL    36     -30.296 -15.997  16.882  1.00 10.00      B   
ATOM   2626  HN  VAL    36     -29.769 -16.788  17.132  1.00 10.00      B   
ATOM   2627  CA  VAL    36     -29.600 -14.795  16.451  1.00 10.00      B   
ATOM   2628  CB  VAL    36     -28.521 -14.378  17.471  1.00 10.00      B   
ATOM   2629  CG1 VAL    36     -27.767 -13.149  16.989  1.00 10.00      B   
ATOM   2630  CG2 VAL    36     -29.152 -14.115  18.830  1.00 10.00      B   
ATOM   2631  C   VAL    36     -28.959 -15.049  15.091  1.00 10.00      B   
ATOM   2632  O   VAL    36     -28.212 -16.015  14.921  1.00 10.00      B   
ATOM   2633  N   ILE    37     -29.259 -14.194  14.124  1.00 10.00      B   
ATOM   2634  HN  ILE    37     -29.852 -13.431  14.320  1.00 10.00      B   
ATOM   2635  CA  ILE    37     -28.730 -14.356  12.781  1.00 10.00      B   
ATOM   2636  CB  ILE    37     -29.865 -14.412  11.732  1.00 10.00      B   
ATOM   2637  CG1 ILE    37     -30.804 -15.587  12.024  1.00 10.00      B   
ATOM   2638  CG2 ILE    37     -29.299 -14.517  10.321  1.00 10.00      B   
ATOM   2639  CD1 ILE    37     -31.972 -15.692  11.067  1.00 10.00      B   
ATOM   2640  C   ILE    37     -27.742 -13.257  12.401  1.00 10.00      B   
ATOM   2641  O   ILE    37     -28.033 -12.065  12.538  1.00 10.00      B   
ATOM   2642  N   TRP    38     -26.569 -13.673  11.939  1.00 10.00      B   
ATOM   2643  HN  TRP    38     -26.389 -14.640  11.901  1.00 10.00      B   
ATOM   2644  CA  TRP    38     -25.543 -12.745  11.490  1.00 10.00      B   
ATOM   2645  CB  TRP    38     -24.238 -12.918  12.275  1.00 10.00      B   
ATOM   2646  CG  TRP    38     -23.354 -11.701  12.247  1.00 10.00      B   
ATOM   2647  CD1 TRP    38     -23.373 -10.689  11.328  1.00 10.00      B   
ATOM   2648  CD2 TRP    38     -22.322 -11.363  13.184  1.00 10.00      B   
ATOM   2649  NE1 TRP    38     -22.422  -9.748  11.633  1.00 10.00      B   
ATOM   2650  HE1 TRP    38     -22.242  -8.927  11.120  1.00 10.00      B   
ATOM   2651  CE2 TRP    38     -21.762 -10.138  12.767  1.00 10.00      B   
ATOM   2652  CE3 TRP    38     -21.816 -11.976  14.334  1.00 10.00      B   
ATOM   2653  CZ2 TRP    38     -20.726  -9.518  13.460  1.00 10.00      B   
ATOM   2654  CZ3 TRP    38     -20.788 -11.358  15.020  1.00 10.00      B   
ATOM   2655  CH2 TRP    38     -20.253 -10.141  14.581  1.00 10.00      B   
ATOM   2656  C   TRP    38     -25.308 -12.964   9.998  1.00 10.00      B   
ATOM   2657  O   TRP    38     -24.930 -14.059   9.569  1.00 10.00      B   
ATOM   2658  N   HIS    39     -25.560 -11.923   9.216  1.00 10.00      B   
ATOM   2659  HN  HIS    39     -25.849 -11.084   9.626  1.00 10.00      B   
ATOM   2660  CA  HIS    39     -25.407 -11.989   7.766  1.00 10.00      B   
ATOM   2661  CB  HIS    39     -26.152 -10.829   7.086  1.00 10.00      B   
ATOM   2662  CG  HIS    39     -25.576  -9.467   7.349  1.00 10.00      B   
ATOM   2663  ND1 HIS    39     -24.414  -9.009   6.760  1.00 10.00      B   
ATOM   2664  HD1 HIS    39     -23.853  -9.510   6.121  1.00 10.00      B   
ATOM   2665  CD2 HIS    39     -26.014  -8.458   8.139  1.00 10.00      B   
ATOM   2666  CE1 HIS    39     -24.168  -7.782   7.174  1.00 10.00      B   
ATOM   2667  NE2 HIS    39     -25.124  -7.427   8.007  1.00 10.00      B   
ATOM   2668  HE2 HIS    39     -25.206  -6.531   8.433  1.00 10.00      B   
ATOM   2669  C   HIS    39     -23.943 -11.995   7.343  1.00 10.00      B   
ATOM   2670  O   HIS    39     -23.058 -11.646   8.125  1.00 10.00      B   
ATOM   2671  N   GLY    40     -23.702 -12.374   6.094  1.00 10.00      B   
ATOM   2672  HN  GLY    40     -24.452 -12.639   5.518  1.00 10.00      B   
ATOM   2673  CA  GLY    40     -22.350 -12.406   5.572  1.00 10.00      B   
ATOM   2674  C   GLY    40     -21.981 -11.112   4.874  1.00 10.00      B   
ATOM   2675  O   GLY    40     -22.732 -10.134   4.940  1.00 10.00      B   
ATOM   2676  N   GLY    42     -21.756  -7.524   2.694  1.00 10.00      B   
ATOM   2677  HN  GLY    42     -21.657  -6.721   3.249  1.00 10.00      B   
ATOM   2678  CA  GLY    42     -22.411  -7.427   1.403  1.00 10.00      B   
ATOM   2679  C   GLY    42     -23.910  -7.595   1.513  1.00 10.00      B   
ATOM   2680  O   GLY    42     -24.646  -7.328   0.562  1.00 10.00      B   
ATOM   2681  N   ASP    43     -24.358  -8.042   2.675  1.00 10.00      B   
ATOM   2682  HN  ASP    43     -23.714  -8.231   3.390  1.00 10.00      B   
ATOM   2683  CA  ASP    43     -25.780  -8.247   2.926  1.00 10.00      B   
ATOM   2684  CB  ASP    43     -26.037  -9.676   3.418  1.00 10.00      B   
ATOM   2685  CG  ASP    43     -27.511 -10.037   3.438  1.00 10.00      B   
ATOM   2686  OD1 ASP    43     -28.259  -9.552   2.563  1.00 10.00      B   
ATOM   2687  OD2 ASP    43     -27.925 -10.813   4.324  1.00 10.00      B   
ATOM   2688  C   ASP    43     -26.280  -7.231   3.945  1.00 10.00      B   
ATOM   2689  O   ASP    43     -25.481  -6.618   4.652  1.00 10.00      B   
ATOM   2690  N   SER    44     -27.589  -7.042   4.003  1.00 10.00      B   
ATOM   2691  HN  SER    44     -28.172  -7.557   3.402  1.00 10.00      B   
ATOM   2692  CA  SER    44     -28.194  -6.095   4.935  1.00 10.00      B   
ATOM   2693  CB  SER    44     -29.365  -5.396   4.244  1.00 10.00      B   
ATOM   2694  OG  SER    44     -29.315  -5.585   2.837  1.00 10.00      B   
ATOM   2695  HG  SER    44     -28.996  -4.778   2.416  1.00 10.00      B   
ATOM   2696  C   SER    44     -28.677  -6.818   6.198  1.00 10.00      B   
ATOM   2697  O   SER    44     -28.523  -8.034   6.315  1.00 10.00      B   
ATOM   2698  N   CYS    45     -29.255  -6.079   7.143  1.00 10.00      B   
ATOM   2699  HN  CYS    45     -29.347  -5.110   7.009  1.00 10.00      B   
ATOM   2700  CA  CYS    45     -29.754  -6.678   8.381  1.00 10.00      B   
ATOM   2701  C   CYS    45     -31.014  -7.451   8.109  1.00 10.00      B   
ATOM   2702  O   CYS    45     -31.220  -8.569   8.587  1.00 10.00      B   
ATOM   2703  CB  CYS    45     -30.153  -5.577   9.394  1.00 10.00      B   
ATOM   2704  SG  CYS    45     -31.729  -4.673   9.027  1.00 10.00      B   
ATOM   2705  N   CYS    46     -31.842  -6.828   7.314  1.00 10.00      B   
ATOM   2706  HN  CYS    46     -31.558  -5.980   6.903  1.00 10.00      B   
ATOM   2707  CA  CYS    46     -33.147  -7.316   7.033  1.00 10.00      B   
ATOM   2708  C   CYS    46     -33.455  -7.148   5.552  1.00 10.00      B   
ATOM   2709  O   CYS    46     -34.453  -6.535   5.164  1.00 10.00      B   
ATOM   2710  CB  CYS    46     -34.062  -6.453   7.907  1.00 10.00      B   
ATOM   2711  SG  CYS    46     -33.278  -5.942   9.504  1.00 10.00      B   
ATOM   2712  N   ASN    47     -32.573  -7.709   4.735  1.00 10.00      B   
ATOM   2713  HN  ASN    47     -31.817  -8.198   5.126  1.00 10.00      B   
ATOM   2714  CA  ASN    47     -32.692  -7.653   3.287  1.00 10.00      B   
ATOM   2715  CB  ASN    47     -31.447  -8.282   2.654  1.00 10.00      B   
ATOM   2716  CG  ASN    47     -31.369  -8.069   1.159  1.00 10.00      B   
ATOM   2717  OD1 ASN    47     -31.942  -8.832   0.379  1.00 10.00      B   
ATOM   2718  ND2 ASN    47     -30.660  -7.030   0.750  1.00 10.00      B   
ATOM   2719 HD21 ASN    47     -30.229  -6.461   1.434  1.00 10.00      B   
ATOM   2720 HD22 ASN    47     -30.584  -6.871  -0.213  1.00 10.00      B   
ATOM   2721  C   ASN    47     -33.935  -8.408   2.832  1.00 10.00      B   
ATOM   2722  O   ASN    47     -34.258  -9.457   3.385  1.00 10.00      B   
ATOM   2723  N   PRO    48     -34.658  -7.884   1.830  1.00 10.00      B   
ATOM   2724  CA  PRO    48     -35.871  -8.526   1.310  1.00 10.00      B   
ATOM   2725  CB  PRO    48     -36.307  -7.614   0.155  1.00 10.00      B   
ATOM   2726  CG  PRO    48     -35.113  -6.775  -0.154  1.00 10.00      B   
ATOM   2727  CD  PRO    48     -34.372  -6.616   1.140  1.00 10.00      B   
ATOM   2728  C   PRO    48     -35.631  -9.953   0.805  1.00 10.00      B   
ATOM   2729  O   PRO    48     -36.516 -10.802   0.893  1.00 10.00      B   
ATOM   2730  N   LEU    49     -34.431 -10.221   0.298  1.00 10.00      B   
ATOM   2731  HN  LEU    49     -33.750  -9.512   0.272  1.00 10.00      B   
ATOM   2732  CA  LEU    49     -34.102 -11.545  -0.222  1.00 10.00      B   
ATOM   2733  CB  LEU    49     -33.044 -11.444  -1.324  1.00 10.00      B   
ATOM   2734  CG  LEU    49     -33.432 -10.629  -2.558  1.00 10.00      B   
ATOM   2735  CD1 LEU    49     -32.276 -10.570  -3.544  1.00 10.00      B   
ATOM   2736  CD2 LEU    49     -34.671 -11.214  -3.216  1.00 10.00      B   
ATOM   2737  C   LEU    49     -33.617 -12.479   0.882  1.00 10.00      B   
ATOM   2738  O   LEU    49     -34.165 -13.566   1.079  1.00 10.00      B   
ATOM   2739  N   SER    50     -32.591 -12.046   1.602  1.00 10.00      B   
ATOM   2740  HN  SER    50     -32.199 -11.171   1.397  1.00 10.00      B   
ATOM   2741  CA  SER    50     -32.009 -12.837   2.680  1.00 10.00      B   
ATOM   2742  CB  SER    50     -30.709 -12.182   3.140  1.00 10.00      B   
ATOM   2743  OG  SER    50     -30.117 -11.452   2.074  1.00 10.00      B   
ATOM   2744  HG  SER    50     -29.461 -10.827   2.434  1.00 10.00      B   
ATOM   2745  C   SER    50     -32.977 -12.998   3.855  1.00 10.00      B   
ATOM   2746  O   SER    50     -32.853 -13.928   4.656  1.00 10.00      B   
ATOM   2747  N   GLY    52     -33.956 -12.105   3.936  1.00 10.00      B   
ATOM   2748  HN  GLY    52     -34.014 -11.395   3.260  1.00 10.00      B   
ATOM   2749  CA  GLY    52     -34.931 -12.153   5.010  1.00 10.00      B   
ATOM   2750  C   GLY    52     -35.855 -13.354   4.928  1.00 10.00      B   
ATOM   2751  O   GLY    52     -36.625 -13.612   5.853  1.00 10.00      B   
ATOM   2752  N   ALA    53     -35.781 -14.096   3.826  1.00 10.00      B   
ATOM   2753  HN  ALA    53     -35.155 -13.837   3.115  1.00 10.00      B   
ATOM   2754  CA  ALA    53     -36.613 -15.278   3.641  1.00 10.00      B   
ATOM   2755  CB  ALA    53     -36.444 -15.825   2.232  1.00 10.00      B   
ATOM   2756  C   ALA    53     -36.278 -16.350   4.680  1.00 10.00      B   
ATOM   2757  O   ALA    53     -37.117 -17.188   5.020  1.00 10.00      B   
ATOM   2758  N   ILE    54     -35.051 -16.303   5.191  1.00 10.00      B   
ATOM   2759  HN  ILE    54     -34.432 -15.606   4.882  1.00 10.00      B   
ATOM   2760  CA  ILE    54     -34.596 -17.258   6.197  1.00 10.00      B   
ATOM   2761  CB  ILE    54     -33.053 -17.327   6.267  1.00 10.00      B   
ATOM   2762  CG1 ILE    54     -32.441 -17.401   4.863  1.00 10.00      B   
ATOM   2763  CG2 ILE    54     -32.601 -18.514   7.108  1.00 10.00      B   
ATOM   2764  CD1 ILE    54     -32.810 -18.648   4.088  1.00 10.00      B   
ATOM   2765  C   ILE    54     -35.145 -16.875   7.571  1.00 10.00      B   
ATOM   2766  O   ILE    54     -35.346 -17.729   8.439  1.00 10.00      B   
ATOM   2767  N   LYS    55     -35.408 -15.582   7.754  1.00 10.00      B   
ATOM   2768  HN  LYS    55     -35.249 -14.954   7.017  1.00 10.00      B   
ATOM   2769  CA  LYS    55     -35.936 -15.073   9.016  1.00 10.00      B   
ATOM   2770  CB  LYS    55     -35.856 -13.543   9.068  1.00 10.00      B   
ATOM   2771  CG  LYS    55     -36.188 -12.959  10.434  1.00 10.00      B   
ATOM   2772  CD  LYS    55     -36.400 -11.457  10.372  1.00 10.00      B   
ATOM   2773  CE  LYS    55     -36.823 -10.910  11.726  1.00 10.00      B   
ATOM   2774  NZ  LYS    55     -37.200  -9.476  11.650  1.00 10.00      B   
ATOM   2775  HZ1 LYS    55     -37.892  -9.329  10.890  1.00 10.00      B   
ATOM   2776  HZ2 LYS    55     -36.360  -8.892  11.455  1.00 10.00      B   
ATOM   2777  HZ3 LYS    55     -37.622  -9.170  12.550  1.00 10.00      B   
ATOM   2778  C   LYS    55     -37.377 -15.529   9.214  1.00 10.00      B   
ATOM   2779  O   LYS    55     -37.874 -15.590  10.338  1.00 10.00      B   
ATOM   2780  N   LYS    56     -38.031 -15.883   8.113  1.00 10.00      B   
ATOM   2781  HN  LYS    56     -37.566 -15.836   7.251  1.00 10.00      B   
ATOM   2782  CA  LYS    56     -39.415 -16.343   8.146  1.00 10.00      B   
ATOM   2783  CB  LYS    56     -40.043 -16.228   6.753  1.00 10.00      B   
ATOM   2784  CG  LYS    56     -39.872 -14.864   6.107  1.00 10.00      B   
ATOM   2785  CD  LYS    56     -40.555 -14.801   4.752  1.00 10.00      B   
ATOM   2786  CE  LYS    56     -40.099 -13.586   3.961  1.00 10.00      B   
ATOM   2787  NZ  LYS    56     -40.845 -13.433   2.686  1.00 10.00      B   
ATOM   2788  HZ1 LYS    56     -40.810 -14.317   2.138  1.00 10.00      B   
ATOM   2789  HZ2 LYS    56     -40.426 -12.671   2.115  1.00 10.00      B   
ATOM   2790  HZ3 LYS    56     -41.837 -13.196   2.879  1.00 10.00      B   
ATOM   2791  C   LYS    56     -39.502 -17.790   8.639  1.00 10.00      B   
ATOM   2792  O   LYS    56     -40.346 -18.565   8.185  1.00 10.00      B   
ATOM   2793  N   VAL    58     -38.646 -18.137   9.592  1.00 10.00      B   
ATOM   2794  HN  VAL    58     -38.026 -17.460   9.942  1.00 10.00      B   
ATOM   2795  CA  VAL    58     -38.606 -19.484  10.146  1.00 10.00      B   
ATOM   2796  CB  VAL    58     -37.269 -19.753  10.878  1.00 10.00      B   
ATOM   2797  CG1 VAL    58     -37.201 -19.015  12.209  1.00 10.00      B   
ATOM   2798  CG2 VAL    58     -37.024 -21.245  11.058  1.00 10.00      B   
ATOM   2799  C   VAL    58     -39.790 -19.722  11.086  1.00 10.00      B   
ATOM   2800  O   VAL    58     -40.051 -20.850  11.505  1.00 10.00      B   
ATOM   2801  N   GLU    59     -40.528 -18.649  11.377  1.00 10.00      B   
ATOM   2802  HN  GLU    59     -40.278 -17.786  10.986  1.00 10.00      B   
ATOM   2803  CA  GLU    59     -41.693 -18.718  12.258  1.00 10.00      B   
ATOM   2804  CB  GLU    59     -42.282 -17.327  12.492  1.00 10.00      B   
ATOM   2805  CG  GLU    59     -41.273 -16.286  12.950  1.00 10.00      B   
ATOM   2806  CD  GLU    59     -41.902 -14.926  13.179  1.00 10.00      B   
ATOM   2807  OE1 GLU    59     -42.599 -14.429  12.269  1.00 10.00      B   
ATOM   2808  OE2 GLU    59     -41.700 -14.345  14.267  1.00 10.00      B   
ATOM   2809  C   GLU    59     -42.759 -19.647  11.684  1.00 10.00      B   
ATOM   2810  O   GLU    59     -43.629 -20.128  12.406  1.00 10.00      B   
ATOM   2811  N   LYS    60     -42.684 -19.888  10.377  1.00 10.00      B   
ATOM   2812  HN  LYS    60     -41.980 -19.452   9.853  1.00 10.00      B   
ATOM   2813  CA  LYS    60     -43.622 -20.778   9.708  1.00 10.00      B   
ATOM   2814  CB  LYS    60     -43.395 -20.757   8.194  1.00 10.00      B   
ATOM   2815  CG  LYS    60     -43.874 -19.491   7.500  1.00 10.00      B   
ATOM   2816  CD  LYS    60     -43.361 -19.420   6.068  1.00 10.00      B   
ATOM   2817  CE  LYS    60     -43.967 -18.247   5.310  1.00 10.00      B   
ATOM   2818  NZ  LYS    60     -45.321 -18.557   4.781  1.00 10.00      B   
ATOM   2819  HZ1 LYS    60     -45.252 -19.246   4.004  1.00 10.00      B   
ATOM   2820  HZ2 LYS    60     -45.772 -17.694   4.422  1.00 10.00      B   
ATOM   2821  HZ3 LYS    60     -45.919 -18.959   5.531  1.00 10.00      B   
ATOM   2822  C   LYS    60     -43.456 -22.202  10.236  1.00 10.00      B   
ATOM   2823  O   LYS    60     -44.419 -22.962  10.323  1.00 10.00      B   
ATOM   2824  N   LYS    61     -42.224 -22.548  10.596  1.00 10.00      B   
ATOM   2825  HN  LYS    61     -41.501 -21.892  10.512  1.00 10.00      B   
ATOM   2826  CA  LYS    61     -41.919 -23.871  11.122  1.00 10.00      B   
ATOM   2827  CB  LYS    61     -40.642 -24.424  10.484  1.00 10.00      B   
ATOM   2828  CG  LYS    61     -40.785 -24.779   9.013  1.00 10.00      B   
ATOM   2829  CD  LYS    61     -41.827 -25.867   8.811  1.00 10.00      B   
ATOM   2830  CE  LYS    61     -41.925 -26.278   7.353  1.00 10.00      B   
ATOM   2831  NZ  LYS    61     -42.973 -27.308   7.136  1.00 10.00      B   
ATOM   2832  HZ1 LYS    61     -42.864 -27.732   6.194  1.00 10.00      B   
ATOM   2833  HZ2 LYS    61     -43.918 -26.877   7.198  1.00 10.00      B   
ATOM   2834  HZ3 LYS    61     -42.897 -28.055   7.854  1.00 10.00      B   
ATOM   2835  C   LYS    61     -41.787 -23.842  12.641  1.00 10.00      B   
ATOM   2836  O   LYS    61     -42.097 -24.821  13.321  1.00 10.00      B   
ATOM   2837  N   ILE    62     -41.318 -22.721  13.168  1.00 10.00      B   
ATOM   2838  HN  ILE    62     -41.074 -21.976  12.575  1.00 10.00      B   
ATOM   2839  CA  ILE    62     -41.153 -22.562  14.607  1.00 10.00      B   
ATOM   2840  CB  ILE    62     -39.669 -22.401  15.009  1.00 10.00      B   
ATOM   2841  CG1 ILE    62     -38.809 -23.475  14.331  1.00 10.00      B   
ATOM   2842  CG2 ILE    62     -39.518 -22.478  16.524  1.00 10.00      B   
ATOM   2843  CD1 ILE    62     -37.318 -23.286  14.526  1.00 10.00      B   
ATOM   2844  C   ILE    62     -41.944 -21.352  15.098  1.00 10.00      B   
ATOM   2845  O   ILE    62     -41.449 -20.228  15.077  1.00 10.00      B   
ATOM   2846  N   PRO    63     -43.195 -21.566  15.525  1.00 10.00      B   
ATOM   2847  CA  PRO    63     -44.054 -20.489  16.017  1.00 10.00      B   
ATOM   2848  CB  PRO    63     -45.449 -21.118  16.005  1.00 10.00      B   
ATOM   2849  CG  PRO    63     -45.207 -22.578  16.185  1.00 10.00      B   
ATOM   2850  CD  PRO    63     -43.873 -22.874  15.554  1.00 10.00      B   
ATOM   2851  C   PRO    63     -43.678 -20.046  17.430  1.00 10.00      B   
ATOM   2852  O   PRO    63     -43.499 -20.874  18.332  1.00 10.00      B   
ATOM   2853  N   GLY    64     -43.546 -18.737  17.607  1.00 10.00      B   
ATOM   2854  HN  GLY    64     -43.673 -18.138  16.844  1.00 10.00      B   
ATOM   2855  CA  GLY    64     -43.208 -18.186  18.903  1.00 10.00      B   
ATOM   2856  C   GLY    64     -41.715 -18.131  19.141  1.00 10.00      B   
ATOM   2857  O   GLY    64     -41.248 -18.372  20.253  1.00 10.00      B   
ATOM   2858  N   ILE    65     -40.964 -17.808  18.103  1.00 10.00      B   
ATOM   2859  HN  ILE    65     -41.394 -17.608  17.245  1.00 10.00      B   
ATOM   2860  CA  ILE    65     -39.517 -17.729  18.213  1.00 10.00      B   
ATOM   2861  CB  ILE    65     -38.816 -18.634  17.167  1.00 10.00      B   
ATOM   2862  CG1 ILE    65     -37.310 -18.717  17.437  1.00 10.00      B   
ATOM   2863  CG2 ILE    65     -39.091 -18.153  15.748  1.00 10.00      B   
ATOM   2864  CD1 ILE    65     -36.578 -19.691  16.541  1.00 10.00      B   
ATOM   2865  C   ILE    65     -39.037 -16.285  18.073  1.00 10.00      B   
ATOM   2866  O   ILE    65     -39.649 -15.481  17.367  1.00 10.00      B   
ATOM   2867  N   TYR    66     -37.968 -15.952  18.782  1.00 10.00      B   
ATOM   2868  HN  TYR    66     -37.555 -16.626  19.365  1.00 10.00      B   
ATOM   2869  CA  TYR    66     -37.390 -14.619  18.730  1.00 10.00      B   
ATOM   2870  CB  TYR    66     -36.943 -14.186  20.134  1.00 10.00      B   
ATOM   2871  CG  TYR    66     -36.277 -12.824  20.211  1.00 10.00      B   
ATOM   2872  CD1 TYR    66     -36.856 -11.705  19.625  1.00 10.00      B   
ATOM   2873  CD2 TYR    66     -35.072 -12.659  20.883  1.00 10.00      B   
ATOM   2874  CE1 TYR    66     -36.253 -10.462  19.705  1.00 10.00      B   
ATOM   2875  CE2 TYR    66     -34.462 -11.422  20.966  1.00 10.00      B   
ATOM   2876  CZ  TYR    66     -35.055 -10.326  20.377  1.00 10.00      B   
ATOM   2877  OH  TYR    66     -34.449  -9.090  20.463  1.00 10.00      B   
ATOM   2878  HH  TYR    66     -33.806  -9.100  21.198  1.00 10.00      B   
ATOM   2879  C   TYR    66     -36.208 -14.620  17.766  1.00 10.00      B   
ATOM   2880  O   TYR    66     -35.132 -15.125  18.091  1.00 10.00      B   
ATOM   2881  N   VAL    67     -36.419 -14.084  16.572  1.00 10.00      B   
ATOM   2882  HN  VAL    67     -37.300 -13.701  16.362  1.00 10.00      B   
ATOM   2883  CA  VAL    67     -35.368 -14.035  15.568  1.00 10.00      B   
ATOM   2884  CB  VAL    67     -35.898 -14.354  14.154  1.00 10.00      B   
ATOM   2885  CG1 VAL    67     -34.742 -14.602  13.198  1.00 10.00      B   
ATOM   2886  CG2 VAL    67     -36.833 -15.553  14.182  1.00 10.00      B   
ATOM   2887  C   VAL    67     -34.697 -12.668  15.566  1.00 10.00      B   
ATOM   2888  O   VAL    67     -35.256 -11.690  15.072  1.00 10.00      B   
ATOM   2889  N   LEU    68     -33.499 -12.608  16.125  1.00 10.00      B   
ATOM   2890  HN  LEU    68     -33.100 -13.431  16.492  1.00 10.00      B   
ATOM   2891  CA  LEU    68     -32.748 -11.367  16.198  1.00 10.00      B   
ATOM   2892  CB  LEU    68     -32.045 -11.253  17.556  1.00 10.00      B   
ATOM   2893  CG  LEU    68     -31.081 -10.075  17.724  1.00 10.00      B   
ATOM   2894  CD1 LEU    68     -31.831  -8.755  17.666  1.00 10.00      B   
ATOM   2895  CD2 LEU    68     -30.304 -10.197  19.025  1.00 10.00      B   
ATOM   2896  C   LEU    68     -31.724 -11.289  15.073  1.00 10.00      B   
ATOM   2897  O   LEU    68     -30.955 -12.222  14.857  1.00 10.00      B   
ATOM   2898  N   SER    69     -31.729 -10.182  14.351  1.00 10.00      B   
ATOM   2899  HN  SER    69     -32.381  -9.478  14.556  1.00 10.00      B   
ATOM   2900  CA  SER    69     -30.789  -9.979  13.261  1.00 10.00      B   
ATOM   2901  CB  SER    69     -31.528  -9.530  12.002  1.00 10.00      B   
ATOM   2902  OG  SER    69     -32.684 -10.325  11.797  1.00 10.00      B   
ATOM   2903  HG  SER    69     -32.677 -11.061  12.420  1.00 10.00      B   
ATOM   2904  C   SER    69     -29.745  -8.944  13.664  1.00 10.00      B   
ATOM   2905  O   SER    69     -30.082  -7.807  13.993  1.00 10.00      B   
ATOM   2906  N   LEU    70     -28.483  -9.345  13.644  1.00 10.00      B   
ATOM   2907  HN  LEU    70     -28.276 -10.261  13.354  1.00 10.00      B   
ATOM   2908  CA  LEU    70     -27.395  -8.457  14.026  1.00 10.00      B   
ATOM   2909  CB  LEU    70     -26.128  -9.251  14.348  1.00 10.00      B   
ATOM   2910  CG  LEU    70     -26.201 -10.151  15.584  1.00 10.00      B   
ATOM   2911  CD1 LEU    70     -24.907 -10.927  15.763  1.00 10.00      B   
ATOM   2912  CD2 LEU    70     -26.514  -9.335  16.827  1.00 10.00      B   
ATOM   2913  C   LEU    70     -27.120  -7.402  12.960  1.00 10.00      B   
ATOM   2914  O   LEU    70     -27.002  -7.711  11.775  1.00 10.00      B   
ATOM   2915  N   GLU    71     -27.034  -6.160  13.400  1.00 10.00      B   
ATOM   2916  HN  GLU    71     -27.152  -5.989  14.359  1.00 10.00      B   
ATOM   2917  CA  GLU    71     -26.768  -5.036  12.514  1.00 10.00      B   
ATOM   2918  CB  GLU    71     -28.076  -4.294  12.217  1.00 10.00      B   
ATOM   2919  CG  GLU    71     -27.946  -3.137  11.242  1.00 10.00      B   
ATOM   2920  CD  GLU    71     -29.243  -2.375  11.080  1.00 10.00      B   
ATOM   2921  OE1 GLU    71     -29.749  -1.838  12.091  1.00 10.00      B   
ATOM   2922  OE2 GLU    71     -29.768  -2.313   9.950  1.00 10.00      B   
ATOM   2923  C   GLU    71     -25.773  -4.100  13.189  1.00 10.00      B   
ATOM   2924  O   GLU    71     -26.021  -3.623  14.297  1.00 10.00      B   
ATOM   2925  N   ILE    72     -24.644  -3.854  12.539  1.00 10.00      B   
ATOM   2926  HN  ILE    72     -24.499  -4.248  11.646  1.00 10.00      B   
ATOM   2927  CA  ILE    72     -23.622  -2.982  13.107  1.00 10.00      B   
ATOM   2928  CB  ILE    72     -22.194  -3.495  12.815  1.00 10.00      B   
ATOM   2929  CG1 ILE    72     -22.101  -5.010  13.044  1.00 10.00      B   
ATOM   2930  CG2 ILE    72     -21.174  -2.758  13.676  1.00 10.00      B   
ATOM   2931  CD1 ILE    72     -22.348  -5.439  14.475  1.00 10.00      B   
ATOM   2932  C   ILE    72     -23.782  -1.563  12.574  1.00 10.00      B   
ATOM   2933  O   ILE    72     -23.458  -0.586  13.251  1.00 10.00      B   
ATOM   2934  N   GLY    73     -24.280  -1.462  11.351  1.00 10.00      B   
ATOM   2935  HN  GLY    73     -24.493  -2.286  10.847  1.00 10.00      B   
ATOM   2936  CA  GLY    73     -24.504  -0.170  10.742  1.00 10.00      B   
ATOM   2937  C   GLY    73     -25.752   0.485  11.287  1.00 10.00      B   
ATOM   2938  O   GLY    73     -26.400  -0.052  12.186  1.00 10.00      B   
ATOM   2939  N   LYS    74     -26.096   1.640  10.753  1.00 10.00      B   
ATOM   2940  HN  LYS    74     -25.549   2.019  10.019  1.00 10.00      B   
ATOM   2941  CA  LYS    74     -27.278   2.352  11.204  1.00 10.00      B   
ATOM   2942  CB  LYS    74     -27.008   3.852  11.315  1.00 10.00      B   
ATOM   2943  CG  LYS    74     -26.223   4.241  12.557  1.00 10.00      B   
ATOM   2944  CD  LYS    74     -26.435   5.704  12.911  1.00 10.00      B   
ATOM   2945  CE  LYS    74     -26.061   5.986  14.358  1.00 10.00      B   
ATOM   2946  NZ  LYS    74     -26.798   5.106  15.306  1.00 10.00      B   
ATOM   2947  HZ1 LYS    74     -27.813   5.101  15.078  1.00 10.00      B   
ATOM   2948  HZ2 LYS    74     -26.677   5.448  16.279  1.00 10.00      B   
ATOM   2949  HZ3 LYS    74     -26.436   4.132  15.247  1.00 10.00      B   
ATOM   2950  C   LYS    74     -28.448   2.083  10.273  1.00 10.00      B   
ATOM   2951  O   LYS    74     -29.591   1.958  10.712  1.00 10.00      B   
ATOM   2952  N   THR    75     -28.152   1.979   8.987  1.00 10.00      B   
ATOM   2953  HN  THR    75     -27.214   2.069   8.702  1.00 10.00      B   
ATOM   2954  CA  THR    75     -29.178   1.719   7.989  1.00 10.00      B   
ATOM   2955  CB  THR    75     -29.642   3.027   7.317  1.00 10.00      B   
ATOM   2956  OG1 THR    75     -28.542   3.946   7.267  1.00 10.00      B   
ATOM   2957  HG1 THR    75     -28.237   4.125   8.164  1.00 10.00      B   
ATOM   2958  CG2 THR    75     -30.783   3.657   8.100  1.00 10.00      B   
ATOM   2959  C   THR    75     -28.669   0.734   6.936  1.00 10.00      B   
ATOM   2960  O   THR    75     -28.211  -0.361   7.270  1.00 10.00      B   
ATOM   2961  N   LEU    76     -28.725   1.126   5.670  1.00 10.00      B   
ATOM   2962  HN  LEU    76     -29.080   2.018   5.456  1.00 10.00      B   
ATOM   2963  CA  LEU    76     -28.265   0.264   4.587  1.00 10.00      B   
ATOM   2964  CB  LEU    76     -28.908   0.664   3.254  1.00 10.00      B   
ATOM   2965  CG  LEU    76     -30.263   0.027   2.929  1.00 10.00      B   
ATOM   2966  CD1 LEU    76     -31.350   0.554   3.853  1.00 10.00      B   
ATOM   2967  CD2 LEU    76     -30.631   0.269   1.472  1.00 10.00      B   
ATOM   2968  C   LEU    76     -26.747   0.292   4.476  1.00 10.00      B   
ATOM   2969  O   LEU    76     -26.148  -0.492   3.744  1.00 10.00      B   
ATOM   2970  N   GLU    78     -26.130   1.196   5.228  1.00 10.00      B   
ATOM   2971  HN  GLU    78     -26.668   1.788   5.792  1.00 10.00      B   
ATOM   2972  CA  GLU    78     -24.679   1.340   5.235  1.00 10.00      B   
ATOM   2973  CB  GLU    78     -24.276   2.697   5.844  1.00 10.00      B   
ATOM   2974  CG  GLU    78     -23.167   2.661   6.886  1.00 10.00      B   
ATOM   2975  CD  GLU    78     -23.696   2.640   8.307  1.00 10.00      B   
ATOM   2976  OE1 GLU    78     -22.900   2.877   9.247  1.00 10.00      B   
ATOM   2977  OE2 GLU    78     -24.908   2.385   8.494  1.00 10.00      B   
ATOM   2978  C   GLU    78     -24.005   0.146   5.926  1.00 10.00      B   
ATOM   2979  O   GLU    78     -22.791  -0.037   5.849  1.00 10.00      B   
ATOM   2980  N   ASP    79     -24.816  -0.692   6.566  1.00 10.00      B   
ATOM   2981  HN  ASP    79     -25.777  -0.502   6.582  1.00 10.00      B   
ATOM   2982  CA  ASP    79     -24.319  -1.884   7.253  1.00 10.00      B   
ATOM   2983  CB  ASP    79     -25.485  -2.638   7.906  1.00 10.00      B   
ATOM   2984  CG  ASP    79     -25.037  -3.803   8.767  1.00 10.00      B   
ATOM   2985  OD1 ASP    79     -24.276  -3.581   9.730  1.00 10.00      B   
ATOM   2986  OD2 ASP    79     -25.456  -4.943   8.495  1.00 10.00      B   
ATOM   2987  C   ASP    79     -23.576  -2.800   6.275  1.00 10.00      B   
ATOM   2988  O   ASP    79     -22.704  -3.576   6.668  1.00 10.00      B   
ATOM   2989  N   VAL    80     -23.910  -2.671   4.993  1.00 10.00      B   
ATOM   2990  HN  VAL    80     -24.595  -2.012   4.748  1.00 10.00      B   
ATOM   2991  CA  VAL    80     -23.290  -3.471   3.940  1.00 10.00      B   
ATOM   2992  CB  VAL    80     -23.954  -3.209   2.569  1.00 10.00      B   
ATOM   2993  CG1 VAL    80     -23.255  -3.990   1.467  1.00 10.00      B   
ATOM   2994  CG2 VAL    80     -25.435  -3.558   2.614  1.00 10.00      B   
ATOM   2995  C   VAL    80     -21.787  -3.192   3.840  1.00 10.00      B   
ATOM   2996  O   VAL    80     -20.972  -4.115   3.896  1.00 10.00      B   
ATOM   2997  N   GLU    81     -21.425  -1.917   3.720  1.00 10.00      B   
ATOM   2998  HN  GLU    81     -22.117  -1.223   3.710  1.00 10.00      B   
ATOM   2999  CA  GLU    81     -20.022  -1.523   3.612  1.00 10.00      B   
ATOM   3000  CB  GLU    81     -19.899  -0.080   3.126  1.00 10.00      B   
ATOM   3001  CG  GLU    81     -20.677   0.914   3.963  1.00 10.00      B   
ATOM   3002  CD  GLU    81     -20.604   2.317   3.417  1.00 10.00      B   
ATOM   3003  OE1 GLU    81     -21.134   2.557   2.311  1.00 10.00      B   
ATOM   3004  OE2 GLU    81     -20.031   3.188   4.098  1.00 10.00      B   
ATOM   3005  C   GLU    81     -19.300  -1.705   4.943  1.00 10.00      B   
ATOM   3006  O   GLU    81     -18.066  -1.738   5.006  1.00 10.00      B   
ATOM   3007  N   ASN    82     -20.074  -1.820   6.011  1.00 10.00      B   
ATOM   3008  HN  ASN    82     -21.047  -1.748   5.909  1.00 10.00      B   
ATOM   3009  CA  ASN    82     -19.506  -2.034   7.330  1.00 10.00      B   
ATOM   3010  CB  ASN    82     -20.470  -1.609   8.436  1.00 10.00      B   
ATOM   3011  CG  ASN    82     -20.637  -0.103   8.514  1.00 10.00      B   
ATOM   3012  OD1 ASN    82     -19.760   0.661   8.098  1.00 10.00      B   
ATOM   3013  ND2 ASN    82     -21.759   0.333   9.055  1.00 10.00      B   
ATOM   3014 HD21 ASN    82     -22.407  -0.329   9.371  1.00 10.00      B   
ATOM   3015 HD22 ASN    82     -21.904   1.308   9.112  1.00 10.00      B   
ATOM   3016  C   ASN    82     -19.119  -3.494   7.480  1.00 10.00      B   
ATOM   3017  O   ASN    82     -18.408  -3.874   8.400  1.00 10.00      B   
ATOM   3018  N   SER    83     -19.577  -4.307   6.543  1.00 10.00      B   
ATOM   3019  HN  SER    83     -20.141  -3.944   5.826  1.00 10.00      B   
ATOM   3020  CA  SER    83     -19.263  -5.720   6.547  1.00 10.00      B   
ATOM   3021  CB  SER    83     -20.402  -6.511   5.902  1.00 10.00      B   
ATOM   3022  OG  SER    83     -21.657  -6.126   6.437  1.00 10.00      B   
ATOM   3023  HG  SER    83     -21.745  -5.164   6.399  1.00 10.00      B   
ATOM   3024  C   SER    83     -17.963  -5.947   5.783  1.00 10.00      B   
ATOM   3025  O   SER    83     -17.539  -7.082   5.570  1.00 10.00      B   
ATOM   3026  N   PHE    84     -17.338  -4.846   5.370  1.00 10.00      B   
ATOM   3027  HN  PHE    84     -17.729  -3.972   5.575  1.00 10.00      B   
ATOM   3028  CA  PHE    84     -16.090  -4.905   4.626  1.00 10.00      B   
ATOM   3029  CB  PHE    84     -16.290  -4.395   3.193  1.00 10.00      B   
ATOM   3030  CG  PHE    84     -17.219  -5.221   2.350  1.00 10.00      B   
ATOM   3031  CD1 PHE    84     -16.920  -6.540   2.056  1.00 10.00      B   
ATOM   3032  CD2 PHE    84     -18.384  -4.669   1.837  1.00 10.00      B   
ATOM   3033  CE1 PHE    84     -17.764  -7.298   1.268  1.00 10.00      B   
ATOM   3034  CE2 PHE    84     -19.235  -5.422   1.051  1.00 10.00      B   
ATOM   3035  CZ  PHE    84     -18.924  -6.738   0.766  1.00 10.00      B   
ATOM   3036  C   PHE    84     -14.998  -4.078   5.298  1.00 10.00      B   
ATOM   3037  O   PHE    84     -13.949  -4.602   5.669  1.00 10.00      B   
ATOM   3038  N   PHE    85     -15.259  -2.790   5.483  1.00 10.00      B   
ATOM   3039  HN  PHE    85     -16.138  -2.435   5.227  1.00 10.00      B   
ATOM   3040  CA  PHE    85     -14.266  -1.888   6.065  1.00 10.00      B   
ATOM   3041  CB  PHE    85     -14.214  -0.577   5.276  1.00 10.00      B   
ATOM   3042  CG  PHE    85     -13.775  -0.748   3.850  1.00 10.00      B   
ATOM   3043  CD1 PHE    85     -12.434  -0.686   3.515  1.00 10.00      B   
ATOM   3044  CD2 PHE    85     -14.705  -0.974   2.847  1.00 10.00      B   
ATOM   3045  CE1 PHE    85     -12.025  -0.844   2.205  1.00 10.00      B   
ATOM   3046  CE2 PHE    85     -14.303  -1.133   1.536  1.00 10.00      B   
ATOM   3047  CZ  PHE    85     -12.961  -1.068   1.216  1.00 10.00      B   
ATOM   3048  C   PHE    85     -14.478  -1.607   7.552  1.00 10.00      B   
ATOM   3049  O   PHE    85     -14.350  -0.470   8.002  1.00 10.00      B   
ATOM   3050  N   LEU    86     -14.781  -2.639   8.321  1.00 10.00      B   
ATOM   3051  HN  LEU    86     -14.861  -3.530   7.920  1.00 10.00      B   
ATOM   3052  CA  LEU    86     -14.988  -2.476   9.755  1.00 10.00      B   
ATOM   3053  CB  LEU    86     -16.482  -2.436  10.098  1.00 10.00      B   
ATOM   3054  CG  LEU    86     -16.915  -2.946  11.478  1.00 10.00      B   
ATOM   3055  CD1 LEU    86     -16.383  -2.060  12.595  1.00 10.00      B   
ATOM   3056  CD2 LEU    86     -18.431  -3.041  11.548  1.00 10.00      B   
ATOM   3057  C   LEU    86     -14.257  -3.558  10.536  1.00 10.00      B   
ATOM   3058  O   LEU    86     -14.415  -4.747  10.266  1.00 10.00      B   
ATOM   3059  N   ASN    87     -13.450  -3.122  11.496  1.00 10.00      B   
ATOM   3060  HN  ASN    87     -13.371  -2.158  11.641  1.00 10.00      B   
ATOM   3061  CA  ASN    87     -12.672  -4.027  12.340  1.00 10.00      B   
ATOM   3062  CB  ASN    87     -11.936  -3.233  13.425  1.00 10.00      B   
ATOM   3063  CG  ASN    87     -11.030  -4.089  14.294  1.00 10.00      B   
ATOM   3064  OD1 ASN    87     -10.901  -3.857  15.496  1.00 10.00      B   
ATOM   3065  ND2 ASN    87     -10.393  -5.083  13.700  1.00 10.00      B   
ATOM   3066 HD21 ASN    87     -10.537  -5.225  12.734  1.00 10.00      B   
ATOM   3067 HD22 ASN    87      -9.800  -5.641  14.241  1.00 10.00      B   
ATOM   3068  C   ASN    87     -13.562  -5.084  12.985  1.00 10.00      B   
ATOM   3069  O   ASN    87     -14.438  -4.764  13.792  1.00 10.00      B   
ATOM   3070  N   VAL    88     -13.321  -6.341  12.629  1.00 10.00      B   
ATOM   3071  HN  VAL    88     -12.578  -6.525  11.999  1.00 10.00      B   
ATOM   3072  CA  VAL    88     -14.097  -7.458  13.152  1.00 10.00      B   
ATOM   3073  CB  VAL    88     -13.685  -8.797  12.505  1.00 10.00      B   
ATOM   3074  CG1 VAL    88     -14.623  -9.910  12.942  1.00 10.00      B   
ATOM   3075  CG2 VAL    88     -13.666  -8.675  10.990  1.00 10.00      B   
ATOM   3076  C   VAL    88     -13.921  -7.561  14.657  1.00 10.00      B   
ATOM   3077  O   VAL    88     -14.851  -7.914  15.385  1.00 10.00      B   
ATOM   3078  N   ASN    89     -12.724  -7.232  15.115  1.00 10.00      B   
ATOM   3079  HN  ASN    89     -12.029  -6.962  14.476  1.00 10.00      B   
ATOM   3080  CA  ASN    89     -12.411  -7.274  16.535  1.00 10.00      B   
ATOM   3081  CB  ASN    89     -10.943  -6.922  16.777  1.00 10.00      B   
ATOM   3082  CG  ASN    89     -10.054  -8.149  16.862  1.00 10.00      B   
ATOM   3083  OD1 ASN    89      -9.804  -8.676  17.950  1.00 10.00      B   
ATOM   3084  ND2 ASN    89      -9.577  -8.623  15.719  1.00 10.00      B   
ATOM   3085 HD21 ASN    89      -9.823  -8.164  14.876  1.00 10.00      B   
ATOM   3086 HD22 ASN    89      -8.993  -9.410  15.754  1.00 10.00      B   
ATOM   3087  C   ASN    89     -13.334  -6.345  17.318  1.00 10.00      B   
ATOM   3088  O   ASN    89     -13.695  -6.634  18.460  1.00 10.00      B   
ATOM   3089  N   SER    90     -13.731  -5.242  16.689  1.00 10.00      B   
ATOM   3090  HN  SER    90     -13.406  -5.069  15.781  1.00 10.00      B   
ATOM   3091  CA  SER    90     -14.630  -4.280  17.314  1.00 10.00      B   
ATOM   3092  CB  SER    90     -14.478  -2.903  16.661  1.00 10.00      B   
ATOM   3093  OG  SER    90     -13.117  -2.507  16.605  1.00 10.00      B   
ATOM   3094  HG  SER    90     -12.598  -3.056  17.207  1.00 10.00      B   
ATOM   3095  C   SER    90     -16.077  -4.755  17.204  1.00 10.00      B   
ATOM   3096  O   SER    90     -16.911  -4.446  18.060  1.00 10.00      B   
ATOM   3097  N   GLN    91     -16.370  -5.510  16.147  1.00 10.00      B   
ATOM   3098  HN  GLN    91     -15.663  -5.722  15.500  1.00 10.00      B   
ATOM   3099  CA  GLN    91     -17.715  -6.033  15.932  1.00 10.00      B   
ATOM   3100  CB  GLN    91     -17.815  -6.773  14.594  1.00 10.00      B   
ATOM   3101  CG  GLN    91     -17.377  -5.960  13.386  1.00 10.00      B   
ATOM   3102  CD  GLN    91     -17.707  -6.641  12.071  1.00 10.00      B   
ATOM   3103  OE1 GLN    91     -18.718  -7.329  11.952  1.00 10.00      B   
ATOM   3104  NE2 GLN    91     -16.852  -6.462  11.075  1.00 10.00      B   
ATOM   3105 HE21 GLN    91     -16.059  -5.905  11.236  1.00 10.00      B   
ATOM   3106 HE22 GLN    91     -17.047  -6.892  10.217  1.00 10.00      B   
ATOM   3107  C   GLN    91     -18.091  -6.970  17.072  1.00 10.00      B   
ATOM   3108  O   GLN    91     -19.197  -6.899  17.609  1.00 10.00      B   
ATOM   3109  N   VAL    92     -17.143  -7.823  17.451  1.00 10.00      B   
ATOM   3110  HN  VAL    92     -16.279  -7.809  16.983  1.00 10.00      B   
ATOM   3111  CA  VAL    92     -17.347  -8.784  18.532  1.00 10.00      B   
ATOM   3112  CB  VAL    92     -16.079  -9.629  18.784  1.00 10.00      B   
ATOM   3113  CG1 VAL    92     -16.298 -10.622  19.920  1.00 10.00      B   
ATOM   3114  CG2 VAL    92     -15.664 -10.356  17.514  1.00 10.00      B   
ATOM   3115  C   VAL    92     -17.759  -8.079  19.822  1.00 10.00      B   
ATOM   3116  O   VAL    92     -18.776  -8.420  20.427  1.00 10.00      B   
ATOM   3117  N   THR    93     -16.979  -7.083  20.225  1.00 10.00      B   
ATOM   3118  HN  THR    93     -16.182  -6.854  19.699  1.00 10.00      B   
ATOM   3119  CA  THR    93     -17.265  -6.326  21.437  1.00 10.00      B   
ATOM   3120  CB  THR    93     -16.219  -5.218  21.647  1.00 10.00      B   
ATOM   3121  OG1 THR    93     -14.954  -5.659  21.133  1.00 10.00      B   
ATOM   3122  HG1 THR    93     -14.300  -4.952  21.239  1.00 10.00      B   
ATOM   3123  CG2 THR    93     -16.076  -4.896  23.125  1.00 10.00      B   
ATOM   3124  C   THR    93     -18.659  -5.697  21.378  1.00 10.00      B   
ATOM   3125  O   THR    93     -19.414  -5.745  22.349  1.00 10.00      B   
ATOM   3126  N   THR    94     -18.992  -5.130  20.224  1.00 10.00      B   
ATOM   3127  HN  THR    94     -18.346  -5.141  19.486  1.00 10.00      B   
ATOM   3128  CA  THR    94     -20.287  -4.492  20.019  1.00 10.00      B   
ATOM   3129  CB  THR    94     -20.347  -3.825  18.628  1.00 10.00      B   
ATOM   3130  OG1 THR    94     -19.199  -2.974  18.461  1.00 10.00      B   
ATOM   3131  HG1 THR    94     -18.421  -3.515  18.270  1.00 10.00      B   
ATOM   3132  CG2 THR    94     -21.613  -2.996  18.474  1.00 10.00      B   
ATOM   3133  C   THR    94     -21.432  -5.501  20.173  1.00 10.00      B   
ATOM   3134  O   THR    94     -22.439  -5.222  20.831  1.00 10.00      B   
ATOM   3135  N   VAL    95     -21.256  -6.681  19.588  1.00 10.00      B   
ATOM   3136  HN  VAL    95     -20.424  -6.851  19.094  1.00 10.00      B   
ATOM   3137  CA  VAL    95     -22.264  -7.731  19.659  1.00 10.00      B   
ATOM   3138  CB  VAL    95     -21.935  -8.907  18.713  1.00 10.00      B   
ATOM   3139  CG1 VAL    95     -22.899 -10.067  18.921  1.00 10.00      B   
ATOM   3140  CG2 VAL    95     -21.975  -8.445  17.265  1.00 10.00      B   
ATOM   3141  C   VAL    95     -22.423  -8.238  21.092  1.00 10.00      B   
ATOM   3142  O   VAL    95     -23.541  -8.345  21.595  1.00 10.00      B   
ATOM   3143  N   CYS    96     -21.299  -8.530  21.748  1.00 10.00      B   
ATOM   3144  HN  CYS    96     -20.435  -8.419  21.290  1.00 10.00      B   
ATOM   3145  CA  CYS    96     -21.314  -9.022  23.126  1.00 10.00      B   
ATOM   3146  C   CYS    96     -22.095  -8.083  24.046  1.00 10.00      B   
ATOM   3147  O   CYS    96     -22.858  -8.534  24.903  1.00 10.00      B   
ATOM   3148  CB  CYS    96     -19.892  -9.224  23.661  1.00 10.00      B   
ATOM   3149  SG  CYS    96     -18.918 -10.491  22.781  1.00 10.00      B   
ATOM   3150  N   GLN    97     -21.916  -6.780  23.851  1.00 10.00      B   
ATOM   3151  HN  GLN    97     -21.303  -6.480  23.143  1.00 10.00      B   
ATOM   3152  CA  GLN    97     -22.610  -5.786  24.662  1.00 10.00      B   
ATOM   3153  CB  GLN    97     -22.089  -4.376  24.367  1.00 10.00      B   
ATOM   3154  CG  GLN    97     -20.642  -4.134  24.765  1.00 10.00      B   
ATOM   3155  CD  GLN    97     -20.371  -4.433  26.225  1.00 10.00      B   
ATOM   3156  OE1 GLN    97     -19.961  -5.540  26.578  1.00 10.00      B   
ATOM   3157  NE2 GLN    97     -20.587  -3.450  27.084  1.00 10.00      B   
ATOM   3158 HE21 GLN    97     -20.904  -2.588  26.735  1.00 10.00      B   
ATOM   3159 HE22 GLN    97     -20.429  -3.623  28.037  1.00 10.00      B   
ATOM   3160  C   GLN    97     -24.114  -5.841  24.415  1.00 10.00      B   
ATOM   3161  O   GLN    97     -24.906  -5.834  25.359  1.00 10.00      B   
ATOM   3162  N   ALA    98     -24.491  -5.926  23.139  1.00 10.00      B   
ATOM   3163  HN  ALA    98     -23.801  -5.956  22.443  1.00 10.00      B   
ATOM   3164  CA  ALA    98     -25.897  -5.979  22.741  1.00 10.00      B   
ATOM   3165  CB  ALA    98     -26.031  -5.873  21.228  1.00 10.00      B   
ATOM   3166  C   ALA    98     -26.577  -7.244  23.255  1.00 10.00      B   
ATOM   3167  O   ALA    98     -27.765  -7.232  23.581  1.00 10.00      B   
ATOM   3168  N   LEU    99     -25.820  -8.330  23.329  1.00 10.00      B   
ATOM   3169  HN  LEU    99     -24.881  -8.279  23.040  1.00 10.00      B   
ATOM   3170  CA  LEU    99     -26.349  -9.600  23.813  1.00 10.00      B   
ATOM   3171  CB  LEU    99     -25.316 -10.714  23.644  1.00 10.00      B   
ATOM   3172  CG  LEU    99     -24.886 -11.023  22.209  1.00 10.00      B   
ATOM   3173  CD1 LEU    99     -23.664 -11.924  22.205  1.00 10.00      B   
ATOM   3174  CD2 LEU    99     -26.028 -11.661  21.430  1.00 10.00      B   
ATOM   3175  C   LEU    99     -26.765  -9.493  25.275  1.00 10.00      B   
ATOM   3176  O   LEU    99     -27.799 -10.019  25.677  1.00 10.00      B   
ATOM   3177  N   ALA   100     -25.960  -8.790  26.064  1.00 10.00      B   
ATOM   3178  HN  ALA   100     -25.152  -8.381  25.681  1.00 10.00      B   
ATOM   3179  CA  ALA   100     -26.242  -8.612  27.484  1.00 10.00      B   
ATOM   3180  CB  ALA   100     -24.965  -8.265  28.233  1.00 10.00      B   
ATOM   3181  C   ALA   100     -27.304  -7.539  27.706  1.00 10.00      B   
ATOM   3182  O   ALA   100     -27.733  -7.295  28.835  1.00 10.00      B   
ATOM   3183  N   LYS   101     -27.722  -6.895  26.626  1.00 10.00      B   
ATOM   3184  HN  LYS   101     -27.338  -7.125  25.752  1.00 10.00      B   
ATOM   3185  CA  LYS   101     -28.735  -5.857  26.704  1.00 10.00      B   
ATOM   3186  CB  LYS   101     -28.419  -4.712  25.737  1.00 10.00      B   
ATOM   3187  CG  LYS   101     -27.264  -3.826  26.172  1.00 10.00      B   
ATOM   3188  CD  LYS   101     -26.962  -2.763  25.129  1.00 10.00      B   
ATOM   3189  CE  LYS   101     -25.791  -1.894  25.552  1.00 10.00      B   
ATOM   3190  NZ  LYS   101     -25.528  -0.806  24.575  1.00 10.00      B   
ATOM   3191  HZ1 LYS   101     -24.799  -0.163  24.943  1.00 10.00      B   
ATOM   3192  HZ2 LYS   101     -26.396  -0.262  24.402  1.00 10.00      B   
ATOM   3193  HZ3 LYS   101     -25.197  -1.204  23.671  1.00 10.00      B   
ATOM   3194  C   LYS   101     -30.114  -6.424  26.400  1.00 10.00      B   
ATOM   3195  O   LYS   101     -31.122  -5.732  26.541  1.00 10.00      B   
ATOM   3196  N   ASP   102     -30.159  -7.686  25.998  1.00 10.00      B   
ATOM   3197  HN  ASP   102     -29.327  -8.205  25.938  1.00 10.00      B   
ATOM   3198  CA  ASP   102     -31.421  -8.329  25.663  1.00 10.00      B   
ATOM   3199  CB  ASP   102     -31.317  -9.067  24.331  1.00 10.00      B   
ATOM   3200  CG  ASP   102     -32.650  -9.164  23.621  1.00 10.00      B   
ATOM   3201  OD1 ASP   102     -33.592  -9.757  24.189  1.00 10.00      B   
ATOM   3202  OD2 ASP   102     -32.766  -8.629  22.493  1.00 10.00      B   
ATOM   3203  C   ASP   102     -31.865  -9.286  26.762  1.00 10.00      B   
ATOM   3204  O   ASP   102     -31.207 -10.297  27.025  1.00 10.00      B   
ATOM   3205  N   PRO   103     -32.993  -8.979  27.418  1.00 10.00      B   
ATOM   3206  CA  PRO   103     -33.539  -9.799  28.502  1.00 10.00      B   
ATOM   3207  CB  PRO   103     -34.684  -8.946  29.073  1.00 10.00      B   
ATOM   3208  CG  PRO   103     -34.505  -7.590  28.480  1.00 10.00      B   
ATOM   3209  CD  PRO   103     -33.828  -7.800  27.160  1.00 10.00      B   
ATOM   3210  C   PRO   103     -34.087 -11.130  28.001  1.00 10.00      B   
ATOM   3211  O   PRO   103     -34.295 -12.058  28.781  1.00 10.00      B   
ATOM   3212  N   LYS   104     -34.301 -11.233  26.697  1.00 10.00      B   
ATOM   3213  HN  LYS   104     -34.077 -10.473  26.109  1.00 10.00      B   
ATOM   3214  CA  LYS   104     -34.838 -12.455  26.112  1.00 10.00      B   
ATOM   3215  CB  LYS   104     -35.690 -12.148  24.878  1.00 10.00      B   
ATOM   3216  CG  LYS   104     -37.006 -11.456  25.193  1.00 10.00      B   
ATOM   3217  CD  LYS   104     -37.781 -11.125  23.928  1.00 10.00      B   
ATOM   3218  CE  LYS   104     -39.113 -10.474  24.262  1.00 10.00      B   
ATOM   3219  NZ  LYS   104     -39.828 -10.004  23.048  1.00 10.00      B   
ATOM   3220  HZ1 LYS   104     -40.088 -10.813  22.446  1.00 10.00      B   
ATOM   3221  HZ2 LYS   104     -39.220  -9.359  22.504  1.00 10.00      B   
ATOM   3222  HZ3 LYS   104     -40.694  -9.494  23.320  1.00 10.00      B   
ATOM   3223  C   LYS   104     -33.734 -13.447  25.763  1.00 10.00      B   
ATOM   3224  O   LYS   104     -34.007 -14.543  25.274  1.00 10.00      B   
ATOM   3225  N   LEU   105     -32.489 -13.064  26.021  1.00 10.00      B   
ATOM   3226  HN  LEU   105     -32.331 -12.178  26.413  1.00 10.00      B   
ATOM   3227  CA  LEU   105     -31.351 -13.930  25.726  1.00 10.00      B   
ATOM   3228  CB  LEU   105     -30.375 -13.234  24.768  1.00 10.00      B   
ATOM   3229  CG  LEU   105     -30.960 -12.689  23.464  1.00 10.00      B   
ATOM   3230  CD1 LEU   105     -29.875 -12.028  22.632  1.00 10.00      B   
ATOM   3231  CD2 LEU   105     -31.635 -13.793  22.670  1.00 10.00      B   
ATOM   3232  C   LEU   105     -30.613 -14.328  27.002  1.00 10.00      B   
ATOM   3233  O   LEU   105     -29.563 -14.963  26.945  1.00 10.00      B   
ATOM   3234  N   GLN   106     -31.179 -13.968  28.151  1.00 10.00      B   
ATOM   3235  HN  GLN   106     -32.036 -13.495  28.131  1.00 10.00      B   
ATOM   3236  CA  GLN   106     -30.556 -14.265  29.439  1.00 10.00      B   
ATOM   3237  CB  GLN   106     -31.236 -13.486  30.569  1.00 10.00      B   
ATOM   3238  CG  GLN   106     -31.094 -11.977  30.464  1.00 10.00      B   
ATOM   3239  CD  GLN   106     -31.740 -11.252  31.629  1.00 10.00      B   
ATOM   3240  OE1 GLN   106     -32.928 -10.939  31.599  1.00 10.00      B   
ATOM   3241  NE2 GLN   106     -30.961 -10.979  32.662  1.00 10.00      B   
ATOM   3242 HE21 GLN   106     -30.020 -11.257  32.621  1.00 10.00      B   
ATOM   3243 HE22 GLN   106     -31.353 -10.506  33.424  1.00 10.00      B   
ATOM   3244  C   GLN   106     -30.529 -15.760  29.765  1.00 10.00      B   
ATOM   3245  O   GLN   106     -29.621 -16.233  30.449  1.00 10.00      B   
ATOM   3246  N   GLN   107     -31.520 -16.502  29.286  1.00 10.00      B   
ATOM   3247  HN  GLN   107     -32.216 -16.080  28.738  1.00 10.00      B   
ATOM   3248  CA  GLN   107     -31.586 -17.937  29.547  1.00 10.00      B   
ATOM   3249  CB  GLN   107     -33.025 -18.454  29.456  1.00 10.00      B   
ATOM   3250  CG  GLN   107     -33.977 -17.845  30.473  1.00 10.00      B   
ATOM   3251  CD  GLN   107     -35.226 -18.683  30.672  1.00 10.00      B   
ATOM   3252  OE1 GLN   107     -36.223 -18.515  29.966  1.00 10.00      B   
ATOM   3253  NE2 GLN   107     -35.181 -19.596  31.632  1.00 10.00      B   
ATOM   3254 HE21 GLN   107     -34.353 -19.682  32.154  1.00 10.00      B   
ATOM   3255 HE22 GLN   107     -35.977 -20.146  31.788  1.00 10.00      B   
ATOM   3256  C   GLN   107     -30.685 -18.711  28.592  1.00 10.00      B   
ATOM   3257  O   GLN   107     -30.166 -19.777  28.935  1.00 10.00      B   
ATOM   3258  N   GLY   108     -30.497 -18.166  27.400  1.00 10.00      B   
ATOM   3259  HN  GLY   108     -30.937 -17.315  27.188  1.00 10.00      B   
ATOM   3260  CA  GLY   108     -29.664 -18.809  26.407  1.00 10.00      B   
ATOM   3261  C   GLY   108     -30.201 -18.593  25.007  1.00 10.00      B   
ATOM   3262  O   GLY   108     -31.414 -18.611  24.793  1.00 10.00      B   
ATOM   3263  N   TYR   109     -29.308 -18.386  24.054  1.00 10.00      B   
ATOM   3264  HN  TYR   109     -28.352 -18.394  24.282  1.00 10.00      B   
ATOM   3265  CA  TYR   109     -29.708 -18.157  22.674  1.00 10.00      B   
ATOM   3266  CB  TYR   109     -29.509 -16.683  22.296  1.00 10.00      B   
ATOM   3267  CG  TYR   109     -28.060 -16.254  22.216  1.00 10.00      B   
ATOM   3268  CD1 TYR   109     -27.373 -16.291  21.008  1.00 10.00      B   
ATOM   3269  CD2 TYR   109     -27.378 -15.814  23.342  1.00 10.00      B   
ATOM   3270  CE1 TYR   109     -26.053 -15.906  20.923  1.00 10.00      B   
ATOM   3271  CE2 TYR   109     -26.054 -15.425  23.265  1.00 10.00      B   
ATOM   3272  CZ  TYR   109     -25.397 -15.475  22.054  1.00 10.00      B   
ATOM   3273  OH  TYR   109     -24.079 -15.090  21.972  1.00 10.00      B   
ATOM   3274  HH  TYR   109     -23.591 -15.459  22.717  1.00 10.00      B   
ATOM   3275  C   TYR   109     -28.918 -19.046  21.722  1.00 10.00      B   
ATOM   3276  O   TYR   109     -27.841 -19.537  22.067  1.00 10.00      B   
ATOM   3277  N   ASN   110     -29.461 -19.251  20.531  1.00 10.00      B   
ATOM   3278  HN  ASN   110     -30.331 -18.840  20.322  1.00 10.00      B   
ATOM   3279  CA  ASN   110     -28.806 -20.062  19.516  1.00 10.00      B   
ATOM   3280  CB  ASN   110     -29.729 -21.180  19.029  1.00 10.00      B   
ATOM   3281  CG  ASN   110     -30.009 -22.214  20.099  1.00 10.00      B   
ATOM   3282  OD1 ASN   110     -29.203 -22.425  21.006  1.00 10.00      B   
ATOM   3283  ND2 ASN   110     -31.153 -22.869  20.003  1.00 10.00      B   
ATOM   3284 HD21 ASN   110     -31.753 -22.652  19.253  1.00 10.00      B   
ATOM   3285 HD22 ASN   110     -31.360 -23.538  20.685  1.00 10.00      B   
ATOM   3286  C   ASN   110     -28.398 -19.178  18.350  1.00 10.00      B   
ATOM   3287  O   ASN   110     -29.042 -18.162  18.082  1.00 10.00      B   
ATOM   3288  N   ALA   111     -27.334 -19.555  17.663  1.00 10.00      B   
ATOM   3289  HN  ALA   111     -26.861 -20.381  17.919  1.00 10.00      B   
ATOM   3290  CA  ALA   111     -26.848 -18.773  16.535  1.00 10.00      B   
ATOM   3291  CB  ALA   111     -25.754 -17.820  16.993  1.00 10.00      B   
ATOM   3292  C   ALA   111     -26.345 -19.664  15.403  1.00 10.00      B   
ATOM   3293  O   ALA   111     -26.930 -20.711  15.108  1.00 10.00      B   
ATOM   3294  N   GLY   113     -23.854 -18.965  11.727  1.00 10.00      B   
ATOM   3295  HN  GLY   113     -24.208 -19.827  11.414  1.00 10.00      B   
ATOM   3296  CA  GLY   113     -24.190 -17.755  11.002  1.00 10.00      B   
ATOM   3297  C   GLY   113     -24.092 -17.944   9.504  1.00 10.00      B   
ATOM   3298  O   GLY   113     -23.801 -19.045   9.030  1.00 10.00      B   
ATOM   3299  N   PHE   114     -24.328 -16.875   8.759  1.00 10.00      B   
ATOM   3300  HN  PHE   114     -24.546 -16.022   9.197  1.00 10.00      B   
ATOM   3301  CA  PHE   114     -24.264 -16.931   7.308  1.00 10.00      B   
ATOM   3302  CB  PHE   114     -25.413 -16.139   6.688  1.00 10.00      B   
ATOM   3303  CG  PHE   114     -26.723 -16.867   6.691  1.00 10.00      B   
ATOM   3304  CD1 PHE   114     -27.756 -16.459   7.517  1.00 10.00      B   
ATOM   3305  CD2 PHE   114     -26.922 -17.960   5.866  1.00 10.00      B   
ATOM   3306  CE1 PHE   114     -28.963 -17.129   7.520  1.00 10.00      B   
ATOM   3307  CE2 PHE   114     -28.126 -18.635   5.863  1.00 10.00      B   
ATOM   3308  CZ  PHE   114     -29.148 -18.218   6.691  1.00 10.00      B   
ATOM   3309  C   PHE   114     -22.932 -16.402   6.800  1.00 10.00      B   
ATOM   3310  O   PHE   114     -22.556 -15.264   7.090  1.00 10.00      B   
ATOM   3311  N   SER   115     -22.223 -17.239   6.051  1.00 10.00      B   
ATOM   3312  HN  SER   115     -22.583 -18.135   5.872  1.00 10.00      B   
ATOM   3313  CA  SER   115     -20.927 -16.880   5.489  1.00 10.00      B   
ATOM   3314  CB  SER   115     -21.084 -15.870   4.350  1.00 10.00      B   
ATOM   3315  OG  SER   115     -22.000 -16.351   3.380  1.00 10.00      B   
ATOM   3316  HG  SER   115     -22.816 -15.833   3.432  1.00 10.00      B   
ATOM   3317  C   SER   115     -19.954 -16.393   6.567  1.00 10.00      B   
ATOM   3318  O   SER   115     -19.633 -17.137   7.493  1.00 10.00      B   
ATOM   3319  N   GLN   116     -19.511 -15.142   6.465  1.00 10.00      B   
ATOM   3320  HN  GLN   116     -19.811 -14.585   5.719  1.00 10.00      B   
ATOM   3321  CA  GLN   116     -18.578 -14.584   7.436  1.00 10.00      B   
ATOM   3322  CB  GLN   116     -18.085 -13.199   7.006  1.00 10.00      B   
ATOM   3323  CG  GLN   116     -19.126 -12.094   7.094  1.00 10.00      B   
ATOM   3324  CD  GLN   116     -18.594 -10.758   6.614  1.00 10.00      B   
ATOM   3325  OE1 GLN   116     -17.741 -10.696   5.733  1.00 10.00      B   
ATOM   3326  NE2 GLN   116     -19.095  -9.680   7.189  1.00 10.00      B   
ATOM   3327 HE21 GLN   116     -19.777  -9.796   7.886  1.00 10.00      B   
ATOM   3328 HE22 GLN   116     -18.759  -8.806   6.901  1.00 10.00      B   
ATOM   3329  C   GLN   116     -19.179 -14.544   8.839  1.00 10.00      B   
ATOM   3330  O   GLN   116     -18.456 -14.578   9.834  1.00 10.00      B   
ATOM   3331  N   GLY   117     -20.504 -14.501   8.911  1.00 10.00      B   
ATOM   3332  HN  GLY   117     -21.032 -14.505   8.084  1.00 10.00      B   
ATOM   3333  CA  GLY   117     -21.176 -14.468  10.193  1.00 10.00      B   
ATOM   3334  C   GLY   117     -20.951 -15.744  10.980  1.00 10.00      B   
ATOM   3335  O   GLY   117     -20.988 -15.738  12.208  1.00 10.00      B   
ATOM   3336  N   GLY   118     -20.693 -16.835  10.263  1.00 10.00      B   
ATOM   3337  HN  GLY   118     -20.653 -16.765   9.283  1.00 10.00      B   
ATOM   3338  CA  GLY   118     -20.463 -18.117  10.901  1.00 10.00      B   
ATOM   3339  C   GLY   118     -19.243 -18.104  11.801  1.00 10.00      B   
ATOM   3340  O   GLY   118     -19.314 -18.512  12.962  1.00 10.00      B   
ATOM   3341  N   GLN   119     -18.121 -17.630  11.275  1.00 10.00      B   
ATOM   3342  HN  GLN   119     -18.119 -17.318  10.341  1.00 10.00      B   
ATOM   3343  CA  GLN   119     -16.893 -17.565  12.058  1.00 10.00      B   
ATOM   3344  CB  GLN   119     -15.650 -17.440  11.170  1.00 10.00      B   
ATOM   3345  CG  GLN   119     -15.643 -16.235  10.245  1.00 10.00      B   
ATOM   3346  CD  GLN   119     -16.096 -16.579   8.842  1.00 10.00      B   
ATOM   3347  OE1 GLN   119     -16.913 -17.477   8.644  1.00 10.00      B   
ATOM   3348  NE2 GLN   119     -15.562 -15.867   7.861  1.00 10.00      B   
ATOM   3349 HE21 GLN   119     -14.915 -15.171   8.096  1.00 10.00      B   
ATOM   3350 HE22 GLN   119     -15.837 -16.066   6.937  1.00 10.00      B   
ATOM   3351  C   GLN   119     -16.957 -16.432  13.075  1.00 10.00      B   
ATOM   3352  O   GLN   119     -16.362 -16.517  14.151  1.00 10.00      B   
ATOM   3353  N   PHE   120     -17.703 -15.383  12.739  1.00 10.00      B   
ATOM   3354  HN  PHE   120     -18.159 -15.379  11.868  1.00 10.00      B   
ATOM   3355  CA  PHE   120     -17.855 -14.236  13.627  1.00 10.00      B   
ATOM   3356  CB  PHE   120     -18.611 -13.095  12.938  1.00 10.00      B   
ATOM   3357  CG  PHE   120     -17.825 -12.368  11.882  1.00 10.00      B   
ATOM   3358  CD1 PHE   120     -16.552 -12.783  11.527  1.00 10.00      B   
ATOM   3359  CD2 PHE   120     -18.367 -11.270  11.239  1.00 10.00      B   
ATOM   3360  CE1 PHE   120     -15.838 -12.119  10.550  1.00 10.00      B   
ATOM   3361  CE2 PHE   120     -17.658 -10.598  10.263  1.00 10.00      B   
ATOM   3362  CZ  PHE   120     -16.392 -11.025   9.917  1.00 10.00      B   
ATOM   3363  C   PHE   120     -18.578 -14.647  14.901  1.00 10.00      B   
ATOM   3364  O   PHE   120     -18.121 -14.353  16.004  1.00 10.00      B   
ATOM   3365  N   LEU   121     -19.696 -15.351  14.743  1.00 10.00      B   
ATOM   3366  HN  LEU   121     -20.009 -15.558  13.832  1.00 10.00      B   
ATOM   3367  CA  LEU   121     -20.478 -15.816  15.885  1.00 10.00      B   
ATOM   3368  CB  LEU   121     -21.773 -16.486  15.424  1.00 10.00      B   
ATOM   3369  CG  LEU   121     -22.857 -15.542  14.899  1.00 10.00      B   
ATOM   3370  CD1 LEU   121     -23.973 -16.325  14.232  1.00 10.00      B   
ATOM   3371  CD2 LEU   121     -23.407 -14.680  16.025  1.00 10.00      B   
ATOM   3372  C   LEU   121     -19.658 -16.762  16.754  1.00 10.00      B   
ATOM   3373  O   LEU   121     -19.842 -16.823  17.972  1.00 10.00      B   
ATOM   3374  N   ARG   122     -18.751 -17.497  16.118  1.00 10.00      B   
ATOM   3375  HN  ARG   122     -18.671 -17.419  15.142  1.00 10.00      B   
ATOM   3376  CA  ARG   122     -17.881 -18.418  16.836  1.00 10.00      B   
ATOM   3377  CB  ARG   122     -17.122 -19.334  15.868  1.00 10.00      B   
ATOM   3378  CG  ARG   122     -16.229 -20.354  16.565  1.00 10.00      B   
ATOM   3379  CD  ARG   122     -15.453 -21.207  15.574  1.00 10.00      B   
ATOM   3380  NE  ARG   122     -14.421 -20.451  14.860  1.00 10.00      B   
ATOM   3381  HE  ARG   122     -14.720 -19.724  14.273  1.00 10.00      B   
ATOM   3382  CZ  ARG   122     -13.110 -20.683  14.984  1.00 10.00      B   
ATOM   3383  NH1 ARG   122     -12.672 -21.641  15.793  1.00 10.00      B   
ATOM   3384 HH11 ARG   122     -11.650 -21.824  15.886  1.00 10.00      B   
ATOM   3385 HH12 ARG   122     -13.348 -22.207  16.351  1.00 10.00      B   
ATOM   3386  NH2 ARG   122     -12.240 -19.973  14.278  1.00 10.00      B   
ATOM   3387 HH21 ARG   122     -11.209 -20.155  14.367  1.00 10.00      B   
ATOM   3388 HH22 ARG   122     -12.573 -19.229  13.629  1.00 10.00      B   
ATOM   3389  C   ARG   122     -16.899 -17.628  17.693  1.00 10.00      B   
ATOM   3390  O   ARG   122     -16.689 -17.938  18.865  1.00 10.00      B   
ATOM   3391  N   ALA   123     -16.314 -16.593  17.098  1.00 10.00      B   
ATOM   3392  HN  ALA   123     -16.527 -16.400  16.160  1.00 10.00      B   
ATOM   3393  CA  ALA   123     -15.367 -15.738  17.797  1.00 10.00      B   
ATOM   3394  CB  ALA   123     -14.764 -14.725  16.838  1.00 10.00      B   
ATOM   3395  C   ALA   123     -16.060 -15.036  18.958  1.00 10.00      B   
ATOM   3396  O   ALA   123     -15.476 -14.854  20.027  1.00 10.00      B   
ATOM   3397  N   VAL   124     -17.313 -14.657  18.735  1.00 10.00      B   
ATOM   3398  HN  VAL   124     -17.708 -14.816  17.849  1.00 10.00      B   
ATOM   3399  CA  VAL   124     -18.114 -14.002  19.757  1.00 10.00      B   
ATOM   3400  CB  VAL   124     -19.494 -13.574  19.203  1.00 10.00      B   
ATOM   3401  CG1 VAL   124     -20.430 -13.145  20.323  1.00 10.00      B   
ATOM   3402  CG2 VAL   124     -19.331 -12.448  18.195  1.00 10.00      B   
ATOM   3403  C   VAL   124     -18.301 -14.940  20.947  1.00 10.00      B   
ATOM   3404  O   VAL   124     -18.039 -14.565  22.086  1.00 10.00      B   
ATOM   3405  N   ALA   125     -18.711 -16.172  20.665  1.00 10.00      B   
ATOM   3406  HN  ALA   125     -18.874 -16.418  19.728  1.00 10.00      B   
ATOM   3407  CA  ALA   125     -18.932 -17.169  21.710  1.00 10.00      B   
ATOM   3408  CB  ALA   125     -19.530 -18.436  21.115  1.00 10.00      B   
ATOM   3409  C   ALA   125     -17.636 -17.493  22.453  1.00 10.00      B   
ATOM   3410  O   ALA   125     -17.647 -17.762  23.654  1.00 10.00      B   
ATOM   3411  N   GLN   126     -16.523 -17.460  21.730  1.00 10.00      B   
ATOM   3412  HN  GLN   126     -16.581 -17.242  20.773  1.00 10.00      B   
ATOM   3413  CA  GLN   126     -15.219 -17.750  22.316  1.00 10.00      B   
ATOM   3414  CB  GLN   126     -14.177 -18.012  21.225  1.00 10.00      B   
ATOM   3415  CG  GLN   126     -14.332 -19.346  20.512  1.00 10.00      B   
ATOM   3416  CD  GLN   126     -13.298 -19.556  19.420  1.00 10.00      B   
ATOM   3417  OE1 GLN   126     -13.580 -20.175  18.398  1.00 10.00      B   
ATOM   3418  NE2 GLN   126     -12.090 -19.056  19.632  1.00 10.00      B   
ATOM   3419 HE21 GLN   126     -11.925 -18.581  20.471  1.00 10.00      B   
ATOM   3420 HE22 GLN   126     -11.407 -19.186  18.936  1.00 10.00      B   
ATOM   3421  C   GLN   126     -14.742 -16.620  23.225  1.00 10.00      B   
ATOM   3422  O   GLN   126     -13.955 -16.847  24.145  1.00 10.00      B   
ATOM   3423  N   ARG   127     -15.212 -15.406  22.967  1.00 10.00      B   
ATOM   3424  HN  ARG   127     -15.839 -15.282  22.221  1.00 10.00      B   
ATOM   3425  CA  ARG   127     -14.815 -14.256  23.770  1.00 10.00      B   
ATOM   3426  CB  ARG   127     -14.485 -13.038  22.898  1.00 10.00      B   
ATOM   3427  CG  ARG   127     -13.188 -13.192  22.113  1.00 10.00      B   
ATOM   3428  CD  ARG   127     -12.738 -11.882  21.484  1.00 10.00      B   
ATOM   3429  NE  ARG   127     -11.428 -12.006  20.837  1.00 10.00      B   
ATOM   3430  HE  ARG   127     -10.934 -12.853  20.977  1.00 10.00      B   
ATOM   3431  CZ  ARG   127     -10.862 -11.046  20.099  1.00 10.00      B   
ATOM   3432  NH1 ARG   127     -11.486  -9.891  19.911  1.00 10.00      B   
ATOM   3433 HH11 ARG   127     -11.037  -9.144  19.331  1.00 10.00      B   
ATOM   3434 HH12 ARG   127     -12.420  -9.719  20.340  1.00 10.00      B   
ATOM   3435  NH2 ARG   127      -9.671 -11.239  19.545  1.00 10.00      B   
ATOM   3436 HH21 ARG   127      -9.157 -12.149  19.682  1.00 10.00      B   
ATOM   3437 HH22 ARG   127      -9.235 -10.481  18.972  1.00 10.00      B   
ATOM   3438  C   ARG   127     -15.837 -13.921  24.856  1.00 10.00      B   
ATOM   3439  O   ARG   127     -15.466 -13.620  25.989  1.00 10.00      B   
ATOM   3440  N   CYS   128     -17.120 -13.975  24.523  1.00 10.00      B   
ATOM   3441  HN  CYS   128     -17.375 -14.219  23.604  1.00 10.00      B   
ATOM   3442  CA  CYS   128     -18.164 -13.683  25.496  1.00 10.00      B   
ATOM   3443  C   CYS   128     -19.142 -14.849  25.644  1.00 10.00      B   
ATOM   3444  O   CYS   128     -20.094 -14.990  24.874  1.00 10.00      B   
ATOM   3445  CB  CYS   128     -18.889 -12.364  25.184  1.00 10.00      B   
ATOM   3446  SG  CYS   128     -19.615 -12.251  23.517  1.00 10.00      B   
ATOM   3447  N   PRO   129     -18.911 -15.711  26.647  1.00 10.00      B   
ATOM   3448  CA  PRO   129     -19.765 -16.875  26.911  1.00 10.00      B   
ATOM   3449  CB  PRO   129     -18.863 -17.765  27.762  1.00 10.00      B   
ATOM   3450  CG  PRO   129     -18.014 -16.801  28.517  1.00 10.00      B   
ATOM   3451  CD  PRO   129     -17.788 -15.627  27.601  1.00 10.00      B   
ATOM   3452  C   PRO   129     -21.017 -16.494  27.696  1.00 10.00      B   
ATOM   3453  O   PRO   129     -21.804 -17.354  28.096  1.00 10.00      B   
ATOM   3454  N   SER   130     -21.188 -15.199  27.919  1.00 10.00      B   
ATOM   3455  HN  SER   130     -20.518 -14.567  27.586  1.00 10.00      B   
ATOM   3456  CA  SER   130     -22.333 -14.686  28.645  1.00 10.00      B   
ATOM   3457  CB  SER   130     -21.880 -14.147  30.004  1.00 10.00      B   
ATOM   3458  OG  SER   130     -20.505 -13.787  29.972  1.00 10.00      B   
ATOM   3459  HG  SER   130     -20.413 -12.909  29.579  1.00 10.00      B   
ATOM   3460  C   SER   130     -23.021 -13.587  27.837  1.00 10.00      B   
ATOM   3461  O   SER   130     -22.410 -12.563  27.525  1.00 10.00      B   
ATOM   3462  N   PRO   131     -24.293 -13.791  27.462  1.00 10.00      B   
ATOM   3463  CA  PRO   131     -25.037 -15.013  27.786  1.00 10.00      B   
ATOM   3464  CB  PRO   131     -26.488 -14.604  27.535  1.00 10.00      B   
ATOM   3465  CG  PRO   131     -26.407 -13.560  26.475  1.00 10.00      B   
ATOM   3466  CD  PRO   131     -25.109 -12.833  26.695  1.00 10.00      B   
ATOM   3467  C   PRO   131     -24.644 -16.179  26.874  1.00 10.00      B   
ATOM   3468  O   PRO   131     -24.099 -15.972  25.788  1.00 10.00      B   
ATOM   3469  N   PRO   132     -24.896 -17.420  27.315  1.00 10.00      B   
ATOM   3470  CA  PRO   132     -24.566 -18.622  26.536  1.00 10.00      B   
ATOM   3471  CB  PRO   132     -24.890 -19.779  27.494  1.00 10.00      B   
ATOM   3472  CG  PRO   132     -25.013 -19.153  28.842  1.00 10.00      B   
ATOM   3473  CD  PRO   132     -25.508 -17.759  28.606  1.00 10.00      B   
ATOM   3474  C   PRO   132     -25.411 -18.737  25.268  1.00 10.00      B   
ATOM   3475  O   PRO   132     -26.600 -18.403  25.266  1.00 10.00      B   
ATOM   3476  N   ILE   134     -24.927 -21.984  22.610  1.00 10.00      B   
ATOM   3477  HN  ILE   134     -24.943 -21.583  21.712  1.00 10.00      B   
ATOM   3478  CA  ILE   134     -25.496 -23.311  22.801  1.00 10.00      B   
ATOM   3479  CB  ILE   134     -26.949 -23.237  23.324  1.00 10.00      B   
ATOM   3480  CG1 ILE   134     -27.046 -22.298  24.534  1.00 10.00      B   
ATOM   3481  CG2 ILE   134     -27.469 -24.626  23.675  1.00 10.00      B   
ATOM   3482  CD1 ILE   134     -26.196 -22.714  25.716  1.00 10.00      B   
ATOM   3483  C   ILE   134     -25.462 -24.096  21.490  1.00 10.00      B   
ATOM   3484  O   ILE   134     -24.782 -25.115  21.381  1.00 10.00      B   
ATOM   3485  N   ASN   135     -26.191 -23.614  20.495  1.00 10.00      B   
ATOM   3486  HN  ASN   135     -26.720 -22.798  20.639  1.00 10.00      B   
ATOM   3487  CA  ASN   135     -26.231 -24.266  19.190  1.00 10.00      B   
ATOM   3488  CB  ASN   135     -27.654 -24.730  18.854  1.00 10.00      B   
ATOM   3489  CG  ASN   135     -28.089 -25.957  19.640  1.00 10.00      B   
ATOM   3490  OD1 ASN   135     -28.606 -25.853  20.753  1.00 10.00      B   
ATOM   3491  ND2 ASN   135     -27.898 -27.129  19.058  1.00 10.00      B   
ATOM   3492 HD21 ASN   135     -27.493 -27.141  18.163  1.00 10.00      B   
ATOM   3493 HD22 ASN   135     -28.177 -27.939  19.540  1.00 10.00      B   
ATOM   3494  C   ASN   135     -25.717 -23.312  18.118  1.00 10.00      B   
ATOM   3495  O   ASN   135     -26.214 -22.192  17.986  1.00 10.00      B   
ATOM   3496  N   LEU   136     -24.718 -23.751  17.360  1.00 10.00      B   
ATOM   3497  HN  LEU   136     -24.373 -24.661  17.494  1.00 10.00      B   
ATOM   3498  CA  LEU   136     -24.134 -22.915  16.318  1.00 10.00      B   
ATOM   3499  CB  LEU   136     -22.715 -22.476  16.707  1.00 10.00      B   
ATOM   3500  CG  LEU   136     -22.005 -21.522  15.736  1.00 10.00      B   
ATOM   3501  CD1 LEU   136     -22.746 -20.197  15.645  1.00 10.00      B   
ATOM   3502  CD2 LEU   136     -20.562 -21.299  16.157  1.00 10.00      B   
ATOM   3503  C   LEU   136     -24.118 -23.628  14.970  1.00 10.00      B   
ATOM   3504  O   LEU   136     -23.510 -24.690  14.822  1.00 10.00      B   
ATOM   3505  N   ILE   137     -24.793 -23.037  13.993  1.00 10.00      B   
ATOM   3506  HN  ILE   137     -25.266 -22.197  14.180  1.00 10.00      B   
ATOM   3507  CA  ILE   137     -24.858 -23.600  12.651  1.00 10.00      B   
ATOM   3508  CB  ILE   137     -26.322 -23.853  12.217  1.00 10.00      B   
ATOM   3509  CG1 ILE   137     -27.095 -24.629  13.292  1.00 10.00      B   
ATOM   3510  CG2 ILE   137     -26.375 -24.575  10.876  1.00 10.00      B   
ATOM   3511  CD1 ILE   137     -26.578 -26.030  13.548  1.00 10.00      B   
ATOM   3512  C   ILE   137     -24.210 -22.647  11.650  1.00 10.00      B   
ATOM   3513  O   ILE   137     -24.805 -21.639  11.268  1.00 10.00      B   
ATOM   3514  N   SER   138     -22.986 -22.954  11.244  1.00 10.00      B   
ATOM   3515  HN  SER   138     -22.552 -23.767  11.591  1.00 10.00      B   
ATOM   3516  CA  SER   138     -22.273 -22.125  10.284  1.00 10.00      B   
ATOM   3517  CB  SER   138     -20.762 -22.275  10.470  1.00 10.00      B   
ATOM   3518  OG  SER   138     -20.386 -22.074  11.822  1.00 10.00      B   
ATOM   3519  HG  SER   138     -21.177 -22.071  12.375  1.00 10.00      B   
ATOM   3520  C   SER   138     -22.652 -22.515   8.857  1.00 10.00      B   
ATOM   3521  O   SER   138     -22.378 -23.631   8.419  1.00 10.00      B   
ATOM   3522  N   VAL   139     -23.291 -21.600   8.142  1.00 10.00      B   
ATOM   3523  HN  VAL   139     -23.492 -20.723   8.547  1.00 10.00      B   
ATOM   3524  CA  VAL   139     -23.699 -21.853   6.767  1.00 10.00      B   
ATOM   3525  CB  VAL   139     -25.118 -21.317   6.483  1.00 10.00      B   
ATOM   3526  CG1 VAL   139     -25.601 -21.781   5.119  1.00 10.00      B   
ATOM   3527  CG2 VAL   139     -26.088 -21.758   7.570  1.00 10.00      B   
ATOM   3528  C   VAL   139     -22.709 -21.215   5.797  1.00 10.00      B   
ATOM   3529  O   VAL   139     -22.805 -20.022   5.492  1.00 10.00      B   
ATOM   3530  N   GLY   140     -21.757 -22.013   5.328  1.00 10.00      B   
ATOM   3531  HN  GLY   140     -21.734 -22.951   5.608  1.00 10.00      B   
ATOM   3532  CA  GLY   140     -20.754 -21.516   4.408  1.00 10.00      B   
ATOM   3533  C   GLY   140     -19.819 -20.535   5.081  1.00 10.00      B   
ATOM   3534  O   GLY   140     -19.546 -19.459   4.548  1.00 10.00      B   
ATOM   3535  N   GLY   141     -19.336 -20.907   6.258  1.00 10.00      B   
ATOM   3536  HN  GLY   141     -19.579 -21.785   6.619  1.00 10.00      B   
ATOM   3537  CA  GLY   141     -18.445 -20.044   7.002  1.00 10.00      B   
ATOM   3538  C   GLY   141     -16.991 -20.422   6.834  1.00 10.00      B   
ATOM   3539  O   GLY   141     -16.615 -21.583   7.022  1.00 10.00      B   
ATOM   3540  N   GLN   142     -16.171 -19.438   6.488  1.00 10.00      B   
ATOM   3541  HN  GLN   142     -16.539 -18.536   6.369  1.00 10.00      B   
ATOM   3542  CA  GLN   142     -14.742 -19.648   6.293  1.00 10.00      B   
ATOM   3543  CB  GLN   142     -14.115 -18.459   5.554  1.00 10.00      B   
ATOM   3544  CG  GLN   142     -14.724 -18.158   4.190  1.00 10.00      B   
ATOM   3545  CD  GLN   142     -16.036 -17.396   4.275  1.00 10.00      B   
ATOM   3546  OE1 GLN   142     -16.289 -16.670   5.238  1.00 10.00      B   
ATOM   3547  NE2 GLN   142     -16.874 -17.542   3.262  1.00 10.00      B   
ATOM   3548 HE21 GLN   142     -16.606 -18.123   2.518  1.00 10.00      B   
ATOM   3549 HE22 GLN   142     -17.727 -17.060   3.294  1.00 10.00      B   
ATOM   3550  C   GLN   142     -14.059 -19.840   7.644  1.00 10.00      B   
ATOM   3551  O   GLN   142     -13.554 -18.887   8.240  1.00 10.00      B   
ATOM   3552  N   HIS   143     -14.049 -21.076   8.118  1.00 10.00      B   
ATOM   3553  HN  HIS   143     -14.447 -21.795   7.579  1.00 10.00      B   
ATOM   3554  CA  HIS   143     -13.465 -21.400   9.412  1.00 10.00      B   
ATOM   3555  CB  HIS   143     -13.975 -22.754   9.920  1.00 10.00      B   
ATOM   3556  CG  HIS   143     -15.433 -22.763  10.279  1.00 10.00      B   
ATOM   3557  ND1 HIS   143     -16.330 -23.688   9.781  1.00 10.00      B   
ATOM   3558  HD1 HIS   143     -16.123 -24.417   9.148  1.00 10.00      B   
ATOM   3559  CD2 HIS   143     -16.151 -21.956  11.103  1.00 10.00      B   
ATOM   3560  CE1 HIS   143     -17.527 -23.451  10.280  1.00 10.00      B   
ATOM   3561  NE2 HIS   143     -17.448 -22.409  11.082  1.00 10.00      B   
ATOM   3562  HE2 HIS   143     -18.203 -22.020  11.580  1.00 10.00      B   
ATOM   3563  C   HIS   143     -11.941 -21.370   9.389  1.00 10.00      B   
ATOM   3564  O   HIS   143     -11.308 -21.143  10.420  1.00 10.00      B   
ATOM   3565  N   GLN   144     -11.354 -21.585   8.221  1.00 10.00      B   
ATOM   3566  HN  GLN   144     -11.906 -21.749   7.422  1.00 10.00      B   
ATOM   3567  CA  GLN   144      -9.900 -21.578   8.095  1.00 10.00      B   
ATOM   3568  CB  GLN   144      -9.403 -22.877   7.456  1.00 10.00      B   
ATOM   3569  CG  GLN   144      -8.820 -23.881   8.440  1.00 10.00      B   
ATOM   3570  CD  GLN   144      -7.689 -23.304   9.273  1.00 10.00      B   
ATOM   3571  OE1 GLN   144      -7.003 -22.372   8.857  1.00 10.00      B   
ATOM   3572  NE2 GLN   144      -7.477 -23.865  10.452  1.00 10.00      B   
ATOM   3573 HE21 GLN   144      -8.052 -24.615  10.718  1.00 10.00      B   
ATOM   3574 HE22 GLN   144      -6.755 -23.510  11.012  1.00 10.00      B   
ATOM   3575  C   GLN   144      -9.415 -20.373   7.295  1.00 10.00      B   
ATOM   3576  O   GLN   144      -8.213 -20.203   7.071  1.00 10.00      B   
ATOM   3577  N   GLY   145     -10.352 -19.527   6.887  1.00 10.00      B   
ATOM   3578  HN  GLY   145     -11.287 -19.704   7.114  1.00 10.00      B   
ATOM   3579  CA  GLY   145     -10.007 -18.354   6.113  1.00 10.00      B   
ATOM   3580  C   GLY   145     -10.045 -18.635   4.626  1.00 10.00      B   
ATOM   3581  O   GLY   145     -10.523 -19.690   4.204  1.00 10.00      B   
ATOM   3582  N   VAL   146      -9.550 -17.699   3.831  1.00 10.00      B   
ATOM   3583  HN  VAL   146      -9.178 -16.883   4.227  1.00 10.00      B   
ATOM   3584  CA  VAL   146      -9.532 -17.855   2.379  1.00 10.00      B   
ATOM   3585  CB  VAL   146     -10.685 -17.095   1.689  1.00 10.00      B   
ATOM   3586  CG1 VAL   146     -11.993 -17.859   1.800  1.00 10.00      B   
ATOM   3587  CG2 VAL   146     -10.825 -15.693   2.261  1.00 10.00      B   
ATOM   3588  C   VAL   146      -8.217 -17.360   1.800  1.00 10.00      B   
ATOM   3589  O   VAL   146      -7.458 -16.658   2.474  1.00 10.00      B   
ATOM   3590  N   PHE   147      -7.955 -17.732   0.555  1.00 10.00      B   
ATOM   3591  HN  PHE   147      -8.597 -18.313   0.085  1.00 10.00      B   
ATOM   3592  CA  PHE   147      -6.735 -17.325  -0.130  1.00 10.00      B   
ATOM   3593  CB  PHE   147      -5.739 -18.490  -0.170  1.00 10.00      B   
ATOM   3594  CG  PHE   147      -4.329 -18.078  -0.483  1.00 10.00      B   
ATOM   3595  CD1 PHE   147      -3.717 -17.061   0.226  1.00 10.00      B   
ATOM   3596  CD2 PHE   147      -3.617 -18.706  -1.490  1.00 10.00      B   
ATOM   3597  CE1 PHE   147      -2.422 -16.678  -0.060  1.00 10.00      B   
ATOM   3598  CE2 PHE   147      -2.321 -18.329  -1.781  1.00 10.00      B   
ATOM   3599  CZ  PHE   147      -1.722 -17.312  -1.067  1.00 10.00      B   
ATOM   3600  C   PHE   147      -7.056 -16.834  -1.545  1.00 10.00      B   
ATOM   3601  O   PHE   147      -6.174 -16.720  -2.400  1.00 10.00      B   
ATOM   3602  N   GLY   148      -8.324 -16.528  -1.781  1.00 10.00      B   
ATOM   3603  HN  GLY   148      -8.981 -16.611  -1.061  1.00 10.00      B   
ATOM   3604  CA  GLY   148      -8.740 -16.060  -3.087  1.00 10.00      B   
ATOM   3605  C   GLY   148     -10.088 -15.370  -3.057  1.00 10.00      B   
ATOM   3606  O   GLY   148     -10.998 -15.798  -2.344  1.00 10.00      B   
ATOM   3607  N   LEU   149     -10.212 -14.299  -3.833  1.00 10.00      B   
ATOM   3608  HN  LEU   149      -9.448 -14.015  -4.375  1.00 10.00      B   
ATOM   3609  CA  LEU   149     -11.452 -13.535  -3.910  1.00 10.00      B   
ATOM   3610  CB  LEU   149     -11.274 -12.168  -3.232  1.00 10.00      B   
ATOM   3611  CG  LEU   149     -12.542 -11.335  -3.017  1.00 10.00      B   
ATOM   3612  CD1 LEU   149     -13.442 -11.984  -1.978  1.00 10.00      B   
ATOM   3613  CD2 LEU   149     -12.183  -9.915  -2.604  1.00 10.00      B   
ATOM   3614  C   LEU   149     -11.857 -13.353  -5.373  1.00 10.00      B   
ATOM   3615  O   LEU   149     -11.613 -12.302  -5.966  1.00 10.00      B   
ATOM   3616  N   PRO   150     -12.454 -14.389  -5.983  1.00 10.00      B   
ATOM   3617  CA  PRO   150     -12.876 -14.347  -7.380  1.00 10.00      B   
ATOM   3618  CB  PRO   150     -12.987 -15.831  -7.773  1.00 10.00      B   
ATOM   3619  CG  PRO   150     -12.641 -16.619  -6.544  1.00 10.00      B   
ATOM   3620  CD  PRO   150     -12.763 -15.683  -5.375  1.00 10.00      B   
ATOM   3621  C   PRO   150     -14.222 -13.649  -7.561  1.00 10.00      B   
ATOM   3622  O   PRO   150     -14.288 -12.511  -8.030  1.00 10.00      B   
ATOM   3623  N   ARG   151     -15.292 -14.332  -7.178  1.00 10.00      B   
ATOM   3624  HN  ARG   151     -15.176 -15.224  -6.788  1.00 10.00      B   
ATOM   3625  CA  ARG   151     -16.630 -13.783  -7.305  1.00 10.00      B   
ATOM   3626  CB  ARG   151     -17.586 -14.851  -7.857  1.00 10.00      B   
ATOM   3627  CG  ARG   151     -18.768 -14.302  -8.644  1.00 10.00      B   
ATOM   3628  CD  ARG   151     -19.720 -15.416  -9.062  1.00 10.00      B   
ATOM   3629  NE  ARG   151     -20.631 -15.795  -7.981  1.00 10.00      B   
ATOM   3630  HE  ARG   151     -21.069 -15.064  -7.488  1.00 10.00      B   
ATOM   3631  CZ  ARG   151     -20.906 -17.054  -7.633  1.00 10.00      B   
ATOM   3632  NH1 ARG   151     -20.348 -18.075  -8.278  1.00 10.00      B   
ATOM   3633 HH11 ARG   151     -20.573 -19.059  -7.997  1.00 10.00      B   
ATOM   3634 HH12 ARG   151     -19.686 -17.903  -9.068  1.00 10.00      B   
ATOM   3635  NH2 ARG   151     -21.748 -17.291  -6.637  1.00 10.00      B   
ATOM   3636 HH21 ARG   151     -21.965 -18.280  -6.350  1.00 10.00      B   
ATOM   3637 HH22 ARG   151     -22.199 -16.499  -6.129  1.00 10.00      B   
ATOM   3638  C   ARG   151     -17.120 -13.280  -5.952  1.00 10.00      B   
ATOM   3639  O   ARG   151     -16.864 -13.907  -4.921  1.00 10.00      B   
ATOM   3640  N   CYS   152     -17.802 -12.146  -5.957  1.00 10.00      B   
ATOM   3641  HN  CYS   152     -17.957 -11.685  -6.808  1.00 10.00      B   
ATOM   3642  CA  CYS   152     -18.337 -11.564  -4.737  1.00 10.00      B   
ATOM   3643  C   CYS   152     -19.858 -11.675  -4.741  1.00 10.00      B   
ATOM   3644  O   CYS   152     -20.503 -11.336  -5.735  1.00 10.00      B   
ATOM   3645  CB  CYS   152     -17.899 -10.100  -4.598  1.00 10.00      B   
ATOM   3646  SG  CYS   152     -16.386  -9.855  -3.604  1.00 10.00      B   
ATOM   3647  N   PRO   153     -20.443 -12.180  -3.642  1.00 10.00      B   
ATOM   3648  CA  PRO   153     -21.895 -12.355  -3.508  1.00 10.00      B   
ATOM   3649  CB  PRO   153     -22.083 -12.814  -2.052  1.00 10.00      B   
ATOM   3650  CG  PRO   153     -20.787 -12.523  -1.377  1.00 10.00      B   
ATOM   3651  CD  PRO   153     -19.732 -12.625  -2.437  1.00 10.00      B   
ATOM   3652  C   PRO   153     -22.667 -11.062  -3.766  1.00 10.00      B   
ATOM   3653  O   PRO   153     -22.190  -9.963  -3.461  1.00 10.00      B   
ATOM   3654  N   GLY   154     -23.863 -11.200  -4.325  1.00 10.00      B   
ATOM   3655  HN  GLY   154     -24.194 -12.098  -4.543  1.00 10.00      B   
ATOM   3656  CA  GLY   154     -24.675 -10.042  -4.628  1.00 10.00      B   
ATOM   3657  C   GLY   154     -24.271  -9.439  -5.955  1.00 10.00      B   
ATOM   3658  O   GLY   154     -23.916 -10.164  -6.886  1.00 10.00      B   
ATOM   3659  N   GLU   155     -24.317  -8.122  -6.054  1.00 10.00      B   
ATOM   3660  HN  GLU   155     -24.621  -7.591  -5.287  1.00 10.00      B   
ATOM   3661  CA  GLU   155     -23.938  -7.447  -7.288  1.00 10.00      B   
ATOM   3662  CB  GLU   155     -25.088  -6.605  -7.841  1.00 10.00      B   
ATOM   3663  CG  GLU   155     -26.239  -7.420  -8.412  1.00 10.00      B   
ATOM   3664  CD  GLU   155     -25.807  -8.407  -9.483  1.00 10.00      B   
ATOM   3665  OE1 GLU   155     -26.575  -9.354  -9.765  1.00 10.00      B   
ATOM   3666  OE2 GLU   155     -24.705  -8.249 -10.047  1.00 10.00      B   
ATOM   3667  C   GLU   155     -22.686  -6.596  -7.101  1.00 10.00      B   
ATOM   3668  O   GLU   155     -22.236  -5.927  -8.035  1.00 10.00      B   
ATOM   3669  N   SER   156     -22.132  -6.632  -5.896  1.00 10.00      B   
ATOM   3670  HN  SER   156     -22.545  -7.180  -5.199  1.00 10.00      B   
ATOM   3671  CA  SER   156     -20.931  -5.878  -5.574  1.00 10.00      B   
ATOM   3672  CB  SER   156     -20.662  -5.978  -4.072  1.00 10.00      B   
ATOM   3673  OG  SER   156     -21.861  -5.826  -3.332  1.00 10.00      B   
ATOM   3674  HG  SER   156     -22.059  -4.877  -3.246  1.00 10.00      B   
ATOM   3675  C   SER   156     -19.736  -6.428  -6.348  1.00 10.00      B   
ATOM   3676  O   SER   156     -19.157  -7.447  -5.970  1.00 10.00      B   
ATOM   3677  N   SER   157     -19.375  -5.762  -7.435  1.00 10.00      B   
ATOM   3678  HN  SER   157     -19.873  -4.946  -7.694  1.00 10.00      B   
ATOM   3679  CA  SER   157     -18.261  -6.200  -8.252  1.00 10.00      B   
ATOM   3680  CB  SER   157     -18.719  -6.441  -9.693  1.00 10.00      B   
ATOM   3681  OG  SER   157     -20.128  -6.604  -9.763  1.00 10.00      B   
ATOM   3682  HG  SER   157     -20.519  -6.378  -8.906  1.00 10.00      B   
ATOM   3683  C   SER   157     -17.114  -5.194  -8.217  1.00 10.00      B   
ATOM   3684  O   SER   157     -15.958  -5.571  -8.026  1.00 10.00      B   
ATOM   3685  N   HIS   158     -17.434  -3.913  -8.366  1.00 10.00      B   
ATOM   3686  HN  HIS   158     -18.387  -3.659  -8.468  1.00 10.00      B   
ATOM   3687  CA  HIS   158     -16.411  -2.870  -8.377  1.00 10.00      B   
ATOM   3688  CB  HIS   158     -16.969  -1.547  -8.882  1.00 10.00      B   
ATOM   3689  CG  HIS   158     -16.995  -1.465 -10.375  1.00 10.00      B   
ATOM   3690  ND1 HIS   158     -15.868  -1.236 -11.134  1.00 10.00      B   
ATOM   3691  HD1 HIS   158     -14.961  -1.079 -10.785  1.00 10.00      B   
ATOM   3692  CD2 HIS   158     -18.014  -1.616 -11.255  1.00 10.00      B   
ATOM   3693  CE1 HIS   158     -16.190  -1.253 -12.414  1.00 10.00      B   
ATOM   3694  NE2 HIS   158     -17.483  -1.480 -12.514  1.00 10.00      B   
ATOM   3695  HE2 HIS   158     -17.985  -1.534 -13.359  1.00 10.00      B   
ATOM   3696  C   HIS   158     -15.728  -2.705  -7.027  1.00 10.00      B   
ATOM   3697  O   HIS   158     -14.530  -2.417  -6.958  1.00 10.00      B   
ATOM   3698  N   ILE   159     -16.482  -2.907  -5.958  1.00 10.00      B   
ATOM   3699  HN  ILE   159     -17.431  -3.124  -6.073  1.00 10.00      B   
ATOM   3700  CA  ILE   159     -15.933  -2.800  -4.614  1.00 10.00      B   
ATOM   3701  CB  ILE   159     -17.055  -2.565  -3.568  1.00 10.00      B   
ATOM   3702  CG1 ILE   159     -16.474  -2.311  -2.170  1.00 10.00      B   
ATOM   3703  CG2 ILE   159     -18.030  -3.733  -3.546  1.00 10.00      B   
ATOM   3704  CD1 ILE   159     -17.500  -1.884  -1.140  1.00 10.00      B   
ATOM   3705  C   ILE   159     -15.149  -4.071  -4.275  1.00 10.00      B   
ATOM   3706  O   ILE   159     -14.384  -4.113  -3.314  1.00 10.00      B   
ATOM   3707  N   CYS   160     -15.317  -5.094  -5.103  1.00 10.00      B   
ATOM   3708  HN  CYS   160     -15.904  -4.985  -5.883  1.00 10.00      B   
ATOM   3709  CA  CYS   160     -14.647  -6.373  -4.896  1.00 10.00      B   
ATOM   3710  C   CYS   160     -13.301  -6.421  -5.627  1.00 10.00      B   
ATOM   3711  O   CYS   160     -12.442  -7.244  -5.315  1.00 10.00      B   
ATOM   3712  CB  CYS   160     -15.562  -7.516  -5.365  1.00 10.00      B   
ATOM   3713  SG  CYS   160     -14.999  -9.196  -4.935  1.00 10.00      B   
ATOM   3714  N   ASP   161     -13.108  -5.514  -6.582  1.00 10.00      B   
ATOM   3715  HN  ASP   161     -13.809  -4.856  -6.768  1.00 10.00      B   
ATOM   3716  CA  ASP   161     -11.871  -5.475  -7.361  1.00 10.00      B   
ATOM   3717  CB  ASP   161     -12.058  -4.646  -8.633  1.00 10.00      B   
ATOM   3718  CG  ASP   161     -10.964  -4.886  -9.658  1.00 10.00      B   
ATOM   3719  OD1 ASP   161     -11.061  -5.873 -10.419  1.00 10.00      B   
ATOM   3720  OD2 ASP   161     -10.013  -4.078  -9.729  1.00 10.00      B   
ATOM   3721  C   ASP   161     -10.705  -4.928  -6.542  1.00 10.00      B   
ATOM   3722  O   ASP   161      -9.610  -5.495  -6.553  1.00 10.00      B   
ATOM   3723  N   PHE   162     -10.953  -3.833  -5.823  1.00 10.00      B   
ATOM   3724  HN  PHE   162     -11.850  -3.441  -5.850  1.00 10.00      B   
ATOM   3725  CA  PHE   162      -9.929  -3.196  -4.993  1.00 10.00      B   
ATOM   3726  CB  PHE   162     -10.509  -1.940  -4.322  1.00 10.00      B   
ATOM   3727  CG  PHE   162      -9.575  -1.191  -3.399  1.00 10.00      B   
ATOM   3728  CD1 PHE   162      -8.695  -0.238  -3.893  1.00 10.00      B   
ATOM   3729  CD2 PHE   162      -9.597  -1.423  -2.031  1.00 10.00      B   
ATOM   3730  CE1 PHE   162      -7.857   0.467  -3.041  1.00 10.00      B   
ATOM   3731  CE2 PHE   162      -8.761  -0.727  -1.176  1.00 10.00      B   
ATOM   3732  CZ  PHE   162      -7.887   0.221  -1.677  1.00 10.00      B   
ATOM   3733  C   PHE   162      -9.389  -4.168  -3.950  1.00 10.00      B   
ATOM   3734  O   PHE   162      -8.183  -4.359  -3.837  1.00 10.00      B   
ATOM   3735  N   ILE   163     -10.294  -4.803  -3.220  1.00 10.00      B   
ATOM   3736  HN  ILE   163     -11.244  -4.629  -3.386  1.00 10.00      B   
ATOM   3737  CA  ILE   163      -9.921  -5.749  -2.171  1.00 10.00      B   
ATOM   3738  CB  ILE   163     -11.168  -6.301  -1.442  1.00 10.00      B   
ATOM   3739  CG1 ILE   163     -12.130  -5.170  -1.059  1.00 10.00      B   
ATOM   3740  CG2 ILE   163     -10.763  -7.101  -0.209  1.00 10.00      B   
ATOM   3741  CD1 ILE   163     -11.566  -4.188  -0.055  1.00 10.00      B   
ATOM   3742  C   ILE   163      -9.114  -6.929  -2.718  1.00 10.00      B   
ATOM   3743  O   ILE   163      -8.063  -7.273  -2.176  1.00 10.00      B   
ATOM   3744  N   ARG   164      -9.605  -7.518  -3.806  1.00 10.00      B   
ATOM   3745  HN  ARG   164     -10.423  -7.154  -4.210  1.00 10.00      B   
ATOM   3746  CA  ARG   164      -8.974  -8.687  -4.428  1.00 10.00      B   
ATOM   3747  CB  ARG   164      -9.658  -9.043  -5.749  1.00 10.00      B   
ATOM   3748  CG  ARG   164      -9.169 -10.348  -6.364  1.00 10.00      B   
ATOM   3749  CD  ARG   164      -9.478 -10.418  -7.852  1.00 10.00      B   
ATOM   3750  NE  ARG   164      -8.614  -9.534  -8.632  1.00 10.00      B   
ATOM   3751  HE  ARG   164      -7.651  -9.741  -8.641  1.00 10.00      B   
ATOM   3752  CZ  ARG   164      -9.052  -8.482  -9.320  1.00 10.00      B   
ATOM   3753  NH1 ARG   164     -10.345  -8.180  -9.327  1.00 10.00      B   
ATOM   3754 HH11 ARG   164     -11.025  -8.768  -8.794  1.00 10.00      B   
ATOM   3755 HH12 ARG   164     -10.693  -7.345  -9.867  1.00 10.00      B   
ATOM   3756  NH2 ARG   164      -8.197  -7.736 -10.011  1.00 10.00      B   
ATOM   3757 HH21 ARG   164      -8.538  -6.909 -10.549  1.00 10.00      B   
ATOM   3758 HH22 ARG   164      -7.173  -7.978 -10.021  1.00 10.00      B   
ATOM   3759  C   ARG   164      -7.465  -8.544  -4.644  1.00 10.00      B   
ATOM   3760  O   ARG   164      -6.680  -9.309  -4.084  1.00 10.00      B   
ATOM   3761  N   LYS   165      -7.056  -7.570  -5.447  1.00 10.00      B   
ATOM   3762  HN  LYS   165      -7.713  -6.959  -5.846  1.00 10.00      B   
ATOM   3763  CA  LYS   165      -5.636  -7.395  -5.734  1.00 10.00      B   
ATOM   3764  CB  LYS   165      -5.372  -6.734  -7.089  1.00 10.00      B   
ATOM   3765  CG  LYS   165      -6.025  -5.375  -7.268  1.00 10.00      B   
ATOM   3766  CD  LYS   165      -5.938  -4.908  -8.712  1.00 10.00      B   
ATOM   3767  CE  LYS   165      -4.500  -4.865  -9.202  1.00 10.00      B   
ATOM   3768  NZ  LYS   165      -4.197  -5.988 -10.127  1.00 10.00      B   
ATOM   3769  HZ1 LYS   165      -3.165  -6.110 -10.221  1.00 10.00      B   
ATOM   3770  HZ2 LYS   165      -4.595  -5.796 -11.065  1.00 10.00      B   
ATOM   3771  HZ3 LYS   165      -4.608  -6.878  -9.772  1.00 10.00      B   
ATOM   3772  C   LYS   165      -4.849  -6.747  -4.594  1.00 10.00      B   
ATOM   3773  O   LYS   165      -3.626  -6.867  -4.545  1.00 10.00      B   
ATOM   3774  N   THR   166      -5.535  -6.069  -3.678  1.00 10.00      B   
ATOM   3775  HN  THR   166      -6.510  -5.980  -3.766  1.00 10.00      B   
ATOM   3776  CA  THR   166      -4.857  -5.451  -2.540  1.00 10.00      B   
ATOM   3777  CB  THR   166      -5.771  -4.452  -1.790  1.00 10.00      B   
ATOM   3778  OG1 THR   166      -6.117  -3.380  -2.677  1.00 10.00      B   
ATOM   3779  HG1 THR   166      -6.984  -3.564  -3.070  1.00 10.00      B   
ATOM   3780  CG2 THR   166      -5.084  -3.873  -0.556  1.00 10.00      B   
ATOM   3781  C   THR   166      -4.360  -6.545  -1.592  1.00 10.00      B   
ATOM   3782  O   THR   166      -3.242  -6.483  -1.077  1.00 10.00      B   
ATOM   3783  N   LEU   167      -5.185  -7.575  -1.411  1.00 10.00      B   
ATOM   3784  HN  LEU   167      -6.058  -7.574  -1.867  1.00 10.00      B   
ATOM   3785  CA  LEU   167      -4.836  -8.700  -0.549  1.00 10.00      B   
ATOM   3786  CB  LEU   167      -6.071  -9.562  -0.260  1.00 10.00      B   
ATOM   3787  CG  LEU   167      -7.201  -8.892   0.525  1.00 10.00      B   
ATOM   3788  CD1 LEU   167      -8.422  -9.795   0.577  1.00 10.00      B   
ATOM   3789  CD2 LEU   167      -6.744  -8.530   1.929  1.00 10.00      B   
ATOM   3790  C   LEU   167      -3.748  -9.553  -1.200  1.00 10.00      B   
ATOM   3791  O   LEU   167      -3.074 -10.337  -0.538  1.00 10.00      B   
ATOM   3792  N   ASN   168      -3.576  -9.378  -2.503  1.00 10.00      B   
ATOM   3793  HN  ASN   168      -4.139  -8.730  -2.974  1.00 10.00      B   
ATOM   3794  CA  ASN   168      -2.573 -10.126  -3.252  1.00 10.00      B   
ATOM   3795  CB  ASN   168      -3.094 -10.444  -4.659  1.00 10.00      B   
ATOM   3796  CG  ASN   168      -2.583 -11.763  -5.207  1.00 10.00      B   
ATOM   3797  OD1 ASN   168      -1.505 -12.237  -4.846  1.00 10.00      B   
ATOM   3798  ND2 ASN   168      -3.358 -12.368  -6.089  1.00 10.00      B   
ATOM   3799 HD21 ASN   168      -4.204 -11.938  -6.333  1.00 10.00      B   
ATOM   3800 HD22 ASN   168      -3.053 -13.220  -6.469  1.00 10.00      B   
ATOM   3801  C   ASN   168      -1.272  -9.332  -3.338  1.00 10.00      B   
ATOM   3802  O   ASN   168      -0.297  -9.769  -3.950  1.00 10.00      B   
ATOM   3803  N   ALA   169      -1.269  -8.155  -2.725  1.00 10.00      B   
ATOM   3804  HN  ALA   169      -2.077  -7.859  -2.256  1.00 10.00      B   
ATOM   3805  CA  ALA   169      -0.093  -7.297  -2.726  1.00 10.00      B   
ATOM   3806  CB  ALA   169      -0.403  -5.970  -3.399  1.00 10.00      B   
ATOM   3807  C   ALA   169       0.405  -7.073  -1.306  1.00 10.00      B   
ATOM   3808  O   ALA   169       1.607  -7.106  -1.044  1.00 10.00      B   
ATOM   3809  N   GLY   170      -0.526  -6.853  -0.391  1.00 10.00      B   
ATOM   3810  HN  GLY   170      -1.474  -6.837  -0.656  1.00 10.00      B   
ATOM   3811  CA  GLY   170      -0.165  -6.631   0.992  1.00 10.00      B   
ATOM   3812  C   GLY   170      -1.326  -6.881   1.930  1.00 10.00      B   
ATOM   3813  O   GLY   170      -1.857  -5.948   2.530  1.00 10.00      B   
ATOM   3814  N   ALA   171      -1.718  -8.142   2.058  1.00 10.00      B   
ATOM   3815  HN  ALA   171      -1.247  -8.845   1.554  1.00 10.00      B   
ATOM   3816  CA  ALA   171      -2.823  -8.519   2.935  1.00 10.00      B   
ATOM   3817  CB  ALA   171      -3.373  -9.878   2.541  1.00 10.00      B   
ATOM   3818  C   ALA   171      -2.361  -8.547   4.384  1.00 10.00      B   
ATOM   3819  O   ALA   171      -3.170  -8.518   5.312  1.00 10.00      B   
ATOM   3820  N   TYR   172      -1.051  -8.605   4.570  1.00 10.00      B   
ATOM   3821  HN  TYR   172      -0.455  -8.637   3.788  1.00 10.00      B   
ATOM   3822  CA  TYR   172      -0.477  -8.632   5.902  1.00 10.00      B   
ATOM   3823  CB  TYR   172       0.613  -9.697   5.999  1.00 10.00      B   
ATOM   3824  CG  TYR   172       0.070 -11.106   5.994  1.00 10.00      B   
ATOM   3825  CD1 TYR   172      -0.820 -11.528   6.973  1.00 10.00      B   
ATOM   3826  CD2 TYR   172       0.446 -12.014   5.015  1.00 10.00      B   
ATOM   3827  CE1 TYR   172      -1.318 -12.815   6.978  1.00 10.00      B   
ATOM   3828  CE2 TYR   172      -0.047 -13.303   5.010  1.00 10.00      B   
ATOM   3829  CZ  TYR   172      -0.929 -13.699   5.994  1.00 10.00      B   
ATOM   3830  OH  TYR   172      -1.419 -14.985   5.997  1.00 10.00      B   
ATOM   3831  HH  TYR   172      -0.697 -15.597   5.815  1.00 10.00      B   
ATOM   3832  C   TYR   172       0.068  -7.268   6.292  1.00 10.00      B   
ATOM   3833  O   TYR   172       0.784  -7.136   7.288  1.00 10.00      B   
ATOM   3834  N   SER   173      -0.273  -6.255   5.508  1.00 10.00      B   
ATOM   3835  HN  SER   173      -0.848  -6.421   4.732  1.00 10.00      B   
ATOM   3836  CA  SER   173       0.177  -4.905   5.783  1.00 10.00      B   
ATOM   3837  CB  SER   173       0.030  -4.019   4.546  1.00 10.00      B   
ATOM   3838  OG  SER   173      -1.324  -3.907   4.157  1.00 10.00      B   
ATOM   3839  HG  SER   173      -1.528  -4.583   3.493  1.00 10.00      B   
ATOM   3840  C   SER   173      -0.596  -4.330   6.965  1.00 10.00      B   
ATOM   3841  O   SER   173      -1.814  -4.503   7.075  1.00 10.00      B   
ATOM   3842  N   LYS   174       0.115  -3.643   7.844  1.00 10.00      B   
ATOM   3843  HN  LYS   174       1.075  -3.528   7.694  1.00 10.00      B   
ATOM   3844  CA  LYS   174      -0.489  -3.060   9.032  1.00 10.00      B   
ATOM   3845  CB  LYS   174       0.592  -2.638  10.023  1.00 10.00      B   
ATOM   3846  CG  LYS   174       1.191  -3.790  10.813  1.00 10.00      B   
ATOM   3847  CD  LYS   174       1.961  -3.291  12.026  1.00 10.00      B   
ATOM   3848  CE  LYS   174       2.396  -4.443  12.914  1.00 10.00      B   
ATOM   3849  NZ  LYS   174       2.973  -3.970  14.199  1.00 10.00      B   
ATOM   3850  HZ1 LYS   174       3.824  -3.402  14.021  1.00 10.00      B   
ATOM   3851  HZ2 LYS   174       3.232  -4.782  14.794  1.00 10.00      B   
ATOM   3852  HZ3 LYS   174       2.280  -3.389  14.712  1.00 10.00      B   
ATOM   3853  C   LYS   174      -1.425  -1.893   8.710  1.00 10.00      B   
ATOM   3854  O   LYS   174      -2.188  -1.447   9.566  1.00 10.00      B   
ATOM   3855  N   VAL   175      -1.366  -1.394   7.483  1.00 10.00      B   
ATOM   3856  HN  VAL   175      -0.735  -1.773   6.840  1.00 10.00      B   
ATOM   3857  CA  VAL   175      -2.228  -0.289   7.079  1.00 10.00      B   
ATOM   3858  CB  VAL   175      -1.589   0.573   5.961  1.00 10.00      B   
ATOM   3859  CG1 VAL   175      -1.420  -0.219   4.671  1.00 10.00      B   
ATOM   3860  CG2 VAL   175      -2.383   1.854   5.722  1.00 10.00      B   
ATOM   3861  C   VAL   175      -3.600  -0.813   6.647  1.00 10.00      B   
ATOM   3862  O   VAL   175      -4.618  -0.127   6.785  1.00 10.00      B   
ATOM   3863  N   VAL   176      -3.620  -2.044   6.149  1.00 10.00      B   
ATOM   3864  HN  VAL   176      -2.782  -2.546   6.082  1.00 10.00      B   
ATOM   3865  CA  VAL   176      -4.854  -2.670   5.700  1.00 10.00      B   
ATOM   3866  CB  VAL   176      -4.600  -3.639   4.522  1.00 10.00      B   
ATOM   3867  CG1 VAL   176      -5.836  -4.470   4.220  1.00 10.00      B   
ATOM   3868  CG2 VAL   176      -4.170  -2.866   3.285  1.00 10.00      B   
ATOM   3869  C   VAL   176      -5.534  -3.409   6.852  1.00 10.00      B   
ATOM   3870  O   VAL   176      -6.743  -3.273   7.065  1.00 10.00      B   
ATOM   3871  N   GLN   177      -4.749  -4.171   7.608  1.00 10.00      B   
ATOM   3872  HN  GLN   177      -3.789  -4.219   7.405  1.00 10.00      B   
ATOM   3873  CA  GLN   177      -5.280  -4.928   8.735  1.00 10.00      B   
ATOM   3874  CB  GLN   177      -4.349  -6.069   9.142  1.00 10.00      B   
ATOM   3875  CG  GLN   177      -4.397  -7.253   8.192  1.00 10.00      B   
ATOM   3876  CD  GLN   177      -3.941  -8.549   8.834  1.00 10.00      B   
ATOM   3877  OE1 GLN   177      -4.028  -8.722  10.050  1.00 10.00      B   
ATOM   3878  NE2 GLN   177      -3.465  -9.474   8.019  1.00 10.00      B   
ATOM   3879 HE21 GLN   177      -3.434  -9.269   7.056  1.00 10.00      B   
ATOM   3880 HE22 GLN   177      -3.177 -10.327   8.403  1.00 10.00      B   
ATOM   3881  C   GLN   177      -5.596  -4.024   9.921  1.00 10.00      B   
ATOM   3882  O   GLN   177      -4.797  -3.880  10.850  1.00 10.00      B   
ATOM   3883  N   GLU   178      -6.769  -3.412   9.853  1.00 10.00      B   
ATOM   3884  HN  GLU   178      -7.332  -3.576   9.067  1.00 10.00      B   
ATOM   3885  CA  GLU   178      -7.258  -2.507  10.883  1.00 10.00      B   
ATOM   3886  CB  GLU   178      -6.364  -1.257  10.971  1.00 10.00      B   
ATOM   3887  CG  GLU   178      -6.992  -0.056  11.671  1.00 10.00      B   
ATOM   3888  CD  GLU   178      -7.114  -0.223  13.173  1.00 10.00      B   
ATOM   3889  OE1 GLU   178      -6.117  -0.625  13.816  1.00 10.00      B   
ATOM   3890  OE2 GLU   178      -8.200   0.069  13.722  1.00 10.00      B   
ATOM   3891  C   GLU   178      -8.687  -2.106  10.543  1.00 10.00      B   
ATOM   3892  O   GLU   178      -9.561  -2.074  11.407  1.00 10.00      B   
ATOM   3893  N   ARG   179      -8.920  -1.829   9.263  1.00 10.00      B   
ATOM   3894  HN  ARG   179      -8.187  -1.910   8.615  1.00 10.00      B   
ATOM   3895  CA  ARG   179     -10.237  -1.412   8.796  1.00 10.00      B   
ATOM   3896  CB  ARG   179     -10.206   0.064   8.388  1.00 10.00      B   
ATOM   3897  CG  ARG   179      -9.884   1.019   9.523  1.00 10.00      B   
ATOM   3898  CD  ARG   179      -9.084   2.210   9.028  1.00 10.00      B   
ATOM   3899  NE  ARG   179      -7.769   1.819   8.513  1.00 10.00      B   
ATOM   3900  HE  ARG   179      -7.743   1.113   7.833  1.00 10.00      B   
ATOM   3901  CZ  ARG   179      -6.625   2.371   8.909  1.00 10.00      B   
ATOM   3902  NH1 ARG   179      -6.634   3.332   9.823  1.00 10.00      B   
ATOM   3903 HH11 ARG   179      -7.541   3.663  10.230  1.00 10.00      B   
ATOM   3904 HH12 ARG   179      -5.741   3.761  10.139  1.00 10.00      B   
ATOM   3905  NH2 ARG   179      -5.471   1.961   8.398  1.00 10.00      B   
ATOM   3906 HH21 ARG   179      -5.447   1.197   7.678  1.00 10.00      B   
ATOM   3907 HH22 ARG   179      -4.577   2.398   8.709  1.00 10.00      B   
ATOM   3908  C   ARG   179     -10.708  -2.261   7.622  1.00 10.00      B   
ATOM   3909  O   ARG   179     -11.311  -1.746   6.681  1.00 10.00      B   
ATOM   3910  N   LEU   180     -10.429  -3.558   7.676  1.00 10.00      B   
ATOM   3911  HN  LEU   180      -9.948  -3.914   8.450  1.00 10.00      B   
ATOM   3912  CA  LEU   180     -10.838  -4.466   6.615  1.00 10.00      B   
ATOM   3913  CB  LEU   180      -9.811  -4.509   5.482  1.00 10.00      B   
ATOM   3914  CG  LEU   180     -10.244  -5.276   4.228  1.00 10.00      B   
ATOM   3915  CD1 LEU   180     -11.422  -4.588   3.554  1.00 10.00      B   
ATOM   3916  CD2 LEU   180      -9.085  -5.429   3.259  1.00 10.00      B   
ATOM   3917  C   LEU   180     -11.091  -5.868   7.154  1.00 10.00      B   
ATOM   3918  O   LEU   180     -10.188  -6.516   7.687  1.00 10.00      B   
ATOM   3919  N   VAL   181     -12.322  -6.325   6.995  1.00 10.00      B   
ATOM   3920  HN  VAL   181     -12.984  -5.748   6.549  1.00 10.00      B   
ATOM   3921  CA  VAL   181     -12.737  -7.646   7.452  1.00 10.00      B   
ATOM   3922  CB  VAL   181     -14.251  -7.849   7.211  1.00 10.00      B   
ATOM   3923  CG1 VAL   181     -14.672  -9.281   7.511  1.00 10.00      B   
ATOM   3924  CG2 VAL   181     -15.065  -6.864   8.034  1.00 10.00      B   
ATOM   3925  C   VAL   181     -11.978  -8.739   6.705  1.00 10.00      B   
ATOM   3926  O   VAL   181     -11.449  -9.675   7.310  1.00 10.00      B   
ATOM   3927  N   GLN   182     -11.908  -8.587   5.388  1.00 10.00      B   
ATOM   3928  HN  GLN   182     -12.331  -7.796   4.983  1.00 10.00      B   
ATOM   3929  CA  GLN   182     -11.249  -9.553   4.515  1.00 10.00      B   
ATOM   3930  CB  GLN   182     -11.437  -9.169   3.044  1.00 10.00      B   
ATOM   3931  CG  GLN   182     -12.834  -9.441   2.499  1.00 10.00      B   
ATOM   3932  CD  GLN   182     -13.910  -8.603   3.162  1.00 10.00      B   
ATOM   3933  OE1 GLN   182     -13.674  -7.462   3.561  1.00 10.00      B   
ATOM   3934  NE2 GLN   182     -15.098  -9.168   3.296  1.00 10.00      B   
ATOM   3935 HE21 GLN   182     -15.216 -10.086   2.962  1.00 10.00      B   
ATOM   3936 HE22 GLN   182     -15.813  -8.651   3.723  1.00 10.00      B   
ATOM   3937  C   GLN   182      -9.769  -9.748   4.834  1.00 10.00      B   
ATOM   3938  O   GLN   182      -9.172 -10.745   4.432  1.00 10.00      B   
ATOM   3939  N   ALA   183      -9.187  -8.810   5.564  1.00 10.00      B   
ATOM   3940  HN  ALA   183      -9.720  -8.051   5.880  1.00 10.00      B   
ATOM   3941  CA  ALA   183      -7.778  -8.893   5.921  1.00 10.00      B   
ATOM   3942  CB  ALA   183      -7.172  -7.502   6.006  1.00 10.00      B   
ATOM   3943  C   ALA   183      -7.588  -9.639   7.236  1.00 10.00      B   
ATOM   3944  O   ALA   183      -6.626 -10.390   7.403  1.00 10.00      B   
ATOM   3945  N   GLU   184      -8.527  -9.447   8.157  1.00 10.00      B   
ATOM   3946  HN  GLU   184      -9.286  -8.862   7.948  1.00 10.00      B   
ATOM   3947  CA  GLU   184      -8.461 -10.077   9.472  1.00 10.00      B   
ATOM   3948  CB  GLU   184      -9.494  -9.472  10.424  1.00 10.00      B   
ATOM   3949  CG  GLU   184      -9.111  -8.097  10.949  1.00 10.00      B   
ATOM   3950  CD  GLU   184     -10.142  -7.511  11.890  1.00 10.00      B   
ATOM   3951  OE1 GLU   184     -10.132  -7.857  13.095  1.00 10.00      B   
ATOM   3952  OE2 GLU   184     -10.960  -6.684  11.435  1.00 10.00      B   
ATOM   3953  C   GLU   184      -8.591 -11.599   9.415  1.00 10.00      B   
ATOM   3954  O   GLU   184      -8.068 -12.304  10.281  1.00 10.00      B   
ATOM   3955  N   TYR   185      -9.274 -12.109   8.398  1.00 10.00      B   
ATOM   3956  HN  TYR   185      -9.668 -11.509   7.734  1.00 10.00      B   
ATOM   3957  CA  TYR   185      -9.448 -13.552   8.262  1.00 10.00      B   
ATOM   3958  CB  TYR   185     -10.932 -13.968   8.267  1.00 10.00      B   
ATOM   3959  CG  TYR   185     -11.655 -13.865   6.938  1.00 10.00      B   
ATOM   3960  CD1 TYR   185     -12.128 -15.003   6.297  1.00 10.00      B   
ATOM   3961  CD2 TYR   185     -11.875 -12.637   6.332  1.00 10.00      B   
ATOM   3962  CE1 TYR   185     -12.795 -14.920   5.092  1.00 10.00      B   
ATOM   3963  CE2 TYR   185     -12.541 -12.544   5.126  1.00 10.00      B   
ATOM   3964  CZ  TYR   185     -12.999 -13.686   4.510  1.00 10.00      B   
ATOM   3965  OH  TYR   185     -13.663 -13.596   3.309  1.00 10.00      B   
ATOM   3966  HH  TYR   185     -13.182 -13.001   2.723  1.00 10.00      B   
ATOM   3967  C   TYR   185      -8.683 -14.113   7.063  1.00 10.00      B   
ATOM   3968  O   TYR   185      -8.958 -15.219   6.594  1.00 10.00      B   
ATOM   3969  N   TRP   186      -7.715 -13.344   6.574  1.00 10.00      B   
ATOM   3970  HN  TRP   186      -7.543 -12.470   6.984  1.00 10.00      B   
ATOM   3971  CA  TRP   186      -6.893 -13.780   5.451  1.00 10.00      B   
ATOM   3972  CB  TRP   186      -6.156 -12.589   4.829  1.00 10.00      B   
ATOM   3973  CG  TRP   186      -5.284 -12.948   3.661  1.00 10.00      B   
ATOM   3974  CD1 TRP   186      -3.935 -13.170   3.682  1.00 10.00      B   
ATOM   3975  CD2 TRP   186      -5.698 -13.125   2.301  1.00 10.00      B   
ATOM   3976  NE1 TRP   186      -3.484 -13.463   2.418  1.00 10.00      B   
ATOM   3977  HE1 TRP   186      -2.553 -13.658   2.176  1.00 10.00      B   
ATOM   3978  CE2 TRP   186      -4.547 -13.443   1.552  1.00 10.00      B   
ATOM   3979  CE3 TRP   186      -6.929 -13.042   1.642  1.00 10.00      B   
ATOM   3980  CZ2 TRP   186      -4.591 -13.678   0.180  1.00 10.00      B   
ATOM   3981  CZ3 TRP   186      -6.971 -13.277   0.280  1.00 10.00      B   
ATOM   3982  CH2 TRP   186      -5.810 -13.590  -0.436  1.00 10.00      B   
ATOM   3983  C   TRP   186      -5.897 -14.828   5.938  1.00 10.00      B   
ATOM   3984  O   TRP   186      -5.271 -14.654   6.986  1.00 10.00      B   
ATOM   3985  N   HIS   187      -5.746 -15.907   5.187  1.00 10.00      B   
ATOM   3986  HN  HIS   187      -6.241 -15.983   4.341  1.00 10.00      B   
ATOM   3987  CA  HIS   187      -4.841 -16.973   5.586  1.00 10.00      B   
ATOM   3988  CB  HIS   187      -5.639 -18.159   6.144  1.00 10.00      B   
ATOM   3989  CG  HIS   187      -4.821 -19.189   6.868  1.00 10.00      B   
ATOM   3990  ND1 HIS   187      -5.381 -20.274   7.508  1.00 10.00      B   
ATOM   3991  HD1 HIS   187      -6.347 -20.479   7.560  1.00 10.00      B   
ATOM   3992  CD2 HIS   187      -3.482 -19.301   7.053  1.00 10.00      B   
ATOM   3993  CE1 HIS   187      -4.425 -21.003   8.054  1.00 10.00      B   
ATOM   3994  NE2 HIS   187      -3.268 -20.433   7.791  1.00 10.00      B   
ATOM   3995  HE2 HIS   187      -2.381 -20.773   8.091  1.00 10.00      B   
ATOM   3996  C   HIS   187      -3.949 -17.429   4.439  1.00 10.00      B   
ATOM   3997  O   HIS   187      -4.401 -18.100   3.515  1.00 10.00      B   
ATOM   3998  N   ASP   188      -2.683 -17.052   4.509  1.00 10.00      B   
ATOM   3999  HN  ASP   188      -2.398 -16.475   5.252  1.00 10.00      B   
ATOM   4000  CA  ASP   188      -1.702 -17.450   3.504  1.00 10.00      B   
ATOM   4001  CB  ASP   188      -0.643 -16.351   3.334  1.00 10.00      B   
ATOM   4002  CG  ASP   188       0.269 -16.552   2.137  1.00 10.00      B   
ATOM   4003  OD1 ASP   188       0.798 -17.666   1.960  1.00 10.00      B   
ATOM   4004  OD2 ASP   188       0.479 -15.580   1.378  1.00 10.00      B   
ATOM   4005  C   ASP   188      -1.038 -18.747   3.963  1.00 10.00      B   
ATOM   4006  O   ASP   188      -0.338 -18.759   4.978  1.00 10.00      B   
ATOM   4007  N   PRO   189      -1.261 -19.854   3.234  1.00 10.00      B   
ATOM   4008  CA  PRO   189      -0.697 -21.168   3.582  1.00 10.00      B   
ATOM   4009  CB  PRO   189      -1.494 -22.131   2.703  1.00 10.00      B   
ATOM   4010  CG  PRO   189      -1.878 -21.317   1.516  1.00 10.00      B   
ATOM   4011  CD  PRO   189      -2.079 -19.911   2.010  1.00 10.00      B   
ATOM   4012  C   PRO   189       0.795 -21.276   3.269  1.00 10.00      B   
ATOM   4013  O   PRO   189       1.460 -22.238   3.665  1.00 10.00      B   
ATOM   4014  N   ILE   190       1.314 -20.290   2.558  1.00 10.00      B   
ATOM   4015  HN  ILE   190       0.736 -19.540   2.280  1.00 10.00      B   
ATOM   4016  CA  ILE   190       2.722 -20.265   2.204  1.00 10.00      B   
ATOM   4017  CB  ILE   190       2.944 -19.644   0.806  1.00 10.00      B   
ATOM   4018  CG1 ILE   190       2.272 -20.506  -0.268  1.00 10.00      B   
ATOM   4019  CG2 ILE   190       4.430 -19.486   0.513  1.00 10.00      B   
ATOM   4020  CD1 ILE   190       2.299 -19.897  -1.653  1.00 10.00      B   
ATOM   4021  C   ILE   190       3.472 -19.457   3.252  1.00 10.00      B   
ATOM   4022  O   ILE   190       4.496 -19.890   3.780  1.00 10.00      B   
ATOM   4023  N   LYS   191       2.935 -18.287   3.562  1.00 10.00      B   
ATOM   4024  HN  LYS   191       2.110 -18.004   3.097  1.00 10.00      B   
ATOM   4025  CA  LYS   191       3.521 -17.406   4.563  1.00 10.00      B   
ATOM   4026  CB  LYS   191       3.353 -15.941   4.153  1.00 10.00      B   
ATOM   4027  CG  LYS   191       3.918 -15.605   2.783  1.00 10.00      B   
ATOM   4028  CD  LYS   191       3.800 -14.119   2.496  1.00 10.00      B   
ATOM   4029  CE  LYS   191       4.084 -13.805   1.035  1.00 10.00      B   
ATOM   4030  NZ  LYS   191       4.074 -12.342   0.776  1.00 10.00      B   
ATOM   4031  HZ1 LYS   191       4.919 -11.898   1.201  1.00 10.00      B   
ATOM   4032  HZ2 LYS   191       3.226 -11.909   1.191  1.00 10.00      B   
ATOM   4033  HZ3 LYS   191       4.078 -12.158  -0.246  1.00 10.00      B   
ATOM   4034  C   LYS   191       2.851 -17.650   5.912  1.00 10.00      B   
ATOM   4035  O   LYS   191       2.470 -16.711   6.615  1.00 10.00      B   
ATOM   4036  N   GLU   192       2.720 -18.927   6.254  1.00 10.00      B   
ATOM   4037  HN  GLU   192       3.059 -19.612   5.640  1.00 10.00      B   
ATOM   4038  CA  GLU   192       2.093 -19.359   7.501  1.00 10.00      B   
ATOM   4039  CB  GLU   192       2.233 -20.876   7.634  1.00 10.00      B   
ATOM   4040  CG  GLU   192       1.318 -21.504   8.668  1.00 10.00      B   
ATOM   4041  CD  GLU   192      -0.048 -21.832   8.112  1.00 10.00      B   
ATOM   4042  OE1 GLU   192      -0.125 -22.567   7.103  1.00 10.00      B   
ATOM   4043  OE2 GLU   192      -1.054 -21.371   8.689  1.00 10.00      B   
ATOM   4044  C   GLU   192       2.728 -18.678   8.712  1.00 10.00      B   
ATOM   4045  O   GLU   192       2.030 -18.231   9.625  1.00 10.00      B   
ATOM   4046  N   ASP   193       4.053 -18.602   8.712  1.00 10.00      B   
ATOM   4047  HN  ASP   193       4.551 -18.994   7.965  1.00 10.00      B   
ATOM   4048  CA  ASP   193       4.793 -17.976   9.805  1.00 10.00      B   
ATOM   4049  CB  ASP   193       6.298 -18.110   9.578  1.00 10.00      B   
ATOM   4050  CG  ASP   193       7.093 -17.861  10.839  1.00 10.00      B   
ATOM   4051  OD1 ASP   193       6.989 -18.679  11.775  1.00 10.00      B   
ATOM   4052  OD2 ASP   193       7.836 -16.857  10.897  1.00 10.00      B   
ATOM   4053  C   ASP   193       4.420 -16.503   9.959  1.00 10.00      B   
ATOM   4054  O   ASP   193       4.151 -16.029  11.064  1.00 10.00      B   
ATOM   4055  N   VAL   194       4.391 -15.789   8.837  1.00 10.00      B   
ATOM   4056  HN  VAL   194       4.605 -16.230   7.990  1.00 10.00      B   
ATOM   4057  CA  VAL   194       4.048 -14.370   8.834  1.00 10.00      B   
ATOM   4058  CB  VAL   194       4.267 -13.741   7.438  1.00 10.00      B   
ATOM   4059  CG1 VAL   194       4.057 -12.233   7.478  1.00 10.00      B   
ATOM   4060  CG2 VAL   194       5.655 -14.075   6.910  1.00 10.00      B   
ATOM   4061  C   VAL   194       2.591 -14.182   9.247  1.00 10.00      B   
ATOM   4062  O   VAL   194       2.242 -13.215   9.926  1.00 10.00      B   
ATOM   4063  N   TYR   195       1.756 -15.130   8.842  1.00 10.00      B   
ATOM   4064  HN  TYR   195       2.112 -15.875   8.307  1.00 10.00      B   
ATOM   4065  CA  TYR   195       0.331 -15.106   9.151  1.00 10.00      B   
ATOM   4066  CB  TYR   195      -0.352 -16.336   8.532  1.00 10.00      B   
ATOM   4067  CG  TYR   195      -1.590 -16.828   9.258  1.00 10.00      B   
ATOM   4068  CD1 TYR   195      -2.800 -16.152   9.158  1.00 10.00      B   
ATOM   4069  CD2 TYR   195      -1.545 -17.978  10.038  1.00 10.00      B   
ATOM   4070  CE1 TYR   195      -3.928 -16.607   9.814  1.00 10.00      B   
ATOM   4071  CE2 TYR   195      -2.667 -18.438  10.698  1.00 10.00      B   
ATOM   4072  CZ  TYR   195      -3.856 -17.750  10.583  1.00 10.00      B   
ATOM   4073  OH  TYR   195      -4.978 -18.209  11.235  1.00 10.00      B   
ATOM   4074  HH  TYR   195      -4.744 -18.487  12.125  1.00 10.00      B   
ATOM   4075  C   TYR   195       0.082 -15.059  10.655  1.00 10.00      B   
ATOM   4076  O   TYR   195      -0.691 -14.232  11.139  1.00 10.00      B   
ATOM   4077  N   ARG   196       0.761 -15.934  11.383  1.00 10.00      B   
ATOM   4078  HN  ARG   196       1.388 -16.542  10.933  1.00 10.00      B   
ATOM   4079  CA  ARG   196       0.602 -16.027  12.828  1.00 10.00      B   
ATOM   4080  CB  ARG   196       1.380 -17.226  13.373  1.00 10.00      B   
ATOM   4081  CG  ARG   196       0.863 -18.563  12.868  1.00 10.00      B   
ATOM   4082  CD  ARG   196       1.825 -19.696  13.179  1.00 10.00      B   
ATOM   4083  NE  ARG   196       1.266 -20.983  12.777  1.00 10.00      B   
ATOM   4084  HE  ARG   196       0.303 -21.135  12.971  1.00 10.00      B   
ATOM   4085  CZ  ARG   196       1.956 -21.952  12.178  1.00 10.00      B   
ATOM   4086  NH1 ARG   196       3.246 -21.786  11.908  1.00 10.00      B   
ATOM   4087 HH11 ARG   196       3.727 -20.900  12.165  1.00 10.00      B   
ATOM   4088 HH12 ARG   196       3.786 -22.546  11.435  1.00 10.00      B   
ATOM   4089  NH2 ARG   196       1.345 -23.085  11.840  1.00 10.00      B   
ATOM   4090 HH21 ARG   196       1.874 -23.853  11.367  1.00 10.00      B   
ATOM   4091 HH22 ARG   196       0.329 -23.211  12.043  1.00 10.00      B   
ATOM   4092  C   ARG   196       1.005 -14.747  13.558  1.00 10.00      B   
ATOM   4093  O   ARG   196       0.392 -14.380  14.561  1.00 10.00      B   
ATOM   4094  N   ASN   197       2.014 -14.060  13.048  1.00 10.00      B   
ATOM   4095  HN  ASN   197       2.454 -14.383  12.231  1.00 10.00      B   
ATOM   4096  CA  ASN   197       2.497 -12.838  13.683  1.00 10.00      B   
ATOM   4097  CB  ASN   197       4.005 -12.679  13.468  1.00 10.00      B   
ATOM   4098  CG  ASN   197       4.823 -13.698  14.238  1.00 10.00      B   
ATOM   4099  OD1 ASN   197       5.184 -14.751  13.710  1.00 10.00      B   
ATOM   4100  ND2 ASN   197       5.117 -13.398  15.494  1.00 10.00      B   
ATOM   4101 HD21 ASN   197       4.792 -12.544  15.856  1.00 10.00      B   
ATOM   4102 HD22 ASN   197       5.649 -14.041  16.012  1.00 10.00      B   
ATOM   4103  C   ASN   197       1.768 -11.584  13.201  1.00 10.00      B   
ATOM   4104  O   ASN   197       1.790 -10.550  13.873  1.00 10.00      B   
ATOM   4105  N   HIS   198       1.113 -11.663  12.052  1.00 10.00      B   
ATOM   4106  HN  HIS   198       1.093 -12.514  11.561  1.00 10.00      B   
ATOM   4107  CA  HIS   198       0.427 -10.492  11.510  1.00 10.00      B   
ATOM   4108  CB  HIS   198       0.804 -10.234  10.048  1.00 10.00      B   
ATOM   4109  CG  HIS   198       2.148  -9.589   9.881  1.00 10.00      B   
ATOM   4110  ND1 HIS   198       2.359  -8.459   9.115  1.00 10.00      B   
ATOM   4111  HD1 HIS   198       1.669  -7.966   8.607  1.00 10.00      B   
ATOM   4112  CD2 HIS   198       3.359  -9.926  10.388  1.00 10.00      B   
ATOM   4113  CE1 HIS   198       3.639  -8.130   9.164  1.00 10.00      B   
ATOM   4114  NE2 HIS   198       4.265  -9.004   9.928  1.00 10.00      B   
ATOM   4115  HE2 HIS   198       5.229  -8.995  10.132  1.00 10.00      B   
ATOM   4116  C   HIS   198      -1.087 -10.503  11.707  1.00 10.00      B   
ATOM   4117  O   HIS   198      -1.676  -9.459  11.990  1.00 10.00      B   
ATOM   4118  N   SER   199      -1.716 -11.666  11.569  1.00 10.00      B   
ATOM   4119  HN  SER   199      -1.199 -12.476  11.364  1.00 10.00      B   
ATOM   4120  CA  SER   199      -3.165 -11.768  11.728  1.00 10.00      B   
ATOM   4121  CB  SER   199      -3.653 -13.192  11.454  1.00 10.00      B   
ATOM   4122  OG  SER   199      -5.072 -13.260  11.435  1.00 10.00      B   
ATOM   4123  HG  SER   199      -5.387 -13.048  10.543  1.00 10.00      B   
ATOM   4124  C   SER   199      -3.603 -11.309  13.116  1.00 10.00      B   
ATOM   4125  O   SER   199      -3.091 -11.783  14.134  1.00 10.00      B   
ATOM   4126  N   ILE   200      -4.539 -10.373  13.148  1.00 10.00      B   
ATOM   4127  HN  ILE   200      -4.886 -10.014  12.303  1.00 10.00      B   
ATOM   4128  CA  ILE   200      -5.045  -9.839  14.405  1.00 10.00      B   
ATOM   4129  CB  ILE   200      -5.163  -8.300  14.360  1.00 10.00      B   
ATOM   4130  CG1 ILE   200      -6.037  -7.856  13.179  1.00 10.00      B   
ATOM   4131  CG2 ILE   200      -3.783  -7.661  14.278  1.00 10.00      B   
ATOM   4132  CD1 ILE   200      -6.402  -6.387  13.206  1.00 10.00      B   
ATOM   4133  C   ILE   200      -6.399 -10.442  14.776  1.00 10.00      B   
ATOM   4134  O   ILE   200      -6.998 -10.079  15.792  1.00 10.00      B   
ATOM   4135  N   PHE   201      -6.880 -11.371  13.966  1.00 10.00      B   
ATOM   4136  HN  PHE   201      -6.361 -11.644  13.180  1.00 10.00      B   
ATOM   4137  CA  PHE   201      -8.169 -11.993  14.231  1.00 10.00      B   
ATOM   4138  CB  PHE   201      -9.252 -11.405  13.323  1.00 10.00      B   
ATOM   4139  CG  PHE   201     -10.629 -11.951  13.574  1.00 10.00      B   
ATOM   4140  CD1 PHE   201     -11.264 -11.740  14.788  1.00 10.00      B   
ATOM   4141  CD2 PHE   201     -11.288 -12.675  12.593  1.00 10.00      B   
ATOM   4142  CE1 PHE   201     -12.528 -12.243  15.019  1.00 10.00      B   
ATOM   4143  CE2 PHE   201     -12.553 -13.181  12.817  1.00 10.00      B   
ATOM   4144  CZ  PHE   201     -13.174 -12.964  14.032  1.00 10.00      B   
ATOM   4145  C   PHE   201      -8.119 -13.511  14.097  1.00 10.00      B   
ATOM   4146  O   PHE   201      -8.202 -14.228  15.094  1.00 10.00      B   
ATOM   4147  N   LEU   202      -7.967 -13.987  12.865  1.00 10.00      B   
ATOM   4148  HN  LEU   202      -7.880 -13.355  12.116  1.00 10.00      B   
ATOM   4149  CA  LEU   202      -7.933 -15.419  12.585  1.00 10.00      B   
ATOM   4150  CB  LEU   202      -7.724 -15.677  11.090  1.00 10.00      B   
ATOM   4151  CG  LEU   202      -7.925 -17.120  10.618  1.00 10.00      B   
ATOM   4152  CD1 LEU   202      -9.323 -17.611  10.961  1.00 10.00      B   
ATOM   4153  CD2 LEU   202      -7.672 -17.231   9.124  1.00 10.00      B   
ATOM   4154  C   LEU   202      -6.886 -16.157  13.417  1.00 10.00      B   
ATOM   4155  O   LEU   202      -7.193 -17.166  14.048  1.00 10.00      B   
ATOM   4156  N   ALA   203      -5.662 -15.642  13.440  1.00 10.00      B   
ATOM   4157  HN  ALA   203      -5.475 -14.825  12.926  1.00 10.00      B   
ATOM   4158  CA  ALA   203      -4.583 -16.277  14.198  1.00 10.00      B   
ATOM   4159  CB  ALA   203      -3.256 -15.582  13.936  1.00 10.00      B   
ATOM   4160  C   ALA   203      -4.874 -16.314  15.698  1.00 10.00      B   
ATOM   4161  O   ALA   203      -4.476 -17.248  16.394  1.00 10.00      B   
ATOM   4162  N   ASP   204      -5.575 -15.303  16.187  1.00 10.00      B   
ATOM   4163  HN  ASP   204      -5.889 -14.603  15.579  1.00 10.00      B   
ATOM   4164  CA  ASP   204      -5.901 -15.211  17.606  1.00 10.00      B   
ATOM   4165  CB  ASP   204      -6.356 -13.790  17.956  1.00 10.00      B   
ATOM   4166  CG  ASP   204      -6.853 -13.646  19.383  1.00 10.00      B   
ATOM   4167  OD1 ASP   204      -6.041 -13.786  20.325  1.00 10.00      B   
ATOM   4168  OD2 ASP   204      -8.054 -13.354  19.569  1.00 10.00      B   
ATOM   4169  C   ASP   204      -6.964 -16.224  18.015  1.00 10.00      B   
ATOM   4170  O   ASP   204      -6.767 -16.995  18.955  1.00 10.00      B   
ATOM   4171  N   ILE   205      -8.072 -16.243  17.283  1.00 10.00      B   
ATOM   4172  HN  ILE   205      -8.150 -15.631  16.518  1.00 10.00      B   
ATOM   4173  CA  ILE   205      -9.181 -17.143  17.587  1.00 10.00      B   
ATOM   4174  CB  ILE   205     -10.504 -16.681  16.933  1.00 10.00      B   
ATOM   4175  CG1 ILE   205     -10.390 -16.683  15.404  1.00 10.00      B   
ATOM   4176  CG2 ILE   205     -10.900 -15.303  17.447  1.00 10.00      B   
ATOM   4177  CD1 ILE   205     -11.708 -16.469  14.692  1.00 10.00      B   
ATOM   4178  C   ILE   205      -8.904 -18.598  17.204  1.00 10.00      B   
ATOM   4179  O   ILE   205      -9.636 -19.495  17.619  1.00 10.00      B   
ATOM   4180  N   ASN   206      -7.865 -18.832  16.408  1.00 10.00      B   
ATOM   4181  HN  ASN   206      -7.323 -18.079  16.090  1.00 10.00      B   
ATOM   4182  CA  ASN   206      -7.525 -20.191  15.985  1.00 10.00      B   
ATOM   4183  CB  ASN   206      -7.237 -20.259  14.483  1.00 10.00      B   
ATOM   4184  CG  ASN   206      -8.426 -20.751  13.676  1.00 10.00      B   
ATOM   4185  OD1 ASN   206      -9.581 -20.553  14.059  1.00 10.00      B   
ATOM   4186  ND2 ASN   206      -8.151 -21.401  12.554  1.00 10.00      B   
ATOM   4187 HD21 ASN   206      -7.208 -21.531  12.311  1.00 10.00      B   
ATOM   4188 HD22 ASN   206      -8.899 -21.723  12.008  1.00 10.00      B   
ATOM   4189  C   ASN   206      -6.358 -20.765  16.778  1.00 10.00      B   
ATOM   4190  O   ASN   206      -5.838 -21.830  16.443  1.00 10.00      B   
ATOM   4191  N   GLN   207      -5.955 -20.053  17.832  1.00 10.00      B   
ATOM   4192  HN  GLN   207      -6.415 -19.208  18.036  1.00 10.00      B   
ATOM   4193  CA  GLN   207      -4.852 -20.485  18.695  1.00 10.00      B   
ATOM   4194  CB  GLN   207      -5.186 -21.809  19.399  1.00 10.00      B   
ATOM   4195  CG  GLN   207      -6.573 -21.887  20.015  1.00 10.00      B   
ATOM   4196  CD  GLN   207      -6.666 -21.213  21.367  1.00 10.00      B   
ATOM   4197  OE1 GLN   207      -6.086 -20.154  21.591  1.00 10.00      B   
ATOM   4198  NE2 GLN   207      -7.378 -21.843  22.286  1.00 10.00      B   
ATOM   4199 HE21 GLN   207      -7.796 -22.699  22.042  1.00 10.00      B   
ATOM   4200 HE22 GLN   207      -7.459 -21.433  23.176  1.00 10.00      B   
ATOM   4201  C   GLN   207      -3.551 -20.643  17.911  1.00 10.00      B   
ATOM   4202  O   GLN   207      -2.805 -21.599  18.120  1.00 10.00      B   
ATOM   4203  N   GLU   208      -3.275 -19.703  17.019  1.00 10.00      B   
ATOM   4204  HN  GLU   208      -3.896 -18.948  16.907  1.00 10.00      B   
ATOM   4205  CA  GLU   208      -2.068 -19.762  16.209  1.00 10.00      B   
ATOM   4206  CB  GLU   208      -2.345 -19.280  14.783  1.00 10.00      B   
ATOM   4207  CG  GLU   208      -3.124 -20.267  13.929  1.00 10.00      B   
ATOM   4208  CD  GLU   208      -2.416 -21.599  13.783  1.00 10.00      B   
ATOM   4209  OE1 GLU   208      -1.201 -21.608  13.492  1.00 10.00      B   
ATOM   4210  OE2 GLU   208      -3.072 -22.648  13.958  1.00 10.00      B   
ATOM   4211  C   GLU   208      -0.933 -18.958  16.829  1.00 10.00      B   
ATOM   4212  O   GLU   208       0.223 -19.102  16.435  1.00 10.00      B   
ATOM   4213  N   ARG   209      -1.264 -18.116  17.800  1.00 10.00      B   
ATOM   4214  HN  ARG   209      -2.206 -18.050  18.081  1.00 10.00      B   
ATOM   4215  CA  ARG   209      -0.264 -17.290  18.466  1.00 10.00      B   
ATOM   4216  CB  ARG   209      -0.349 -15.841  17.971  1.00 10.00      B   
ATOM   4217  CG  ARG   209       0.894 -15.008  18.246  1.00 10.00      B   
ATOM   4218  CD  ARG   209       0.795 -13.632  17.607  1.00 10.00      B   
ATOM   4219  NE  ARG   209      -0.379 -12.894  18.069  1.00 10.00      B   
ATOM   4220  HE  ARG   209      -0.534 -12.862  19.043  1.00 10.00      B   
ATOM   4221  CZ  ARG   209      -1.237 -12.278  17.259  1.00 10.00      B   
ATOM   4222  NH1 ARG   209      -1.057 -12.318  15.944  1.00 10.00      B   
ATOM   4223 HH11 ARG   209      -0.243 -12.833  15.543  1.00 10.00      B   
ATOM   4224 HH12 ARG   209      -1.733 -11.838  15.303  1.00 10.00      B   
ATOM   4225  NH2 ARG   209      -2.280 -11.634  17.765  1.00 10.00      B   
ATOM   4226 HH21 ARG   209      -2.955 -11.144  17.138  1.00 10.00      B   
ATOM   4227 HH22 ARG   209      -2.434 -11.617  18.799  1.00 10.00      B   
ATOM   4228  C   ARG   209      -0.431 -17.367  19.981  1.00 10.00      B   
ATOM   4229  O   ARG   209      -0.407 -16.354  20.687  1.00 10.00      B   
ATOM   4230  N   GLY   210      -0.605 -18.579  20.477  1.00 10.00      B   
ATOM   4231  HN  GLY   210      -0.632 -19.350  19.870  1.00 10.00      B   
ATOM   4232  CA  GLY   210      -0.770 -18.776  21.897  1.00 10.00      B   
ATOM   4233  C   GLY   210      -2.062 -19.484  22.213  1.00 10.00      B   
ATOM   4234  O   GLY   210      -3.145 -18.932  22.002  1.00 10.00      B   
ATOM   4235  N   ILE   211      -1.948 -20.707  22.705  1.00 10.00      B   
ATOM   4236  HN  ILE   211      -1.051 -21.082  22.847  1.00 10.00      B   
ATOM   4237  CA  ILE   211      -3.113 -21.507  23.052  1.00 10.00      B   
ATOM   4238  CB  ILE   211      -2.733 -22.971  23.356  1.00 10.00      B   
ATOM   4239  CG1 ILE   211      -1.745 -23.503  22.313  1.00 10.00      B   
ATOM   4240  CG2 ILE   211      -3.982 -23.842  23.400  1.00 10.00      B   
ATOM   4241  CD1 ILE   211      -1.141 -24.844  22.675  1.00 10.00      B   
ATOM   4242  C   ILE   211      -3.810 -20.921  24.272  1.00 10.00      B   
ATOM   4243  O   ILE   211      -3.369 -21.121  25.407  1.00 10.00      B   
ATOM   4244  N   ASN   212      -4.880 -20.185  24.026  1.00 10.00      B   
ATOM   4245  HN  ASN   212      -5.171 -20.062  23.092  1.00 10.00      B   
ATOM   4246  CA  ASN   212      -5.649 -19.565  25.091  1.00 10.00      B   
ATOM   4247  CB  ASN   212      -6.346 -18.303  24.572  1.00 10.00      B   
ATOM   4248  CG  ASN   212      -6.949 -17.458  25.677  1.00 10.00      B   
ATOM   4249  OD1 ASN   212      -7.475 -17.978  26.659  1.00 10.00      B   
ATOM   4250  ND2 ASN   212      -6.876 -16.145  25.524  1.00 10.00      B   
ATOM   4251 HD21 ASN   212      -6.444 -15.794  24.715  1.00 10.00      B   
ATOM   4252 HD22 ASN   212      -7.251 -15.576  26.231  1.00 10.00      B   
ATOM   4253  C   ASN   212      -6.669 -20.557  25.629  1.00 10.00      B   
ATOM   4254  O   ASN   212      -7.565 -20.995  24.903  1.00 10.00      B   
ATOM   4255  N   GLU   213      -6.528 -20.905  26.900  1.00 10.00      B   
ATOM   4256  HN  GLU   213      -5.802 -20.500  27.425  1.00 10.00      B   
ATOM   4257  CA  GLU   213      -7.415 -21.863  27.548  1.00 10.00      B   
ATOM   4258  CB  GLU   213      -6.998 -22.064  29.005  1.00 10.00      B   
ATOM   4259  CG  GLU   213      -7.206 -23.477  29.523  1.00 10.00      B   
ATOM   4260  CD  GLU   213      -6.114 -24.426  29.079  1.00 10.00      B   
ATOM   4261  OE1 GLU   213      -5.204 -24.706  29.885  1.00 10.00      B   
ATOM   4262  OE2 GLU   213      -6.160 -24.903  27.925  1.00 10.00      B   
ATOM   4263  C   GLU   213      -8.879 -21.424  27.478  1.00 10.00      B   
ATOM   4264  O   GLU   213      -9.775 -22.249  27.300  1.00 10.00      B   
ATOM   4265  N   SER   214      -9.114 -20.124  27.601  1.00 10.00      B   
ATOM   4266  HN  SER   214      -8.356 -19.508  27.719  1.00 10.00      B   
ATOM   4267  CA  SER   214     -10.465 -19.581  27.562  1.00 10.00      B   
ATOM   4268  CB  SER   214     -10.440 -18.082  27.863  1.00 10.00      B   
ATOM   4269  OG  SER   214      -9.624 -17.813  28.993  1.00 10.00      B   
ATOM   4270  HG  SER   214      -9.956 -18.312  29.749  1.00 10.00      B   
ATOM   4271  C   SER   214     -11.143 -19.854  26.220  1.00 10.00      B   
ATOM   4272  O   SER   214     -12.334 -20.147  26.167  1.00 10.00      B   
ATOM   4273  N   TYR   215     -10.375 -19.795  25.139  1.00 10.00      B   
ATOM   4274  HN  TYR   215      -9.419 -19.595  25.239  1.00 10.00      B   
ATOM   4275  CA  TYR   215     -10.927 -20.032  23.806  1.00 10.00      B   
ATOM   4276  CB  TYR   215      -9.912 -19.685  22.715  1.00 10.00      B   
ATOM   4277  CG  TYR   215      -9.840 -18.209  22.385  1.00 10.00      B   
ATOM   4278  CD1 TYR   215     -10.961 -17.399  22.492  1.00 10.00      B   
ATOM   4279  CD2 TYR   215      -8.653 -17.629  21.956  1.00 10.00      B   
ATOM   4280  CE1 TYR   215     -10.905 -16.053  22.185  1.00 10.00      B   
ATOM   4281  CE2 TYR   215      -8.586 -16.283  21.648  1.00 10.00      B   
ATOM   4282  CZ  TYR   215      -9.715 -15.500  21.762  1.00 10.00      B   
ATOM   4283  OH  TYR   215      -9.654 -14.162  21.451  1.00 10.00      B   
ATOM   4284  HH  TYR   215      -8.958 -14.019  20.781  1.00 10.00      B   
ATOM   4285  C   TYR   215     -11.417 -21.469  23.648  1.00 10.00      B   
ATOM   4286  O   TYR   215     -12.355 -21.737  22.896  1.00 10.00      B   
ATOM   4287  N   LYS   216     -10.787 -22.384  24.367  1.00 10.00      B   
ATOM   4288  HN  LYS   216     -10.055 -22.107  24.958  1.00 10.00      B   
ATOM   4289  CA  LYS   216     -11.159 -23.789  24.306  1.00 10.00      B   
ATOM   4290  CB  LYS   216      -9.932 -24.670  24.561  1.00 10.00      B   
ATOM   4291  CG  LYS   216     -10.192 -26.159  24.413  1.00 10.00      B   
ATOM   4292  CD  LYS   216      -8.898 -26.953  24.404  1.00 10.00      B   
ATOM   4293  CE  LYS   216      -9.167 -28.421  24.119  1.00 10.00      B   
ATOM   4294  NZ  LYS   216      -7.913 -29.202  23.964  1.00 10.00      B   
ATOM   4295  HZ1 LYS   216      -7.127 -28.577  23.692  1.00 10.00      B   
ATOM   4296  HZ2 LYS   216      -8.035 -29.928  23.220  1.00 10.00      B   
ATOM   4297  HZ3 LYS   216      -7.676 -29.679  24.857  1.00 10.00      B   
ATOM   4298  C   LYS   216     -12.259 -24.103  25.317  1.00 10.00      B   
ATOM   4299  O   LYS   216     -13.211 -24.824  25.013  1.00 10.00      B   
ATOM   4300  N   LYS   217     -12.126 -23.540  26.511  1.00 10.00      B   
ATOM   4301  HN  LYS   217     -11.344 -22.969  26.683  1.00 10.00      B   
ATOM   4302  CA  LYS   217     -13.091 -23.758  27.584  1.00 10.00      B   
ATOM   4303  CB  LYS   217     -12.549 -23.208  28.904  1.00 10.00      B   
ATOM   4304  CG  LYS   217     -13.278 -23.719  30.136  1.00 10.00      B   
ATOM   4305  CD  LYS   217     -12.734 -23.095  31.410  1.00 10.00      B   
ATOM   4306  CE  LYS   217     -11.289 -23.501  31.665  1.00 10.00      B   
ATOM   4307  NZ  LYS   217     -10.839 -23.120  33.030  1.00 10.00      B   
ATOM   4308  HZ1 LYS   217     -11.404 -23.622  33.747  1.00 10.00      B   
ATOM   4309  HZ2 LYS   217     -10.950 -22.097  33.175  1.00 10.00      B   
ATOM   4310  HZ3 LYS   217      -9.838 -23.367  33.163  1.00 10.00      B   
ATOM   4311  C   LYS   217     -14.452 -23.137  27.267  1.00 10.00      B   
ATOM   4312  O   LYS   217     -15.492 -23.665  27.663  1.00 10.00      B   
ATOM   4313  N   ASN   218     -14.443 -22.018  26.549  1.00 10.00      B   
ATOM   4314  HN  ASN   218     -13.585 -21.637  26.262  1.00 10.00      B   
ATOM   4315  CA  ASN   218     -15.686 -21.337  26.188  1.00 10.00      B   
ATOM   4316  CB  ASN   218     -15.440 -19.885  25.759  1.00 10.00      B   
ATOM   4317  CG  ASN   218     -15.206 -18.949  26.933  1.00 10.00      B   
ATOM   4318  OD1 ASN   218     -15.656 -19.205  28.052  1.00 10.00      B   
ATOM   4319  ND2 ASN   218     -14.509 -17.851  26.689  1.00 10.00      B   
ATOM   4320 HD21 ASN   218     -14.186 -17.698  25.772  1.00 10.00      B   
ATOM   4321 HD22 ASN   218     -14.335 -17.236  27.435  1.00 10.00      B   
ATOM   4322  C   ASN   218     -16.436 -22.094  25.099  1.00 10.00      B   
ATOM   4323  O   ASN   218     -17.594 -21.797  24.805  1.00 10.00      B   
ATOM   4324  N   LEU   219     -15.775 -23.079  24.503  1.00 10.00      B   
ATOM   4325  HN  LEU   219     -14.855 -23.278  24.781  1.00 10.00      B   
ATOM   4326  CA  LEU   219     -16.393 -23.882  23.461  1.00 10.00      B   
ATOM   4327  CB  LEU   219     -15.347 -24.429  22.486  1.00 10.00      B   
ATOM   4328  CG  LEU   219     -15.900 -25.081  21.217  1.00 10.00      B   
ATOM   4329  CD1 LEU   219     -16.435 -24.027  20.260  1.00 10.00      B   
ATOM   4330  CD2 LEU   219     -14.839 -25.936  20.546  1.00 10.00      B   
ATOM   4331  C   LEU   219     -17.194 -25.022  24.086  1.00 10.00      B   
ATOM   4332  O   LEU   219     -16.811 -26.190  24.013  1.00 10.00      B   
ATOM   4333  N   ALA   221     -18.293 -24.664  24.724  1.00 10.00      B   
ATOM   4334  HN  ALA   221     -18.531 -23.712  24.763  1.00 10.00      B   
ATOM   4335  CA  ALA   221     -19.158 -25.636  25.366  1.00 10.00      B   
ATOM   4336  CB  ALA   221     -19.331 -25.295  26.836  1.00 10.00      B   
ATOM   4337  C   ALA   221     -20.501 -25.669  24.658  1.00 10.00      B   
ATOM   4338  O   ALA   221     -21.556 -25.558  25.282  1.00 10.00      B   
ATOM   4339  N   LEU   222     -20.452 -25.812  23.344  1.00 10.00      B   
ATOM   4340  HN  LEU   222     -19.578 -25.917  22.904  1.00 10.00      B   
ATOM   4341  CA  LEU   222     -21.657 -25.848  22.539  1.00 10.00      B   
ATOM   4342  CB  LEU   222     -21.356 -25.424  21.099  1.00 10.00      B   
ATOM   4343  CG  LEU   222     -20.698 -24.053  20.928  1.00 10.00      B   
ATOM   4344  CD1 LEU   222     -20.345 -23.808  19.469  1.00 10.00      B   
ATOM   4345  CD2 LEU   222     -21.604 -22.951  21.453  1.00 10.00      B   
ATOM   4346  C   LEU   222     -22.277 -27.237  22.560  1.00 10.00      B   
ATOM   4347  O   LEU   222     -21.591 -28.235  22.779  1.00 10.00      B   
ATOM   4348  N   LYS   223     -23.577 -27.290  22.344  1.00 10.00      B   
ATOM   4349  HN  LYS   223     -24.071 -26.450  22.181  1.00 10.00      B   
ATOM   4350  CA  LYS   223     -24.302 -28.548  22.335  1.00 10.00      B   
ATOM   4351  CB  LYS   223     -25.780 -28.283  22.621  1.00 10.00      B   
ATOM   4352  CG  LYS   223     -26.580 -29.507  23.025  1.00 10.00      B   
ATOM   4353  CD  LYS   223     -28.039 -29.139  23.238  1.00 10.00      B   
ATOM   4354  CE  LYS   223     -28.823 -30.288  23.846  1.00 10.00      B   
ATOM   4355  NZ  LYS   223     -30.267 -29.964  23.987  1.00 10.00      B   
ATOM   4356  HZ1 LYS   223     -30.712 -29.890  23.051  1.00 10.00      B   
ATOM   4357  HZ2 LYS   223     -30.385 -29.060  24.486  1.00 10.00      B   
ATOM   4358  HZ3 LYS   223     -30.746 -30.709  24.532  1.00 10.00      B   
ATOM   4359  C   LYS   223     -24.150 -29.225  20.980  1.00 10.00      B   
ATOM   4360  O   LYS   223     -23.880 -30.423  20.897  1.00 10.00      B   
ATOM   4361  N   LYS   224     -24.320 -28.444  19.923  1.00 10.00      B   
ATOM   4362  HN  LYS   224     -24.523 -27.493  20.058  1.00 10.00      B   
ATOM   4363  CA  LYS   224     -24.205 -28.954  18.566  1.00 10.00      B   
ATOM   4364  CB  LYS   224     -25.592 -29.258  17.988  1.00 10.00      B   
ATOM   4365  CG  LYS   224     -25.804 -30.708  17.577  1.00 10.00      B   
ATOM   4366  CD  LYS   224     -26.085 -31.596  18.779  1.00 10.00      B   
ATOM   4367  CE  LYS   224     -26.313 -33.042  18.363  1.00 10.00      B   
ATOM   4368  NZ  LYS   224     -25.054 -33.709  17.934  1.00 10.00      B   
ATOM   4369  HZ1 LYS   224     -25.261 -34.657  17.557  1.00 10.00      B   
ATOM   4370  HZ2 LYS   224     -24.406 -33.805  18.741  1.00 10.00      B   
ATOM   4371  HZ3 LYS   224     -24.587 -33.149  17.195  1.00 10.00      B   
ATOM   4372  C   LYS   224     -23.487 -27.947  17.678  1.00 10.00      B   
ATOM   4373  O   LYS   224     -23.956 -26.821  17.500  1.00 10.00      B   
ATOM   4374  N   PHE   225     -22.340 -28.342  17.148  1.00 10.00      B   
ATOM   4375  HN  PHE   225     -21.998 -29.238  17.356  1.00 10.00      B   
ATOM   4376  CA  PHE   225     -21.569 -27.477  16.269  1.00 10.00      B   
ATOM   4377  CB  PHE   225     -20.128 -27.334  16.771  1.00 10.00      B   
ATOM   4378  CG  PHE   225     -19.272 -26.421  15.935  1.00 10.00      B   
ATOM   4379  CD1 PHE   225     -19.608 -25.087  15.771  1.00 10.00      B   
ATOM   4380  CD2 PHE   225     -18.130 -26.898  15.312  1.00 10.00      B   
ATOM   4381  CE1 PHE   225     -18.821 -24.246  15.004  1.00 10.00      B   
ATOM   4382  CE2 PHE   225     -17.339 -26.063  14.543  1.00 10.00      B   
ATOM   4383  CZ  PHE   225     -17.686 -24.735  14.388  1.00 10.00      B   
ATOM   4384  C   PHE   225     -21.584 -28.022  14.846  1.00 10.00      B   
ATOM   4385  O   PHE   225     -21.099 -29.126  14.587  1.00 10.00      B   
ATOM   4386  N   VAL   226     -22.164 -27.254  13.934  1.00 10.00      B   
ATOM   4387  HN  VAL   226     -22.550 -26.392  14.210  1.00 10.00      B   
ATOM   4388  CA  VAL   226     -22.245 -27.651  12.532  1.00 10.00      B   
ATOM   4389  CB  VAL   226     -23.698 -27.971  12.112  1.00 10.00      B   
ATOM   4390  CG1 VAL   226     -23.762 -28.383  10.648  1.00 10.00      B   
ATOM   4391  CG2 VAL   226     -24.285 -29.063  12.995  1.00 10.00      B   
ATOM   4392  C   VAL   226     -21.695 -26.546  11.636  1.00 10.00      B   
ATOM   4393  O   VAL   226     -21.767 -25.365  11.984  1.00 10.00      B   
ATOM   4394  N   VAL   228     -21.936 -27.178   7.346  1.00 10.00      B   
ATOM   4395  HN  VAL   228     -21.015 -26.869   7.499  1.00 10.00      B   
ATOM   4396  CA  VAL   228     -22.525 -27.004   6.026  1.00 10.00      B   
ATOM   4397  CB  VAL   228     -23.546 -25.845   6.007  1.00 10.00      B   
ATOM   4398  CG1 VAL   228     -24.210 -25.734   4.641  1.00 10.00      B   
ATOM   4399  CG2 VAL   228     -24.591 -26.032   7.098  1.00 10.00      B   
ATOM   4400  C   VAL   228     -21.435 -26.735   4.993  1.00 10.00      B   
ATOM   4401  O   VAL   228     -20.645 -25.802   5.146  1.00 10.00      B   
ATOM   4402  N   LYS   229     -21.386 -27.576   3.967  1.00 10.00      B   
ATOM   4403  HN  LYS   229     -22.030 -28.313   3.928  1.00 10.00      B   
ATOM   4404  CA  LYS   229     -20.404 -27.445   2.900  1.00 10.00      B   
ATOM   4405  CB  LYS   229     -19.420 -28.621   2.941  1.00 10.00      B   
ATOM   4406  CG  LYS   229     -18.384 -28.616   1.827  1.00 10.00      B   
ATOM   4407  CD  LYS   229     -17.565 -29.897   1.817  1.00 10.00      B   
ATOM   4408  CE  LYS   229     -16.413 -29.800   0.830  1.00 10.00      B   
ATOM   4409  NZ  LYS   229     -15.680 -31.085   0.691  1.00 10.00      B   
ATOM   4410  HZ1 LYS   229     -14.852 -30.960   0.073  1.00 10.00      B   
ATOM   4411  HZ2 LYS   229     -16.298 -31.810   0.274  1.00 10.00      B   
ATOM   4412  HZ3 LYS   229     -15.357 -31.417   1.621  1.00 10.00      B   
ATOM   4413  C   LYS   229     -21.097 -27.416   1.545  1.00 10.00      B   
ATOM   4414  O   LYS   229     -21.985 -28.233   1.276  1.00 10.00      B   
ATOM   4415  N   PHE   230     -20.700 -26.479   0.698  1.00 10.00      B   
ATOM   4416  HN  PHE   230     -19.988 -25.848   0.975  1.00 10.00      B   
ATOM   4417  CA  PHE   230     -21.281 -26.362  -0.631  1.00 10.00      B   
ATOM   4418  CB  PHE   230     -21.477 -24.899  -1.028  1.00 10.00      B   
ATOM   4419  CG  PHE   230     -22.468 -24.182  -0.154  1.00 10.00      B   
ATOM   4420  CD1 PHE   230     -23.811 -24.522  -0.186  1.00 10.00      B   
ATOM   4421  CD2 PHE   230     -22.057 -23.179   0.707  1.00 10.00      B   
ATOM   4422  CE1 PHE   230     -24.724 -23.876   0.626  1.00 10.00      B   
ATOM   4423  CE2 PHE   230     -22.964 -22.526   1.519  1.00 10.00      B   
ATOM   4424  CZ  PHE   230     -24.300 -22.876   1.480  1.00 10.00      B   
ATOM   4425  C   PHE   230     -20.438 -27.116  -1.652  1.00 10.00      B   
ATOM   4426  O   PHE   230     -19.271 -26.799  -1.879  1.00 10.00      B   
ATOM   4427  N   LEU   231     -21.041 -28.123  -2.266  1.00 10.00      B   
ATOM   4428  HN  LEU   231     -21.984 -28.315  -2.055  1.00 10.00      B   
ATOM   4429  CA  LEU   231     -20.348 -28.958  -3.238  1.00 10.00      B   
ATOM   4430  CB  LEU   231     -21.109 -30.265  -3.459  1.00 10.00      B   
ATOM   4431  CG  LEU   231     -21.334 -31.123  -2.210  1.00 10.00      B   
ATOM   4432  CD1 LEU   231     -22.211 -32.325  -2.528  1.00 10.00      B   
ATOM   4433  CD2 LEU   231     -20.005 -31.567  -1.616  1.00 10.00      B   
ATOM   4434  C   LEU   231     -20.089 -28.250  -4.567  1.00 10.00      B   
ATOM   4435  O   LEU   231     -19.240 -28.681  -5.345  1.00 10.00      B   
ATOM   4436  N   ASN   232     -20.811 -27.171  -4.834  1.00 10.00      B   
ATOM   4437  HN  ASN   232     -21.473 -26.859  -4.181  1.00 10.00      B   
ATOM   4438  CA  ASN   232     -20.634 -26.433  -6.085  1.00 10.00      B   
ATOM   4439  CB  ASN   232     -21.856 -26.593  -6.995  1.00 10.00      B   
ATOM   4440  CG  ASN   232     -22.147 -28.035  -7.355  1.00 10.00      B   
ATOM   4441  OD1 ASN   232     -22.839 -28.742  -6.618  1.00 10.00      B   
ATOM   4442  ND2 ASN   232     -21.630 -28.483  -8.489  1.00 10.00      B   
ATOM   4443 HD21 ASN   232     -21.095 -27.865  -9.032  1.00 10.00      B   
ATOM   4444 HD22 ASN   232     -21.807 -29.414  -8.744  1.00 10.00      B   
ATOM   4445  C   ASN   232     -20.377 -24.961  -5.808  1.00 10.00      B   
ATOM   4446  O   ASN   232     -20.830 -24.087  -6.548  1.00 10.00      B   
ATOM   4447  N   ASP   233     -19.637 -24.695  -4.744  1.00 10.00      B   
ATOM   4448  HN  ASP   233     -19.291 -25.437  -4.207  1.00 10.00      B   
ATOM   4449  CA  ASP   233     -19.324 -23.324  -4.353  1.00 10.00      B   
ATOM   4450  CB  ASP   233     -18.882 -23.259  -2.890  1.00 10.00      B   
ATOM   4451  CG  ASP   233     -18.764 -21.837  -2.376  1.00 10.00      B   
ATOM   4452  OD1 ASP   233     -17.725 -21.192  -2.624  1.00 10.00      B   
ATOM   4453  OD2 ASP   233     -19.716 -21.355  -1.732  1.00 10.00      B   
ATOM   4454  C   ASP   233     -18.253 -22.711  -5.249  1.00 10.00      B   
ATOM   4455  O   ASP   233     -17.281 -23.375  -5.626  1.00 10.00      B   
ATOM   4456  N   SER   234     -18.445 -21.447  -5.596  1.00 10.00      B   
ATOM   4457  HN  SER   234     -19.245 -20.981  -5.274  1.00 10.00      B   
ATOM   4458  CA  SER   234     -17.500 -20.726  -6.440  1.00 10.00      B   
ATOM   4459  CB  SER   234     -18.095 -20.521  -7.833  1.00 10.00      B   
ATOM   4460  OG  SER   234     -19.083 -21.498  -8.120  1.00 10.00      B   
ATOM   4461  HG  SER   234     -19.835 -21.383  -7.513  1.00 10.00      B   
ATOM   4462  C   SER   234     -17.173 -19.374  -5.810  1.00 10.00      B   
ATOM   4463  O   SER   234     -16.844 -18.406  -6.502  1.00 10.00      B   
ATOM   4464  N   ILE   235     -17.263 -19.326  -4.489  1.00 10.00      B   
ATOM   4465  HN  ILE   235     -17.498 -20.151  -3.996  1.00 10.00      B   
ATOM   4466  CA  ILE   235     -17.007 -18.108  -3.735  1.00 10.00      B   
ATOM   4467  CB  ILE   235     -18.254 -17.706  -2.907  1.00 10.00      B   
ATOM   4468  CG1 ILE   235     -19.437 -17.364  -3.822  1.00 10.00      B   
ATOM   4469  CG2 ILE   235     -17.951 -16.549  -1.963  1.00 10.00      B   
ATOM   4470  CD1 ILE   235     -19.247 -16.095  -4.625  1.00 10.00      B   
ATOM   4471  C   ILE   235     -15.831 -18.309  -2.783  1.00 10.00      B   
ATOM   4472  O   ILE   235     -14.920 -17.481  -2.713  1.00 10.00      B   
ATOM   4473  N   VAL   236     -15.851 -19.422  -2.070  1.00 10.00      B   
ATOM   4474  HN  VAL   236     -16.587 -20.068  -2.211  1.00 10.00      B   
ATOM   4475  CA  VAL   236     -14.815 -19.737  -1.101  1.00 10.00      B   
ATOM   4476  CB  VAL   236     -15.388 -20.554   0.079  1.00 10.00      B   
ATOM   4477  CG1 VAL   236     -14.387 -20.641   1.222  1.00 10.00      B   
ATOM   4478  CG2 VAL   236     -16.700 -19.955   0.565  1.00 10.00      B   
ATOM   4479  C   VAL   236     -13.664 -20.510  -1.740  1.00 10.00      B   
ATOM   4480  O   VAL   236     -13.874 -21.479  -2.470  1.00 10.00      B   
ATOM   4481  N   ASP   237     -12.448 -20.065  -1.469  1.00 10.00      B   
ATOM   4482  HN  ASP   237     -12.345 -19.274  -0.905  1.00 10.00      B   
ATOM   4483  CA  ASP   237     -11.260 -20.718  -1.989  1.00 10.00      B   
ATOM   4484  CB  ASP   237     -10.694 -19.969  -3.197  1.00 10.00      B   
ATOM   4485  CG  ASP   237      -9.603 -20.746  -3.914  1.00 10.00      B   
ATOM   4486  OD1 ASP   237      -8.972 -20.177  -4.833  1.00 10.00      B   
ATOM   4487  OD2 ASP   237      -9.385 -21.931  -3.576  1.00 10.00      B   
ATOM   4488  C   ASP   237     -10.210 -20.827  -0.894  1.00 10.00      B   
ATOM   4489  O   ASP   237      -9.614 -19.825  -0.492  1.00 10.00      B   
ATOM   4490  N   PRO   238      -9.985 -22.045  -0.380  1.00 10.00      B   
ATOM   4491  CA  PRO   238     -10.696 -23.243  -0.827  1.00 10.00      B   
ATOM   4492  CB  PRO   238      -9.711 -24.353  -0.477  1.00 10.00      B   
ATOM   4493  CG  PRO   238      -9.007 -23.859   0.746  1.00 10.00      B   
ATOM   4494  CD  PRO   238      -9.003 -22.351   0.674  1.00 10.00      B   
ATOM   4495  C   PRO   238     -12.019 -23.454  -0.085  1.00 10.00      B   
ATOM   4496  O   PRO   238     -12.176 -23.035   1.065  1.00 10.00      B   
ATOM   4497  N   VAL   239     -12.959 -24.118  -0.753  1.00 10.00      B   
ATOM   4498  HN  VAL   239     -12.766 -24.419  -1.668  1.00 10.00      B   
ATOM   4499  CA  VAL   239     -14.280 -24.397  -0.183  1.00 10.00      B   
ATOM   4500  CB  VAL   239     -15.186 -25.134  -1.194  1.00 10.00      B   
ATOM   4501  CG1 VAL   239     -16.617 -25.209  -0.686  1.00 10.00      B   
ATOM   4502  CG2 VAL   239     -15.139 -24.462  -2.558  1.00 10.00      B   
ATOM   4503  C   VAL   239     -14.176 -25.231   1.096  1.00 10.00      B   
ATOM   4504  O   VAL   239     -15.048 -25.173   1.961  1.00 10.00      B   
ATOM   4505  N   ASP   240     -13.089 -25.985   1.222  1.00 10.00      B   
ATOM   4506  HN  ASP   240     -12.421 -25.972   0.508  1.00 10.00      B   
ATOM   4507  CA  ASP   240     -12.858 -26.840   2.388  1.00 10.00      B   
ATOM   4508  CB  ASP   240     -11.557 -27.627   2.236  1.00 10.00      B   
ATOM   4509  CG  ASP   240     -11.725 -28.882   1.409  1.00 10.00      B   
ATOM   4510  OD1 ASP   240     -11.671 -28.788   0.164  1.00 10.00      B   
ATOM   4511  OD2 ASP   240     -11.911 -29.966   1.999  1.00 10.00      B   
ATOM   4512  C   ASP   240     -12.832 -26.056   3.698  1.00 10.00      B   
ATOM   4513  O   ASP   240     -12.934 -26.643   4.775  1.00 10.00      B   
ATOM   4514  N   SER   241     -12.704 -24.736   3.599  1.00 10.00      B   
ATOM   4515  HN  SER   241     -12.633 -24.333   2.707  1.00 10.00      B   
ATOM   4516  CA  SER   241     -12.661 -23.863   4.768  1.00 10.00      B   
ATOM   4517  CB  SER   241     -12.494 -22.409   4.323  1.00 10.00      B   
ATOM   4518  OG  SER   241     -12.046 -21.584   5.385  1.00 10.00      B   
ATOM   4519  HG  SER   241     -11.416 -20.936   5.034  1.00 10.00      B   
ATOM   4520  C   SER   241     -13.914 -24.010   5.636  1.00 10.00      B   
ATOM   4521  O   SER   241     -13.866 -23.802   6.852  1.00 10.00      B   
ATOM   4522  N   GLU   242     -15.031 -24.370   5.013  1.00 10.00      B   
ATOM   4523  HN  GLU   242     -15.013 -24.524   4.043  1.00 10.00      B   
ATOM   4524  CA  GLU   242     -16.286 -24.541   5.734  1.00 10.00      B   
ATOM   4525  CB  GLU   242     -17.432 -24.794   4.757  1.00 10.00      B   
ATOM   4526  CG  GLU   242     -17.520 -23.774   3.633  1.00 10.00      B   
ATOM   4527  CD  GLU   242     -18.553 -24.144   2.588  1.00 10.00      B   
ATOM   4528  OE1 GLU   242     -18.490 -25.278   2.062  1.00 10.00      B   
ATOM   4529  OE2 GLU   242     -19.426 -23.304   2.295  1.00 10.00      B   
ATOM   4530  C   GLU   242     -16.180 -25.687   6.737  1.00 10.00      B   
ATOM   4531  O   GLU   242     -16.673 -25.589   7.862  1.00 10.00      B   
ATOM   4532  N   TRP   243     -15.503 -26.757   6.335  1.00 10.00      B   
ATOM   4533  HN  TRP   243     -15.115 -26.766   5.431  1.00 10.00      B   
ATOM   4534  CA  TRP   243     -15.327 -27.926   7.190  1.00 10.00      B   
ATOM   4535  CB  TRP   243     -15.350 -29.208   6.354  1.00 10.00      B   
ATOM   4536  CG  TRP   243     -16.725 -29.737   6.074  1.00 10.00      B   
ATOM   4537  CD1 TRP   243     -17.914 -29.092   6.268  1.00 10.00      B   
ATOM   4538  CD2 TRP   243     -17.052 -31.029   5.549  1.00 10.00      B   
ATOM   4539  NE1 TRP   243     -18.958 -29.906   5.900  1.00 10.00      B   
ATOM   4540  HE1 TRP   243     -19.912 -29.667   5.947  1.00 10.00      B   
ATOM   4541  CE2 TRP   243     -18.455 -31.099   5.452  1.00 10.00      B   
ATOM   4542  CE3 TRP   243     -16.293 -32.134   5.152  1.00 10.00      B   
ATOM   4543  CZ2 TRP   243     -19.115 -32.230   4.974  1.00 10.00      B   
ATOM   4544  CZ3 TRP   243     -16.949 -33.253   4.678  1.00 10.00      B   
ATOM   4545  CH2 TRP   243     -18.347 -33.294   4.592  1.00 10.00      B   
ATOM   4546  C   TRP   243     -14.023 -27.849   7.982  1.00 10.00      B   
ATOM   4547  O   TRP   243     -13.485 -28.875   8.400  1.00 10.00      B   
ATOM   4548  N   PHE   244     -13.517 -26.628   8.171  1.00 10.00      B   
ATOM   4549  HN  PHE   244     -13.988 -25.860   7.786  1.00 10.00      B   
ATOM   4550  CA  PHE   244     -12.279 -26.396   8.917  1.00 10.00      B   
ATOM   4551  CB  PHE   244     -12.351 -26.978  10.336  1.00 10.00      B   
ATOM   4552  CG  PHE   244     -12.619 -25.964  11.412  1.00 10.00      B   
ATOM   4553  CD1 PHE   244     -11.621 -25.096  11.822  1.00 10.00      B   
ATOM   4554  CD2 PHE   244     -13.861 -25.884  12.016  1.00 10.00      B   
ATOM   4555  CE1 PHE   244     -11.858 -24.166  12.817  1.00 10.00      B   
ATOM   4556  CE2 PHE   244     -14.105 -24.957  13.010  1.00 10.00      B   
ATOM   4557  CZ  PHE   244     -13.102 -24.097  13.410  1.00 10.00      B   
ATOM   4558  C   PHE   244     -11.050 -26.918   8.174  1.00 10.00      B   
ATOM   4559  O   PHE   244     -10.012 -27.183   8.780  1.00 10.00      B   
ATOM   4560  N   GLY   245     -11.173 -27.053   6.864  1.00 10.00      B   
ATOM   4561  HN  GLY   245     -12.021 -26.818   6.432  1.00 10.00      B   
ATOM   4562  CA  GLY   245     -10.068 -27.525   6.058  1.00 10.00      B   
ATOM   4563  C   GLY   245      -9.403 -26.375   5.337  1.00 10.00      B   
ATOM   4564  O   GLY   245      -9.989 -25.300   5.215  1.00 10.00      B   
ATOM   4565  N   PHE   246      -8.193 -26.587   4.852  1.00 10.00      B   
ATOM   4566  HN  PHE   246      -7.778 -27.473   4.955  1.00 10.00      B   
ATOM   4567  CA  PHE   246      -7.466 -25.539   4.155  1.00 10.00      B   
ATOM   4568  CB  PHE   246      -6.917 -24.521   5.165  1.00 10.00      B   
ATOM   4569  CG  PHE   246      -6.704 -23.146   4.596  1.00 10.00      B   
ATOM   4570  CD1 PHE   246      -7.783 -22.370   4.210  1.00 10.00      B   
ATOM   4571  CD2 PHE   246      -5.427 -22.633   4.447  1.00 10.00      B   
ATOM   4572  CE1 PHE   246      -7.593 -21.109   3.684  1.00 10.00      B   
ATOM   4573  CE2 PHE   246      -5.229 -21.372   3.921  1.00 10.00      B   
ATOM   4574  CZ  PHE   246      -6.315 -20.610   3.539  1.00 10.00      B   
ATOM   4575  C   PHE   246      -6.321 -26.137   3.349  1.00 10.00      B   
ATOM   4576  O   PHE   246      -6.142 -27.353   3.316  1.00 10.00      B   
ATOM   4577  N   TYR   247      -5.560 -25.281   2.689  1.00 10.00      B   
ATOM   4578  HN  TYR   247      -5.765 -24.326   2.738  1.00 10.00      B   
ATOM   4579  CA  TYR   247      -4.420 -25.718   1.905  1.00 10.00      B   
ATOM   4580  CB  TYR   247      -3.895 -24.565   1.044  1.00 10.00      B   
ATOM   4581  CG  TYR   247      -4.759 -24.203  -0.146  1.00 10.00      B   
ATOM   4582  CD1 TYR   247      -5.266 -25.182  -0.990  1.00 10.00      B   
ATOM   4583  CD2 TYR   247      -5.045 -22.875  -0.440  1.00 10.00      B   
ATOM   4584  CE1 TYR   247      -6.030 -24.849  -2.093  1.00 10.00      B   
ATOM   4585  CE2 TYR   247      -5.812 -22.532  -1.538  1.00 10.00      B   
ATOM   4586  CZ  TYR   247      -6.303 -23.523  -2.362  1.00 10.00      B   
ATOM   4587  OH  TYR   247      -7.052 -23.189  -3.468  1.00 10.00      B   
ATOM   4588  HH  TYR   247      -7.852 -22.705  -3.193  1.00 10.00      B   
ATOM   4589  C   TYR   247      -3.315 -26.195   2.839  1.00 10.00      B   
ATOM   4590  O   TYR   247      -3.063 -25.572   3.874  1.00 10.00      B   
ATOM   4591  N   ARG   248      -2.679 -27.305   2.486  1.00 10.00      B   
ATOM   4592  HN  ARG   248      -2.946 -27.768   1.663  1.00 10.00      B   
ATOM   4593  CA  ARG   248      -1.597 -27.858   3.291  1.00 10.00      B   
ATOM   4594  CB  ARG   248      -1.056 -29.142   2.653  1.00 10.00      B   
ATOM   4595  CG  ARG   248       0.195 -29.685   3.319  1.00 10.00      B   
ATOM   4596  CD  ARG   248       0.324 -31.187   3.134  1.00 10.00      B   
ATOM   4597  NE  ARG   248       0.465 -31.572   1.732  1.00 10.00      B   
ATOM   4598  HE  ARG   248      -0.340 -31.933   1.282  1.00 10.00      B   
ATOM   4599  CZ  ARG   248       1.602 -31.489   1.043  1.00 10.00      B   
ATOM   4600  NH1 ARG   248       2.705 -31.028   1.625  1.00 10.00      B   
ATOM   4601 HH11 ARG   248       3.594 -30.966   1.082  1.00 10.00      B   
ATOM   4602 HH12 ARG   248       2.692 -30.728   2.628  1.00 10.00      B   
ATOM   4603  NH2 ARG   248       1.640 -31.868  -0.230  1.00 10.00      B   
ATOM   4604 HH21 ARG   248       0.774 -32.236  -0.701  1.00 10.00      B   
ATOM   4605 HH22 ARG   248       2.535 -31.806  -0.768  1.00 10.00      B   
ATOM   4606  C   ARG   248      -0.484 -26.829   3.476  1.00 10.00      B   
ATOM   4607  O   ARG   248       0.004 -26.251   2.501  1.00 10.00      B   
ATOM   4608  N   SER   249      -0.106 -26.602   4.732  1.00 10.00      B   
ATOM   4609  HN  SER   249      -0.537 -27.108   5.454  1.00 10.00      B   
ATOM   4610  CA  SER   249       0.928 -25.638   5.079  1.00 10.00      B   
ATOM   4611  CB  SER   249       1.249 -25.729   6.573  1.00 10.00      B   
ATOM   4612  OG  SER   249       1.701 -24.483   7.084  1.00 10.00      B   
ATOM   4613  HG  SER   249       0.982 -23.824   7.017  1.00 10.00      B   
ATOM   4614  C   SER   249       2.194 -25.839   4.247  1.00 10.00      B   
ATOM   4615  O   SER   249       2.783 -26.921   4.236  1.00 10.00      B   
ATOM   4616  N   GLY   250       2.595 -24.793   3.542  1.00 10.00      B   
ATOM   4617  HN  GLY   250       2.076 -23.957   3.585  1.00 10.00      B   
ATOM   4618  CA  GLY   250       3.778 -24.865   2.712  1.00 10.00      B   
ATOM   4619  C   GLY   250       3.472 -24.568   1.258  1.00 10.00      B   
ATOM   4620  O   GLY   250       4.359 -24.182   0.500  1.00 10.00      B   
ATOM   4621  N   GLN   251       2.213 -24.734   0.874  1.00 10.00      B   
ATOM   4622  HN  GLN   251       1.546 -25.026   1.533  1.00 10.00      B   
ATOM   4623  CA  GLN   251       1.789 -24.488  -0.499  1.00 10.00      B   
ATOM   4624  CB  GLN   251       2.071 -25.708  -1.379  1.00 10.00      B   
ATOM   4625  CG  GLN   251       1.688 -27.043  -0.755  1.00 10.00      B   
ATOM   4626  CD  GLN   251       0.262 -27.446  -1.058  1.00 10.00      B   
ATOM   4627  OE1 GLN   251      -0.016 -28.037  -2.099  1.00 10.00      B   
ATOM   4628  NE2 GLN   251      -0.654 -27.135  -0.153  1.00 10.00      B   
ATOM   4629 HE21 GLN   251      -0.361 -26.662   0.664  1.00 10.00      B   
ATOM   4630 HE22 GLN   251      -1.585 -27.390  -0.328  1.00 10.00      B   
ATOM   4631  C   GLN   251       0.314 -24.116  -0.548  1.00 10.00      B   
ATOM   4632  O   GLN   251      -0.386 -24.219   0.459  1.00 10.00      B   
ATOM   4633  N   ALA   252      -0.164 -23.701  -1.712  1.00 10.00      B   
ATOM   4634  HN  ALA   252       0.440 -23.638  -2.496  1.00 10.00      B   
ATOM   4635  CA  ALA   252      -1.555 -23.312  -1.853  1.00 10.00      B   
ATOM   4636  CB  ALA   252      -1.654 -21.821  -2.130  1.00 10.00      B   
ATOM   4637  C   ALA   252      -2.280 -24.113  -2.931  1.00 10.00      B   
ATOM   4638  O   ALA   252      -3.165 -23.590  -3.608  1.00 10.00      B   
ATOM   4639  N   LYS   253      -1.926 -25.382  -3.082  1.00 10.00      B   
ATOM   4640  HN  LYS   253      -1.222 -25.756  -2.513  1.00 10.00      B   
ATOM   4641  CA  LYS   253      -2.571 -26.228  -4.079  1.00 10.00      B   
ATOM   4642  CB  LYS   253      -1.565 -26.765  -5.104  1.00 10.00      B   
ATOM   4643  CG  LYS   253      -2.209 -27.309  -6.374  1.00 10.00      B   
ATOM   4644  CD  LYS   253      -2.119 -28.823  -6.448  1.00 10.00      B   
ATOM   4645  CE  LYS   253      -2.884 -29.371  -7.646  1.00 10.00      B   
ATOM   4646  NZ  LYS   253      -2.585 -30.809  -7.886  1.00 10.00      B   
ATOM   4647  HZ1 LYS   253      -3.198 -31.185  -8.639  1.00 10.00      B   
ATOM   4648  HZ2 LYS   253      -2.749 -31.357  -7.019  1.00 10.00      B   
ATOM   4649  HZ3 LYS   253      -1.593 -30.925  -8.172  1.00 10.00      B   
ATOM   4650  C   LYS   253      -3.346 -27.369  -3.423  1.00 10.00      B   
ATOM   4651  O   LYS   253      -4.575 -27.418  -3.491  1.00 10.00      B   
ATOM   4652  N   GLU   254      -2.623 -28.274  -2.777  1.00 10.00      B   
ATOM   4653  HN  GLU   254      -1.646 -28.164  -2.739  1.00 10.00      B   
ATOM   4654  CA  GLU   254      -3.232 -29.419  -2.113  1.00 10.00      B   
ATOM   4655  CB  GLU   254      -2.155 -30.397  -1.638  1.00 10.00      B   
ATOM   4656  CG  GLU   254      -2.691 -31.722  -1.123  1.00 10.00      B   
ATOM   4657  CD  GLU   254      -1.597 -32.601  -0.561  1.00 10.00      B   
ATOM   4658  OE1 GLU   254      -0.681 -32.977  -1.323  1.00 10.00      B   
ATOM   4659  OE2 GLU   254      -1.635 -32.909   0.647  1.00 10.00      B   
ATOM   4660  C   GLU   254      -4.085 -28.968  -0.935  1.00 10.00      B   
ATOM   4661  O   GLU   254      -3.609 -28.265  -0.037  1.00 10.00      B   
ATOM   4662  N   THR   255      -5.346 -29.364  -0.952  1.00 10.00      B   
ATOM   4663  HN  THR   255      -5.660 -29.924  -1.694  1.00 10.00      B   
ATOM   4664  CA  THR   255      -6.275 -29.009   0.101  1.00 10.00      B   
ATOM   4665  CB  THR   255      -7.626 -28.591  -0.496  1.00 10.00      B   
ATOM   4666  OG1 THR   255      -7.398 -27.953  -1.765  1.00 10.00      B   
ATOM   4667  HG1 THR   255      -6.446 -27.900  -1.929  1.00 10.00      B   
ATOM   4668  CG2 THR   255      -8.331 -27.619   0.433  1.00 10.00      B   
ATOM   4669  C   THR   255      -6.485 -30.187   1.045  1.00 10.00      B   
ATOM   4670  O   THR   255      -6.756 -31.308   0.604  1.00 10.00      B   
ATOM   4671  N   ILE   256      -6.337 -29.936   2.335  1.00 10.00      B   
ATOM   4672  HN  ILE   256      -6.113 -29.021   2.626  1.00 10.00      B   
ATOM   4673  CA  ILE   256      -6.509 -30.971   3.341  1.00 10.00      B   
ATOM   4674  CB  ILE   256      -5.212 -31.216   4.145  1.00 10.00      B   
ATOM   4675  CG1 ILE   256      -4.684 -29.907   4.743  1.00 10.00      B   
ATOM   4676  CG2 ILE   256      -4.154 -31.880   3.273  1.00 10.00      B   
ATOM   4677  CD1 ILE   256      -3.518 -30.089   5.692  1.00 10.00      B   
ATOM   4678  C   ILE   256      -7.643 -30.618   4.301  1.00 10.00      B   
ATOM   4679  O   ILE   256      -7.821 -29.453   4.665  1.00 10.00      B   
ATOM   4680  N   PRO   257      -8.441 -31.619   4.700  1.00 10.00      B   
ATOM   4681  CA  PRO   257      -9.557 -31.419   5.627  1.00 10.00      B   
ATOM   4682  CB  PRO   257     -10.331 -32.737   5.530  1.00 10.00      B   
ATOM   4683  CG  PRO   257      -9.300 -33.744   5.159  1.00 10.00      B   
ATOM   4684  CD  PRO   257      -8.324 -33.025   4.270  1.00 10.00      B   
ATOM   4685  C   PRO   257      -9.064 -31.204   7.054  1.00 10.00      B   
ATOM   4686  O   PRO   257      -7.871 -31.350   7.336  1.00 10.00      B   
ATOM   4687  N   LEU   258      -9.991 -30.874   7.948  1.00 10.00      B   
ATOM   4688  HN  LEU   258     -10.921 -30.782   7.651  1.00 10.00      B   
ATOM   4689  CA  LEU   258      -9.674 -30.630   9.353  1.00 10.00      B   
ATOM   4690  CB  LEU   258     -10.965 -30.433  10.156  1.00 10.00      B   
ATOM   4691  CG  LEU   258     -10.823 -30.401  11.680  1.00 10.00      B   
ATOM   4692  CD1 LEU   258     -10.003 -29.199  12.121  1.00 10.00      B   
ATOM   4693  CD2 LEU   258     -12.191 -30.390  12.345  1.00 10.00      B   
ATOM   4694  C   LEU   258      -8.847 -31.763   9.961  1.00 10.00      B   
ATOM   4695  O   LEU   258      -7.883 -31.520  10.687  1.00 10.00      B   
ATOM   4696  N   GLN   259      -9.216 -32.994   9.633  1.00 10.00      B   
ATOM   4697  HN  GLN   259      -9.977 -33.112   9.023  1.00 10.00      B   
ATOM   4698  CA  GLN   259      -8.536 -34.179  10.149  1.00 10.00      B   
ATOM   4699  CB  GLN   259      -9.208 -35.454   9.628  1.00 10.00      B   
ATOM   4700  CG  GLN   259     -10.518 -35.813  10.321  1.00 10.00      B   
ATOM   4701  CD  GLN   259     -11.643 -34.836  10.028  1.00 10.00      B   
ATOM   4702  OE1 GLN   259     -11.671 -34.190   8.977  1.00 10.00      B   
ATOM   4703  NE2 GLN   259     -12.584 -34.727  10.949  1.00 10.00      B   
ATOM   4704 HE21 GLN   259     -12.505 -35.277  11.762  1.00 10.00      B   
ATOM   4705 HE22 GLN   259     -13.323 -34.105  10.785  1.00 10.00      B   
ATOM   4706  C   GLN   259      -7.041 -34.201   9.822  1.00 10.00      B   
ATOM   4707  O   GLN   259      -6.258 -34.839  10.527  1.00 10.00      B   
ATOM   4708  N   GLU   260      -6.642 -33.499   8.768  1.00 10.00      B   
ATOM   4709  HN  GLU   260      -7.299 -32.980   8.253  1.00 10.00      B   
ATOM   4710  CA  GLU   260      -5.241 -33.472   8.369  1.00 10.00      B   
ATOM   4711  CB  GLU   260      -5.093 -33.698   6.862  1.00 10.00      B   
ATOM   4712  CG  GLU   260      -5.474 -35.100   6.410  1.00 10.00      B   
ATOM   4713  CD  GLU   260      -5.220 -35.343   4.936  1.00 10.00      B   
ATOM   4714  OE1 GLU   260      -4.038 -35.384   4.525  1.00 10.00      B   
ATOM   4715  OE2 GLU   260      -6.201 -35.528   4.182  1.00 10.00      B   
ATOM   4716  C   GLU   260      -4.543 -32.183   8.800  1.00 10.00      B   
ATOM   4717  O   GLU   260      -3.356 -31.995   8.535  1.00 10.00      B   
ATOM   4718  N   THR   261      -5.271 -31.299   9.470  1.00 10.00      B   
ATOM   4719  HN  THR   261      -6.213 -31.498   9.667  1.00 10.00      B   
ATOM   4720  CA  THR   261      -4.689 -30.042   9.924  1.00 10.00      B   
ATOM   4721  CB  THR   261      -5.695 -28.871   9.885  1.00 10.00      B   
ATOM   4722  OG1 THR   261      -6.778 -29.102  10.802  1.00 10.00      B   
ATOM   4723  HG1 THR   261      -7.031 -30.037  10.785  1.00 10.00      B   
ATOM   4724  CG2 THR   261      -6.247 -28.682   8.481  1.00 10.00      B   
ATOM   4725  C   THR   261      -4.109 -30.182  11.329  1.00 10.00      B   
ATOM   4726  O   THR   261      -4.651 -30.914  12.164  1.00 10.00      B   
ATOM   4727  N   SER   262      -3.010 -29.477  11.584  1.00 10.00      B   
ATOM   4728  HN  SER   262      -2.621 -28.921  10.870  1.00 10.00      B   
ATOM   4729  CA  SER   262      -2.345 -29.513  12.883  1.00 10.00      B   
ATOM   4730  CB  SER   262      -1.081 -28.657  12.835  1.00 10.00      B   
ATOM   4731  OG  SER   262      -0.695 -28.415  11.492  1.00 10.00      B   
ATOM   4732  HG  SER   262      -0.061 -29.085  11.217  1.00 10.00      B   
ATOM   4733  C   SER   262      -3.267 -29.027  14.000  1.00 10.00      B   
ATOM   4734  O   SER   262      -3.062 -29.340  15.174  1.00 10.00      B   
ATOM   4735  N   LEU   263      -4.292 -28.271  13.624  1.00 10.00      B   
ATOM   4736  HN  LEU   263      -4.406 -28.065  12.674  1.00 10.00      B   
ATOM   4737  CA  LEU   263      -5.249 -27.743  14.583  1.00 10.00      B   
ATOM   4738  CB  LEU   263      -6.187 -26.744  13.899  1.00 10.00      B   
ATOM   4739  CG  LEU   263      -7.144 -25.971  14.810  1.00 10.00      B   
ATOM   4740  CD1 LEU   263      -6.371 -25.164  15.842  1.00 10.00      B   
ATOM   4741  CD2 LEU   263      -8.046 -25.066  13.987  1.00 10.00      B   
ATOM   4742  C   LEU   263      -6.052 -28.871  15.228  1.00 10.00      B   
ATOM   4743  O   LEU   263      -6.448 -28.780  16.390  1.00 10.00      B   
ATOM   4744  N   TYR   264      -6.273 -29.942  14.478  1.00 10.00      B   
ATOM   4745  HN  TYR   264      -5.913 -29.973  13.564  1.00 10.00      B   
ATOM   4746  CA  TYR   264      -7.030 -31.077  14.983  1.00 10.00      B   
ATOM   4747  CB  TYR   264      -7.795 -31.773  13.853  1.00 10.00      B   
ATOM   4748  CG  TYR   264      -8.702 -32.891  14.325  1.00 10.00      B   
ATOM   4749  CD1 TYR   264      -9.940 -32.615  14.889  1.00 10.00      B   
ATOM   4750  CD2 TYR   264      -8.315 -34.221  14.215  1.00 10.00      B   
ATOM   4751  CE1 TYR   264     -10.769 -33.630  15.331  1.00 10.00      B   
ATOM   4752  CE2 TYR   264      -9.137 -35.242  14.652  1.00 10.00      B   
ATOM   4753  CZ  TYR   264     -10.362 -34.942  15.211  1.00 10.00      B   
ATOM   4754  OH  TYR   264     -11.178 -35.961  15.650  1.00 10.00      B   
ATOM   4755  HH  TYR   264     -12.111 -35.718  15.513  1.00 10.00      B   
ATOM   4756  C   TYR   264      -6.124 -32.070  15.706  1.00 10.00      B   
ATOM   4757  O   TYR   264      -6.488 -32.598  16.752  1.00 10.00      B   
ATOM   4758  N   THR   265      -4.942 -32.310  15.153  1.00 10.00      B   
ATOM   4759  HN  THR   265      -4.695 -31.844  14.325  1.00 10.00      B   
ATOM   4760  CA  THR   265      -3.996 -33.249  15.749  1.00 10.00      B   
ATOM   4761  CB  THR   265      -2.785 -33.478  14.831  1.00 10.00      B   
ATOM   4762  OG1 THR   265      -2.456 -32.249  14.169  1.00 10.00      B   
ATOM   4763  HG1 THR   265      -1.516 -32.065  14.287  1.00 10.00      B   
ATOM   4764  CG2 THR   265      -3.103 -34.542  13.790  1.00 10.00      B   
ATOM   4765  C   THR   265      -3.519 -32.775  17.121  1.00 10.00      B   
ATOM   4766  O   THR   265      -3.375 -33.572  18.051  1.00 10.00      B   
ATOM   4767  N   GLN   266      -3.273 -31.478  17.241  1.00 10.00      B   
ATOM   4768  HN  GLN   266      -3.382 -30.894  16.459  1.00 10.00      B   
ATOM   4769  CA  GLN   266      -2.827 -30.903  18.502  1.00 10.00      B   
ATOM   4770  CB  GLN   266      -2.004 -29.640  18.253  1.00 10.00      B   
ATOM   4771  CG  GLN   266      -0.659 -29.888  17.595  1.00 10.00      B   
ATOM   4772  CD  GLN   266      -0.010 -28.601  17.131  1.00 10.00      B   
ATOM   4773  OE1 GLN   266      -0.692 -27.657  16.733  1.00 10.00      B   
ATOM   4774  NE2 GLN   266       1.306 -28.547  17.187  1.00 10.00      B   
ATOM   4775 HE21 GLN   266       1.790 -29.336  17.521  1.00 10.00      B   
ATOM   4776 HE22 GLN   266       1.746 -27.721  16.896  1.00 10.00      B   
ATOM   4777  C   GLN   266      -4.019 -30.562  19.383  1.00 10.00      B   
ATOM   4778  O   GLN   266      -3.911 -30.547  20.608  1.00 10.00      B   
ATOM   4779  N   ASP   267      -5.153 -30.292  18.738  1.00 10.00      B   
ATOM   4780  HN  ASP   267      -5.161 -30.344  17.761  1.00 10.00      B   
ATOM   4781  CA  ASP   267      -6.392 -29.934  19.432  1.00 10.00      B   
ATOM   4782  CB  ASP   267      -6.962 -31.116  20.216  1.00 10.00      B   
ATOM   4783  CG  ASP   267      -8.338 -30.827  20.776  1.00 10.00      B   
ATOM   4784  OD1 ASP   267      -9.259 -30.556  19.978  1.00 10.00      B   
ATOM   4785  OD2 ASP   267      -8.501 -30.866  22.012  1.00 10.00      B   
ATOM   4786  C   ASP   267      -6.198 -28.720  20.338  1.00 10.00      B   
ATOM   4787  O   ASP   267      -6.050 -28.847  21.555  1.00 10.00      B   
ATOM   4788  N   ARG   268      -6.189 -27.541  19.736  1.00 10.00      B   
ATOM   4789  HN  ARG   268      -6.318 -27.499  18.766  1.00 10.00      B   
ATOM   4790  CA  ARG   268      -5.997 -26.306  20.485  1.00 10.00      B   
ATOM   4791  CB  ARG   268      -5.038 -25.374  19.736  1.00 10.00      B   
ATOM   4792  CG  ARG   268      -3.595 -25.850  19.714  1.00 10.00      B   
ATOM   4793  CD  ARG   268      -2.712 -24.916  18.901  1.00 10.00      B   
ATOM   4794  NE  ARG   268      -2.281 -25.529  17.647  1.00 10.00      B   
ATOM   4795  HE  ARG   268      -1.835 -26.405  17.702  1.00 10.00      B   
ATOM   4796  CZ  ARG   268      -2.444 -24.975  16.447  1.00 10.00      B   
ATOM   4797  NH1 ARG   268      -3.023 -23.789  16.330  1.00 10.00      B   
ATOM   4798 HH11 ARG   268      -3.352 -23.274  17.177  1.00 10.00      B   
ATOM   4799 HH12 ARG   268      -3.155 -23.354  15.379  1.00 10.00      B   
ATOM   4800  NH2 ARG   268      -1.999 -25.605  15.366  1.00 10.00      B   
ATOM   4801 HH21 ARG   268      -2.125 -25.182  14.417  1.00 10.00      B   
ATOM   4802 HH22 ARG   268      -1.516 -26.528  15.461  1.00 10.00      B   
ATOM   4803  C   ARG   268      -7.319 -25.592  20.746  1.00 10.00      B   
ATOM   4804  O   ARG   268      -7.412 -24.744  21.635  1.00 10.00      B   
ATOM   4805  N   LEU   269      -8.338 -25.935  19.974  1.00 10.00      B   
ATOM   4806  HN  LEU   269      -8.212 -26.627  19.292  1.00 10.00      B   
ATOM   4807  CA  LEU   269      -9.644 -25.308  20.118  1.00 10.00      B   
ATOM   4808  CB  LEU   269     -10.158 -24.839  18.757  1.00 10.00      B   
ATOM   4809  CG  LEU   269      -9.538 -23.556  18.206  1.00 10.00      B   
ATOM   4810  CD1 LEU   269      -9.942 -23.353  16.755  1.00 10.00      B   
ATOM   4811  CD2 LEU   269      -9.959 -22.361  19.047  1.00 10.00      B   
ATOM   4812  C   LEU   269     -10.657 -26.243  20.763  1.00 10.00      B   
ATOM   4813  O   LEU   269     -11.642 -25.795  21.347  1.00 10.00      B   
ATOM   4814  N   GLY   270     -10.404 -27.538  20.671  1.00 10.00      B   
ATOM   4815  HN  GLY   270      -9.593 -27.840  20.214  1.00 10.00      B   
ATOM   4816  CA  GLY   270     -11.321 -28.511  21.232  1.00 10.00      B   
ATOM   4817  C   GLY   270     -12.180 -29.112  20.145  1.00 10.00      B   
ATOM   4818  O   GLY   270     -13.395 -29.243  20.288  1.00 10.00      B   
ATOM   4819  N   LEU   271     -11.533 -29.488  19.055  1.00 10.00      B   
ATOM   4820  HN  LEU   271     -10.554 -29.410  19.035  1.00 10.00      B   
ATOM   4821  CA  LEU   271     -12.221 -30.062  17.915  1.00 10.00      B   
ATOM   4822  CB  LEU   271     -11.631 -29.531  16.606  1.00 10.00      B   
ATOM   4823  CG  LEU   271     -11.713 -28.014  16.406  1.00 10.00      B   
ATOM   4824  CD1 LEU   271     -10.938 -27.595  15.170  1.00 10.00      B   
ATOM   4825  CD2 LEU   271     -13.162 -27.553  16.315  1.00 10.00      B   
ATOM   4826  C   LEU   271     -12.171 -31.580  17.959  1.00 10.00      B   
ATOM   4827  O   LEU   271     -12.929 -32.251  17.260  1.00 10.00      B   
ATOM   4828  N   LYS   272     -11.283 -32.123  18.794  1.00 10.00      B   
ATOM   4829  HN  LYS   272     -10.689 -31.534  19.320  1.00 10.00      B   
ATOM   4830  CA  LYS   272     -11.157 -33.570  18.937  1.00 10.00      B   
ATOM   4831  CB  LYS   272      -9.933 -33.947  19.770  1.00 10.00      B   
ATOM   4832  CG  LYS   272      -8.665 -34.123  18.954  1.00 10.00      B   
ATOM   4833  CD  LYS   272      -7.519 -34.622  19.818  1.00 10.00      B   
ATOM   4834  CE  LYS   272      -6.219 -34.677  19.036  1.00 10.00      B   
ATOM   4835  NZ  LYS   272      -5.069 -35.071  19.891  1.00 10.00      B   
ATOM   4836  HZ1 LYS   272      -5.164 -36.063  20.187  1.00 10.00      B   
ATOM   4837  HZ2 LYS   272      -5.030 -34.469  20.738  1.00 10.00      B   
ATOM   4838  HZ3 LYS   272      -4.178 -34.963  19.365  1.00 10.00      B   
ATOM   4839  C   LYS   272     -12.422 -34.156  19.550  1.00 10.00      B   
ATOM   4840  O   LYS   272     -12.657 -35.364  19.498  1.00 10.00      B   
ATOM   4841  N   GLU   273     -13.250 -33.280  20.101  1.00 10.00      B   
ATOM   4842  HN  GLU   273     -13.003 -32.330  20.098  1.00 10.00      B   
ATOM   4843  CA  GLU   273     -14.507 -33.680  20.712  1.00 10.00      B   
ATOM   4844  CB  GLU   273     -15.034 -32.563  21.609  1.00 10.00      B   
ATOM   4845  CG  GLU   273     -14.112 -32.238  22.775  1.00 10.00      B   
ATOM   4846  CD  GLU   273     -14.171 -33.271  23.887  1.00 10.00      B   
ATOM   4847  OE1 GLU   273     -14.618 -32.921  25.001  1.00 10.00      B   
ATOM   4848  OE2 GLU   273     -13.771 -34.434  23.657  1.00 10.00      B   
ATOM   4849  C   GLU   273     -15.535 -34.059  19.645  1.00 10.00      B   
ATOM   4850  O   GLU   273     -16.692 -34.352  19.952  1.00 10.00      B   
ATOM   4851  N   ASP   275     -15.101 -34.052  18.387  1.00 10.00      B   
ATOM   4852  HN  ASP   275     -14.174 -33.781  18.203  1.00 10.00      B   
ATOM   4853  CA  ASP   275     -15.962 -34.423  17.273  1.00 10.00      B   
ATOM   4854  CB  ASP   275     -15.264 -34.159  15.930  1.00 10.00      B   
ATOM   4855  CG  ASP   275     -14.924 -35.424  15.163  1.00 10.00      B   
ATOM   4856  OD1 ASP   275     -15.742 -35.858  14.323  1.00 10.00      B   
ATOM   4857  OD2 ASP   275     -13.837 -35.991  15.396  1.00 10.00      B   
ATOM   4858  C   ASP   275     -16.360 -35.891  17.401  1.00 10.00      B   
ATOM   4859  O   ASP   275     -17.431 -36.300  16.951  1.00 10.00      B   
ATOM   4860  N   ASN   276     -15.497 -36.668  18.058  1.00 10.00      B   
ATOM   4861  HN  ASN   276     -14.666 -36.271  18.397  1.00 10.00      B   
ATOM   4862  CA  ASN   276     -15.743 -38.090  18.282  1.00 10.00      B   
ATOM   4863  CB  ASN   276     -14.487 -38.770  18.835  1.00 10.00      B   
ATOM   4864  CG  ASN   276     -13.553 -39.301  17.758  1.00 10.00      B   
ATOM   4865  OD1 ASN   276     -12.990 -40.387  17.897  1.00 10.00      B   
ATOM   4866  ND2 ASN   276     -13.366 -38.542  16.686  1.00 10.00      B   
ATOM   4867 HD21 ASN   276     -13.834 -37.677  16.631  1.00 10.00      B   
ATOM   4868 HD22 ASN   276     -12.768 -38.875  15.985  1.00 10.00      B   
ATOM   4869  C   ASN   276     -16.905 -38.282  19.255  1.00 10.00      B   
ATOM   4870  O   ASN   276     -17.497 -39.357  19.340  1.00 10.00      B   
ATOM   4871  N   ALA   277     -17.229 -37.221  19.989  1.00 10.00      B   
ATOM   4872  HN  ALA   277     -16.713 -36.394  19.886  1.00 10.00      B   
ATOM   4873  CA  ALA   277     -18.323 -37.253  20.948  1.00 10.00      B   
ATOM   4874  CB  ALA   277     -17.980 -36.425  22.177  1.00 10.00      B   
ATOM   4875  C   ALA   277     -19.611 -36.748  20.303  1.00 10.00      B   
ATOM   4876  O   ALA   277     -20.599 -36.482  20.986  1.00 10.00      B   
ATOM   4877  N   GLY   278     -19.581 -36.605  18.983  1.00 10.00      B   
ATOM   4878  HN  GLY   278     -18.754 -36.822  18.496  1.00 10.00      B   
ATOM   4879  CA  GLY   278     -20.748 -36.148  18.253  1.00 10.00      B   
ATOM   4880  C   GLY   278     -20.992 -34.658  18.395  1.00 10.00      B   
ATOM   4881  O   GLY   278     -22.070 -34.165  18.064  1.00 10.00      B   
ATOM   4882  N   GLN   279     -19.992 -33.933  18.880  1.00 10.00      B   
ATOM   4883  HN  GLN   279     -19.156 -34.378  19.129  1.00 10.00      B   
ATOM   4884  CA  GLN   279     -20.118 -32.491  19.062  1.00 10.00      B   
ATOM   4885  CB  GLN   279     -19.137 -31.969  20.113  1.00 10.00      B   
ATOM   4886  CG  GLN   279     -19.671 -32.036  21.535  1.00 10.00      B   
ATOM   4887  CD  GLN   279     -18.816 -31.268  22.525  1.00 10.00      B   
ATOM   4888  OE1 GLN   279     -17.896 -31.820  23.132  1.00 10.00      B   
ATOM   4889  NE2 GLN   279     -19.118 -29.992  22.705  1.00 10.00      B   
ATOM   4890 HE21 GLN   279     -19.869 -29.615  22.196  1.00 10.00      B   
ATOM   4891 HE22 GLN   279     -18.579 -29.471  23.337  1.00 10.00      B   
ATOM   4892  C   GLN   279     -19.966 -31.737  17.745  1.00 10.00      B   
ATOM   4893  O   GLN   279     -20.435 -30.607  17.611  1.00 10.00      B   
ATOM   4894  N   LEU   280     -19.337 -32.374  16.767  1.00 10.00      B   
ATOM   4895  HN  LEU   280     -19.013 -33.287  16.919  1.00 10.00      B   
ATOM   4896  CA  LEU   280     -19.136 -31.758  15.462  1.00 10.00      B   
ATOM   4897  CB  LEU   280     -17.645 -31.601  15.143  1.00 10.00      B   
ATOM   4898  CG  LEU   280     -16.943 -30.364  15.710  1.00 10.00      B   
ATOM   4899  CD1 LEU   280     -16.490 -30.606  17.140  1.00 10.00      B   
ATOM   4900  CD2 LEU   280     -15.766 -29.971  14.830  1.00 10.00      B   
ATOM   4901  C   LEU   280     -19.809 -32.580  14.374  1.00 10.00      B   
ATOM   4902  O   LEU   280     -19.512 -33.762  14.209  1.00 10.00      B   
ATOM   4903  N   VAL   281     -20.721 -31.957  13.644  1.00 10.00      B   
ATOM   4904  HN  VAL   281     -20.918 -31.012  13.828  1.00 10.00      B   
ATOM   4905  CA  VAL   281     -21.433 -32.635  12.565  1.00 10.00      B   
ATOM   4906  CB  VAL   281     -22.966 -32.585  12.763  1.00 10.00      B   
ATOM   4907  CG1 VAL   281     -23.689 -33.248  11.600  1.00 10.00      B   
ATOM   4908  CG2 VAL   281     -23.356 -33.254  14.072  1.00 10.00      B   
ATOM   4909  C   VAL   281     -21.067 -32.020  11.219  1.00 10.00      B   
ATOM   4910  O   VAL   281     -21.220 -30.814  11.015  1.00 10.00      B   
ATOM   4911  N   PHE   282     -20.572 -32.853  10.313  1.00 10.00      B   
ATOM   4912  HN  PHE   282     -20.473 -33.802  10.540  1.00 10.00      B   
ATOM   4913  CA  PHE   282     -20.174 -32.405   8.986  1.00 10.00      B   
ATOM   4914  CB  PHE   282     -18.857 -33.074   8.575  1.00 10.00      B   
ATOM   4915  CG  PHE   282     -17.689 -32.751   9.469  1.00 10.00      B   
ATOM   4916  CD1 PHE   282     -17.452 -33.482  10.623  1.00 10.00      B   
ATOM   4917  CD2 PHE   282     -16.825 -31.715   9.152  1.00 10.00      B   
ATOM   4918  CE1 PHE   282     -16.377 -33.186  11.443  1.00 10.00      B   
ATOM   4919  CE2 PHE   282     -15.749 -31.414   9.966  1.00 10.00      B   
ATOM   4920  CZ  PHE   282     -15.525 -32.150  11.113  1.00 10.00      B   
ATOM   4921  C   PHE   282     -21.261 -32.720   7.962  1.00 10.00      B   
ATOM   4922  O   PHE   282     -21.560 -33.886   7.695  1.00 10.00      B   
ATOM   4923  N   LEU   283     -21.856 -31.680   7.395  1.00 10.00      B   
ATOM   4924  HN  LEU   283     -21.574 -30.772   7.643  1.00 10.00      B   
ATOM   4925  CA  LEU   283     -22.911 -31.850   6.404  1.00 10.00      B   
ATOM   4926  CB  LEU   283     -24.252 -31.358   6.959  1.00 10.00      B   
ATOM   4927  CG  LEU   283     -24.806 -32.125   8.164  1.00 10.00      B   
ATOM   4928  CD1 LEU   283     -26.046 -31.440   8.712  1.00 10.00      B   
ATOM   4929  CD2 LEU   283     -25.114 -33.567   7.788  1.00 10.00      B   
ATOM   4930  C   LEU   283     -22.565 -31.103   5.122  1.00 10.00      B   
ATOM   4931  O   LEU   283     -21.835 -30.112   5.156  1.00 10.00      B   
ATOM   4932  N   ALA   284     -23.081 -31.582   3.998  1.00 10.00      B   
ATOM   4933  HN  ALA   284     -23.658 -32.377   4.035  1.00 10.00      B   
ATOM   4934  CA  ALA   284     -22.820 -30.961   2.706  1.00 10.00      B   
ATOM   4935  CB  ALA   284     -21.655 -31.654   2.013  1.00 10.00      B   
ATOM   4936  C   ALA   284     -24.059 -30.993   1.817  1.00 10.00      B   
ATOM   4937  O   ALA   284     -24.971 -31.792   2.037  1.00 10.00      B   
ATOM   4938  N   THR   285     -24.083 -30.120   0.818  1.00 10.00      B   
ATOM   4939  HN  THR   285     -23.325 -29.503   0.704  1.00 10.00      B   
ATOM   4940  CA  THR   285     -25.200 -30.041  -0.111  1.00 10.00      B   
ATOM   4941  CB  THR   285     -26.337 -29.150   0.449  1.00 10.00      B   
ATOM   4942  OG1 THR   285     -27.497 -29.238  -0.388  1.00 10.00      B   
ATOM   4943  HG1 THR   285     -27.671 -28.375  -0.785  1.00 10.00      B   
ATOM   4944  CG2 THR   285     -25.901 -27.694   0.557  1.00 10.00      B   
ATOM   4945  C   THR   285     -24.725 -29.512  -1.469  1.00 10.00      B   
ATOM   4946  O   THR   285     -23.682 -28.858  -1.560  1.00 10.00      B   
ATOM   4947  N   GLU   286     -25.480 -29.816  -2.518  1.00 10.00      B   
ATOM   4948  HN  GLU   286     -26.297 -30.342  -2.380  1.00 10.00      B   
ATOM   4949  CA  GLU   286     -25.142 -29.374  -3.868  1.00 10.00      B   
ATOM   4950  CB  GLU   286     -25.799 -30.281  -4.912  1.00 10.00      B   
ATOM   4951  CG  GLU   286     -25.337 -31.726  -4.884  1.00 10.00      B   
ATOM   4952  CD  GLU   286     -26.237 -32.632  -5.697  1.00 10.00      B   
ATOM   4953  OE1 GLU   286     -25.768 -33.201  -6.706  1.00 10.00      B   
ATOM   4954  OE2 GLU   286     -27.419 -32.782  -5.332  1.00 10.00      B   
ATOM   4955  C   GLU   286     -25.606 -27.940  -4.095  1.00 10.00      B   
ATOM   4956  O   GLU   286     -26.561 -27.482  -3.464  1.00 10.00      B   
ATOM   4957  N   GLY   287     -24.937 -27.244  -5.003  1.00 10.00      B   
ATOM   4958  HN  GLY   287     -24.185 -27.666  -5.472  1.00 10.00      B   
ATOM   4959  CA  GLY   287     -25.296 -25.872  -5.305  1.00 10.00      B   
ATOM   4960  C   GLY   287     -24.198 -24.893  -4.946  1.00 10.00      B   
ATOM   4961  O   GLY   287     -23.204 -25.270  -4.318  1.00 10.00      B   
ATOM   4962  N   ASP   288     -24.377 -23.642  -5.351  1.00 10.00      B   
ATOM   4963  HN  ASP   288     -25.193 -23.415  -5.847  1.00 10.00      B   
ATOM   4964  CA  ASP   288     -23.405 -22.589  -5.072  1.00 10.00      B   
ATOM   4965  CB  ASP   288     -23.540 -21.462  -6.113  1.00 10.00      B   
ATOM   4966  CG  ASP   288     -22.317 -20.566  -6.225  1.00 10.00      B   
ATOM   4967  OD1 ASP   288     -22.222 -19.589  -5.454  1.00 10.00      B   
ATOM   4968  OD2 ASP   288     -21.458 -20.815  -7.100  1.00 10.00      B   
ATOM   4969  C   ASP   288     -23.607 -22.053  -3.648  1.00 10.00      B   
ATOM   4970  O   ASP   288     -24.422 -22.585  -2.887  1.00 10.00      B   
ATOM   4971  N   HIS   289     -22.893 -20.994  -3.297  1.00 10.00      B   
ATOM   4972  HN  HIS   289     -22.300 -20.576  -3.965  1.00 10.00      B   
ATOM   4973  CA  HIS   289     -22.976 -20.409  -1.965  1.00 10.00      B   
ATOM   4974  CB  HIS   289     -21.999 -19.240  -1.821  1.00 10.00      B   
ATOM   4975  CG  HIS   289     -21.519 -19.030  -0.419  1.00 10.00      B   
ATOM   4976  ND1 HIS   289     -20.540 -19.806   0.158  1.00 10.00      B   
ATOM   4977  HD1 HIS   289     -20.061 -20.557  -0.290  1.00 10.00      B   
ATOM   4978  CD2 HIS   289     -21.891 -18.132   0.524  1.00 10.00      B   
ATOM   4979  CE1 HIS   289     -20.324 -19.398   1.394  1.00 10.00      B   
ATOM   4980  NE2 HIS   289     -21.134 -18.382   1.639  1.00 10.00      B   
ATOM   4981  HE2 HIS   289     -21.185 -17.883   2.486  1.00 10.00      B   
ATOM   4982  C   HIS   289     -24.391 -19.952  -1.623  1.00 10.00      B   
ATOM   4983  O   HIS   289     -25.000 -19.179  -2.361  1.00 10.00      B   
ATOM   4984  N   LEU   290     -24.902 -20.465  -0.508  1.00 10.00      B   
ATOM   4985  HN  LEU   290     -24.363 -21.112  -0.004  1.00 10.00      B   
ATOM   4986  CA  LEU   290     -26.238 -20.127  -0.007  1.00 10.00      B   
ATOM   4987  CB  LEU   290     -26.403 -18.622   0.235  1.00 10.00      B   
ATOM   4988  CG  LEU   290     -25.503 -18.000   1.307  1.00 10.00      B   
ATOM   4989  CD1 LEU   290     -25.939 -16.576   1.604  1.00 10.00      B   
ATOM   4990  CD2 LEU   290     -25.513 -18.835   2.576  1.00 10.00      B   
ATOM   4991  C   LEU   290     -27.370 -20.670  -0.876  1.00 10.00      B   
ATOM   4992  O   LEU   290     -28.534 -20.321  -0.678  1.00 10.00      B   
ATOM   4993  N   GLN   291     -27.041 -21.532  -1.825  1.00 10.00      B   
ATOM   4994  HN  GLN   291     -26.099 -21.784  -1.947  1.00 10.00      B   
ATOM   4995  CA  GLN   291     -28.054 -22.113  -2.694  1.00 10.00      B   
ATOM   4996  CB  GLN   291     -27.504 -22.378  -4.093  1.00 10.00      B   
ATOM   4997  CG  GLN   291     -27.308 -21.124  -4.925  1.00 10.00      B   
ATOM   4998  CD  GLN   291     -27.121 -21.435  -6.396  1.00 10.00      B   
ATOM   4999  OE1 GLN   291     -26.613 -22.498  -6.758  1.00 10.00      B   
ATOM   5000  NE2 GLN   291     -27.541 -20.519  -7.255  1.00 10.00      B   
ATOM   5001 HE21 GLN   291     -27.947 -19.700  -6.897  1.00 10.00      B   
ATOM   5002 HE22 GLN   291     -27.428 -20.693  -8.216  1.00 10.00      B   
ATOM   5003  C   GLN   291     -28.621 -23.387  -2.081  1.00 10.00      B   
ATOM   5004  O   GLN   291     -28.387 -24.493  -2.573  1.00 10.00      B   
ATOM   5005  N   LEU   292     -29.353 -23.224  -0.995  1.00 10.00      B   
ATOM   5006  HN  LEU   292     -29.503 -22.318  -0.652  1.00 10.00      B   
ATOM   5007  CA  LEU   292     -29.952 -24.349  -0.306  1.00 10.00      B   
ATOM   5008  CB  LEU   292     -29.785 -24.203   1.212  1.00 10.00      B   
ATOM   5009  CG  LEU   292     -30.173 -22.849   1.816  1.00 10.00      B   
ATOM   5010  CD1 LEU   292     -31.596 -22.877   2.358  1.00 10.00      B   
ATOM   5011  CD2 LEU   292     -29.189 -22.442   2.902  1.00 10.00      B   
ATOM   5012  C   LEU   292     -31.421 -24.484  -0.674  1.00 10.00      B   
ATOM   5013  O   LEU   292     -32.084 -23.500  -1.007  1.00 10.00      B   
ATOM   5014  N   SER   293     -31.914 -25.704  -0.636  1.00 10.00      B   
ATOM   5015  HN  SER   293     -31.327 -26.454  -0.398  1.00 10.00      B   
ATOM   5016  CA  SER   293     -33.301 -25.974  -0.947  1.00 10.00      B   
ATOM   5017  CB  SER   293     -33.384 -27.240  -1.798  1.00 10.00      B   
ATOM   5018  OG  SER   293     -32.302 -28.109  -1.498  1.00 10.00      B   
ATOM   5019  HG  SER   293     -32.584 -29.023  -1.617  1.00 10.00      B   
ATOM   5020  C   SER   293     -34.095 -26.144   0.345  1.00 10.00      B   
ATOM   5021  O   SER   293     -33.544 -26.564   1.367  1.00 10.00      B   
ATOM   5022  N   GLU   294     -35.382 -25.812   0.303  1.00 10.00      B   
ATOM   5023  HN  GLU   294     -35.761 -25.466  -0.536  1.00 10.00      B   
ATOM   5024  CA  GLU   294     -36.244 -25.931   1.475  1.00 10.00      B   
ATOM   5025  CB  GLU   294     -37.643 -25.392   1.180  1.00 10.00      B   
ATOM   5026  CG  GLU   294     -37.685 -23.910   0.852  1.00 10.00      B   
ATOM   5027  CD  GLU   294     -39.095 -23.364   0.824  1.00 10.00      B   
ATOM   5028  OE1 GLU   294     -39.729 -23.403  -0.251  1.00 10.00      B   
ATOM   5029  OE2 GLU   294     -39.580 -22.891   1.873  1.00 10.00      B   
ATOM   5030  C   GLU   294     -36.332 -27.377   1.947  1.00 10.00      B   
ATOM   5031  O   GLU   294     -36.546 -27.641   3.129  1.00 10.00      B   
ATOM   5032  N   GLU   295     -36.156 -28.303   1.011  1.00 10.00      B   
ATOM   5033  HN  GLU   295     -35.996 -28.019   0.088  1.00 10.00      B   
ATOM   5034  CA  GLU   295     -36.202 -29.724   1.314  1.00 10.00      B   
ATOM   5035  CB  GLU   295     -36.041 -30.539   0.030  1.00 10.00      B   
ATOM   5036  CG  GLU   295     -36.910 -30.053  -1.120  1.00 10.00      B   
ATOM   5037  CD  GLU   295     -36.883 -30.991  -2.309  1.00 10.00      B   
ATOM   5038  OE1 GLU   295     -37.685 -31.947  -2.334  1.00 10.00      B   
ATOM   5039  OE2 GLU   295     -36.067 -30.771  -3.225  1.00 10.00      B   
ATOM   5040  C   GLU   295     -35.112 -30.095   2.315  1.00 10.00      B   
ATOM   5041  O   GLU   295     -35.399 -30.619   3.390  1.00 10.00      B   
ATOM   5042  N   TRP   296     -33.865 -29.795   1.966  1.00 10.00      B   
ATOM   5043  HN  TRP   296     -33.703 -29.368   1.101  1.00 10.00      B   
ATOM   5044  CA  TRP   296     -32.729 -30.091   2.833  1.00 10.00      B   
ATOM   5045  CB  TRP   296     -31.414 -29.824   2.093  1.00 10.00      B   
ATOM   5046  CG  TRP   296     -30.204 -30.426   2.747  1.00 10.00      B   
ATOM   5047  CD1 TRP   296     -29.821 -31.738   2.722  1.00 10.00      B   
ATOM   5048  CD2 TRP   296     -29.211 -29.736   3.515  1.00 10.00      B   
ATOM   5049  NE1 TRP   296     -28.654 -31.906   3.430  1.00 10.00      B   
ATOM   5050  HE1 TRP   296     -28.176 -32.759   3.556  1.00 10.00      B   
ATOM   5051  CE2 TRP   296     -28.260 -30.692   3.926  1.00 10.00      B   
ATOM   5052  CE3 TRP   296     -29.034 -28.402   3.897  1.00 10.00      B   
ATOM   5053  CZ2 TRP   296     -27.150 -30.356   4.697  1.00 10.00      B   
ATOM   5054  CZ3 TRP   296     -27.933 -28.071   4.661  1.00 10.00      B   
ATOM   5055  CH2 TRP   296     -27.004 -29.043   5.053  1.00 10.00      B   
ATOM   5056  C   TRP   296     -32.799 -29.254   4.109  1.00 10.00      B   
ATOM   5057  O   TRP   296     -32.401 -29.704   5.183  1.00 10.00      B   
ATOM   5058  N   PHE   297     -33.318 -28.040   3.982  1.00 10.00      B   
ATOM   5059  HN  PHE   297     -33.612 -27.738   3.096  1.00 10.00      B   
ATOM   5060  CA  PHE   297     -33.451 -27.138   5.118  1.00 10.00      B   
ATOM   5061  CB  PHE   297     -33.980 -25.776   4.652  1.00 10.00      B   
ATOM   5062  CG  PHE   297     -33.881 -24.685   5.684  1.00 10.00      B   
ATOM   5063  CD1 PHE   297     -32.698 -23.990   5.863  1.00 10.00      B   
ATOM   5064  CD2 PHE   297     -34.973 -24.348   6.468  1.00 10.00      B   
ATOM   5065  CE1 PHE   297     -32.602 -22.982   6.804  1.00 10.00      B   
ATOM   5066  CE2 PHE   297     -34.885 -23.342   7.412  1.00 10.00      B   
ATOM   5067  CZ  PHE   297     -33.698 -22.656   7.580  1.00 10.00      B   
ATOM   5068  C   PHE   297     -34.380 -27.732   6.175  1.00 10.00      B   
ATOM   5069  O   PHE   297     -34.024 -27.830   7.349  1.00 10.00      B   
ATOM   5070  N   TYR   298     -35.559 -28.154   5.745  1.00 10.00      B   
ATOM   5071  HN  TYR   298     -35.779 -28.066   4.790  1.00 10.00      B   
ATOM   5072  CA  TYR   298     -36.546 -28.733   6.646  1.00 10.00      B   
ATOM   5073  CB  TYR   298     -37.925 -28.762   5.969  1.00 10.00      B   
ATOM   5074  CG  TYR   298     -38.969 -29.575   6.703  1.00 10.00      B   
ATOM   5075  CD1 TYR   298     -39.394 -30.803   6.209  1.00 10.00      B   
ATOM   5076  CD2 TYR   298     -39.523 -29.122   7.893  1.00 10.00      B   
ATOM   5077  CE1 TYR   298     -40.341 -31.554   6.878  1.00 10.00      B   
ATOM   5078  CE2 TYR   298     -40.470 -29.866   8.568  1.00 10.00      B   
ATOM   5079  CZ  TYR   298     -40.875 -31.082   8.057  1.00 10.00      B   
ATOM   5080  OH  TYR   298     -41.819 -31.828   8.726  1.00 10.00      B   
ATOM   5081  HH  TYR   298     -41.508 -32.004   9.624  1.00 10.00      B   
ATOM   5082  C   TYR   298     -36.151 -30.134   7.116  1.00 10.00      B   
ATOM   5083  O   TYR   298     -36.457 -30.532   8.242  1.00 10.00      B   
ATOM   5084  N   ALA   299     -35.461 -30.874   6.263  1.00 10.00      B   
ATOM   5085  HN  ALA   299     -35.221 -30.500   5.386  1.00 10.00      B   
ATOM   5086  CA  ALA   299     -35.065 -32.238   6.590  1.00 10.00      B   
ATOM   5087  CB  ALA   299     -34.926 -33.067   5.325  1.00 10.00      B   
ATOM   5088  C   ALA   299     -33.790 -32.328   7.426  1.00 10.00      B   
ATOM   5089  O   ALA   299     -33.592 -33.304   8.150  1.00 10.00      B   
ATOM   5090  N   HIS   300     -32.924 -31.328   7.338  1.00 10.00      B   
ATOM   5091  HN  HIS   300     -33.119 -30.564   6.750  1.00 10.00      B   
ATOM   5092  CA  HIS   300     -31.670 -31.369   8.088  1.00 10.00      B   
ATOM   5093  CB  HIS   300     -30.469 -31.464   7.146  1.00 10.00      B   
ATOM   5094  CG  HIS   300     -29.887 -32.840   7.063  1.00 10.00      B   
ATOM   5095  ND1 HIS   300     -30.165 -33.719   6.037  1.00 10.00      B   
ATOM   5096  HD1 HIS   300     -30.760 -33.546   5.271  1.00 10.00      B   
ATOM   5097  CD2 HIS   300     -29.036 -33.490   7.891  1.00 10.00      B   
ATOM   5098  CE1 HIS   300     -29.512 -34.848   6.238  1.00 10.00      B   
ATOM   5099  NE2 HIS   300     -28.820 -34.733   7.354  1.00 10.00      B   
ATOM   5100  HE2 HIS   300     -28.240 -35.432   7.738  1.00 10.00      B   
ATOM   5101  C   HIS   300     -31.489 -30.224   9.080  1.00 10.00      B   
ATOM   5102  O   HIS   300     -31.134 -30.457  10.235  1.00 10.00      B   
ATOM   5103  N   ILE   301     -31.730 -28.998   8.643  1.00 10.00      B   
ATOM   5104  HN  ILE   301     -32.040 -28.867   7.721  1.00 10.00      B   
ATOM   5105  CA  ILE   301     -31.555 -27.833   9.510  1.00 10.00      B   
ATOM   5106  CB  ILE   301     -31.534 -26.515   8.702  1.00 10.00      B   
ATOM   5107  CG1 ILE   301     -30.474 -26.570   7.593  1.00 10.00      B   
ATOM   5108  CG2 ILE   301     -31.299 -25.318   9.613  1.00 10.00      B   
ATOM   5109  CD1 ILE   301     -29.052 -26.721   8.094  1.00 10.00      B   
ATOM   5110  C   ILE   301     -32.628 -27.761  10.597  1.00 10.00      B   
ATOM   5111  O   ILE   301     -32.312 -27.614  11.779  1.00 10.00      B   
ATOM   5112  N   ILE   302     -33.889 -27.884  10.188  1.00 10.00      B   
ATOM   5113  HN  ILE   302     -34.063 -28.018   9.230  1.00 10.00      B   
ATOM   5114  CA  ILE   302     -35.027 -27.817  11.112  1.00 10.00      B   
ATOM   5115  CB  ILE   302     -36.391 -27.994  10.400  1.00 10.00      B   
ATOM   5116  CG1 ILE   302     -36.638 -26.841   9.420  1.00 10.00      B   
ATOM   5117  CG2 ILE   302     -37.531 -28.094  11.406  1.00 10.00      B   
ATOM   5118  CD1 ILE   302     -36.622 -25.468  10.057  1.00 10.00      B   
ATOM   5119  C   ILE   302     -34.903 -28.752  12.332  1.00 10.00      B   
ATOM   5120  O   ILE   302     -35.046 -28.293  13.466  1.00 10.00      B   
ATOM   5121  N   PRO   303     -34.642 -30.066  12.136  1.00 10.00      B   
ATOM   5122  CA  PRO   303     -34.505 -31.021  13.253  1.00 10.00      B   
ATOM   5123  CB  PRO   303     -34.030 -32.306  12.569  1.00 10.00      B   
ATOM   5124  CG  PRO   303     -34.555 -32.197  11.183  1.00 10.00      B   
ATOM   5125  CD  PRO   303     -34.489 -30.738  10.833  1.00 10.00      B   
ATOM   5126  C   PRO   303     -33.477 -30.574  14.297  1.00 10.00      B   
ATOM   5127  O   PRO   303     -33.656 -30.799  15.497  1.00 10.00      B   
ATOM   5128  N   PHE   304     -32.411 -29.926  13.841  1.00 10.00      B   
ATOM   5129  HN  PHE   304     -32.331 -29.753  12.879  1.00 10.00      B   
ATOM   5130  CA  PHE   304     -31.360 -29.455  14.735  1.00 10.00      B   
ATOM   5131  CB  PHE   304     -30.080 -29.146  13.952  1.00 10.00      B   
ATOM   5132  CG  PHE   304     -29.216 -30.349  13.694  1.00 10.00      B   
ATOM   5133  CD1 PHE   304     -28.028 -30.524  14.384  1.00 10.00      B   
ATOM   5134  CD2 PHE   304     -29.591 -31.305  12.764  1.00 10.00      B   
ATOM   5135  CE1 PHE   304     -27.229 -31.626  14.149  1.00 10.00      B   
ATOM   5136  CE2 PHE   304     -28.798 -32.410  12.523  1.00 10.00      B   
ATOM   5137  CZ  PHE   304     -27.614 -32.571  13.218  1.00 10.00      B   
ATOM   5138  C   PHE   304     -31.809 -28.232  15.529  1.00 10.00      B   
ATOM   5139  O   PHE   304     -31.202 -27.877  16.542  1.00 10.00      B   
ATOM   5140  N   LEU   305     -32.880 -27.598  15.071  1.00 10.00      B   
ATOM   5141  HN  LEU   305     -33.329 -27.937  14.262  1.00 10.00      B   
ATOM   5142  CA  LEU   305     -33.417 -26.417  15.736  1.00 10.00      B   
ATOM   5143  CB  LEU   305     -33.813 -25.356  14.703  1.00 10.00      B   
ATOM   5144  CG  LEU   305     -32.715 -24.895  13.741  1.00 10.00      B   
ATOM   5145  CD1 LEU   305     -33.285 -23.932  12.710  1.00 10.00      B   
ATOM   5146  CD2 LEU   305     -31.566 -24.249  14.503  1.00 10.00      B   
ATOM   5147  C   LEU   305     -34.629 -26.791  16.583  1.00 10.00      B   
ATOM   5148  O   LEU   305     -35.404 -25.930  17.006  1.00 10.00      B   
ATOM   5149  N   GLY   306     -34.797 -28.085  16.815  1.00 10.00      B   
ATOM   5150  HN  GLY   306     -34.156 -28.726  16.445  1.00 10.00      B   
ATOM   5151  CA  GLY   306     -35.913 -28.557  17.610  1.00 10.00      B   
ATOM   5152  C   GLY   306     -35.554 -28.674  19.074  1.00 10.00      B   
ATOM   5153  O   GLY   306     -36.419 -28.386  19.930  1.00 10.00      B   
ATOM   5154  OXT GLY   306     -34.404 -29.056  19.376  1.00 10.00      B   
ATOM   5155  N   PRO    30     -10.537 -23.887 -19.824  1.00 10.00      C   
ATOM   5156  HT1 PRO    30     -10.769 -23.303 -19.005  1.00 10.00      C   
ATOM   5157  HT2 PRO    30     -10.662 -24.863 -19.465  1.00 10.00      C   
ATOM   5158  CA  PRO    30      -9.077 -23.740 -20.009  1.00 10.00      C   
ATOM   5159  CB  PRO    30      -8.772 -23.609 -21.494  1.00 10.00      C   
ATOM   5160  CG  PRO    30     -10.094 -23.846 -22.139  1.00 10.00      C   
ATOM   5161  CD  PRO    30     -11.146 -23.512 -21.108  1.00 10.00      C   
ATOM   5162  C   PRO    30      -8.563 -22.518 -19.254  1.00 10.00      C   
ATOM   5163  O   PRO    30      -8.842 -21.378 -19.630  1.00 10.00      C   
ATOM   5164  N   ALA    31      -7.822 -22.764 -18.183  1.00 10.00      C   
ATOM   5165  HN  ALA    31      -7.635 -23.694 -17.936  1.00 10.00      C   
ATOM   5166  CA  ALA    31      -7.269 -21.694 -17.370  1.00 10.00      C   
ATOM   5167  CB  ALA    31      -7.378 -22.049 -15.893  1.00 10.00      C
[truncated: 395,862 more chars]
