# Supplementary material for: Cross-linking of the endolysosomal system reveals potential flotillin structures and cargo
Source: Nat Commun. 2022 Oct 20;13:6212. doi: 10.1038/s41467-022-33951-0 (PMC9584938; doi:10.1038/s41467-022-33951-0)
Supplement: Supplementary file 11 — Dataset 8 [file 41467_2022_33951_MOESM11_ESM.zip › PPT1_tetramer/haddock_top2_50w.pdb]

REMARK FILENAME="haddock_50w.pdb0"
REMARK ===============================================================
REMARK HADDOCK run for haddock
REMARK initial structure: haddock_50.pdb
REMARK final NOE weights: unambig 50 amb: 50
REMARK ===============================================================
REMARK            total,bonds,angles,improper,dihe,vdw,elec,air,cdih,coup,rdcs,vean,dani,xpcs,rg
REMARK energies: -673.127, 0, 0, 0, 0, -251.125, -1507.12, 1085.12, 0, 0, 0, 0, 0, 0, 0
REMARK ===============================================================
REMARK            bonds,angles,impropers,dihe,air,cdih,coup,rdcs,vean,dani,xpcs
REMARK rms-dev.: 0,0,0,0,3.78112,0,0, 0, 0, 0, 0
REMARK ===============================================================
REMARK               air,cdih,coup,rdcs,vean,dani,xpcs
REMARK               >0.3,>5,>1,>0,>5,>0.2,>0.2
REMARK violations.: 12, 0, 0, 0, 0, 0, 0
REMARK ===============================================================
REMARK                        CVpartition#,violations,rms
REMARK AIRs cross-validation: 1, 0, NaN
REMARK ===============================================================
REMARK NCS energy: 0
REMARK ===============================================================
REMARK Symmetry energy: 0
REMARK ===============================================================
REMARK Desolvation energy: -79.6021
REMARK Internal energy free molecules: 59567.8
REMARK Internal energy complex: -41565.6
REMARK Binding energy: -102971
REMARK ===============================================================
REMARK buried surface area: 8145.39
REMARK ===============================================================
REMARK water - chain1: 0 0 0
REMARK water - chain2: 0 0 0
REMARK water - chain3: 0 0 0
REMARK water - chain4: 0 0 0
REMARK water - chain5: 0 0 0
REMARK water - chain6: 0 0 0
REMARK ===============================================================
REMARK water - water: 0 0 0
REMARK ===============================================================
REMARK DATE:11-May-2021  23:23:04       created by user: hadeer
REMARK VERSION:1.3
ATOM      1  N   PRO    30     -43.579  24.491 -27.670  1.00 10.00      A   
ATOM      2  HT1 PRO    30     -44.197  23.825 -27.177  1.00 10.00      A   
ATOM      3  HT2 PRO    30     -43.743  24.265 -28.681  1.00 10.00      A   
ATOM      4  CA  PRO    30     -42.204  24.022 -27.396  1.00 10.00      A   
ATOM      5  CB  PRO    30     -41.321  25.220 -27.074  1.00 10.00      A   
ATOM      6  CG  PRO    30     -42.198  26.383 -27.389  1.00 10.00      A   
ATOM      7  CD  PRO    30     -43.619  25.896 -27.232  1.00 10.00      A   
ATOM      8  C   PRO    30     -42.207  23.042 -26.235  1.00 10.00      A   
ATOM      9  O   PRO    30     -43.080  23.102 -25.367  1.00 10.00      A   
ATOM     10  N   ALA    31     -41.236  22.143 -26.226  1.00 10.00      A   
ATOM     11  HN  ALA    31     -40.568  22.154 -26.945  1.00 10.00      A   
ATOM     12  CA  ALA    31     -41.128  21.139 -25.182  1.00 10.00      A   
ATOM     13  CB  ALA    31     -41.098  19.754 -25.807  1.00 10.00      A   
ATOM     14  C   ALA    31     -39.878  21.364 -24.339  1.00 10.00      A   
ATOM     15  O   ALA    31     -38.861  21.846 -24.845  1.00 10.00      A   
ATOM     16  N   PRO    32     -39.938  21.022 -23.040  1.00 10.00      A   
ATOM     17  CA  PRO    32     -38.802  21.182 -22.124  1.00 10.00      A   
ATOM     18  CB  PRO    32     -39.377  20.790 -20.759  1.00 10.00      A   
ATOM     19  CG  PRO    32     -40.552  19.930 -21.073  1.00 10.00      A   
ATOM     20  CD  PRO    32     -41.116  20.453 -22.362  1.00 10.00      A   
ATOM     21  C   PRO    32     -37.646  20.258 -22.493  1.00 10.00      A   
ATOM     22  O   PRO    32     -37.841  19.231 -23.146  1.00 10.00      A   
ATOM     23  N   LEU    33     -36.444  20.627 -22.079  1.00 10.00      A   
ATOM     24  HN  LEU    33     -36.350  21.454 -21.561  1.00 10.00      A   
ATOM     25  CA  LEU    33     -35.256  19.834 -22.371  1.00 10.00      A   
ATOM     26  CB  LEU    33     -34.031  20.746 -22.476  1.00 10.00      A   
ATOM     27  CG  LEU    33     -34.141  21.914 -23.462  1.00 10.00      A   
ATOM     28  CD1 LEU    33     -32.986  22.887 -23.276  1.00 10.00      A   
ATOM     29  CD2 LEU    33     -34.193  21.409 -24.896  1.00 10.00      A   
ATOM     30  C   LEU    33     -35.036  18.769 -21.299  1.00 10.00      A   
ATOM     31  O   LEU    33     -35.189  19.039 -20.108  1.00 10.00      A   
ATOM     32  N   PRO    34     -34.701  17.536 -21.714  1.00 10.00      A   
ATOM     33  CA  PRO    34     -34.452  16.420 -20.789  1.00 10.00      A   
ATOM     34  CB  PRO    34     -34.271  15.208 -21.716  1.00 10.00      A   
ATOM     35  CG  PRO    34     -34.793  15.647 -23.044  1.00 10.00      A   
ATOM     36  CD  PRO    34     -34.544  17.123 -23.115  1.00 10.00      A   
ATOM     37  C   PRO    34     -33.188  16.647 -19.962  1.00 10.00      A   
ATOM     38  O   PRO    34     -32.274  17.360 -20.389  1.00 10.00      A   
ATOM     39  N   LEU    35     -33.127  16.032 -18.790  1.00 10.00      A   
ATOM     40  HN  LEU    35     -33.868  15.445 -18.510  1.00 10.00      A   
ATOM     41  CA  LEU    35     -31.977  16.197 -17.915  1.00 10.00      A   
ATOM     42  CB  LEU    35     -32.303  17.183 -16.789  1.00 10.00      A   
ATOM     43  CG  LEU    35     -31.136  17.588 -15.887  1.00 10.00      A   
ATOM     44  CD1 LEU    35     -30.763  19.045 -16.110  1.00 10.00      A   
ATOM     45  CD2 LEU    35     -31.470  17.332 -14.427  1.00 10.00      A   
ATOM     46  C   LEU    35     -31.514  14.867 -17.331  1.00 10.00      A   
ATOM     47  O   LEU    35     -32.319  13.963 -17.091  1.00 10.00      A   
ATOM     48  N   VAL    36     -30.210  14.749 -17.119  1.00 10.00      A   
ATOM     49  HN  VAL    36     -29.620  15.498 -17.358  1.00 10.00      A   
ATOM     50  CA  VAL    36     -29.624  13.545 -16.542  1.00 10.00      A   
ATOM     51  CB  VAL    36     -28.630  12.874 -17.512  1.00 10.00      A   
ATOM     52  CG1 VAL    36     -27.966  11.673 -16.860  1.00 10.00      A   
ATOM     53  CG2 VAL    36     -29.339  12.454 -18.789  1.00 10.00      A   
ATOM     54  C   VAL    36     -28.910  13.904 -15.240  1.00 10.00      A   
ATOM     55  O   VAL    36     -28.054  14.788 -15.220  1.00 10.00      A   
ATOM     56  N   ILE    37     -29.266  13.221 -14.160  1.00 10.00      A   
ATOM     57  HN  ILE    37     -29.935  12.504 -14.246  1.00 10.00      A   
ATOM     58  CA  ILE    37     -28.679  13.495 -12.854  1.00 10.00      A   
ATOM     59  CB  ILE    37     -29.762  13.579 -11.752  1.00 10.00      A   
ATOM     60  CG1 ILE    37     -30.722  14.741 -12.018  1.00 10.00      A   
ATOM     61  CG2 ILE    37     -29.134  13.704 -10.369  1.00 10.00      A   
ATOM     62  CD1 ILE    37     -31.826  14.873 -10.991  1.00 10.00      A   
ATOM     63  C   ILE    37     -27.642  12.449 -12.452  1.00 10.00      A   
ATOM     64  O   ILE    37     -27.922  11.245 -12.441  1.00 10.00      A   
ATOM     65  N   TRP    38     -26.446  12.923 -12.124  1.00 10.00      A   
ATOM     66  HN  TRP    38     -26.283  13.888 -12.189  1.00 10.00      A   
ATOM     67  CA  TRP    38     -25.367  12.057 -11.678  1.00 10.00      A   
ATOM     68  CB  TRP    38     -24.115  12.252 -12.543  1.00 10.00      A   
ATOM     69  CG  TRP    38     -23.193  11.065 -12.556  1.00 10.00      A   
ATOM     70  CD1 TRP    38     -23.121  10.066 -11.625  1.00 10.00      A   
ATOM     71  CD2 TRP    38     -22.209  10.754 -13.550  1.00 10.00      A   
ATOM     72  NE1 TRP    38     -22.159   9.155 -11.980  1.00 10.00      A   
ATOM     73  HE1 TRP    38     -21.922   8.349 -11.476  1.00 10.00      A   
ATOM     74  CE2 TRP    38     -21.584   9.554 -13.158  1.00 10.00      A   
ATOM     75  CE3 TRP    38     -21.798  11.371 -14.735  1.00 10.00      A   
ATOM     76  CZ2 TRP    38     -20.569   8.962 -13.907  1.00 10.00      A   
ATOM     77  CZ3 TRP    38     -20.792  10.783 -15.476  1.00 10.00      A   
ATOM     78  CH2 TRP    38     -20.189   9.590 -15.061  1.00 10.00      A   
ATOM     79  C   TRP    38     -25.061  12.369 -10.214  1.00 10.00      A   
ATOM     80  O   TRP    38     -24.567  13.453  -9.890  1.00 10.00      A   
ATOM     81  N   HIS    39     -25.387  11.426  -9.335  1.00 10.00      A   
ATOM     82  HN  HIS    39     -25.785  10.594  -9.662  1.00 10.00      A   
ATOM     83  CA  HIS    39     -25.165  11.596  -7.901  1.00 10.00      A   
ATOM     84  CB  HIS    39     -25.917  10.527  -7.091  1.00 10.00      A   
ATOM     85  CG  HIS    39     -25.324   9.148  -7.164  1.00 10.00      A   
ATOM     86  ND1 HIS    39     -24.267   8.735  -6.379  1.00 10.00      A   
ATOM     87  HD1 HIS    39     -23.787   9.287  -5.717  1.00 10.00      A   
ATOM     88  CD2 HIS    39     -25.652   8.085  -7.935  1.00 10.00      A   
ATOM     89  CE1 HIS    39     -23.975   7.480  -6.665  1.00 10.00      A   
ATOM     90  NE2 HIS    39     -24.800   7.066  -7.601  1.00 10.00      A   
ATOM     91  HE2 HIS    39     -24.814   6.148  -7.988  1.00 10.00      A   
ATOM     92  C   HIS    39     -23.680  11.578  -7.550  1.00 10.00      A   
ATOM     93  O   HIS    39     -22.856  11.068  -8.313  1.00 10.00      A   
ATOM     94  N   GLY    40     -23.352  12.122  -6.385  1.00 10.00      A   
ATOM     95  HN  GLY    40     -24.056  12.509  -5.819  1.00 10.00      A   
ATOM     96  CA  GLY    40     -21.974  12.156  -5.938  1.00 10.00      A   
ATOM     97  C   GLY    40     -21.659  11.014  -4.991  1.00 10.00      A   
ATOM     98  O   GLY    40     -22.447  10.068  -4.880  1.00 10.00      A   
ATOM     99  N   GLY    42     -21.047   7.585  -2.512  1.00 10.00      A   
ATOM    100  HN  GLY    42     -20.988   6.904  -3.223  1.00 10.00      A   
ATOM    101  CA  GLY    42     -21.596   7.223  -1.220  1.00 10.00      A   
ATOM    102  C   GLY    42     -23.092   7.449  -1.154  1.00 10.00      A   
ATOM    103  O   GLY    42     -23.706   7.308  -0.094  1.00 10.00      A   
ATOM    104  N   ASP    43     -23.674   7.794  -2.292  1.00 10.00      A   
ATOM    105  HN  ASP    43     -23.126   7.868  -3.100  1.00 10.00      A   
ATOM    106  CA  ASP    43     -25.105   8.055  -2.379  1.00 10.00      A   
ATOM    107  CB  ASP    43     -25.344   9.497  -2.832  1.00 10.00      A   
ATOM    108  CG  ASP    43     -26.579  10.122  -2.214  1.00 10.00      A   
ATOM    109  OD1 ASP    43     -27.587   9.411  -2.029  1.00 10.00      A   
ATOM    110  OD2 ASP    43     -26.546  11.335  -1.918  1.00 10.00      A   
ATOM    111  C   ASP    43     -25.759   7.085  -3.358  1.00 10.00      A   
ATOM    112  O   ASP    43     -25.093   6.211  -3.911  1.00 10.00      A   
ATOM    113  N   SER    44     -27.054   7.244  -3.579  1.00 10.00      A   
ATOM    114  HN  SER    44     -27.532   7.976  -3.121  1.00 10.00      A   
ATOM    115  CA  SER    44     -27.786   6.376  -4.491  1.00 10.00      A   
ATOM    116  CB  SER    44     -28.928   5.691  -3.742  1.00 10.00      A   
ATOM    117  OG  SER    44     -28.640   5.605  -2.355  1.00 10.00      A   
ATOM    118  HG  SER    44     -27.723   5.864  -2.207  1.00 10.00      A   
ATOM    119  C   SER    44     -28.334   7.175  -5.677  1.00 10.00      A   
ATOM    120  O   SER    44     -28.334   8.406  -5.655  1.00 10.00      A   
ATOM    121  N   CYS    45     -28.786   6.471  -6.710  1.00 10.00      A   
ATOM    122  HN  CYS    45     -28.735   5.491  -6.677  1.00 10.00      A   
ATOM    123  CA  CYS    45     -29.340   7.106  -7.904  1.00 10.00      A   
ATOM    124  C   CYS    45     -30.662   7.752  -7.600  1.00 10.00      A   
ATOM    125  O   CYS    45     -30.949   8.877  -8.008  1.00 10.00      A   
ATOM    126  CB  CYS    45     -29.643   6.038  -8.979  1.00 10.00      A   
ATOM    127  SG  CYS    45     -31.109   4.955  -8.641  1.00 10.00      A   
ATOM    128  N   CYS    46     -31.450   7.012  -6.864  1.00 10.00      A   
ATOM    129  HN  CYS    46     -31.105   6.167  -6.509  1.00 10.00      A   
ATOM    130  CA  CYS    46     -32.796   7.372  -6.576  1.00 10.00      A   
ATOM    131  C   CYS    46     -33.099   7.156  -5.099  1.00 10.00      A   
ATOM    132  O   CYS    46     -34.097   6.534  -4.727  1.00 10.00      A   
ATOM    133  CB  CYS    46     -33.622   6.440  -7.465  1.00 10.00      A   
ATOM    134  SG  CYS    46     -32.794   6.058  -9.076  1.00 10.00      A   
ATOM    135  N   ASN    47     -32.207   7.679  -4.265  1.00 10.00      A   
ATOM    136  HN  ASN    47     -31.443   8.162  -4.640  1.00 10.00      A   
ATOM    137  CA  ASN    47     -32.332   7.579  -2.817  1.00 10.00      A   
ATOM    138  CB  ASN    47     -31.051   8.114  -2.162  1.00 10.00      A   
ATOM    139  CG  ASN    47     -30.981   7.858  -0.670  1.00 10.00      A   
ATOM    140  OD1 ASN    47     -31.507   8.631   0.131  1.00 10.00      A   
ATOM    141  ND2 ASN    47     -30.318   6.778  -0.288  1.00 10.00      A   
ATOM    142 HD21 ASN    47     -29.912   6.211  -0.985  1.00 10.00      A   
ATOM    143 HD22 ASN    47     -30.255   6.586   0.671  1.00 10.00      A   
ATOM    144  C   ASN    47     -33.530   8.397  -2.345  1.00 10.00      A   
ATOM    145  O   ASN    47     -33.760   9.494  -2.844  1.00 10.00      A   
ATOM    146  N   PRO    48     -34.309   7.876  -1.383  1.00 10.00      A   
ATOM    147  CA  PRO    48     -35.495   8.570  -0.851  1.00 10.00      A   
ATOM    148  CB  PRO    48     -35.915   7.693   0.332  1.00 10.00      A   
ATOM    149  CG  PRO    48     -35.404   6.339  -0.010  1.00 10.00      A   
ATOM    150  CD  PRO    48     -34.115   6.557  -0.750  1.00 10.00      A   
ATOM    151  C   PRO    48     -35.203  10.000  -0.374  1.00 10.00      A   
ATOM    152  O   PRO    48     -36.086  10.854  -0.381  1.00 10.00      A   
ATOM    153  N   LEU    49     -33.964  10.264   0.024  1.00 10.00      A   
ATOM    154  HN  LEU    49     -33.286   9.553  -0.007  1.00 10.00      A   
ATOM    155  CA  LEU    49     -33.589  11.588   0.503  1.00 10.00      A   
ATOM    156  CB  LEU    49     -32.594  11.471   1.659  1.00 10.00      A   
ATOM    157  CG  LEU    49     -33.048  10.635   2.858  1.00 10.00      A   
ATOM    158  CD1 LEU    49     -31.882  10.363   3.797  1.00 10.00      A   
ATOM    159  CD2 LEU    49     -34.184  11.328   3.595  1.00 10.00      A   
ATOM    160  C   LEU    49     -33.000  12.448  -0.614  1.00 10.00      A   
ATOM    161  O   LEU    49     -33.534  13.506  -0.950  1.00 10.00      A   
ATOM    162  N   SER    50     -31.911  11.973  -1.199  1.00 10.00      A   
ATOM    163  HN  SER    50     -31.545  11.113  -0.901  1.00 10.00      A   
ATOM    164  CA  SER    50     -31.218  12.692  -2.265  1.00 10.00      A   
ATOM    165  CB  SER    50     -29.887  12.002  -2.534  1.00 10.00      A   
ATOM    166  OG  SER    50     -29.677  10.966  -1.586  1.00 10.00      A   
ATOM    167  HG  SER    50     -28.848  10.501  -1.800  1.00 10.00      A   
ATOM    168  C   SER    50     -32.037  12.778  -3.554  1.00 10.00      A   
ATOM    169  O   SER    50     -31.740  13.580  -4.443  1.00 10.00      A   
ATOM    170  N   GLY    52     -33.075  11.962  -3.646  1.00 10.00      A   
ATOM    171  HN  GLY    52     -33.269  11.345  -2.908  1.00 10.00      A   
ATOM    172  CA  GLY    52     -33.916  11.952  -4.825  1.00 10.00      A   
ATOM    173  C   GLY    52     -34.903  13.098  -4.857  1.00 10.00      A   
ATOM    174  O   GLY    52     -35.703  13.206  -5.786  1.00 10.00      A   
ATOM    175  N   ALA    53     -34.846  13.963  -3.850  1.00 10.00      A   
ATOM    176  HN  ALA    53     -34.190  13.817  -3.134  1.00 10.00      A   
ATOM    177  CA  ALA    53     -35.739  15.114  -3.771  1.00 10.00      A   
ATOM    178  CB  ALA    53     -35.522  15.862  -2.463  1.00 10.00      A   
ATOM    179  C   ALA    53     -35.539  16.050  -4.961  1.00 10.00      A   
ATOM    180  O   ALA    53     -36.422  16.834  -5.304  1.00 10.00      A   
ATOM    181  N   ILE    54     -34.375  15.953  -5.593  1.00 10.00      A   
ATOM    182  HN  ILE    54     -33.712  15.307  -5.270  1.00 10.00      A   
ATOM    183  CA  ILE    54     -34.053  16.787  -6.747  1.00 10.00      A   
ATOM    184  CB  ILE    54     -32.539  16.760  -7.068  1.00 10.00      A   
ATOM    185  CG1 ILE    54     -31.706  16.771  -5.778  1.00 10.00      A   
ATOM    186  CG2 ILE    54     -32.154  17.937  -7.955  1.00 10.00      A   
ATOM    187  CD1 ILE    54     -31.887  18.014  -4.933  1.00 10.00      A   
ATOM    188  C   ILE    54     -34.845  16.342  -7.981  1.00 10.00      A   
ATOM    189  O   ILE    54     -35.037  17.113  -8.924  1.00 10.00      A   
ATOM    190  N   LYS    55     -35.325  15.102  -7.961  1.00 10.00      A   
ATOM    191  HN  LYS    55     -35.165  14.535  -7.175  1.00 10.00      A   
ATOM    192  CA  LYS    55     -36.093  14.568  -9.078  1.00 10.00      A   
ATOM    193  CB  LYS    55     -36.086  13.037  -9.073  1.00 10.00      A   
ATOM    194  CG  LYS    55     -36.510  12.418 -10.395  1.00 10.00      A   
ATOM    195  CD  LYS    55     -36.153  10.944 -10.466  1.00 10.00      A   
ATOM    196  CE  LYS    55     -36.335  10.404 -11.875  1.00 10.00      A   
ATOM    197  NZ  LYS    55     -35.895   8.988 -11.989  1.00 10.00      A   
ATOM    198  HZ1 LYS    55     -34.886   8.907 -11.744  1.00 10.00      A   
ATOM    199  HZ2 LYS    55     -36.033   8.646 -12.963  1.00 10.00      A   
ATOM    200  HZ3 LYS    55     -36.449   8.388 -11.343  1.00 10.00      A   
ATOM    201  C   LYS    55     -37.521  15.104  -9.054  1.00 10.00      A   
ATOM    202  O   LYS    55     -38.265  14.971 -10.026  1.00 10.00      A   
ATOM    203  N   LYS    56     -37.885  15.750  -7.948  1.00 10.00      A   
ATOM    204  HN  LYS    56     -37.236  15.851  -7.221  1.00 10.00      A   
ATOM    205  CA  LYS    56     -39.218  16.323  -7.792  1.00 10.00      A   
ATOM    206  CB  LYS    56     -39.536  16.581  -6.314  1.00 10.00      A   
ATOM    207  CG  LYS    56     -40.439  15.539  -5.669  1.00 10.00      A   
ATOM    208  CD  LYS    56     -39.653  14.334  -5.171  1.00 10.00      A   
ATOM    209  CE  LYS    56     -40.578  13.289  -4.565  1.00 10.00      A   
ATOM    210  NZ  LYS    56     -39.834  12.243  -3.812  1.00 10.00      A   
ATOM    211  HZ1 LYS    56     -40.502  11.617  -3.316  1.00 10.00      A   
ATOM    212  HZ2 LYS    56     -39.209  12.684  -3.109  1.00 10.00      A   
ATOM    213  HZ3 LYS    56     -39.258  11.670  -4.462  1.00 10.00      A   
ATOM    214  C   LYS    56     -39.347  17.620  -8.592  1.00 10.00      A   
ATOM    215  O   LYS    56     -40.287  18.390  -8.401  1.00 10.00      A   
ATOM    216  N   VAL    58     -38.397  17.854  -9.493  1.00 10.00      A   
ATOM    217  HN  VAL    58     -37.667  17.205  -9.589  1.00 10.00      A   
ATOM    218  CA  VAL    58     -38.399  19.047 -10.335  1.00 10.00      A   
ATOM    219  CB  VAL    58     -37.064  19.192 -11.099  1.00 10.00      A   
ATOM    220  CG1 VAL    58     -36.912  18.104 -12.151  1.00 10.00      A   
ATOM    221  CG2 VAL    58     -36.914  20.580 -11.708  1.00 10.00      A   
ATOM    222  C   VAL    58     -39.579  19.013 -11.313  1.00 10.00      A   
ATOM    223  O   VAL    58     -39.937  20.022 -11.927  1.00 10.00      A   
ATOM    224  N   GLU    59     -40.198  17.840 -11.422  1.00 10.00      A   
ATOM    225  HN  GLU    59     -39.866  17.082 -10.900  1.00 10.00      A   
ATOM    226  CA  GLU    59     -41.352  17.647 -12.287  1.00 10.00      A   
ATOM    227  CB  GLU    59     -41.682  16.155 -12.432  1.00 10.00      A   
ATOM    228  CG  GLU    59     -41.582  15.351 -11.142  1.00 10.00      A   
ATOM    229  CD  GLU    59     -41.646  13.852 -11.377  1.00 10.00      A   
ATOM    230  OE1 GLU    59     -41.728  13.093 -10.386  1.00 10.00      A   
ATOM    231  OE2 GLU    59     -41.608  13.426 -12.554  1.00 10.00      A   
ATOM    232  C   GLU    59     -42.552  18.432 -11.762  1.00 10.00      A   
ATOM    233  O   GLU    59     -43.583  18.539 -12.427  1.00 10.00      A   
ATOM    234  N   LYS    60     -42.406  18.972 -10.554  1.00 10.00      A   
ATOM    235  HN  LYS    60     -41.572  18.817 -10.059  1.00 10.00      A   
ATOM    236  CA  LYS    60     -43.448  19.774  -9.936  1.00 10.00      A   
ATOM    237  CB  LYS    60     -43.343  19.690  -8.416  1.00 10.00      A   
ATOM    238  CG  LYS    60     -44.616  19.231  -7.732  1.00 10.00      A   
ATOM    239  CD  LYS    60     -44.465  19.275  -6.225  1.00 10.00      A   
ATOM    240  CE  LYS    60     -45.750  18.877  -5.525  1.00 10.00      A   
ATOM    241  NZ  LYS    60     -45.728  19.269  -4.095  1.00 10.00      A   
ATOM    242  HZ1 LYS    60     -46.596  18.953  -3.622  1.00 10.00      A   
ATOM    243  HZ2 LYS    60     -45.657  20.304  -4.011  1.00 10.00      A   
ATOM    244  HZ3 LYS    60     -44.909  18.839  -3.619  1.00 10.00      A   
ATOM    245  C   LYS    60     -43.303  21.224 -10.386  1.00 10.00      A   
ATOM    246  O   LYS    60     -44.226  22.027 -10.253  1.00 10.00      A   
ATOM    247  N   LYS    61     -42.129  21.549 -10.913  1.00 10.00      A   
ATOM    248  HN  LYS    61     -41.433  20.861 -10.989  1.00 10.00      A   
ATOM    249  CA  LYS    61     -41.851  22.891 -11.403  1.00 10.00      A   
ATOM    250  CB  LYS    61     -40.418  23.308 -11.060  1.00 10.00      A   
ATOM    251  CG  LYS    61     -40.178  23.560  -9.581  1.00 10.00      A   
ATOM    252  CD  LYS    61     -41.098  24.646  -9.054  1.00 10.00      A   
ATOM    253  CE  LYS    61     -40.775  24.992  -7.613  1.00 10.00      A   
ATOM    254  NZ  LYS    61     -41.915  25.664  -6.937  1.00 10.00      A   
ATOM    255  HZ1 LYS    61     -42.740  25.031  -6.908  1.00 10.00      A   
ATOM    256  HZ2 LYS    61     -42.176  26.528  -7.450  1.00 10.00      A   
ATOM    257  HZ3 LYS    61     -41.651  25.920  -5.964  1.00 10.00      A   
ATOM    258  C   LYS    61     -42.053  22.925 -12.908  1.00 10.00      A   
ATOM    259  O   LYS    61     -42.643  23.857 -13.452  1.00 10.00      A   
ATOM    260  N   ILE    62     -41.551  21.895 -13.570  1.00 10.00      A   
ATOM    261  HN  ILE    62     -41.083  21.191 -13.072  1.00 10.00      A   
ATOM    262  CA  ILE    62     -41.679  21.767 -15.012  1.00 10.00      A   
ATOM    263  CB  ILE    62     -40.301  21.650 -15.705  1.00 10.00      A   
ATOM    264  CG1 ILE    62     -39.386  22.804 -15.273  1.00 10.00      A   
ATOM    265  CG2 ILE    62     -40.464  21.637 -17.220  1.00 10.00      A   
ATOM    266  CD1 ILE    62     -37.949  22.658 -15.726  1.00 10.00      A   
ATOM    267  C   ILE    62     -42.515  20.528 -15.320  1.00 10.00      A   
ATOM    268  O   ILE    62     -42.011  19.406 -15.281  1.00 10.00      A   
ATOM    269  N   PRO    63     -43.814  20.719 -15.587  1.00 10.00      A   
ATOM    270  CA  PRO    63     -44.736  19.617 -15.884  1.00 10.00      A   
ATOM    271  CB  PRO    63     -46.087  20.315 -16.091  1.00 10.00      A   
ATOM    272  CG  PRO    63     -45.934  21.652 -15.450  1.00 10.00      A   
ATOM    273  CD  PRO    63     -44.490  22.024 -15.616  1.00 10.00      A   
ATOM    274  C   PRO    63     -44.346  18.856 -17.147  1.00 10.00      A   
ATOM    275  O   PRO    63     -44.179  19.449 -18.218  1.00 10.00      A   
ATOM    276  N   GLY    64     -44.206  17.543 -17.012  1.00 10.00      A   
ATOM    277  HN  GLY    64     -44.344  17.134 -16.130  1.00 10.00      A   
ATOM    278  CA  GLY    64     -43.847  16.709 -18.141  1.00 10.00      A   
ATOM    279  C   GLY    64     -42.384  16.831 -18.512  1.00 10.00      A   
ATOM    280  O   GLY    64     -42.051  17.094 -19.668  1.00 10.00      A   
ATOM    281  N   ILE    65     -41.514  16.649 -17.532  1.00 10.00      A   
ATOM    282  HN  ILE    65     -41.842  16.450 -16.632  1.00 10.00      A   
ATOM    283  CA  ILE    65     -40.079  16.731 -17.759  1.00 10.00      A   
ATOM    284  CB  ILE    65     -39.392  17.683 -16.746  1.00 10.00      A   
ATOM    285  CG1 ILE    65     -37.915  17.896 -17.103  1.00 10.00      A   
ATOM    286  CG2 ILE    65     -39.536  17.167 -15.321  1.00 10.00      A   
ATOM    287  CD1 ILE    65     -37.219  18.944 -16.257  1.00 10.00      A   
ATOM    288  C   ILE    65     -39.453  15.340 -17.681  1.00 10.00      A   
ATOM    289  O   ILE    65     -39.909  14.483 -16.918  1.00 10.00      A   
ATOM    290  N   TYR    66     -38.431  15.112 -18.489  1.00 10.00      A   
ATOM    291  HN  TYR    66     -38.125  15.828 -19.085  1.00 10.00      A   
ATOM    292  CA  TYR    66     -37.744  13.834 -18.509  1.00 10.00      A   
ATOM    293  CB  TYR    66     -37.456  13.397 -19.947  1.00 10.00      A   
ATOM    294  CG  TYR    66     -36.939  11.981 -20.065  1.00 10.00      A   
ATOM    295  CD1 TYR    66     -37.494  10.955 -19.311  1.00 10.00      A   
ATOM    296  CD2 TYR    66     -35.900  11.671 -20.929  1.00 10.00      A   
ATOM    297  CE1 TYR    66     -37.025   9.660 -19.414  1.00 10.00      A   
ATOM    298  CE2 TYR    66     -35.426  10.379 -21.040  1.00 10.00      A   
ATOM    299  CZ  TYR    66     -35.991   9.376 -20.281  1.00 10.00      A   
ATOM    300  OH  TYR    66     -35.522   8.084 -20.390  1.00 10.00      A   
ATOM    301  HH  TYR    66     -34.556   8.095 -20.366  1.00 10.00      A   
ATOM    302  C   TYR    66     -36.454  13.917 -17.702  1.00 10.00      A   
ATOM    303  O   TYR    66     -35.469  14.516 -18.137  1.00 10.00      A   
ATOM    304  N   VAL    67     -36.474  13.329 -16.518  1.00 10.00      A   
ATOM    305  HN  VAL    67     -37.290  12.866 -16.230  1.00 10.00      A   
ATOM    306  CA  VAL    67     -35.317  13.337 -15.640  1.00 10.00      A   
ATOM    307  CB  VAL    67     -35.668  13.905 -14.248  1.00 10.00      A   
ATOM    308  CG1 VAL    67     -34.421  14.025 -13.387  1.00 10.00      A   
ATOM    309  CG2 VAL    67     -36.362  15.253 -14.376  1.00 10.00      A   
ATOM    310  C   VAL    67     -34.771  11.924 -15.482  1.00 10.00      A   
ATOM    311  O   VAL    67     -35.439  11.046 -14.935  1.00 10.00      A   
ATOM    312  N   LEU    68     -33.561  11.706 -15.964  1.00 10.00      A   
ATOM    313  HN  LEU    68     -33.070  12.448 -16.385  1.00 10.00      A   
ATOM    314  CA  LEU    68     -32.939  10.396 -15.877  1.00 10.00      A   
ATOM    315  CB  LEU    68     -32.240  10.030 -17.189  1.00 10.00      A   
ATOM    316  CG  LEU    68     -31.675   8.608 -17.269  1.00 10.00      A   
ATOM    317  CD1 LEU    68     -32.780   7.602 -17.556  1.00 10.00      A   
ATOM    318  CD2 LEU    68     -30.571   8.518 -18.311  1.00 10.00      A   
ATOM    319  C   LEU    68     -31.945  10.334 -14.729  1.00 10.00      A   
ATOM    320  O   LEU    68     -31.000  11.118 -14.672  1.00 10.00      A   
ATOM    321  N   SER    69     -32.174   9.414 -13.809  1.00 10.00      A   
ATOM    322  HN  SER    69     -32.964   8.839 -13.892  1.00 10.00      A   
ATOM    323  CA  SER    69     -31.284   9.232 -12.674  1.00 10.00      A   
ATOM    324  CB  SER    69     -32.081   8.799 -11.440  1.00 10.00      A   
ATOM    325  OG  SER    69     -33.226   9.619 -11.258  1.00 10.00      A   
ATOM    326  HG  SER    69     -33.063  10.236 -10.530  1.00 10.00      A   
ATOM    327  C   SER    69     -30.244   8.174 -13.019  1.00 10.00      A   
ATOM    328  O   SER    69     -30.595   7.027 -13.300  1.00 10.00      A   
ATOM    329  N   LEU    70     -28.978   8.563 -13.034  1.00 10.00      A   
ATOM    330  HN  LEU    70     -28.756   9.498 -12.824  1.00 10.00      A   
ATOM    331  CA  LEU    70     -27.908   7.628 -13.356  1.00 10.00      A   
ATOM    332  CB  LEU    70     -26.609   8.360 -13.706  1.00 10.00      A   
ATOM    333  CG  LEU    70     -26.515   8.920 -15.128  1.00 10.00      A   
ATOM    334  CD1 LEU    70     -25.156   9.559 -15.363  1.00 10.00      A   
ATOM    335  CD2 LEU    70     -26.784   7.833 -16.158  1.00 10.00      A   
ATOM    336  C   LEU    70     -27.682   6.623 -12.233  1.00 10.00      A   
ATOM    337  O   LEU    70     -27.163   6.964 -11.167  1.00 10.00      A   
ATOM    338  N   GLU    71     -28.098   5.392 -12.477  1.00 10.00      A   
ATOM    339  HN  GLU    71     -28.519   5.195 -13.340  1.00 10.00      A   
ATOM    340  CA  GLU    71     -27.943   4.320 -11.511  1.00 10.00      A   
ATOM    341  CB  GLU    71     -29.190   3.430 -11.516  1.00 10.00      A   
ATOM    342  CG  GLU    71     -29.168   2.309 -10.489  1.00 10.00      A   
ATOM    343  CD  GLU    71     -30.479   1.553 -10.425  1.00 10.00      A   
ATOM    344  OE1 GLU    71     -30.903   0.993 -11.459  1.00 10.00      A   
ATOM    345  OE2 GLU    71     -31.095   1.507  -9.338  1.00 10.00      A   
ATOM    346  C   GLU    71     -26.714   3.500 -11.866  1.00 10.00      A   
ATOM    347  O   GLU    71     -26.650   2.900 -12.942  1.00 10.00      A   
ATOM    348  N   ILE    72     -25.732   3.489 -10.982  1.00 10.00      A   
ATOM    349  HN  ILE    72     -25.834   3.984 -10.136  1.00 10.00      A   
ATOM    350  CA  ILE    72     -24.514   2.741 -11.226  1.00 10.00      A   
ATOM    351  CB  ILE    72     -23.256   3.483 -10.721  1.00 10.00      A   
ATOM    352  CG1 ILE    72     -23.232   4.929 -11.240  1.00 10.00      A   
ATOM    353  CG2 ILE    72     -21.995   2.744 -11.149  1.00 10.00      A   
ATOM    354  CD1 ILE    72     -23.165   5.050 -12.750  1.00 10.00      A   
ATOM    355  C   ILE    72     -24.606   1.357 -10.595  1.00 10.00      A   
ATOM    356  O   ILE    72     -24.278   1.167  -9.425  1.00 10.00      A   
ATOM    357  N   GLY    73     -25.082   0.401 -11.376  1.00 10.00      A   
ATOM    358  HN  GLY    73     -25.364   0.620 -12.289  1.00 10.00      A   
ATOM    359  CA  GLY    73     -25.216  -0.954 -10.893  1.00 10.00      A   
ATOM    360  C   GLY    73     -26.591  -1.513 -11.174  1.00 10.00      A   
ATOM    361  O   GLY    73     -27.291  -1.030 -12.067  1.00 10.00      A   
ATOM    362  N   LYS    74     -26.976  -2.535 -10.422  1.00 10.00      A   
ATOM    363  HN  LYS    74     -26.359  -2.887  -9.735  1.00 10.00      A   
ATOM    364  CA  LYS    74     -28.280  -3.162 -10.588  1.00 10.00      A   
ATOM    365  CB  LYS    74     -28.129  -4.632 -11.005  1.00 10.00      A   
ATOM    366  CG  LYS    74     -27.241  -4.865 -12.222  1.00 10.00      A   
ATOM    367  CD  LYS    74     -25.798  -5.130 -11.813  1.00 10.00      A   
ATOM    368  CE  LYS    74     -24.944  -5.574 -12.991  1.00 10.00      A   
ATOM    369  NZ  LYS    74     -25.410  -6.861 -13.575  1.00 10.00      A   
ATOM    370  HZ1 LYS    74     -25.715  -7.509 -12.820  1.00 10.00      A   
ATOM    371  HZ2 LYS    74     -24.642  -7.314 -14.110  1.00 10.00      A   
ATOM    372  HZ3 LYS    74     -26.210  -6.696 -14.217  1.00 10.00      A   
ATOM    373  C   LYS    74     -29.084  -3.066  -9.294  1.00 10.00      A   
ATOM    374  O   LYS    74     -30.313  -3.016  -9.311  1.00 10.00      A   
ATOM    375  N   THR    75     -28.379  -3.039  -8.173  1.00 10.00      A   
ATOM    376  HN  THR    75     -27.395  -3.086  -8.224  1.00 10.00      A   
ATOM    377  CA  THR    75     -29.014  -2.944  -6.867  1.00 10.00      A   
ATOM    378  CB  THR    75     -28.604  -4.129  -5.971  1.00 10.00      A   
ATOM    379  OG1 THR    75     -27.175  -4.278  -5.977  1.00 10.00      A   
ATOM    380  HG1 THR    75     -26.840  -4.209  -6.888  1.00 10.00      A   
ATOM    381  CG2 THR    75     -29.251  -5.417  -6.454  1.00 10.00      A   
ATOM    382  C   THR    75     -28.628  -1.630  -6.188  1.00 10.00      A   
ATOM    383  O   THR    75     -28.335  -0.644  -6.861  1.00 10.00      A   
ATOM    384  N   LEU    76     -28.608  -1.618  -4.858  1.00 10.00      A   
ATOM    385  HN  LEU    76     -28.834  -2.438  -4.366  1.00 10.00      A   
ATOM    386  CA  LEU    76     -28.245  -0.420  -4.107  1.00 10.00      A   
ATOM    387  CB  LEU    76     -28.950  -0.398  -2.749  1.00 10.00      A   
ATOM    388  CG  LEU    76     -30.466  -0.183  -2.777  1.00 10.00      A   
ATOM    389  CD1 LEU    76     -31.042  -0.259  -1.372  1.00 10.00      A   
ATOM    390  CD2 LEU    76     -30.809   1.151  -3.424  1.00 10.00      A   
ATOM    391  C   LEU    76     -26.730  -0.347  -3.926  1.00 10.00      A   
ATOM    392  O   LEU    76     -26.225   0.262  -2.982  1.00 10.00      A   
ATOM    393  N   GLU    78     -26.017  -0.960  -4.862  1.00 10.00      A   
ATOM    394  HN  GLU    78     -26.491  -1.409  -5.590  1.00 10.00      A   
ATOM    395  CA  GLU    78     -24.560  -0.991  -4.852  1.00 10.00      A   
ATOM    396  CB  GLU    78     -24.071  -2.080  -5.811  1.00 10.00      A   
ATOM    397  CG  GLU    78     -24.519  -1.867  -7.248  1.00 10.00      A   
ATOM    398  CD  GLU    78     -24.637  -3.149  -8.039  1.00 10.00      A   
ATOM    399  OE1 GLU    78     -23.604  -3.652  -8.530  1.00 10.00      A   
ATOM    400  OE2 GLU    78     -25.778  -3.638  -8.197  1.00 10.00      A   
ATOM    401  C   GLU    78     -23.993   0.362  -5.268  1.00 10.00      A   
ATOM    402  O   GLU    78     -22.782   0.572  -5.251  1.00 10.00      A   
ATOM    403  N   ASP    79     -24.891   1.278  -5.630  1.00 10.00      A   
ATOM    404  HN  ASP    79     -25.837   1.034  -5.615  1.00 10.00      A   
ATOM    405  CA  ASP    79     -24.520   2.626  -6.057  1.00 10.00      A   
ATOM    406  CB  ASP    79     -25.775   3.495  -6.181  1.00 10.00      A   
ATOM    407  CG  ASP    79     -25.934   4.141  -7.545  1.00 10.00      A   
ATOM    408  OD1 ASP    79     -24.917   4.553  -8.143  1.00 10.00      A   
ATOM    409  OD2 ASP    79     -27.086   4.260  -8.013  1.00 10.00      A   
ATOM    410  C   ASP    79     -23.550   3.271  -5.068  1.00 10.00      A   
ATOM    411  O   ASP    79     -22.653   4.013  -5.463  1.00 10.00      A   
ATOM    412  N   VAL    80     -23.732   2.962  -3.784  1.00 10.00      A   
ATOM    413  HN  VAL    80     -24.458   2.349  -3.546  1.00 10.00      A   
ATOM    414  CA  VAL    80     -22.887   3.503  -2.723  1.00 10.00      A   
ATOM    415  CB  VAL    80     -23.385   3.067  -1.325  1.00 10.00      A   
ATOM    416  CG1 VAL    80     -22.483   3.614  -0.224  1.00 10.00      A   
ATOM    417  CG2 VAL    80     -24.824   3.512  -1.109  1.00 10.00      A   
ATOM    418  C   VAL    80     -21.427   3.081  -2.893  1.00 10.00      A   
ATOM    419  O   VAL    80     -20.532   3.922  -2.926  1.00 10.00      A   
ATOM    420  N   GLU    81     -21.195   1.778  -3.020  1.00 10.00      A   
ATOM    421  HN  GLU    81     -21.951   1.154  -3.022  1.00 10.00      A   
ATOM    422  CA  GLU    81     -19.839   1.257  -3.173  1.00 10.00      A   
ATOM    423  CB  GLU    81     -19.792  -0.251  -2.885  1.00 10.00      A   
ATOM    424  CG  GLU    81     -20.560  -1.111  -3.880  1.00 10.00      A   
ATOM    425  CD  GLU    81     -20.362  -2.597  -3.660  1.00 10.00      A   
ATOM    426  OE1 GLU    81     -20.966  -3.144  -2.705  1.00 10.00      A   
ATOM    427  OE2 GLU    81     -19.601  -3.227  -4.440  1.00 10.00      A   
ATOM    428  C   GLU    81     -19.290   1.548  -4.564  1.00 10.00      A   
ATOM    429  O   GLU    81     -18.082   1.720  -4.749  1.00 10.00      A   
ATOM    430  N   ASN    82     -20.190   1.633  -5.532  1.00 10.00      A   
ATOM    431  HN  ASN    82     -21.140   1.504  -5.311  1.00 10.00      A   
ATOM    432  CA  ASN    82     -19.815   1.888  -6.912  1.00 10.00      A   
ATOM    433  CB  ASN    82     -20.956   1.535  -7.867  1.00 10.00      A   
ATOM    434  CG  ASN    82     -21.169   0.037  -7.975  1.00 10.00      A   
ATOM    435  OD1 ASN    82     -20.427  -0.750  -7.392  1.00 10.00      A   
ATOM    436  ND2 ASN    82     -22.180  -0.369  -8.717  1.00 10.00      A   
ATOM    437 HD21 ASN    82     -22.741   0.311  -9.153  1.00 10.00      A   
ATOM    438 HD22 ASN    82     -22.336  -1.335  -8.802  1.00 10.00      A   
ATOM    439  C   ASN    82     -19.331   3.314  -7.129  1.00 10.00      A   
ATOM    440  O   ASN    82     -18.577   3.582  -8.058  1.00 10.00      A   
ATOM    441  N   SER    83     -19.751   4.230  -6.270  1.00 10.00      A   
ATOM    442  HN  SER    83     -20.356   3.971  -5.542  1.00 10.00      A   
ATOM    443  CA  SER    83     -19.321   5.615  -6.391  1.00 10.00      A   
ATOM    444  CB  SER    83     -20.411   6.584  -5.924  1.00 10.00      A   
ATOM    445  OG  SER    83     -21.163   6.050  -4.847  1.00 10.00      A   
ATOM    446  HG  SER    83     -21.690   5.299  -5.162  1.00 10.00      A   
ATOM    447  C   SER    83     -18.019   5.840  -5.629  1.00 10.00      A   
ATOM    448  O   SER    83     -17.500   6.957  -5.569  1.00 10.00      A   
ATOM    449  N   PHE    84     -17.491   4.760  -5.058  1.00 10.00      A   
ATOM    450  HN  PHE    84     -17.951   3.899  -5.153  1.00 10.00      A   
ATOM    451  CA  PHE    84     -16.254   4.818  -4.299  1.00 10.00      A   
ATOM    452  CB  PHE    84     -16.482   4.334  -2.862  1.00 10.00      A   
ATOM    453  CG  PHE    84     -17.068   5.362  -1.936  1.00 10.00      A   
ATOM    454  CD1 PHE    84     -16.658   6.684  -1.993  1.00 10.00      A   
ATOM    455  CD2 PHE    84     -18.020   5.001  -0.998  1.00 10.00      A   
ATOM    456  CE1 PHE    84     -17.187   7.627  -1.132  1.00 10.00      A   
ATOM    457  CE2 PHE    84     -18.555   5.937  -0.135  1.00 10.00      A   
ATOM    458  CZ  PHE    84     -18.137   7.253  -0.202  1.00 10.00      A   
ATOM    459  C   PHE    84     -15.165   3.972  -4.951  1.00 10.00      A   
ATOM    460  O   PHE    84     -14.066   4.456  -5.217  1.00 10.00      A   
ATOM    461  N   PHE    85     -15.476   2.712  -5.229  1.00 10.00      A   
ATOM    462  HN  PHE    85     -16.384   2.382  -5.036  1.00 10.00      A   
ATOM    463  CA  PHE    85     -14.497   1.804  -5.815  1.00 10.00      A   
ATOM    464  CB  PHE    85     -14.315   0.571  -4.928  1.00 10.00      A   
ATOM    465  CG  PHE    85     -13.845   0.896  -3.542  1.00 10.00      A   
ATOM    466  CD1 PHE    85     -12.525   1.240  -3.308  1.00 10.00      A   
ATOM    467  CD2 PHE    85     -14.722   0.864  -2.473  1.00 10.00      A   
ATOM    468  CE1 PHE    85     -12.088   1.547  -2.036  1.00 10.00      A   
ATOM    469  CE2 PHE    85     -14.292   1.168  -1.199  1.00 10.00      A   
ATOM    470  CZ  PHE    85     -12.973   1.510  -0.979  1.00 10.00      A   
ATOM    471  C   PHE    85     -14.844   1.391  -7.242  1.00 10.00      A   
ATOM    472  O   PHE    85     -15.213   0.246  -7.495  1.00 10.00      A   
ATOM    473  N   LEU    86     -14.709   2.321  -8.174  1.00 10.00      A   
ATOM    474  HN  LEU    86     -14.398   3.214  -7.916  1.00 10.00      A   
ATOM    475  CA  LEU    86     -14.999   2.055  -9.575  1.00 10.00      A   
ATOM    476  CB  LEU    86     -16.497   2.237  -9.861  1.00 10.00      A   
ATOM    477  CG  LEU    86     -16.919   2.612 -11.288  1.00 10.00      A   
ATOM    478  CD1 LEU    86     -16.493   1.557 -12.299  1.00 10.00      A   
ATOM    479  CD2 LEU    86     -18.423   2.830 -11.347  1.00 10.00      A   
ATOM    480  C   LEU    86     -14.153   2.951 -10.466  1.00 10.00      A   
ATOM    481  O   LEU    86     -14.159   4.171 -10.310  1.00 10.00      A   
ATOM    482  N   ASN    87     -13.428   2.335 -11.392  1.00 10.00      A   
ATOM    483  HN  ASN    87     -13.476   1.360 -11.462  1.00 10.00      A   
ATOM    484  CA  ASN    87     -12.563   3.076 -12.312  1.00 10.00      A   
ATOM    485  CB  ASN    87     -11.876   2.132 -13.301  1.00 10.00      A   
ATOM    486  CG  ASN    87     -11.061   2.858 -14.358  1.00 10.00      A   
ATOM    487  OD1 ASN    87     -11.052   2.461 -15.523  1.00 10.00      A   
ATOM    488  ND2 ASN    87     -10.368   3.920 -13.971  1.00 10.00      A   
ATOM    489 HD21 ASN    87     -10.414   4.195 -13.019  1.00 10.00      A   
ATOM    490 HD22 ASN    87      -9.830   4.393 -14.639  1.00 10.00      A   
ATOM    491  C   ASN    87     -13.349   4.141 -13.065  1.00 10.00      A   
ATOM    492  O   ASN    87     -14.239   3.827 -13.859  1.00 10.00      A   
ATOM    493  N   VAL    88     -12.990   5.396 -12.831  1.00 10.00      A   
ATOM    494  HN  VAL    88     -12.221   5.567 -12.228  1.00 10.00      A   
ATOM    495  CA  VAL    88     -13.663   6.529 -13.451  1.00 10.00      A   
ATOM    496  CB  VAL    88     -13.123   7.872 -12.917  1.00 10.00      A   
ATOM    497  CG1 VAL    88     -13.959   9.026 -13.440  1.00 10.00      A   
ATOM    498  CG2 VAL    88     -13.107   7.876 -11.396  1.00 10.00      A   
ATOM    499  C   VAL    88     -13.545   6.492 -14.972  1.00 10.00      A   
ATOM    500  O   VAL    88     -14.497   6.817 -15.682  1.00 10.00      A   
ATOM    501  N   ASN    89     -12.383   6.076 -15.467  1.00 10.00      A   
ATOM    502  HN  ASN    89     -11.659   5.834 -14.847  1.00 10.00      A   
ATOM    503  CA  ASN    89     -12.150   5.993 -16.910  1.00 10.00      A   
ATOM    504  CB  ASN    89     -10.719   5.526 -17.214  1.00 10.00      A   
ATOM    505  CG  ASN    89     -10.314   5.770 -18.659  1.00 10.00      A   
ATOM    506  OD1 ASN    89     -11.032   6.422 -19.413  1.00 10.00      A   
ATOM    507  ND2 ASN    89      -9.154   5.264 -19.052  1.00 10.00      A   
ATOM    508 HD21 ASN    89      -8.617   4.761 -18.403  1.00 10.00      A   
ATOM    509 HD22 ASN    89      -8.874   5.419 -19.980  1.00 10.00      A   
ATOM    510  C   ASN    89     -13.170   5.071 -17.581  1.00 10.00      A   
ATOM    511  O   ASN    89     -13.629   5.335 -18.695  1.00 10.00      A   
ATOM    512  N   SER    90     -13.547   4.007 -16.885  1.00 10.00      A   
ATOM    513  HN  SER    90     -13.172   3.863 -15.991  1.00 10.00      A   
ATOM    514  CA  SER    90     -14.512   3.056 -17.413  1.00 10.00      A   
ATOM    515  CB  SER    90     -14.340   1.692 -16.742  1.00 10.00      A   
ATOM    516  OG  SER    90     -13.027   1.190 -16.950  1.00 10.00      A   
ATOM    517  HG  SER    90     -12.393   1.718 -16.446  1.00 10.00      A   
ATOM    518  C   SER    90     -15.943   3.569 -17.242  1.00 10.00      A   
ATOM    519  O   SER    90     -16.851   3.164 -17.972  1.00 10.00      A   
ATOM    520  N   GLN    91     -16.140   4.476 -16.287  1.00 10.00      A   
ATOM    521  HN  GLN    91     -15.381   4.768 -15.738  1.00 10.00      A   
ATOM    522  CA  GLN    91     -17.462   5.047 -16.037  1.00 10.00      A   
ATOM    523  CB  GLN    91     -17.456   5.941 -14.797  1.00 10.00      A   
ATOM    524  CG  GLN    91     -17.045   5.253 -13.510  1.00 10.00      A   
ATOM    525  CD  GLN    91     -17.152   6.173 -12.308  1.00 10.00      A   
ATOM    526  OE1 GLN    91     -18.000   7.062 -12.269  1.00 10.00      A   
ATOM    527  NE2 GLN    91     -16.292   5.973 -11.325  1.00 10.00      A   
ATOM    528 HE21 GLN    91     -15.636   5.248 -11.421  1.00 10.00      A   
ATOM    529 HE22 GLN    91     -16.342   6.557 -10.540  1.00 10.00      A   
ATOM    530  C   GLN    91     -17.914   5.872 -17.233  1.00 10.00      A   
ATOM    531  O   GLN    91     -19.058   5.761 -17.677  1.00 10.00      A   
ATOM    532  N   VAL    92     -16.997   6.685 -17.752  1.00 10.00      A   
ATOM    533  HN  VAL    92     -16.105   6.708 -17.345  1.00 10.00      A   
ATOM    534  CA  VAL    92     -17.276   7.551 -18.897  1.00 10.00      A   
ATOM    535  CB  VAL    92     -16.003   8.275 -19.388  1.00 10.00      A   
ATOM    536  CG1 VAL    92     -16.350   9.338 -20.420  1.00 10.00      A   
ATOM    537  CG2 VAL    92     -15.241   8.888 -18.225  1.00 10.00      A   
ATOM    538  C   VAL    92     -17.873   6.760 -20.056  1.00 10.00      A   
ATOM    539  O   VAL    92     -18.955   7.082 -20.544  1.00 10.00      A   
ATOM    540  N   THR    93     -17.174   5.712 -20.473  1.00 10.00      A   
ATOM    541  HN  THR    93     -16.323   5.499 -20.033  1.00 10.00      A   
ATOM    542  CA  THR    93     -17.627   4.872 -21.573  1.00 10.00      A   
ATOM    543  CB  THR    93     -16.629   3.733 -21.829  1.00 10.00      A   
ATOM    544  OG1 THR    93     -15.333   4.131 -21.358  1.00 10.00      A   
ATOM    545  HG1 THR    93     -14.805   3.340 -21.176  1.00 10.00      A   
ATOM    546  CG2 THR    93     -16.547   3.421 -23.314  1.00 10.00      A   
ATOM    547  C   THR    93     -19.008   4.282 -21.289  1.00 10.00      A   
ATOM    548  O   THR    93     -19.878   4.269 -22.162  1.00 10.00      A   
ATOM    549  N   THR    94     -19.203   3.818 -20.059  1.00 10.00      A   
ATOM    550  HN  THR    94     -18.471   3.869 -19.412  1.00 10.00      A   
ATOM    551  CA  THR    94     -20.473   3.233 -19.644  1.00 10.00      A   
ATOM    552  CB  THR    94     -20.399   2.729 -18.187  1.00 10.00      A   
ATOM    553  OG1 THR    94     -19.255   1.872 -18.041  1.00 10.00      A   
ATOM    554  HG1 THR    94     -18.464   2.410 -17.903  1.00 10.00      A   
ATOM    555  CG2 THR    94     -21.654   1.951 -17.817  1.00 10.00      A   
ATOM    556  C   THR    94     -21.614   4.244 -19.792  1.00 10.00      A   
ATOM    557  O   THR    94     -22.719   3.896 -20.220  1.00 10.00      A   
ATOM    558  N   VAL    95     -21.338   5.495 -19.448  1.00 10.00      A   
ATOM    559  HN  VAL    95     -20.440   5.714 -19.110  1.00 10.00      A   
ATOM    560  CA  VAL    95     -22.333   6.554 -19.552  1.00 10.00      A   
ATOM    561  CB  VAL    95     -21.937   7.798 -18.728  1.00 10.00      A   
ATOM    562  CG1 VAL    95     -22.961   8.910 -18.901  1.00 10.00      A   
ATOM    563  CG2 VAL    95     -21.808   7.430 -17.258  1.00 10.00      A   
ATOM    564  C   VAL    95     -22.555   6.940 -21.011  1.00 10.00      A   
ATOM    565  O   VAL    95     -23.695   7.096 -21.448  1.00 10.00      A   
ATOM    566  N   CYS    96     -21.462   7.066 -21.763  1.00 10.00      A   
ATOM    567  HN  CYS    96     -20.579   6.924 -21.352  1.00 10.00      A   
ATOM    568  CA  CYS    96     -21.535   7.425 -23.179  1.00 10.00      A   
ATOM    569  C   CYS    96     -22.449   6.466 -23.939  1.00 10.00      A   
ATOM    570  O   CYS    96     -23.282   6.892 -24.742  1.00 10.00      A   
ATOM    571  CB  CYS    96     -20.142   7.429 -23.824  1.00 10.00      A   
ATOM    572  SG  CYS    96     -19.010   8.728 -23.228  1.00 10.00      A   
ATOM    573  N   GLN    97     -22.306   5.168 -23.668  1.00 10.00      A   
ATOM    574  HN  GLN    97     -21.632   4.885 -23.010  1.00 10.00      A   
ATOM    575  CA  GLN    97     -23.123   4.159 -24.329  1.00 10.00      A   
ATOM    576  CB  GLN    97     -22.612   2.744 -24.039  1.00 10.00      A   
ATOM    577  CG  GLN    97     -21.152   2.506 -24.404  1.00 10.00      A   
ATOM    578  CD  GLN    97     -20.836   2.797 -25.859  1.00 10.00      A   
ATOM    579  OE1 GLN    97     -19.729   3.225 -26.189  1.00 10.00      A   
ATOM    580  NE2 GLN    97     -21.794   2.557 -26.739  1.00 10.00      A   
ATOM    581 HE21 GLN    97     -22.649   2.207 -26.408  1.00 10.00      A   
ATOM    582 HE22 GLN    97     -21.611   2.733 -27.688  1.00 10.00      A   
ATOM    583  C   GLN    97     -24.583   4.290 -23.913  1.00 10.00      A   
ATOM    584  O   GLN    97     -25.482   4.171 -24.741  1.00 10.00      A   
ATOM    585  N   ALA    98     -24.812   4.562 -22.633  1.00 10.00      A   
ATOM    586  HN  ALA    98     -24.049   4.671 -22.025  1.00 10.00      A   
ATOM    587  CA  ALA    98     -26.167   4.713 -22.109  1.00 10.00      A   
ATOM    588  CB  ALA    98     -26.143   4.861 -20.597  1.00 10.00      A   
ATOM    589  C   ALA    98     -26.872   5.903 -22.753  1.00 10.00      A   
ATOM    590  O   ALA    98     -28.075   5.862 -23.005  1.00 10.00      A   
ATOM    591  N   LEU    99     -26.113   6.957 -23.017  1.00 10.00      A   
ATOM    592  HN  LEU    99     -25.160   6.934 -22.774  1.00 10.00      A   
ATOM    593  CA  LEU    99     -26.655   8.155 -23.641  1.00 10.00      A   
ATOM    594  CB  LEU    99     -25.659   9.312 -23.527  1.00 10.00      A   
ATOM    595  CG  LEU    99     -25.288   9.741 -22.106  1.00 10.00      A   
ATOM    596  CD1 LEU    99     -24.207  10.812 -22.133  1.00 10.00      A   
ATOM    597  CD2 LEU    99     -26.518  10.230 -21.355  1.00 10.00      A   
ATOM    598  C   LEU    99     -26.988   7.890 -25.106  1.00 10.00      A   
ATOM    599  O   LEU    99     -28.020   8.329 -25.610  1.00 10.00      A   
ATOM    600  N   ALA   100     -26.113   7.150 -25.778  1.00 10.00      A   
ATOM    601  HN  ALA   100     -25.307   6.826 -25.318  1.00 10.00      A   
ATOM    602  CA  ALA   100     -26.309   6.817 -27.184  1.00 10.00      A   
ATOM    603  CB  ALA   100     -25.022   6.274 -27.786  1.00 10.00      A   
ATOM    604  C   ALA   100     -27.448   5.816 -27.359  1.00 10.00      A   
ATOM    605  O   ALA   100     -27.989   5.658 -28.454  1.00 10.00      A   
ATOM    606  N   LYS   101     -27.802   5.139 -26.274  1.00 10.00      A   
ATOM    607  HN  LYS   101     -27.321   5.299 -25.435  1.00 10.00      A   
ATOM    608  CA  LYS   101     -28.879   4.160 -26.296  1.00 10.00      A   
ATOM    609  CB  LYS   101     -28.534   2.948 -25.425  1.00 10.00      A   
ATOM    610  CG  LYS   101     -27.516   2.003 -26.046  1.00 10.00      A   
ATOM    611  CD  LYS   101     -27.259   0.795 -25.158  1.00 10.00      A   
ATOM    612  CE  LYS   101     -26.562   1.189 -23.865  1.00 10.00      A   
ATOM    613  NZ  LYS   101     -26.258   0.009 -23.016  1.00 10.00      A   
ATOM    614  HZ1 LYS   101     -25.707   0.298 -22.182  1.00 10.00      A   
ATOM    615  HZ2 LYS   101     -25.705  -0.688 -23.553  1.00 10.00      A   
ATOM    616  HZ3 LYS   101     -27.138  -0.438 -22.694  1.00 10.00      A   
ATOM    617  C   LYS   101     -30.199   4.777 -25.847  1.00 10.00      A   
ATOM    618  O   LYS   101     -31.206   4.080 -25.710  1.00 10.00      A   
ATOM    619  N   ASP   102     -30.194   6.084 -25.619  1.00 10.00      A   
ATOM    620  HN  ASP   102     -29.364   6.594 -25.747  1.00 10.00      A   
ATOM    621  CA  ASP   102     -31.398   6.782 -25.194  1.00 10.00      A   
ATOM    622  CB  ASP   102     -31.125   7.679 -23.989  1.00 10.00      A   
ATOM    623  CG  ASP   102     -32.370   7.908 -23.156  1.00 10.00      A   
ATOM    624  OD1 ASP   102     -33.386   8.383 -23.711  1.00 10.00      A   
ATOM    625  OD2 ASP   102     -32.341   7.603 -21.939  1.00 10.00      A   
ATOM    626  C   ASP   102     -31.973   7.597 -26.346  1.00 10.00      A   
ATOM    627  O   ASP   102     -31.440   8.649 -26.707  1.00 10.00      A   
ATOM    628  N   PRO   103     -33.079   7.119 -26.932  1.00 10.00      A   
ATOM    629  CA  PRO   103     -33.736   7.768 -28.074  1.00 10.00      A   
ATOM    630  CB  PRO   103     -34.834   6.771 -28.475  1.00 10.00      A   
ATOM    631  CG  PRO   103     -34.474   5.496 -27.792  1.00 10.00      A   
ATOM    632  CD  PRO   103     -33.785   5.897 -26.526  1.00 10.00      A   
ATOM    633  C   PRO   103     -34.362   9.118 -27.727  1.00 10.00      A   
ATOM    634  O   PRO   103     -34.743   9.882 -28.615  1.00 10.00      A   
ATOM    635  N   LYS   104     -34.466   9.419 -26.443  1.00 10.00      A   
ATOM    636  HN  LYS   104     -34.133   8.786 -25.767  1.00 10.00      A   
ATOM    637  CA  LYS   104     -35.057  10.674 -26.015  1.00 10.00      A   
ATOM    638  CB  LYS   104     -35.871  10.481 -24.736  1.00 10.00      A   
ATOM    639  CG  LYS   104     -37.031   9.510 -24.902  1.00 10.00      A   
ATOM    640  CD  LYS   104     -37.721   9.224 -23.581  1.00 10.00      A   
ATOM    641  CE  LYS   104     -38.652   8.029 -23.699  1.00 10.00      A   
ATOM    642  NZ  LYS   104     -39.230   7.645 -22.386  1.00 10.00      A   
ATOM    643  HZ1 LYS   104     -39.749   8.446 -21.979  1.00 10.00      A   
ATOM    644  HZ2 LYS   104     -38.476   7.363 -21.728  1.00 10.00      A   
ATOM    645  HZ3 LYS   104     -39.884   6.848 -22.504  1.00 10.00      A   
ATOM    646  C   LYS   104     -34.005  11.765 -25.853  1.00 10.00      A   
ATOM    647  O   LYS   104     -34.338  12.944 -25.730  1.00 10.00      A   
ATOM    648  N   LEU   105     -32.738  11.375 -25.881  1.00 10.00      A   
ATOM    649  HN  LEU   105     -32.529  10.422 -25.996  1.00 10.00      A   
ATOM    650  CA  LEU   105     -31.647  12.329 -25.735  1.00 10.00      A   
ATOM    651  CB  LEU   105     -30.596  11.801 -24.757  1.00 10.00      A   
ATOM    652  CG  LEU   105     -31.084  11.454 -23.350  1.00 10.00      A   
ATOM    653  CD1 LEU   105     -29.917  11.031 -22.471  1.00 10.00      A   
ATOM    654  CD2 LEU   105     -31.832  12.625 -22.732  1.00 10.00      A   
ATOM    655  C   LEU   105     -30.989  12.627 -27.076  1.00 10.00      A   
ATOM    656  O   LEU   105     -30.038  13.403 -27.148  1.00 10.00      A   
ATOM    657  N   GLN   106     -31.518  12.026 -28.137  1.00 10.00      A   
ATOM    658  HN  GLN   106     -32.299  11.447 -28.013  1.00 10.00      A   
ATOM    659  CA  GLN   106     -30.971  12.203 -29.481  1.00 10.00      A   
ATOM    660  CB  GLN   106     -31.742  11.359 -30.496  1.00 10.00      A   
ATOM    661  CG  GLN   106     -31.488   9.867 -30.374  1.00 10.00      A   
ATOM    662  CD  GLN   106     -32.119   9.079 -31.502  1.00 10.00      A   
ATOM    663  OE1 GLN   106     -33.245   8.593 -31.386  1.00 10.00      A   
ATOM    664  NE2 GLN   106     -31.400   8.953 -32.605  1.00 10.00      A   
ATOM    665 HE21 GLN   106     -30.512   9.370 -32.632  1.00 10.00      A   
ATOM    666 HE22 GLN   106     -31.781   8.447 -33.352  1.00 10.00      A   
ATOM    667  C   GLN   106     -30.934  13.663 -29.922  1.00 10.00      A   
ATOM    668  O   GLN   106     -30.025  14.076 -30.646  1.00 10.00      A   
ATOM    669  N   GLN   107     -31.912  14.442 -29.477  1.00 10.00      A   
ATOM    670  HN  GLN   107     -32.599  14.059 -28.891  1.00 10.00      A   
ATOM    671  CA  GLN   107     -31.991  15.851 -29.839  1.00 10.00      A   
ATOM    672  CB  GLN   107     -33.446  16.300 -29.960  1.00 10.00      A   
ATOM    673  CG  GLN   107     -34.106  15.887 -31.262  1.00 10.00      A   
ATOM    674  CD  GLN   107     -34.988  16.978 -31.835  1.00 10.00      A   
ATOM    675  OE1 GLN   107     -36.198  17.008 -31.603  1.00 10.00      A   
ATOM    676  NE2 GLN   107     -34.384  17.888 -32.583  1.00 10.00      A   
ATOM    677 HE21 GLN   107     -33.416  17.805 -32.722  1.00 10.00      A   
ATOM    678 HE22 GLN   107     -34.927  18.607 -32.973  1.00 10.00      A   
ATOM    679  C   GLN   107     -31.240  16.746 -28.857  1.00 10.00      A   
ATOM    680  O   GLN   107     -31.331  17.973 -28.928  1.00 10.00      A   
ATOM    681  N   GLY   108     -30.494  16.137 -27.949  1.00 10.00      A   
ATOM    682  HN  GLY   108     -30.454  15.157 -27.932  1.00 10.00      A   
ATOM    683  CA  GLY   108     -29.748  16.905 -26.975  1.00 10.00      A   
ATOM    684  C   GLY   108     -30.360  16.815 -25.594  1.00 10.00      A   
ATOM    685  O   GLY   108     -31.536  16.478 -25.452  1.00 10.00      A   
ATOM    686  N   TYR   109     -29.567  17.109 -24.576  1.00 10.00      A   
ATOM    687  HN  TYR   109     -28.634  17.366 -24.751  1.00 10.00      A   
ATOM    688  CA  TYR   109     -30.042  17.054 -23.203  1.00 10.00      A   
ATOM    689  CB  TYR   109     -29.921  15.624 -22.654  1.00 10.00      A   
ATOM    690  CG  TYR   109     -28.517  15.238 -22.232  1.00 10.00      A   
ATOM    691  CD1 TYR   109     -28.199  15.066 -20.891  1.00 10.00      A   
ATOM    692  CD2 TYR   109     -27.509  15.055 -23.169  1.00 10.00      A   
ATOM    693  CE1 TYR   109     -26.919  14.730 -20.495  1.00 10.00      A   
ATOM    694  CE2 TYR   109     -26.227  14.715 -22.782  1.00 10.00      A   
ATOM    695  CZ  TYR   109     -25.938  14.554 -21.444  1.00 10.00      A   
ATOM    696  OH  TYR   109     -24.659  14.223 -21.053  1.00 10.00      A   
ATOM    697  HH  TYR   109     -24.697  13.519 -20.394  1.00 10.00      A   
ATOM    698  C   TYR   109     -29.248  18.009 -22.322  1.00 10.00      A   
ATOM    699  O   TYR   109     -28.275  18.621 -22.773  1.00 10.00      A   
ATOM    700  N   ASN   110     -29.683  18.143 -21.077  1.00 10.00      A   
ATOM    701  HN  ASN   110     -30.491  17.654 -20.800  1.00 10.00      A   
ATOM    702  CA  ASN   110     -29.010  18.995 -20.108  1.00 10.00      A   
ATOM    703  CB  ASN   110     -29.986  20.004 -19.495  1.00 10.00      A   
ATOM    704  CG  ASN   110     -30.443  21.074 -20.466  1.00 10.00      A   
ATOM    705  OD1 ASN   110     -29.757  21.390 -21.440  1.00 10.00      A   
ATOM    706  ND2 ASN   110     -31.609  21.645 -20.203  1.00 10.00      A   
ATOM    707 HD21 ASN   110     -32.104  21.347 -19.411  1.00 10.00      A   
ATOM    708 HD22 ASN   110     -31.927  22.345 -20.808  1.00 10.00      A   
ATOM    709  C   ASN   110     -28.404  18.129 -19.011  1.00 10.00      A   
ATOM    710  O   ASN   110     -29.033  17.178 -18.543  1.00 10.00      A   
ATOM    711  N   ALA   111     -27.187  18.447 -18.606  1.00 10.00      A   
ATOM    712  HN  ALA   111     -26.736  19.230 -18.996  1.00 10.00      A   
ATOM    713  CA  ALA   111     -26.505  17.675 -17.576  1.00 10.00      A   
ATOM    714  CB  ALA   111     -25.085  17.356 -18.018  1.00 10.00      A   
ATOM    715  C   ALA   111     -26.501  18.414 -16.245  1.00 10.00      A   
ATOM    716  O   ALA   111     -26.275  19.624 -16.199  1.00 10.00      A   
ATOM    717  N   GLY   113     -24.932  17.738 -12.502  1.00 10.00      A   
ATOM    718  HN  GLY   113     -25.013  18.714 -12.389  1.00 10.00      A   
ATOM    719  CA  GLY   113     -23.869  17.025 -11.821  1.00 10.00      A   
ATOM    720  C   GLY   113     -23.705  17.478 -10.388  1.00 10.00      A   
ATOM    721  O   GLY   113     -23.401  18.645 -10.127  1.00 10.00      A   
ATOM    722  N   PHE   114     -23.909  16.561  -9.458  1.00 10.00      A   
ATOM    723  HN  PHE   114     -24.144  15.645  -9.728  1.00 10.00      A   
ATOM    724  CA  PHE   114     -23.787  16.871  -8.044  1.00 10.00      A   
ATOM    725  CB  PHE   114     -25.010  16.364  -7.277  1.00 10.00      A   
ATOM    726  CG  PHE   114     -26.290  17.046  -7.662  1.00 10.00      A   
ATOM    727  CD1 PHE   114     -27.173  16.447  -8.546  1.00 10.00      A   
ATOM    728  CD2 PHE   114     -26.610  18.288  -7.141  1.00 10.00      A   
ATOM    729  CE1 PHE   114     -28.351  17.076  -8.904  1.00 10.00      A   
ATOM    730  CE2 PHE   114     -27.785  18.923  -7.492  1.00 10.00      A   
ATOM    731  CZ  PHE   114     -28.657  18.316  -8.375  1.00 10.00      A   
ATOM    732  C   PHE   114     -22.515  16.272  -7.466  1.00 10.00      A   
ATOM    733  O   PHE   114     -22.222  15.091  -7.678  1.00 10.00      A   
ATOM    734  N   SER   115     -21.759  17.096  -6.751  1.00 10.00      A   
ATOM    735  HN  SER   115     -22.039  18.030  -6.649  1.00 10.00      A   
ATOM    736  CA  SER   115     -20.513  16.664  -6.131  1.00 10.00      A   
ATOM    737  CB  SER   115     -20.785  15.627  -5.035  1.00 10.00      A   
ATOM    738  OG  SER   115     -21.722  16.122  -4.093  1.00 10.00      A   
ATOM    739  HG  SER   115     -22.377  15.437  -3.910  1.00 10.00      A   
ATOM    740  C   SER   115     -19.528  16.143  -7.181  1.00 10.00      A   
ATOM    741  O   SER   115     -19.286  16.810  -8.191  1.00 10.00      A   
ATOM    742  N   GLN   116     -18.984  14.947  -6.961  1.00 10.00      A   
ATOM    743  HN  GLN   116     -19.217  14.456  -6.145  1.00 10.00      A   
ATOM    744  CA  GLN   116     -18.031  14.359  -7.897  1.00 10.00      A   
ATOM    745  CB  GLN   116     -17.417  13.070  -7.339  1.00 10.00      A   
ATOM    746  CG  GLN   116     -18.412  11.955  -7.068  1.00 10.00      A   
ATOM    747  CD  GLN   116     -17.747  10.699  -6.539  1.00 10.00      A   
ATOM    748  OE1 GLN   116     -16.716  10.759  -5.870  1.00 10.00      A   
ATOM    749  NE2 GLN   116     -18.327   9.553  -6.841  1.00 10.00      A   
ATOM    750 HE21 GLN   116     -19.144   9.575  -7.387  1.00 10.00      A   
ATOM    751 HE22 GLN   116     -17.918   8.726  -6.503  1.00 10.00      A   
ATOM    752  C   GLN   116     -18.653  14.123  -9.272  1.00 10.00      A   
ATOM    753  O   GLN   116     -17.943  13.977 -10.265  1.00 10.00      A   
ATOM    754  N   GLY   117     -19.982  14.108  -9.330  1.00 10.00      A   
ATOM    755  HN  GLY   117     -20.502  14.248  -8.510  1.00 10.00      A   
ATOM    756  CA  GLY   117     -20.667  13.902 -10.590  1.00 10.00      A   
ATOM    757  C   GLY   117     -20.531  15.102 -11.506  1.00 10.00      A   
ATOM    758  O   GLY   117     -20.713  14.993 -12.720  1.00 10.00      A   
ATOM    759  N   GLY   118     -20.190  16.247 -10.919  1.00 10.00      A   
ATOM    760  HN  GLY   118     -20.037  16.259  -9.947  1.00 10.00      A   
ATOM    761  CA  GLY   118     -20.031  17.466 -11.685  1.00 10.00      A   
ATOM    762  C   GLY   118     -18.878  17.387 -12.663  1.00 10.00      A   
ATOM    763  O   GLY   118     -19.031  17.715 -13.842  1.00 10.00      A   
ATOM    764  N   GLN   119     -17.717  16.960 -12.180  1.00 10.00      A   
ATOM    765  HN  GLN   119     -17.648  16.731 -11.225  1.00 10.00      A   
ATOM    766  CA  GLN   119     -16.543  16.833 -13.033  1.00 10.00      A   
ATOM    767  CB  GLN   119     -15.241  16.810 -12.220  1.00 10.00      A   
ATOM    768  CG  GLN   119     -15.111  15.652 -11.241  1.00 10.00      A   
ATOM    769  CD  GLN   119     -15.581  16.002  -9.841  1.00 10.00      A   
ATOM    770  OE1 GLN   119     -16.492  16.810  -9.659  1.00 10.00      A   
ATOM    771  NE2 GLN   119     -14.961  15.396  -8.840  1.00 10.00      A   
ATOM    772 HE21 GLN   119     -14.245  14.765  -9.055  1.00 10.00      A   
ATOM    773 HE22 GLN   119     -15.245  15.605  -7.921  1.00 10.00      A   
ATOM    774  C   GLN   119     -16.656  15.605 -13.929  1.00 10.00      A   
ATOM    775  O   GLN   119     -16.095  15.571 -15.025  1.00 10.00      A   
ATOM    776  N   PHE   120     -17.404  14.610 -13.461  1.00 10.00      A   
ATOM    777  HN  PHE   120     -17.821  14.701 -12.577  1.00 10.00      A   
ATOM    778  CA  PHE   120     -17.612  13.383 -14.219  1.00 10.00      A   
ATOM    779  CB  PHE   120     -18.392  12.359 -13.393  1.00 10.00      A   
ATOM    780  CG  PHE   120     -17.598  11.703 -12.301  1.00 10.00      A   
ATOM    781  CD1 PHE   120     -16.243  11.950 -12.159  1.00 10.00      A   
ATOM    782  CD2 PHE   120     -18.213  10.838 -11.415  1.00 10.00      A   
ATOM    783  CE1 PHE   120     -15.518  11.348 -11.152  1.00 10.00      A   
ATOM    784  CE2 PHE   120     -17.494  10.231 -10.407  1.00 10.00      A   
ATOM    785  CZ  PHE   120     -16.145  10.487 -10.275  1.00 10.00      A   
ATOM    786  C   PHE   120     -18.363  13.679 -15.509  1.00 10.00      A   
ATOM    787  O   PHE   120     -17.991  13.205 -16.582  1.00 10.00      A   
ATOM    788  N   LEU   121     -19.419  14.481 -15.397  1.00 10.00      A   
ATOM    789  HN  LEU   121     -19.669  14.821 -14.509  1.00 10.00      A   
ATOM    790  CA  LEU   121     -20.222  14.854 -16.554  1.00 10.00      A   
ATOM    791  CB  LEU   121     -21.463  15.639 -16.133  1.00 10.00      A   
ATOM    792  CG  LEU   121     -22.651  14.798 -15.659  1.00 10.00      A   
ATOM    793  CD1 LEU   121     -23.734  15.684 -15.067  1.00 10.00      A   
ATOM    794  CD2 LEU   121     -23.208  13.968 -16.805  1.00 10.00      A   
ATOM    795  C   LEU   121     -19.397  15.643 -17.561  1.00 10.00      A   
ATOM    796  O   LEU   121     -19.610  15.535 -18.769  1.00 10.00      A   
ATOM    797  N   ARG   122     -18.445  16.428 -17.059  1.00 10.00      A   
ATOM    798  HN  ARG   122     -18.322  16.472 -16.089  1.00 10.00      A   
ATOM    799  CA  ARG   122     -17.581  17.213 -17.927  1.00 10.00      A   
ATOM    800  CB  ARG   122     -16.734  18.210 -17.130  1.00 10.00      A   
ATOM    801  CG  ARG   122     -15.734  18.968 -17.991  1.00 10.00      A   
ATOM    802  CD  ARG   122     -15.118  20.154 -17.266  1.00 10.00      A   
ATOM    803  NE  ARG   122     -14.232  19.753 -16.173  1.00 10.00      A   
ATOM    804  HE  ARG   122     -14.633  19.677 -15.283  1.00 10.00      A   
ATOM    805  CZ  ARG   122     -12.933  19.480 -16.321  1.00 10.00      A   
ATOM    806  NH1 ARG   122     -12.363  19.551 -17.521  1.00 10.00      A   
ATOM    807 HH11 ARG   122     -11.345  19.337 -17.637  1.00 10.00      A   
ATOM    808 HH12 ARG   122     -12.930  19.813 -18.360  1.00 10.00      A   
ATOM    809  NH2 ARG   122     -12.201  19.158 -15.259  1.00 10.00      A   
ATOM    810 HH21 ARG   122     -11.177  18.946 -15.366  1.00 10.00      A   
ATOM    811 HH22 ARG   122     -12.633  19.115 -14.315  1.00 10.00      A   
ATOM    812  C   ARG   122     -16.684  16.290 -18.742  1.00 10.00      A   
ATOM    813  O   ARG   122     -16.474  16.505 -19.933  1.00 10.00      A   
ATOM    814  N   ALA   123     -16.169  15.253 -18.088  1.00 10.00      A   
ATOM    815  HN  ALA   123     -16.375  15.138 -17.134  1.00 10.00      A   
ATOM    816  CA  ALA   123     -15.306  14.281 -18.750  1.00 10.00      A   
ATOM    817  CB  ALA   123     -14.761  13.284 -17.742  1.00 10.00      A   
ATOM    818  C   ALA   123     -16.080  13.558 -19.845  1.00 10.00      A   
ATOM    819  O   ALA   123     -15.536  13.236 -20.903  1.00 10.00      A   
ATOM    820  N   VAL   124     -17.359  13.320 -19.579  1.00 10.00      A   
ATOM    821  HN  VAL   124     -17.722  13.594 -18.710  1.00 10.00      A   
ATOM    822  CA  VAL   124     -18.235  12.655 -20.530  1.00 10.00      A   
ATOM    823  CB  VAL   124     -19.600  12.309 -19.887  1.00 10.00      A   
ATOM    824  CG1 VAL   124     -20.587  11.805 -20.930  1.00 10.00      A   
ATOM    825  CG2 VAL   124     -19.420  11.275 -18.787  1.00 10.00      A   
ATOM    826  C   VAL   124     -18.449  13.540 -21.755  1.00 10.00      A   
ATOM    827  O   VAL   124     -18.211  13.118 -22.882  1.00 10.00      A   
ATOM    828  N   ALA   125     -18.860  14.781 -21.519  1.00 10.00      A   
ATOM    829  HN  ALA   125     -19.004  15.067 -20.589  1.00 10.00      A   
ATOM    830  CA  ALA   125     -19.111  15.731 -22.601  1.00 10.00      A   
ATOM    831  CB  ALA   125     -19.668  17.031 -22.042  1.00 10.00      A   
ATOM    832  C   ALA   125     -17.853  16.000 -23.426  1.00 10.00      A   
ATOM    833  O   ALA   125     -17.925  16.221 -24.634  1.00 10.00      A   
ATOM    834  N   GLN   126     -16.702  15.968 -22.767  1.00 10.00      A   
ATOM    835  HN  GLN   126     -16.710  15.780 -21.803  1.00 10.00      A   
ATOM    836  CA  GLN   126     -15.428  16.214 -23.433  1.00 10.00      A   
ATOM    837  CB  GLN   126     -14.345  16.603 -22.420  1.00 10.00      A   
ATOM    838  CG  GLN   126     -14.400  18.054 -21.960  1.00 10.00      A   
ATOM    839  CD  GLN   126     -13.297  18.405 -20.970  1.00 10.00      A   
ATOM    840  OE1 GLN   126     -13.470  19.265 -20.103  1.00 10.00      A   
ATOM    841  NE2 GLN   126     -12.153  17.748 -21.093  1.00 10.00      A   
ATOM    842 HE21 GLN   126     -12.078  17.080 -21.804  1.00 10.00      A   
ATOM    843 HE22 GLN   126     -11.427  17.959 -20.468  1.00 10.00      A   
ATOM    844  C   GLN   126     -14.967  15.011 -24.254  1.00 10.00      A   
ATOM    845  O   GLN   126     -14.085  15.136 -25.103  1.00 10.00      A   
ATOM    846  N   ARG   127     -15.560  13.852 -24.009  1.00 10.00      A   
ATOM    847  HN  ARG   127     -16.268  13.806 -23.332  1.00 10.00      A   
ATOM    848  CA  ARG   127     -15.177  12.646 -24.733  1.00 10.00      A   
ATOM    849  CB  ARG   127     -14.790  11.517 -23.778  1.00 10.00      A   
ATOM    850  CG  ARG   127     -13.472  11.749 -23.056  1.00 10.00      A   
ATOM    851  CD  ARG   127     -13.080  10.546 -22.220  1.00 10.00      A   
ATOM    852  NE  ARG   127     -11.835  10.769 -21.482  1.00 10.00      A   
ATOM    853  HE  ARG   127     -11.344  11.607 -21.656  1.00 10.00      A   
ATOM    854  CZ  ARG   127     -11.334   9.901 -20.604  1.00 10.00      A   
ATOM    855  NH1 ARG   127     -11.967   8.756 -20.374  1.00 10.00      A   
ATOM    856 HH11 ARG   127     -11.576   8.066 -19.691  1.00 10.00      A   
ATOM    857 HH12 ARG   127     -12.856   8.536 -20.871  1.00 10.00      A   
ATOM    858  NH2 ARG   127     -10.204  10.170 -19.958  1.00 10.00      A   
ATOM    859 HH21 ARG   127      -9.691  11.078 -20.124  1.00 10.00      A   
ATOM    860 HH22 ARG   127      -9.818   9.484 -19.272  1.00 10.00      A   
ATOM    861  C   ARG   127     -16.245  12.187 -25.720  1.00 10.00      A   
ATOM    862  O   ARG   127     -15.925  11.780 -26.837  1.00 10.00      A   
ATOM    863  N   CYS   128     -17.504  12.245 -25.310  1.00 10.00      A   
ATOM    864  HN  CYS   128     -17.706  12.575 -24.405  1.00 10.00      A   
ATOM    865  CA  CYS   128     -18.606  11.835 -26.171  1.00 10.00      A   
ATOM    866  C   CYS   128     -19.687  12.918 -26.224  1.00 10.00      A   
ATOM    867  O   CYS   128     -20.665  12.873 -25.481  1.00 10.00      A   
ATOM    868  CB  CYS   128     -19.189  10.486 -25.718  1.00 10.00      A   
ATOM    869  SG  CYS   128     -19.784  10.444 -23.991  1.00 10.00      A   
ATOM    870  N   PRO   129     -19.523  13.912 -27.114  1.00 10.00      A   
ATOM    871  CA  PRO   129     -20.475  15.016 -27.257  1.00 10.00      A   
ATOM    872  CB  PRO   129     -19.601  16.116 -27.858  1.00 10.00      A   
ATOM    873  CG  PRO   129     -18.620  15.383 -28.710  1.00 10.00      A   
ATOM    874  CD  PRO   129     -18.388  14.048 -28.050  1.00 10.00      A   
ATOM    875  C   PRO   129     -21.629  14.678 -28.202  1.00 10.00      A   
ATOM    876  O   PRO   129     -22.283  15.566 -28.743  1.00 10.00      A   
ATOM    877  N   SER   130     -21.877  13.392 -28.393  1.00 10.00      A   
ATOM    878  HN  SER   130     -21.330  12.728 -27.928  1.00 10.00      A   
ATOM    879  CA  SER   130     -22.947  12.936 -29.267  1.00 10.00      A   
ATOM    880  CB  SER   130     -22.384  12.564 -30.642  1.00 10.00      A   
ATOM    881  OG  SER   130     -21.613  13.630 -31.173  1.00 10.00      A   
ATOM    882  HG  SER   130     -21.941  14.468 -30.817  1.00 10.00      A   
ATOM    883  C   SER   130     -23.672  11.744 -28.642  1.00 10.00      A   
ATOM    884  O   SER   130     -23.077  10.679 -28.464  1.00 10.00      A   
ATOM    885  N   PRO   131     -24.963  11.904 -28.289  1.00 10.00      A   
ATOM    886  CA  PRO   131     -25.708  13.162 -28.471  1.00 10.00      A   
ATOM    887  CB  PRO   131     -27.157  12.782 -28.126  1.00 10.00      A   
ATOM    888  CG  PRO   131     -27.183  11.290 -28.107  1.00 10.00      A   
ATOM    889  CD  PRO   131     -25.808  10.861 -27.692  1.00 10.00      A   
ATOM    890  C   PRO   131     -25.218  14.272 -27.535  1.00 10.00      A   
ATOM    891  O   PRO   131     -24.690  13.997 -26.455  1.00 10.00      A   
ATOM    892  N   PRO   132     -25.373  15.542 -27.948  1.00 10.00      A   
ATOM    893  CA  PRO   132     -24.936  16.697 -27.150  1.00 10.00      A   
ATOM    894  CB  PRO   132     -25.243  17.899 -28.052  1.00 10.00      A   
ATOM    895  CG  PRO   132     -26.277  17.408 -29.006  1.00 10.00      A   
ATOM    896  CD  PRO   132     -25.978  15.955 -29.226  1.00 10.00      A   
ATOM    897  C   PRO   132     -25.686  16.818 -25.824  1.00 10.00      A   
ATOM    898  O   PRO   132     -26.901  17.037 -25.795  1.00 10.00      A   
ATOM    899  N   ILE   134     -25.953  19.968 -23.832  1.00 10.00      A   
ATOM    900  HN  ILE   134     -26.732  19.478 -23.479  1.00 10.00      A   
ATOM    901  CA  ILE   134     -26.114  21.359 -24.235  1.00 10.00      A   
ATOM    902  CB  ILE   134     -27.566  21.649 -24.683  1.00 10.00      A   
ATOM    903  CG1 ILE   134     -27.946  20.773 -25.885  1.00 10.00      A   
ATOM    904  CG2 ILE   134     -27.758  23.128 -25.006  1.00 10.00      A   
ATOM    905  CD1 ILE   134     -27.127  21.041 -27.130  1.00 10.00      A   
ATOM    906  C   ILE   134     -25.733  22.299 -23.092  1.00 10.00      A   
ATOM    907  O   ILE   134     -25.020  23.283 -23.291  1.00 10.00      A   
ATOM    908  N   ASN   135     -26.200  21.981 -21.896  1.00 10.00      A   
ATOM    909  HN  ASN   135     -26.743  21.172 -21.794  1.00 10.00      A   
ATOM    910  CA  ASN   135     -25.912  22.793 -20.723  1.00 10.00      A   
ATOM    911  CB  ASN   135     -27.168  23.539 -20.264  1.00 10.00      A   
ATOM    912  CG  ASN   135     -26.843  24.850 -19.576  1.00 10.00      A   
ATOM    913  OD1 ASN   135     -26.149  25.700 -20.131  1.00 10.00      A   
ATOM    914  ND2 ASN   135     -27.339  25.020 -18.362  1.00 10.00      A   
ATOM    915 HD21 ASN   135     -27.886  24.296 -17.979  1.00 10.00      A   
ATOM    916 HD22 ASN   135     -27.140  25.856 -17.894  1.00 10.00      A   
ATOM    917  C   ASN   135     -25.389  21.910 -19.599  1.00 10.00      A   
ATOM    918  O   ASN   135     -25.716  20.720 -19.540  1.00 10.00      A   
ATOM    919  N   LEU   136     -24.578  22.481 -18.717  1.00 10.00      A   
ATOM    920  HN  LEU   136     -24.353  23.431 -18.815  1.00 10.00      A   
ATOM    921  CA  LEU   136     -24.012  21.727 -17.606  1.00 10.00      A   
ATOM    922  CB  LEU   136     -22.534  21.412 -17.860  1.00 10.00      A   
ATOM    923  CG  LEU   136     -21.788  20.668 -16.746  1.00 10.00      A   
ATOM    924  CD1 LEU   136     -22.442  19.327 -16.457  1.00 10.00      A   
ATOM    925  CD2 LEU   136     -20.327  20.479 -17.120  1.00 10.00      A   
ATOM    926  C   LEU   136     -24.178  22.465 -16.282  1.00 10.00      A   
ATOM    927  O   LEU   136     -23.675  23.577 -16.107  1.00 10.00      A   
ATOM    928  N   ILE   137     -24.903  21.844 -15.362  1.00 10.00      A   
ATOM    929  HN  ILE   137     -25.304  20.970 -15.579  1.00 10.00      A   
ATOM    930  CA  ILE   137     -25.132  22.418 -14.043  1.00 10.00      A   
ATOM    931  CB  ILE   137     -26.631  22.407 -13.667  1.00 10.00      A   
ATOM    932  CG1 ILE   137     -27.483  23.055 -14.764  1.00 10.00      A   
ATOM    933  CG2 ILE   137     -26.857  23.095 -12.326  1.00 10.00      A   
ATOM    934  CD1 ILE   137     -27.226  24.533 -14.964  1.00 10.00      A   
ATOM    935  C   ILE   137     -24.355  21.629 -12.993  1.00 10.00      A   
ATOM    936  O   ILE   137     -24.821  20.602 -12.499  1.00 10.00      A   
ATOM    937  N   SER   138     -23.160  22.103 -12.674  1.00 10.00      A   
ATOM    938  HN  SER   138     -22.835  22.919 -13.114  1.00 10.00      A   
ATOM    939  CA  SER   138     -22.316  21.450 -11.687  1.00 10.00      A   
ATOM    940  CB  SER   138     -20.845  21.549 -12.109  1.00 10.00      A   
ATOM    941  OG  SER   138     -20.020  20.677 -11.350  1.00 10.00      A   
ATOM    942  HG  SER   138     -20.576  20.109 -10.805  1.00 10.00      A   
ATOM    943  C   SER   138     -22.524  22.080 -10.311  1.00 10.00      A   
ATOM    944  O   SER   138     -22.076  23.198 -10.053  1.00 10.00      A   
ATOM    945  N   VAL   139     -23.212  21.363  -9.437  1.00 10.00      A   
ATOM    946  HN  VAL   139     -23.540  20.472  -9.698  1.00 10.00      A   
ATOM    947  CA  VAL   139     -23.489  21.854  -8.094  1.00 10.00      A   
ATOM    948  CB  VAL   139     -24.937  21.538  -7.661  1.00 10.00      A   
ATOM    949  CG1 VAL   139     -25.245  22.157  -6.305  1.00 10.00      A   
ATOM    950  CG2 VAL   139     -25.930  22.020  -8.709  1.00 10.00      A   
ATOM    951  C   VAL   139     -22.513  21.253  -7.087  1.00 10.00      A   
ATOM    952  O   VAL   139     -22.647  20.088  -6.694  1.00 10.00      A   
ATOM    953  N   GLY   140     -21.530  22.049  -6.684  1.00 10.00      A   
ATOM    954  HN  GLY   140     -21.473  22.960  -7.042  1.00 10.00      A   
ATOM    955  CA  GLY   140     -20.542  21.596  -5.725  1.00 10.00      A   
ATOM    956  C   GLY   140     -19.690  20.469  -6.265  1.00 10.00      A   
ATOM    957  O   GLY   140     -19.620  19.395  -5.670  1.00 10.00      A   
ATOM    958  N   GLY   141     -19.049  20.708  -7.400  1.00 10.00      A   
ATOM    959  HN  GLY   141     -19.127  21.588  -7.819  1.00 10.00      A   
ATOM    960  CA  GLY   141     -18.217  19.692  -8.006  1.00 10.00      A   
ATOM    961  C   GLY   141     -16.755  20.079  -8.024  1.00 10.00      A   
ATOM    962  O   GLY   141     -16.414  21.209  -8.371  1.00 10.00      A   
ATOM    963  N   GLN   142     -15.891  19.137  -7.670  1.00 10.00      A   
ATOM    964  HN  GLN   142     -16.227  18.246  -7.436  1.00 10.00      A   
ATOM    965  CA  GLN   142     -14.455  19.384  -7.642  1.00 10.00      A   
ATOM    966  CB  GLN   142     -13.732  18.301  -6.841  1.00 10.00      A   
ATOM    967  CG  GLN   142     -14.265  18.113  -5.430  1.00 10.00      A   
ATOM    968  CD  GLN   142     -15.362  17.071  -5.352  1.00 10.00      A   
ATOM    969  OE1 GLN   142     -15.372  16.103  -6.113  1.00 10.00      A   
ATOM    970  NE2 GLN   142     -16.295  17.264  -4.436  1.00 10.00      A   
ATOM    971 HE21 GLN   142     -16.228  18.060  -3.866  1.00 10.00      A   
ATOM    972 HE22 GLN   142     -17.016  16.599  -4.360  1.00 10.00      A   
ATOM    973  C   GLN   142     -13.902  19.460  -9.059  1.00 10.00      A   
ATOM    974  O   GLN   142     -13.572  18.444  -9.667  1.00 10.00      A   
ATOM    975  N   HIS   143     -13.793  20.673  -9.577  1.00 10.00      A   
ATOM    976  HN  HIS   143     -14.036  21.452  -9.024  1.00 10.00      A   
ATOM    977  CA  HIS   143     -13.312  20.884 -10.937  1.00 10.00      A   
ATOM    978  CB  HIS   143     -13.871  22.188 -11.520  1.00 10.00      A   
ATOM    979  CG  HIS   143     -15.371  22.241 -11.576  1.00 10.00      A   
ATOM    980  ND1 HIS   143     -16.089  23.419 -11.629  1.00 10.00      A   
ATOM    981  HD1 HIS   143     -15.711  24.327 -11.656  1.00 10.00      A   
ATOM    982  CD2 HIS   143     -16.292  21.247 -11.569  1.00 10.00      A   
ATOM    983  CE1 HIS   143     -17.381  23.145 -11.652  1.00 10.00      A   
ATOM    984  NE2 HIS   143     -17.527  21.835 -11.616  1.00 10.00      A   
ATOM    985  HE2 HIS   143     -18.392  21.358 -11.616  1.00 10.00      A   
ATOM    986  C   HIS   143     -11.789  20.849 -11.026  1.00 10.00      A   
ATOM    987  O   HIS   143     -11.230  20.626 -12.102  1.00 10.00      A   
ATOM    988  N   GLN   144     -11.121  21.057  -9.899  1.00 10.00      A   
ATOM    989  HN  GLN   144     -11.618  21.218  -9.064  1.00 10.00      A   
ATOM    990  CA  GLN   144      -9.661  21.045  -9.870  1.00 10.00      A   
ATOM    991  CB  GLN   144      -9.113  22.384  -9.366  1.00 10.00      A   
ATOM    992  CG  GLN   144      -8.587  23.296 -10.465  1.00 10.00      A   
ATOM    993  CD  GLN   144      -7.366  22.729 -11.167  1.00 10.00      A   
ATOM    994  OE1 GLN   144      -6.568  22.004 -10.572  1.00 10.00      A   
ATOM    995  NE2 GLN   144      -7.211  23.057 -12.441  1.00 10.00      A   
ATOM    996 HE21 GLN   144      -7.883  23.641 -12.853  1.00 10.00      A   
ATOM    997 HE22 GLN   144      -6.431  22.701 -12.922  1.00 10.00      A   
ATOM    998  C   GLN   144      -9.133  19.896  -9.015  1.00 10.00      A   
ATOM    999  O   GLN   144      -7.925  19.786  -8.778  1.00 10.00      A   
ATOM   1000  N   GLY   145     -10.044  19.040  -8.564  1.00 10.00      A   
ATOM   1001  HN  GLY   145     -10.986  19.181  -8.791  1.00 10.00      A   
ATOM   1002  CA  GLY   145      -9.665  17.908  -7.740  1.00 10.00      A   
ATOM   1003  C   GLY   145      -9.727  18.236  -6.264  1.00 10.00      A   
ATOM   1004  O   GLY   145     -10.254  19.283  -5.881  1.00 10.00      A   
ATOM   1005  N   VAL   146      -9.200  17.345  -5.435  1.00 10.00      A   
ATOM   1006  HN  VAL   146      -8.802  16.527  -5.802  1.00 10.00      A   
ATOM   1007  CA  VAL   146      -9.194  17.549  -3.990  1.00 10.00      A   
ATOM   1008  CB  VAL   146     -10.209  16.633  -3.277  1.00 10.00      A   
ATOM   1009  CG1 VAL   146     -11.627  17.114  -3.518  1.00 10.00      A   
ATOM   1010  CG2 VAL   146     -10.048  15.190  -3.731  1.00 10.00      A   
ATOM   1011  C   VAL   146      -7.809  17.294  -3.409  1.00 10.00      A   
ATOM   1012  O   VAL   146      -7.033  16.501  -3.950  1.00 10.00      A   
ATOM   1013  N   PHE   147      -7.498  17.980  -2.319  1.00 10.00      A   
ATOM   1014  HN  PHE   147      -8.152  18.622  -1.954  1.00 10.00      A   
ATOM   1015  CA  PHE   147      -6.212  17.820  -1.653  1.00 10.00      A   
ATOM   1016  CB  PHE   147      -5.546  19.182  -1.422  1.00 10.00      A   
ATOM   1017  CG  PHE   147      -4.294  19.112  -0.593  1.00 10.00      A   
ATOM   1018  CD1 PHE   147      -3.170  18.453  -1.065  1.00 10.00      A   
ATOM   1019  CD2 PHE   147      -4.244  19.696   0.663  1.00 10.00      A   
ATOM   1020  CE1 PHE   147      -2.020  18.378  -0.302  1.00 10.00      A   
ATOM   1021  CE2 PHE   147      -3.097  19.626   1.430  1.00 10.00      A   
ATOM   1022  CZ  PHE   147      -1.984  18.966   0.948  1.00 10.00      A   
ATOM   1023  C   PHE   147      -6.373  17.082  -0.325  1.00 10.00      A   
ATOM   1024  O   PHE   147      -5.448  16.412   0.139  1.00 10.00      A   
ATOM   1025  N   GLY   148      -7.547  17.208   0.283  1.00 10.00      A   
ATOM   1026  HN  GLY   148      -8.249  17.751  -0.133  1.00 10.00      A   
ATOM   1027  CA  GLY   148      -7.800  16.551   1.551  1.00 10.00      A   
ATOM   1028  C   GLY   148      -9.260  16.195   1.735  1.00 10.00      A   
ATOM   1029  O   GLY   148     -10.124  16.695   1.014  1.00 10.00      A   
ATOM   1030  N   LEU   149      -9.534  15.328   2.695  1.00 10.00      A   
ATOM   1031  HN  LEU   149      -8.799  14.963   3.234  1.00 10.00      A   
ATOM   1032  CA  LEU   149     -10.897  14.903   2.978  1.00 10.00      A   
ATOM   1033  CB  LEU   149     -11.128  13.474   2.477  1.00 10.00      A   
ATOM   1034  CG  LEU   149     -12.576  12.984   2.478  1.00 10.00      A   
ATOM   1035  CD1 LEU   149     -13.438  13.854   1.575  1.00 10.00      A   
ATOM   1036  CD2 LEU   149     -12.647  11.528   2.048  1.00 10.00      A   
ATOM   1037  C   LEU   149     -11.181  15.005   4.476  1.00 10.00      A   
ATOM   1038  O   LEU   149     -10.826  14.117   5.247  1.00 10.00      A   
ATOM   1039  N   PRO   150     -11.806  16.110   4.905  1.00 10.00      A   
ATOM   1040  CA  PRO   150     -12.126  16.347   6.316  1.00 10.00      A   
ATOM   1041  CB  PRO   150     -12.532  17.831   6.356  1.00 10.00      A   
ATOM   1042  CG  PRO   150     -12.184  18.384   5.012  1.00 10.00      A   
ATOM   1043  CD  PRO   150     -12.234  17.227   4.059  1.00 10.00      A   
ATOM   1044  C   PRO   150     -13.275  15.475   6.826  1.00 10.00      A   
ATOM   1045  O   PRO   150     -13.224  14.955   7.943  1.00 10.00      A   
ATOM   1046  N   ARG   151     -14.307  15.313   6.006  1.00 10.00      A   
ATOM   1047  HN  ARG   151     -14.282  15.726   5.116  1.00 10.00      A   
ATOM   1048  CA  ARG   151     -15.467  14.518   6.386  1.00 10.00      A   
ATOM   1049  CB  ARG   151     -16.464  15.359   7.195  1.00 10.00      A   
ATOM   1050  CG  ARG   151     -16.778  16.716   6.587  1.00 10.00      A   
ATOM   1051  CD  ARG   151     -17.986  17.364   7.247  1.00 10.00      A   
ATOM   1052  NE  ARG   151     -19.239  16.728   6.837  1.00 10.00      A   
ATOM   1053  HE  ARG   151     -19.358  15.777   7.065  1.00 10.00      A   
ATOM   1054  CZ  ARG   151     -20.223  17.364   6.202  1.00 10.00      A   
ATOM   1055  NH1 ARG   151     -20.104  18.654   5.909  1.00 10.00      A   
ATOM   1056 HH11 ARG   151     -20.877  19.164   5.404  1.00 10.00      A   
ATOM   1057 HH12 ARG   151     -19.239  19.177   6.180  1.00 10.00      A   
ATOM   1058  NH2 ARG   151     -21.311  16.698   5.832  1.00 10.00      A   
ATOM   1059 HH21 ARG   151     -22.084  17.185   5.331  1.00 10.00      A   
ATOM   1060 HH22 ARG   151     -21.399  15.678   6.041  1.00 10.00      A   
ATOM   1061  C   ARG   151     -16.156  13.929   5.164  1.00 10.00      A   
ATOM   1062  O   ARG   151     -15.989  14.421   4.047  1.00 10.00      A   
ATOM   1063  N   CYS   152     -16.926  12.879   5.390  1.00 10.00      A   
ATOM   1064  HN  CYS   152     -17.006  12.537   6.307  1.00 10.00      A   
ATOM   1065  CA  CYS   152     -17.661  12.214   4.327  1.00 10.00      A   
ATOM   1066  C   CYS   152     -19.158  12.497   4.466  1.00 10.00      A   
ATOM   1067  O   CYS   152     -19.676  12.579   5.582  1.00 10.00      A   
ATOM   1068  CB  CYS   152     -17.395  10.703   4.365  1.00 10.00      A   
ATOM   1069  SG  CYS   152     -15.866  10.174   3.519  1.00 10.00      A   
ATOM   1070  N   PRO   153     -19.863  12.677   3.337  1.00 10.00      A   
ATOM   1071  CA  PRO   153     -21.305  12.951   3.337  1.00 10.00      A   
ATOM   1072  CB  PRO   153     -21.591  13.344   1.885  1.00 10.00      A   
ATOM   1073  CG  PRO   153     -20.526  12.668   1.094  1.00 10.00      A   
ATOM   1074  CD  PRO   153     -19.307  12.638   1.972  1.00 10.00      A   
ATOM   1075  C   PRO   153     -22.128  11.724   3.726  1.00 10.00      A   
ATOM   1076  O   PRO   153     -21.756  10.588   3.424  1.00 10.00      A   
ATOM   1077  N   GLY   154     -23.243  11.960   4.403  1.00 10.00      A   
ATOM   1078  HN  GLY   154     -23.476  12.884   4.632  1.00 10.00      A   
ATOM   1079  CA  GLY   154     -24.107  10.873   4.823  1.00 10.00      A   
ATOM   1080  C   GLY   154     -23.675  10.284   6.149  1.00 10.00      A   
ATOM   1081  O   GLY   154     -23.031  10.962   6.951  1.00 10.00      A   
ATOM   1082  N   GLU   155     -24.037   9.033   6.390  1.00 10.00      A   
ATOM   1083  HN  GLU   155     -24.571   8.549   5.723  1.00 10.00      A   
ATOM   1084  CA  GLU   155     -23.665   8.363   7.628  1.00 10.00      A   
ATOM   1085  CB  GLU   155     -24.755   7.393   8.086  1.00 10.00      A   
ATOM   1086  CG  GLU   155     -26.076   8.064   8.427  1.00 10.00      A   
ATOM   1087  CD  GLU   155     -25.905   9.304   9.280  1.00 10.00      A   
ATOM   1088  OE1 GLU   155     -26.532  10.336   8.961  1.00 10.00      A   
ATOM   1089  OE2 GLU   155     -25.153   9.251  10.282  1.00 10.00      A   
ATOM   1090  C   GLU   155     -22.330   7.648   7.472  1.00 10.00      A   
ATOM   1091  O   GLU   155     -21.738   7.190   8.453  1.00 10.00      A   
ATOM   1092  N   SER   156     -21.872   7.562   6.227  1.00 10.00      A   
ATOM   1093  HN  SER   156     -22.410   7.934   5.499  1.00 10.00      A   
ATOM   1094  CA  SER   156     -20.601   6.938   5.898  1.00 10.00      A   
ATOM   1095  CB  SER   156     -20.305   7.172   4.416  1.00 10.00      A   
ATOM   1096  OG  SER   156     -21.511   7.182   3.663  1.00 10.00      A   
ATOM   1097  HG  SER   156     -21.740   6.275   3.427  1.00 10.00      A   
ATOM   1098  C   SER   156     -19.490   7.543   6.751  1.00 10.00      A   
ATOM   1099  O   SER   156     -19.302   8.764   6.773  1.00 10.00      A   
ATOM   1100  N   SER   157     -18.762   6.697   7.462  1.00 10.00      A   
ATOM   1101  HN  SER   157     -18.935   5.733   7.388  1.00 10.00      A   
ATOM   1102  CA  SER   157     -17.702   7.176   8.330  1.00 10.00      A   
ATOM   1103  CB  SER   157     -18.294   7.629   9.670  1.00 10.00      A   
ATOM   1104  OG  SER   157     -19.386   6.804  10.044  1.00 10.00      A   
ATOM   1105  HG  SER   157     -20.126   6.953   9.437  1.00 10.00      A   
ATOM   1106  C   SER   157     -16.608   6.136   8.557  1.00 10.00      A   
ATOM   1107  O   SER   157     -15.479   6.486   8.905  1.00 10.00      A   
ATOM   1108  N   HIS   158     -16.923   4.865   8.344  1.00 10.00      A   
ATOM   1109  HN  HIS   158     -17.820   4.634   8.017  1.00 10.00      A   
ATOM   1110  CA  HIS   158     -15.945   3.806   8.564  1.00 10.00      A   
ATOM   1111  CB  HIS   158     -16.606   2.526   9.074  1.00 10.00      A   
ATOM   1112  CG  HIS   158     -17.168   2.682  10.456  1.00 10.00      A   
ATOM   1113  ND1 HIS   158     -16.422   2.476  11.600  1.00 10.00      A   
ATOM   1114  HD1 HIS   158     -15.474   2.208  11.631  1.00 10.00      A   
ATOM   1115  CD2 HIS   158     -18.403   3.063  10.877  1.00 10.00      A   
ATOM   1116  CE1 HIS   158     -17.175   2.722  12.660  1.00 10.00      A   
ATOM   1117  NE2 HIS   158     -18.377   3.077  12.247  1.00 10.00      A   
ATOM   1118  HE2 HIS   158     -19.134   3.310  12.831  1.00 10.00      A   
ATOM   1119  C   HIS   158     -15.084   3.569   7.334  1.00 10.00      A   
ATOM   1120  O   HIS   158     -13.926   3.155   7.438  1.00 10.00      A   
ATOM   1121  N   ILE   159     -15.653   3.835   6.169  1.00 10.00      A   
ATOM   1122  HN  ILE   159     -16.598   4.114   6.142  1.00 10.00      A   
ATOM   1123  CA  ILE   159     -14.918   3.693   4.921  1.00 10.00      A   
ATOM   1124  CB  ILE   159     -15.873   3.521   3.713  1.00 10.00      A   
ATOM   1125  CG1 ILE   159     -15.091   3.128   2.456  1.00 10.00      A   
ATOM   1126  CG2 ILE   159     -16.685   4.789   3.463  1.00 10.00      A   
ATOM   1127  CD1 ILE   159     -15.969   2.852   1.255  1.00 10.00      A   
ATOM   1128  C   ILE   159     -14.043   4.931   4.707  1.00 10.00      A   
ATOM   1129  O   ILE   159     -12.965   4.859   4.115  1.00 10.00      A   
ATOM   1130  N   CYS   160     -14.507   6.054   5.250  1.00 10.00      A   
ATOM   1131  HN  CYS   160     -15.343   6.018   5.753  1.00 10.00      A   
ATOM   1132  CA  CYS   160     -13.823   7.336   5.119  1.00 10.00      A   
ATOM   1133  C   CYS   160     -12.418   7.334   5.728  1.00 10.00      A   
ATOM   1134  O   CYS   160     -11.453   7.707   5.065  1.00 10.00      A   
ATOM   1135  CB  CYS   160     -14.678   8.452   5.739  1.00 10.00      A   
ATOM   1136  SG  CYS   160     -14.463  10.102   4.990  1.00 10.00      A   
ATOM   1137  N   ASP   161     -12.302   6.896   6.979  1.00 10.00      A   
ATOM   1138  HN  ASP   161     -13.099   6.578   7.451  1.00 10.00      A   
ATOM   1139  CA  ASP   161     -11.009   6.886   7.671  1.00 10.00      A   
ATOM   1140  CB  ASP   161     -11.174   6.516   9.147  1.00 10.00      A   
ATOM   1141  CG  ASP   161      -9.935   6.809   9.979  1.00 10.00      A   
ATOM   1142  OD1 ASP   161      -9.264   7.838   9.730  1.00 10.00      A   
ATOM   1143  OD2 ASP   161      -9.635   6.011  10.895  1.00 10.00      A   
ATOM   1144  C   ASP   161      -9.968   5.999   6.982  1.00 10.00      A   
ATOM   1145  O   ASP   161      -8.777   6.317   6.980  1.00 10.00      A   
ATOM   1146  N   PHE   162     -10.414   4.896   6.383  1.00 10.00      A   
ATOM   1147  HN  PHE   162     -11.373   4.691   6.403  1.00 10.00      A   
ATOM   1148  CA  PHE   162      -9.500   3.989   5.689  1.00 10.00      A   
ATOM   1149  CB  PHE   162     -10.208   2.685   5.302  1.00 10.00      A   
ATOM   1150  CG  PHE   162      -9.322   1.669   4.622  1.00 10.00      A   
ATOM   1151  CD1 PHE   162      -8.625   0.728   5.363  1.00 10.00      A   
ATOM   1152  CD2 PHE   162      -9.196   1.649   3.239  1.00 10.00      A   
ATOM   1153  CE1 PHE   162      -7.820  -0.212   4.740  1.00 10.00      A   
ATOM   1154  CE2 PHE   162      -8.392   0.715   2.610  1.00 10.00      A   
ATOM   1155  CZ  PHE   162      -7.702  -0.219   3.360  1.00 10.00      A   
ATOM   1156  C   PHE   162      -8.929   4.669   4.453  1.00 10.00      A   
ATOM   1157  O   PHE   162      -7.715   4.672   4.235  1.00 10.00      A   
ATOM   1158  N   ILE   163      -9.811   5.267   3.664  1.00 10.00      A   
ATOM   1159  HN  ILE   163     -10.762   5.251   3.913  1.00 10.00      A   
ATOM   1160  CA  ILE   163      -9.414   5.955   2.442  1.00 10.00      A   
ATOM   1161  CB  ILE   163     -10.645   6.317   1.581  1.00 10.00      A   
ATOM   1162  CG1 ILE   163     -11.487   5.069   1.280  1.00 10.00      A   
ATOM   1163  CG2 ILE   163     -10.237   7.013   0.292  1.00 10.00      A   
ATOM   1164  CD1 ILE   163     -10.709   3.916   0.674  1.00 10.00      A   
ATOM   1165  C   ILE   163      -8.607   7.212   2.771  1.00 10.00      A   
ATOM   1166  O   ILE   163      -7.658   7.553   2.060  1.00 10.00      A   
ATOM   1167  N   ARG   164      -8.974   7.869   3.869  1.00 10.00      A   
ATOM   1168  HN  ARG   164      -9.741   7.534   4.387  1.00 10.00      A   
ATOM   1169  CA  ARG   164      -8.297   9.083   4.321  1.00 10.00      A   
ATOM   1170  CB  ARG   164      -8.817   9.518   5.693  1.00 10.00      A   
ATOM   1171  CG  ARG   164      -9.928  10.554   5.650  1.00 10.00      A   
ATOM   1172  CD  ARG   164     -10.258  11.062   7.043  1.00 10.00      A   
ATOM   1173  NE  ARG   164      -9.135  11.779   7.651  1.00 10.00      A   
ATOM   1174  HE  ARG   164      -8.329  11.905   7.099  1.00 10.00      A   
ATOM   1175  CZ  ARG   164      -9.134  12.256   8.893  1.00 10.00      A   
ATOM   1176  NH1 ARG   164     -10.195  12.097   9.674  1.00 10.00      A   
ATOM   1177 HH11 ARG   164     -11.038  11.590   9.319  1.00 10.00      A   
ATOM   1178 HH12 ARG   164     -10.192  12.475  10.646  1.00 10.00      A   
ATOM   1179  NH2 ARG   164      -8.067  12.903   9.355  1.00 10.00      A   
ATOM   1180 HH21 ARG   164      -8.060  13.283  10.325  1.00 10.00      A   
ATOM   1181 HH22 ARG   164      -7.229  13.032   8.744  1.00 10.00      A   
ATOM   1182  C   ARG   164      -6.787   8.894   4.399  1.00 10.00      A   
ATOM   1183  O   ARG   164      -6.032   9.603   3.731  1.00 10.00      A   
ATOM   1184  N   LYS   165      -6.346   7.929   5.199  1.00 10.00      A   
ATOM   1185  HN  LYS   165      -6.990   7.377   5.696  1.00 10.00      A   
ATOM   1186  CA  LYS   165      -4.918   7.684   5.354  1.00 10.00      A   
ATOM   1187  CB  LYS   165      -4.583   7.015   6.691  1.00 10.00      A   
ATOM   1188  CG  LYS   165      -5.563   7.348   7.801  1.00 10.00      A   
ATOM   1189  CD  LYS   165      -4.925   7.201   9.169  1.00 10.00      A   
ATOM   1190  CE  LYS   165      -5.935   7.462  10.275  1.00 10.00      A   
ATOM   1191  NZ  LYS   165      -6.713   8.709  10.048  1.00 10.00      A   
ATOM   1192  HZ1 LYS   165      -7.575   8.502   9.493  1.00 10.00      A   
ATOM   1193  HZ2 LYS   165      -6.133   9.409   9.525  1.00 10.00      A   
ATOM   1194  HZ3 LYS   165      -6.995   9.127  10.956  1.00 10.00      A   
ATOM   1195  C   LYS   165      -4.337   6.920   4.164  1.00 10.00      A   
ATOM   1196  O   LYS   165      -3.126   6.926   3.959  1.00 10.00      A   
ATOM   1197  N   THR   166      -5.199   6.268   3.377  1.00 10.00      A   
ATOM   1198  HN  THR   166      -6.155   6.276   3.596  1.00 10.00      A   
ATOM   1199  CA  THR   166      -4.741   5.542   2.191  1.00 10.00      A   
ATOM   1200  CB  THR   166      -5.880   4.710   1.535  1.00 10.00      A   
ATOM   1201  OG1 THR   166      -6.158   3.536   2.315  1.00 10.00      A   
ATOM   1202  HG1 THR   166      -6.687   3.785   3.087  1.00 10.00      A   
ATOM   1203  CG2 THR   166      -5.516   4.288   0.118  1.00 10.00      A   
ATOM   1204  C   THR   166      -4.201   6.552   1.176  1.00 10.00      A   
ATOM   1205  O   THR   166      -3.085   6.417   0.671  1.00 10.00      A   
ATOM   1206  N   LEU   167      -4.993   7.590   0.924  1.00 10.00      A   
ATOM   1207  HN  LEU   167      -5.864   7.650   1.380  1.00 10.00      A   
ATOM   1208  CA  LEU   167      -4.617   8.633  -0.018  1.00 10.00      A   
ATOM   1209  CB  LEU   167      -5.858   9.394  -0.491  1.00 10.00      A   
ATOM   1210  CG  LEU   167      -6.889   8.573  -1.266  1.00 10.00      A   
ATOM   1211  CD1 LEU   167      -8.112   9.414  -1.585  1.00 10.00      A   
ATOM   1212  CD2 LEU   167      -6.281   8.005  -2.539  1.00 10.00      A   
ATOM   1213  C   LEU   167      -3.603   9.593   0.593  1.00 10.00      A   
ATOM   1214  O   LEU   167      -2.938  10.345  -0.115  1.00 10.00      A   
ATOM   1215  N   ASN   168      -3.482   9.561   1.911  1.00 10.00      A   
ATOM   1216  HN  ASN   168      -4.039   8.943   2.429  1.00 10.00      A   
ATOM   1217  CA  ASN   168      -2.537  10.426   2.605  1.00 10.00      A   
ATOM   1218  CB  ASN   168      -3.091  10.864   3.967  1.00 10.00      A   
ATOM   1219  CG  ASN   168      -2.488  12.172   4.449  1.00 10.00      A   
ATOM   1220  OD1 ASN   168      -1.947  12.947   3.661  1.00 10.00      A   
ATOM   1221  ND2 ASN   168      -2.587  12.436   5.743  1.00 10.00      A   
ATOM   1222 HD21 ASN   168      -3.040  11.783   6.325  1.00 10.00      A   
ATOM   1223 HD22 ASN   168      -2.208  13.278   6.073  1.00 10.00      A   
ATOM   1224  C   ASN   168      -1.193   9.720   2.760  1.00 10.00      A   
ATOM   1225  O   ASN   168      -0.313  10.173   3.491  1.00 10.00      A   
ATOM   1226  N   ALA   169      -1.046   8.602   2.060  1.00 10.00      A   
ATOM   1227  HN  ALA   169      -1.786   8.294   1.498  1.00 10.00      A   
ATOM   1228  CA  ALA   169       0.184   7.826   2.097  1.00 10.00      A   
ATOM   1229  CB  ALA   169       0.026   6.607   2.997  1.00 10.00      A   
ATOM   1230  C   ALA   169       0.591   7.405   0.690  1.00 10.00      A   
ATOM   1231  O   ALA   169       1.674   7.747   0.218  1.00 10.00      A   
ATOM   1232  N   GLY   170      -0.292   6.677   0.017  1.00 10.00      A   
ATOM   1233  HN  GLY   170      -1.153   6.454   0.433  1.00 10.00      A   
ATOM   1234  CA  GLY   170      -0.004   6.221  -1.327  1.00 10.00      A   
ATOM   1235  C   GLY   170      -1.175   6.432  -2.263  1.00 10.00      A   
ATOM   1236  O   GLY   170      -1.792   5.471  -2.722  1.00 10.00      A   
ATOM   1237  N   ALA   171      -1.484   7.691  -2.541  1.00 10.00      A   
ATOM   1238  HN  ALA   171      -0.949   8.413  -2.145  1.00 10.00      A   
ATOM   1239  CA  ALA   171      -2.586   8.031  -3.428  1.00 10.00      A   
ATOM   1240  CB  ALA   171      -2.962   9.494  -3.259  1.00 10.00      A   
ATOM   1241  C   ALA   171      -2.199   7.756  -4.874  1.00 10.00      A   
ATOM   1242  O   ALA   171      -2.994   7.241  -5.657  1.00 10.00      A   
ATOM   1243  N   TYR   172      -0.958   8.082  -5.209  1.00 10.00      A   
ATOM   1244  HN  TYR   172      -0.364   8.462  -4.526  1.00 10.00      A   
ATOM   1245  CA  TYR   172      -0.448   7.885  -6.557  1.00 10.00      A   
ATOM   1246  CB  TYR   172       0.591   8.958  -6.889  1.00 10.00      A   
ATOM   1247  CG  TYR   172       0.063  10.372  -6.798  1.00 10.00      A   
ATOM   1248  CD1 TYR   172      -0.965  10.805  -7.627  1.00 10.00      A   
ATOM   1249  CD2 TYR   172       0.593  11.274  -5.886  1.00 10.00      A   
ATOM   1250  CE1 TYR   172      -1.449  12.097  -7.550  1.00 10.00      A   
ATOM   1251  CE2 TYR   172       0.114  12.567  -5.801  1.00 10.00      A   
ATOM   1252  CZ  TYR   172      -0.905  12.973  -6.635  1.00 10.00      A   
ATOM   1253  OH  TYR   172      -1.379  14.261  -6.555  1.00 10.00      A   
ATOM   1254  HH  TYR   172      -0.654  14.848  -6.317  1.00 10.00      A   
ATOM   1255  C   TYR   172       0.165   6.498  -6.705  1.00 10.00      A   
ATOM   1256  O   TYR   172       1.237   6.336  -7.287  1.00 10.00      A   
ATOM   1257  N   SER   173      -0.522   5.498  -6.176  1.00 10.00      A   
ATOM   1258  HN  SER   173      -1.379   5.684  -5.739  1.00 10.00      A   
ATOM   1259  CA  SER   173      -0.047   4.131  -6.246  1.00 10.00      A   
ATOM   1260  CB  SER   173      -0.520   3.353  -5.019  1.00 10.00      A   
ATOM   1261  OG  SER   173      -1.874   3.649  -4.739  1.00 10.00      A   
ATOM   1262  HG  SER   173      -1.919   4.273  -3.998  1.00 10.00      A   
ATOM   1263  C   SER   173      -0.531   3.465  -7.530  1.00 10.00      A   
ATOM   1264  O   SER   173      -1.428   3.972  -8.203  1.00 10.00      A   
ATOM   1265  N   LYS   174       0.045   2.317  -7.851  1.00 10.00      A   
ATOM   1266  HN  LYS   174       0.730   1.941  -7.255  1.00 10.00      A   
ATOM   1267  CA  LYS   174      -0.312   1.596  -9.065  1.00 10.00      A   
ATOM   1268  CB  LYS   174       0.925   0.936  -9.670  1.00 10.00      A   
ATOM   1269  CG  LYS   174       1.641   1.807 -10.693  1.00 10.00      A   
ATOM   1270  CD  LYS   174       0.729   2.130 -11.868  1.00 10.00      A   
ATOM   1271  CE  LYS   174       1.322   3.207 -12.765  1.00 10.00      A   
ATOM   1272  NZ  LYS   174       2.586   2.767 -13.409  1.00 10.00      A   
ATOM   1273  HZ1 LYS   174       3.379   2.865 -12.746  1.00 10.00      A   
ATOM   1274  HZ2 LYS   174       2.779   3.343 -14.252  1.00 10.00      A   
ATOM   1275  HZ3 LYS   174       2.514   1.772 -13.696  1.00 10.00      A   
ATOM   1276  C   LYS   174      -1.432   0.580  -8.836  1.00 10.00      A   
ATOM   1277  O   LYS   174      -1.736  -0.240  -9.709  1.00 10.00      A   
ATOM   1278  N   VAL   175      -2.043   0.642  -7.661  1.00 10.00      A   
ATOM   1279  HN  VAL   175      -1.745   1.306  -7.008  1.00 10.00      A   
ATOM   1280  CA  VAL   175      -3.140  -0.258  -7.317  1.00 10.00      A   
ATOM   1281  CB  VAL   175      -2.748  -1.294  -6.243  1.00 10.00      A   
ATOM   1282  CG1 VAL   175      -2.165  -2.541  -6.892  1.00 10.00      A   
ATOM   1283  CG2 VAL   175      -1.771  -0.699  -5.239  1.00 10.00      A   
ATOM   1284  C   VAL   175      -4.379   0.512  -6.864  1.00 10.00      A   
ATOM   1285  O   VAL   175      -5.506   0.137  -7.185  1.00 10.00      A   
ATOM   1286  N   VAL   176      -4.175   1.587  -6.120  1.00 10.00      A   
ATOM   1287  HN  VAL   176      -3.261   1.845  -5.881  1.00 10.00      A   
ATOM   1288  CA  VAL   176      -5.289   2.390  -5.642  1.00 10.00      A   
ATOM   1289  CB  VAL   176      -4.906   3.247  -4.414  1.00 10.00      A   
ATOM   1290  CG1 VAL   176      -6.083   4.093  -3.948  1.00 10.00      A   
ATOM   1291  CG2 VAL   176      -4.414   2.355  -3.281  1.00 10.00      A   
ATOM   1292  C   VAL   176      -5.848   3.267  -6.762  1.00 10.00      A   
ATOM   1293  O   VAL   176      -7.066   3.412  -6.895  1.00 10.00      A   
ATOM   1294  N   GLN   177      -4.957   3.816  -7.589  1.00 10.00      A   
ATOM   1295  HN  GLN   177      -4.002   3.641  -7.447  1.00 10.00      A   
ATOM   1296  CA  GLN   177      -5.358   4.681  -8.698  1.00 10.00      A   
ATOM   1297  CB  GLN   177      -4.191   5.544  -9.180  1.00 10.00      A   
ATOM   1298  CG  GLN   177      -4.198   6.958  -8.627  1.00 10.00      A   
ATOM   1299  CD  GLN   177      -3.162   7.846  -9.286  1.00 10.00      A   
ATOM   1300  OE1 GLN   177      -2.093   7.386  -9.690  1.00 10.00      A   
ATOM   1301  NE2 GLN   177      -3.471   9.126  -9.406  1.00 10.00      A   
ATOM   1302 HE21 GLN   177      -4.341   9.428  -9.065  1.00 10.00      A   
ATOM   1303 HE22 GLN   177      -2.819   9.721  -9.829  1.00 10.00      A   
ATOM   1304  C   GLN   177      -5.956   3.896  -9.864  1.00 10.00      A   
ATOM   1305  O   GLN   177      -5.354   3.807 -10.938  1.00 10.00      A   
ATOM   1306  N   GLU   178      -7.135   3.325  -9.619  1.00 10.00      A   
ATOM   1307  HN  GLU   178      -7.524   3.437  -8.725  1.00 10.00      A   
ATOM   1308  CA  GLU   178      -7.881   2.545 -10.612  1.00 10.00      A   
ATOM   1309  CB  GLU   178      -6.994   1.528 -11.334  1.00 10.00      A   
ATOM   1310  CG  GLU   178      -7.058   1.628 -12.851  1.00 10.00      A   
ATOM   1311  CD  GLU   178      -6.420   0.441 -13.533  1.00 10.00      A   
ATOM   1312  OE1 GLU   178      -5.320   0.027 -13.109  1.00 10.00      A   
ATOM   1313  OE2 GLU   178      -7.018  -0.088 -14.493  1.00 10.00      A   
ATOM   1314  C   GLU   178      -9.032   1.809  -9.938  1.00 10.00      A   
ATOM   1315  O   GLU   178     -10.063   1.546 -10.553  1.00 10.00      A   
ATOM   1316  N   ARG   179      -8.840   1.462  -8.670  1.00 10.00      A   
ATOM   1317  HN  ARG   179      -7.989   1.681  -8.236  1.00 10.00      A   
ATOM   1318  CA  ARG   179      -9.865   0.750  -7.916  1.00 10.00      A   
ATOM   1319  CB  ARG   179      -9.246  -0.370  -7.076  1.00 10.00      A   
ATOM   1320  CG  ARG   179      -8.428  -1.383  -7.861  1.00 10.00      A   
ATOM   1321  CD  ARG   179      -7.787  -2.402  -6.931  1.00 10.00      A   
ATOM   1322  NE  ARG   179      -7.136  -1.758  -5.787  1.00 10.00      A   
ATOM   1323  HE  ARG   179      -7.413  -0.842  -5.577  1.00 10.00      A   
ATOM   1324  CZ  ARG   179      -6.191  -2.321  -5.041  1.00 10.00      A   
ATOM   1325  NH1 ARG   179      -5.774  -3.552  -5.298  1.00 10.00      A   
ATOM   1326 HH11 ARG   179      -6.175  -4.086  -6.097  1.00 10.00      A   
ATOM   1327 HH12 ARG   179      -5.033  -3.986  -4.703  1.00 10.00      A   
ATOM   1328  NH2 ARG   179      -5.671  -1.652  -4.024  1.00 10.00      A   
ATOM   1329 HH21 ARG   179      -5.990  -0.684  -3.809  1.00 10.00      A   
ATOM   1330 HH22 ARG   179      -4.934  -2.092  -3.429  1.00 10.00      A   
ATOM   1331  C   ARG   179     -10.635   1.700  -7.008  1.00 10.00      A   
ATOM   1332  O   ARG   179     -11.620   1.306  -6.385  1.00 10.00      A   
ATOM   1333  N   LEU   180     -10.170   2.944  -6.935  1.00 10.00      A   
ATOM   1334  HN  LEU   180      -9.386   3.190  -7.469  1.00 10.00      A   
ATOM   1335  CA  LEU   180     -10.797   3.960  -6.098  1.00 10.00      A   
ATOM   1336  CB  LEU   180      -9.916   4.252  -4.877  1.00 10.00      A   
ATOM   1337  CG  LEU   180     -10.401   5.353  -3.929  1.00 10.00      A   
ATOM   1338  CD1 LEU   180     -11.587   4.880  -3.103  1.00 10.00      A   
ATOM   1339  CD2 LEU   180      -9.268   5.813  -3.028  1.00 10.00      A   
ATOM   1340  C   LEU   180     -11.036   5.241  -6.895  1.00 10.00      A   
ATOM   1341  O   LEU   180     -10.125   5.762  -7.538  1.00 10.00      A   
ATOM   1342  N   VAL   181     -12.260   5.746  -6.823  1.00 10.00      A   
ATOM   1343  HN  VAL   181     -12.926   5.289  -6.257  1.00 10.00      A   
ATOM   1344  CA  VAL   181     -12.659   6.956  -7.540  1.00 10.00      A   
ATOM   1345  CB  VAL   181     -14.179   7.203  -7.387  1.00 10.00      A   
ATOM   1346  CG1 VAL   181     -14.591   8.514  -8.036  1.00 10.00      A   
ATOM   1347  CG2 VAL   181     -14.978   6.049  -7.966  1.00 10.00      A   
ATOM   1348  C   VAL   181     -11.912   8.187  -7.026  1.00 10.00      A   
ATOM   1349  O   VAL   181     -11.411   8.998  -7.805  1.00 10.00      A   
ATOM   1350  N   GLN   182     -11.832   8.303  -5.708  1.00 10.00      A   
ATOM   1351  HN  GLN   182     -12.237   7.604  -5.147  1.00 10.00      A   
ATOM   1352  CA  GLN   182     -11.178   9.438  -5.059  1.00 10.00      A   
ATOM   1353  CB  GLN   182     -11.356   9.370  -3.537  1.00 10.00      A   
ATOM   1354  CG  GLN   182     -12.757   9.722  -3.049  1.00 10.00      A   
ATOM   1355  CD  GLN   182     -13.810   8.723  -3.493  1.00 10.00      A   
ATOM   1356  OE1 GLN   182     -13.538   7.530  -3.628  1.00 10.00      A   
ATOM   1357  NE2 GLN   182     -15.017   9.205  -3.735  1.00 10.00      A   
ATOM   1358 HE21 GLN   182     -15.163  10.167  -3.615  1.00 10.00      A   
ATOM   1359 HE22 GLN   182     -15.715   8.582  -4.028  1.00 10.00      A   
ATOM   1360  C   GLN   182      -9.698   9.561  -5.420  1.00 10.00      A   
ATOM   1361  O   GLN   182      -9.118  10.641  -5.319  1.00 10.00      A   
ATOM   1362  N   ALA   183      -9.096   8.463  -5.853  1.00 10.00      A   
ATOM   1363  HN  ALA   183      -9.612   7.634  -5.936  1.00 10.00      A   
ATOM   1364  CA  ALA   183      -7.684   8.466  -6.216  1.00 10.00      A   
ATOM   1365  CB  ALA   183      -7.107   7.063  -6.116  1.00 10.00      A   
ATOM   1366  C   ALA   183      -7.466   9.033  -7.616  1.00 10.00      A   
ATOM   1367  O   ALA   183      -6.422   9.622  -7.905  1.00 10.00      A   
ATOM   1368  N   GLU   184      -8.461   8.870  -8.477  1.00 10.00      A   
ATOM   1369  HN  GLU   184      -9.280   8.416  -8.182  1.00 10.00      A   
ATOM   1370  CA  GLU   184      -8.368   9.344  -9.850  1.00 10.00      A   
ATOM   1371  CB  GLU   184      -9.354   8.611 -10.762  1.00 10.00      A   
ATOM   1372  CG  GLU   184      -8.962   7.163 -11.028  1.00 10.00      A   
ATOM   1373  CD  GLU   184      -9.837   6.480 -12.061  1.00 10.00      A   
ATOM   1374  OE1 GLU   184      -9.825   6.902 -13.237  1.00 10.00      A   
ATOM   1375  OE2 GLU   184     -10.532   5.502 -11.705  1.00 10.00      A   
ATOM   1376  C   GLU   184      -8.488  10.866  -9.967  1.00 10.00      A   
ATOM   1377  O   GLU   184      -8.027  11.456 -10.945  1.00 10.00      A   
ATOM   1378  N   TYR   185      -9.093  11.506  -8.970  1.00 10.00      A   
ATOM   1379  HN  TYR   185      -9.452  10.995  -8.213  1.00 10.00      A   
ATOM   1380  CA  TYR   185      -9.232  12.960  -8.994  1.00 10.00      A   
ATOM   1381  CB  TYR   185     -10.689  13.439  -9.114  1.00 10.00      A   
ATOM   1382  CG  TYR   185     -11.648  12.989  -8.028  1.00 10.00      A   
ATOM   1383  CD1 TYR   185     -11.432  13.302  -6.691  1.00 10.00      A   
ATOM   1384  CD2 TYR   185     -12.797  12.280  -8.353  1.00 10.00      A   
ATOM   1385  CE1 TYR   185     -12.326  12.918  -5.713  1.00 10.00      A   
ATOM   1386  CE2 TYR   185     -13.696  11.888  -7.379  1.00 10.00      A   
ATOM   1387  CZ  TYR   185     -13.456  12.210  -6.061  1.00 10.00      A   
ATOM   1388  OH  TYR   185     -14.355  11.837  -5.088  1.00 10.00      A   
ATOM   1389  HH  TYR   185     -15.018  11.243  -5.471  1.00 10.00      A   
ATOM   1390  C   TYR   185      -8.471  13.649  -7.859  1.00 10.00      A   
ATOM   1391  O   TYR   185      -8.753  14.799  -7.510  1.00 10.00      A   
ATOM   1392  N   TRP   186      -7.501  12.940  -7.294  1.00 10.00      A   
ATOM   1393  HN  TRP   186      -7.330  12.031  -7.610  1.00 10.00      A   
ATOM   1394  CA  TRP   186      -6.684  13.485  -6.216  1.00 10.00      A   
ATOM   1395  CB  TRP   186      -5.946  12.352  -5.502  1.00 10.00      A   
ATOM   1396  CG  TRP   186      -5.414  12.727  -4.155  1.00 10.00      A   
ATOM   1397  CD1 TRP   186      -4.116  12.982  -3.830  1.00 10.00      A   
ATOM   1398  CD2 TRP   186      -6.169  12.884  -2.951  1.00 10.00      A   
ATOM   1399  NE1 TRP   186      -4.014  13.281  -2.496  1.00 10.00      A   
ATOM   1400  HE1 TRP   186      -3.181  13.498  -2.023  1.00 10.00      A   
ATOM   1401  CE2 TRP   186      -5.263  13.231  -1.934  1.00 10.00      A   
ATOM   1402  CE3 TRP   186      -7.526  12.768  -2.636  1.00 10.00      A   
ATOM   1403  CZ2 TRP   186      -5.667  13.455  -0.621  1.00 10.00      A   
ATOM   1404  CZ3 TRP   186      -7.926  12.992  -1.333  1.00 10.00      A   
ATOM   1405  CH2 TRP   186      -7.000  13.334  -0.342  1.00 10.00      A   
ATOM   1406  C   TRP   186      -5.681  14.474  -6.800  1.00 10.00      A   
ATOM   1407  O   TRP   186      -5.063  14.194  -7.829  1.00 10.00      A   
ATOM   1408  N   HIS   187      -5.520  15.624  -6.159  1.00 10.00      A   
ATOM   1409  HN  HIS   187      -6.023  15.794  -5.327  1.00 10.00      A   
ATOM   1410  CA  HIS   187      -4.604  16.638  -6.660  1.00 10.00      A   
ATOM   1411  CB  HIS   187      -5.379  17.776  -7.341  1.00 10.00      A   
ATOM   1412  CG  HIS   187      -4.534  18.711  -8.163  1.00 10.00      A   
ATOM   1413  ND1 HIS   187      -5.064  19.700  -8.967  1.00 10.00      A   
ATOM   1414  HD1 HIS   187      -6.025  19.900  -9.080  1.00 10.00      A   
ATOM   1415  CD2 HIS   187      -3.188  18.796  -8.314  1.00 10.00      A   
ATOM   1416  CE1 HIS   187      -4.083  20.349  -9.571  1.00 10.00      A   
ATOM   1417  NE2 HIS   187      -2.938  19.818  -9.191  1.00 10.00      A   
ATOM   1418  HE2 HIS   187      -2.035  20.101  -9.509  1.00 10.00      A   
ATOM   1419  C   HIS   187      -3.703  17.198  -5.565  1.00 10.00      A   
ATOM   1420  O   HIS   187      -4.118  18.047  -4.779  1.00 10.00      A   
ATOM   1421  N   ASP   188      -2.472  16.708  -5.521  1.00 10.00      A   
ATOM   1422  HN  ASP   188      -2.221  15.989  -6.145  1.00 10.00      A   
ATOM   1423  CA  ASP   188      -1.482  17.190  -4.559  1.00 10.00      A   
ATOM   1424  CB  ASP   188      -0.561  16.040  -4.116  1.00 10.00      A   
ATOM   1425  CG  ASP   188       0.400  16.413  -2.997  1.00 10.00      A   
ATOM   1426  OD1 ASP   188       1.144  17.403  -3.148  1.00 10.00      A   
ATOM   1427  OD2 ASP   188       0.433  15.699  -1.968  1.00 10.00      A   
ATOM   1428  C   ASP   188      -0.666  18.296  -5.230  1.00 10.00      A   
ATOM   1429  O   ASP   188       0.117  18.027  -6.139  1.00 10.00      A   
ATOM   1430  N   PRO   189      -0.862  19.559  -4.808  1.00 10.00      A   
ATOM   1431  CA  PRO   189      -0.166  20.714  -5.392  1.00 10.00      A   
ATOM   1432  CB  PRO   189      -0.941  21.910  -4.839  1.00 10.00      A   
ATOM   1433  CG  PRO   189      -1.497  21.425  -3.545  1.00 10.00      A   
ATOM   1434  CD  PRO   189      -1.784  19.960  -3.732  1.00 10.00      A   
ATOM   1435  C   PRO   189       1.307  20.807  -4.999  1.00 10.00      A   
ATOM   1436  O   PRO   189       2.049  21.631  -5.538  1.00 10.00      A   
ATOM   1437  N   ILE   190       1.726  19.972  -4.060  1.00 10.00      A   
ATOM   1438  HN  ILE   190       1.092  19.331  -3.665  1.00 10.00      A   
ATOM   1439  CA  ILE   190       3.111  19.959  -3.621  1.00 10.00      A   
ATOM   1440  CB  ILE   190       3.240  19.501  -2.152  1.00 10.00      A   
ATOM   1441  CG1 ILE   190       2.319  20.340  -1.256  1.00 10.00      A   
ATOM   1442  CG2 ILE   190       4.685  19.612  -1.682  1.00 10.00      A   
ATOM   1443  CD1 ILE   190       2.222  19.833   0.168  1.00 10.00      A   
ATOM   1444  C   ILE   190       3.900  19.024  -4.528  1.00 10.00      A   
ATOM   1445  O   ILE   190       5.031  19.318  -4.916  1.00 10.00      A   
ATOM   1446  N   LYS   191       3.273  17.907  -4.878  1.00 10.00      A   
ATOM   1447  HN  LYS   191       2.366  17.742  -4.524  1.00 10.00      A   
ATOM   1448  CA  LYS   191       3.875  16.917  -5.759  1.00 10.00      A   
ATOM   1449  CB  LYS   191       3.706  15.509  -5.175  1.00 10.00      A   
ATOM   1450  CG  LYS   191       4.287  15.328  -3.781  1.00 10.00      A   
ATOM   1451  CD  LYS   191       3.955  13.954  -3.222  1.00 10.00      A   
ATOM   1452  CE  LYS   191       4.375  13.833  -1.766  1.00 10.00      A   
ATOM   1453  NZ  LYS   191       3.980  12.525  -1.179  1.00 10.00      A   
ATOM   1454  HZ1 LYS   191       4.586  11.761  -1.564  1.00 10.00      A   
ATOM   1455  HZ2 LYS   191       2.990  12.313  -1.406  1.00 10.00      A   
ATOM   1456  HZ3 LYS   191       4.086  12.547  -0.145  1.00 10.00      A   
ATOM   1457  C   LYS   191       3.218  16.990  -7.135  1.00 10.00      A   
ATOM   1458  O   LYS   191       2.860  15.967  -7.717  1.00 10.00      A   
ATOM   1459  N   GLU   192       3.073  18.213  -7.644  1.00 10.00      A   
ATOM   1460  HN  GLU   192       3.385  18.980  -7.117  1.00 10.00      A   
ATOM   1461  CA  GLU   192       2.451  18.467  -8.948  1.00 10.00      A   
ATOM   1462  CB  GLU   192       2.576  19.952  -9.304  1.00 10.00      A   
ATOM   1463  CG  GLU   192       1.816  20.366 -10.555  1.00 10.00      A   
ATOM   1464  CD  GLU   192       0.455  20.959 -10.252  1.00 10.00      A   
ATOM   1465  OE1 GLU   192       0.346  22.201 -10.206  1.00 10.00      A   
ATOM   1466  OE2 GLU   192      -0.512  20.191 -10.073  1.00 10.00      A   
ATOM   1467  C   GLU   192       3.057  17.603 -10.060  1.00 10.00      A   
ATOM   1468  O   GLU   192       2.335  17.053 -10.897  1.00 10.00      A   
ATOM   1469  N   ASP   193       4.382  17.482 -10.058  1.00 10.00      A   
ATOM   1470  HN  ASP   193       4.904  17.945  -9.367  1.00 10.00      A   
ATOM   1471  CA  ASP   193       5.086  16.688 -11.062  1.00 10.00      A   
ATOM   1472  CB  ASP   193       6.602  16.750 -10.837  1.00 10.00      A   
ATOM   1473  CG  ASP   193       7.093  18.106 -10.374  1.00 10.00      A   
ATOM   1474  OD1 ASP   193       7.712  18.833 -11.180  1.00 10.00      A   
ATOM   1475  OD2 ASP   193       6.881  18.442  -9.188  1.00 10.00      A   
ATOM   1476  C   ASP   193       4.629  15.236 -11.002  1.00 10.00      A   
ATOM   1477  O   ASP   193       4.271  14.640 -12.021  1.00 10.00      A   
ATOM   1478  N   VAL   194       4.628  14.687  -9.793  1.00 10.00      A   
ATOM   1479  HN  VAL   194       4.907  15.228  -9.028  1.00 10.00      A   
ATOM   1480  CA  VAL   194       4.216  13.308  -9.565  1.00 10.00      A   
ATOM   1481  CB  VAL   194       4.467  12.890  -8.097  1.00 10.00      A   
ATOM   1482  CG1 VAL   194       4.145  11.420  -7.880  1.00 10.00      A   
ATOM   1483  CG2 VAL   194       5.904  13.185  -7.695  1.00 10.00      A   
ATOM   1484  C   VAL   194       2.735  13.141  -9.893  1.00 10.00      A   
ATOM   1485  O   VAL   194       2.326  12.131 -10.464  1.00 10.00      A   
ATOM   1486  N   TYR   195       1.944  14.150  -9.539  1.00 10.00      A   
ATOM   1487  HN  TYR   195       2.343  14.929  -9.087  1.00 10.00      A   
ATOM   1488  CA  TYR   195       0.507  14.139  -9.787  1.00 10.00      A   
ATOM   1489  CB  TYR   195      -0.135  15.426  -9.240  1.00 10.00      A   
ATOM   1490  CG  TYR   195      -1.321  15.940 -10.033  1.00 10.00      A   
ATOM   1491  CD1 TYR   195      -2.566  15.329  -9.946  1.00 10.00      A   
ATOM   1492  CD2 TYR   195      -1.191  17.042 -10.871  1.00 10.00      A   
ATOM   1493  CE1 TYR   195      -3.645  15.799 -10.673  1.00 10.00      A   
ATOM   1494  CE2 TYR   195      -2.264  17.519 -11.600  1.00 10.00      A   
ATOM   1495  CZ  TYR   195      -3.489  16.893 -11.499  1.00 10.00      A   
ATOM   1496  OH  TYR   195      -4.562  17.365 -12.220  1.00 10.00      A   
ATOM   1497  HH  TYR   195      -4.274  17.619 -13.101  1.00 10.00      A   
ATOM   1498  C   TYR   195       0.195  13.961 -11.271  1.00 10.00      A   
ATOM   1499  O   TYR   195      -0.578  13.076 -11.650  1.00 10.00      A   
ATOM   1500  N   ARG   196       0.815  14.788 -12.104  1.00 10.00      A   
ATOM   1501  HN  ARG   196       1.441  15.455 -11.740  1.00 10.00      A   
ATOM   1502  CA  ARG   196       0.590  14.735 -13.541  1.00 10.00      A   
ATOM   1503  CB  ARG   196       1.309  15.882 -14.253  1.00 10.00      A   
ATOM   1504  CG  ARG   196       0.714  17.245 -13.954  1.00 10.00      A   
ATOM   1505  CD  ARG   196       1.449  18.353 -14.686  1.00 10.00      A   
ATOM   1506  NE  ARG   196       0.938  19.670 -14.312  1.00 10.00      A   
ATOM   1507  HE  ARG   196      -0.038  19.746 -14.130  1.00 10.00      A   
ATOM   1508  CZ  ARG   196       1.688  20.762 -14.202  1.00 10.00      A   
ATOM   1509  NH1 ARG   196       2.992  20.709 -14.447  1.00 10.00      A   
ATOM   1510 HH11 ARG   196       3.440  19.809 -14.729  1.00 10.00      A   
ATOM   1511 HH12 ARG   196       3.576  21.570 -14.359  1.00 10.00      A   
ATOM   1512  NH2 ARG   196       1.129  21.910 -13.846  1.00 10.00      A   
ATOM   1513 HH21 ARG   196       1.712  22.772 -13.752  1.00 10.00      A   
ATOM   1514 HH22 ARG   196       0.103  21.954 -13.653  1.00 10.00      A   
ATOM   1515  C   ARG   196       0.999  13.397 -14.136  1.00 10.00      A   
ATOM   1516  O   ARG   196       0.254  12.808 -14.913  1.00 10.00      A   
ATOM   1517  N   ASN   197       2.161  12.898 -13.737  1.00 10.00      A   
ATOM   1518  HN  ASN   197       2.692  13.389 -13.072  1.00 10.00      A   
ATOM   1519  CA  ASN   197       2.668  11.632 -14.265  1.00 10.00      A   
ATOM   1520  CB  ASN   197       4.199  11.603 -14.261  1.00 10.00      A   
ATOM   1521  CG  ASN   197       4.793  12.487 -15.339  1.00 10.00      A   
ATOM   1522  OD1 ASN   197       4.780  12.137 -16.521  1.00 10.00      A   
ATOM   1523  ND2 ASN   197       5.323  13.636 -14.944  1.00 10.00      A   
ATOM   1524 HD21 ASN   197       5.306  13.853 -13.984  1.00 10.00      A   
ATOM   1525 HD22 ASN   197       5.710  14.225 -15.626  1.00 10.00      A   
ATOM   1526  C   ASN   197       2.098  10.410 -13.547  1.00 10.00      A   
ATOM   1527  O   ASN   197       2.704   9.336 -13.555  1.00 10.00      A   
ATOM   1528  N   HIS   198       0.934  10.569 -12.931  1.00 10.00      A   
ATOM   1529  HN  HIS   198       0.500  11.448 -12.953  1.00 10.00      A   
ATOM   1530  CA  HIS   198       0.284   9.465 -12.229  1.00 10.00      A   
ATOM   1531  CB  HIS   198       0.629   9.455 -10.736  1.00 10.00      A   
ATOM   1532  CG  HIS   198       1.887   8.708 -10.403  1.00 10.00      A   
ATOM   1533  ND1 HIS   198       1.906   7.380 -10.026  1.00 10.00      A   
ATOM   1534  HD1 HIS   198       1.119   6.793  -9.936  1.00 10.00      A   
ATOM   1535  CD2 HIS   198       3.179   9.115 -10.384  1.00 10.00      A   
ATOM   1536  CE1 HIS   198       3.151   7.007  -9.790  1.00 10.00      A   
ATOM   1537  NE2 HIS   198       3.940   8.042 -10.000  1.00 10.00      A   
ATOM   1538  HE2 HIS   198       4.919   8.041  -9.896  1.00 10.00      A   
ATOM   1539  C   HIS   198      -1.229   9.481 -12.428  1.00 10.00      A   
ATOM   1540  O   HIS   198      -1.839   8.438 -12.652  1.00 10.00      A   
ATOM   1541  N   SER   199      -1.830  10.664 -12.349  1.00 10.00      A   
ATOM   1542  HN  SER   199      -1.292  11.466 -12.173  1.00 10.00      A   
ATOM   1543  CA  SER   199      -3.273  10.800 -12.518  1.00 10.00      A   
ATOM   1544  CB  SER   199      -3.723  12.227 -12.196  1.00 10.00      A   
ATOM   1545  OG  SER   199      -5.139  12.334 -12.211  1.00 10.00      A   
ATOM   1546  HG  SER   199      -5.477  12.204 -11.313  1.00 10.00      A   
ATOM   1547  C   SER   199      -3.708  10.409 -13.928  1.00 10.00      A   
ATOM   1548  O   SER   199      -3.250  10.986 -14.916  1.00 10.00      A   
ATOM   1549  N   ILE   200      -4.588   9.420 -14.012  1.00 10.00      A   
ATOM   1550  HN  ILE   200      -4.894   8.987 -13.191  1.00 10.00      A   
ATOM   1551  CA  ILE   200      -5.092   8.941 -15.292  1.00 10.00      A   
ATOM   1552  CB  ILE   200      -5.173   7.400 -15.327  1.00 10.00      A   
ATOM   1553  CG1 ILE   200      -5.980   6.872 -14.135  1.00 10.00      A   
ATOM   1554  CG2 ILE   200      -3.775   6.799 -15.345  1.00 10.00      A   
ATOM   1555  CD1 ILE   200      -6.316   5.398 -14.223  1.00 10.00      A   
ATOM   1556  C   ILE   200      -6.465   9.527 -15.604  1.00 10.00      A   
ATOM   1557  O   ILE   200      -7.097   9.157 -16.592  1.00 10.00      A   
ATOM   1558  N   PHE   201      -6.923  10.448 -14.764  1.00 10.00      A   
ATOM   1559  HN  PHE   201      -6.375  10.715 -13.997  1.00 10.00      A   
ATOM   1560  CA  PHE   201      -8.223  11.069 -14.970  1.00 10.00      A   
ATOM   1561  CB  PHE   201      -9.253  10.531 -13.972  1.00 10.00      A   
ATOM   1562  CG  PHE   201     -10.614  11.152 -14.112  1.00 10.00      A   
ATOM   1563  CD1 PHE   201     -11.336  11.020 -15.287  1.00 10.00      A   
ATOM   1564  CD2 PHE   201     -11.169  11.873 -13.068  1.00 10.00      A   
ATOM   1565  CE1 PHE   201     -12.585  11.595 -15.419  1.00 10.00      A   
ATOM   1566  CE2 PHE   201     -12.418  12.450 -13.192  1.00 10.00      A   
ATOM   1567  CZ  PHE   201     -13.127  12.312 -14.370  1.00 10.00      A   
ATOM   1568  C   PHE   201      -8.141  12.589 -14.895  1.00 10.00      A   
ATOM   1569  O   PHE   201      -8.304  13.274 -15.904  1.00 10.00      A   
ATOM   1570  N   LEU   202      -7.868  13.109 -13.703  1.00 10.00      A   
ATOM   1571  HN  LEU   202      -7.727  12.508 -12.938  1.00 10.00      A   
ATOM   1572  CA  LEU   202      -7.783  14.549 -13.496  1.00 10.00      A   
ATOM   1573  CB  LEU   202      -7.481  14.868 -12.030  1.00 10.00      A   
ATOM   1574  CG  LEU   202      -7.695  16.321 -11.597  1.00 10.00      A   
ATOM   1575  CD1 LEU   202      -9.149  16.730 -11.780  1.00 10.00      A   
ATOM   1576  CD2 LEU   202      -7.257  16.517 -10.156  1.00 10.00      A   
ATOM   1577  C   LEU   202      -6.747  15.194 -14.412  1.00 10.00      A   
ATOM   1578  O   LEU   202      -7.021  16.203 -15.058  1.00 10.00      A   
ATOM   1579  N   ALA   203      -5.567  14.590 -14.492  1.00 10.00      A   
ATOM   1580  HN  ALA   203      -5.411  13.773 -13.967  1.00 10.00      A   
ATOM   1581  CA  ALA   203      -4.496  15.119 -15.333  1.00 10.00      A   
ATOM   1582  CB  ALA   203      -3.181  14.417 -15.038  1.00 10.00      A   
ATOM   1583  C   ALA   203      -4.837  15.021 -16.819  1.00 10.00      A   
ATOM   1584  O   ALA   203      -4.226  15.689 -17.652  1.00 10.00      A   
ATOM   1585  N   ASP   204      -5.825  14.201 -17.142  1.00 10.00      A   
ATOM   1586  HN  ASP   204      -6.299  13.720 -16.431  1.00 10.00      A   
ATOM   1587  CA  ASP   204      -6.239  14.013 -18.525  1.00 10.00      A   
ATOM   1588  CB  ASP   204      -6.762  12.588 -18.737  1.00 10.00      A   
ATOM   1589  CG  ASP   204      -7.366  12.381 -20.113  1.00 10.00      A   
ATOM   1590  OD1 ASP   204      -6.600  12.310 -21.099  1.00 10.00      A   
ATOM   1591  OD2 ASP   204      -8.610  12.278 -20.212  1.00 10.00      A   
ATOM   1592  C   ASP   204      -7.303  15.029 -18.928  1.00 10.00      A   
ATOM   1593  O   ASP   204      -7.122  15.787 -19.885  1.00 10.00      A   
ATOM   1594  N   ILE   205      -8.392  15.068 -18.164  1.00 10.00      A   
ATOM   1595  HN  ILE   205      -8.452  14.462 -17.393  1.00 10.00      A   
ATOM   1596  CA  ILE   205      -9.506  15.973 -18.443  1.00 10.00      A   
ATOM   1597  CB  ILE   205     -10.777  15.591 -17.659  1.00 10.00      A   
ATOM   1598  CG1 ILE   205     -10.534  15.674 -16.148  1.00 10.00      A   
ATOM   1599  CG2 ILE   205     -11.241  14.198 -18.056  1.00 10.00      A   
ATOM   1600  CD1 ILE   205     -11.797  15.607 -15.316  1.00 10.00      A   
ATOM   1601  C   ILE   205      -9.167  17.437 -18.179  1.00 10.00      A   
ATOM   1602  O   ILE   205      -9.901  18.333 -18.605  1.00 10.00      A   
ATOM   1603  N   ASN   206      -8.074  17.683 -17.470  1.00 10.00      A   
ATOM   1604  HN  ASN   206      -7.543  16.932 -17.127  1.00 10.00      A   
ATOM   1605  CA  ASN   206      -7.659  19.048 -17.176  1.00 10.00      A   
ATOM   1606  CB  ASN   206      -7.252  19.212 -15.709  1.00 10.00      A   
ATOM   1607  CG  ASN   206      -8.437  19.467 -14.797  1.00 10.00      A   
ATOM   1608  OD1 ASN   206      -9.548  19.000 -15.052  1.00 10.00      A   
ATOM   1609  ND2 ASN   206      -8.211  20.212 -13.728  1.00 10.00      A   
ATOM   1610 HD21 ASN   206      -7.304  20.554 -13.587  1.00 10.00      A   
ATOM   1611 HD22 ASN   206      -8.959  20.387 -13.120  1.00 10.00      A   
ATOM   1612  C   ASN   206      -6.537  19.493 -18.101  1.00 10.00      A   
ATOM   1613  O   ASN   206      -5.977  20.574 -17.931  1.00 10.00      A   
ATOM   1614  N   GLN   207      -6.216  18.640 -19.076  1.00 10.00      A   
ATOM   1615  HN  GLN   207      -6.702  17.790 -19.137  1.00 10.00      A   
ATOM   1616  CA  GLN   207      -5.171  18.924 -20.058  1.00 10.00      A   
ATOM   1617  CB  GLN   207      -5.586  20.084 -20.970  1.00 10.00      A   
ATOM   1618  CG  GLN   207      -6.914  19.858 -21.675  1.00 10.00      A   
ATOM   1619  CD  GLN   207      -6.752  19.325 -23.081  1.00 10.00      A   
ATOM   1620  OE1 GLN   207      -6.541  18.132 -23.286  1.00 10.00      A   
ATOM   1621  NE2 GLN   207      -6.862  20.206 -24.063  1.00 10.00      A   
ATOM   1622 HE21 GLN   207      -7.038  21.147 -23.825  1.00 10.00      A   
ATOM   1623 HE22 GLN   207      -6.776  19.887 -24.987  1.00 10.00      A   
ATOM   1624  C   GLN   207      -3.820  19.200 -19.399  1.00 10.00      A   
ATOM   1625  O   GLN   207      -3.133  20.165 -19.743  1.00 10.00      A   
ATOM   1626  N   GLU   208      -3.446  18.347 -18.452  1.00 10.00      A   
ATOM   1627  HN  GLU   208      -4.037  17.598 -18.223  1.00 10.00      A   
ATOM   1628  CA  GLU   208      -2.178  18.487 -17.749  1.00 10.00      A   
ATOM   1629  CB  GLU   208      -2.337  18.110 -16.272  1.00 10.00      A   
ATOM   1630  CG  GLU   208      -3.148  19.097 -15.447  1.00 10.00      A   
ATOM   1631  CD  GLU   208      -2.364  20.342 -15.081  1.00 10.00      A   
ATOM   1632  OE1 GLU   208      -1.646  20.320 -14.060  1.00 10.00      A   
ATOM   1633  OE2 GLU   208      -2.467  21.353 -15.807  1.00 10.00      A   
ATOM   1634  C   GLU   208      -1.117  17.608 -18.402  1.00 10.00      A   
ATOM   1635  O   GLU   208       0.080  17.882 -18.308  1.00 10.00      A   
ATOM   1636  N   ARG   209      -1.568  16.546 -19.061  1.00 10.00      A   
ATOM   1637  HN  ARG   209      -2.535  16.378 -19.092  1.00 10.00      A   
ATOM   1638  CA  ARG   209      -0.667  15.631 -19.740  1.00 10.00      A   
ATOM   1639  CB  ARG   209      -1.320  14.255 -19.877  1.00 10.00      A   
ATOM   1640  CG  ARG   209      -0.483  13.226 -20.622  1.00 10.00      A   
ATOM   1641  CD  ARG   209      -0.284  11.970 -19.790  1.00 10.00      A   
ATOM   1642  NE  ARG   209      -1.552  11.419 -19.312  1.00 10.00      A   
ATOM   1643  HE  ARG   209      -2.211  11.149 -19.993  1.00 10.00      A   
ATOM   1644  CZ  ARG   209      -1.860  11.269 -18.026  1.00 10.00      A   
ATOM   1645  NH1 ARG   209      -0.997  11.632 -17.086  1.00 10.00      A   
ATOM   1646 HH11 ARG   209      -0.069  12.035 -17.349  1.00 10.00      A   
ATOM   1647 HH12 ARG   209      -1.239  11.514 -16.080  1.00 10.00      A   
ATOM   1648  NH2 ARG   209      -3.032  10.758 -17.678  1.00 10.00      A   
ATOM   1649 HH21 ARG   209      -3.273  10.642 -16.667  1.00 10.00      A   
ATOM   1650 HH22 ARG   209      -3.718  10.465 -18.412  1.00 10.00      A   
ATOM   1651  C   ARG   209      -0.313  16.185 -21.112  1.00 10.00      A   
ATOM   1652  O   ARG   209       0.838  16.128 -21.545  1.00 10.00      A   
ATOM   1653  N   GLY   210      -1.318  16.723 -21.780  1.00 10.00      A   
ATOM   1654  HN  GLY   210      -2.211  16.728 -21.376  1.00 10.00      A   
ATOM   1655  CA  GLY   210      -1.125  17.295 -23.094  1.00 10.00      A   
ATOM   1656  C   GLY   210      -2.341  18.077 -23.536  1.00 10.00      A   
ATOM   1657  O   GLY   210      -3.447  17.842 -23.041  1.00 10.00      A   
ATOM   1658  N   ILE   211      -2.148  19.001 -24.462  1.00 10.00      A   
ATOM   1659  HN  ILE   211      -1.247  19.127 -24.836  1.00 10.00      A   
ATOM   1660  CA  ILE   211      -3.244  19.814 -24.957  1.00 10.00      A   
ATOM   1661  CB  ILE   211      -2.760  21.177 -25.494  1.00 10.00      A   
ATOM   1662  CG1 ILE   211      -1.838  21.857 -24.477  1.00 10.00      A   
ATOM   1663  CG2 ILE   211      -3.954  22.071 -25.817  1.00 10.00      A   
ATOM   1664  CD1 ILE   211      -1.215  23.143 -24.977  1.00 10.00      A   
ATOM   1665  C   ILE   211      -3.992  19.081 -26.061  1.00 10.00      A   
ATOM   1666  O   ILE   211      -3.627  19.164 -27.232  1.00 10.00      A   
ATOM   1667  N   ASN   212      -5.018  18.338 -25.682  1.00 10.00      A   
ATOM   1668  HN  ASN   212      -5.241  18.276 -24.724  1.00 10.00      A   
ATOM   1669  CA  ASN   212      -5.818  17.607 -26.652  1.00 10.00      A   
ATOM   1670  CB  ASN   212      -6.476  16.385 -26.006  1.00 10.00      A   
ATOM   1671  CG  ASN   212      -6.988  15.379 -27.025  1.00 10.00      A   
ATOM   1672  OD1 ASN   212      -7.231  15.707 -28.189  1.00 10.00      A   
ATOM   1673  ND2 ASN   212      -7.162  14.144 -26.593  1.00 10.00      A   
ATOM   1674 HD21 ASN   212      -6.952  13.946 -25.655  1.00 10.00      A   
ATOM   1675 HD22 ASN   212      -7.496  13.473 -27.229  1.00 10.00      A   
ATOM   1676  C   ASN   212      -6.883  18.528 -27.232  1.00 10.00      A   
ATOM   1677  O   ASN   212      -7.780  18.980 -26.516  1.00 10.00      A   
ATOM   1678  N   GLU   213      -6.771  18.811 -28.524  1.00 10.00      A   
ATOM   1679  HN  GLU   213      -6.026  18.424 -29.032  1.00 10.00      A   
ATOM   1680  CA  GLU   213      -7.715  19.684 -29.211  1.00 10.00      A   
ATOM   1681  CB  GLU   213      -7.349  19.795 -30.696  1.00 10.00      A   
ATOM   1682  CG  GLU   213      -8.209  20.770 -31.489  1.00 10.00      A   
ATOM   1683  CD  GLU   213      -7.929  22.224 -31.156  1.00 10.00      A   
ATOM   1684  OE1 GLU   213      -8.062  22.606 -29.975  1.00 10.00      A   
ATOM   1685  OE2 GLU   213      -7.595  22.998 -32.081  1.00 10.00      A   
ATOM   1686  C   GLU   213      -9.143  19.171 -29.058  1.00 10.00      A   
ATOM   1687  O   GLU   213     -10.083  19.956 -28.956  1.00 10.00      A   
ATOM   1688  N   SER   214      -9.290  17.850 -29.016  1.00 10.00      A   
ATOM   1689  HN  SER   214      -8.497  17.280 -29.087  1.00 10.00      A   
ATOM   1690  CA  SER   214     -10.597  17.223 -28.878  1.00 10.00      A   
ATOM   1691  CB  SER   214     -10.456  15.699 -28.871  1.00 10.00      A   
ATOM   1692  OG  SER   214      -9.484  15.276 -29.817  1.00 10.00      A   
ATOM   1693  HG  SER   214      -8.652  15.090 -29.362  1.00 10.00      A   
ATOM   1694  C   SER   214     -11.326  17.697 -27.622  1.00 10.00      A   
ATOM   1695  O   SER   214     -12.508  18.021 -27.674  1.00 10.00      A   
ATOM   1696  N   TYR   215     -10.607  17.779 -26.508  1.00 10.00      A   
ATOM   1697  HN  TYR   215      -9.649  17.571 -26.541  1.00 10.00      A   
ATOM   1698  CA  TYR   215     -11.203  18.200 -25.244  1.00 10.00      A   
ATOM   1699  CB  TYR   215     -10.231  17.984 -24.084  1.00 10.00      A   
ATOM   1700  CG  TYR   215     -10.079  16.535 -23.672  1.00 10.00      A   
ATOM   1701  CD1 TYR   215     -11.133  15.641 -23.803  1.00 10.00      A   
ATOM   1702  CD2 TYR   215      -8.885  16.063 -23.146  1.00 10.00      A   
ATOM   1703  CE1 TYR   215     -11.003  14.321 -23.424  1.00 10.00      A   
ATOM   1704  CE2 TYR   215      -8.744  14.742 -22.764  1.00 10.00      A   
ATOM   1705  CZ  TYR   215      -9.808  13.876 -22.905  1.00 10.00      A   
ATOM   1706  OH  TYR   215      -9.677  12.556 -22.532  1.00 10.00      A   
ATOM   1707  HH  TYR   215      -9.150  12.503 -21.707  1.00 10.00      A   
ATOM   1708  C   TYR   215     -11.676  19.649 -25.286  1.00 10.00      A   
ATOM   1709  O   TYR   215     -12.770  19.965 -24.822  1.00 10.00      A   
ATOM   1710  N   LYS   216     -10.856  20.519 -25.860  1.00 10.00      A   
ATOM   1711  HN  LYS   216     -10.005  20.202 -26.231  1.00 10.00      A   
ATOM   1712  CA  LYS   216     -11.191  21.933 -25.959  1.00 10.00      A   
ATOM   1713  CB  LYS   216      -9.944  22.741 -26.327  1.00 10.00      A   
ATOM   1714  CG  LYS   216     -10.166  24.242 -26.399  1.00 10.00      A   
ATOM   1715  CD  LYS   216      -8.844  24.987 -26.392  1.00 10.00      A   
ATOM   1716  CE  LYS   216      -9.049  26.484 -26.538  1.00 10.00      A   
ATOM   1717  NZ  LYS   216      -7.783  27.237 -26.340  1.00 10.00      A   
ATOM   1718  HZ1 LYS   216      -7.046  26.609 -25.958  1.00 10.00      A   
ATOM   1719  HZ2 LYS   216      -7.934  28.024 -25.665  1.00 10.00      A   
ATOM   1720  HZ3 LYS   216      -7.454  27.628 -27.246  1.00 10.00      A   
ATOM   1721  C   LYS   216     -12.305  22.161 -26.981  1.00 10.00      A   
ATOM   1722  O   LYS   216     -13.202  22.982 -26.769  1.00 10.00      A   
ATOM   1723  N   LYS   217     -12.249  21.417 -28.079  1.00 10.00      A   
ATOM   1724  HN  LYS   217     -11.508  20.776 -28.185  1.00 10.00      A   
ATOM   1725  CA  LYS   217     -13.238  21.530 -29.142  1.00 10.00      A   
ATOM   1726  CB  LYS   217     -12.761  20.769 -30.382  1.00 10.00      A   
ATOM   1727  CG  LYS   217     -13.564  21.041 -31.645  1.00 10.00      A   
ATOM   1728  CD  LYS   217     -12.996  20.276 -32.832  1.00 10.00      A   
ATOM   1729  CE  LYS   217     -11.589  20.746 -33.174  1.00 10.00      A   
ATOM   1730  NZ  LYS   217     -10.903  19.828 -34.122  1.00 10.00      A   
ATOM   1731  HZ1 LYS   217     -10.914  18.854 -33.753  1.00 10.00      A   
ATOM   1732  HZ2 LYS   217      -9.913  20.122 -34.252  1.00 10.00      A   
ATOM   1733  HZ3 LYS   217     -11.378  19.842 -35.044  1.00 10.00      A   
ATOM   1734  C   LYS   217     -14.599  21.004 -28.697  1.00 10.00      A   
ATOM   1735  O   LYS   217     -15.629  21.614 -28.984  1.00 10.00      A   
ATOM   1736  N   ASN   218     -14.600  19.888 -27.976  1.00 10.00      A   
ATOM   1737  HN  ASN   218     -13.742  19.457 -27.752  1.00 10.00      A   
ATOM   1738  CA  ASN   218     -15.848  19.280 -27.511  1.00 10.00      A   
ATOM   1739  CB  ASN   218     -15.629  17.850 -27.009  1.00 10.00      A   
ATOM   1740  CG  ASN   218     -15.272  16.877 -28.115  1.00 10.00      A   
ATOM   1741  OD1 ASN   218     -15.530  17.127 -29.293  1.00 10.00      A   
ATOM   1742  ND2 ASN   218     -14.671  15.756 -27.747  1.00 10.00      A   
ATOM   1743 HD21 ASN   218     -14.489  15.617 -26.787  1.00 10.00      A   
ATOM   1744 HD22 ASN   218     -14.434  15.109 -28.441  1.00 10.00      A   
ATOM   1745  C   ASN   218     -16.534  20.108 -26.433  1.00 10.00      A   
ATOM   1746  O   ASN   218     -17.734  19.959 -26.201  1.00 10.00      A   
ATOM   1747  N   LEU   219     -15.781  20.988 -25.784  1.00 10.00      A   
ATOM   1748  HN  LEU   219     -14.833  21.073 -26.019  1.00 10.00      A   
ATOM   1749  CA  LEU   219     -16.334  21.830 -24.730  1.00 10.00      A   
ATOM   1750  CB  LEU   219     -15.234  22.337 -23.791  1.00 10.00      A   
ATOM   1751  CG  LEU   219     -15.700  22.867 -22.430  1.00 10.00      A   
ATOM   1752  CD1 LEU   219     -16.337  21.756 -21.608  1.00 10.00      A   
ATOM   1753  CD2 LEU   219     -14.544  23.502 -21.671  1.00 10.00      A   
ATOM   1754  C   LEU   219     -17.138  22.993 -25.311  1.00 10.00      A   
ATOM   1755  O   LEU   219     -16.847  24.162 -25.055  1.00 10.00      A   
ATOM   1756  N   ALA   221     -18.143  22.660 -26.103  1.00 10.00      A   
ATOM   1757  HN  ALA   221     -18.312  21.707 -26.281  1.00 10.00      A   
ATOM   1758  CA  ALA   221     -19.005  23.655 -26.717  1.00 10.00      A   
ATOM   1759  CB  ALA   221     -19.065  23.450 -28.224  1.00 10.00      A   
ATOM   1760  C   ALA   221     -20.394  23.575 -26.098  1.00 10.00      A   
ATOM   1761  O   ALA   221     -21.302  22.944 -26.646  1.00 10.00      A   
ATOM   1762  N   LEU   222     -20.548  24.197 -24.938  1.00 10.00      A   
ATOM   1763  HN  LEU   222     -19.791  24.690 -24.555  1.00 10.00      A   
ATOM   1764  CA  LEU   222     -21.817  24.183 -24.230  1.00 10.00      A   
ATOM   1765  CB  LEU   222     -21.637  23.614 -22.820  1.00 10.00      A   
ATOM   1766  CG  LEU   222     -21.039  22.208 -22.731  1.00 10.00      A   
ATOM   1767  CD1 LEU   222     -20.799  21.822 -21.281  1.00 10.00      A   
ATOM   1768  CD2 LEU   222     -21.941  21.192 -23.415  1.00 10.00      A   
ATOM   1769  C   LEU   222     -22.415  25.580 -24.157  1.00 10.00      A   
ATOM   1770  O   LEU   222     -21.724  26.576 -24.396  1.00 10.00      A   
ATOM   1771  N   LYS   223     -23.698  25.643 -23.828  1.00 10.00      A   
ATOM   1772  HN  LYS   223     -24.186  24.806 -23.653  1.00 10.00      A   
ATOM   1773  CA  LYS   223     -24.406  26.908 -23.711  1.00 10.00      A   
ATOM   1774  CB  LYS   223     -25.902  26.650 -23.497  1.00 10.00      A   
ATOM   1775  CG  LYS   223     -26.765  27.901 -23.479  1.00 10.00      A   
ATOM   1776  CD  LYS   223     -28.202  27.583 -23.092  1.00 10.00      A   
ATOM   1777  CE  LYS   223     -29.039  28.850 -23.011  1.00 10.00      A   
ATOM   1778  NZ  LYS   223     -30.397  28.596 -22.464  1.00 10.00      A   
ATOM   1779  HZ1 LYS   223     -30.921  27.950 -23.084  1.00 10.00      A   
ATOM   1780  HZ2 LYS   223     -30.925  29.489 -22.391  1.00 10.00      A   
ATOM   1781  HZ3 LYS   223     -30.328  28.172 -21.518  1.00 10.00      A   
ATOM   1782  C   LYS   223     -23.834  27.718 -22.552  1.00 10.00      A   
ATOM   1783  O   LYS   223     -23.348  28.837 -22.741  1.00 10.00      A   
ATOM   1784  N   LYS   224     -23.896  27.145 -21.357  1.00 10.00      A   
ATOM   1785  HN  LYS   224     -24.311  26.257 -21.271  1.00 10.00      A   
ATOM   1786  CA  LYS   224     -23.371  27.790 -20.162  1.00 10.00      A   
ATOM   1787  CB  LYS   224     -24.452  28.605 -19.442  1.00 10.00      A   
ATOM   1788  CG  LYS   224     -24.534  30.062 -19.875  1.00 10.00      A   
ATOM   1789  CD  LYS   224     -25.619  30.268 -20.917  1.00 10.00      A   
ATOM   1790  CE  LYS   224     -25.558  31.662 -21.522  1.00 10.00      A   
ATOM   1791  NZ  LYS   224     -24.426  31.818 -22.477  1.00 10.00      A   
ATOM   1792  HZ1 LYS   224     -23.517  31.731 -21.978  1.00 10.00      A   
ATOM   1793  HZ2 LYS   224     -24.468  32.755 -22.930  1.00 10.00      A   
ATOM   1794  HZ3 LYS   224     -24.477  31.087 -23.217  1.00 10.00      A   
ATOM   1795  C   LYS   224     -22.779  26.757 -19.212  1.00 10.00      A   
ATOM   1796  O   LYS   224     -23.353  25.687 -19.000  1.00 10.00      A   
ATOM   1797  N   PHE   225     -21.630  27.082 -18.650  1.00 10.00      A   
ATOM   1798  HN  PHE   225     -21.218  27.949 -18.871  1.00 10.00      A   
ATOM   1799  CA  PHE   225     -20.954  26.201 -17.719  1.00 10.00      A   
ATOM   1800  CB  PHE   225     -19.457  26.158 -18.034  1.00 10.00      A   
ATOM   1801  CG  PHE   225     -18.725  24.991 -17.432  1.00 10.00      A   
ATOM   1802  CD1 PHE   225     -18.406  23.888 -18.204  1.00 10.00      A   
ATOM   1803  CD2 PHE   225     -18.347  25.000 -16.100  1.00 10.00      A   
ATOM   1804  CE1 PHE   225     -17.726  22.817 -17.660  1.00 10.00      A   
ATOM   1805  CE2 PHE   225     -17.668  23.932 -15.548  1.00 10.00      A   
ATOM   1806  CZ  PHE   225     -17.356  22.838 -16.330  1.00 10.00      A   
ATOM   1807  C   PHE   225     -21.177  26.697 -16.297  1.00 10.00      A   
ATOM   1808  O   PHE   225     -20.484  27.600 -15.824  1.00 10.00      A   
ATOM   1809  N   VAL   226     -22.157  26.115 -15.627  1.00 10.00      A   
ATOM   1810  HN  VAL   226     -22.670  25.393 -16.057  1.00 10.00      A   
ATOM   1811  CA  VAL   226     -22.484  26.501 -14.262  1.00 10.00      A   
ATOM   1812  CB  VAL   226     -24.011  26.540 -14.034  1.00 10.00      A   
ATOM   1813  CG1 VAL   226     -24.334  27.064 -12.644  1.00 10.00      A   
ATOM   1814  CG2 VAL   226     -24.694  27.386 -15.095  1.00 10.00      A   
ATOM   1815  C   VAL   226     -21.856  25.535 -13.265  1.00 10.00      A   
ATOM   1816  O   VAL   226     -21.740  24.339 -13.544  1.00 10.00      A   
ATOM   1817  N   VAL   228     -21.228  26.582  -9.211  1.00 10.00      A   
ATOM   1818  HN  VAL   228     -20.413  26.042  -9.297  1.00 10.00      A   
ATOM   1819  CA  VAL   228     -21.885  26.654  -7.912  1.00 10.00      A   
ATOM   1820  CB  VAL   228     -23.133  25.748  -7.858  1.00 10.00      A   
ATOM   1821  CG1 VAL   228     -23.828  25.867  -6.508  1.00 10.00      A   
ATOM   1822  CG2 VAL   228     -24.092  26.097  -8.987  1.00 10.00      A   
ATOM   1823  C   VAL   228     -20.921  26.250  -6.801  1.00 10.00      A   
ATOM   1824  O   VAL   228     -20.478  25.102  -6.740  1.00 10.00      A   
ATOM   1825  N   LYS   229     -20.604  27.205  -5.935  1.00 10.00      A   
ATOM   1826  HN  LYS   229     -20.996  28.099  -6.046  1.00 10.00      A   
ATOM   1827  CA  LYS   229     -19.695  26.967  -4.823  1.00 10.00      A   
ATOM   1828  CB  LYS   229     -18.458  27.864  -4.952  1.00 10.00      A   
ATOM   1829  CG  LYS   229     -17.467  27.765  -3.802  1.00 10.00      A   
ATOM   1830  CD  LYS   229     -16.354  28.793  -3.948  1.00 10.00      A   
ATOM   1831  CE  LYS   229     -15.461  28.823  -2.718  1.00 10.00      A   
ATOM   1832  NZ  LYS   229     -14.450  29.913  -2.782  1.00 10.00      A   
ATOM   1833  HZ1 LYS   229     -14.041  30.076  -1.843  1.00 10.00      A   
ATOM   1834  HZ2 LYS   229     -14.892  30.794  -3.110  1.00 10.00      A   
ATOM   1835  HZ3 LYS   229     -13.678  29.658  -3.443  1.00 10.00      A   
ATOM   1836  C   LYS   229     -20.394  27.237  -3.497  1.00 10.00      A   
ATOM   1837  O   LYS   229     -21.141  28.213  -3.363  1.00 10.00      A   
ATOM   1838  N   PHE   230     -20.156  26.369  -2.526  1.00 10.00      A   
ATOM   1839  HN  PHE   230     -19.551  25.598  -2.706  1.00 10.00      A   
ATOM   1840  CA  PHE   230     -20.746  26.514  -1.205  1.00 10.00      A   
ATOM   1841  CB  PHE   230     -21.053  25.145  -0.592  1.00 10.00      A   
ATOM   1842  CG  PHE   230     -22.139  24.405  -1.319  1.00 10.00      A   
ATOM   1843  CD1 PHE   230     -23.471  24.724  -1.109  1.00 10.00      A   
ATOM   1844  CD2 PHE   230     -21.830  23.400  -2.221  1.00 10.00      A   
ATOM   1845  CE1 PHE   230     -24.475  24.057  -1.784  1.00 10.00      A   
ATOM   1846  CE2 PHE   230     -22.828  22.727  -2.898  1.00 10.00      A   
ATOM   1847  CZ  PHE   230     -24.153  23.056  -2.680  1.00 10.00      A   
ATOM   1848  C   PHE   230     -19.826  27.332  -0.307  1.00 10.00      A   
ATOM   1849  O   PHE   230     -18.724  26.907   0.034  1.00 10.00      A   
ATOM   1850  N   LEU   231     -20.295  28.507   0.084  1.00 10.00      A   
ATOM   1851  HN  LEU   231     -21.207  28.769  -0.187  1.00 10.00      A   
ATOM   1852  CA  LEU   231     -19.511  29.419   0.910  1.00 10.00      A   
ATOM   1853  CB  LEU   231     -20.206  30.777   1.019  1.00 10.00      A   
ATOM   1854  CG  LEU   231     -20.390  31.542  -0.293  1.00 10.00      A   
ATOM   1855  CD1 LEU   231     -21.167  32.827  -0.060  1.00 10.00      A   
ATOM   1856  CD2 LEU   231     -19.042  31.836  -0.929  1.00 10.00      A   
ATOM   1857  C   LEU   231     -19.193  28.865   2.299  1.00 10.00      A   
ATOM   1858  O   LEU   231     -18.280  29.353   2.964  1.00 10.00      A   
ATOM   1859  N   ASN   232     -19.925  27.850   2.736  1.00 10.00      A   
ATOM   1860  HN  ASN   232     -20.623  27.470   2.161  1.00 10.00      A   
ATOM   1861  CA  ASN   232     -19.692  27.277   4.056  1.00 10.00      A   
ATOM   1862  CB  ASN   232     -20.842  27.612   5.017  1.00 10.00      A   
ATOM   1863  CG  ASN   232     -21.150  29.097   5.089  1.00 10.00      A   
ATOM   1864  OD1 ASN   232     -22.087  29.579   4.449  1.00 10.00      A   
ATOM   1865  ND2 ASN   232     -20.369  29.833   5.866  1.00 10.00      A   
ATOM   1866 HD21 ASN   232     -19.641  29.385   6.351  1.00 10.00      A   
ATOM   1867 HD22 ASN   232     -20.541  30.798   5.917  1.00 10.00      A   
ATOM   1868  C   ASN   232     -19.483  25.770   3.985  1.00 10.00      A   
ATOM   1869  O   ASN   232     -19.830  25.044   4.917  1.00 10.00      A   
ATOM   1870  N   ASP   233     -18.904  25.302   2.886  1.00 10.00      A   
ATOM   1871  HN  ASP   233     -18.639  25.927   2.178  1.00 10.00      A   
ATOM   1872  CA  ASP   233     -18.651  23.873   2.707  1.00 10.00      A   
ATOM   1873  CB  ASP   233     -18.257  23.571   1.261  1.00 10.00      A   
ATOM   1874  CG  ASP   233     -18.244  22.088   0.968  1.00 10.00      A   
ATOM   1875  OD1 ASP   233     -17.225  21.427   1.256  1.00 10.00      A   
ATOM   1876  OD2 ASP   233     -19.259  21.576   0.467  1.00 10.00      A   
ATOM   1877  C   ASP   233     -17.554  23.392   3.654  1.00 10.00      A   
ATOM   1878  O   ASP   233     -16.651  24.156   4.008  1.00 10.00      A   
ATOM   1879  N   SER   234     -17.635  22.130   4.067  1.00 10.00      A   
ATOM   1880  HN  SER   234     -18.375  21.572   3.753  1.00 10.00      A   
ATOM   1881  CA  SER   234     -16.648  21.555   4.974  1.00 10.00      A   
ATOM   1882  CB  SER   234     -17.228  21.479   6.388  1.00 10.00      A   
ATOM   1883  OG  SER   234     -18.472  20.792   6.391  1.00 10.00      A   
ATOM   1884  HG  SER   234     -19.177  21.392   6.088  1.00 10.00      A   
ATOM   1885  C   SER   234     -16.206  20.164   4.511  1.00 10.00      A   
ATOM   1886  O   SER   234     -15.618  19.398   5.277  1.00 10.00      A   
ATOM   1887  N   ILE   235     -16.487  19.844   3.256  1.00 10.00      A   
ATOM   1888  HN  ILE   235     -16.929  20.511   2.674  1.00 10.00      A   
ATOM   1889  CA  ILE   235     -16.130  18.549   2.699  1.00 10.00      A   
ATOM   1890  CB  ILE   235     -17.354  17.831   2.087  1.00 10.00      A   
ATOM   1891  CG1 ILE   235     -18.442  17.628   3.144  1.00 10.00      A   
ATOM   1892  CG2 ILE   235     -16.950  16.496   1.474  1.00 10.00      A   
ATOM   1893  CD1 ILE   235     -19.677  16.918   2.627  1.00 10.00      A   
ATOM   1894  C   ILE   235     -15.063  18.708   1.626  1.00 10.00      A   
ATOM   1895  O   ILE   235     -14.118  17.921   1.551  1.00 10.00      A   
ATOM   1896  N   VAL   236     -15.214  19.733   0.803  1.00 10.00      A   
ATOM   1897  HN  VAL   236     -15.981  20.347   0.931  1.00 10.00      A   
ATOM   1898  CA  VAL   236     -14.274  19.991  -0.275  1.00 10.00      A   
ATOM   1899  CB  VAL   236     -14.944  20.748  -1.442  1.00 10.00      A   
ATOM   1900  CG1 VAL   236     -14.053  20.738  -2.675  1.00 10.00      A   
ATOM   1901  CG2 VAL   236     -16.300  20.138  -1.764  1.00 10.00      A   
ATOM   1902  C   VAL   236     -13.071  20.780   0.226  1.00 10.00      A   
ATOM   1903  O   VAL   236     -13.215  21.837   0.843  1.00 10.00      A   
ATOM   1904  N   ASP   237     -11.886  20.247  -0.026  1.00 10.00      A   
ATOM   1905  HN  ASP   237     -11.841  19.389  -0.501  1.00 10.00      A   
ATOM   1906  CA  ASP   237     -10.647  20.894   0.379  1.00 10.00      A   
ATOM   1907  CB  ASP   237      -9.981  20.129   1.528  1.00 10.00      A   
ATOM   1908  CG  ASP   237      -8.932  20.951   2.258  1.00 10.00      A   
ATOM   1909  OD1 ASP   237      -9.186  21.346   3.420  1.00 10.00      A   
ATOM   1910  OD2 ASP   237      -7.848  21.201   1.689  1.00 10.00      A   
ATOM   1911  C   ASP   237      -9.702  20.968  -0.811  1.00 10.00      A   
ATOM   1912  O   ASP   237      -9.130  19.953  -1.223  1.00 10.00      A   
ATOM   1913  N   PRO   238      -9.548  22.162  -1.402  1.00 10.00      A   
ATOM   1914  CA  PRO   238     -10.240  23.371  -0.957  1.00 10.00      A   
ATOM   1915  CB  PRO   238      -9.291  24.468  -1.430  1.00 10.00      A   
ATOM   1916  CG  PRO   238      -8.713  23.930  -2.698  1.00 10.00      A   
ATOM   1917  CD  PRO   238      -8.674  22.428  -2.554  1.00 10.00      A   
ATOM   1918  C   PRO   238     -11.598  23.541  -1.639  1.00 10.00      A   
ATOM   1919  O   PRO   238     -11.836  22.994  -2.718  1.00 10.00      A   
ATOM   1920  N   VAL   239     -12.469  24.329  -1.018  1.00 10.00      A   
ATOM   1921  HN  VAL   239     -12.208  24.753  -0.172  1.00 10.00      A   
ATOM   1922  CA  VAL   239     -13.806  24.583  -1.552  1.00 10.00      A   
ATOM   1923  CB  VAL   239     -14.658  25.413  -0.569  1.00 10.00      A   
ATOM   1924  CG1 VAL   239     -16.122  25.394  -0.978  1.00 10.00      A   
ATOM   1925  CG2 VAL   239     -14.495  24.895   0.851  1.00 10.00      A   
ATOM   1926  C   VAL   239     -13.728  25.316  -2.891  1.00 10.00      A   
ATOM   1927  O   VAL   239     -14.651  25.263  -3.702  1.00 10.00      A   
ATOM   1928  N   ASP   240     -12.605  25.985  -3.124  1.00 10.00      A   
ATOM   1929  HN  ASP   240     -11.903  25.983  -2.440  1.00 10.00      A   
ATOM   1930  CA  ASP   240     -12.388  26.730  -4.361  1.00 10.00      A   
ATOM   1931  CB  ASP   240     -11.042  27.457  -4.327  1.00 10.00      A   
ATOM   1932  CG  ASP   240     -11.177  28.912  -3.934  1.00 10.00      A   
ATOM   1933  OD1 ASP   240     -10.214  29.478  -3.374  1.00 10.00      A   
ATOM   1934  OD2 ASP   240     -12.254  29.497  -4.181  1.00 10.00      A   
ATOM   1935  C   ASP   240     -12.470  25.832  -5.593  1.00 10.00      A   
ATOM   1936  O   ASP   240     -12.690  26.313  -6.704  1.00 10.00      A   
ATOM   1937  N   SER   241     -12.319  24.526  -5.383  1.00 10.00      A   
ATOM   1938  HN  SER   241     -12.173  24.207  -4.467  1.00 10.00      A   
ATOM   1939  CA  SER   241     -12.369  23.553  -6.470  1.00 10.00      A   
ATOM   1940  CB  SER   241     -12.074  22.148  -5.938  1.00 10.00      A   
ATOM   1941  OG  SER   241     -11.735  21.254  -6.987  1.00 10.00      A   
ATOM   1942  HG  SER   241     -11.134  20.573  -6.642  1.00 10.00      A   
ATOM   1943  C   SER   241     -13.719  23.581  -7.186  1.00 10.00      A   
ATOM   1944  O   SER   241     -13.807  23.277  -8.380  1.00 10.00      A   
ATOM   1945  N   GLU   242     -14.766  23.964  -6.462  1.00 10.00      A   
ATOM   1946  HN  GLU   242     -14.637  24.203  -5.517  1.00 10.00      A   
ATOM   1947  CA  GLU   242     -16.106  24.035  -7.035  1.00 10.00      A   
ATOM   1948  CB  GLU   242     -17.153  24.239  -5.936  1.00 10.00      A   
ATOM   1949  CG  GLU   242     -17.078  23.202  -4.823  1.00 10.00      A   
ATOM   1950  CD  GLU   242     -18.183  23.351  -3.797  1.00 10.00      A   
ATOM   1951  OE1 GLU   242     -18.435  24.491  -3.351  1.00 10.00      A   
ATOM   1952  OE2 GLU   242     -18.798  22.323  -3.436  1.00 10.00      A   
ATOM   1953  C   GLU   242     -16.183  25.144  -8.084  1.00 10.00      A   
ATOM   1954  O   GLU   242     -16.989  25.086  -9.013  1.00 10.00      A   
ATOM   1955  N   TRP   243     -15.310  26.135  -7.946  1.00 10.00      A   
ATOM   1956  HN  TRP   243     -14.676  26.109  -7.196  1.00 10.00      A   
ATOM   1957  CA  TRP   243     -15.260  27.257  -8.875  1.00 10.00      A   
ATOM   1958  CB  TRP   243     -15.191  28.580  -8.110  1.00 10.00      A   
ATOM   1959  CG  TRP   243     -16.522  29.248  -7.934  1.00 10.00      A   
ATOM   1960  CD1 TRP   243     -17.751  28.719  -8.206  1.00 10.00      A   
ATOM   1961  CD2 TRP   243     -16.756  30.576  -7.452  1.00 10.00      A   
ATOM   1962  NE1 TRP   243     -18.734  29.631  -7.910  1.00 10.00      A   
ATOM   1963  HE1 TRP   243     -19.702  29.482  -8.011  1.00 10.00      A   
ATOM   1964  CE2 TRP   243     -18.149  30.780  -7.449  1.00 10.00      A   
ATOM   1965  CE3 TRP   243     -15.923  31.612  -7.017  1.00 10.00      A   
ATOM   1966  CZ2 TRP   243     -18.727  31.977  -7.031  1.00 10.00      A   
ATOM   1967  CZ3 TRP   243     -16.499  32.798  -6.603  1.00 10.00      A   
ATOM   1968  CH2 TRP   243     -17.888  32.971  -6.612  1.00 10.00      A   
ATOM   1969  C   TRP   243     -14.062  27.128  -9.811  1.00 10.00      A   
ATOM   1970  O   TRP   243     -13.626  28.109 -10.414  1.00 10.00      A   
ATOM   1971  N   PHE   244     -13.538  25.904  -9.912  1.00 10.00      A   
ATOM   1972  HN  PHE   244     -13.934  25.181  -9.379  1.00 10.00      A   
ATOM   1973  CA  PHE   244     -12.391  25.597 -10.773  1.00 10.00      A   
ATOM   1974  CB  PHE   244     -12.646  26.014 -12.229  1.00 10.00      A   
ATOM   1975  CG  PHE   244     -12.339  24.945 -13.242  1.00 10.00      A   
ATOM   1976  CD1 PHE   244     -11.104  24.318 -13.262  1.00 10.00      A   
ATOM   1977  CD2 PHE   244     -13.288  24.570 -14.180  1.00 10.00      A   
ATOM   1978  CE1 PHE   244     -10.821  23.339 -14.194  1.00 10.00      A   
ATOM   1979  CE2 PHE   244     -13.012  23.591 -15.116  1.00 10.00      A   
ATOM   1980  CZ  PHE   244     -11.777  22.974 -15.123  1.00 10.00      A   
ATOM   1981  C   PHE   244     -11.088  26.199 -10.243  1.00 10.00      A   
ATOM   1982  O   PHE   244     -10.115  26.346 -10.981  1.00 10.00      A   
ATOM   1983  N   GLY   245     -11.074  26.534  -8.962  1.00 10.00      A   
ATOM   1984  HN  GLY   245     -11.877  26.394  -8.418  1.00 10.00      A   
ATOM   1985  CA  GLY   245      -9.889  27.092  -8.352  1.00 10.00      A   
ATOM   1986  C   GLY   245      -9.174  26.055  -7.512  1.00 10.00      A   
ATOM   1987  O   GLY   245      -9.734  24.999  -7.217  1.00 10.00      A   
ATOM   1988  N   PHE   246      -7.945  26.344  -7.122  1.00 10.00      A   
ATOM   1989  HN  PHE   246      -7.552  27.212  -7.369  1.00 10.00      A   
ATOM   1990  CA  PHE   246      -7.166  25.412  -6.320  1.00 10.00      A   
ATOM   1991  CB  PHE   246      -6.643  24.267  -7.197  1.00 10.00      A   
ATOM   1992  CG  PHE   246      -6.477  22.962  -6.469  1.00 10.00      A   
ATOM   1993  CD1 PHE   246      -7.585  22.210  -6.111  1.00 10.00      A   
ATOM   1994  CD2 PHE   246      -5.215  22.488  -6.142  1.00 10.00      A   
ATOM   1995  CE1 PHE   246      -7.438  21.011  -5.441  1.00 10.00      A   
ATOM   1996  CE2 PHE   246      -5.062  21.290  -5.472  1.00 10.00      A   
ATOM   1997  CZ  PHE   246      -6.176  20.551  -5.121  1.00 10.00      A   
ATOM   1998  C   PHE   246      -6.000  26.131  -5.659  1.00 10.00      A   
ATOM   1999  O   PHE   246      -5.812  27.331  -5.852  1.00 10.00      A   
ATOM   2000  N   TYR   247      -5.228  25.399  -4.870  1.00 10.00      A   
ATOM   2001  HN  TYR   247      -5.435  24.452  -4.745  1.00 10.00      A   
ATOM   2002  CA  TYR   247      -4.071  25.966  -4.196  1.00 10.00      A   
ATOM   2003  CB  TYR   247      -3.491  24.971  -3.184  1.00 10.00      A   
ATOM   2004  CG  TYR   247      -4.400  24.638  -2.022  1.00 10.00      A   
ATOM   2005  CD1 TYR   247      -4.778  25.611  -1.106  1.00 10.00      A   
ATOM   2006  CD2 TYR   247      -4.870  23.344  -1.834  1.00 10.00      A   
ATOM   2007  CE1 TYR   247      -5.600  25.306  -0.037  1.00 10.00      A   
ATOM   2008  CE2 TYR   247      -5.693  23.031  -0.769  1.00 10.00      A   
ATOM   2009  CZ  TYR   247      -6.054  24.013   0.127  1.00 10.00      A   
ATOM   2010  OH  TYR   247      -6.876  23.707   1.186  1.00 10.00      A   
ATOM   2011  HH  TYR   247      -7.061  22.750   1.193  1.00 10.00      A   
ATOM   2012  C   TYR   247      -3.001  26.312  -5.224  1.00 10.00      A   
ATOM   2013  O   TYR   247      -2.868  25.625  -6.239  1.00 10.00      A   
ATOM   2014  N   ARG   248      -2.259  27.381  -4.968  1.00 10.00      A   
ATOM   2015  HN  ARG   248      -2.435  27.903  -4.155  1.00 10.00      A   
ATOM   2016  CA  ARG   248      -1.192  27.801  -5.866  1.00 10.00      A   
ATOM   2017  CB  ARG   248      -0.570  29.113  -5.376  1.00 10.00      A   
ATOM   2018  CG  ARG   248       0.703  29.516  -6.101  1.00 10.00      A   
ATOM   2019  CD  ARG   248       1.062  30.972  -5.840  1.00 10.00      A   
ATOM   2020  NE  ARG   248       1.116  31.291  -4.414  1.00 10.00      A   
ATOM   2021  HE  ARG   248       0.344  31.790  -4.033  1.00 10.00      A   
ATOM   2022  CZ  ARG   248       2.133  30.974  -3.611  1.00 10.00      A   
ATOM   2023  NH1 ARG   248       3.190  30.319  -4.085  1.00 10.00      A   
ATOM   2024 HH11 ARG   248       3.982  30.070  -3.451  1.00 10.00      A   
ATOM   2025 HH12 ARG   248       3.236  30.057  -5.092  1.00 10.00      A   
ATOM   2026  NH2 ARG   248       2.090  31.311  -2.329  1.00 10.00      A   
ATOM   2027 HH21 ARG   248       1.267  31.828  -1.951  1.00 10.00      A   
ATOM   2028 HH22 ARG   248       2.882  31.068  -1.694  1.00 10.00      A   
ATOM   2029  C   ARG   248      -0.138  26.701  -5.969  1.00 10.00      A   
ATOM   2030  O   ARG   248       0.341  26.200  -4.947  1.00 10.00      A   
ATOM   2031  N   SER   249       0.197  26.329  -7.200  1.00 10.00      A   
ATOM   2032  HN  SER   249      -0.229  26.780  -7.961  1.00 10.00      A   
ATOM   2033  CA  SER   249       1.173  25.278  -7.469  1.00 10.00      A   
ATOM   2034  CB  SER   249       1.484  25.222  -8.968  1.00 10.00      A   
ATOM   2035  OG  SER   249       2.055  23.976  -9.329  1.00 10.00      A   
ATOM   2036  HG  SER   249       1.349  23.375  -9.636  1.00 10.00      A   
ATOM   2037  C   SER   249       2.456  25.475  -6.663  1.00 10.00      A   
ATOM   2038  O   SER   249       3.061  26.551  -6.686  1.00 10.00      A   
ATOM   2039  N   GLY   250       2.854  24.435  -5.939  1.00 10.00      A   
ATOM   2040  HN  GLY   250       2.327  23.607  -5.954  1.00 10.00      A   
ATOM   2041  CA  GLY   250       4.054  24.504  -5.135  1.00 10.00      A   
ATOM   2042  C   GLY   250       3.752  24.399  -3.654  1.00 10.00      A   
ATOM   2043  O   GLY   250       4.573  23.901  -2.882  1.00 10.00      A   
ATOM   2044  N   GLN   251       2.564  24.845  -3.264  1.00 10.00      A   
ATOM   2045  HN  GLN   251       1.938  25.193  -3.940  1.00 10.00      A   
ATOM   2046  CA  GLN   251       2.149  24.816  -1.865  1.00 10.00      A   
ATOM   2047  CB  GLN   251       2.423  26.169  -1.198  1.00 10.00      A   
ATOM   2048  CG  GLN   251       1.955  27.384  -1.990  1.00 10.00      A   
ATOM   2049  CD  GLN   251       0.549  27.818  -1.625  1.00 10.00      A   
ATOM   2050  OE1 GLN   251       0.349  28.575  -0.677  1.00 10.00      A   
ATOM   2051  NE2 GLN   251      -0.436  27.349  -2.375  1.00 10.00      A   
ATOM   2052 HE21 GLN   251      -0.204  26.746  -3.121  1.00 10.00      A   
ATOM   2053 HE22 GLN   251      -1.354  27.625  -2.164  1.00 10.00      A   
ATOM   2054  C   GLN   251       0.676  24.436  -1.737  1.00 10.00      A   
ATOM   2055  O   GLN   251      -0.018  24.289  -2.742  1.00 10.00      A   
ATOM   2056  N   ALA   252       0.195  24.303  -0.505  1.00 10.00      A   
ATOM   2057  HN  ALA   252       0.794  24.459   0.271  1.00 10.00      A   
ATOM   2058  CA  ALA   252      -1.193  23.928  -0.265  1.00 10.00      A   
ATOM   2059  CB  ALA   252      -1.277  22.469   0.153  1.00 10.00      A   
ATOM   2060  C   ALA   252      -1.854  24.822   0.782  1.00 10.00      A   
ATOM   2061  O   ALA   252      -2.722  24.379   1.538  1.00 10.00      A   
ATOM   2062  N   LYS   253      -1.457  26.084   0.816  1.00 10.00      A   
ATOM   2063  HN  LYS   253      -0.765  26.387   0.192  1.00 10.00      A   
ATOM   2064  CA  LYS   253      -2.027  27.024   1.770  1.00 10.00      A   
ATOM   2065  CB  LYS   253      -0.927  27.671   2.626  1.00 10.00      A   
ATOM   2066  CG  LYS   253      -1.434  28.375   3.880  1.00 10.00      A   
ATOM   2067  CD  LYS   253      -1.850  29.811   3.592  1.00 10.00      A   
ATOM   2068  CE  LYS   253      -2.740  30.358   4.696  1.00 10.00      A   
ATOM   2069  NZ  LYS   253      -3.295  31.697   4.361  1.00 10.00      A   
ATOM   2070  HZ1 LYS   253      -3.964  32.000   5.097  1.00 10.00      A   
ATOM   2071  HZ2 LYS   253      -3.799  31.659   3.452  1.00 10.00      A   
ATOM   2072  HZ3 LYS   253      -2.528  32.400   4.295  1.00 10.00      A   
ATOM   2073  C   LYS   253      -2.869  28.087   1.064  1.00 10.00      A   
ATOM   2074  O   LYS   253      -4.062  28.233   1.337  1.00 10.00      A   
ATOM   2075  N   GLU   254      -2.242  28.820   0.159  1.00 10.00      A   
ATOM   2076  HN  GLU   254      -1.290  28.650  -0.019  1.00 10.00      A   
ATOM   2077  CA  GLU   254      -2.917  29.876  -0.580  1.00 10.00      A   
ATOM   2078  CB  GLU   254      -1.888  30.899  -1.060  1.00 10.00      A   
ATOM   2079  CG  GLU   254      -2.462  32.073  -1.828  1.00 10.00      A   
ATOM   2080  CD  GLU   254      -1.384  33.040  -2.259  1.00 10.00      A   
ATOM   2081  OE1 GLU   254      -1.104  33.997  -1.510  1.00 10.00      A   
ATOM   2082  OE2 GLU   254      -0.793  32.835  -3.340  1.00 10.00      A   
ATOM   2083  C   GLU   254      -3.704  29.315  -1.764  1.00 10.00      A   
ATOM   2084  O   GLU   254      -3.160  28.575  -2.589  1.00 10.00      A   
ATOM   2085  N   THR   255      -4.982  29.662  -1.827  1.00 10.00      A   
ATOM   2086  HN  THR   255      -5.359  30.226  -1.120  1.00 10.00      A   
ATOM   2087  CA  THR   255      -5.856  29.220  -2.901  1.00 10.00      A   
ATOM   2088  CB  THR   255      -7.240  28.844  -2.342  1.00 10.00      A   
ATOM   2089  OG1 THR   255      -7.282  29.122  -0.931  1.00 10.00      A   
ATOM   2090  HG1 THR   255      -7.994  29.749  -0.754  1.00 10.00      A   
ATOM   2091  CG2 THR   255      -7.530  27.373  -2.577  1.00 10.00      A   
ATOM   2092  C   THR   255      -6.032  30.334  -3.933  1.00 10.00      A   
ATOM   2093  O   THR   255      -6.231  31.497  -3.573  1.00 10.00      A   
ATOM   2094  N   ILE   256      -5.957  29.980  -5.208  1.00 10.00      A   
ATOM   2095  HN  ILE   256      -5.804  29.035  -5.438  1.00 10.00      A   
ATOM   2096  CA  ILE   256      -6.108  30.952  -6.281  1.00 10.00      A   
ATOM   2097  CB  ILE   256      -4.840  31.059  -7.158  1.00 10.00      A   
ATOM   2098  CG1 ILE   256      -4.395  29.678  -7.656  1.00 10.00      A   
ATOM   2099  CG2 ILE   256      -3.721  31.747  -6.391  1.00 10.00      A   
ATOM   2100  CD1 ILE   256      -3.271  29.720  -8.669  1.00 10.00      A   
ATOM   2101  C   ILE   256      -7.313  30.625  -7.158  1.00 10.00      A   
ATOM   2102  O   ILE   256      -7.602  29.453  -7.417  1.00 10.00      A   
ATOM   2103  N   PRO   257      -8.042  31.660  -7.605  1.00 10.00      A   
ATOM   2104  CA  PRO   257      -9.219  31.490  -8.465  1.00 10.00      A   
ATOM   2105  CB  PRO   257      -9.794  32.905  -8.571  1.00 10.00      A   
ATOM   2106  CG  PRO   257      -8.640  33.804  -8.292  1.00 10.00      A   
ATOM   2107  CD  PRO   257      -7.781  33.077  -7.297  1.00 10.00      A   
ATOM   2108  C   PRO   257      -8.833  30.976  -9.850  1.00 10.00      A   
ATOM   2109  O   PRO   257      -7.662  31.036 -10.238  1.00 10.00      A   
ATOM   2110  N   LEU   258      -9.825  30.501 -10.598  1.00 10.00      A   
ATOM   2111  HN  LEU   258     -10.739  30.520 -10.242  1.00 10.00      A   
ATOM   2112  CA  LEU   258      -9.599  29.961 -11.936  1.00 10.00      A   
ATOM   2113  CB  LEU   258     -10.917  29.524 -12.582  1.00 10.00      A   
ATOM   2114  CG  LEU   258     -10.836  29.068 -14.043  1.00 10.00      A   
ATOM   2115  CD1 LEU   258      -9.960  27.830 -14.179  1.00 10.00      A   
ATOM   2116  CD2 LEU   258     -12.225  28.811 -14.604  1.00 10.00      A   
ATOM   2117  C   LEU   258      -8.879  30.956 -12.838  1.00 10.00      A   
ATOM   2118  O   LEU   258      -7.932  30.592 -13.533  1.00 10.00      A   
ATOM   2119  N   GLN   259      -9.311  32.212 -12.801  1.00 10.00      A   
ATOM   2120  HN  GLN   259     -10.064  32.439 -12.211  1.00 10.00      A   
ATOM   2121  CA  GLN   259      -8.716  33.263 -13.626  1.00 10.00      A   
ATOM   2122  CB  GLN   259      -9.481  34.582 -13.462  1.00 10.00      A   
ATOM   2123  CG  GLN   259     -10.696  34.737 -14.370  1.00 10.00      A   
ATOM   2124  CD  GLN   259     -11.831  33.797 -14.016  1.00 10.00      A   
ATOM   2125  OE1 GLN   259     -11.972  33.379 -12.868  1.00 10.00      A   
ATOM   2126  NE2 GLN   259     -12.657  33.467 -14.999  1.00 10.00      A   
ATOM   2127 HE21 GLN   259     -12.492  33.843 -15.891  1.00 10.00      A   
ATOM   2128 HE22 GLN   259     -13.402  32.866 -14.795  1.00 10.00      A   
ATOM   2129  C   GLN   259      -7.227  33.478 -13.332  1.00 10.00      A   
ATOM   2130  O   GLN   259      -6.534  34.160 -14.085  1.00 10.00      A   
ATOM   2131  N   GLU   260      -6.734  32.893 -12.246  1.00 10.00      A   
ATOM   2132  HN  GLU   260      -7.324  32.345 -11.682  1.00 10.00      A   
ATOM   2133  CA  GLU   260      -5.333  33.039 -11.876  1.00 10.00      A   
ATOM   2134  CB  GLU   260      -5.206  33.579 -10.455  1.00 10.00      A   
ATOM   2135  CG  GLU   260      -5.553  35.049 -10.315  1.00 10.00      A   
ATOM   2136  CD  GLU   260      -5.064  35.623  -9.003  1.00 10.00      A   
ATOM   2137  OE1 GLU   260      -3.836  35.615  -8.770  1.00 10.00      A   
ATOM   2138  OE2 GLU   260      -5.901  36.085  -8.197  1.00 10.00      A   
ATOM   2139  C   GLU   260      -4.562  31.728 -12.004  1.00 10.00      A   
ATOM   2140  O   GLU   260      -3.429  31.621 -11.532  1.00 10.00      A   
ATOM   2141  N   THR   261      -5.167  30.734 -12.639  1.00 10.00      A   
ATOM   2142  HN  THR   261      -6.068  30.870 -13.003  1.00 10.00      A   
ATOM   2143  CA  THR   261      -4.512  29.444 -12.812  1.00 10.00      A   
ATOM   2144  CB  THR   261      -5.503  28.266 -12.688  1.00 10.00      A   
ATOM   2145  OG1 THR   261      -6.483  28.341 -13.733  1.00 10.00      A   
ATOM   2146  HG1 THR   261      -7.078  29.084 -13.566  1.00 10.00      A   
ATOM   2147  CG2 THR   261      -6.196  28.276 -11.333  1.00 10.00      A   
ATOM   2148  C   THR   261      -3.816  29.365 -14.165  1.00 10.00      A   
ATOM   2149  O   THR   261      -4.219  30.036 -15.121  1.00 10.00      A   
ATOM   2150  N   SER   262      -2.781  28.537 -14.240  1.00 10.00      A   
ATOM   2151  HN  SER   262      -2.512  28.034 -13.441  1.00 10.00      A   
ATOM   2152  CA  SER   262      -2.026  28.352 -15.471  1.00 10.00      A   
ATOM   2153  CB  SER   262      -0.802  27.481 -15.194  1.00 10.00      A   
ATOM   2154  OG  SER   262      -0.770  27.089 -13.828  1.00 10.00      A   
ATOM   2155  HG  SER   262      -1.264  26.267 -13.723  1.00 10.00      A   
ATOM   2156  C   SER   262      -2.905  27.724 -16.552  1.00 10.00      A   
ATOM   2157  O   SER   262      -2.658  27.883 -17.747  1.00 10.00      A   
ATOM   2158  N   LEU   263      -3.939  27.015 -16.117  1.00 10.00      A   
ATOM   2159  HN  LEU   263      -4.076  26.916 -15.150  1.00 10.00      A   
ATOM   2160  CA  LEU   263      -4.870  26.374 -17.033  1.00 10.00      A   
ATOM   2161  CB  LEU   263      -5.770  25.396 -16.270  1.00 10.00      A   
ATOM   2162  CG  LEU   263      -6.755  24.573 -17.105  1.00 10.00      A   
ATOM   2163  CD1 LEU   263      -6.026  23.767 -18.170  1.00 10.00      A   
ATOM   2164  CD2 LEU   263      -7.574  23.659 -16.207  1.00 10.00      A   
ATOM   2165  C   LEU   263      -5.712  27.421 -17.756  1.00 10.00      A   
ATOM   2166  O   LEU   263      -6.126  27.221 -18.898  1.00 10.00      A   
ATOM   2167  N   TYR   264      -5.952  28.541 -17.083  1.00 10.00      A   
ATOM   2168  HN  TYR   264      -5.592  28.640 -16.175  1.00 10.00      A   
ATOM   2169  CA  TYR   264      -6.735  29.626 -17.658  1.00 10.00      A   
ATOM   2170  CB  TYR   264      -7.493  30.383 -16.563  1.00 10.00      A   
ATOM   2171  CG  TYR   264      -8.404  31.483 -17.070  1.00 10.00      A   
ATOM   2172  CD1 TYR   264      -9.723  31.219 -17.415  1.00 10.00      A   
ATOM   2173  CD2 TYR   264      -7.942  32.788 -17.203  1.00 10.00      A   
ATOM   2174  CE1 TYR   264     -10.554  32.222 -17.881  1.00 10.00      A   
ATOM   2175  CE2 TYR   264      -8.766  33.795 -17.666  1.00 10.00      A   
ATOM   2176  CZ  TYR   264     -10.070  33.507 -18.005  1.00 10.00      A   
ATOM   2177  OH  TYR   264     -10.891  34.509 -18.471  1.00 10.00      A   
ATOM   2178  HH  TYR   264     -11.824  34.265 -18.326  1.00 10.00      A   
ATOM   2179  C   TYR   264      -5.842  30.580 -18.441  1.00 10.00      A   
ATOM   2180  O   TYR   264      -6.221  31.053 -19.511  1.00 10.00      A   
ATOM   2181  N   THR   265      -4.656  30.860 -17.904  1.00 10.00      A   
ATOM   2182  HN  THR   265      -4.405  30.450 -17.047  1.00 10.00      A   
ATOM   2183  CA  THR   265      -3.718  31.765 -18.560  1.00 10.00      A   
ATOM   2184  CB  THR   265      -2.466  32.015 -17.694  1.00 10.00      A   
ATOM   2185  OG1 THR   265      -1.972  30.768 -17.191  1.00 10.00      A   
ATOM   2186  HG1 THR   265      -1.243  30.934 -16.581  1.00 10.00      A   
ATOM   2187  CG2 THR   265      -2.796  32.930 -16.523  1.00 10.00      A   
ATOM   2188  C   THR   265      -3.307  31.214 -19.923  1.00 10.00      A   
ATOM   2189  O   THR   265      -3.456  31.881 -20.947  1.00 10.00      A   
ATOM   2190  N   GLN   266      -2.810  29.984 -19.932  1.00 10.00      A   
ATOM   2191  HN  GLN   266      -2.714  29.499 -19.081  1.00 10.00      A   
ATOM   2192  CA  GLN   266      -2.399  29.340 -21.170  1.00 10.00      A   
ATOM   2193  CB  GLN   266      -1.538  28.113 -20.867  1.00 10.00      A   
ATOM   2194  CG  GLN   266      -0.192  28.436 -20.240  1.00 10.00      A   
ATOM   2195  CD  GLN   266       0.251  27.385 -19.242  1.00 10.00      A   
ATOM   2196  OE1 GLN   266      -0.136  26.219 -19.332  1.00 10.00      A   
ATOM   2197  NE2 GLN   266       1.068  27.791 -18.284  1.00 10.00      A   
ATOM   2198 HE21 GLN   266       1.337  28.735 -18.271  1.00 10.00      A   
ATOM   2199 HE22 GLN   266       1.380  27.130 -17.629  1.00 10.00      A   
ATOM   2200  C   GLN   266      -3.632  28.929 -21.963  1.00 10.00      A   
ATOM   2201  O   GLN   266      -3.615  28.909 -23.194  1.00 10.00      A   
ATOM   2202  N   ASP   267      -4.702  28.630 -21.230  1.00 10.00      A   
ATOM   2203  HN  ASP   267      -4.632  28.700 -20.255  1.00 10.00      A   
ATOM   2204  CA  ASP   267      -5.976  28.211 -21.808  1.00 10.00      A   
ATOM   2205  CB  ASP   267      -6.617  29.295 -22.671  1.00 10.00      A   
ATOM   2206  CG  ASP   267      -7.990  28.875 -23.150  1.00 10.00      A   
ATOM   2207  OD1 ASP   267      -8.810  28.470 -22.302  1.00 10.00      A   
ATOM   2208  OD2 ASP   267      -8.248  28.937 -24.373  1.00 10.00      A   
ATOM   2209  C   ASP   267      -5.856  26.904 -22.578  1.00 10.00      A   
ATOM   2210  O   ASP   267      -5.810  26.887 -23.808  1.00 10.00      A   
ATOM   2211  N   ARG   268      -5.809  25.805 -21.847  1.00 10.00      A   
ATOM   2212  HN  ARG   268      -5.846  25.877 -20.869  1.00 10.00      A   
ATOM   2213  CA  ARG   268      -5.690  24.494 -22.466  1.00 10.00      A   
ATOM   2214  CB  ARG   268      -4.709  23.614 -21.686  1.00 10.00      A   
ATOM   2215  CG  ARG   268      -3.264  24.082 -21.752  1.00 10.00      A   
ATOM   2216  CD  ARG   268      -2.350  23.167 -20.953  1.00 10.00      A   
ATOM   2217  NE  ARG   268      -1.706  23.872 -19.848  1.00 10.00      A   
ATOM   2218  HE  ARG   268      -1.242  24.719 -20.059  1.00 10.00      A   
ATOM   2219  CZ  ARG   268      -1.696  23.440 -18.588  1.00 10.00      A   
ATOM   2220  NH1 ARG   268      -2.288  22.297 -18.263  1.00 10.00      A   
ATOM   2221 HH11 ARG   268      -2.765  21.718 -18.994  1.00 10.00      A   
ATOM   2222 HH12 ARG   268      -2.279  21.961 -17.266  1.00 10.00      A   
ATOM   2223  NH2 ARG   268      -1.082  24.152 -17.654  1.00 10.00      A   
ATOM   2224 HH21 ARG   268      -1.070  23.822 -16.665  1.00 10.00      A   
ATOM   2225 HH22 ARG   268      -0.604  25.047 -17.907  1.00 10.00      A   
ATOM   2226  C   ARG   268      -7.044  23.800 -22.592  1.00 10.00      A   
ATOM   2227  O   ARG   268      -7.160  22.777 -23.259  1.00 10.00      A   
ATOM   2228  N   LEU   269      -8.070  24.359 -21.960  1.00 10.00      A   
ATOM   2229  HN  LEU   269      -7.927  25.183 -21.450  1.00 10.00      A   
ATOM   2230  CA  LEU   269      -9.406  23.759 -22.003  1.00 10.00      A   
ATOM   2231  CB  LEU   269      -9.893  23.436 -20.589  1.00 10.00      A   
ATOM   2232  CG  LEU   269      -9.571  22.037 -20.064  1.00 10.00      A   
ATOM   2233  CD1 LEU   269      -9.937  21.925 -18.594  1.00 10.00      A   
ATOM   2234  CD2 LEU   269     -10.301  20.978 -20.878  1.00 10.00      A   
ATOM   2235  C   LEU   269     -10.433  24.636 -22.711  1.00 10.00      A   
ATOM   2236  O   LEU   269     -11.518  24.171 -23.055  1.00 10.00      A   
ATOM   2237  N   GLY   270     -10.095  25.896 -22.934  1.00 10.00      A   
ATOM   2238  HN  GLY   270      -9.213  26.219 -22.660  1.00 10.00      A   
ATOM   2239  CA  GLY   270     -11.027  26.801 -23.577  1.00 10.00      A   
ATOM   2240  C   GLY   270     -11.833  27.550 -22.539  1.00 10.00      A   
ATOM   2241  O   GLY   270     -12.967  27.964 -22.786  1.00 10.00      A   
ATOM   2242  N   LEU   271     -11.228  27.726 -21.372  1.00 10.00      A   
ATOM   2243  HN  LEU   271     -10.307  27.411 -21.267  1.00 10.00      A   
ATOM   2244  CA  LEU   271     -11.864  28.411 -20.264  1.00 10.00      A   
ATOM   2245  CB  LEU   271     -11.246  27.958 -18.940  1.00 10.00      A   
ATOM   2246  CG  LEU   271     -11.344  26.462 -18.633  1.00 10.00      A   
ATOM   2247  CD1 LEU   271     -10.460  26.100 -17.451  1.00 10.00      A   
ATOM   2248  CD2 LEU   271     -12.788  26.057 -18.372  1.00 10.00      A   
ATOM   2249  C   LEU   271     -11.715  29.913 -20.420  1.00 10.00      A   
ATOM   2250  O   LEU   271     -12.494  30.683 -19.864  1.00 10.00      A   
ATOM   2251  N   LYS   272     -10.715  30.326 -21.196  1.00 10.00      A   
ATOM   2252  HN  LYS   272     -10.125  29.656 -21.620  1.00 10.00      A   
ATOM   2253  CA  LYS   272     -10.468  31.746 -21.431  1.00 10.00      A   
ATOM   2254  CB  LYS   272      -9.109  31.954 -22.096  1.00 10.00      A   
ATOM   2255  CG  LYS   272      -8.313  33.118 -21.529  1.00 10.00      A   
ATOM   2256  CD  LYS   272      -6.895  33.130 -22.076  1.00 10.00      A   
ATOM   2257  CE  LYS   272      -6.018  34.117 -21.324  1.00 10.00      A   
ATOM   2258  NZ  LYS   272      -4.626  34.122 -21.841  1.00 10.00      A   
ATOM   2259  HZ1 LYS   272      -4.042  34.790 -21.301  1.00 10.00      A   
ATOM   2260  HZ2 LYS   272      -4.614  34.403 -22.841  1.00 10.00      A   
ATOM   2261  HZ3 LYS   272      -4.209  33.170 -21.756  1.00 10.00      A   
ATOM   2262  C   LYS   272     -11.580  32.351 -22.283  1.00 10.00      A   
ATOM   2263  O   LYS   272     -11.694  33.571 -22.417  1.00 10.00      A   
ATOM   2264  N   GLU   273     -12.411  31.479 -22.840  1.00 10.00      A   
ATOM   2265  HN  GLU   273     -12.260  30.523 -22.689  1.00 10.00      A   
ATOM   2266  CA  GLU   273     -13.534  31.893 -23.665  1.00 10.00      A   
ATOM   2267  CB  GLU   273     -13.989  30.729 -24.547  1.00 10.00      A   
ATOM   2268  CG  GLU   273     -13.021  30.388 -25.667  1.00 10.00      A   
ATOM   2269  CD  GLU   273     -12.982  31.457 -26.737  1.00 10.00      A   
ATOM   2270  OE1 GLU   273     -11.895  32.014 -26.994  1.00 10.00      A   
ATOM   2271  OE2 GLU   273     -14.042  31.741 -27.332  1.00 10.00      A   
ATOM   2272  C   GLU   273     -14.690  32.371 -22.790  1.00 10.00      A   
ATOM   2273  O   GLU   273     -15.757  32.729 -23.291  1.00 10.00      A   
ATOM   2274  N   ASP   275     -14.458  32.391 -21.477  1.00 10.00      A   
ATOM   2275  HN  ASP   275     -13.580  32.096 -21.149  1.00 10.00      A   
ATOM   2276  CA  ASP   275     -15.464  32.828 -20.508  1.00 10.00      A   
ATOM   2277  CB  ASP   275     -14.961  32.639 -19.066  1.00 10.00      A   
ATOM   2278  CG  ASP   275     -14.715  33.928 -18.298  1.00 10.00      A   
ATOM   2279  OD1 ASP   275     -15.695  34.533 -17.809  1.00 10.00      A   
ATOM   2280  OD2 ASP   275     -13.537  34.325 -18.156  1.00 10.00      A   
ATOM   2281  C   ASP   275     -15.898  34.264 -20.769  1.00 10.00      A   
ATOM   2282  O   ASP   275     -17.008  34.659 -20.420  1.00 10.00      A   
ATOM   2283  N   ASN   276     -15.034  35.023 -21.430  1.00 10.00      A   
ATOM   2284  HN  ASN   276     -14.176  34.634 -21.703  1.00 10.00      A   
ATOM   2285  CA  ASN   276     -15.318  36.418 -21.757  1.00 10.00      A   
ATOM   2286  CB  ASN   276     -14.132  37.053 -22.488  1.00 10.00      A   
ATOM   2287  CG  ASN   276     -12.947  37.285 -21.573  1.00 10.00      A   
ATOM   2288  OD1 ASN   276     -13.111  37.573 -20.387  1.00 10.00      A   
ATOM   2289  ND2 ASN   276     -11.744  37.168 -22.114  1.00 10.00      A   
ATOM   2290 HD21 ASN   276     -11.683  36.946 -23.066  1.00 10.00      A   
ATOM   2291 HD22 ASN   276     -10.960  37.293 -21.533  1.00 10.00      A   
ATOM   2292  C   ASN   276     -16.588  36.549 -22.594  1.00 10.00      A   
ATOM   2293  O   ASN   276     -17.231  37.600 -22.604  1.00 10.00      A   
ATOM   2294  N   ALA   277     -16.962  35.467 -23.272  1.00 10.00      A   
ATOM   2295  HN  ALA   277     -16.417  34.650 -23.202  1.00 10.00      A   
ATOM   2296  CA  ALA   277     -18.157  35.452 -24.109  1.00 10.00      A   
ATOM   2297  CB  ALA   277     -18.006  34.433 -25.228  1.00 10.00      A   
ATOM   2298  C   ALA   277     -19.416  35.158 -23.287  1.00 10.00      A   
ATOM   2299  O   ALA   277     -20.516  35.059 -23.831  1.00 10.00      A   
ATOM   2300  N   GLY   278     -19.252  35.021 -21.976  1.00 10.00      A   
ATOM   2301  HN  GLY   278     -18.351  35.107 -21.590  1.00 10.00      A   
ATOM   2302  CA  GLY   278     -20.383  34.744 -21.109  1.00 10.00      A   
ATOM   2303  C   GLY   278     -20.751  33.276 -21.107  1.00 10.00      A   
ATOM   2304  O   GLY   278     -21.894  32.912 -21.392  1.00 10.00      A   
ATOM   2305  N   GLN   279     -19.786  32.431 -20.784  1.00 10.00      A   
ATOM   2306  HN  GLN   279     -18.905  32.785 -20.542  1.00 10.00      A   
ATOM   2307  CA  GLN   279     -20.012  30.993 -20.757  1.00 10.00      A   
ATOM   2308  CB  GLN   279     -19.104  30.276 -21.759  1.00 10.00      A   
ATOM   2309  CG  GLN   279     -19.450  30.554 -23.213  1.00 10.00      A   
ATOM   2310  CD  GLN   279     -18.574  29.782 -24.181  1.00 10.00      A   
ATOM   2311  OE1 GLN   279     -17.507  30.246 -24.583  1.00 10.00      A   
ATOM   2312  NE2 GLN   279     -19.021  28.600 -24.571  1.00 10.00      A   
ATOM   2313 HE21 GLN   279     -19.881  28.291 -24.217  1.00 10.00      A   
ATOM   2314 HE22 GLN   279     -18.476  28.082 -25.201  1.00 10.00      A   
ATOM   2315  C   GLN   279     -19.823  30.416 -19.358  1.00 10.00      A   
ATOM   2316  O   GLN   279     -20.574  29.541 -18.935  1.00 10.00      A   
ATOM   2317  N   LEU   280     -18.832  30.916 -18.636  1.00 10.00      A   
ATOM   2318  HN  LEU   280     -18.292  31.647 -19.001  1.00 10.00      A   
ATOM   2319  CA  LEU   280     -18.551  30.424 -17.296  1.00 10.00      A   
ATOM   2320  CB  LEU   280     -17.060  30.539 -16.973  1.00 10.00      A   
ATOM   2321  CG  LEU   280     -16.158  29.422 -17.505  1.00 10.00      A   
ATOM   2322  CD1 LEU   280     -14.699  29.730 -17.210  1.00 10.00      A   
ATOM   2323  CD2 LEU   280     -16.546  28.087 -16.892  1.00 10.00      A   
ATOM   2324  C   LEU   280     -19.379  31.154 -16.246  1.00 10.00      A   
ATOM   2325  O   LEU   280     -19.112  32.312 -15.919  1.00 10.00      A   
ATOM   2326  N   VAL   281     -20.387  30.469 -15.727  1.00 10.00      A   
ATOM   2327  HN  VAL   281     -20.546  29.549 -16.033  1.00 10.00      A   
ATOM   2328  CA  VAL   281     -21.258  31.034 -14.706  1.00 10.00      A   
ATOM   2329  CB  VAL   281     -22.729  30.607 -14.910  1.00 10.00      A   
ATOM   2330  CG1 VAL   281     -23.641  31.332 -13.931  1.00 10.00      A   
ATOM   2331  CG2 VAL   281     -23.169  30.869 -16.344  1.00 10.00      A   
ATOM   2332  C   VAL   281     -20.786  30.587 -13.328  1.00 10.00      A   
ATOM   2333  O   VAL   281     -20.742  29.391 -13.032  1.00 10.00      A   
ATOM   2334  N   PHE   282     -20.422  31.544 -12.493  1.00 10.00      A   
ATOM   2335  HN  PHE   282     -20.497  32.482 -12.775  1.00 10.00      A   
ATOM   2336  CA  PHE   282     -19.938  31.242 -11.157  1.00 10.00      A   
ATOM   2337  CB  PHE   282     -18.571  31.884 -10.920  1.00 10.00      A   
ATOM   2338  CG  PHE   282     -17.478  31.350 -11.800  1.00 10.00      A   
ATOM   2339  CD1 PHE   282     -16.965  32.117 -12.832  1.00 10.00      A   
ATOM   2340  CD2 PHE   282     -16.959  30.083 -11.589  1.00 10.00      A   
ATOM   2341  CE1 PHE   282     -15.955  31.631 -13.639  1.00 10.00      A   
ATOM   2342  CE2 PHE   282     -15.948  29.590 -12.393  1.00 10.00      A   
ATOM   2343  CZ  PHE   282     -15.445  30.366 -13.419  1.00 10.00      A   
ATOM   2344  C   PHE   282     -20.925  31.710 -10.098  1.00 10.00      A   
ATOM   2345  O   PHE   282     -20.947  32.886  -9.730  1.00 10.00      A   
ATOM   2346  N   LEU   283     -21.749  30.788  -9.623  1.00 10.00      A   
ATOM   2347  HN  LEU   283     -21.689  29.872  -9.966  1.00 10.00      A   
ATOM   2348  CA  LEU   283     -22.735  31.099  -8.598  1.00 10.00      A   
ATOM   2349  CB  LEU   283     -24.066  30.409  -8.910  1.00 10.00      A   
ATOM   2350  CG  LEU   283     -24.751  30.814 -10.220  1.00 10.00      A   
ATOM   2351  CD1 LEU   283     -26.011  29.989 -10.439  1.00 10.00      A   
ATOM   2352  CD2 LEU   283     -25.073  32.303 -10.228  1.00 10.00      A   
ATOM   2353  C   LEU   283     -22.227  30.658  -7.229  1.00 10.00      A   
ATOM   2354  O   LEU   283     -21.529  29.648  -7.113  1.00 10.00      A   
ATOM   2355  N   ALA   284     -22.566  31.419  -6.201  1.00 10.00      A   
ATOM   2356  HN  ALA   284     -23.120  32.215  -6.357  1.00 10.00      A   
ATOM   2357  CA  ALA   284     -22.144  31.103  -4.846  1.00 10.00      A   
ATOM   2358  CB  ALA   284     -21.046  32.052  -4.399  1.00 10.00      A   
ATOM   2359  C   ALA   284     -23.324  31.177  -3.892  1.00 10.00      A   
ATOM   2360  O   ALA   284     -24.142  32.093  -3.974  1.00 10.00      A   
ATOM   2361  N   THR   285     -23.414  30.213  -2.990  1.00 10.00      A   
ATOM   2362  HN  THR   285     -22.727  29.506  -2.967  1.00 10.00      A   
ATOM   2363  CA  THR   285     -24.501  30.179  -2.028  1.00 10.00      A   
ATOM   2364  CB  THR   285     -25.607  29.182  -2.459  1.00 10.00      A   
ATOM   2365  OG1 THR   285     -26.848  29.508  -1.818  1.00 10.00      A   
ATOM   2366  HG1 THR   285     -27.499  29.742  -2.490  1.00 10.00      A   
ATOM   2367  CG2 THR   285     -25.226  27.743  -2.137  1.00 10.00      A   
ATOM   2368  C   THR   285     -23.970  29.836  -0.636  1.00 10.00      A   
ATOM   2369  O   THR   285     -22.917  29.213  -0.503  1.00 10.00      A   
ATOM   2370  N   GLU   286     -24.681  30.268   0.393  1.00 10.00      A   
ATOM   2371  HN  GLU   286     -25.502  30.776   0.228  1.00 10.00      A   
ATOM   2372  CA  GLU   286     -24.276  29.999   1.764  1.00 10.00      A   
ATOM   2373  CB  GLU   286     -24.687  31.146   2.685  1.00 10.00      A   
ATOM   2374  CG  GLU   286     -23.938  32.440   2.422  1.00 10.00      A   
ATOM   2375  CD  GLU   286     -24.189  33.478   3.488  1.00 10.00      A   
ATOM   2376  OE1 GLU   286     -23.716  33.287   4.628  1.00 10.00      A   
ATOM   2377  OE2 GLU   286     -24.862  34.490   3.193  1.00 10.00      A   
ATOM   2378  C   GLU   286     -24.867  28.684   2.257  1.00 10.00      A   
ATOM   2379  O   GLU   286     -26.027  28.370   1.978  1.00 10.00      A   
ATOM   2380  N   GLY   287     -24.065  27.929   2.989  1.00 10.00      A   
ATOM   2381  HN  GLY   287     -23.154  28.242   3.182  1.00 10.00      A   
ATOM   2382  CA  GLY   287     -24.509  26.653   3.507  1.00 10.00      A   
ATOM   2383  C   GLY   287     -23.461  25.582   3.314  1.00 10.00      A   
ATOM   2384  O   GLY   287     -22.401  25.846   2.742  1.00 10.00      A   
ATOM   2385  N   ASP   288     -23.749  24.381   3.793  1.00 10.00      A   
ATOM   2386  HN  ASP   288     -24.616  24.235   4.228  1.00 10.00      A   
ATOM   2387  CA  ASP   288     -22.822  23.262   3.671  1.00 10.00      A   
ATOM   2388  CB  ASP   288     -22.998  22.290   4.848  1.00 10.00      A   
ATOM   2389  CG  ASP   288     -21.793  21.400   5.091  1.00 10.00      A   
ATOM   2390  OD1 ASP   288     -21.788  20.253   4.594  1.00 10.00      A   
ATOM   2391  OD2 ASP   288     -20.852  21.834   5.796  1.00 10.00      A   
ATOM   2392  C   ASP   288     -23.039  22.553   2.334  1.00 10.00      A   
ATOM   2393  O   ASP   288     -23.830  23.013   1.507  1.00 10.00      A   
ATOM   2394  N   HIS   289     -22.364  21.429   2.133  1.00 10.00      A   
ATOM   2395  HN  HIS   289     -21.785  21.084   2.849  1.00 10.00      A   
ATOM   2396  CA  HIS   289     -22.465  20.682   0.885  1.00 10.00      A   
ATOM   2397  CB  HIS   289     -21.506  19.488   0.887  1.00 10.00      A   
ATOM   2398  CG  HIS   289     -21.045  19.089  -0.481  1.00 10.00      A   
ATOM   2399  ND1 HIS   289     -20.115  19.810  -1.198  1.00 10.00      A   
ATOM   2400  HD1 HIS   289     -19.657  20.637  -0.881  1.00 10.00      A   
ATOM   2401  CD2 HIS   289     -21.398  18.049  -1.270  1.00 10.00      A   
ATOM   2402  CE1 HIS   289     -19.918  19.236  -2.368  1.00 10.00      A   
ATOM   2403  NE2 HIS   289     -20.685  18.164  -2.436  1.00 10.00      A   
ATOM   2404  HE2 HIS   289     -20.753  17.558  -3.208  1.00 10.00      A   
ATOM   2405  C   HIS   289     -23.892  20.213   0.611  1.00 10.00      A   
ATOM   2406  O   HIS   289     -24.536  19.622   1.481  1.00 10.00      A   
ATOM   2407  N   LEU   290     -24.378  20.516  -0.596  1.00 10.00      A   
ATOM   2408  HN  LEU   290     -23.810  21.026  -1.214  1.00 10.00      A   
ATOM   2409  CA  LEU   290     -25.718  20.126  -1.042  1.00 10.00      A   
ATOM   2410  CB  LEU   290     -25.887  18.604  -1.036  1.00 10.00      A   
ATOM   2411  CG  LEU   290     -25.189  17.845  -2.165  1.00 10.00      A   
ATOM   2412  CD1 LEU   290     -25.136  16.361  -1.852  1.00 10.00      A   
ATOM   2413  CD2 LEU   290     -25.900  18.084  -3.488  1.00 10.00      A   
ATOM   2414  C   LEU   290     -26.841  20.803  -0.258  1.00 10.00      A   
ATOM   2415  O   LEU   290     -27.987  20.348  -0.288  1.00 10.00      A   
ATOM   2416  N   GLN   291     -26.523  21.887   0.433  1.00 10.00      A   
ATOM   2417  HN  GLN   291     -25.595  22.210   0.429  1.00 10.00      A   
ATOM   2418  CA  GLN   291     -27.522  22.608   1.204  1.00 10.00      A   
ATOM   2419  CB  GLN   291     -27.012  22.928   2.610  1.00 10.00      A   
ATOM   2420  CG  GLN   291     -26.741  21.699   3.462  1.00 10.00      A   
ATOM   2421  CD  GLN   291     -26.521  22.033   4.923  1.00 10.00      A   
ATOM   2422  OE1 GLN   291     -26.070  23.128   5.266  1.00 10.00      A   
ATOM   2423  NE2 GLN   291     -26.832  21.091   5.796  1.00 10.00      A   
ATOM   2424 HE21 GLN   291     -27.185  20.241   5.456  1.00 10.00      A   
ATOM   2425 HE22 GLN   291     -26.697  21.278   6.746  1.00 10.00      A   
ATOM   2426  C   GLN   291     -27.951  23.879   0.487  1.00 10.00      A   
ATOM   2427  O   GLN   291     -27.253  24.892   0.518  1.00 10.00      A   
ATOM   2428  N   LEU   292     -29.097  23.806  -0.171  1.00 10.00      A   
ATOM   2429  HN  LEU   292     -29.598  22.960  -0.161  1.00 10.00      A   
ATOM   2430  CA  LEU   292     -29.645  24.940  -0.899  1.00 10.00      A   
ATOM   2431  CB  LEU   292     -29.193  24.929  -2.366  1.00 10.00      A   
ATOM   2432  CG  LEU   292     -29.512  23.669  -3.177  1.00 10.00      A   
ATOM   2433  CD1 LEU   292     -29.957  24.043  -4.582  1.00 10.00      A   
ATOM   2434  CD2 LEU   292     -28.304  22.744  -3.231  1.00 10.00      A   
ATOM   2435  C   LEU   292     -31.165  24.920  -0.812  1.00 10.00      A   
ATOM   2436  O   LEU   292     -31.791  23.881  -1.030  1.00 10.00      A   
ATOM   2437  N   SER   293     -31.753  26.056  -0.478  1.00 10.00      A   
ATOM   2438  HN  SER   293     -31.201  26.850  -0.308  1.00 10.00      A   
ATOM   2439  CA  SER   293     -33.194  26.161  -0.351  1.00 10.00      A   
ATOM   2440  CB  SER   293     -33.552  27.444   0.400  1.00 10.00      A   
ATOM   2441  OG  SER   293     -32.913  28.568  -0.183  1.00 10.00      A   
ATOM   2442  HG  SER   293     -32.277  28.934   0.446  1.00 10.00      A   
ATOM   2443  C   SER   293     -33.878  26.148  -1.713  1.00 10.00      A   
ATOM   2444  O   SER   293     -33.246  26.392  -2.746  1.00 10.00      A   
ATOM   2445  N   GLU   294     -35.176  25.870  -1.708  1.00 10.00      A   
ATOM   2446  HN  GLU   294     -35.619  25.669  -0.856  1.00 10.00      A   
ATOM   2447  CA  GLU   294     -35.958  25.845  -2.937  1.00 10.00      A   
ATOM   2448  CB  GLU   294     -37.379  25.369  -2.650  1.00 10.00      A   
ATOM   2449  CG  GLU   294     -37.454  23.968  -2.072  1.00 10.00      A   
ATOM   2450  CD  GLU   294     -38.844  23.619  -1.592  1.00 10.00      A   
ATOM   2451  OE1 GLU   294     -39.035  23.471  -0.365  1.00 10.00      A   
ATOM   2452  OE2 GLU   294     -39.757  23.498  -2.435  1.00 10.00      A   
ATOM   2453  C   GLU   294     -35.992  27.234  -3.559  1.00 10.00      A   
ATOM   2454  O   GLU   294     -36.121  27.381  -4.774  1.00 10.00      A   
ATOM   2455  N   GLU   295     -35.861  28.245  -2.706  1.00 10.00      A   
ATOM   2456  HN  GLU   295     -35.770  28.049  -1.751  1.00 10.00      A   
ATOM   2457  CA  GLU   295     -35.855  29.633  -3.144  1.00 10.00      A   
ATOM   2458  CB  GLU   295     -35.764  30.564  -1.934  1.00 10.00      A   
ATOM   2459  CG  GLU   295     -36.262  29.955  -0.631  1.00 10.00      A   
ATOM   2460  CD  GLU   295     -37.625  30.468  -0.225  1.00 10.00      A   
ATOM   2461  OE1 GLU   295     -38.634  30.015  -0.803  1.00 10.00      A   
ATOM   2462  OE2 GLU   295     -37.691  31.319   0.689  1.00 10.00      A   
ATOM   2463  C   GLU   295     -34.663  29.879  -4.062  1.00 10.00      A   
ATOM   2464  O   GLU   295     -34.799  30.453  -5.143  1.00 10.00      A   
ATOM   2465  N   TRP   296     -33.494  29.425  -3.630  1.00 10.00      A   
ATOM   2466  HN  TRP   296     -33.448  28.967  -2.764  1.00 10.00      A   
ATOM   2467  CA  TRP   296     -32.279  29.589  -4.412  1.00 10.00      A   
ATOM   2468  CB  TRP   296     -31.052  29.199  -3.583  1.00 10.00      A   
ATOM   2469  CG  TRP   296     -29.748  29.567  -4.226  1.00 10.00      A   
ATOM   2470  CD1 TRP   296     -29.097  30.760  -4.124  1.00 10.00      A   
ATOM   2471  CD2 TRP   296     -28.936  28.740  -5.071  1.00 10.00      A   
ATOM   2472  NE1 TRP   296     -27.933  30.729  -4.850  1.00 10.00      A   
ATOM   2473  HE1 TRP   296     -27.291  31.470  -4.934  1.00 10.00      A   
ATOM   2474  CE2 TRP   296     -27.811  29.500  -5.442  1.00 10.00      A   
ATOM   2475  CE3 TRP   296     -29.053  27.433  -5.550  1.00 10.00      A   
ATOM   2476  CZ2 TRP   296     -26.808  28.996  -6.267  1.00 10.00      A   
ATOM   2477  CZ3 TRP   296     -28.058  26.934  -6.368  1.00 10.00      A   
ATOM   2478  CH2 TRP   296     -26.950  27.714  -6.719  1.00 10.00      A   
ATOM   2479  C   TRP   296     -32.346  28.745  -5.680  1.00 10.00      A   
ATOM   2480  O   TRP   296     -31.960  29.191  -6.759  1.00 10.00      A   
ATOM   2481  N   PHE   297     -32.859  27.532  -5.538  1.00 10.00      A   
ATOM   2482  HN  PHE   297     -33.166  27.249  -4.648  1.00 10.00      A   
ATOM   2483  CA  PHE   297     -32.979  26.601  -6.653  1.00 10.00      A   
ATOM   2484  CB  PHE   297     -33.498  25.245  -6.153  1.00 10.00      A   
ATOM   2485  CG  PHE   297     -33.750  24.232  -7.236  1.00 10.00      A   
ATOM   2486  CD1 PHE   297     -32.697  23.632  -7.904  1.00 10.00      A   
ATOM   2487  CD2 PHE   297     -35.043  23.873  -7.579  1.00 10.00      A   
ATOM   2488  CE1 PHE   297     -32.926  22.696  -8.895  1.00 10.00      A   
ATOM   2489  CE2 PHE   297     -35.280  22.938  -8.569  1.00 10.00      A   
ATOM   2490  CZ  PHE   297     -34.220  22.348  -9.228  1.00 10.00      A   
ATOM   2491  C   PHE   297     -33.882  27.142  -7.762  1.00 10.00      A   
ATOM   2492  O   PHE   297     -33.468  27.235  -8.921  1.00 10.00      A   
ATOM   2493  N   TYR   298     -35.099  27.530  -7.402  1.00 10.00      A   
ATOM   2494  HN  TYR   298     -35.361  27.481  -6.452  1.00 10.00      A   
ATOM   2495  CA  TYR   298     -36.061  28.024  -8.382  1.00 10.00      A   
ATOM   2496  CB  TYR   298     -37.497  27.996  -7.829  1.00 10.00      A   
ATOM   2497  CG  TYR   298     -38.075  29.338  -7.425  1.00 10.00      A   
ATOM   2498  CD1 TYR   298     -37.793  29.899  -6.187  1.00 10.00      A   
ATOM   2499  CD2 TYR   298     -38.914  30.038  -8.284  1.00 10.00      A   
ATOM   2500  CE1 TYR   298     -38.327  31.119  -5.816  1.00 10.00      A   
ATOM   2501  CE2 TYR   298     -39.451  31.260  -7.923  1.00 10.00      A   
ATOM   2502  CZ  TYR   298     -39.155  31.795  -6.688  1.00 10.00      A   
ATOM   2503  OH  TYR   298     -39.691  33.011  -6.322  1.00 10.00      A   
ATOM   2504  HH  TYR   298     -40.655  32.940  -6.285  1.00 10.00      A   
ATOM   2505  C   TYR   298     -35.693  29.386  -8.972  1.00 10.00      A   
ATOM   2506  O   TYR   298     -36.073  29.701 -10.100  1.00 10.00      A   
ATOM   2507  N   ALA   299     -34.936  30.182  -8.230  1.00 10.00      A   
ATOM   2508  HN  ALA   299     -34.636  29.879  -7.346  1.00 10.00      A   
ATOM   2509  CA  ALA   299     -34.553  31.505  -8.703  1.00 10.00      A   
ATOM   2510  CB  ALA   299     -34.704  32.534  -7.591  1.00 10.00      A   
ATOM   2511  C   ALA   299     -33.140  31.543  -9.281  1.00 10.00      A   
ATOM   2512  O   ALA   299     -32.612  32.618  -9.558  1.00 10.00      A   
ATOM   2513  N   HIS   300     -32.524  30.384  -9.476  1.00 10.00      A   
ATOM   2514  HN  HIS   300     -32.986  29.548  -9.253  1.00 10.00      A   
ATOM   2515  CA  HIS   300     -31.167  30.341 -10.020  1.00 10.00      A   
ATOM   2516  CB  HIS   300     -30.114  30.287  -8.905  1.00 10.00      A   
ATOM   2517  CG  HIS   300     -29.726  31.631  -8.366  1.00 10.00      A   
ATOM   2518  ND1 HIS   300     -30.206  32.138  -7.174  1.00 10.00      A   
ATOM   2519  HD1 HIS   300     -30.836  31.690  -6.566  1.00 10.00      A   
ATOM   2520  CD2 HIS   300     -28.892  32.576  -8.865  1.00 10.00      A   
ATOM   2521  CE1 HIS   300     -29.685  33.334  -6.968  1.00 10.00      A   
ATOM   2522  NE2 HIS   300     -28.886  33.620  -7.977  1.00 10.00      A   
ATOM   2523  HE2 HIS   300     -28.355  34.444  -8.063  1.00 10.00      A   
ATOM   2524  C   HIS   300     -30.953  29.198 -11.008  1.00 10.00      A   
ATOM   2525  O   HIS   300     -30.494  29.419 -12.126  1.00 10.00      A   
ATOM   2526  N   ILE   301     -31.299  27.983 -10.605  1.00 10.00      A   
ATOM   2527  HN  ILE   301     -31.700  27.866  -9.718  1.00 10.00      A   
ATOM   2528  CA  ILE   301     -31.106  26.815 -11.463  1.00 10.00      A   
ATOM   2529  CB  ILE   301     -31.009  25.512 -10.637  1.00 10.00      A   
ATOM   2530  CG1 ILE   301     -29.958  25.651  -9.527  1.00 10.00      A   
ATOM   2531  CG2 ILE   301     -30.688  24.323 -11.533  1.00 10.00      A   
ATOM   2532  CD1 ILE   301     -28.553  25.919 -10.028  1.00 10.00      A   
ATOM   2533  C   ILE   301     -32.214  26.690 -12.510  1.00 10.00      A   
ATOM   2534  O   ILE   301     -31.945  26.395 -13.673  1.00 10.00      A   
ATOM   2535  N   ILE   302     -33.451  26.932 -12.089  1.00 10.00      A   
ATOM   2536  HN  ILE   302     -33.590  27.174 -11.147  1.00 10.00      A   
ATOM   2537  CA  ILE   302     -34.619  26.843 -12.979  1.00 10.00      A   
ATOM   2538  CB  ILE   302     -35.927  27.286 -12.276  1.00 10.00      A   
ATOM   2539  CG1 ILE   302     -36.340  26.258 -11.217  1.00 10.00      A   
ATOM   2540  CG2 ILE   302     -37.056  27.512 -13.274  1.00 10.00      A   
ATOM   2541  CD1 ILE   302     -36.688  24.894 -11.777  1.00 10.00      A   
ATOM   2542  C   ILE   302     -34.439  27.575 -14.327  1.00 10.00      A   
ATOM   2543  O   ILE   302     -34.675  26.981 -15.383  1.00 10.00      A   
ATOM   2544  N   PRO   303     -34.029  28.865 -14.324  1.00 10.00      A   
ATOM   2545  CA  PRO   303     -33.827  29.636 -15.565  1.00 10.00      A   
ATOM   2546  CB  PRO   303     -33.230  30.957 -15.074  1.00 10.00      A   
ATOM   2547  CG  PRO   303     -33.721  31.089 -13.675  1.00 10.00      A   
ATOM   2548  CD  PRO   303     -33.774  29.692 -13.127  1.00 10.00      A   
ATOM   2549  C   PRO   303     -32.873  28.961 -16.559  1.00 10.00      A   
ATOM   2550  O   PRO   303     -32.949  29.205 -17.764  1.00 10.00      A   
ATOM   2551  N   PHE   304     -31.991  28.100 -16.061  1.00 10.00      A   
ATOM   2552  HN  PHE   304     -31.988  27.923 -15.095  1.00 10.00      A   
ATOM   2553  CA  PHE   304     -31.031  27.406 -16.919  1.00 10.00      A   
ATOM   2554  CB  PHE   304     -29.638  27.393 -16.283  1.00 10.00      A   
ATOM   2555  CG  PHE   304     -28.943  28.724 -16.313  1.00 10.00      A   
ATOM   2556  CD1 PHE   304     -28.305  29.163 -17.463  1.00 10.00      A   
ATOM   2557  CD2 PHE   304     -28.927  29.535 -15.191  1.00 10.00      A   
ATOM   2558  CE1 PHE   304     -27.664  30.388 -17.491  1.00 10.00      A   
ATOM   2559  CE2 PHE   304     -28.289  30.759 -15.213  1.00 10.00      A   
ATOM   2560  CZ  PHE   304     -27.656  31.187 -16.364  1.00 10.00      A   
ATOM   2561  C   PHE   304     -31.472  25.981 -17.248  1.00 10.00      A   
ATOM   2562  O   PHE   304     -30.785  25.259 -17.973  1.00 10.00      A   
ATOM   2563  N   LEU   305     -32.616  25.576 -16.717  1.00 10.00      A   
ATOM   2564  HN  LEU   305     -33.122  26.189 -16.137  1.00 10.00      A   
ATOM   2565  CA  LEU   305     -33.134  24.237 -16.968  1.00 10.00      A   
ATOM   2566  CB  LEU   305     -33.873  23.700 -15.740  1.00 10.00      A   
ATOM   2567  CG  LEU   305     -33.022  23.446 -14.493  1.00 10.00      A   
ATOM   2568  CD1 LEU   305     -33.875  22.885 -13.365  1.00 10.00      A   
ATOM   2569  CD2 LEU   305     -31.862  22.514 -14.809  1.00 10.00      A   
ATOM   2570  C   LEU   305     -34.052  24.220 -18.187  1.00 10.00      A   
ATOM   2571  O   LEU   305     -34.363  23.160 -18.728  1.00 10.00      A   
ATOM   2572  N   GLY   306     -34.473  25.400 -18.615  1.00 10.00      A   
ATOM   2573  HN  GLY   306     -34.182  26.209 -18.154  1.00 10.00      A   
ATOM   2574  CA  GLY   306     -35.349  25.509 -19.759  1.00 10.00      A   
ATOM   2575  C   GLY   306     -35.403  26.927 -20.279  1.00 10.00      A   
ATOM   2576  O   GLY   306     -34.669  27.242 -21.244  1.00 10.00      A   
ATOM   2577  OXT GLY   306     -36.157  27.744 -19.705  1.00 10.00      A   
ATOM   2578  N   PRO    30     -43.761 -22.419  28.185  1.00 10.00      B   
ATOM   2579  HT1 PRO    30     -44.362 -21.741  27.688  1.00 10.00      B   
ATOM   2580  HT2 PRO    30     -43.955 -22.217  29.196  1.00 10.00      B   
ATOM   2581  CA  PRO    30     -42.376 -21.950  27.971  1.00 10.00      B   
ATOM   2582  CB  PRO    30     -41.479 -23.151  27.704  1.00 10.00      B   
ATOM   2583  CG  PRO    30     -42.381 -24.316  27.922  1.00 10.00      B   
ATOM   2584  CD  PRO    30     -43.791 -23.814  27.714  1.00 10.00      B   
ATOM   2585  C   PRO    30     -42.319 -20.982  26.797  1.00 10.00      B   
ATOM   2586  O   PRO    30     -42.902 -21.237  25.743  1.00 10.00      B   
ATOM   2587  N   ALA    31     -41.624 -19.868  26.982  1.00 10.00      B   
ATOM   2588  HN  ALA    31     -41.181 -19.715  27.847  1.00 10.00      B   
ATOM   2589  CA  ALA    31     -41.494 -18.867  25.934  1.00 10.00      B   
ATOM   2590  CB  ALA    31     -41.312 -17.487  26.548  1.00 10.00      B   
ATOM   2591  C   ALA    31     -40.322 -19.196  25.013  1.00 10.00      B   
ATOM   2592  O   ALA    31     -39.316 -19.754  25.460  1.00 10.00      B   
ATOM   2593  N   PRO    32     -40.449 -18.878  23.714  1.00 10.00      B   
ATOM   2594  CA  PRO    32     -39.391 -19.126  22.726  1.00 10.00      B   
ATOM   2595  CB  PRO    32     -39.986 -18.596  21.416  1.00 10.00      B   
ATOM   2596  CG  PRO    32     -41.456 -18.569  21.644  1.00 10.00      B   
ATOM   2597  CD  PRO    32     -41.637 -18.262  23.100  1.00 10.00      B   
ATOM   2598  C   PRO    32     -38.116 -18.356  23.064  1.00 10.00      B   
ATOM   2599  O   PRO    32     -38.174 -17.244  23.597  1.00 10.00      B   
ATOM   2600  N   LEU    33     -36.975 -18.944  22.740  1.00 10.00      B   
ATOM   2601  HN  LEU    33     -36.997 -19.810  22.282  1.00 10.00      B   
ATOM   2602  CA  LEU    33     -35.690 -18.322  23.020  1.00 10.00      B   
ATOM   2603  CB  LEU    33     -34.587 -19.381  23.101  1.00 10.00      B   
ATOM   2604  CG  LEU    33     -34.823 -20.528  24.089  1.00 10.00      B   
ATOM   2605  CD1 LEU    33     -33.717 -21.564  23.983  1.00 10.00      B   
ATOM   2606  CD2 LEU    33     -34.942 -20.006  25.514  1.00 10.00      B   
ATOM   2607  C   LEU    33     -35.347 -17.278  21.962  1.00 10.00      B   
ATOM   2608  O   LEU    33     -35.456 -17.542  20.762  1.00 10.00      B   
ATOM   2609  N   PRO    34     -34.944 -16.074  22.401  1.00 10.00      B   
ATOM   2610  CA  PRO    34     -34.583 -14.974  21.498  1.00 10.00      B   
ATOM   2611  CB  PRO    34     -34.132 -13.858  22.449  1.00 10.00      B   
ATOM   2612  CG  PRO    34     -34.771 -14.188  23.753  1.00 10.00      B   
ATOM   2613  CD  PRO    34     -34.814 -15.688  23.816  1.00 10.00      B   
ATOM   2614  C   PRO    34     -33.442 -15.357  20.558  1.00 10.00      B   
ATOM   2615  O   PRO    34     -32.436 -15.934  20.984  1.00 10.00      B   
ATOM   2616  N   LEU    35     -33.605 -15.031  19.284  1.00 10.00      B   
ATOM   2617  HN  LEU    35     -34.421 -14.555  19.011  1.00 10.00      B   
ATOM   2618  CA  LEU    35     -32.602 -15.346  18.282  1.00 10.00      B   
ATOM   2619  CB  LEU    35     -33.238 -16.106  17.114  1.00 10.00      B   
ATOM   2620  CG  LEU    35     -32.281 -16.601  16.024  1.00 10.00      B   
ATOM   2621  CD1 LEU    35     -31.321 -17.646  16.574  1.00 10.00      B   
ATOM   2622  CD2 LEU    35     -33.060 -17.156  14.841  1.00 10.00      B   
ATOM   2623  C   LEU    35     -31.912 -14.079  17.784  1.00 10.00      B   
ATOM   2624  O   LEU    35     -32.560 -13.167  17.266  1.00 10.00      B   
ATOM   2625  N   VAL    36     -30.602 -14.024  17.959  1.00 10.00      B   
ATOM   2626  HN  VAL    36     -30.147 -14.782  18.393  1.00 10.00      B   
ATOM   2627  CA  VAL    36     -29.814 -12.876  17.522  1.00 10.00      B   
ATOM   2628  CB  VAL    36     -28.646 -12.593  18.492  1.00 10.00      B   
ATOM   2629  CG1 VAL    36     -27.914 -11.320  18.097  1.00 10.00      B   
ATOM   2630  CG2 VAL    36     -29.150 -12.496  19.924  1.00 10.00      B   
ATOM   2631  C   VAL    36     -29.252 -13.135  16.126  1.00 10.00      B   
ATOM   2632  O   VAL    36     -28.425 -14.029  15.943  1.00 10.00      B   
ATOM   2633  N   ILE    37     -29.703 -12.362  15.146  1.00 10.00      B   
ATOM   2634  HN  ILE    37     -30.355 -11.655  15.351  1.00 10.00      B   
ATOM   2635  CA  ILE    37     -29.247 -12.536  13.772  1.00 10.00      B   
ATOM   2636  CB  ILE    37     -30.427 -12.535  12.772  1.00 10.00      B   
ATOM   2637  CG1 ILE    37     -31.326 -13.756  13.009  1.00 10.00      B   
ATOM   2638  CG2 ILE    37     -29.924 -12.505  11.333  1.00 10.00      B   
ATOM   2639  CD1 ILE    37     -32.447 -13.903  12.002  1.00 10.00      B   
ATOM   2640  C   ILE    37     -28.222 -11.477  13.366  1.00 10.00      B   
ATOM   2641  O   ILE    37     -28.500 -10.275  13.401  1.00 10.00      B   
ATOM   2642  N   TRP    38     -27.037 -11.937  12.985  1.00 10.00      B   
ATOM   2643  HN  TRP    38     -26.876 -12.904  12.995  1.00 10.00      B   
ATOM   2644  CA  TRP    38     -25.969 -11.053  12.543  1.00 10.00      B   
ATOM   2645  CB  TRP    38     -24.705 -11.271  13.385  1.00 10.00      B   
ATOM   2646  CG  TRP    38     -23.687 -10.168  13.279  1.00 10.00      B   
ATOM   2647  CD1 TRP    38     -23.607  -9.207  12.313  1.00 10.00      B   
ATOM   2648  CD2 TRP    38     -22.597  -9.919  14.177  1.00 10.00      B   
ATOM   2649  NE1 TRP    38     -22.539  -8.379  12.550  1.00 10.00      B   
ATOM   2650  HE1 TRP    38     -22.274  -7.613  11.993  1.00 10.00      B   
ATOM   2651  CE2 TRP    38     -21.903  -8.793  13.689  1.00 10.00      B   
ATOM   2652  CE3 TRP    38     -22.140 -10.535  15.345  1.00 10.00      B   
ATOM   2653  CZ2 TRP    38     -20.780  -8.273  14.327  1.00 10.00      B   
ATOM   2654  CZ3 TRP    38     -21.027 -10.019  15.977  1.00 10.00      B   
ATOM   2655  CH2 TRP    38     -20.358  -8.899  15.467  1.00 10.00      B   
ATOM   2656  C   TRP    38     -25.678 -11.320  11.068  1.00 10.00      B   
ATOM   2657  O   TRP    38     -25.302 -12.434  10.692  1.00 10.00      B   
ATOM   2658  N   HIS    39     -25.873 -10.303  10.238  1.00 10.00      B   
ATOM   2659  HN  HIS    39     -26.178  -9.447  10.599  1.00 10.00      B   
ATOM   2660  CA  HIS    39     -25.638 -10.427   8.804  1.00 10.00      B   
ATOM   2661  CB  HIS    39     -26.407  -9.349   8.019  1.00 10.00      B   
ATOM   2662  CG  HIS    39     -25.783  -7.978   8.022  1.00 10.00      B   
ATOM   2663  ND1 HIS    39     -24.805  -7.589   7.131  1.00 10.00      B   
ATOM   2664  HD1 HIS    39     -24.398  -8.155   6.435  1.00 10.00      B   
ATOM   2665  CD2 HIS    39     -26.025  -6.896   8.801  1.00 10.00      B   
ATOM   2666  CE1 HIS    39     -24.478  -6.332   7.362  1.00 10.00      B   
ATOM   2667  NE2 HIS    39     -25.203  -5.890   8.365  1.00 10.00      B   
ATOM   2668  HE2 HIS    39     -25.177  -4.962   8.721  1.00 10.00      B   
ATOM   2669  C   HIS    39     -24.149 -10.373   8.481  1.00 10.00      B   
ATOM   2670  O   HIS    39     -23.347  -9.888   9.278  1.00 10.00      B   
ATOM   2671  N   GLY    40     -23.790 -10.868   7.309  1.00 10.00      B   
ATOM   2672  HN  GLY    40     -24.476 -11.243   6.717  1.00 10.00      B   
ATOM   2673  CA  GLY    40     -22.404 -10.861   6.891  1.00 10.00      B   
ATOM   2674  C   GLY    40     -22.101  -9.704   5.963  1.00 10.00      B   
ATOM   2675  O   GLY    40     -23.012  -8.971   5.569  1.00 10.00      B   
ATOM   2676  N   GLY    42     -21.516  -8.475   2.465  1.00 10.00      B   
ATOM   2677  HN  GLY    42     -21.449  -9.254   3.059  1.00 10.00      B   
ATOM   2678  CA  GLY    42     -22.262  -8.585   1.226  1.00 10.00      B   
ATOM   2679  C   GLY    42     -23.754  -8.683   1.464  1.00 10.00      B   
ATOM   2680  O   GLY    42     -24.455  -9.421   0.766  1.00 10.00      B   
ATOM   2681  N   ASP    43     -24.236  -7.957   2.464  1.00 10.00      B   
ATOM   2682  HN  ASP    43     -23.622  -7.404   2.993  1.00 10.00      B   
ATOM   2683  CA  ASP    43     -25.654  -7.959   2.800  1.00 10.00      B   
ATOM   2684  CB  ASP    43     -26.034  -9.262   3.509  1.00 10.00      B   
ATOM   2685  CG  ASP    43     -27.531  -9.495   3.567  1.00 10.00      B   
ATOM   2686  OD1 ASP    43     -28.273  -8.861   2.790  1.00 10.00      B   
ATOM   2687  OD2 ASP    43     -27.970 -10.331   4.384  1.00 10.00      B   
ATOM   2688  C   ASP    43     -25.987  -6.772   3.689  1.00 10.00      B   
ATOM   2689  O   ASP    43     -25.093  -6.157   4.272  1.00 10.00      B   
ATOM   2690  N   SER    44     -27.266  -6.456   3.790  1.00 10.00      B   
ATOM   2691  HN  SER    44     -27.930  -6.992   3.299  1.00 10.00      B   
ATOM   2692  CA  SER    44     -27.720  -5.345   4.606  1.00 10.00      B   
ATOM   2693  CB  SER    44     -28.810  -4.582   3.851  1.00 10.00      B   
ATOM   2694  OG  SER    44     -28.724  -4.819   2.452  1.00 10.00      B   
ATOM   2695  HG  SER    44     -28.808  -3.982   1.979  1.00 10.00      B   
ATOM   2696  C   SER    44     -28.268  -5.857   5.939  1.00 10.00      B   
ATOM   2697  O   SER    44     -28.315  -7.067   6.175  1.00 10.00      B   
ATOM   2698  N   CYS    45     -28.662  -4.941   6.812  1.00 10.00      B   
ATOM   2699  HN  CYS    45     -28.560  -3.991   6.587  1.00 10.00      B   
ATOM   2700  CA  CYS    45     -29.223  -5.308   8.105  1.00 10.00      B   
ATOM   2701  C   CYS    45     -30.628  -5.808   7.920  1.00 10.00      B   
ATOM   2702  O   CYS    45     -31.052  -6.809   8.498  1.00 10.00      B   
ATOM   2703  CB  CYS    45     -29.339  -4.056   9.000  1.00 10.00      B   
ATOM   2704  SG  CYS    45     -30.661  -2.858   8.506  1.00 10.00      B   
ATOM   2705  N   CYS    46     -31.323  -5.098   7.067  1.00 10.00      B   
ATOM   2706  HN  CYS    46     -30.872  -4.386   6.569  1.00 10.00      B   
ATOM   2707  CA  CYS    46     -32.711  -5.308   6.841  1.00 10.00      B   
ATOM   2708  C   CYS    46     -33.015  -5.236   5.349  1.00 10.00      B   
ATOM   2709  O   CYS    46     -33.483  -4.219   4.833  1.00 10.00      B   
ATOM   2710  CB  CYS    46     -33.386  -4.169   7.608  1.00 10.00      B   
ATOM   2711  SG  CYS    46     -32.457  -3.655   9.128  1.00 10.00      B   
ATOM   2712  N   ASN    47     -32.720  -6.326   4.661  1.00 10.00      B   
ATOM   2713  HN  ASN    47     -32.365  -7.105   5.140  1.00 10.00      B   
ATOM   2714  CA  ASN    47     -32.929  -6.419   3.224  1.00 10.00      B   
ATOM   2715  CB  ASN    47     -31.697  -7.058   2.573  1.00 10.00      B   
ATOM   2716  CG  ASN    47     -31.624  -6.845   1.073  1.00 10.00      B   
ATOM   2717  OD1 ASN    47     -32.520  -7.246   0.325  1.00 10.00      B   
ATOM   2718  ND2 ASN    47     -30.553  -6.214   0.627  1.00 10.00      B   
ATOM   2719 HD21 ASN    47     -29.876  -5.922   1.282  1.00 10.00      B   
ATOM   2720 HD22 ASN    47     -30.467  -6.067  -0.339  1.00 10.00      B   
ATOM   2721  C   ASN    47     -34.166  -7.262   2.932  1.00 10.00      B   
ATOM   2722  O   ASN    47     -34.328  -8.336   3.500  1.00 10.00      B   
ATOM   2723  N   PRO    48     -35.059  -6.786   2.048  1.00 10.00      B   
ATOM   2724  CA  PRO    48     -36.288  -7.512   1.682  1.00 10.00      B   
ATOM   2725  CB  PRO    48     -36.878  -6.657   0.556  1.00 10.00      B   
ATOM   2726  CG  PRO    48     -36.346  -5.290   0.806  1.00 10.00      B   
ATOM   2727  CD  PRO    48     -34.962  -5.487   1.353  1.00 10.00      B   
ATOM   2728  C   PRO    48     -36.012  -8.933   1.175  1.00 10.00      B   
ATOM   2729  O   PRO    48     -36.886  -9.803   1.225  1.00 10.00      B   
ATOM   2730  N   LEU    49     -34.796  -9.160   0.691  1.00 10.00      B   
ATOM   2731  HN  LEU    49     -34.143  -8.427   0.675  1.00 10.00      B   
ATOM   2732  CA  LEU    49     -34.406 -10.467   0.184  1.00 10.00      B   
ATOM   2733  CB  LEU    49     -33.280 -10.324  -0.844  1.00 10.00      B   
ATOM   2734  CG  LEU    49     -33.549  -9.386  -2.025  1.00 10.00      B   
ATOM   2735  CD1 LEU    49     -32.267  -9.126  -2.803  1.00 10.00      B   
ATOM   2736  CD2 LEU    49     -34.619  -9.966  -2.936  1.00 10.00      B   
ATOM   2737  C   LEU    49     -33.954 -11.378   1.324  1.00 10.00      B   
ATOM   2738  O   LEU    49     -34.638 -12.342   1.673  1.00 10.00      B   
ATOM   2739  N   SER    50     -32.810 -11.044   1.912  1.00 10.00      B   
ATOM   2740  HN  SER    50     -32.328 -10.251   1.596  1.00 10.00      B   
ATOM   2741  CA  SER    50     -32.230 -11.820   3.003  1.00 10.00      B   
ATOM   2742  CB  SER    50     -30.857 -11.246   3.343  1.00 10.00      B   
ATOM   2743  OG  SER    50     -30.324 -10.538   2.229  1.00 10.00      B   
ATOM   2744  HG  SER    50     -29.604  -9.953   2.532  1.00 10.00      B   
ATOM   2745  C   SER    50     -33.122 -11.826   4.247  1.00 10.00      B   
ATOM   2746  O   SER    50     -33.037 -12.731   5.081  1.00 10.00      B   
ATOM   2747  N   GLY    52     -33.993 -10.828   4.353  1.00 10.00      B   
ATOM   2748  HN  GLY    52     -34.027 -10.144   3.648  1.00 10.00      B   
ATOM   2749  CA  GLY    52     -34.887 -10.721   5.490  1.00 10.00      B   
ATOM   2750  C   GLY    52     -35.918 -11.829   5.542  1.00 10.00      B   
ATOM   2751  O   GLY    52     -36.654 -11.948   6.520  1.00 10.00      B   
ATOM   2752  N   ALA    53     -35.970 -12.646   4.492  1.00 10.00      B   
ATOM   2753  HN  ALA    53     -35.361 -12.492   3.737  1.00 10.00      B   
ATOM   2754  CA  ALA    53     -36.910 -13.758   4.431  1.00 10.00      B   
ATOM   2755  CB  ALA    53     -36.829 -14.451   3.081  1.00 10.00      B   
ATOM   2756  C   ALA    53     -36.633 -14.752   5.552  1.00 10.00      B   
ATOM   2757  O   ALA    53     -37.534 -15.449   6.020  1.00 10.00      B   
ATOM   2758  N   ILE    54     -35.379 -14.803   5.987  1.00 10.00      B   
ATOM   2759  HN  ILE    54     -34.704 -14.225   5.566  1.00 10.00      B   
ATOM   2760  CA  ILE    54     -34.978 -15.700   7.063  1.00 10.00      B   
ATOM   2761  CB  ILE    54     -33.439 -15.805   7.170  1.00 10.00      B   
ATOM   2762  CG1 ILE    54     -32.820 -16.097   5.796  1.00 10.00      B   
ATOM   2763  CG2 ILE    54     -33.034 -16.876   8.176  1.00 10.00      B   
ATOM   2764  CD1 ILE    54     -33.269 -17.405   5.178  1.00 10.00      B   
ATOM   2765  C   ILE    54     -35.554 -15.214   8.392  1.00 10.00      B   
ATOM   2766  O   ILE    54     -35.782 -15.996   9.313  1.00 10.00      B   
ATOM   2767  N   LYS    55     -35.806 -13.913   8.474  1.00 10.00      B   
ATOM   2768  HN  LYS    55     -35.619 -13.343   7.699  1.00 10.00      B   
ATOM   2769  CA  LYS    55     -36.365 -13.310   9.678  1.00 10.00      B   
ATOM   2770  CB  LYS    55     -36.110 -11.795   9.686  1.00 10.00      B   
ATOM   2771  CG  LYS    55     -36.714 -11.053  10.871  1.00 10.00      B   
ATOM   2772  CD  LYS    55     -36.426  -9.563  10.800  1.00 10.00      B   
ATOM   2773  CE  LYS    55     -37.314  -8.780  11.753  1.00 10.00      B   
ATOM   2774  NZ  LYS    55     -38.697  -8.632  11.229  1.00 10.00      B   
ATOM   2775  HZ1 LYS    55     -38.701  -8.002  10.400  1.00 10.00      B   
ATOM   2776  HZ2 LYS    55     -39.316  -8.227  11.959  1.00 10.00      B   
ATOM   2777  HZ3 LYS    55     -39.076  -9.558  10.949  1.00 10.00      B   
ATOM   2778  C   LYS    55     -37.861 -13.597   9.757  1.00 10.00      B   
ATOM   2779  O   LYS    55     -38.477 -13.487  10.819  1.00 10.00      B   
ATOM   2780  N   LYS    56     -38.436 -13.994   8.630  1.00 10.00      B   
ATOM   2781  HN  LYS    56     -37.886 -14.085   7.823  1.00 10.00      B   
ATOM   2782  CA  LYS    56     -39.857 -14.301   8.555  1.00 10.00      B   
ATOM   2783  CB  LYS    56     -40.366 -14.105   7.125  1.00 10.00      B   
ATOM   2784  CG  LYS    56     -40.208 -12.683   6.604  1.00 10.00      B   
ATOM   2785  CD  LYS    56     -40.840 -12.515   5.232  1.00 10.00      B   
ATOM   2786  CE  LYS    56     -42.338 -12.761   5.278  1.00 10.00      B   
ATOM   2787  NZ  LYS    56     -43.007 -12.316   4.032  1.00 10.00      B   
ATOM   2788  HZ1 LYS    56     -42.590 -12.796   3.209  1.00 10.00      B   
ATOM   2789  HZ2 LYS    56     -42.898 -11.289   3.912  1.00 10.00      B   
ATOM   2790  HZ3 LYS    56     -44.021 -12.542   4.073  1.00 10.00      B   
ATOM   2791  C   LYS    56     -40.143 -15.721   9.043  1.00 10.00      B   
ATOM   2792  O   LYS    56     -40.948 -16.448   8.456  1.00 10.00      B   
ATOM   2793  N   VAL    58     -39.479 -16.106  10.128  1.00 10.00      B   
ATOM   2794  HN  VAL    58     -38.851 -15.477  10.549  1.00 10.00      B   
ATOM   2795  CA  VAL    58     -39.653 -17.427  10.716  1.00 10.00      B   
ATOM   2796  CB  VAL    58     -38.375 -17.883  11.461  1.00 10.00      B   
ATOM   2797  CG1 VAL    58     -38.197 -17.134  12.775  1.00 10.00      B   
ATOM   2798  CG2 VAL    58     -38.362 -19.389  11.675  1.00 10.00      B   
ATOM   2799  C   VAL    58     -40.846 -17.417  11.671  1.00 10.00      B   
ATOM   2800  O   VAL    58     -41.245 -18.452  12.212  1.00 10.00      B   
ATOM   2801  N   GLU    59     -41.433 -16.232  11.839  1.00 10.00      B   
ATOM   2802  HN  GLU    59     -41.088 -15.458  11.348  1.00 10.00      B   
ATOM   2803  CA  GLU    59     -42.582 -16.055  12.718  1.00 10.00      B   
ATOM   2804  CB  GLU    59     -42.882 -14.570  12.977  1.00 10.00      B   
ATOM   2805  CG  GLU    59     -42.011 -13.589  12.204  1.00 10.00      B   
ATOM   2806  CD  GLU    59     -42.636 -13.161  10.893  1.00 10.00      B   
ATOM   2807  OE1 GLU    59     -42.881 -14.034  10.035  1.00 10.00      B   
ATOM   2808  OE2 GLU    59     -42.875 -11.944  10.715  1.00 10.00      B   
ATOM   2809  C   GLU    59     -43.803 -16.777  12.161  1.00 10.00      B   
ATOM   2810  O   GLU    59     -44.793 -16.982  12.864  1.00 10.00      B   
ATOM   2811  N   LYS    60     -43.726 -17.156  10.888  1.00 10.00      B   
ATOM   2812  HN  LYS    60     -42.928 -16.926  10.370  1.00 10.00      B   
ATOM   2813  CA  LYS    60     -44.802 -17.886  10.243  1.00 10.00      B   
ATOM   2814  CB  LYS    60     -44.571 -17.960   8.732  1.00 10.00      B   
ATOM   2815  CG  LYS    60     -45.738 -18.556   7.958  1.00 10.00      B   
ATOM   2816  CD  LYS    60     -45.515 -18.470   6.459  1.00 10.00      B   
ATOM   2817  CE  LYS    60     -46.787 -18.780   5.687  1.00 10.00      B   
ATOM   2818  NZ  LYS    60     -46.657 -18.426   4.249  1.00 10.00      B   
ATOM   2819  HZ1 LYS    60     -47.575 -18.520   3.770  1.00 10.00      B   
ATOM   2820  HZ2 LYS    60     -45.970 -19.052   3.784  1.00 10.00      B   
ATOM   2821  HZ3 LYS    60     -46.331 -17.444   4.153  1.00 10.00      B   
ATOM   2822  C   LYS    60     -44.872 -19.290  10.833  1.00 10.00      B   
ATOM   2823  O   LYS    60     -45.956 -19.826  11.072  1.00 10.00      B   
ATOM   2824  N   LYS    61     -43.704 -19.869  11.087  1.00 10.00      B   
ATOM   2825  HN  LYS    61     -42.876 -19.383  10.884  1.00 10.00      B   
ATOM   2826  CA  LYS    61     -43.620 -21.200  11.665  1.00 10.00      B   
ATOM   2827  CB  LYS    61     -42.339 -21.906  11.211  1.00 10.00      B   
ATOM   2828  CG  LYS    61     -42.332 -22.303   9.743  1.00 10.00      B   
ATOM   2829  CD  LYS    61     -43.378 -23.368   9.445  1.00 10.00      B   
ATOM   2830  CE  LYS    61     -43.055 -24.680  10.145  1.00 10.00      B   
ATOM   2831  NZ  LYS    61     -44.071 -25.724   9.858  1.00 10.00      B   
ATOM   2832  HZ1 LYS    61     -43.758 -26.320   9.065  1.00 10.00      B   
ATOM   2833  HZ2 LYS    61     -44.978 -25.284   9.606  1.00 10.00      B   
ATOM   2834  HZ3 LYS    61     -44.215 -26.328  10.694  1.00 10.00      B   
ATOM   2835  C   LYS    61     -43.662 -21.121  13.186  1.00 10.00      B   
ATOM   2836  O   LYS    61     -44.339 -21.914  13.839  1.00 10.00      B   
ATOM   2837  N   ILE    62     -42.941 -20.154  13.739  1.00 10.00      B   
ATOM   2838  HN  ILE    62     -42.425 -19.548  13.160  1.00 10.00      B   
ATOM   2839  CA  ILE    62     -42.893 -19.958  15.183  1.00 10.00      B   
ATOM   2840  CB  ILE    62     -41.450 -20.057  15.721  1.00 10.00      B   
ATOM   2841  CG1 ILE    62     -40.737 -21.279  15.131  1.00 10.00      B   
ATOM   2842  CG2 ILE    62     -41.455 -20.126  17.243  1.00 10.00      B   
ATOM   2843  CD1 ILE    62     -39.236 -21.265  15.327  1.00 10.00      B   
ATOM   2844  C   ILE    62     -43.467 -18.590  15.546  1.00 10.00      B   
ATOM   2845  O   ILE    62     -42.774 -17.576  15.470  1.00 10.00      B   
ATOM   2846  N   PRO    63     -44.747 -18.543  15.933  1.00 10.00      B   
ATOM   2847  CA  PRO    63     -45.420 -17.296  16.296  1.00 10.00      B   
ATOM   2848  CB  PRO    63     -46.913 -17.667  16.277  1.00 10.00      B   
ATOM   2849  CG  PRO    63     -46.984 -19.070  15.760  1.00 10.00      B   
ATOM   2850  CD  PRO    63     -45.650 -19.692  16.046  1.00 10.00      B   
ATOM   2851  C   PRO    63     -45.020 -16.798  17.685  1.00 10.00      B   
ATOM   2852  O   PRO    63     -44.835 -17.589  18.613  1.00 10.00      B   
ATOM   2853  N   GLY    64     -44.881 -15.484  17.814  1.00 10.00      B   
ATOM   2854  HN  GLY    64     -45.030 -14.909  17.034  1.00 10.00      B   
ATOM   2855  CA  GLY    64     -44.519 -14.889  19.087  1.00 10.00      B   
ATOM   2856  C   GLY    64     -43.060 -15.088  19.443  1.00 10.00      B   
ATOM   2857  O   GLY    64     -42.726 -15.357  20.599  1.00 10.00      B   
ATOM   2858  N   ILE    65     -42.189 -14.955  18.457  1.00 10.00      B   
ATOM   2859  HN  ILE    65     -42.513 -14.735  17.557  1.00 10.00      B   
ATOM   2860  CA  ILE    65     -40.760 -15.124  18.680  1.00 10.00      B   
ATOM   2861  CB  ILE    65     -40.154 -16.187  17.731  1.00 10.00      B   
ATOM   2862  CG1 ILE    65     -38.723 -16.546  18.150  1.00 10.00      B   
ATOM   2863  CG2 ILE    65     -40.200 -15.718  16.282  1.00 10.00      B   
ATOM   2864  CD1 ILE    65     -38.141 -17.729  17.405  1.00 10.00      B   
ATOM   2865  C   ILE    65     -40.024 -13.793  18.530  1.00 10.00      B   
ATOM   2866  O   ILE    65     -40.439 -12.927  17.757  1.00 10.00      B   
ATOM   2867  N   TYR    66     -38.956 -13.616  19.294  1.00 10.00      B   
ATOM   2868  HN  TYR    66     -38.688 -14.329  19.912  1.00 10.00      B   
ATOM   2869  CA  TYR    66     -38.168 -12.393  19.235  1.00 10.00      B   
ATOM   2870  CB  TYR    66     -37.696 -11.991  20.638  1.00 10.00      B   
ATOM   2871  CG  TYR    66     -36.863 -10.727  20.679  1.00 10.00      B   
ATOM   2872  CD1 TYR    66     -37.431  -9.487  20.415  1.00 10.00      B   
ATOM   2873  CD2 TYR    66     -35.510 -10.775  20.986  1.00 10.00      B   
ATOM   2874  CE1 TYR    66     -36.673  -8.331  20.455  1.00 10.00      B   
ATOM   2875  CE2 TYR    66     -34.744  -9.626  21.028  1.00 10.00      B   
ATOM   2876  CZ  TYR    66     -35.331  -8.407  20.762  1.00 10.00      B   
ATOM   2877  OH  TYR    66     -34.572  -7.259  20.805  1.00 10.00      B   
ATOM   2878  HH  TYR    66     -34.818  -6.751  21.589  1.00 10.00      B   
ATOM   2879  C   TYR    66     -36.978 -12.577  18.301  1.00 10.00      B   
ATOM   2880  O   TYR    66     -35.986 -13.218  18.660  1.00 10.00      B   
ATOM   2881  N   VAL    67     -37.090 -12.034  17.095  1.00 10.00      B   
ATOM   2882  HN  VAL    67     -37.906 -11.538  16.867  1.00 10.00      B   
ATOM   2883  CA  VAL    67     -36.028 -12.142  16.101  1.00 10.00      B   
ATOM   2884  CB  VAL    67     -36.418 -13.106  14.955  1.00 10.00      B   
ATOM   2885  CG1 VAL    67     -35.328 -13.160  13.895  1.00 10.00      B   
ATOM   2886  CG2 VAL    67     -36.703 -14.499  15.492  1.00 10.00      B   
ATOM   2887  C   VAL    67     -35.705 -10.769  15.515  1.00 10.00      B   
ATOM   2888  O   VAL    67     -36.509 -10.188  14.782  1.00 10.00      B   
ATOM   2889  N   LEU    68     -34.536 -10.251  15.848  1.00 10.00      B   
ATOM   2890  HN  LEU    68     -33.938 -10.752  16.443  1.00 10.00      B   
ATOM   2891  CA  LEU    68     -34.113  -8.956  15.346  1.00 10.00      B   
ATOM   2892  CB  LEU    68     -34.058  -7.926  16.479  1.00 10.00      B   
ATOM   2893  CG  LEU    68     -33.921  -6.459  16.059  1.00 10.00      B   
ATOM   2894  CD1 LEU    68     -35.110  -6.024  15.214  1.00 10.00      B   
ATOM   2895  CD2 LEU    68     -33.771  -5.564  17.279  1.00 10.00      B   
ATOM   2896  C   LEU    68     -32.760  -9.073  14.655  1.00 10.00      B   
ATOM   2897  O   LEU    68     -31.936  -9.915  15.017  1.00 10.00      B   
ATOM   2898  N   SER    69     -32.551  -8.247  13.644  1.00 10.00      B   
ATOM   2899  HN  SER    69     -33.252  -7.613  13.393  1.00 10.00      B   
ATOM   2900  CA  SER    69     -31.304  -8.251  12.897  1.00 10.00      B   
ATOM   2901  CB  SER    69     -31.595  -8.005  11.417  1.00 10.00      B   
ATOM   2902  OG  SER    69     -32.879  -8.495  11.068  1.00 10.00      B   
ATOM   2903  HG  SER    69     -32.912  -9.444  11.225  1.00 10.00      B   
ATOM   2904  C   SER    69     -30.365  -7.174  13.427  1.00 10.00      B   
ATOM   2905  O   SER    69     -30.772  -6.028  13.623  1.00 10.00      B   
ATOM   2906  N   LEU    70     -29.117  -7.545  13.675  1.00 10.00      B   
ATOM   2907  HN  LEU    70     -28.854  -8.481  13.522  1.00 10.00      B   
ATOM   2908  CA  LEU    70     -28.131  -6.604  14.180  1.00 10.00      B   
ATOM   2909  CB  LEU    70     -26.901  -7.341  14.714  1.00 10.00      B   
ATOM   2910  CG  LEU    70     -27.115  -8.198  15.964  1.00 10.00      B   
ATOM   2911  CD1 LEU    70     -25.820  -8.891  16.363  1.00 10.00      B   
ATOM   2912  CD2 LEU    70     -27.645  -7.351  17.111  1.00 10.00      B   
ATOM   2913  C   LEU    70     -27.714  -5.609  13.103  1.00 10.00      B   
ATOM   2914  O   LEU    70     -27.145  -5.990  12.078  1.00 10.00      B   
ATOM   2915  N   GLU    71     -28.015  -4.338  13.334  1.00 10.00      B   
ATOM   2916  HN  GLU    71     -28.490  -4.100  14.159  1.00 10.00      B   
ATOM   2917  CA  GLU    71     -27.654  -3.284  12.396  1.00 10.00      B   
ATOM   2918  CB  GLU    71     -28.728  -2.189  12.370  1.00 10.00      B   
ATOM   2919  CG  GLU    71     -28.486  -1.093  11.340  1.00 10.00      B   
ATOM   2920  CD  GLU    71     -29.715  -0.239  11.092  1.00 10.00      B   
ATOM   2921  OE1 GLU    71     -30.502  -0.026  12.043  1.00 10.00      B   
ATOM   2922  OE2 GLU    71     -29.903   0.220   9.946  1.00 10.00      B   
ATOM   2923  C   GLU    71     -26.300  -2.704  12.787  1.00 10.00      B   
ATOM   2924  O   GLU    71     -26.143  -2.147  13.877  1.00 10.00      B   
ATOM   2925  N   ILE    72     -25.321  -2.844  11.910  1.00 10.00      B   
ATOM   2926  HN  ILE    72     -25.504  -3.274  11.042  1.00 10.00      B   
ATOM   2927  CA  ILE    72     -23.980  -2.353  12.185  1.00 10.00      B   
ATOM   2928  CB  ILE    72     -22.898  -3.357  11.725  1.00 10.00      B   
ATOM   2929  CG1 ILE    72     -23.345  -4.800  12.004  1.00 10.00      B   
ATOM   2930  CG2 ILE    72     -21.570  -3.074  12.419  1.00 10.00      B   
ATOM   2931  CD1 ILE    72     -23.496  -5.132  13.476  1.00 10.00      B   
ATOM   2932  C   ILE    72     -23.767  -1.000  11.515  1.00 10.00      B   
ATOM   2933  O   ILE    72     -22.755  -0.755  10.863  1.00 10.00      B   
ATOM   2934  N   GLY    73     -24.737  -0.120  11.682  1.00 10.00      B   
ATOM   2935  HN  GLY    73     -25.523  -0.367  12.214  1.00 10.00      B   
ATOM   2936  CA  GLY    73     -24.657   1.197  11.096  1.00 10.00      B   
ATOM   2937  C   GLY    73     -25.852   2.026  11.484  1.00 10.00      B   
ATOM   2938  O   GLY    73     -26.554   1.687  12.440  1.00 10.00      B   
ATOM   2939  N   LYS    74     -26.086   3.109  10.764  1.00 10.00      B   
ATOM   2940  HN  LYS    74     -25.471   3.340  10.025  1.00 10.00      B   
ATOM   2941  CA  LYS    74     -27.222   3.972  11.046  1.00 10.00      B   
ATOM   2942  CB  LYS    74     -26.757   5.388  11.394  1.00 10.00      B   
ATOM   2943  CG  LYS    74     -25.858   5.451  12.620  1.00 10.00      B   
ATOM   2944  CD  LYS    74     -25.465   6.879  12.952  1.00 10.00      B   
ATOM   2945  CE  LYS    74     -24.433   6.921  14.068  1.00 10.00      B   
ATOM   2946  NZ  LYS    74     -25.012   6.542  15.384  1.00 10.00      B   
ATOM   2947  HZ1 LYS    74     -25.603   7.315  15.750  1.00 10.00      B   
ATOM   2948  HZ2 LYS    74     -24.252   6.350  16.069  1.00 10.00      B   
ATOM   2949  HZ3 LYS    74     -25.598   5.689  15.287  1.00 10.00      B   
ATOM   2950  C   LYS    74     -28.187   3.993   9.867  1.00 10.00      B   
ATOM   2951  O   LYS    74     -29.390   4.195  10.034  1.00 10.00      B   
ATOM   2952  N   THR    75     -27.654   3.771   8.675  1.00 10.00      B   
ATOM   2953  HN  THR    75     -26.684   3.601   8.607  1.00 10.00      B   
ATOM   2954  CA  THR    75     -28.458   3.763   7.463  1.00 10.00      B   
ATOM   2955  CB  THR    75     -28.307   5.093   6.700  1.00 10.00      B   
ATOM   2956  OG1 THR    75     -26.915   5.425   6.581  1.00 10.00      B   
ATOM   2957  HG1 THR    75     -26.446   5.153   7.384  1.00 10.00      B   
ATOM   2958  CG2 THR    75     -29.045   6.222   7.406  1.00 10.00      B   
ATOM   2959  C   THR    75     -28.014   2.622   6.553  1.00 10.00      B   
ATOM   2960  O   THR    75     -27.655   1.543   7.027  1.00 10.00      B   
ATOM   2961  N   LEU    76     -28.013   2.874   5.247  1.00 10.00      B   
ATOM   2962  HN  LEU    76     -28.304   3.756   4.928  1.00 10.00      B   
ATOM   2963  CA  LEU    76     -27.593   1.876   4.272  1.00 10.00      B   
ATOM   2964  CB  LEU    76     -28.057   2.279   2.868  1.00 10.00      B   
ATOM   2965  CG  LEU    76     -29.543   2.623   2.711  1.00 10.00      B   
ATOM   2966  CD1 LEU    76     -29.828   3.135   1.307  1.00 10.00      B   
ATOM   2967  CD2 LEU    76     -30.418   1.419   3.032  1.00 10.00      B   
ATOM   2968  C   LEU    76     -26.072   1.742   4.291  1.00 10.00      B   
ATOM   2969  O   LEU    76     -25.491   0.951   3.541  1.00 10.00      B   
ATOM   2970  N   GLU    78     -25.438   2.522   5.161  1.00 10.00      B   
ATOM   2971  HN  GLU    78     -25.963   3.123   5.730  1.00 10.00      B   
ATOM   2972  CA  GLU    78     -23.993   2.516   5.300  1.00 10.00      B   
ATOM   2973  CB  GLU    78     -23.500   3.860   5.866  1.00 10.00      B   
ATOM   2974  CG  GLU    78     -22.801   3.799   7.217  1.00 10.00      B   
ATOM   2975  CD  GLU    78     -23.755   3.830   8.394  1.00 10.00      B   
ATOM   2976  OE1 GLU    78     -23.269   3.886   9.543  1.00 10.00      B   
ATOM   2977  OE2 GLU    78     -24.993   3.798   8.178  1.00 10.00      B   
ATOM   2978  C   GLU    78     -23.520   1.312   6.119  1.00 10.00      B   
ATOM   2979  O   GLU    78     -22.331   1.012   6.170  1.00 10.00      B   
ATOM   2980  N   ASP    79     -24.472   0.607   6.732  1.00 10.00      B   
ATOM   2981  HN  ASP    79     -25.403   0.903   6.656  1.00 10.00      B   
ATOM   2982  CA  ASP    79     -24.168  -0.587   7.526  1.00 10.00      B   
ATOM   2983  CB  ASP    79     -25.469  -1.192   8.088  1.00 10.00      B   
ATOM   2984  CG  ASP    79     -25.519  -2.710   8.094  1.00 10.00      B   
ATOM   2985  OD1 ASP    79     -25.166  -3.326   9.126  1.00 10.00      B   
ATOM   2986  OD2 ASP    79     -25.953  -3.293   7.077  1.00 10.00      B   
ATOM   2987  C   ASP    79     -23.375  -1.598   6.691  1.00 10.00      B   
ATOM   2988  O   ASP    79     -22.579  -2.380   7.218  1.00 10.00      B   
ATOM   2989  N   VAL    80     -23.577  -1.543   5.376  1.00 10.00      B   
ATOM   2990  HN  VAL    80     -24.226  -0.898   5.028  1.00 10.00      B   
ATOM   2991  CA  VAL    80     -22.875  -2.418   4.444  1.00 10.00      B   
ATOM   2992  CB  VAL    80     -23.477  -2.327   3.021  1.00 10.00      B   
ATOM   2993  CG1 VAL    80     -22.722  -3.219   2.043  1.00 10.00      B   
ATOM   2994  CG2 VAL    80     -24.954  -2.693   3.045  1.00 10.00      B   
ATOM   2995  C   VAL    80     -21.385  -2.063   4.400  1.00 10.00      B   
ATOM   2996  O   VAL    80     -20.529  -2.948   4.416  1.00 10.00      B   
ATOM   2997  N   GLU    81     -21.077  -0.763   4.380  1.00 10.00      B   
ATOM   2998  HN  GLU    81     -21.798  -0.099   4.417  1.00 10.00      B   
ATOM   2999  CA  GLU    81     -19.687  -0.309   4.341  1.00 10.00      B   
ATOM   3000  CB  GLU    81     -19.592   1.211   4.103  1.00 10.00      B   
ATOM   3001  CG  GLU    81     -19.627   2.054   5.375  1.00 10.00      B   
ATOM   3002  CD  GLU    81     -19.434   3.536   5.132  1.00 10.00      B   
ATOM   3003  OE1 GLU    81     -20.062   4.070   4.191  1.00 10.00      B   
ATOM   3004  OE2 GLU    81     -18.656   4.175   5.891  1.00 10.00      B   
ATOM   3005  C   GLU    81     -18.990  -0.681   5.643  1.00 10.00      B   
ATOM   3006  O   GLU    81     -17.794  -0.972   5.669  1.00 10.00      B   
ATOM   3007  N   ASN    82     -19.765  -0.698   6.720  1.00 10.00      B   
ATOM   3008  HN  ASN    82     -20.717  -0.472   6.625  1.00 10.00      B   
ATOM   3009  CA  ASN    82     -19.246  -1.024   8.036  1.00 10.00      B   
ATOM   3010  CB  ASN    82     -20.199  -0.540   9.129  1.00 10.00      B   
ATOM   3011  CG  ASN    82     -20.462   0.953   9.050  1.00 10.00      B   
ATOM   3012  OD1 ASN    82     -19.635   1.715   8.542  1.00 10.00      B   
ATOM   3013  ND2 ASN    82     -21.606   1.381   9.564  1.00 10.00      B   
ATOM   3014 HD21 ASN    82     -22.210   0.715   9.966  1.00 10.00      B   
ATOM   3015 HD22 ASN    82     -21.816   2.342   9.511  1.00 10.00      B   
ATOM   3016  C   ASN    82     -18.985  -2.518   8.153  1.00 10.00      B   
ATOM   3017  O   ASN    82     -18.279  -2.971   9.048  1.00 10.00      B   
ATOM   3018  N   SER    83     -19.546  -3.284   7.233  1.00 10.00      B   
ATOM   3019  HN  SER    83     -20.114  -2.876   6.544  1.00 10.00      B   
ATOM   3020  CA  SER    83     -19.341  -4.721   7.221  1.00 10.00      B   
ATOM   3021  CB  SER    83     -20.557  -5.424   6.620  1.00 10.00      B   
ATOM   3022  OG  SER    83     -21.735  -5.087   7.336  1.00 10.00      B   
ATOM   3023  HG  SER    83     -21.881  -4.131   7.292  1.00 10.00      B   
ATOM   3024  C   SER    83     -18.079  -5.046   6.427  1.00 10.00      B   
ATOM   3025  O   SER    83     -17.731  -6.211   6.224  1.00 10.00      B   
ATOM   3026  N   PHE    84     -17.394  -3.993   5.989  1.00 10.00      B   
ATOM   3027  HN  PHE    84     -17.727  -3.094   6.190  1.00 10.00      B   
ATOM   3028  CA  PHE    84     -16.170  -4.135   5.218  1.00 10.00      B   
ATOM   3029  CB  PHE    84     -16.403  -3.712   3.759  1.00 10.00      B   
ATOM   3030  CG  PHE    84     -17.283  -4.631   2.956  1.00 10.00      B   
ATOM   3031  CD1 PHE    84     -16.895  -5.934   2.695  1.00 10.00      B   
ATOM   3032  CD2 PHE    84     -18.492  -4.183   2.447  1.00 10.00      B   
ATOM   3033  CE1 PHE    84     -17.695  -6.774   1.943  1.00 10.00      B   
ATOM   3034  CE2 PHE    84     -19.299  -5.017   1.696  1.00 10.00      B   
ATOM   3035  CZ  PHE    84     -18.900  -6.315   1.444  1.00 10.00      B   
ATOM   3036  C   PHE    84     -15.035  -3.290   5.800  1.00 10.00      B   
ATOM   3037  O   PHE    84     -13.924  -3.782   5.993  1.00 10.00      B   
ATOM   3038  N   PHE    85     -15.325  -2.025   6.103  1.00 10.00      B   
ATOM   3039  HN  PHE    85     -16.242  -1.695   5.974  1.00 10.00      B   
ATOM   3040  CA  PHE    85     -14.305  -1.105   6.606  1.00 10.00      B   
ATOM   3041  CB  PHE    85     -14.265   0.158   5.744  1.00 10.00      B   
ATOM   3042  CG  PHE    85     -13.769  -0.083   4.348  1.00 10.00      B   
ATOM   3043  CD1 PHE    85     -12.414  -0.082   4.076  1.00 10.00      B   
ATOM   3044  CD2 PHE    85     -14.656  -0.314   3.309  1.00 10.00      B   
ATOM   3045  CE1 PHE    85     -11.949  -0.306   2.796  1.00 10.00      B   
ATOM   3046  CE2 PHE    85     -14.197  -0.539   2.025  1.00 10.00      B   
ATOM   3047  CZ  PHE    85     -12.840  -0.534   1.769  1.00 10.00      B   
ATOM   3048  C   PHE    85     -14.432  -0.736   8.086  1.00 10.00      B   
ATOM   3049  O   PHE    85     -13.877   0.270   8.523  1.00 10.00      B   
ATOM   3050  N   LEU    86     -15.150  -1.527   8.861  1.00 10.00      B   
ATOM   3051  HN  LEU    86     -15.592  -2.311   8.478  1.00 10.00      B   
ATOM   3052  CA  LEU    86     -15.278  -1.249  10.289  1.00 10.00      B   
ATOM   3053  CB  LEU    86     -16.742  -1.104  10.724  1.00 10.00      B   
ATOM   3054  CG  LEU    86     -17.072  -1.361  12.204  1.00 10.00      B   
ATOM   3055  CD1 LEU    86     -16.278  -0.449  13.126  1.00 10.00      B   
ATOM   3056  CD2 LEU    86     -18.562  -1.191  12.455  1.00 10.00      B   
ATOM   3057  C   LEU    86     -14.551  -2.311  11.099  1.00 10.00      B   
ATOM   3058  O   LEU    86     -14.817  -3.501  10.948  1.00 10.00      B   
ATOM   3059  N   ASN    87     -13.630  -1.863  11.946  1.00 10.00      B   
ATOM   3060  HN  ASN    87     -13.474  -0.899  12.004  1.00 10.00      B   
ATOM   3061  CA  ASN    87     -12.834  -2.762  12.789  1.00 10.00      B   
ATOM   3062  CB  ASN    87     -11.980  -1.950  13.769  1.00 10.00      B   
ATOM   3063  CG  ASN    87     -11.029  -2.799  14.593  1.00 10.00      B   
ATOM   3064  OD1 ASN    87     -10.714  -2.465  15.733  1.00 10.00      B   
ATOM   3065  ND2 ASN    87     -10.562  -3.901  14.030  1.00 10.00      B   
ATOM   3066 HD21 ASN    87     -10.850  -4.121  13.111  1.00 10.00      B   
ATOM   3067 HD22 ASN    87      -9.951  -4.463  14.546  1.00 10.00      B   
ATOM   3068  C   ASN    87     -13.709  -3.764  13.545  1.00 10.00      B   
ATOM   3069  O   ASN    87     -14.498  -3.384  14.414  1.00 10.00      B   
ATOM   3070  N   VAL    88     -13.550  -5.043  13.213  1.00 10.00      B   
ATOM   3071  HN  VAL    88     -12.876  -5.277  12.525  1.00 10.00      B   
ATOM   3072  CA  VAL    88     -14.320  -6.116  13.838  1.00 10.00      B   
ATOM   3073  CB  VAL    88     -14.029  -7.483  13.192  1.00 10.00      B   
ATOM   3074  CG1 VAL    88     -14.971  -8.543  13.741  1.00 10.00      B   
ATOM   3075  CG2 VAL    88     -14.148  -7.394  11.682  1.00 10.00      B   
ATOM   3076  C   VAL    88     -14.020  -6.196  15.324  1.00 10.00      B   
ATOM   3077  O   VAL    88     -14.908  -6.471  16.134  1.00 10.00      B   
ATOM   3078  N   ASN    89     -12.765  -5.946  15.672  1.00 10.00      B   
ATOM   3079  HN  ASN    89     -12.102  -5.773  14.963  1.00 10.00      B   
ATOM   3080  CA  ASN    89     -12.329  -5.961  17.063  1.00 10.00      B   
ATOM   3081  CB  ASN    89     -10.846  -5.588  17.153  1.00 10.00      B   
ATOM   3082  CG  ASN    89     -10.246  -5.845  18.521  1.00 10.00      B   
ATOM   3083  OD1 ASN    89     -10.685  -6.733  19.254  1.00 10.00      B   
ATOM   3084  ND2 ASN    89      -9.223  -5.078  18.867  1.00 10.00      B   
ATOM   3085 HD21 ASN    89      -8.914  -4.399  18.229  1.00 10.00      B   
ATOM   3086 HD22 ASN    89      -8.815  -5.219  19.747  1.00 10.00      B   
ATOM   3087  C   ASN    89     -13.179  -5.005  17.905  1.00 10.00      B   
ATOM   3088  O   ASN    89     -13.421  -5.246  19.088  1.00 10.00      B   
ATOM   3089  N   SER    90     -13.650  -3.931  17.278  1.00 10.00      B   
ATOM   3090  HN  SER    90     -13.431  -3.798  16.331  1.00 10.00      B   
ATOM   3091  CA  SER    90     -14.482  -2.949  17.957  1.00 10.00      B   
ATOM   3092  CB  SER    90     -14.213  -1.551  17.401  1.00 10.00      B   
ATOM   3093  OG  SER    90     -12.830  -1.246  17.454  1.00 10.00      B   
ATOM   3094  HG  SER    90     -12.399  -1.829  18.092  1.00 10.00      B   
ATOM   3095  C   SER    90     -15.968  -3.301  17.830  1.00 10.00      B   
ATOM   3096  O   SER    90     -16.791  -2.867  18.642  1.00 10.00      B   
ATOM   3097  N   GLN    91     -16.306  -4.091  16.808  1.00 10.00      B   
ATOM   3098  HN  GLN    91     -15.608  -4.402  16.191  1.00 10.00      B   
ATOM   3099  CA  GLN    91     -17.687  -4.510  16.588  1.00 10.00      B   
ATOM   3100  CB  GLN    91     -17.838  -5.263  15.260  1.00 10.00      B   
ATOM   3101  CG  GLN    91     -17.496  -4.454  14.019  1.00 10.00      B   
ATOM   3102  CD  GLN    91     -17.883  -5.165  12.734  1.00 10.00      B   
ATOM   3103  OE1 GLN    91     -18.885  -5.879  12.684  1.00 10.00      B   
ATOM   3104  NE2 GLN    91     -17.086  -4.986  11.691  1.00 10.00      B   
ATOM   3105 HE21 GLN    91     -16.295  -4.412  11.800  1.00 10.00      B   
ATOM   3106 HE22 GLN    91     -17.316  -5.434  10.848  1.00 10.00      B   
ATOM   3107  C   GLN    91     -18.146  -5.405  17.730  1.00 10.00      B   
ATOM   3108  O   GLN    91     -19.227  -5.210  18.284  1.00 10.00      B   
ATOM   3109  N   VAL    92     -17.296  -6.367  18.087  1.00 10.00      B   
ATOM   3110  HN  VAL    92     -16.444  -6.444  17.606  1.00 10.00      B   
ATOM   3111  CA  VAL    92     -17.585  -7.314  19.162  1.00 10.00      B   
ATOM   3112  CB  VAL    92     -16.381  -8.246  19.434  1.00 10.00      B   
ATOM   3113  CG1 VAL    92     -16.684  -9.212  20.571  1.00 10.00      B   
ATOM   3114  CG2 VAL    92     -16.003  -9.012  18.175  1.00 10.00      B   
ATOM   3115  C   VAL    92     -17.968  -6.591  20.454  1.00 10.00      B   
ATOM   3116  O   VAL    92     -18.988  -6.903  21.069  1.00 10.00      B   
ATOM   3117  N   THR    93     -17.153  -5.616  20.847  1.00 10.00      B   
ATOM   3118  HN  THR    93     -16.355  -5.415  20.313  1.00 10.00      B   
ATOM   3119  CA  THR    93     -17.397  -4.843  22.057  1.00 10.00      B   
ATOM   3120  CB  THR    93     -16.323  -3.756  22.216  1.00 10.00      B   
ATOM   3121  OG1 THR    93     -15.116  -4.207  21.588  1.00 10.00      B   
ATOM   3122  HG1 THR    93     -14.467  -3.493  21.598  1.00 10.00      B   
ATOM   3123  CG2 THR    93     -16.053  -3.484  23.688  1.00 10.00      B   
ATOM   3124  C   THR    93     -18.775  -4.186  22.015  1.00 10.00      B   
ATOM   3125  O   THR    93     -19.499  -4.170  23.010  1.00 10.00      B   
ATOM   3126  N   THR    94     -19.138  -3.672  20.848  1.00 10.00      B   
ATOM   3127  HN  THR    94     -18.522  -3.738  20.088  1.00 10.00      B   
ATOM   3128  CA  THR    94     -20.424  -3.018  20.662  1.00 10.00      B   
ATOM   3129  CB  THR    94     -20.513  -2.362  19.270  1.00 10.00      B   
ATOM   3130  OG1 THR    94     -19.285  -1.667  18.991  1.00 10.00      B   
ATOM   3131  HG1 THR    94     -18.657  -2.274  18.580  1.00 10.00      B   
ATOM   3132  CG2 THR    94     -21.669  -1.375  19.214  1.00 10.00      B   
ATOM   3133  C   THR    94     -21.566  -4.023  20.831  1.00 10.00      B   
ATOM   3134  O   THR    94     -22.609  -3.706  21.409  1.00 10.00      B   
ATOM   3135  N   VAL    95     -21.356  -5.238  20.336  1.00 10.00      B   
ATOM   3136  HN  VAL    95     -20.504  -5.433  19.885  1.00 10.00      B   
ATOM   3137  CA  VAL    95     -22.358  -6.288  20.442  1.00 10.00      B   
ATOM   3138  CB  VAL    95     -21.996  -7.514  19.583  1.00 10.00      B   
ATOM   3139  CG1 VAL    95     -23.072  -8.586  19.691  1.00 10.00      B   
ATOM   3140  CG2 VAL    95     -21.807  -7.099  18.135  1.00 10.00      B   
ATOM   3141  C   VAL    95     -22.540  -6.703  21.898  1.00 10.00      B   
ATOM   3142  O   VAL    95     -23.669  -6.817  22.376  1.00 10.00      B   
ATOM   3143  N   CYS    96     -21.427  -6.907  22.603  1.00 10.00      B   
ATOM   3144  HN  CYS    96     -20.553  -6.811  22.159  1.00 10.00      B   
ATOM   3145  CA  CYS    96     -21.471  -7.289  24.013  1.00 10.00      B   
ATOM   3146  C   CYS    96     -22.246  -6.252  24.824  1.00 10.00      B   
ATOM   3147  O   CYS    96     -22.972  -6.591  25.759  1.00 10.00      B   
ATOM   3148  CB  CYS    96     -20.056  -7.446  24.586  1.00 10.00      B   
ATOM   3149  SG  CYS    96     -18.990  -8.637  23.706  1.00 10.00      B   
ATOM   3150  N   GLN    97     -22.097  -4.985  24.445  1.00 10.00      B   
ATOM   3151  HN  GLN    97     -21.503  -4.778  23.691  1.00 10.00      B   
ATOM   3152  CA  GLN    97     -22.785  -3.895  25.123  1.00 10.00      B   
ATOM   3153  CB  GLN    97     -22.209  -2.546  24.690  1.00 10.00      B   
ATOM   3154  CG  GLN    97     -20.788  -2.295  25.168  1.00 10.00      B   
ATOM   3155  CD  GLN    97     -20.691  -2.164  26.674  1.00 10.00      B   
ATOM   3156  OE1 GLN    97     -19.695  -2.556  27.279  1.00 10.00      B   
ATOM   3157  NE2 GLN    97     -21.716  -1.595  27.289  1.00 10.00      B   
ATOM   3158 HE21 GLN    97     -22.472  -1.290  26.745  1.00 10.00      B   
ATOM   3159 HE22 GLN    97     -21.678  -1.501  28.263  1.00 10.00      B   
ATOM   3160  C   GLN    97     -24.281  -3.940  24.835  1.00 10.00      B   
ATOM   3161  O   GLN    97     -25.100  -3.761  25.732  1.00 10.00      B   
ATOM   3162  N   ALA    98     -24.628  -4.191  23.578  1.00 10.00      B   
ATOM   3163  HN  ALA    98     -23.922  -4.331  22.907  1.00 10.00      B   
ATOM   3164  CA  ALA    98     -26.025  -4.262  23.164  1.00 10.00      B   
ATOM   3165  CB  ALA    98     -26.126  -4.365  21.651  1.00 10.00      B   
ATOM   3166  C   ALA    98     -26.744  -5.434  23.830  1.00 10.00      B   
ATOM   3167  O   ALA    98     -27.895  -5.311  24.249  1.00 10.00      B   
ATOM   3168  N   LEU    99     -26.051  -6.561  23.942  1.00 10.00      B   
ATOM   3169  HN  LEU    99     -25.131  -6.593  23.596  1.00 10.00      B   
ATOM   3170  CA  LEU    99     -26.619  -7.758  24.555  1.00 10.00      B   
ATOM   3171  CB  LEU    99     -25.697  -8.959  24.330  1.00 10.00      B   
ATOM   3172  CG  LEU    99     -25.373  -9.293  22.872  1.00 10.00      B   
ATOM   3173  CD1 LEU    99     -24.185 -10.235  22.791  1.00 10.00      B   
ATOM   3174  CD2 LEU    99     -26.581  -9.894  22.171  1.00 10.00      B   
ATOM   3175  C   LEU    99     -26.862  -7.555  26.048  1.00 10.00      B   
ATOM   3176  O   LEU    99     -27.839  -8.054  26.602  1.00 10.00      B   
ATOM   3177  N   ALA   100     -25.979  -6.801  26.690  1.00 10.00      B   
ATOM   3178  HN  ALA   100     -25.223  -6.420  26.193  1.00 10.00      B   
ATOM   3179  CA  ALA   100     -26.097  -6.536  28.120  1.00 10.00      B   
ATOM   3180  CB  ALA   100     -24.737  -6.201  28.712  1.00 10.00      B   
ATOM   3181  C   ALA   100     -27.101  -5.419  28.407  1.00 10.00      B   
ATOM   3182  O   ALA   100     -27.351  -5.075  29.564  1.00 10.00      B   
ATOM   3183  N   LYS   101     -27.680  -4.854  27.357  1.00 10.00      B   
ATOM   3184  HN  LYS   101     -27.451  -5.168  26.455  1.00 10.00      B   
ATOM   3185  CA  LYS   101     -28.649  -3.781  27.517  1.00 10.00      B   
ATOM   3186  CB  LYS   101     -28.322  -2.596  26.603  1.00 10.00      B   
ATOM   3187  CG  LYS   101     -27.171  -1.733  27.089  1.00 10.00      B   
ATOM   3188  CD  LYS   101     -27.106  -0.411  26.337  1.00 10.00      B   
ATOM   3189  CE  LYS   101     -26.801  -0.617  24.861  1.00 10.00      B   
ATOM   3190  NZ  LYS   101     -26.677   0.676  24.132  1.00 10.00      B   
ATOM   3191  HZ1 LYS   101     -26.514   0.502  23.120  1.00 10.00      B   
ATOM   3192  HZ2 LYS   101     -25.878   1.226  24.509  1.00 10.00      B   
ATOM   3193  HZ3 LYS   101     -27.547   1.236  24.240  1.00 10.00      B   
ATOM   3194  C   LYS   101     -30.071  -4.260  27.260  1.00 10.00      B   
ATOM   3195  O   LYS   101     -31.019  -3.486  27.387  1.00 10.00      B   
ATOM   3196  N   ASP   102     -30.223  -5.533  26.914  1.00 10.00      B   
ATOM   3197  HN  ASP   102     -29.437  -6.118  26.865  1.00 10.00      B   
ATOM   3198  CA  ASP   102     -31.546  -6.082  26.633  1.00 10.00      B   
ATOM   3199  CB  ASP   102     -31.581  -6.796  25.284  1.00 10.00      B   
ATOM   3200  CG  ASP   102     -32.954  -6.732  24.645  1.00 10.00      B   
ATOM   3201  OD1 ASP   102     -33.887  -7.388  25.156  1.00 10.00      B   
ATOM   3202  OD2 ASP   102     -33.110  -6.008  23.635  1.00 10.00      B   
ATOM   3203  C   ASP   102     -32.013  -7.016  27.743  1.00 10.00      B   
ATOM   3204  O   ASP   102     -31.359  -8.014  28.045  1.00 10.00      B   
ATOM   3205  N   PRO   103     -33.161  -6.696  28.360  1.00 10.00      B   
ATOM   3206  CA  PRO   103     -33.734  -7.490  29.452  1.00 10.00      B   
ATOM   3207  CB  PRO   103     -34.903  -6.631  29.961  1.00 10.00      B   
ATOM   3208  CG  PRO   103     -34.704  -5.286  29.348  1.00 10.00      B   
ATOM   3209  CD  PRO   103     -33.989  -5.522  28.053  1.00 10.00      B   
ATOM   3210  C   PRO   103     -34.249  -8.854  28.994  1.00 10.00      B   
ATOM   3211  O   PRO   103     -34.445  -9.759  29.809  1.00 10.00      B   
ATOM   3212  N   LYS   104     -34.464  -9.010  27.692  1.00 10.00      B   
ATOM   3213  HN  LYS   104     -34.282  -8.260  27.078  1.00 10.00      B   
ATOM   3214  CA  LYS   104     -34.963 -10.272  27.154  1.00 10.00      B   
ATOM   3215  CB  LYS   104     -35.620 -10.061  25.787  1.00 10.00      B   
ATOM   3216  CG  LYS   104     -36.823  -9.134  25.812  1.00 10.00      B   
ATOM   3217  CD  LYS   104     -37.505  -9.082  24.457  1.00 10.00      B   
ATOM   3218  CE  LYS   104     -38.656  -8.091  24.451  1.00 10.00      B   
ATOM   3219  NZ  LYS   104     -39.442  -8.165  23.192  1.00 10.00      B   
ATOM   3220  HZ1 LYS   104     -40.314  -7.607  23.285  1.00 10.00      B   
ATOM   3221  HZ2 LYS   104     -39.696  -9.152  22.984  1.00 10.00      B   
ATOM   3222  HZ3 LYS   104     -38.887  -7.785  22.400  1.00 10.00      B   
ATOM   3223  C   LYS   104     -33.847 -11.303  27.043  1.00 10.00      B   
ATOM   3224  O   LYS   104     -34.085 -12.511  27.116  1.00 10.00      B   
ATOM   3225  N   LEU   105     -32.625 -10.818  26.891  1.00 10.00      B   
ATOM   3226  HN  LEU   105     -32.497  -9.846  26.879  1.00 10.00      B   
ATOM   3227  CA  LEU   105     -31.466 -11.687  26.747  1.00 10.00      B   
ATOM   3228  CB  LEU   105     -30.391 -10.997  25.903  1.00 10.00      B   
ATOM   3229  CG  LEU   105     -30.851 -10.459  24.542  1.00 10.00      B   
ATOM   3230  CD1 LEU   105     -29.727  -9.700  23.857  1.00 10.00      B   
ATOM   3231  CD2 LEU   105     -31.353 -11.587  23.655  1.00 10.00      B   
ATOM   3232  C   LEU   105     -30.898 -12.097  28.102  1.00 10.00      B   
ATOM   3233  O   LEU   105     -30.022 -12.957  28.180  1.00 10.00      B   
ATOM   3234  N   GLN   106     -31.429 -11.505  29.170  1.00 10.00      B   
ATOM   3235  HN  GLN   106     -32.144 -10.848  29.043  1.00 10.00      B   
ATOM   3236  CA  GLN   106     -30.966 -11.799  30.526  1.00 10.00      B   
ATOM   3237  CB  GLN   106     -31.547 -10.795  31.522  1.00 10.00      B   
ATOM   3238  CG  GLN   106     -31.128  -9.353  31.286  1.00 10.00      B   
ATOM   3239  CD  GLN   106     -31.622  -8.427  32.381  1.00 10.00      B   
ATOM   3240  OE1 GLN   106     -32.739  -7.909  32.321  1.00 10.00      B   
ATOM   3241  NE2 GLN   106     -30.794  -8.209  33.385  1.00 10.00      B   
ATOM   3242 HE21 GLN   106     -29.917  -8.647  33.368  1.00 10.00      B   
ATOM   3243 HE22 GLN   106     -31.092  -7.625  34.113  1.00 10.00      B   
ATOM   3244  C   GLN   106     -31.315 -13.222  30.961  1.00 10.00      B   
ATOM   3245  O   GLN   106     -30.906 -13.669  32.034  1.00 10.00      B   
ATOM   3246  N   GLN   107     -32.076 -13.927  30.133  1.00 10.00      B   
ATOM   3247  HN  GLN   107     -32.373 -13.517  29.294  1.00 10.00      B   
ATOM   3248  CA  GLN   107     -32.473 -15.298  30.432  1.00 10.00      B   
ATOM   3249  CB  GLN   107     -33.998 -15.432  30.380  1.00 10.00      B   
ATOM   3250  CG  GLN   107     -34.714 -15.001  31.651  1.00 10.00      B   
ATOM   3251  CD  GLN   107     -34.956 -16.158  32.604  1.00 10.00      B   
ATOM   3252  OE1 GLN   107     -35.954 -16.873  32.492  1.00 10.00      B   
ATOM   3253  NE2 GLN   107     -34.060 -16.340  33.558  1.00 10.00      B   
ATOM   3254 HE21 GLN   107     -33.299 -15.725  33.606  1.00 10.00      B   
ATOM   3255 HE22 GLN   107     -34.194 -17.087  34.181  1.00 10.00      B   
ATOM   3256  C   GLN   107     -31.834 -16.268  29.444  1.00 10.00      B   
ATOM   3257  O   GLN   107     -32.258 -17.420  29.322  1.00 10.00      B   
ATOM   3258  N   GLY   108     -30.813 -15.800  28.741  1.00 10.00      B   
ATOM   3259  HN  GLY   108     -30.515 -14.875  28.877  1.00 10.00      B   
ATOM   3260  CA  GLY   108     -30.143 -16.636  27.769  1.00 10.00      B   
ATOM   3261  C   GLY   108     -30.755 -16.479  26.392  1.00 10.00      B   
ATOM   3262  O   GLY   108     -31.957 -16.233  26.266  1.00 10.00      B   
ATOM   3263  N   TYR   109     -29.942 -16.615  25.361  1.00 10.00      B   
ATOM   3264  HN  TYR   109     -28.992 -16.813  25.517  1.00 10.00      B   
ATOM   3265  CA  TYR   109     -30.427 -16.478  23.996  1.00 10.00      B   
ATOM   3266  CB  TYR   109     -30.212 -15.044  23.497  1.00 10.00      B   
ATOM   3267  CG  TYR   109     -28.758 -14.629  23.396  1.00 10.00      B   
ATOM   3268  CD1 TYR   109     -28.014 -14.905  22.255  1.00 10.00      B   
ATOM   3269  CD2 TYR   109     -28.128 -13.964  24.441  1.00 10.00      B   
ATOM   3270  CE1 TYR   109     -26.689 -14.533  22.157  1.00 10.00      B   
ATOM   3271  CE2 TYR   109     -26.801 -13.586  24.350  1.00 10.00      B   
ATOM   3272  CZ  TYR   109     -26.086 -13.875  23.205  1.00 10.00      B   
ATOM   3273  OH  TYR   109     -24.766 -13.504  23.105  1.00 10.00      B   
ATOM   3274  HH  TYR   109     -24.586 -13.215  22.202  1.00 10.00      B   
ATOM   3275  C   TYR   109     -29.733 -17.465  23.067  1.00 10.00      B   
ATOM   3276  O   TYR   109     -28.888 -18.252  23.503  1.00 10.00      B   
ATOM   3277  N   ASN   110     -30.105 -17.424  21.796  1.00 10.00      B   
ATOM   3278  HN  ASN   110     -30.804 -16.783  21.522  1.00 10.00      B   
ATOM   3279  CA  ASN   110     -29.512 -18.289  20.784  1.00 10.00      B   
ATOM   3280  CB  ASN   110     -30.544 -19.281  20.235  1.00 10.00      B   
ATOM   3281  CG  ASN   110     -30.735 -20.497  21.126  1.00 10.00      B   
ATOM   3282  OD1 ASN   110     -29.831 -20.895  21.866  1.00 10.00      B   
ATOM   3283  ND2 ASN   110     -31.910 -21.101  21.058  1.00 10.00      B   
ATOM   3284 HD21 ASN   110     -32.587 -20.735  20.445  1.00 10.00      B   
ATOM   3285 HD22 ASN   110     -32.060 -21.891  21.622  1.00 10.00      B   
ATOM   3286  C   ASN   110     -28.953 -17.436  19.653  1.00 10.00      B   
ATOM   3287  O   ASN   110     -29.556 -16.430  19.271  1.00 10.00      B   
ATOM   3288  N   ALA   111     -27.802 -17.826  19.123  1.00 10.00      B   
ATOM   3289  HN  ALA   111     -27.367 -18.641  19.455  1.00 10.00      B   
ATOM   3290  CA  ALA   111     -27.173 -17.078  18.040  1.00 10.00      B   
ATOM   3291  CB  ALA   111     -25.981 -16.291  18.561  1.00 10.00      B   
ATOM   3292  C   ALA   111     -26.749 -18.004  16.907  1.00 10.00      B   
ATOM   3293  O   ALA   111     -26.593 -19.211  17.107  1.00 10.00      B   
ATOM   3294  N   GLY   113     -25.455 -16.861  12.556  1.00 10.00      B   
ATOM   3295  HN  GLY   113     -25.198 -17.784  12.776  1.00 10.00      B   
ATOM   3296  CA  GLY   113     -24.488 -15.973  11.940  1.00 10.00      B   
ATOM   3297  C   GLY   113     -24.364 -16.210  10.451  1.00 10.00      B   
ATOM   3298  O   GLY   113     -24.068 -17.324  10.014  1.00 10.00      B   
ATOM   3299  N   PHE   114     -24.593 -15.165   9.671  1.00 10.00      B   
ATOM   3300  HN  PHE   114     -24.821 -14.300  10.081  1.00 10.00      B   
ATOM   3301  CA  PHE   114     -24.510 -15.265   8.222  1.00 10.00      B   
ATOM   3302  CB  PHE   114     -25.506 -14.318   7.553  1.00 10.00      B   
ATOM   3303  CG  PHE   114     -26.929 -14.798   7.597  1.00 10.00      B   
ATOM   3304  CD1 PHE   114     -27.804 -14.331   8.564  1.00 10.00      B   
ATOM   3305  CD2 PHE   114     -27.393 -15.713   6.666  1.00 10.00      B   
ATOM   3306  CE1 PHE   114     -29.114 -14.769   8.602  1.00 10.00      B   
ATOM   3307  CE2 PHE   114     -28.702 -16.156   6.699  1.00 10.00      B   
ATOM   3308  CZ  PHE   114     -29.563 -15.682   7.669  1.00 10.00      B   
ATOM   3309  C   PHE   114     -23.099 -14.979   7.728  1.00 10.00      B   
ATOM   3310  O   PHE   114     -22.564 -13.890   7.945  1.00 10.00      B   
ATOM   3311  N   SER   115     -22.501 -15.975   7.085  1.00 10.00      B   
ATOM   3312  HN  SER   115     -22.977 -16.827   6.979  1.00 10.00      B   
ATOM   3313  CA  SER   115     -21.154 -15.854   6.539  1.00 10.00      B   
ATOM   3314  CB  SER   115     -21.137 -14.912   5.331  1.00 10.00      B   
ATOM   3315  OG  SER   115     -22.194 -15.221   4.435  1.00 10.00      B   
ATOM   3316  HG  SER   115     -22.675 -14.409   4.224  1.00 10.00      B   
ATOM   3317  C   SER   115     -20.136 -15.438   7.604  1.00 10.00      B   
ATOM   3318  O   SER   115     -19.908 -16.175   8.566  1.00 10.00      B   
ATOM   3319  N   GLN   116     -19.563 -14.245   7.452  1.00 10.00      B   
ATOM   3320  HN  GLN   116     -19.818 -13.687   6.690  1.00 10.00      B   
ATOM   3321  CA  GLN   116     -18.568 -13.744   8.392  1.00 10.00      B   
ATOM   3322  CB  GLN   116     -17.880 -12.483   7.859  1.00 10.00      B   
ATOM   3323  CG  GLN   116     -18.818 -11.326   7.552  1.00 10.00      B   
ATOM   3324  CD  GLN   116     -18.101 -10.145   6.924  1.00 10.00      B   
ATOM   3325  OE1 GLN   116     -17.117 -10.312   6.202  1.00 10.00      B   
ATOM   3326  NE2 GLN   116     -18.586  -8.945   7.202  1.00 10.00      B   
ATOM   3327 HE21 GLN   116     -19.370  -8.886   7.793  1.00 10.00      B   
ATOM   3328 HE22 GLN   116     -18.143  -8.161   6.808  1.00 10.00      B   
ATOM   3329  C   GLN   116     -19.156 -13.509   9.780  1.00 10.00      B   
ATOM   3330  O   GLN   116     -18.427 -13.451  10.767  1.00 10.00      B   
ATOM   3331  N   GLY   117     -20.478 -13.400   9.855  1.00 10.00      B   
ATOM   3332  HN  GLY   117     -21.015 -13.470   9.036  1.00 10.00      B   
ATOM   3333  CA  GLY   117     -21.134 -13.184  11.130  1.00 10.00      B   
ATOM   3334  C   GLY   117     -20.990 -14.381  12.056  1.00 10.00      B   
ATOM   3335  O   GLY   117     -21.089 -14.245  13.277  1.00 10.00      B   
ATOM   3336  N   GLY   118     -20.737 -15.549  11.470  1.00 10.00      B   
ATOM   3337  HN  GLY   118     -20.646 -15.585  10.493  1.00 10.00      B   
ATOM   3338  CA  GLY   118     -20.583 -16.764  12.249  1.00 10.00      B   
ATOM   3339  C   GLY   118     -19.366 -16.723  13.149  1.00 10.00      B   
ATOM   3340  O   GLY   118     -19.466 -16.965  14.355  1.00 10.00      B   
ATOM   3341  N   GLN   119     -18.209 -16.415  12.573  1.00 10.00      B   
ATOM   3342  HN  GLN   119     -18.184 -16.235  11.606  1.00 10.00      B   
ATOM   3343  CA  GLN   119     -16.980 -16.340  13.348  1.00 10.00      B   
ATOM   3344  CB  GLN   119     -15.728 -16.315  12.461  1.00 10.00      B   
ATOM   3345  CG  GLN   119     -15.679 -15.192  11.438  1.00 10.00      B   
ATOM   3346  CD  GLN   119     -16.199 -15.618  10.079  1.00 10.00      B   
ATOM   3347  OE1 GLN   119     -17.106 -16.443   9.977  1.00 10.00      B   
ATOM   3348  NE2 GLN   119     -15.619 -15.064   9.025  1.00 10.00      B   
ATOM   3349 HE21 GLN   119     -14.896 -14.421   9.181  1.00 10.00      B   
ATOM   3350 HE22 GLN   119     -15.941 -15.317   8.128  1.00 10.00      B   
ATOM   3351  C   GLN   119     -17.013 -15.152  14.303  1.00 10.00      B   
ATOM   3352  O   GLN   119     -16.360 -15.166  15.346  1.00 10.00      B   
ATOM   3353  N   PHE   120     -17.797 -14.135  13.947  1.00 10.00      B   
ATOM   3354  HN  PHE   120     -18.294 -14.187  13.103  1.00 10.00      B   
ATOM   3355  CA  PHE   120     -17.932 -12.947  14.781  1.00 10.00      B   
ATOM   3356  CB  PHE   120     -18.676 -11.831  14.039  1.00 10.00      B   
ATOM   3357  CG  PHE   120     -17.941 -11.248  12.862  1.00 10.00      B   
ATOM   3358  CD1 PHE   120     -16.629 -11.601  12.588  1.00 10.00      B   
ATOM   3359  CD2 PHE   120     -18.574 -10.347  12.022  1.00 10.00      B   
ATOM   3360  CE1 PHE   120     -15.965 -11.068  11.501  1.00 10.00      B   
ATOM   3361  CE2 PHE   120     -17.915  -9.808  10.934  1.00 10.00      B   
ATOM   3362  CZ  PHE   120     -16.609 -10.170  10.673  1.00 10.00      B   
ATOM   3363  C   PHE   120     -18.675 -13.297  16.064  1.00 10.00      B   
ATOM   3364  O   PHE   120     -18.220 -12.980  17.162  1.00 10.00      B   
ATOM   3365  N   LEU   121     -19.811 -13.977  15.912  1.00 10.00      B   
ATOM   3366  HN  LEU   121     -20.115 -14.203  15.004  1.00 10.00      B   
ATOM   3367  CA  LEU   121     -20.623 -14.392  17.052  1.00 10.00      B   
ATOM   3368  CB  LEU   121     -21.908 -15.082  16.588  1.00 10.00      B   
ATOM   3369  CG  LEU   121     -23.010 -14.166  16.051  1.00 10.00      B   
ATOM   3370  CD1 LEU   121     -24.140 -14.984  15.447  1.00 10.00      B   
ATOM   3371  CD2 LEU   121     -23.537 -13.264  17.155  1.00 10.00      B   
ATOM   3372  C   LEU   121     -19.832 -15.309  17.976  1.00 10.00      B   
ATOM   3373  O   LEU   121     -20.007 -15.275  19.194  1.00 10.00      B   
ATOM   3374  N   ARG   122     -18.960 -16.125  17.389  1.00 10.00      B   
ATOM   3375  HN  ARG   122     -18.885 -16.121  16.411  1.00 10.00      B   
ATOM   3376  CA  ARG   122     -18.124 -17.032  18.167  1.00 10.00      B   
ATOM   3377  CB  ARG   122     -17.341 -17.971  17.252  1.00 10.00      B   
ATOM   3378  CG  ARG   122     -16.576 -19.052  17.997  1.00 10.00      B   
ATOM   3379  CD  ARG   122     -15.832 -19.970  17.041  1.00 10.00      B   
ATOM   3380  NE  ARG   122     -14.631 -19.343  16.479  1.00 10.00      B   
ATOM   3381  HE  ARG   122     -14.761 -18.637  15.808  1.00 10.00      B   
ATOM   3382  CZ  ARG   122     -13.386 -19.671  16.835  1.00 10.00      B   
ATOM   3383  NH1 ARG   122     -13.179 -20.605  17.756  1.00 10.00      B   
ATOM   3384 HH11 ARG   122     -12.208 -20.860  18.032  1.00 10.00      B   
ATOM   3385 HH12 ARG   122     -13.983 -21.082  18.214  1.00 10.00      B   
ATOM   3386  NH2 ARG   122     -12.350 -19.074  16.259  1.00 10.00      B   
ATOM   3387 HH21 ARG   122     -11.372 -19.332  16.532  1.00 10.00      B   
ATOM   3388 HH22 ARG   122     -12.503 -18.346  15.527  1.00 10.00      B   
ATOM   3389  C   ARG   122     -17.159 -16.237  19.037  1.00 10.00      B   
ATOM   3390  O   ARG   122     -16.964 -16.547  20.212  1.00 10.00      B   
ATOM   3391  N   ALA   123     -16.572 -15.199  18.448  1.00 10.00      B   
ATOM   3392  HN  ALA   123     -16.779 -15.004  17.509  1.00 10.00      B   
ATOM   3393  CA  ALA   123     -15.634 -14.339  19.156  1.00 10.00      B   
ATOM   3394  CB  ALA   123     -14.978 -13.363  18.193  1.00 10.00      B   
ATOM   3395  C   ALA   123     -16.351 -13.589  20.272  1.00 10.00      B   
ATOM   3396  O   ALA   123     -15.775 -13.326  21.329  1.00 10.00      B   
ATOM   3397  N   VAL   124     -17.614 -13.254  20.023  1.00 10.00      B   
ATOM   3398  HN  VAL   124     -18.000 -13.481  19.149  1.00 10.00      B   
ATOM   3399  CA  VAL   124     -18.438 -12.556  20.998  1.00 10.00      B   
ATOM   3400  CB  VAL   124     -19.833 -12.220  20.417  1.00 10.00      B   
ATOM   3401  CG1 VAL   124     -20.778 -11.730  21.502  1.00 10.00      B   
ATOM   3402  CG2 VAL   124     -19.713 -11.179  19.317  1.00 10.00      B   
ATOM   3403  C   VAL   124     -18.597 -13.412  22.249  1.00 10.00      B   
ATOM   3404  O   VAL   124     -18.253 -12.986  23.348  1.00 10.00      B   
ATOM   3405  N   ALA   125     -19.073 -14.638  22.064  1.00 10.00      B   
ATOM   3406  HN  ALA   125     -19.295 -14.931  21.154  1.00 10.00      B   
ATOM   3407  CA  ALA   125     -19.279 -15.561  23.175  1.00 10.00      B   
ATOM   3408  CB  ALA   125     -19.933 -16.843  22.684  1.00 10.00      B   
ATOM   3409  C   ALA   125     -17.971 -15.873  23.896  1.00 10.00      B   
ATOM   3410  O   ALA   125     -17.950 -16.062  25.111  1.00 10.00      B   
ATOM   3411  N   GLN   126     -16.881 -15.914  23.140  1.00 10.00      B   
ATOM   3412  HN  GLN   126     -16.963 -15.752  22.175  1.00 10.00      B   
ATOM   3413  CA  GLN   126     -15.568 -16.206  23.702  1.00 10.00      B   
ATOM   3414  CB  GLN   126     -14.566 -16.561  22.600  1.00 10.00      B   
ATOM   3415  CG  GLN   126     -14.702 -17.979  22.072  1.00 10.00      B   
ATOM   3416  CD  GLN   126     -13.729 -18.294  20.950  1.00 10.00      B   
ATOM   3417  OE1 GLN   126     -14.031 -19.087  20.062  1.00 10.00      B   
ATOM   3418  NE2 GLN   126     -12.552 -17.682  20.982  1.00 10.00      B   
ATOM   3419 HE21 GLN   126     -12.371 -17.064  21.720  1.00 10.00      B   
ATOM   3420 HE22 GLN   126     -11.911 -17.878  20.266  1.00 10.00      B   
ATOM   3421  C   GLN   126     -15.030 -15.056  24.550  1.00 10.00      B   
ATOM   3422  O   GLN   126     -14.207 -15.271  25.437  1.00 10.00      B   
ATOM   3423  N   ARG   127     -15.489 -13.841  24.281  1.00 10.00      B   
ATOM   3424  HN  ARG   127     -16.157 -13.727  23.571  1.00 10.00      B   
ATOM   3425  CA  ARG   127     -15.026 -12.676  25.027  1.00 10.00      B   
ATOM   3426  CB  ARG   127     -14.666 -11.520  24.091  1.00 10.00      B   
ATOM   3427  CG  ARG   127     -13.389 -11.754  23.298  1.00 10.00      B   
ATOM   3428  CD  ARG   127     -12.906 -10.479  22.627  1.00 10.00      B   
ATOM   3429  NE  ARG   127     -11.643 -10.679  21.916  1.00 10.00      B   
ATOM   3430  HE  ARG   127     -11.159 -11.525  22.081  1.00 10.00      B   
ATOM   3431  CZ  ARG   127     -11.112  -9.785  21.083  1.00 10.00      B   
ATOM   3432  NH1 ARG   127     -11.733  -8.634  20.860  1.00 10.00      B   
ATOM   3433 HH11 ARG   127     -11.317  -7.927  20.204  1.00 10.00      B   
ATOM   3434 HH12 ARG   127     -12.635  -8.422  21.338  1.00 10.00      B   
ATOM   3435  NH2 ARG   127      -9.963 -10.045  20.470  1.00 10.00      B   
ATOM   3436 HH21 ARG   127      -9.464 -10.959  20.638  1.00 10.00      B   
ATOM   3437 HH22 ARG   127      -9.545  -9.346  19.819  1.00 10.00      B   
ATOM   3438  C   ARG   127     -16.024 -12.231  26.091  1.00 10.00      B   
ATOM   3439  O   ARG   127     -15.648 -11.983  27.236  1.00 10.00      B   
ATOM   3440  N   CYS   128     -17.289 -12.128  25.718  1.00 10.00      B   
ATOM   3441  HN  CYS   128     -17.541 -12.346  24.791  1.00 10.00      B   
ATOM   3442  CA  CYS   128     -18.324 -11.713  26.654  1.00 10.00      B   
ATOM   3443  C   CYS   128     -19.323 -12.846  26.893  1.00 10.00      B   
ATOM   3444  O   CYS   128     -20.211 -13.090  26.079  1.00 10.00      B   
ATOM   3445  CB  CYS   128     -19.025 -10.434  26.176  1.00 10.00      B   
ATOM   3446  SG  CYS   128     -19.552 -10.450  24.430  1.00 10.00      B   
ATOM   3447  N   PRO   129     -19.180 -13.561  28.022  1.00 10.00      B   
ATOM   3448  CA  PRO   129     -20.053 -14.681  28.371  1.00 10.00      B   
ATOM   3449  CB  PRO   129     -19.153 -15.518  29.275  1.00 10.00      B   
ATOM   3450  CG  PRO   129     -18.299 -14.515  29.978  1.00 10.00      B   
ATOM   3451  CD  PRO   129     -18.146 -13.338  29.047  1.00 10.00      B   
ATOM   3452  C   PRO   129     -21.294 -14.238  29.139  1.00 10.00      B   
ATOM   3453  O   PRO   129     -21.964 -15.054  29.774  1.00 10.00      B   
ATOM   3454  N   SER   130     -21.591 -12.949  29.081  1.00 10.00      B   
ATOM   3455  HN  SER   130     -21.023 -12.352  28.551  1.00 10.00      B   
ATOM   3456  CA  SER   130     -22.748 -12.399  29.767  1.00 10.00      B   
ATOM   3457  CB  SER   130     -22.339 -11.710  31.072  1.00 10.00      B   
ATOM   3458  OG  SER   130     -22.342 -12.627  32.154  1.00 10.00      B   
ATOM   3459  HG  SER   130     -23.255 -12.882  32.345  1.00 10.00      B   
ATOM   3460  C   SER   130     -23.501 -11.428  28.871  1.00 10.00      B   
ATOM   3461  O   SER   130     -22.968 -10.387  28.490  1.00 10.00      B   
ATOM   3462  N   PRO   131     -24.748 -11.761  28.515  1.00 10.00      B   
ATOM   3463  CA  PRO   131     -25.396 -13.002  28.943  1.00 10.00      B   
ATOM   3464  CB  PRO   131     -26.879 -12.655  28.825  1.00 10.00      B   
ATOM   3465  CG  PRO   131     -26.950 -11.672  27.704  1.00 10.00      B   
ATOM   3466  CD  PRO   131     -25.634 -10.937  27.678  1.00 10.00      B   
ATOM   3467  C   PRO   131     -25.046 -14.174  28.023  1.00 10.00      B   
ATOM   3468  O   PRO   131     -24.750 -13.979  26.845  1.00 10.00      B   
ATOM   3469  N   PRO   132     -25.058 -15.407  28.552  1.00 10.00      B   
ATOM   3470  CA  PRO   132     -24.739 -16.606  27.765  1.00 10.00      B   
ATOM   3471  CB  PRO   132     -24.759 -17.734  28.801  1.00 10.00      B   
ATOM   3472  CG  PRO   132     -25.602 -17.214  29.915  1.00 10.00      B   
ATOM   3473  CD  PRO   132     -25.371 -15.732  29.955  1.00 10.00      B   
ATOM   3474  C   PRO   132     -25.767 -16.873  26.663  1.00 10.00      B   
ATOM   3475  O   PRO   132     -26.972 -16.659  26.847  1.00 10.00      B   
ATOM   3476  N   ILE   134     -26.480 -19.671  24.184  1.00 10.00      B   
ATOM   3477  HN  ILE   134     -27.381 -19.284  24.088  1.00 10.00      B   
ATOM   3478  CA  ILE   134     -26.340 -21.058  24.615  1.00 10.00      B   
ATOM   3479  CB  ILE   134     -27.644 -21.586  25.256  1.00 10.00      B   
ATOM   3480  CG1 ILE   134     -28.008 -20.756  26.493  1.00 10.00      B   
ATOM   3481  CG2 ILE   134     -27.521 -23.061  25.618  1.00 10.00      B   
ATOM   3482  CD1 ILE   134     -26.942 -20.752  27.568  1.00 10.00      B   
ATOM   3483  C   ILE   134     -25.938 -21.945  23.438  1.00 10.00      B   
ATOM   3484  O   ILE   134     -25.056 -22.799  23.559  1.00 10.00      B   
ATOM   3485  N   ASN   135     -26.591 -21.730  22.304  1.00 10.00      B   
ATOM   3486  HN  ASN   135     -27.288 -21.041  22.279  1.00 10.00      B   
ATOM   3487  CA  ASN   135     -26.300 -22.485  21.092  1.00 10.00      B   
ATOM   3488  CB  ASN   135     -27.566 -23.147  20.538  1.00 10.00      B   
ATOM   3489  CG  ASN   135     -27.779 -24.556  21.059  1.00 10.00      B   
ATOM   3490  OD1 ASN   135     -26.838 -25.231  21.471  1.00 10.00      B   
ATOM   3491  ND2 ASN   135     -29.021 -25.015  21.033  1.00 10.00      B   
ATOM   3492 HD21 ASN   135     -29.724 -24.428  20.685  1.00 10.00      B   
ATOM   3493 HD22 ASN   135     -29.185 -25.929  21.353  1.00 10.00      B   
ATOM   3494  C   ASN   135     -25.705 -21.559  20.045  1.00 10.00      B   
ATOM   3495  O   ASN   135     -26.016 -20.365  20.019  1.00 10.00      B   
ATOM   3496  N   LEU   136     -24.846 -22.097  19.193  1.00 10.00      B   
ATOM   3497  HN  LEU   136     -24.626 -23.054  19.266  1.00 10.00      B   
ATOM   3498  CA  LEU   136     -24.216 -21.299  18.154  1.00 10.00      B   
ATOM   3499  CB  LEU   136     -22.742 -21.055  18.483  1.00 10.00      B   
ATOM   3500  CG  LEU   136     -22.061 -19.919  17.718  1.00 10.00      B   
ATOM   3501  CD1 LEU   136     -22.797 -18.607  17.938  1.00 10.00      B   
ATOM   3502  CD2 LEU   136     -20.608 -19.790  18.140  1.00 10.00      B   
ATOM   3503  C   LEU   136     -24.358 -21.961  16.787  1.00 10.00      B   
ATOM   3504  O   LEU   136     -23.766 -23.011  16.524  1.00 10.00      B   
ATOM   3505  N   ILE   137     -25.156 -21.346  15.927  1.00 10.00      B   
ATOM   3506  HN  ILE   137     -25.610 -20.518  16.205  1.00 10.00      B   
ATOM   3507  CA  ILE   137     -25.384 -21.863  14.584  1.00 10.00      B   
ATOM   3508  CB  ILE   137     -26.891 -21.910  14.235  1.00 10.00      B   
ATOM   3509  CG1 ILE   137     -27.695 -22.573  15.361  1.00 10.00      B   
ATOM   3510  CG2 ILE   137     -27.119 -22.628  12.909  1.00 10.00      B   
ATOM   3511  CD1 ILE   137     -27.340 -24.025  15.608  1.00 10.00      B   
ATOM   3512  C   ILE   137     -24.660 -21.004  13.549  1.00 10.00      B   
ATOM   3513  O   ILE   137     -25.046 -19.861  13.294  1.00 10.00      B   
ATOM   3514  N   SER   138     -23.604 -21.549  12.966  1.00 10.00      B   
ATOM   3515  HN  SER   138     -23.329 -22.462  13.216  1.00 10.00      B   
ATOM   3516  CA  SER   138     -22.839 -20.834  11.959  1.00 10.00      B   
ATOM   3517  CB  SER   138     -21.342 -20.938  12.257  1.00 10.00      B   
ATOM   3518  OG  SER   138     -21.074 -20.680  13.627  1.00 10.00      B   
ATOM   3519  HG  SER   138     -21.886 -20.782  14.132  1.00 10.00      B   
ATOM   3520  C   SER   138     -23.132 -21.392  10.570  1.00 10.00      B   
ATOM   3521  O   SER   138     -22.912 -22.576  10.305  1.00 10.00      B   
ATOM   3522  N   VAL   139     -23.634 -20.539   9.690  1.00 10.00      B   
ATOM   3523  HN  VAL   139     -23.774 -19.604   9.954  1.00 10.00      B   
ATOM   3524  CA  VAL   139     -23.953 -20.945   8.330  1.00 10.00      B   
ATOM   3525  CB  VAL   139     -25.418 -20.624   7.963  1.00 10.00      B   
ATOM   3526  CG1 VAL   139     -25.746 -21.132   6.565  1.00 10.00      B   
ATOM   3527  CG2 VAL   139     -26.371 -21.227   8.986  1.00 10.00      B   
ATOM   3528  C   VAL   139     -23.009 -20.251   7.353  1.00 10.00      B   
ATOM   3529  O   VAL   139     -23.163 -19.059   7.061  1.00 10.00      B   
ATOM   3530  N   GLY   140     -22.027 -20.996   6.865  1.00 10.00      B   
ATOM   3531  HN  GLY   140     -21.959 -21.939   7.127  1.00 10.00      B   
ATOM   3532  CA  GLY   140     -21.064 -20.440   5.939  1.00 10.00      B   
ATOM   3533  C   GLY   140     -20.095 -19.500   6.626  1.00 10.00      B   
ATOM   3534  O   GLY   140     -19.779 -18.431   6.105  1.00 10.00      B   
ATOM   3535  N   GLY   141     -19.625 -19.898   7.800  1.00 10.00      B   
ATOM   3536  HN  GLY   141     -19.895 -20.772   8.155  1.00 10.00      B   
ATOM   3537  CA  GLY   141     -18.710 -19.064   8.550  1.00 10.00      B   
ATOM   3538  C   GLY   141     -17.273 -19.525   8.459  1.00 10.00      B   
ATOM   3539  O   GLY   141     -16.959 -20.675   8.769  1.00 10.00      B   
ATOM   3540  N   GLN   142     -16.398 -18.621   8.051  1.00 10.00      B   
ATOM   3541  HN  GLN   142     -16.714 -17.718   7.840  1.00 10.00      B   
ATOM   3542  CA  GLN   142     -14.980 -18.921   7.921  1.00 10.00      B   
ATOM   3543  CB  GLN   142     -14.276 -17.859   7.071  1.00 10.00      B   
ATOM   3544  CG  GLN   142     -14.848 -17.704   5.670  1.00 10.00      B   
ATOM   3545  CD  GLN   142     -16.121 -16.880   5.638  1.00 10.00      B   
ATOM   3546  OE1 GLN   142     -16.296 -15.950   6.427  1.00 10.00      B   
ATOM   3547  NE2 GLN   142     -17.022 -17.220   4.733  1.00 10.00      B   
ATOM   3548 HE21 GLN   142     -16.821 -17.976   4.141  1.00 10.00      B   
ATOM   3549 HE22 GLN   142     -17.858 -16.710   4.693  1.00 10.00      B   
ATOM   3550  C   GLN   142     -14.339 -19.010   9.301  1.00 10.00      B   
ATOM   3551  O   GLN   142     -13.881 -18.014   9.860  1.00 10.00      B   
ATOM   3552  N   HIS   143     -14.305 -20.214   9.844  1.00 10.00      B   
ATOM   3553  HN  HIS   143     -14.655 -20.980   9.332  1.00 10.00      B   
ATOM   3554  CA  HIS   143     -13.755 -20.435  11.174  1.00 10.00      B   
ATOM   3555  CB  HIS   143     -14.316 -21.721  11.786  1.00 10.00      B   
ATOM   3556  CG  HIS   143     -15.813 -21.787  11.781  1.00 10.00      B   
ATOM   3557  ND1 HIS   143     -16.613 -20.832  12.373  1.00 10.00      B   
ATOM   3558  HD1 HIS   143     -16.298 -20.037  12.850  1.00 10.00      B   
ATOM   3559  CD2 HIS   143     -16.656 -22.690  11.230  1.00 10.00      B   
ATOM   3560  CE1 HIS   143     -17.882 -21.146  12.184  1.00 10.00      B   
ATOM   3561  NE2 HIS   143     -17.933 -22.267  11.493  1.00 10.00      B   
ATOM   3562  HE2 HIS   143     -18.756 -22.716  11.196  1.00 10.00      B   
ATOM   3563  C   HIS   143     -12.232 -20.459  11.170  1.00 10.00      B   
ATOM   3564  O   HIS   143     -11.596 -20.192  12.193  1.00 10.00      B   
ATOM   3565  N   GLN   144     -11.652 -20.767  10.022  1.00 10.00      B   
ATOM   3566  HN  GLN   144     -12.209 -20.964   9.235  1.00 10.00      B   
ATOM   3567  CA  GLN   144     -10.203 -20.824   9.895  1.00 10.00      B   
ATOM   3568  CB  GLN   144      -9.766 -22.171   9.318  1.00 10.00      B   
ATOM   3569  CG  GLN   144      -9.259 -23.152  10.362  1.00 10.00      B   
ATOM   3570  CD  GLN   144      -8.065 -22.617  11.127  1.00 10.00      B   
ATOM   3571  OE1 GLN   144      -7.280 -21.826  10.604  1.00 10.00      B   
ATOM   3572  NE2 GLN   144      -7.917 -23.043  12.369  1.00 10.00      B   
ATOM   3573 HE21 GLN   144      -8.576 -23.675  12.724  1.00 10.00      B   
ATOM   3574 HE22 GLN   144      -7.151 -22.710  12.884  1.00 10.00      B   
ATOM   3575  C   GLN   144      -9.674 -19.680   9.039  1.00 10.00      B   
ATOM   3576  O   GLN   144      -8.474 -19.586   8.782  1.00 10.00      B   
ATOM   3577  N   GLY   145     -10.573 -18.804   8.614  1.00 10.00      B   
ATOM   3578  HN  GLY   145     -11.513 -18.923   8.861  1.00 10.00      B   
ATOM   3579  CA  GLY   145     -10.183 -17.678   7.792  1.00 10.00      B   
ATOM   3580  C   GLY   145     -10.213 -18.016   6.315  1.00 10.00      B   
ATOM   3581  O   GLY   145     -10.657 -19.102   5.935  1.00 10.00      B   
ATOM   3582  N   VAL   146      -9.752 -17.090   5.485  1.00 10.00      B   
ATOM   3583  HN  VAL   146      -9.415 -16.245   5.851  1.00 10.00      B   
ATOM   3584  CA  VAL   146      -9.729 -17.297   4.041  1.00 10.00      B   
ATOM   3585  CB  VAL   146     -10.833 -16.489   3.326  1.00 10.00      B   
ATOM   3586  CG1 VAL   146     -12.194 -17.132   3.533  1.00 10.00      B   
ATOM   3587  CG2 VAL   146     -10.839 -15.041   3.799  1.00 10.00      B   
ATOM   3588  C   VAL   146      -8.381 -16.900   3.454  1.00 10.00      B   
ATOM   3589  O   VAL   146      -7.588 -16.214   4.101  1.00 10.00      B   
ATOM   3590  N   PHE   147      -8.130 -17.341   2.230  1.00 10.00      B   
ATOM   3591  HN  PHE   147      -8.799 -17.906   1.781  1.00 10.00      B   
ATOM   3592  CA  PHE   147      -6.890 -17.023   1.537  1.00 10.00      B   
ATOM   3593  CB  PHE   147      -5.960 -18.241   1.514  1.00 10.00      B   
ATOM   3594  CG  PHE   147      -4.597 -17.961   0.946  1.00 10.00      B   
ATOM   3595  CD1 PHE   147      -3.810 -16.946   1.464  1.00 10.00      B   
ATOM   3596  CD2 PHE   147      -4.106 -18.709  -0.112  1.00 10.00      B   
ATOM   3597  CE1 PHE   147      -2.559 -16.682   0.938  1.00 10.00      B   
ATOM   3598  CE2 PHE   147      -2.857 -18.450  -0.641  1.00 10.00      B   
ATOM   3599  CZ  PHE   147      -2.082 -17.435  -0.116  1.00 10.00      B   
ATOM   3600  C   PHE   147      -7.184 -16.531   0.120  1.00 10.00      B   
ATOM   3601  O   PHE   147      -6.280 -16.156  -0.628  1.00 10.00      B   
ATOM   3602  N   GLY   148      -8.458 -16.523  -0.240  1.00 10.00      B   
ATOM   3603  HN  GLY   148      -9.143 -16.822   0.393  1.00 10.00      B   
ATOM   3604  CA  GLY   148      -8.843 -16.077  -1.559  1.00 10.00      B   
ATOM   3605  C   GLY   148     -10.251 -15.530  -1.594  1.00 10.00      B   
ATOM   3606  O   GLY   148     -11.117 -15.964  -0.831  1.00 10.00      B   
ATOM   3607  N   LEU   149     -10.476 -14.566  -2.467  1.00 10.00      B   
ATOM   3608  HN  LEU   149      -9.734 -14.243  -3.026  1.00 10.00      B   
ATOM   3609  CA  LEU   149     -11.785 -13.958  -2.617  1.00 10.00      B   
ATOM   3610  CB  LEU   149     -11.793 -12.556  -1.996  1.00 10.00      B   
ATOM   3611  CG  LEU   149     -13.153 -11.862  -1.898  1.00 10.00      B   
ATOM   3612  CD1 LEU   149     -14.104 -12.665  -1.025  1.00 10.00      B   
ATOM   3613  CD2 LEU   149     -12.994 -10.449  -1.360  1.00 10.00      B   
ATOM   3614  C   LEU   149     -12.162 -13.893  -4.094  1.00 10.00      B   
ATOM   3615  O   LEU   149     -11.860 -12.918  -4.777  1.00 10.00      B   
ATOM   3616  N   PRO   150     -12.801 -14.952  -4.616  1.00 10.00      B   
ATOM   3617  CA  PRO   150     -13.207 -15.007  -6.023  1.00 10.00      B   
ATOM   3618  CB  PRO   150     -13.577 -16.479  -6.227  1.00 10.00      B   
ATOM   3619  CG  PRO   150     -13.979 -16.962  -4.875  1.00 10.00      B   
ATOM   3620  CD  PRO   150     -13.161 -16.180  -3.881  1.00 10.00      B   
ATOM   3621  C   PRO   150     -14.404 -14.106  -6.323  1.00 10.00      B   
ATOM   3622  O   PRO   150     -14.516 -13.548  -7.415  1.00 10.00      B   
ATOM   3623  N   ARG   151     -15.291 -13.957  -5.348  1.00 10.00      B   
ATOM   3624  HN  ARG   151     -15.136 -14.403  -4.487  1.00 10.00      B   
ATOM   3625  CA  ARG   151     -16.479 -13.133  -5.513  1.00 10.00      B   
ATOM   3626  CB  ARG   151     -17.521 -13.856  -6.379  1.00 10.00      B   
ATOM   3627  CG  ARG   151     -17.894 -15.243  -5.881  1.00 10.00      B   
ATOM   3628  CD  ARG   151     -18.870 -15.933  -6.821  1.00 10.00      B   
ATOM   3629  NE  ARG   151     -20.241 -15.452  -6.649  1.00 10.00      B   
ATOM   3630  HE  ARG   151     -20.390 -14.480  -6.707  1.00 10.00      B   
ATOM   3631  CZ  ARG   151     -21.288 -16.250  -6.427  1.00 10.00      B   
ATOM   3632  NH1 ARG   151     -21.123 -17.566  -6.355  1.00 10.00      B   
ATOM   3633 HH11 ARG   151     -21.946 -18.198  -6.179  1.00 10.00      B   
ATOM   3634 HH12 ARG   151     -20.175 -17.987  -6.471  1.00 10.00      B   
ATOM   3635  NH2 ARG   151     -22.499 -15.728  -6.279  1.00 10.00      B   
ATOM   3636 HH21 ARG   151     -23.322 -16.345  -6.107  1.00 10.00      B   
ATOM   3637 HH22 ARG   151     -22.636 -14.693  -6.336  1.00 10.00      B   
ATOM   3638  C   ARG   151     -17.077 -12.781  -4.159  1.00 10.00      B   
ATOM   3639  O   ARG   151     -16.666 -13.322  -3.133  1.00 10.00      B   
ATOM   3640  N   CYS   152     -18.046 -11.882  -4.167  1.00 10.00      B   
ATOM   3641  HN  CYS   152     -18.329 -11.492  -5.023  1.00 10.00      B   
ATOM   3642  CA  CYS   152     -18.712 -11.456  -2.946  1.00 10.00      B   
ATOM   3643  C   CYS   152     -20.218 -11.681  -3.063  1.00 10.00      B   
ATOM   3644  O   CYS   152     -20.764 -11.658  -4.168  1.00 10.00      B   
ATOM   3645  CB  CYS   152     -18.405  -9.982  -2.661  1.00 10.00      B   
ATOM   3646  SG  CYS   152     -16.740  -9.684  -1.976  1.00 10.00      B   
ATOM   3647  N   PRO   153     -20.904 -11.933  -1.934  1.00 10.00      B   
ATOM   3648  CA  PRO   153     -22.355 -12.162  -1.920  1.00 10.00      B   
ATOM   3649  CB  PRO   153     -22.669 -12.423  -0.441  1.00 10.00      B   
ATOM   3650  CG  PRO   153     -21.363 -12.802   0.166  1.00 10.00      B   
ATOM   3651  CD  PRO   153     -20.326 -12.021  -0.584  1.00 10.00      B   
ATOM   3652  C   PRO   153     -23.130 -10.942  -2.412  1.00 10.00      B   
ATOM   3653  O   PRO   153     -22.717  -9.800  -2.195  1.00 10.00      B   
ATOM   3654  N   GLY   154     -24.252 -11.190  -3.073  1.00 10.00      B   
ATOM   3655  HN  GLY   154     -24.529 -12.120  -3.221  1.00 10.00      B   
ATOM   3656  CA  GLY   154     -25.064 -10.107  -3.587  1.00 10.00      B   
ATOM   3657  C   GLY   154     -24.531  -9.585  -4.904  1.00 10.00      B   
ATOM   3658  O   GLY   154     -24.008 -10.356  -5.715  1.00 10.00      B   
ATOM   3659  N   GLU   155     -24.652  -8.284  -5.120  1.00 10.00      B   
ATOM   3660  HN  GLU   155     -25.073  -7.718  -4.435  1.00 10.00      B   
ATOM   3661  CA  GLU   155     -24.176  -7.673  -6.352  1.00 10.00      B   
ATOM   3662  CB  GLU   155     -25.256  -6.789  -6.979  1.00 10.00      B   
ATOM   3663  CG  GLU   155     -26.418  -7.561  -7.587  1.00 10.00      B   
ATOM   3664  CD  GLU   155     -25.981  -8.494  -8.699  1.00 10.00      B   
ATOM   3665  OE1 GLU   155     -26.283  -9.706  -8.622  1.00 10.00      B   
ATOM   3666  OE2 GLU   155     -25.337  -8.023  -9.663  1.00 10.00      B   
ATOM   3667  C   GLU   155     -22.899  -6.877  -6.115  1.00 10.00      B   
ATOM   3668  O   GLU   155     -22.369  -6.257  -7.037  1.00 10.00      B   
ATOM   3669  N   SER   156     -22.413  -6.901  -4.876  1.00 10.00      B   
ATOM   3670  HN  SER   156     -22.890  -7.409  -4.190  1.00 10.00      B   
ATOM   3671  CA  SER   156     -21.193  -6.198  -4.504  1.00 10.00      B   
ATOM   3672  CB  SER   156     -20.912  -6.389  -3.012  1.00 10.00      B   
ATOM   3673  OG  SER   156     -21.777  -5.585  -2.230  1.00 10.00      B   
ATOM   3674  HG  SER   156     -21.475  -4.656  -2.284  1.00 10.00      B   
ATOM   3675  C   SER   156     -20.017  -6.694  -5.333  1.00 10.00      B   
ATOM   3676  O   SER   156     -19.430  -7.737  -5.042  1.00 10.00      B   
ATOM   3677  N   SER   157     -19.686  -5.950  -6.372  1.00 10.00      B   
ATOM   3678  HN  SER   157     -20.198  -5.134  -6.556  1.00 10.00      B   
ATOM   3679  CA  SER   157     -18.602  -6.325  -7.256  1.00 10.00      B   
ATOM   3680  CB  SER   157     -19.157  -6.556  -8.660  1.00 10.00      B   
ATOM   3681  OG  SER   157     -20.260  -5.697  -8.906  1.00 10.00      B   
ATOM   3682  HG  SER   157     -21.038  -6.024  -8.424  1.00 10.00      B   
ATOM   3683  C   SER   157     -17.504  -5.272  -7.287  1.00 10.00      B   
ATOM   3684  O   SER   157     -16.345  -5.586  -7.558  1.00 10.00      B   
ATOM   3685  N   HIS   158     -17.859  -4.030  -6.984  1.00 10.00      B   
ATOM   3686  HN  HIS   158     -18.787  -3.841  -6.722  1.00 10.00      B   
ATOM   3687  CA  HIS   158     -16.887  -2.944  -7.009  1.00 10.00      B   
ATOM   3688  CB  HIS   158     -17.510  -1.632  -7.470  1.00 10.00      B   
ATOM   3689  CG  HIS   158     -17.816  -1.628  -8.937  1.00 10.00      B   
ATOM   3690  ND1 HIS   158     -16.936  -1.165  -9.898  1.00 10.00      B   
ATOM   3691  HD1 HIS   158     -16.048  -0.777  -9.730  1.00 10.00      B   
ATOM   3692  CD2 HIS   158     -18.904  -2.074  -9.611  1.00 10.00      B   
ATOM   3693  CE1 HIS   158     -17.475  -1.331 -11.094  1.00 10.00      B   
ATOM   3694  NE2 HIS   158     -18.664  -1.879 -10.944  1.00 10.00      B   
ATOM   3695  HE2 HIS   158     -19.278  -2.112 -11.677  1.00 10.00      B   
ATOM   3696  C   HIS   158     -16.145  -2.808  -5.688  1.00 10.00      B   
ATOM   3697  O   HIS   158     -14.933  -2.565  -5.670  1.00 10.00      B   
ATOM   3698  N   ILE   159     -16.859  -2.978  -4.578  1.00 10.00      B   
ATOM   3699  HN  ILE   159     -17.837  -3.129  -4.638  1.00 10.00      B   
ATOM   3700  CA  ILE   159     -16.219  -2.918  -3.269  1.00 10.00      B   
ATOM   3701  CB  ILE   159     -17.234  -2.729  -2.113  1.00 10.00      B   
ATOM   3702  CG1 ILE   159     -16.554  -2.076  -0.906  1.00 10.00      B   
ATOM   3703  CG2 ILE   159     -17.876  -4.052  -1.712  1.00 10.00      B   
ATOM   3704  CD1 ILE   159     -17.522  -1.541   0.128  1.00 10.00      B   
ATOM   3705  C   ILE   159     -15.415  -4.201  -3.066  1.00 10.00      B   
ATOM   3706  O   ILE   159     -14.495  -4.266  -2.250  1.00 10.00      B   
ATOM   3707  N   CYS   160     -15.773  -5.213  -3.852  1.00 10.00      B   
ATOM   3708  HN  CYS   160     -16.514  -5.080  -4.480  1.00 10.00      B   
ATOM   3709  CA  CYS   160     -15.112  -6.506  -3.811  1.00 10.00      B   
ATOM   3710  C   CYS   160     -13.988  -6.541  -4.844  1.00 10.00      B   
ATOM   3711  O   CYS   160     -13.381  -7.581  -5.091  1.00 10.00      B   
ATOM   3712  CB  CYS   160     -16.128  -7.614  -4.106  1.00 10.00      B   
ATOM   3713  SG  CYS   160     -15.599  -9.284  -3.606  1.00 10.00      B   
ATOM   3714  N   ASP   161     -13.724  -5.394  -5.457  1.00 10.00      B   
ATOM   3715  HN  ASP   161     -14.248  -4.596  -5.229  1.00 10.00      B   
ATOM   3716  CA  ASP   161     -12.676  -5.293  -6.461  1.00 10.00      B   
ATOM   3717  CB  ASP   161     -13.110  -4.367  -7.597  1.00 10.00      B   
ATOM   3718  CG  ASP   161     -12.593  -4.814  -8.945  1.00 10.00      B   
ATOM   3719  OD1 ASP   161     -13.027  -5.883  -9.431  1.00 10.00      B   
ATOM   3720  OD2 ASP   161     -11.768  -4.092  -9.538  1.00 10.00      B   
ATOM   3721  C   ASP   161     -11.386  -4.791  -5.826  1.00 10.00      B   
ATOM   3722  O   ASP   161     -10.317  -5.365  -6.030  1.00 10.00      B   
ATOM   3723  N   PHE   162     -11.504  -3.727  -5.038  1.00 10.00      B   
ATOM   3724  HN  PHE   162     -12.388  -3.316  -4.924  1.00 10.00      B   
ATOM   3725  CA  PHE   162     -10.360  -3.141  -4.345  1.00 10.00      B   
ATOM   3726  CB  PHE   162     -10.808  -1.857  -3.628  1.00 10.00      B   
ATOM   3727  CG  PHE   162      -9.752  -1.112  -2.843  1.00 10.00      B   
ATOM   3728  CD1 PHE   162      -8.904  -0.206  -3.464  1.00 10.00      B   
ATOM   3729  CD2 PHE   162      -9.637  -1.291  -1.473  1.00 10.00      B   
ATOM   3730  CE1 PHE   162      -7.963   0.503  -2.732  1.00 10.00      B   
ATOM   3731  CE2 PHE   162      -8.696  -0.592  -0.736  1.00 10.00      B   
ATOM   3732  CZ  PHE   162      -7.857   0.310  -1.364  1.00 10.00      B   
ATOM   3733  C   PHE   162      -9.782  -4.144  -3.348  1.00 10.00      B   
ATOM   3734  O   PHE   162      -8.605  -4.491  -3.415  1.00 10.00      B   
ATOM   3735  N   ILE   163     -10.637  -4.632  -2.453  1.00 10.00      B   
ATOM   3736  HN  ILE   163     -11.571  -4.329  -2.479  1.00 10.00      B   
ATOM   3737  CA  ILE   163     -10.235  -5.593  -1.423  1.00 10.00      B   
ATOM   3738  CB  ILE   163     -11.430  -5.958  -0.506  1.00 10.00      B   
ATOM   3739  CG1 ILE   163     -12.074  -4.696   0.077  1.00 10.00      B   
ATOM   3740  CG2 ILE   163     -10.999  -6.902   0.611  1.00 10.00      B   
ATOM   3741  CD1 ILE   163     -11.130  -3.843   0.899  1.00 10.00      B   
ATOM   3742  C   ILE   163      -9.665  -6.880  -2.029  1.00 10.00      B   
ATOM   3743  O   ILE   163      -8.694  -7.436  -1.509  1.00 10.00      B   
ATOM   3744  N   ARG   164     -10.260  -7.315  -3.142  1.00 10.00      B   
ATOM   3745  HN  ARG   164     -10.996  -6.787  -3.515  1.00 10.00      B   
ATOM   3746  CA  ARG   164      -9.867  -8.548  -3.834  1.00 10.00      B   
ATOM   3747  CB  ARG   164     -10.512  -8.628  -5.217  1.00 10.00      B   
ATOM   3748  CG  ARG   164     -10.600 -10.039  -5.776  1.00 10.00      B   
ATOM   3749  CD  ARG   164     -11.966 -10.303  -6.392  1.00 10.00      B   
ATOM   3750  NE  ARG   164     -11.920 -10.341  -7.854  1.00 10.00      B   
ATOM   3751  HE  ARG   164     -11.641 -11.187  -8.272  1.00 10.00      B   
ATOM   3752  CZ  ARG   164     -12.236  -9.313  -8.640  1.00 10.00      B   
ATOM   3753  NH1 ARG   164     -12.621  -8.161  -8.104  1.00 10.00      B   
ATOM   3754 HH11 ARG   164     -12.685  -8.061  -7.066  1.00 10.00      B   
ATOM   3755 HH12 ARG   164     -12.861  -7.343  -8.721  1.00 10.00      B   
ATOM   3756  NH2 ARG   164     -12.183  -9.445  -9.961  1.00 10.00      B   
ATOM   3757 HH21 ARG   164     -12.430  -8.643 -10.582  1.00 10.00      B   
ATOM   3758 HH22 ARG   164     -11.899 -10.356 -10.385  1.00 10.00      B   
ATOM   3759  C   ARG   164      -8.358  -8.744  -3.944  1.00 10.00      B   
ATOM   3760  O   ARG   164      -7.835  -9.787  -3.557  1.00 10.00      B   
ATOM   3761  N   LYS   165      -7.655  -7.752  -4.465  1.00 10.00      B   
ATOM   3762  HN  LYS   165      -8.110  -6.931  -4.748  1.00 10.00      B   
ATOM   3763  CA  LYS   165      -6.213  -7.873  -4.614  1.00 10.00      B   
ATOM   3764  CB  LYS   165      -5.756  -7.704  -6.070  1.00 10.00      B   
ATOM   3765  CG  LYS   165      -6.375  -6.512  -6.785  1.00 10.00      B   
ATOM   3766  CD  LYS   165      -6.244  -6.626  -8.299  1.00 10.00      B   
ATOM   3767  CE  LYS   165      -4.811  -6.413  -8.766  1.00 10.00      B   
ATOM   3768  NZ  LYS   165      -3.985  -7.638  -8.614  1.00 10.00      B   
ATOM   3769  HZ1 LYS   165      -3.938  -7.922  -7.616  1.00 10.00      B   
ATOM   3770  HZ2 LYS   165      -3.017  -7.463  -8.954  1.00 10.00      B   
ATOM   3771  HZ3 LYS   165      -4.393  -8.426  -9.167  1.00 10.00      B   
ATOM   3772  C   LYS   165      -5.432  -7.001  -3.628  1.00 10.00      B   
ATOM   3773  O   LYS   165      -4.209  -6.905  -3.709  1.00 10.00      B   
ATOM   3774  N   THR   166      -6.143  -6.366  -2.694  1.00 10.00      B   
ATOM   3775  HN  THR   166      -7.120  -6.455  -2.690  1.00 10.00      B   
ATOM   3776  CA  THR   166      -5.493  -5.547  -1.667  1.00 10.00      B   
ATOM   3777  CB  THR   166      -6.481  -4.540  -1.013  1.00 10.00      B   
ATOM   3778  OG1 THR   166      -6.757  -3.477  -1.931  1.00 10.00      B   
ATOM   3779  HG1 THR   166      -7.421  -3.769  -2.571  1.00 10.00      B   
ATOM   3780  CG2 THR   166      -5.928  -3.943   0.279  1.00 10.00      B   
ATOM   3781  C   THR   166      -4.914  -6.485  -0.612  1.00 10.00      B   
ATOM   3782  O   THR   166      -3.782  -6.317  -0.151  1.00 10.00      B   
ATOM   3783  N   LEU   167      -5.688  -7.512  -0.276  1.00 10.00      B   
ATOM   3784  HN  LEU   167      -6.571  -7.604  -0.696  1.00 10.00      B   
ATOM   3785  CA  LEU   167      -5.263  -8.504   0.698  1.00 10.00      B   
ATOM   3786  CB  LEU   167      -6.454  -9.354   1.142  1.00 10.00      B   
ATOM   3787  CG  LEU   167      -7.656  -8.596   1.712  1.00 10.00      B   
ATOM   3788  CD1 LEU   167      -8.771  -9.563   2.073  1.00 10.00      B   
ATOM   3789  CD2 LEU   167      -7.254  -7.763   2.919  1.00 10.00      B   
ATOM   3790  C   LEU   167      -4.194  -9.396   0.083  1.00 10.00      B   
ATOM   3791  O   LEU   167      -3.349  -9.951   0.778  1.00 10.00      B   
ATOM   3792  N   ASN   168      -4.221  -9.493  -1.238  1.00 10.00      B   
ATOM   3793  HN  ASN   168      -4.910  -9.006  -1.733  1.00 10.00      B   
ATOM   3794  CA  ASN   168      -3.264 -10.312  -1.977  1.00 10.00      B   
ATOM   3795  CB  ASN   168      -3.874 -10.789  -3.301  1.00 10.00      B   
ATOM   3796  CG  ASN   168      -4.950 -11.843  -3.119  1.00 10.00      B   
ATOM   3797  OD1 ASN   168      -5.615 -11.900  -2.086  1.00 10.00      B   
ATOM   3798  ND2 ASN   168      -5.136 -12.681  -4.126  1.00 10.00      B   
ATOM   3799 HD21 ASN   168      -4.575 -12.578  -4.928  1.00 10.00      B   
ATOM   3800 HD22 ASN   168      -5.828 -13.368  -4.035  1.00 10.00      B   
ATOM   3801  C   ASN   168      -1.980  -9.535  -2.251  1.00 10.00      B   
ATOM   3802  O   ASN   168      -1.134  -9.972  -3.031  1.00 10.00      B   
ATOM   3803  N   ALA   169      -1.850  -8.378  -1.612  1.00 10.00      B   
ATOM   3804  HN  ALA   169      -2.566  -8.084  -1.012  1.00 10.00      B   
ATOM   3805  CA  ALA   169      -0.675  -7.535  -1.776  1.00 10.00      B   
ATOM   3806  CB  ALA   169      -1.025  -6.284  -2.568  1.00 10.00      B   
ATOM   3807  C   ALA   169      -0.086  -7.159  -0.419  1.00 10.00      B   
ATOM   3808  O   ALA   169       1.081  -7.437  -0.137  1.00 10.00      B   
ATOM   3809  N   GLY   170      -0.904  -6.541   0.425  1.00 10.00      B   
ATOM   3810  HN  GLY   170      -1.830  -6.351   0.153  1.00 10.00      B   
ATOM   3811  CA  GLY   170      -0.440  -6.136   1.734  1.00 10.00      B   
ATOM   3812  C   GLY   170      -1.501  -6.293   2.802  1.00 10.00      B   
ATOM   3813  O   GLY   170      -1.886  -5.323   3.451  1.00 10.00      B   
ATOM   3814  N   ALA   171      -1.958  -7.521   3.003  1.00 10.00      B   
ATOM   3815  HN  ALA   171      -1.593  -8.258   2.470  1.00 10.00      B   
ATOM   3816  CA  ALA   171      -2.986  -7.804   4.001  1.00 10.00      B   
ATOM   3817  CB  ALA   171      -3.576  -9.188   3.779  1.00 10.00      B   
ATOM   3818  C   ALA   171      -2.431  -7.696   5.416  1.00 10.00      B   
ATOM   3819  O   ALA   171      -3.182  -7.632   6.385  1.00 10.00      B   
ATOM   3820  N   TYR   172      -1.112  -7.674   5.530  1.00 10.00      B   
ATOM   3821  HN  TYR   172      -0.559  -7.714   4.723  1.00 10.00      B   
ATOM   3822  CA  TYR   172      -0.466  -7.583   6.827  1.00 10.00      B   
ATOM   3823  CB  TYR   172       0.634  -8.640   6.966  1.00 10.00      B   
ATOM   3824  CG  TYR   172       0.101 -10.053   6.988  1.00 10.00      B   
ATOM   3825  CD1 TYR   172      -0.787 -10.461   7.975  1.00 10.00      B   
ATOM   3826  CD2 TYR   172       0.476 -10.979   6.022  1.00 10.00      B   
ATOM   3827  CE1 TYR   172      -1.288 -11.747   8.000  1.00 10.00      B   
ATOM   3828  CE2 TYR   172      -0.019 -12.269   6.040  1.00 10.00      B   
ATOM   3829  CZ  TYR   172      -0.900 -12.647   7.031  1.00 10.00      B   
ATOM   3830  OH  TYR   172      -1.399 -13.928   7.051  1.00 10.00      B   
ATOM   3831  HH  TYR   172      -0.705 -14.542   6.790  1.00 10.00      B   
ATOM   3832  C   TYR   172       0.091  -6.190   7.070  1.00 10.00      B   
ATOM   3833  O   TYR   172       0.820  -5.963   8.038  1.00 10.00      B   
ATOM   3834  N   SER   173      -0.251  -5.258   6.192  1.00 10.00      B   
ATOM   3835  HN  SER   173      -0.834  -5.497   5.441  1.00 10.00      B   
ATOM   3836  CA  SER   173       0.211  -3.887   6.329  1.00 10.00      B   
ATOM   3837  CB  SER   173       0.024  -3.118   5.019  1.00 10.00      B   
ATOM   3838  OG  SER   173      -1.347  -2.990   4.689  1.00 10.00      B   
ATOM   3839  HG  SER   173      -1.618  -3.740   4.138  1.00 10.00      B   
ATOM   3840  C   SER   173      -0.531  -3.205   7.475  1.00 10.00      B   
ATOM   3841  O   SER   173      -1.655  -3.583   7.810  1.00 10.00      B   
ATOM   3842  N   LYS   174       0.087  -2.200   8.071  1.00 10.00      B   
ATOM   3843  HN  LYS   174       0.967  -1.916   7.748  1.00 10.00      B   
ATOM   3844  CA  LYS   174      -0.521  -1.501   9.191  1.00 10.00      B   
ATOM   3845  CB  LYS   174       0.531  -0.763  10.013  1.00 10.00      B   
ATOM   3846  CG  LYS   174       0.098  -0.437  11.440  1.00 10.00      B   
ATOM   3847  CD  LYS   174       0.007  -1.688  12.308  1.00 10.00      B   
ATOM   3848  CE  LYS   174      -1.367  -2.349  12.234  1.00 10.00      B   
ATOM   3849  NZ  LYS   174      -2.353  -1.725  13.156  1.00 10.00      B   
ATOM   3850  HZ1 LYS   174      -2.634  -0.782  12.810  1.00 10.00      B   
ATOM   3851  HZ2 LYS   174      -1.938  -1.621  14.105  1.00 10.00      B   
ATOM   3852  HZ3 LYS   174      -3.205  -2.319  13.228  1.00 10.00      B   
ATOM   3853  C   LYS   174      -1.631  -0.552   8.743  1.00 10.00      B   
ATOM   3854  O   LYS   174      -2.386  -0.037   9.567  1.00 10.00      B   
ATOM   3855  N   VAL   175      -1.708  -0.296   7.445  1.00 10.00      B   
ATOM   3856  HN  VAL   175      -1.046  -0.688   6.838  1.00 10.00      B   
ATOM   3857  CA  VAL   175      -2.752   0.568   6.911  1.00 10.00      B   
ATOM   3858  CB  VAL   175      -2.312   1.325   5.631  1.00 10.00      B   
ATOM   3859  CG1 VAL   175      -2.018   0.372   4.482  1.00 10.00      B   
ATOM   3860  CG2 VAL   175      -3.348   2.367   5.228  1.00 10.00      B   
ATOM   3861  C   VAL   175      -4.020  -0.245   6.660  1.00 10.00      B   
ATOM   3862  O   VAL   175      -5.135   0.244   6.850  1.00 10.00      B   
ATOM   3863  N   VAL   176      -3.833  -1.500   6.264  1.00 10.00      B   
ATOM   3864  HN  VAL   176      -2.918  -1.828   6.139  1.00 10.00      B   
ATOM   3865  CA  VAL   176      -4.946  -2.401   5.999  1.00 10.00      B   
ATOM   3866  CB  VAL   176      -4.540  -3.526   5.020  1.00 10.00      B   
ATOM   3867  CG1 VAL   176      -5.562  -4.652   5.015  1.00 10.00      B   
ATOM   3868  CG2 VAL   176      -4.369  -2.965   3.616  1.00 10.00      B   
ATOM   3869  C   VAL   176      -5.476  -2.993   7.304  1.00 10.00      B   
ATOM   3870  O   VAL   176      -6.687  -3.002   7.545  1.00 10.00      B   
ATOM   3871  N   GLN   177      -4.563  -3.467   8.151  1.00 10.00      B   
ATOM   3872  HN  GLN   177      -3.614  -3.427   7.903  1.00 10.00      B   
ATOM   3873  CA  GLN   177      -4.931  -4.047   9.442  1.00 10.00      B   
ATOM   3874  CB  GLN   177      -3.765  -4.861  10.021  1.00 10.00      B   
ATOM   3875  CG  GLN   177      -3.483  -6.168   9.298  1.00 10.00      B   
ATOM   3876  CD  GLN   177      -4.506  -7.246   9.607  1.00 10.00      B   
ATOM   3877  OE1 GLN   177      -5.051  -7.307  10.708  1.00 10.00      B   
ATOM   3878  NE2 GLN   177      -4.770  -8.103   8.634  1.00 10.00      B   
ATOM   3879 HE21 GLN   177      -4.294  -7.996   7.778  1.00 10.00      B   
ATOM   3880 HE22 GLN   177      -5.436  -8.807   8.802  1.00 10.00      B   
ATOM   3881  C   GLN   177      -5.322  -2.943  10.422  1.00 10.00      B   
ATOM   3882  O   GLN   177      -4.627  -2.697  11.413  1.00 10.00      B   
ATOM   3883  N   GLU   178      -6.428  -2.272  10.127  1.00 10.00      B   
ATOM   3884  HN  GLU   178      -6.931  -2.520   9.320  1.00 10.00      B   
ATOM   3885  CA  GLU   178      -6.910  -1.186  10.960  1.00 10.00      B   
ATOM   3886  CB  GLU   178      -6.173   0.108  10.596  1.00 10.00      B   
ATOM   3887  CG  GLU   178      -5.970   1.067  11.756  1.00 10.00      B   
ATOM   3888  CD  GLU   178      -5.087   0.487  12.845  1.00 10.00      B   
ATOM   3889  OE1 GLU   178      -3.842   0.533  12.701  1.00 10.00      B   
ATOM   3890  OE2 GLU   178      -5.635  -0.011  13.853  1.00 10.00      B   
ATOM   3891  C   GLU   178      -8.414  -0.995  10.783  1.00 10.00      B   
ATOM   3892  O   GLU   178      -9.149  -0.854  11.762  1.00 10.00      B   
ATOM   3893  N   ARG   179      -8.866  -0.991   9.530  1.00 10.00      B   
ATOM   3894  HN  ARG   179      -8.235  -1.120   8.792  1.00 10.00      B   
ATOM   3895  CA  ARG   179     -10.281  -0.807   9.222  1.00 10.00      B   
ATOM   3896  CB  ARG   179     -10.559   0.647   8.834  1.00 10.00      B   
ATOM   3897  CG  ARG   179     -10.093   1.682   9.837  1.00 10.00      B   
ATOM   3898  CD  ARG   179      -9.892   3.022   9.155  1.00 10.00      B   
ATOM   3899  NE  ARG   179      -8.801   3.777   9.763  1.00 10.00      B   
ATOM   3900  HE  ARG   179      -9.046   4.422  10.479  1.00 10.00      B   
ATOM   3901  CZ  ARG   179      -7.529   3.699   9.379  1.00 10.00      B   
ATOM   3902  NH1 ARG   179      -7.175   2.892   8.385  1.00 10.00      B   
ATOM   3903 HH11 ARG   179      -7.896   2.327   7.890  1.00 10.00      B   
ATOM   3904 HH12 ARG   179      -6.180   2.829   8.085  1.00 10.00      B   
ATOM   3905  NH2 ARG   179      -6.602   4.384  10.029  1.00 10.00      B   
ATOM   3906 HH21 ARG   179      -6.870   4.994  10.838  1.00 10.00      B   
ATOM   3907 HH22 ARG   179      -5.606   4.328   9.736  1.00 10.00      B   
ATOM   3908  C   ARG   179     -10.697  -1.700   8.062  1.00 10.00      B   
ATOM   3909  O   ARG   179     -11.285  -1.225   7.091  1.00 10.00      B   
ATOM   3910  N   LEU   180     -10.383  -2.984   8.157  1.00 10.00      B   
ATOM   3911  HN  LEU   180      -9.917  -3.311   8.956  1.00 10.00      B   
ATOM   3912  CA  LEU   180     -10.736  -3.926   7.102  1.00 10.00      B   
ATOM   3913  CB  LEU   180      -9.582  -4.097   6.112  1.00 10.00      B   
ATOM   3914  CG  LEU   180      -9.968  -4.133   4.630  1.00 10.00      B   
ATOM   3915  CD1 LEU   180      -8.751  -3.877   3.756  1.00 10.00      B   
ATOM   3916  CD2 LEU   180     -10.612  -5.463   4.268  1.00 10.00      B   
ATOM   3917  C   LEU   180     -11.148  -5.269   7.691  1.00 10.00      B   
ATOM   3918  O   LEU   180     -10.314  -6.020   8.198  1.00 10.00      B   
ATOM   3919  N   VAL   181     -12.435  -5.565   7.592  1.00 10.00      B   
ATOM   3920  HN  VAL   181     -13.030  -4.927   7.135  1.00 10.00      B   
ATOM   3921  CA  VAL   181     -13.006  -6.801   8.123  1.00 10.00      B   
ATOM   3922  CB  VAL   181     -14.529  -6.849   7.861  1.00 10.00      B   
ATOM   3923  CG1 VAL   181     -15.119  -8.190   8.269  1.00 10.00      B   
ATOM   3924  CG2 VAL   181     -15.230  -5.716   8.593  1.00 10.00      B   
ATOM   3925  C   VAL   181     -12.352  -8.044   7.519  1.00 10.00      B   
ATOM   3926  O   VAL   181     -11.929  -8.951   8.239  1.00 10.00      B   
ATOM   3927  N   GLN   182     -12.262  -8.068   6.196  1.00 10.00      B   
ATOM   3928  HN  GLN   182     -12.601  -7.302   5.682  1.00 10.00      B   
ATOM   3929  CA  GLN   182     -11.682  -9.200   5.478  1.00 10.00      B   
ATOM   3930  CB  GLN   182     -11.794  -8.999   3.963  1.00 10.00      B   
ATOM   3931  CG  GLN   182     -13.190  -9.211   3.390  1.00 10.00      B   
ATOM   3932  CD  GLN   182     -14.190  -8.171   3.857  1.00 10.00      B   
ATOM   3933  OE1 GLN   182     -13.833  -7.023   4.127  1.00 10.00      B   
ATOM   3934  NE2 GLN   182     -15.448  -8.563   3.958  1.00 10.00      B   
ATOM   3935 HE21 GLN   182     -15.666  -9.494   3.726  1.00 10.00      B   
ATOM   3936 HE22 GLN   182     -16.112  -7.912   4.261  1.00 10.00      B   
ATOM   3937  C   GLN   182     -10.228  -9.449   5.870  1.00 10.00      B   
ATOM   3938  O   GLN   182      -9.745 -10.577   5.797  1.00 10.00      B   
ATOM   3939  N   ALA   183      -9.544  -8.400   6.307  1.00 10.00      B   
ATOM   3940  HN  ALA   183      -9.995  -7.534   6.385  1.00 10.00      B   
ATOM   3941  CA  ALA   183      -8.146  -8.511   6.699  1.00 10.00      B   
ATOM   3942  CB  ALA   183      -7.466  -7.157   6.611  1.00 10.00      B   
ATOM   3943  C   ALA   183      -8.007  -9.078   8.104  1.00 10.00      B   
ATOM   3944  O   ALA   183      -7.036  -9.769   8.414  1.00 10.00      B   
ATOM   3945  N   GLU   184      -8.987  -8.793   8.951  1.00 10.00      B   
ATOM   3946  HN  GLU   184      -9.743  -8.246   8.644  1.00 10.00      B   
ATOM   3947  CA  GLU   184      -8.968  -9.265  10.327  1.00 10.00      B   
ATOM   3948  CB  GLU   184     -10.010  -8.534  11.176  1.00 10.00      B   
ATOM   3949  CG  GLU   184      -9.666  -7.070  11.402  1.00 10.00      B   
ATOM   3950  CD  GLU   184     -10.675  -6.334  12.257  1.00 10.00      B   
ATOM   3951  OE1 GLU   184     -10.835  -6.689  13.443  1.00 10.00      B   
ATOM   3952  OE2 GLU   184     -11.299  -5.374  11.754  1.00 10.00      B   
ATOM   3953  C   GLU   184      -9.121 -10.781  10.413  1.00 10.00      B   
ATOM   3954  O   GLU   184      -8.669 -11.404  11.377  1.00 10.00      B   
ATOM   3955  N   TYR   185      -9.750 -11.375   9.403  1.00 10.00      B   
ATOM   3956  HN  TYR   185     -10.101 -10.831   8.666  1.00 10.00      B   
ATOM   3957  CA  TYR   185      -9.924 -12.824   9.375  1.00 10.00      B   
ATOM   3958  CB  TYR   185     -11.398 -13.267   9.406  1.00 10.00      B   
ATOM   3959  CG  TYR   185     -12.289 -12.771   8.281  1.00 10.00      B   
ATOM   3960  CD1 TYR   185     -12.062 -13.136   6.959  1.00 10.00      B   
ATOM   3961  CD2 TYR   185     -13.385 -11.960   8.552  1.00 10.00      B   
ATOM   3962  CE1 TYR   185     -12.895 -12.707   5.942  1.00 10.00      B   
ATOM   3963  CE2 TYR   185     -14.221 -11.523   7.542  1.00 10.00      B   
ATOM   3964  CZ  TYR   185     -13.972 -11.900   6.240  1.00 10.00      B   
ATOM   3965  OH  TYR   185     -14.811 -11.479   5.231  1.00 10.00      B   
ATOM   3966  HH  TYR   185     -15.507 -10.915   5.605  1.00 10.00      B   
ATOM   3967  C   TYR   185      -9.131 -13.475   8.240  1.00 10.00      B   
ATOM   3968  O   TYR   185      -9.440 -14.586   7.802  1.00 10.00      B   
ATOM   3969  N   TRP   186      -8.104 -12.774   7.777  1.00 10.00      B   
ATOM   3970  HN  TRP   186      -7.911 -11.897   8.165  1.00 10.00      B   
ATOM   3971  CA  TRP   186      -7.249 -13.276   6.712  1.00 10.00      B   
ATOM   3972  CB  TRP   186      -6.477 -12.119   6.069  1.00 10.00      B   
ATOM   3973  CG  TRP   186      -5.562 -12.530   4.956  1.00 10.00      B   
ATOM   3974  CD1 TRP   186      -4.217 -12.749   5.040  1.00 10.00      B   
ATOM   3975  CD2 TRP   186      -5.921 -12.769   3.590  1.00 10.00      B   
ATOM   3976  NE1 TRP   186      -3.718 -13.105   3.813  1.00 10.00      B   
ATOM   3977  HE1 TRP   186      -2.779 -13.314   3.619  1.00 10.00      B   
ATOM   3978  CE2 TRP   186      -4.743 -13.122   2.905  1.00 10.00      B   
ATOM   3979  CE3 TRP   186      -7.123 -12.711   2.879  1.00 10.00      B   
ATOM   3980  CZ2 TRP   186      -4.733 -13.424   1.547  1.00 10.00      B   
ATOM   3981  CZ3 TRP   186      -7.111 -13.011   1.531  1.00 10.00      B   
ATOM   3982  CH2 TRP   186      -5.922 -13.359   0.878  1.00 10.00      B   
ATOM   3983  C   TRP   186      -6.279 -14.313   7.272  1.00 10.00      B   
ATOM   3984  O   TRP   186      -5.756 -14.152   8.377  1.00 10.00      B   
ATOM   3985  N   HIS   187      -6.046 -15.379   6.518  1.00 10.00      B   
ATOM   3986  HN  HIS   187      -6.484 -15.456   5.639  1.00 10.00      B   
ATOM   3987  CA  HIS   187      -5.148 -16.432   6.963  1.00 10.00      B   
ATOM   3988  CB  HIS   187      -5.945 -17.612   7.535  1.00 10.00      B   
ATOM   3989  CG  HIS   187      -5.138 -18.565   8.371  1.00 10.00      B   
ATOM   3990  ND1 HIS   187      -5.701 -19.605   9.082  1.00 10.00      B   
ATOM   3991  HD1 HIS   187      -6.661 -19.824   9.118  1.00 10.00      B   
ATOM   3992  CD2 HIS   187      -3.805 -18.633   8.612  1.00 10.00      B   
ATOM   3993  CE1 HIS   187      -4.752 -20.266   9.722  1.00 10.00      B   
ATOM   3994  NE2 HIS   187      -3.596 -19.695   9.452  1.00 10.00      B   
ATOM   3995  HE2 HIS   187      -2.713 -19.985   9.811  1.00 10.00      B   
ATOM   3996  C   HIS   187      -4.232 -16.904   5.838  1.00 10.00      B   
ATOM   3997  O   HIS   187      -4.645 -17.667   4.966  1.00 10.00      B   
ATOM   3998  N   ASP   188      -2.993 -16.435   5.858  1.00 10.00      B   
ATOM   3999  HN  ASP   188      -2.733 -15.798   6.559  1.00 10.00      B   
ATOM   4000  CA  ASP   188      -2.006 -16.832   4.860  1.00 10.00      B   
ATOM   4001  CB  ASP   188      -0.998 -15.696   4.637  1.00 10.00      B   
ATOM   4002  CG  ASP   188      -0.098 -15.898   3.432  1.00 10.00      B   
ATOM   4003  OD1 ASP   188       0.473 -16.995   3.282  1.00 10.00      B   
ATOM   4004  OD2 ASP   188       0.060 -14.943   2.641  1.00 10.00      B   
ATOM   4005  C   ASP   188      -1.287 -18.085   5.355  1.00 10.00      B   
ATOM   4006  O   ASP   188      -0.623 -18.052   6.393  1.00 10.00      B   
ATOM   4007  N   PRO   189      -1.432 -19.213   4.638  1.00 10.00      B   
ATOM   4008  CA  PRO   189      -0.812 -20.490   5.013  1.00 10.00      B   
ATOM   4009  CB  PRO   189      -1.544 -21.524   4.142  1.00 10.00      B   
ATOM   4010  CG  PRO   189      -2.643 -20.779   3.455  1.00 10.00      B   
ATOM   4011  CD  PRO   189      -2.215 -19.344   3.408  1.00 10.00      B   
ATOM   4012  C   PRO   189       0.686 -20.526   4.720  1.00 10.00      B   
ATOM   4013  O   PRO   189       1.397 -21.422   5.176  1.00 10.00      B   
ATOM   4014  N   ILE   190       1.158 -19.556   3.954  1.00 10.00      B   
ATOM   4015  HN  ILE   190       0.544 -18.858   3.627  1.00 10.00      B   
ATOM   4016  CA  ILE   190       2.568 -19.475   3.608  1.00 10.00      B   
ATOM   4017  CB  ILE   190       2.772 -18.905   2.189  1.00 10.00      B   
ATOM   4018  CG1 ILE   190       1.828 -19.594   1.198  1.00 10.00      B   
ATOM   4019  CG2 ILE   190       4.222 -19.075   1.753  1.00 10.00      B   
ATOM   4020  CD1 ILE   190       1.655 -18.850  -0.110  1.00 10.00      B   
ATOM   4021  C   ILE   190       3.276 -18.581   4.615  1.00 10.00      B   
ATOM   4022  O   ILE   190       4.309 -18.946   5.175  1.00 10.00      B   
ATOM   4023  N   LYS   191       2.696 -17.413   4.849  1.00 10.00      B   
ATOM   4024  HN  LYS   191       1.869 -17.186   4.359  1.00 10.00      B   
ATOM   4025  CA  LYS   191       3.238 -16.455   5.802  1.00 10.00      B   
ATOM   4026  CB  LYS   191       3.073 -15.026   5.281  1.00 10.00      B   
ATOM   4027  CG  LYS   191       3.750 -14.783   3.942  1.00 10.00      B   
ATOM   4028  CD  LYS   191       3.602 -13.340   3.488  1.00 10.00      B   
ATOM   4029  CE  LYS   191       4.044 -13.180   2.041  1.00 10.00      B   
ATOM   4030  NZ  LYS   191       3.932 -11.775   1.567  1.00 10.00      B   
ATOM   4031  HZ1 LYS   191       4.760 -11.219   1.881  1.00 10.00      B   
ATOM   4032  HZ2 LYS   191       3.068 -11.336   1.940  1.00 10.00      B   
ATOM   4033  HZ3 LYS   191       3.894 -11.753   0.530  1.00 10.00      B   
ATOM   4034  C   LYS   191       2.539 -16.630   7.146  1.00 10.00      B   
ATOM   4035  O   LYS   191       2.172 -15.661   7.815  1.00 10.00      B   
ATOM   4036  N   GLU   192       2.370 -17.891   7.521  1.00 10.00      B   
ATOM   4037  HN  GLU   192       2.698 -18.599   6.927  1.00 10.00      B   
ATOM   4038  CA  GLU   192       1.716 -18.273   8.764  1.00 10.00      B   
ATOM   4039  CB  GLU   192       1.707 -19.799   8.872  1.00 10.00      B   
ATOM   4040  CG  GLU   192       1.051 -20.336  10.128  1.00 10.00      B   
ATOM   4041  CD  GLU   192      -0.391 -20.736   9.913  1.00 10.00      B   
ATOM   4042  OE1 GLU   192      -0.644 -21.666   9.122  1.00 10.00      B   
ATOM   4043  OE2 GLU   192      -1.277 -20.138  10.557  1.00 10.00      B   
ATOM   4044  C   GLU   192       2.409 -17.667   9.983  1.00 10.00      B   
ATOM   4045  O   GLU   192       1.749 -17.206  10.918  1.00 10.00      B   
ATOM   4046  N   ASP   193       3.737 -17.646   9.958  1.00 10.00      B   
ATOM   4047  HN  ASP   193       4.209 -17.992   9.168  1.00 10.00      B   
ATOM   4048  CA  ASP   193       4.513 -17.109  11.072  1.00 10.00      B   
ATOM   4049  CB  ASP   193       6.001 -17.412  10.887  1.00 10.00      B   
ATOM   4050  CG  ASP   193       6.732 -17.554  12.204  1.00 10.00      B   
ATOM   4051  OD1 ASP   193       6.453 -18.529  12.937  1.00 10.00      B   
ATOM   4052  OD2 ASP   193       7.590 -16.701  12.511  1.00 10.00      B   
ATOM   4053  C   ASP   193       4.288 -15.609  11.220  1.00 10.00      B   
ATOM   4054  O   ASP   193       4.373 -15.057  12.319  1.00 10.00      B   
ATOM   4055  N   VAL   194       3.985 -14.960  10.105  1.00 10.00      B   
ATOM   4056  HN  VAL   194       3.928 -15.462   9.265  1.00 10.00      B   
ATOM   4057  CA  VAL   194       3.729 -13.527  10.093  1.00 10.00      B   
ATOM   4058  CB  VAL   194       4.001 -12.930   8.692  1.00 10.00      B   
ATOM   4059  CG1 VAL   194       3.829 -11.419   8.695  1.00 10.00      B   
ATOM   4060  CG2 VAL   194       5.394 -13.307   8.209  1.00 10.00      B   
ATOM   4061  C   VAL   194       2.273 -13.268  10.479  1.00 10.00      B   
ATOM   4062  O   VAL   194       1.951 -12.273  11.129  1.00 10.00      B   
ATOM   4063  N   TYR   195       1.407 -14.191  10.080  1.00 10.00      B   
ATOM   4064  HN  TYR   195       1.742 -14.959   9.566  1.00 10.00      B   
ATOM   4065  CA  TYR   195      -0.021 -14.106  10.360  1.00 10.00      B   
ATOM   4066  CB  TYR   195      -0.744 -15.313   9.737  1.00 10.00      B   
ATOM   4067  CG  TYR   195      -1.953 -15.820  10.500  1.00 10.00      B   
ATOM   4068  CD1 TYR   195      -3.175 -15.162  10.439  1.00 10.00      B   
ATOM   4069  CD2 TYR   195      -1.867 -16.966  11.282  1.00 10.00      B   
ATOM   4070  CE1 TYR   195      -4.274 -15.631  11.137  1.00 10.00      B   
ATOM   4071  CE2 TYR   195      -2.959 -17.441  11.981  1.00 10.00      B   
ATOM   4072  CZ  TYR   195      -4.160 -16.771  11.907  1.00 10.00      B   
ATOM   4073  OH  TYR   195      -5.250 -17.243  12.604  1.00 10.00      B   
ATOM   4074  HH  TYR   195      -4.954 -17.634  13.432  1.00 10.00      B   
ATOM   4075  C   TYR   195      -0.299 -14.020  11.857  1.00 10.00      B   
ATOM   4076  O   TYR   195      -1.037 -13.142  12.308  1.00 10.00      B   
ATOM   4077  N   ARG   196       0.317 -14.913  12.620  1.00 10.00      B   
ATOM   4078  HN  ARG   196       0.925 -15.560  12.197  1.00 10.00      B   
ATOM   4079  CA  ARG   196       0.118 -14.964  14.063  1.00 10.00      B   
ATOM   4080  CB  ARG   196       0.869 -16.152  14.670  1.00 10.00      B   
ATOM   4081  CG  ARG   196       0.479 -17.503  14.091  1.00 10.00      B   
ATOM   4082  CD  ARG   196       1.241 -18.634  14.763  1.00 10.00      B   
ATOM   4083  NE  ARG   196       1.778 -19.590  13.795  1.00 10.00      B   
ATOM   4084  HE  ARG   196       1.139 -20.205  13.370  1.00 10.00      B   
ATOM   4085  CZ  ARG   196       3.068 -19.667  13.465  1.00 10.00      B   
ATOM   4086  NH1 ARG   196       3.953 -18.848  14.025  1.00 10.00      B   
ATOM   4087 HH11 ARG   196       3.642 -18.144  14.731  1.00 10.00      B   
ATOM   4088 HH12 ARG   196       4.967 -18.900  13.760  1.00 10.00      B   
ATOM   4089  NH2 ARG   196       3.475 -20.574  12.583  1.00 10.00      B   
ATOM   4090 HH21 ARG   196       4.484 -20.638  12.323  1.00 10.00      B   
ATOM   4091 HH22 ARG   196       2.788 -21.229  12.149  1.00 10.00      B   
ATOM   4092  C   ARG   196       0.528 -13.669  14.762  1.00 10.00      B   
ATOM   4093  O   ARG   196      -0.128 -13.234  15.708  1.00 10.00      B   
ATOM   4094  N   ASN   197       1.590 -13.040  14.283  1.00 10.00      B   
ATOM   4095  HN  ASN   197       2.049 -13.401  13.494  1.00 10.00      B   
ATOM   4096  CA  ASN   197       2.090 -11.816  14.904  1.00 10.00      B   
ATOM   4097  CB  ASN   197       3.621 -11.784  14.887  1.00 10.00      B   
ATOM   4098  CG  ASN   197       4.243 -12.441  16.108  1.00 10.00      B   
ATOM   4099  OD1 ASN   197       3.620 -13.265  16.779  1.00 10.00      B   
ATOM   4100  ND2 ASN   197       5.485 -12.089  16.403  1.00 10.00      B   
ATOM   4101 HD21 ASN   197       5.931 -11.430  15.823  1.00 10.00      B   
ATOM   4102 HD22 ASN   197       5.912 -12.499  17.184  1.00 10.00      B   
ATOM   4103  C   ASN   197       1.524 -10.544  14.275  1.00 10.00      B   
ATOM   4104  O   ASN   197       1.882  -9.438  14.681  1.00 10.00      B   
ATOM   4105  N   HIS   198       0.640 -10.684  13.292  1.00 10.00      B   
ATOM   4106  HN  HIS   198       0.376 -11.584  13.003  1.00 10.00      B   
ATOM   4107  CA  HIS   198       0.061  -9.512  12.636  1.00 10.00      B   
ATOM   4108  CB  HIS   198       0.503  -9.388  11.177  1.00 10.00      B   
ATOM   4109  CG  HIS   198       1.809  -8.673  11.007  1.00 10.00      B   
ATOM   4110  ND1 HIS   198       1.923  -7.421  10.436  1.00 10.00      B   
ATOM   4111  HD1 HIS   198       1.181  -6.872  10.095  1.00 10.00      B   
ATOM   4112  CD2 HIS   198       3.067  -9.043  11.339  1.00 10.00      B   
ATOM   4113  CE1 HIS   198       3.194  -7.059  10.423  1.00 10.00      B   
ATOM   4114  NE2 HIS   198       3.904  -8.026  10.967  1.00 10.00      B   
ATOM   4115  HE2 HIS   198       4.882  -8.017  11.085  1.00 10.00      B   
ATOM   4116  C   HIS   198      -1.457  -9.441  12.757  1.00 10.00      B   
ATOM   4117  O   HIS   198      -2.007  -8.364  12.981  1.00 10.00      B   
ATOM   4118  N   SER   199      -2.130 -10.580  12.615  1.00 10.00      B   
ATOM   4119  HN  SER   199      -1.639 -11.413  12.447  1.00 10.00      B   
ATOM   4120  CA  SER   199      -3.585 -10.620  12.712  1.00 10.00      B   
ATOM   4121  CB  SER   199      -4.109 -12.042  12.492  1.00 10.00      B   
ATOM   4122  OG  SER   199      -5.527 -12.088  12.555  1.00 10.00      B   
ATOM   4123  HG  SER   199      -5.886 -12.077  11.659  1.00 10.00      B   
ATOM   4124  C   SER   199      -4.047 -10.073  14.060  1.00 10.00      B   
ATOM   4125  O   SER   199      -3.599 -10.528  15.119  1.00 10.00      B   
ATOM   4126  N   ILE   200      -4.926  -9.084  14.014  1.00 10.00      B   
ATOM   4127  HN  ILE   200      -5.233  -8.758  13.142  1.00 10.00      B   
ATOM   4128  CA  ILE   200      -5.437  -8.455  15.223  1.00 10.00      B   
ATOM   4129  CB  ILE   200      -5.633  -6.935  15.027  1.00 10.00      B   
ATOM   4130  CG1 ILE   200      -6.658  -6.661  13.918  1.00 10.00      B   
ATOM   4131  CG2 ILE   200      -4.304  -6.266  14.707  1.00 10.00      B   
ATOM   4132  CD1 ILE   200      -7.048  -5.203  13.784  1.00 10.00      B   
ATOM   4133  C   ILE   200      -6.757  -9.074  15.675  1.00 10.00      B   
ATOM   4134  O   ILE   200      -7.335  -8.648  16.675  1.00 10.00      B   
ATOM   4135  N   PHE   201      -7.232 -10.081  14.951  1.00 10.00      B   
ATOM   4136  HN  PHE   201      -6.727 -10.402  14.177  1.00 10.00      B   
ATOM   4137  CA  PHE   201      -8.495 -10.714  15.305  1.00 10.00      B   
ATOM   4138  CB  PHE   201      -9.632 -10.169  14.438  1.00 10.00      B   
ATOM   4139  CG  PHE   201     -11.000 -10.498  14.958  1.00 10.00      B   
ATOM   4140  CD1 PHE   201     -11.470  -9.912  16.121  1.00 10.00      B   
ATOM   4141  CD2 PHE   201     -11.816 -11.390  14.282  1.00 10.00      B   
ATOM   4142  CE1 PHE   201     -12.730 -10.208  16.602  1.00 10.00      B   
ATOM   4143  CE2 PHE   201     -13.077 -11.691  14.757  1.00 10.00      B   
ATOM   4144  CZ  PHE   201     -13.534 -11.099  15.918  1.00 10.00      B   
ATOM   4145  C   PHE   201      -8.434 -12.237  15.221  1.00 10.00      B   
ATOM   4146  O   PHE   201      -8.484 -12.922  16.242  1.00 10.00      B   
ATOM   4147  N   LEU   202      -8.311 -12.760  14.004  1.00 10.00      B   
ATOM   4148  HN  LEU   202      -8.254 -12.157  13.229  1.00 10.00      B   
ATOM   4149  CA  LEU   202      -8.272 -14.206  13.781  1.00 10.00      B   
ATOM   4150  CB  LEU   202      -8.083 -14.529  12.296  1.00 10.00      B   
ATOM   4151  CG  LEU   202      -8.325 -15.985  11.889  1.00 10.00      B   
ATOM   4152  CD1 LEU   202      -9.789 -16.359  12.071  1.00 10.00      B   
ATOM   4153  CD2 LEU   202      -7.883 -16.221  10.454  1.00 10.00      B   
ATOM   4154  C   LEU   202      -7.211 -14.915  14.627  1.00 10.00      B   
ATOM   4155  O   LEU   202      -7.500 -15.921  15.275  1.00 10.00      B   
ATOM   4156  N   ALA   203      -5.996 -14.378  14.633  1.00 10.00      B   
ATOM   4157  HN  ALA   203      -5.831 -13.566  14.107  1.00 10.00      B   
ATOM   4158  CA  ALA   203      -4.897 -14.973  15.394  1.00 10.00      B   
ATOM   4159  CB  ALA   203      -3.590 -14.259  15.091  1.00 10.00      B   
ATOM   4160  C   ALA   203      -5.170 -14.972  16.897  1.00 10.00      B   
ATOM   4161  O   ALA   203      -4.700 -15.847  17.624  1.00 10.00      B   
ATOM   4162  N   ASP   204      -5.941 -13.996  17.353  1.00 10.00      B   
ATOM   4163  HN  ASP   204      -6.313 -13.347  16.723  1.00 10.00      B   
ATOM   4164  CA  ASP   204      -6.263 -13.874  18.770  1.00 10.00      B   
ATOM   4165  CB  ASP   204      -6.687 -12.439  19.103  1.00 10.00      B   
ATOM   4166  CG  ASP   204      -7.216 -12.291  20.518  1.00 10.00      B   
ATOM   4167  OD1 ASP   204      -6.397 -12.228  21.462  1.00 10.00      B   
ATOM   4168  OD2 ASP   204      -8.452 -12.222  20.690  1.00 10.00      B   
ATOM   4169  C   ASP   204      -7.355 -14.854  19.181  1.00 10.00      B   
ATOM   4170  O   ASP   204      -7.192 -15.618  20.132  1.00 10.00      B   
ATOM   4171  N   ILE   205      -8.452 -14.853  18.433  1.00 10.00      B   
ATOM   4172  HN  ILE   205      -8.500 -14.249  17.660  1.00 10.00      B   
ATOM   4173  CA  ILE   205      -9.588 -15.721  18.732  1.00 10.00      B   
ATOM   4174  CB  ILE   205     -10.870 -15.288  17.989  1.00 10.00      B   
ATOM   4175  CG1 ILE   205     -10.684 -15.380  16.470  1.00 10.00      B   
ATOM   4176  CG2 ILE   205     -11.275 -13.880  18.402  1.00 10.00      B   
ATOM   4177  CD1 ILE   205     -11.970 -15.247  15.682  1.00 10.00      B   
ATOM   4178  C   ILE   205      -9.306 -17.200  18.461  1.00 10.00      B   
ATOM   4179  O   ILE   205     -10.003 -18.071  18.981  1.00 10.00      B   
ATOM   4180  N   ASN   206      -8.295 -17.484  17.645  1.00 10.00      B   
ATOM   4181  HN  ASN   206      -7.781 -16.753  17.238  1.00 10.00      B   
ATOM   4182  CA  ASN   206      -7.948 -18.870  17.329  1.00 10.00      B   
ATOM   4183  CB  ASN   206      -7.684 -19.071  15.835  1.00 10.00      B   
ATOM   4184  CG  ASN   206      -8.901 -19.597  15.096  1.00 10.00      B   
ATOM   4185  OD1 ASN   206      -9.821 -20.150  15.702  1.00 10.00      B   
ATOM   4186  ND2 ASN   206      -8.918 -19.430  13.781  1.00 10.00      B   
ATOM   4187 HD21 ASN   206      -8.154 -18.981  13.362  1.00 10.00      B   
ATOM   4188 HD22 ASN   206      -9.691 -19.768  13.280  1.00 10.00      B   
ATOM   4189  C   ASN   206      -6.776 -19.369  18.161  1.00 10.00      B   
ATOM   4190  O   ASN   206      -6.235 -20.444  17.904  1.00 10.00      B   
ATOM   4191  N   GLN   207      -6.392 -18.578  19.163  1.00 10.00      B   
ATOM   4192  HN  GLN   207      -6.863 -17.728  19.301  1.00 10.00      B   
ATOM   4193  CA  GLN   207      -5.294 -18.929  20.067  1.00 10.00      B   
ATOM   4194  CB  GLN   207      -5.621 -20.196  20.870  1.00 10.00      B   
ATOM   4195  CG  GLN   207      -7.041 -20.279  21.407  1.00 10.00      B   
ATOM   4196  CD  GLN   207      -7.236 -19.498  22.687  1.00 10.00      B   
ATOM   4197  OE1 GLN   207      -6.721 -18.392  22.845  1.00 10.00      B   
ATOM   4198  NE2 GLN   207      -7.957 -20.087  23.623  1.00 10.00      B   
ATOM   4199 HE21 GLN   207      -8.319 -20.981  23.434  1.00 10.00      B   
ATOM   4200 HE22 GLN   207      -8.092 -19.614  24.474  1.00 10.00      B   
ATOM   4201  C   GLN   207      -3.975 -19.133  19.324  1.00 10.00      B   
ATOM   4202  O   GLN   207      -3.182 -20.001  19.689  1.00 10.00      B   
ATOM   4203  N   GLU   208      -3.734 -18.339  18.292  1.00 10.00      B   
ATOM   4204  HN  GLU   208      -4.395 -17.654  18.044  1.00 10.00      B   
ATOM   4205  CA  GLU   208      -2.504 -18.456  17.519  1.00 10.00      B   
ATOM   4206  CB  GLU   208      -2.722 -17.988  16.078  1.00 10.00      B   
ATOM   4207  CG  GLU   208      -3.552 -18.943  15.234  1.00 10.00      B   
ATOM   4208  CD  GLU   208      -2.928 -20.321  15.133  1.00 10.00      B   
ATOM   4209  OE1 GLU   208      -1.702 -20.409  14.903  1.00 10.00      B   
ATOM   4210  OE2 GLU   208      -3.660 -21.320  15.288  1.00 10.00      B   
ATOM   4211  C   GLU   208      -1.374 -17.667  18.173  1.00 10.00      B   
ATOM   4212  O   GLU   208      -0.196 -17.885  17.886  1.00 10.00      B   
ATOM   4213  N   ARG   209      -1.743 -16.760  19.065  1.00 10.00      B   
ATOM   4214  HN  ARG   209      -2.695 -16.645  19.260  1.00 10.00      B   
ATOM   4215  CA  ARG   209      -0.772 -15.933  19.764  1.00 10.00      B   
ATOM   4216  CB  ARG   209      -0.878 -14.486  19.280  1.00 10.00      B   
ATOM   4217  CG  ARG   209       0.393 -13.671  19.460  1.00 10.00      B   
ATOM   4218  CD  ARG   209       0.334 -12.377  18.664  1.00 10.00      B   
ATOM   4219  NE  ARG   209      -0.768 -11.517  19.091  1.00 10.00      B   
ATOM   4220  HE  ARG   209      -0.886 -11.385  20.059  1.00 10.00      B   
ATOM   4221  CZ  ARG   209      -1.614 -10.912  18.256  1.00 10.00      B   
ATOM   4222  NH1 ARG   209      -1.494 -11.075  16.944  1.00 10.00      B   
ATOM   4223 HH11 ARG   209      -0.737 -11.683  16.557  1.00 10.00      B   
ATOM   4224 HH12 ARG   209      -2.159 -10.598  16.290  1.00 10.00      B   
ATOM   4225  NH2 ARG   209      -2.580 -10.145  18.741  1.00 10.00      B   
ATOM   4226 HH21 ARG   209      -3.246  -9.665  18.097  1.00 10.00      B   
ATOM   4227 HH22 ARG   209      -2.677 -10.018  19.771  1.00 10.00      B   
ATOM   4228  C   ARG   209      -0.993 -16.017  21.272  1.00 10.00      B   
ATOM   4229  O   ARG   209      -1.053 -15.000  21.969  1.00 10.00      B   
ATOM   4230  N   GLY   210      -1.113 -17.241  21.763  1.00 10.00      B   
ATOM   4231  HN  GLY   210      -1.046 -18.009  21.156  1.00 10.00      B   
ATOM   4232  CA  GLY   210      -1.337 -17.464  23.174  1.00 10.00      B   
ATOM   4233  C   GLY   210      -2.645 -18.188  23.413  1.00 10.00      B   
ATOM   4234  O   GLY   210      -3.657 -17.870  22.788  1.00 10.00      B   
ATOM   4235  N   ILE   211      -2.629 -19.172  24.295  1.00 10.00      B   
ATOM   4236  HN  ILE   211      -1.791 -19.396  24.752  1.00 10.00      B   
ATOM   4237  CA  ILE   211      -3.832 -19.932  24.598  1.00 10.00      B   
ATOM   4238  CB  ILE   211      -3.506 -21.391  24.979  1.00 10.00      B   
ATOM   4239  CG1 ILE   211      -2.590 -22.020  23.924  1.00 10.00      B   
ATOM   4240  CG2 ILE   211      -4.787 -22.201  25.122  1.00 10.00      B   
ATOM   4241  CD1 ILE   211      -1.971 -23.334  24.351  1.00 10.00      B   
ATOM   4242  C   ILE   211      -4.622 -19.268  25.722  1.00 10.00      B   
ATOM   4243  O   ILE   211      -4.350 -19.487  26.901  1.00 10.00      B   
ATOM   4244  N   ASN   212      -5.584 -18.439  25.347  1.00 10.00      B   
ATOM   4245  HN  ASN   212      -5.752 -18.301  24.386  1.00 10.00      B   
ATOM   4246  CA  ASN   212      -6.414 -17.739  26.317  1.00 10.00      B   
ATOM   4247  CB  ASN   212      -7.156 -16.578  25.644  1.00 10.00      B   
ATOM   4248  CG  ASN   212      -7.813 -15.631  26.632  1.00 10.00      B   
ATOM   4249  OD1 ASN   212      -8.191 -16.021  27.735  1.00 10.00      B   
ATOM   4250  ND2 ASN   212      -7.962 -14.378  26.238  1.00 10.00      B   
ATOM   4251 HD21 ASN   212      -7.646 -14.130  25.341  1.00 10.00      B   
ATOM   4252 HD22 ASN   212      -8.381 -13.745  26.860  1.00 10.00      B   
ATOM   4253  C   ASN   212      -7.411 -18.709  26.940  1.00 10.00      B   
ATOM   4254  O   ASN   212      -8.317 -19.200  26.261  1.00 10.00      B   
ATOM   4255  N   GLU   213      -7.227 -18.986  28.225  1.00 10.00      B   
ATOM   4256  HN  GLU   213      -6.477 -18.566  28.696  1.00 10.00      B   
ATOM   4257  CA  GLU   213      -8.091 -19.904  28.960  1.00 10.00      B   
ATOM   4258  CB  GLU   213      -7.646 -19.993  30.421  1.00 10.00      B   
ATOM   4259  CG  GLU   213      -8.322 -21.100  31.217  1.00 10.00      B   
ATOM   4260  CD  GLU   213      -7.926 -22.487  30.750  1.00 10.00      B   
ATOM   4261  OE1 GLU   213      -8.822 -23.275  30.383  1.00 10.00      B   
ATOM   4262  OE2 GLU   213      -6.713 -22.797  30.755  1.00 10.00      B   
ATOM   4263  C   GLU   213      -9.557 -19.483  28.882  1.00 10.00      B   
ATOM   4264  O   GLU   213     -10.449 -20.327  28.772  1.00 10.00      B   
ATOM   4265  N   SER   214      -9.800 -18.179  28.923  1.00 10.00      B   
ATOM   4266  HN  SER   214      -9.049 -17.551  29.001  1.00 10.00      B   
ATOM   4267  CA  SER   214     -11.154 -17.654  28.859  1.00 10.00      B   
ATOM   4268  CB  SER   214     -11.148 -16.134  29.014  1.00 10.00      B   
ATOM   4269  OG  SER   214     -10.538 -15.759  30.240  1.00 10.00      B   
ATOM   4270  HG  SER   214     -10.248 -14.840  30.186  1.00 10.00      B   
ATOM   4271  C   SER   214     -11.857 -18.067  27.569  1.00 10.00      B   
ATOM   4272  O   SER   214     -13.052 -18.340  27.570  1.00 10.00      B   
ATOM   4273  N   TYR   215     -11.106 -18.144  26.477  1.00 10.00      B   
ATOM   4274  HN  TYR   215     -10.148 -17.944  26.540  1.00 10.00      B   
ATOM   4275  CA  TYR   215     -11.675 -18.530  25.191  1.00 10.00      B   
ATOM   4276  CB  TYR   215     -10.681 -18.287  24.056  1.00 10.00      B   
ATOM   4277  CG  TYR   215     -10.501 -16.834  23.679  1.00 10.00      B   
ATOM   4278  CD1 TYR   215     -11.327 -15.848  24.202  1.00 10.00      B   
ATOM   4279  CD2 TYR   215      -9.503 -16.449  22.795  1.00 10.00      B   
ATOM   4280  CE1 TYR   215     -11.164 -14.523  23.856  1.00 10.00      B   
ATOM   4281  CE2 TYR   215      -9.333 -15.125  22.444  1.00 10.00      B   
ATOM   4282  CZ  TYR   215     -10.167 -14.168  22.977  1.00 10.00      B   
ATOM   4283  OH  TYR   215      -9.998 -12.848  22.634  1.00 10.00      B   
ATOM   4284  HH  TYR   215      -9.408 -12.789  21.856  1.00 10.00      B   
ATOM   4285  C   TYR   215     -12.116 -19.991  25.200  1.00 10.00      B   
ATOM   4286  O   TYR   215     -13.177 -20.330  24.679  1.00 10.00      B   
ATOM   4287  N   LYS   216     -11.303 -20.845  25.812  1.00 10.00      B   
ATOM   4288  HN  LYS   216     -10.481 -20.507  26.227  1.00 10.00      B   
ATOM   4289  CA  LYS   216     -11.601 -22.272  25.891  1.00 10.00      B   
ATOM   4290  CB  LYS   216     -10.339 -23.054  26.278  1.00 10.00      B   
ATOM   4291  CG  LYS   216     -10.531 -24.562  26.336  1.00 10.00      B   
ATOM   4292  CD  LYS   216      -9.202 -25.302  26.317  1.00 10.00      B   
ATOM   4293  CE  LYS   216      -9.423 -26.804  26.222  1.00 10.00      B   
ATOM   4294  NZ  LYS   216      -8.171 -27.544  25.915  1.00 10.00      B   
ATOM   4295  HZ1 LYS   216      -8.380 -28.363  25.297  1.00 10.00      B   
ATOM   4296  HZ2 LYS   216      -7.738 -27.892  26.790  1.00 10.00      B   
ATOM   4297  HZ3 LYS   216      -7.492 -26.925  25.429  1.00 10.00      B   
ATOM   4298  C   LYS   216     -12.723 -22.540  26.893  1.00 10.00      B   
ATOM   4299  O   LYS   216     -13.514 -23.473  26.731  1.00 10.00      B   
ATOM   4300  N   LYS   217     -12.783 -21.719  27.932  1.00 10.00      B   
ATOM   4301  HN  LYS   217     -12.109 -21.008  28.019  1.00 10.00      B   
ATOM   4302  CA  LYS   217     -13.801 -21.863  28.960  1.00 10.00      B   
ATOM   4303  CB  LYS   217     -13.350 -21.174  30.248  1.00 10.00      B   
ATOM   4304  CG  LYS   217     -14.042 -21.678  31.502  1.00 10.00      B   
ATOM   4305  CD  LYS   217     -13.361 -21.154  32.757  1.00 10.00      B   
ATOM   4306  CE  LYS   217     -11.934 -21.675  32.876  1.00 10.00      B   
ATOM   4307  NZ  LYS   217     -11.323 -21.321  34.184  1.00 10.00      B   
ATOM   4308  HZ1 LYS   217     -11.820 -21.810  34.957  1.00 10.00      B   
ATOM   4309  HZ2 LYS   217     -11.387 -20.296  34.344  1.00 10.00      B   
ATOM   4310  HZ3 LYS   217     -10.322 -21.595  34.199  1.00 10.00      B   
ATOM   4311  C   LYS   217     -15.148 -21.306  28.500  1.00 10.00      B   
ATOM   4312  O   LYS   217     -16.198 -21.880  28.790  1.00 10.00      B   
ATOM   4313  N   ASN   218     -15.114 -20.199  27.771  1.00 10.00      B   
ATOM   4314  HN  ASN   218     -14.247 -19.787  27.561  1.00 10.00      B   
ATOM   4315  CA  ASN   218     -16.339 -19.567  27.282  1.00 10.00      B   
ATOM   4316  CB  ASN   218     -16.085 -18.112  26.881  1.00 10.00      B   
ATOM   4317  CG  ASN   218     -15.950 -17.183  28.072  1.00 10.00      B   
ATOM   4318  OD1 ASN   218     -16.469 -17.459  29.151  1.00 10.00      B   
ATOM   4319  ND2 ASN   218     -15.257 -16.072  27.881  1.00 10.00      B   
ATOM   4320 HD21 ASN   218     -14.870 -15.913  26.989  1.00 10.00      B   
ATOM   4321 HD22 ASN   218     -15.163 -15.450  28.632  1.00 10.00      B   
ATOM   4322  C   ASN   218     -16.943 -20.334  26.112  1.00 10.00      B   
ATOM   4323  O   ASN   218     -18.135 -20.212  25.829  1.00 10.00      B   
ATOM   4324  N   LEU   219     -16.119 -21.140  25.445  1.00 10.00      B   
ATOM   4325  HN  LEU   219     -15.182 -21.201  25.724  1.00 10.00      B   
ATOM   4326  CA  LEU   219     -16.571 -21.925  24.301  1.00 10.00      B   
ATOM   4327  CB  LEU   219     -15.386 -22.302  23.404  1.00 10.00      B   
ATOM   4328  CG  LEU   219     -15.729 -22.754  21.980  1.00 10.00      B   
ATOM   4329  CD1 LEU   219     -16.452 -21.650  21.226  1.00 10.00      B   
ATOM   4330  CD2 LEU   219     -14.474 -23.183  21.235  1.00 10.00      B   
ATOM   4331  C   LEU   219     -17.330 -23.175  24.747  1.00 10.00      B   
ATOM   4332  O   LEU   219     -17.688 -24.029  23.933  1.00 10.00      B   
ATOM   4333  N   ALA   221     -17.588 -23.275  26.044  1.00 10.00      B   
ATOM   4334  HN  ALA   221     -17.289 -22.561  26.648  1.00 10.00      B   
ATOM   4335  CA  ALA   221     -18.313 -24.413  26.590  1.00 10.00      B   
ATOM   4336  CB  ALA   221     -17.950 -24.621  28.053  1.00 10.00      B   
ATOM   4337  C   ALA   221     -19.820 -24.221  26.421  1.00 10.00      B   
ATOM   4338  O   ALA   221     -20.577 -24.209  27.392  1.00 10.00      B   
ATOM   4339  N   LEU   222     -20.247 -24.065  25.177  1.00 10.00      B   
ATOM   4340  HN  LEU   222     -19.592 -24.083  24.446  1.00 10.00      B   
ATOM   4341  CA  LEU   222     -21.655 -23.871  24.864  1.00 10.00      B   
ATOM   4342  CB  LEU   222     -21.806 -23.126  23.533  1.00 10.00      B   
ATOM   4343  CG  LEU   222     -21.237 -21.704  23.480  1.00 10.00      B   
ATOM   4344  CD1 LEU   222     -21.348 -21.136  22.074  1.00 10.00      B   
ATOM   4345  CD2 LEU   222     -21.949 -20.802  24.477  1.00 10.00      B   
ATOM   4346  C   LEU   222     -22.378 -25.215  24.806  1.00 10.00      B   
ATOM   4347  O   LEU   222     -21.762 -26.266  24.998  1.00 10.00      B   
ATOM   4348  N   LYS   223     -23.676 -25.186  24.540  1.00 10.00      B   
ATOM   4349  HN  LYS   223     -24.120 -24.320  24.383  1.00 10.00      B   
ATOM   4350  CA  LYS   223     -24.458 -26.413  24.465  1.00 10.00      B   
ATOM   4351  CB  LYS   223     -25.956 -26.111  24.510  1.00 10.00      B   
ATOM   4352  CG  LYS   223     -26.829 -27.352  24.597  1.00 10.00      B   
ATOM   4353  CD  LYS   223     -28.307 -27.006  24.535  1.00 10.00      B   
ATOM   4354  CE  LYS   223     -29.158 -28.256  24.688  1.00 10.00      B   
ATOM   4355  NZ  LYS   223     -30.613 -27.974  24.562  1.00 10.00      B   
ATOM   4356  HZ1 LYS   223     -30.815 -27.541  23.638  1.00 10.00      B   
ATOM   4357  HZ2 LYS   223     -30.924 -27.325  25.312  1.00 10.00      B   
ATOM   4358  HZ3 LYS   223     -31.155 -28.859  24.641  1.00 10.00      B   
ATOM   4359  C   LYS   223     -24.112 -27.191  23.200  1.00 10.00      B   
ATOM   4360  O   LYS   223     -23.759 -28.372  23.260  1.00 10.00      B   
ATOM   4361  N   LYS   224     -24.212 -26.520  22.059  1.00 10.00      B   
ATOM   4362  HN  LYS   224     -24.503 -25.583  22.077  1.00 10.00      B   
ATOM   4363  CA  LYS   224     -23.910 -27.137  20.779  1.00 10.00      B   
ATOM   4364  CB  LYS   224     -25.133 -27.877  20.232  1.00 10.00      B   
ATOM   4365  CG  LYS   224     -25.045 -29.387  20.356  1.00 10.00      B   
ATOM   4366  CD  LYS   224     -26.359 -30.051  19.990  1.00 10.00      B   
ATOM   4367  CE  LYS   224     -26.221 -31.564  19.947  1.00 10.00      B   
ATOM   4368  NZ  LYS   224     -25.738 -32.123  21.240  1.00 10.00      B   
ATOM   4369  HZ1 LYS   224     -26.121 -33.081  21.378  1.00 10.00      B   
ATOM   4370  HZ2 LYS   224     -26.048 -31.521  22.029  1.00 10.00      B   
ATOM   4371  HZ3 LYS   224     -24.696 -32.174  21.245  1.00 10.00      B   
ATOM   4372  C   LYS   224     -23.431 -26.103  19.770  1.00 10.00      B   
ATOM   4373  O   LYS   224     -23.897 -24.962  19.759  1.00 10.00      B   
ATOM   4374  N   PHE   225     -22.492 -26.515  18.936  1.00 10.00      B   
ATOM   4375  HN  PHE   225     -22.160 -27.438  19.014  1.00 10.00      B   
ATOM   4376  CA  PHE   225     -21.934 -25.658  17.908  1.00 10.00      B   
ATOM   4377  CB  PHE   225     -20.453 -25.386  18.194  1.00 10.00      B   
ATOM   4378  CG  PHE   225     -19.751 -24.591  17.127  1.00 10.00      B   
ATOM   4379  CD1 PHE   225     -20.059 -23.256  16.921  1.00 10.00      B   
ATOM   4380  CD2 PHE   225     -18.780 -25.181  16.331  1.00 10.00      B   
ATOM   4381  CE1 PHE   225     -19.414 -22.525  15.941  1.00 10.00      B   
ATOM   4382  CE2 PHE   225     -18.132 -24.456  15.351  1.00 10.00      B   
ATOM   4383  CZ  PHE   225     -18.449 -23.126  15.156  1.00 10.00      B   
ATOM   4384  C   PHE   225     -22.100 -26.318  16.547  1.00 10.00      B   
ATOM   4385  O   PHE   225     -21.610 -27.427  16.317  1.00 10.00      B   
ATOM   4386  N   VAL   226     -22.811 -25.646  15.659  1.00 10.00      B   
ATOM   4387  HN  VAL   226     -23.180 -24.769  15.909  1.00 10.00      B   
ATOM   4388  CA  VAL   226     -23.048 -26.166  14.317  1.00 10.00      B   
ATOM   4389  CB  VAL   226     -24.558 -26.314  14.022  1.00 10.00      B   
ATOM   4390  CG1 VAL   226     -24.775 -26.911  12.640  1.00 10.00      B   
ATOM   4391  CG2 VAL   226     -25.237 -27.167  15.083  1.00 10.00      B   
ATOM   4392  C   VAL   226     -22.423 -25.248  13.274  1.00 10.00      B   
ATOM   4393  O   VAL   226     -22.455 -24.023  13.420  1.00 10.00      B   
ATOM   4394  N   VAL   228     -22.663 -25.261   9.494  1.00 10.00      B   
ATOM   4395  HN  VAL   228     -22.623 -24.310   9.748  1.00 10.00      B   
ATOM   4396  CA  VAL   228     -23.188 -25.620   8.182  1.00 10.00      B   
ATOM   4397  CB  VAL   228     -24.557 -24.955   7.920  1.00 10.00      B   
ATOM   4398  CG1 VAL   228     -25.151 -25.435   6.603  1.00 10.00      B   
ATOM   4399  CG2 VAL   228     -25.512 -25.227   9.072  1.00 10.00      B   
ATOM   4400  C   VAL   228     -22.213 -25.206   7.085  1.00 10.00      B   
ATOM   4401  O   VAL   228     -21.742 -24.064   7.068  1.00 10.00      B   
ATOM   4402  N   LYS   229     -21.914 -26.140   6.188  1.00 10.00      B   
ATOM   4403  HN  LYS   229     -22.318 -27.029   6.276  1.00 10.00      B   
ATOM   4404  CA  LYS   229     -21.004 -25.890   5.076  1.00 10.00      B   
ATOM   4405  CB  LYS   229     -19.804 -26.840   5.157  1.00 10.00      B   
ATOM   4406  CG  LYS   229     -18.711 -26.552   4.141  1.00 10.00      B   
ATOM   4407  CD  LYS   229     -17.933 -27.803   3.777  1.00 10.00      B   
ATOM   4408  CE  LYS   229     -16.971 -27.526   2.632  1.00 10.00      B   
ATOM   4409  NZ  LYS   229     -16.269 -28.755   2.183  1.00 10.00      B   
ATOM   4410  HZ1 LYS   229     -16.609 -29.036   1.242  1.00 10.00      B   
ATOM   4411  HZ2 LYS   229     -16.446 -29.534   2.849  1.00 10.00      B   
ATOM   4412  HZ3 LYS   229     -15.239 -28.585   2.130  1.00 10.00      B   
ATOM   4413  C   LYS   229     -21.726 -26.101   3.747  1.00 10.00      B   
ATOM   4414  O   LYS   229     -22.665 -26.901   3.663  1.00 10.00      B   
ATOM   4415  N   PHE   230     -21.299 -25.381   2.721  1.00 10.00      B   
ATOM   4416  HN  PHE   230     -20.559 -24.733   2.860  1.00 10.00      B   
ATOM   4417  CA  PHE   230     -21.898 -25.507   1.400  1.00 10.00      B   
ATOM   4418  CB  PHE   230     -22.167 -24.133   0.787  1.00 10.00      B   
ATOM   4419  CG  PHE   230     -23.149 -23.324   1.586  1.00 10.00      B   
ATOM   4420  CD1 PHE   230     -24.509 -23.575   1.493  1.00 10.00      B   
ATOM   4421  CD2 PHE   230     -22.712 -22.326   2.441  1.00 10.00      B   
ATOM   4422  CE1 PHE   230     -25.415 -22.846   2.238  1.00 10.00      B   
ATOM   4423  CE2 PHE   230     -23.612 -21.592   3.188  1.00 10.00      B   
ATOM   4424  CZ  PHE   230     -24.966 -21.853   3.086  1.00 10.00      B   
ATOM   4425  C   PHE   230     -21.034 -26.373   0.488  1.00 10.00      B   
ATOM   4426  O   PHE   230     -19.809 -26.263   0.481  1.00 10.00      B   
ATOM   4427  N   LEU   231     -21.677 -27.253  -0.267  1.00 10.00      B   
ATOM   4428  HN  LEU   231     -22.657 -27.306  -0.205  1.00 10.00      B   
ATOM   4429  CA  LEU   231     -20.968 -28.156  -1.166  1.00 10.00      B   
ATOM   4430  CB  LEU   231     -21.719 -29.484  -1.298  1.00 10.00      B   
ATOM   4431  CG  LEU   231     -21.891 -30.295  -0.009  1.00 10.00      B   
ATOM   4432  CD1 LEU   231     -22.670 -31.575  -0.275  1.00 10.00      B   
ATOM   4433  CD2 LEU   231     -20.541 -30.609   0.616  1.00 10.00      B   
ATOM   4434  C   LEU   231     -20.714 -27.549  -2.545  1.00 10.00      B   
ATOM   4435  O   LEU   231     -19.774 -27.941  -3.231  1.00 10.00      B   
ATOM   4436  N   ASN   232     -21.535 -26.591  -2.948  1.00 10.00      B   
ATOM   4437  HN  ASN   232     -22.252 -26.285  -2.351  1.00 10.00      B   
ATOM   4438  CA  ASN   232     -21.380 -25.965  -4.261  1.00 10.00      B   
ATOM   4439  CB  ASN   232     -22.661 -26.110  -5.092  1.00 10.00      B   
ATOM   4440  CG  ASN   232     -23.026 -27.553  -5.382  1.00 10.00      B   
ATOM   4441  OD1 ASN   232     -23.706 -28.206  -4.587  1.00 10.00      B   
ATOM   4442  ND2 ASN   232     -22.587 -28.059  -6.523  1.00 10.00      B   
ATOM   4443 HD21 ASN   232     -22.055 -27.481  -7.114  1.00 10.00      B   
ATOM   4444 HD22 ASN   232     -22.811 -28.992  -6.735  1.00 10.00      B   
ATOM   4445  C   ASN   232     -21.008 -24.496  -4.125  1.00 10.00      B   
ATOM   4446  O   ASN   232     -21.264 -23.691  -5.022  1.00 10.00      B   
ATOM   4447  N   ASP   233     -20.400 -24.159  -2.999  1.00 10.00      B   
ATOM   4448  HN  ASP   233     -20.225 -24.850  -2.327  1.00 10.00      B   
ATOM   4449  CA  ASP   233     -19.987 -22.789  -2.728  1.00 10.00      B   
ATOM   4450  CB  ASP   233     -19.457 -22.672  -1.298  1.00 10.00      B   
ATOM   4451  CG  ASP   233     -19.381 -21.239  -0.815  1.00 10.00      B   
ATOM   4452  OD1 ASP   233     -18.501 -20.482  -1.287  1.00 10.00      B   
ATOM   4453  OD2 ASP   233     -20.208 -20.861   0.031  1.00 10.00      B   
ATOM   4454  C   ASP   233     -18.914 -22.330  -3.708  1.00 10.00      B   
ATOM   4455  O   ASP   233     -18.093 -23.125  -4.171  1.00 10.00      B   
ATOM   4456  N   SER   234     -18.939 -21.052  -4.041  1.00 10.00      B   
ATOM   4457  HN  SER   234     -19.640 -20.475  -3.662  1.00 10.00      B   
ATOM   4458  CA  SER   234     -17.960 -20.480  -4.949  1.00 10.00      B   
ATOM   4459  CB  SER   234     -18.505 -20.452  -6.377  1.00 10.00      B   
ATOM   4460  OG  SER   234     -19.866 -20.054  -6.402  1.00 10.00      B   
ATOM   4461  HG  SER   234     -20.326 -20.429  -5.634  1.00 10.00      B   
ATOM   4462  C   SER   234     -17.562 -19.081  -4.489  1.00 10.00      B   
ATOM   4463  O   SER   234     -17.045 -18.280  -5.266  1.00 10.00      B   
ATOM   4464  N   ILE   235     -17.800 -18.801  -3.214  1.00 10.00      B   
ATOM   4465  HN  ILE   235     -18.188 -19.502  -2.631  1.00 10.00      B   
ATOM   4466  CA  ILE   235     -17.480 -17.503  -2.636  1.00 10.00      B   
ATOM   4467  CB  ILE   235     -18.735 -16.845  -2.010  1.00 10.00      B   
ATOM   4468  CG1 ILE   235     -19.821 -16.638  -3.072  1.00 10.00      B   
ATOM   4469  CG2 ILE   235     -18.384 -15.524  -1.337  1.00 10.00      B   
ATOM   4470  CD1 ILE   235     -21.095 -16.013  -2.544  1.00 10.00      B   
ATOM   4471  C   ILE   235     -16.400 -17.650  -1.568  1.00 10.00      B   
ATOM   4472  O   ILE   235     -15.479 -16.834  -1.481  1.00 10.00      B   
ATOM   4473  N   VAL   236     -16.514 -18.697  -0.767  1.00 10.00      B   
ATOM   4474  HN  VAL   236     -17.261 -19.332  -0.903  1.00 10.00      B   
ATOM   4475  CA  VAL   236     -15.559 -18.952   0.297  1.00 10.00      B   
ATOM   4476  CB  VAL   236     -16.209 -19.736   1.456  1.00 10.00      B   
ATOM   4477  CG1 VAL   236     -15.292 -19.769   2.668  1.00 10.00      B   
ATOM   4478  CG2 VAL   236     -17.553 -19.131   1.822  1.00 10.00      B   
ATOM   4479  C   VAL   236     -14.363 -19.736  -0.235  1.00 10.00      B   
ATOM   4480  O   VAL   236     -14.522 -20.719  -0.959  1.00 10.00      B   
ATOM   4481  N   ASP   237     -13.167 -19.281   0.107  1.00 10.00      B   
ATOM   4482  HN  ASP   237     -13.105 -18.478   0.666  1.00 10.00      B   
ATOM   4483  CA  ASP   237     -11.942 -19.939  -0.322  1.00 10.00      B   
ATOM   4484  CB  ASP   237     -11.361 -19.262  -1.566  1.00 10.00      B   
ATOM   4485  CG  ASP   237     -10.136 -19.982  -2.093  1.00 10.00      B   
ATOM   4486  OD1 ASP   237     -10.240 -21.186  -2.402  1.00 10.00      B   
ATOM   4487  OD2 ASP   237      -9.067 -19.346  -2.211  1.00 10.00      B   
ATOM   4488  C   ASP   237     -10.919 -19.935   0.806  1.00 10.00      B   
ATOM   4489  O   ASP   237     -10.344 -18.891   1.131  1.00 10.00      B   
ATOM   4490  N   PRO   238     -10.675 -21.098   1.429  1.00 10.00      B   
ATOM   4491  CA  PRO   238     -11.332 -22.362   1.071  1.00 10.00      B   
ATOM   4492  CB  PRO   238     -10.378 -23.404   1.651  1.00 10.00      B   
ATOM   4493  CG  PRO   238      -9.801 -22.740   2.855  1.00 10.00      B   
ATOM   4494  CD  PRO   238      -9.732 -21.268   2.545  1.00 10.00      B   
ATOM   4495  C   PRO   238     -12.714 -22.510   1.705  1.00 10.00      B   
ATOM   4496  O   PRO   238     -12.989 -21.945   2.765  1.00 10.00      B   
ATOM   4497  N   VAL   239     -13.566 -23.296   1.057  1.00 10.00      B   
ATOM   4498  HN  VAL   239     -13.270 -23.737   0.232  1.00 10.00      B   
ATOM   4499  CA  VAL   239     -14.930 -23.528   1.534  1.00 10.00      B   
ATOM   4500  CB  VAL   239     -15.779 -24.281   0.486  1.00 10.00      B   
ATOM   4501  CG1 VAL   239     -17.247 -24.270   0.879  1.00 10.00      B   
ATOM   4502  CG2 VAL   239     -15.591 -23.693  -0.902  1.00 10.00      B   
ATOM   4503  C   VAL   239     -14.931 -24.337   2.829  1.00 10.00      B   
ATOM   4504  O   VAL   239     -15.799 -24.172   3.684  1.00 10.00      B   
ATOM   4505  N   ASP   240     -13.936 -25.200   2.981  1.00 10.00      B   
ATOM   4506  HN  ASP   240     -13.258 -25.272   2.275  1.00 10.00      B   
ATOM   4507  CA  ASP   240     -13.828 -26.049   4.165  1.00 10.00      B   
ATOM   4508  CB  ASP   240     -12.731 -27.103   4.001  1.00 10.00      B   
ATOM   4509  CG  ASP   240     -13.232 -28.363   3.330  1.00 10.00      B   
ATOM   4510  OD1 ASP   240     -13.586 -28.306   2.131  1.00 10.00      B   
ATOM   4511  OD2 ASP   240     -13.284 -29.415   3.995  1.00 10.00      B   
ATOM   4512  C   ASP   240     -13.641 -25.251   5.452  1.00 10.00      B   
ATOM   4513  O   ASP   240     -13.690 -25.813   6.547  1.00 10.00      B   
ATOM   4514  N   SER   241     -13.443 -23.941   5.321  1.00 10.00      B   
ATOM   4515  HN  SER   241     -13.404 -23.550   4.421  1.00 10.00      B   
ATOM   4516  CA  SER   241     -13.279 -23.069   6.478  1.00 10.00      B   
ATOM   4517  CB  SER   241     -12.917 -21.651   6.023  1.00 10.00      B   
ATOM   4518  OG  SER   241     -12.358 -20.891   7.081  1.00 10.00      B   
ATOM   4519  HG  SER   241     -11.681 -20.295   6.720  1.00 10.00      B   
ATOM   4520  C   SER   241     -14.571 -23.054   7.295  1.00 10.00      B   
ATOM   4521  O   SER   241     -14.558 -22.801   8.505  1.00 10.00      B   
ATOM   4522  N   GLU   242     -15.682 -23.351   6.625  1.00 10.00      B   
ATOM   4523  HN  GLU   242     -15.623 -23.539   5.662  1.00 10.00      B   
ATOM   4524  CA  GLU   242     -16.987 -23.396   7.269  1.00 10.00      B   
ATOM   4525  CB  GLU   242     -18.097 -23.440   6.214  1.00 10.00      B   
ATOM   4526  CG  GLU   242     -17.984 -22.351   5.158  1.00 10.00      B   
ATOM   4527  CD  GLU   242     -19.047 -22.452   4.081  1.00 10.00      B   
ATOM   4528  OE1 GLU   242     -19.418 -23.586   3.710  1.00 10.00      B   
ATOM   4529  OE2 GLU   242     -19.511 -21.393   3.605  1.00 10.00      B   
ATOM   4530  C   GLU   242     -17.082 -24.607   8.196  1.00 10.00      B   
ATOM   4531  O   GLU   242     -17.955 -24.678   9.062  1.00 10.00      B   
ATOM   4532  N   TRP   243     -16.162 -25.547   8.016  1.00 10.00      B   
ATOM   4533  HN  TRP   243     -15.490 -25.427   7.310  1.00 10.00      B   
ATOM   4534  CA  TRP   243     -16.117 -26.752   8.831  1.00 10.00      B   
ATOM   4535  CB  TRP   243     -16.134 -27.999   7.946  1.00 10.00      B   
ATOM   4536  CG  TRP   243     -17.479 -28.654   7.850  1.00 10.00      B   
ATOM   4537  CD1 TRP   243     -18.695 -28.065   8.037  1.00 10.00      B   
ATOM   4538  CD2 TRP   243     -17.742 -30.030   7.547  1.00 10.00      B   
ATOM   4539  NE1 TRP   243     -19.700 -28.985   7.861  1.00 10.00      B   
ATOM   4540  HE1 TRP   243     -20.666 -28.802   7.936  1.00 10.00      B   
ATOM   4541  CE2 TRP   243     -19.140 -30.200   7.561  1.00 10.00      B   
ATOM   4542  CE3 TRP   243     -16.931 -31.133   7.263  1.00 10.00      B   
ATOM   4543  CZ2 TRP   243     -19.744 -31.428   7.301  1.00 10.00      B   
ATOM   4544  CZ3 TRP   243     -17.533 -32.350   7.006  1.00 10.00      B   
ATOM   4545  CH2 TRP   243     -18.925 -32.488   7.026  1.00 10.00      B   
ATOM   4546  C   TRP   243     -14.879 -26.756   9.719  1.00 10.00      B   
ATOM   4547  O   TRP   243     -14.449 -27.809  10.191  1.00 10.00      B   
ATOM   4548  N   PHE   244     -14.303 -25.568   9.916  1.00 10.00      B   
ATOM   4549  HN  PHE   244     -14.688 -24.780   9.476  1.00 10.00      B   
ATOM   4550  CA  PHE   244     -13.111 -25.393  10.750  1.00 10.00      B   
ATOM   4551  CB  PHE   244     -13.323 -25.943  12.167  1.00 10.00      B   
ATOM   4552  CG  PHE   244     -13.263 -24.900  13.247  1.00 10.00      B   
ATOM   4553  CD1 PHE   244     -12.108 -24.162  13.457  1.00 10.00      B   
ATOM   4554  CD2 PHE   244     -14.362 -24.657  14.057  1.00 10.00      B   
ATOM   4555  CE1 PHE   244     -12.049 -23.204  14.452  1.00 10.00      B   
ATOM   4556  CE2 PHE   244     -14.311 -23.700  15.053  1.00 10.00      B   
ATOM   4557  CZ  PHE   244     -13.153 -22.972  15.250  1.00 10.00      B   
ATOM   4558  C   PHE   244     -11.865 -26.004  10.111  1.00 10.00      B   
ATOM   4559  O   PHE   244     -10.856 -26.216  10.780  1.00 10.00      B   
ATOM   4560  N   GLY   245     -11.933 -26.269   8.814  1.00 10.00      B   
ATOM   4561  HN  GLY   245     -12.754 -26.063   8.320  1.00 10.00      B   
ATOM   4562  CA  GLY   245     -10.802 -26.844   8.119  1.00 10.00      B   
ATOM   4563  C   GLY   245     -10.086 -25.810   7.279  1.00 10.00      B   
ATOM   4564  O   GLY   245     -10.697 -24.846   6.819  1.00 10.00      B   
ATOM   4565  N   PHE   246      -8.799 -26.007   7.060  1.00 10.00      B   
ATOM   4566  HN  PHE   246      -8.366 -26.808   7.428  1.00 10.00      B   
ATOM   4567  CA  PHE   246      -8.011 -25.071   6.269  1.00 10.00      B   
ATOM   4568  CB  PHE   246      -7.339 -24.039   7.189  1.00 10.00      B   
ATOM   4569  CG  PHE   246      -7.019 -22.728   6.522  1.00 10.00      B   
ATOM   4570  CD1 PHE   246      -8.031 -21.908   6.053  1.00 10.00      B   
ATOM   4571  CD2 PHE   246      -5.705 -22.319   6.361  1.00 10.00      B   
ATOM   4572  CE1 PHE   246      -7.739 -20.707   5.436  1.00 10.00      B   
ATOM   4573  CE2 PHE   246      -5.407 -21.120   5.747  1.00 10.00      B   
ATOM   4574  CZ  PHE   246      -6.425 -20.313   5.283  1.00 10.00      B   
ATOM   4575  C   PHE   246      -6.968 -25.828   5.457  1.00 10.00      B   
ATOM   4576  O   PHE   246      -7.021 -27.053   5.358  1.00 10.00      B   
ATOM   4577  N   TYR   247      -6.046 -25.102   4.854  1.00 10.00      B   
ATOM   4578  HN  TYR   247      -6.074 -24.129   4.940  1.00 10.00      B   
ATOM   4579  CA  TYR   247      -4.980 -25.714   4.084  1.00 10.00      B   
ATOM   4580  CB  TYR   247      -4.421 -24.723   3.058  1.00 10.00      B   
ATOM   4581  CG  TYR   247      -5.384 -24.321   1.967  1.00 10.00      B   
ATOM   4582  CD1 TYR   247      -5.798 -25.234   1.008  1.00 10.00      B   
ATOM   4583  CD2 TYR   247      -5.873 -23.022   1.889  1.00 10.00      B   
ATOM   4584  CE1 TYR   247      -6.671 -24.869   0.004  1.00 10.00      B   
ATOM   4585  CE2 TYR   247      -6.748 -22.647   0.889  1.00 10.00      B   
ATOM   4586  CZ  TYR   247      -7.143 -23.576  -0.052  1.00 10.00      B   
ATOM   4587  OH  TYR   247      -8.017 -23.212  -1.052  1.00 10.00      B   
ATOM   4588  HH  TYR   247      -7.925 -22.266  -1.236  1.00 10.00      B   
ATOM   4589  C   TYR   247      -3.864 -26.096   5.038  1.00 10.00      B   
ATOM   4590  O   TYR   247      -3.671 -25.426   6.053  1.00 10.00      B   
ATOM   4591  N   ARG   248      -3.149 -27.172   4.736  1.00 10.00      B   
ATOM   4592  HN  ARG   248      -3.375 -27.693   3.936  1.00 10.00      B   
ATOM   4593  CA  ARG   248      -2.040 -27.593   5.583  1.00 10.00      B   
ATOM   4594  CB  ARG   248      -1.414 -28.896   5.074  1.00 10.00      B   
ATOM   4595  CG  ARG   248      -0.155 -29.307   5.827  1.00 10.00      B   
ATOM   4596  CD  ARG   248       0.254 -30.738   5.515  1.00 10.00      B   
ATOM   4597  NE  ARG   248       0.300 -31.002   4.078  1.00 10.00      B   
ATOM   4598  HE  ARG   248      -0.494 -31.434   3.671  1.00 10.00      B   
ATOM   4599  CZ  ARG   248       1.332 -30.710   3.292  1.00 10.00      B   
ATOM   4600  NH1 ARG   248       2.419 -30.133   3.790  1.00 10.00      B   
ATOM   4601 HH11 ARG   248       3.223 -29.905   3.165  1.00 10.00      B   
ATOM   4602 HH12 ARG   248       2.477 -29.909   4.809  1.00 10.00      B   
ATOM   4603  NH2 ARG   248       1.273 -31.013   2.003  1.00 10.00      B   
ATOM   4604 HH21 ARG   248       0.421 -31.484   1.617  1.00 10.00      B   
ATOM   4605 HH22 ARG   248       2.073 -30.789   1.372  1.00 10.00      B   
ATOM   4606  C   ARG   248      -0.999 -26.479   5.643  1.00 10.00      B   
ATOM   4607  O   ARG   248      -0.518 -26.019   4.601  1.00 10.00      B   
ATOM   4608  N   SER   249      -0.683 -26.043   6.863  1.00 10.00      B   
ATOM   4609  HN  SER   249      -1.112 -26.463   7.638  1.00 10.00      B   
ATOM   4610  CA  SER   249       0.279 -24.971   7.095  1.00 10.00      B   
ATOM   4611  CB  SER   249       0.598 -24.871   8.593  1.00 10.00      B   
ATOM   4612  OG  SER   249       1.166 -23.614   8.928  1.00 10.00      B   
ATOM   4613  HG  SER   249       0.477 -22.924   8.874  1.00 10.00      B   
ATOM   4614  C   SER   249       1.552 -25.189   6.287  1.00 10.00      B   
ATOM   4615  O   SER   249       2.229 -26.209   6.436  1.00 10.00      B   
ATOM   4616  N   GLY   250       1.861 -24.231   5.423  1.00 10.00      B   
ATOM   4617  HN  GLY   250       1.285 -23.436   5.363  1.00 10.00      B   
ATOM   4618  CA  GLY   250       3.039 -24.327   4.587  1.00 10.00      B   
ATOM   4619  C   GLY   250       2.708 -24.174   3.115  1.00 10.00      B   
ATOM   4620  O   GLY   250       3.544 -23.732   2.326  1.00 10.00      B   
ATOM   4621  N   GLN   251       1.481 -24.527   2.744  1.00 10.00      B   
ATOM   4622  HN  GLN   251       0.848 -24.847   3.425  1.00 10.00      B   
ATOM   4623  CA  GLN   251       1.042 -24.437   1.354  1.00 10.00      B   
ATOM   4624  CB  GLN   251       1.363 -25.731   0.599  1.00 10.00      B   
ATOM   4625  CG  GLN   251       1.015 -27.010   1.344  1.00 10.00      B   
ATOM   4626  CD  GLN   251      -0.417 -27.447   1.119  1.00 10.00      B   
ATOM   4627  OE1 GLN   251      -0.730 -28.081   0.115  1.00 10.00      B   
ATOM   4628  NE2 GLN   251      -1.297 -27.117   2.050  1.00 10.00      B   
ATOM   4629 HE21 GLN   251      -0.979 -26.605   2.833  1.00 10.00      B   
ATOM   4630 HE22 GLN   251      -2.229 -27.402   1.931  1.00 10.00      B   
ATOM   4631  C   GLN   251      -0.446 -24.109   1.267  1.00 10.00      B   
ATOM   4632  O   GLN   251      -1.141 -24.103   2.282  1.00 10.00      B   
ATOM   4633  N   ALA   252      -0.935 -23.851   0.059  1.00 10.00      B   
ATOM   4634  HN  ALA   252      -0.335 -23.879  -0.728  1.00 10.00      B   
ATOM   4635  CA  ALA   252      -2.337 -23.511  -0.132  1.00 10.00      B   
ATOM   4636  CB  ALA   252      -2.473 -22.040  -0.497  1.00 10.00      B   
ATOM   4637  C   ALA   252      -3.008 -24.397  -1.184  1.00 10.00      B   
ATOM   4638  O   ALA   252      -3.885 -23.941  -1.922  1.00 10.00      B   
ATOM   4639  N   LYS   253      -2.614 -25.663  -1.243  1.00 10.00      B   
ATOM   4640  HN  LYS   253      -1.914 -25.976  -0.632  1.00 10.00      B   
ATOM   4641  CA  LYS   253      -3.199 -26.594  -2.208  1.00 10.00      B   
ATOM   4642  CB  LYS   253      -2.118 -27.207  -3.108  1.00 10.00      B   
ATOM   4643  CG  LYS   253      -2.651 -28.121  -4.208  1.00 10.00      B   
ATOM   4644  CD  LYS   253      -2.623 -29.582  -3.789  1.00 10.00      B   
ATOM   4645  CE  LYS   253      -2.995 -30.500  -4.941  1.00 10.00      B   
ATOM   4646  NZ  LYS   253      -2.896 -31.931  -4.555  1.00 10.00      B   
ATOM   4647  HZ1 LYS   253      -3.001 -32.536  -5.392  1.00 10.00      B   
ATOM   4648  HZ2 LYS   253      -3.641 -32.175  -3.872  1.00 10.00      B   
ATOM   4649  HZ3 LYS   253      -1.969 -32.123  -4.123  1.00 10.00      B   
ATOM   4650  C   LYS   253      -3.992 -27.697  -1.511  1.00 10.00      B   
ATOM   4651  O   LYS   253      -5.171 -27.910  -1.800  1.00 10.00      B   
ATOM   4652  N   GLU   254      -3.330 -28.402  -0.607  1.00 10.00      B   
ATOM   4653  HN  GLU   254      -2.389 -28.182  -0.424  1.00 10.00      B   
ATOM   4654  CA  GLU   254      -3.951 -29.492   0.123  1.00 10.00      B   
ATOM   4655  CB  GLU   254      -2.896 -30.502   0.584  1.00 10.00      B   
ATOM   4656  CG  GLU   254      -3.420 -31.549   1.553  1.00 10.00      B   
ATOM   4657  CD  GLU   254      -2.405 -32.626   1.860  1.00 10.00      B   
ATOM   4658  OE1 GLU   254      -2.711 -33.816   1.632  1.00 10.00      B   
ATOM   4659  OE2 GLU   254      -1.301 -32.293   2.331  1.00 10.00      B   
ATOM   4660  C   GLU   254      -4.764 -28.989   1.310  1.00 10.00      B   
ATOM   4661  O   GLU   254      -4.247 -28.283   2.185  1.00 10.00      B   
ATOM   4662  N   THR   255      -6.036 -29.352   1.318  1.00 10.00      B   
ATOM   4663  HN  THR   255      -6.383 -29.883   0.570  1.00 10.00      B   
ATOM   4664  CA  THR   255      -6.947 -28.983   2.383  1.00 10.00      B   
ATOM   4665  CB  THR   255      -8.368 -28.786   1.819  1.00 10.00      B   
ATOM   4666  OG1 THR   255      -8.436 -29.325   0.487  1.00 10.00      B   
ATOM   4667  HG1 THR   255      -9.363 -29.401   0.221  1.00 10.00      B   
ATOM   4668  CG2 THR   255      -8.719 -27.308   1.778  1.00 10.00      B   
ATOM   4669  C   THR   255      -6.976 -30.083   3.444  1.00 10.00      B   
ATOM   4670  O   THR   255      -6.956 -31.272   3.115  1.00 10.00      B   
ATOM   4671  N   ILE   256      -6.999 -29.693   4.709  1.00 10.00      B   
ATOM   4672  HN  ILE   256      -7.005 -28.731   4.920  1.00 10.00      B   
ATOM   4673  CA  ILE   256      -7.023 -30.657   5.799  1.00 10.00      B   
ATOM   4674  CB  ILE   256      -5.747 -30.580   6.666  1.00 10.00      B   
ATOM   4675  CG1 ILE   256      -5.503 -29.145   7.142  1.00 10.00      B   
ATOM   4676  CG2 ILE   256      -4.545 -31.110   5.898  1.00 10.00      B   
ATOM   4677  CD1 ILE   256      -4.484 -29.031   8.251  1.00 10.00      B   
ATOM   4678  C   ILE   256      -8.246 -30.456   6.688  1.00 10.00      B   
ATOM   4679  O   ILE   256      -8.723 -29.332   6.860  1.00 10.00      B   
ATOM   4680  N   PRO   257      -8.786 -31.550   7.241  1.00 10.00      B   
ATOM   4681  CA  PRO   257      -9.949 -31.491   8.130  1.00 10.00      B   
ATOM   4682  CB  PRO   257     -10.411 -32.948   8.183  1.00 10.00      B   
ATOM   4683  CG  PRO   257      -9.165 -33.737   7.981  1.00 10.00      B   
ATOM   4684  CD  PRO   257      -8.314 -32.934   7.036  1.00 10.00      B   
ATOM   4685  C   PRO   257      -9.554 -31.021   9.526  1.00 10.00      B   
ATOM   4686  O   PRO   257      -8.371 -31.020   9.877  1.00 10.00      B   
ATOM   4687  N   LEU   258     -10.547 -30.641  10.324  1.00 10.00      B   
ATOM   4688  HN  LEU   258     -11.471 -30.681   9.990  1.00 10.00      B   
ATOM   4689  CA  LEU   258     -10.307 -30.168  11.685  1.00 10.00      B   
ATOM   4690  CB  LEU   258     -11.627 -29.803  12.375  1.00 10.00      B   
ATOM   4691  CG  LEU   258     -11.530 -29.325  13.829  1.00 10.00      B   
ATOM   4692  CD1 LEU   258     -10.787 -27.999  13.919  1.00 10.00      B   
ATOM   4693  CD2 LEU   258     -12.913 -29.214  14.451  1.00 10.00      B   
ATOM   4694  C   LEU   258      -9.559 -31.217  12.502  1.00 10.00      B   
ATOM   4695  O   LEU   258      -8.709 -30.886  13.325  1.00 10.00      B   
ATOM   4696  N   GLN   259      -9.861 -32.481  12.234  1.00 10.00      B   
ATOM   4697  HN  GLN   259     -10.538 -32.666  11.548  1.00 10.00      B   
ATOM   4698  CA  GLN   259      -9.241 -33.604  12.929  1.00 10.00      B   
ATOM   4699  CB  GLN   259      -9.844 -34.917  12.420  1.00 10.00      B   
ATOM   4700  CG  GLN   259      -9.730 -36.085  13.387  1.00 10.00      B   
ATOM   4701  CD  GLN   259     -10.611 -35.919  14.611  1.00 10.00      B   
ATOM   4702  OE1 GLN   259     -11.665 -35.284  14.558  1.00 10.00      B   
ATOM   4703  NE2 GLN   259     -10.189 -36.497  15.722  1.00 10.00      B   
ATOM   4704 HE21 GLN   259      -9.346 -36.996  15.693  1.00 10.00      B   
ATOM   4705 HE22 GLN   259     -10.733 -36.395  16.534  1.00 10.00      B   
ATOM   4706  C   GLN   259      -7.718 -33.627  12.750  1.00 10.00      B   
ATOM   4707  O   GLN   259      -7.012 -34.288  13.509  1.00 10.00      B   
ATOM   4708  N   GLU   260      -7.211 -32.903  11.756  1.00 10.00      B   
ATOM   4709  HN  GLU   260      -7.814 -32.375  11.188  1.00 10.00      B   
ATOM   4710  CA  GLU   260      -5.775 -32.868  11.497  1.00 10.00      B   
ATOM   4711  CB  GLU   260      -5.459 -33.467  10.127  1.00 10.00      B   
ATOM   4712  CG  GLU   260      -5.586 -34.978  10.070  1.00 10.00      B   
ATOM   4713  CD  GLU   260      -5.146 -35.537   8.736  1.00 10.00      B   
ATOM   4714  OE1 GLU   260      -3.924 -35.587   8.482  1.00 10.00      B   
ATOM   4715  OE2 GLU   260      -6.022 -35.927   7.935  1.00 10.00      B   
ATOM   4716  C   GLU   260      -5.196 -31.458  11.599  1.00 10.00      B   
ATOM   4717  O   GLU   260      -4.154 -31.166  11.012  1.00 10.00      B   
ATOM   4718  N   THR   261      -5.864 -30.585  12.338  1.00 10.00      B   
ATOM   4719  HN  THR   261      -6.696 -30.861  12.779  1.00 10.00      B   
ATOM   4720  CA  THR   261      -5.381 -29.221  12.507  1.00 10.00      B   
ATOM   4721  CB  THR   261      -6.533 -28.197  12.502  1.00 10.00      B   
ATOM   4722  OG1 THR   261      -7.463 -28.499  13.554  1.00 10.00      B   
ATOM   4723  HG1 THR   261      -7.932 -29.318  13.347  1.00 10.00      B   
ATOM   4724  CG2 THR   261      -7.255 -28.195  11.162  1.00 10.00      B   
ATOM   4725  C   THR   261      -4.617 -29.094  13.819  1.00 10.00      B   
ATOM   4726  O   THR   261      -4.852 -29.865  14.755  1.00 10.00      B   
ATOM   4727  N   SER   262      -3.718 -28.116  13.893  1.00 10.00      B   
ATOM   4728  HN  SER   262      -3.582 -27.527  13.119  1.00 10.00      B   
ATOM   4729  CA  SER   262      -2.933 -27.893  15.099  1.00 10.00      B   
ATOM   4730  CB  SER   262      -1.836 -26.858  14.838  1.00 10.00      B   
ATOM   4731  OG  SER   262      -2.333 -25.781  14.063  1.00 10.00      B   
ATOM   4732  HG  SER   262      -2.027 -25.874  13.152  1.00 10.00      B   
ATOM   4733  C   SER   262      -3.839 -27.442  16.239  1.00 10.00      B   
ATOM   4734  O   SER   262      -3.569 -27.699  17.413  1.00 10.00      B   
ATOM   4735  N   LEU   263      -4.932 -26.787  15.875  1.00 10.00      B   
ATOM   4736  HN  LEU   263      -5.090 -26.622  14.921  1.00 10.00      B   
ATOM   4737  CA  LEU   263      -5.898 -26.304  16.846  1.00 10.00      B   
ATOM   4738  CB  LEU   263      -6.933 -25.417  16.151  1.00 10.00      B   
ATOM   4739  CG  LEU   263      -7.903 -24.654  17.054  1.00 10.00      B   
ATOM   4740  CD1 LEU   263      -7.147 -23.751  18.016  1.00 10.00      B   
ATOM   4741  CD2 LEU   263      -8.878 -23.844  16.215  1.00 10.00      B   
ATOM   4742  C   LEU   263      -6.583 -27.481  17.535  1.00 10.00      B   
ATOM   4743  O   LEU   263      -7.026 -27.376  18.680  1.00 10.00      B   
ATOM   4744  N   TYR   264      -6.653 -28.606  16.836  1.00 10.00      B   
ATOM   4745  HN  TYR   264      -6.274 -28.631  15.931  1.00 10.00      B   
ATOM   4746  CA  TYR   264      -7.274 -29.805  17.378  1.00 10.00      B   
ATOM   4747  CB  TYR   264      -7.921 -30.629  16.264  1.00 10.00      B   
ATOM   4748  CG  TYR   264      -8.799 -31.759  16.756  1.00 10.00      B   
ATOM   4749  CD1 TYR   264     -10.165 -31.579  16.927  1.00 10.00      B   
ATOM   4750  CD2 TYR   264      -8.263 -33.006  17.048  1.00 10.00      B   
ATOM   4751  CE1 TYR   264     -10.971 -32.608  17.375  1.00 10.00      B   
ATOM   4752  CE2 TYR   264      -9.059 -34.040  17.497  1.00 10.00      B   
ATOM   4753  CZ  TYR   264     -10.412 -33.837  17.660  1.00 10.00      B   
ATOM   4754  OH  TYR   264     -11.207 -34.868  18.110  1.00 10.00      B   
ATOM   4755  HH  TYR   264     -12.141 -34.582  18.118  1.00 10.00      B   
ATOM   4756  C   TYR   264      -6.256 -30.651  18.134  1.00 10.00      B   
ATOM   4757  O   TYR   264      -6.523 -31.099  19.247  1.00 10.00      B   
ATOM   4758  N   THR   265      -5.091 -30.863  17.528  1.00 10.00      B   
ATOM   4759  HN  THR   265      -4.931 -30.472  16.639  1.00 10.00      B   
ATOM   4760  CA  THR   265      -4.039 -31.665  18.144  1.00 10.00      B   
ATOM   4761  CB  THR   265      -2.833 -31.835  17.201  1.00 10.00      B   
ATOM   4762  OG1 THR   265      -2.602 -30.608  16.497  1.00 10.00      B   
ATOM   4763  HG1 THR   265      -2.032 -30.775  15.740  1.00 10.00      B   
ATOM   4764  CG2 THR   265      -3.100 -32.946  16.197  1.00 10.00      B   
ATOM   4765  C   THR   265      -3.579 -31.060  19.468  1.00 10.00      B   
ATOM   4766  O   THR   265      -3.437 -31.764  20.473  1.00 10.00      B   
ATOM   4767  N   GLN   266      -3.342 -29.754  19.461  1.00 10.00      B   
ATOM   4768  HN  GLN   266      -3.448 -29.254  18.618  1.00 10.00      B   
ATOM   4769  CA  GLN   266      -2.909 -29.047  20.662  1.00 10.00      B   
ATOM   4770  CB  GLN   266      -2.187 -27.752  20.287  1.00 10.00      B   
ATOM   4771  CG  GLN   266      -0.838 -27.953  19.616  1.00 10.00      B   
ATOM   4772  CD  GLN   266      -0.348 -26.698  18.920  1.00 10.00      B   
ATOM   4773  OE1 GLN   266      -1.138 -25.922  18.380  1.00 10.00      B   
ATOM   4774  NE2 GLN   266       0.955 -26.478  18.943  1.00 10.00      B   
ATOM   4775 HE21 GLN   266       1.528 -27.128  19.405  1.00 10.00      B   
ATOM   4776 HE22 GLN   266       1.296 -25.671  18.499  1.00 10.00      B   
ATOM   4777  C   GLN   266      -4.109 -28.724  21.545  1.00 10.00      B   
ATOM   4778  O   GLN   266      -3.969 -28.514  22.752  1.00 10.00      B   
ATOM   4779  N   ASP   267      -5.285 -28.700  20.918  1.00 10.00      B   
ATOM   4780  HN  ASP   267      -5.305 -28.906  19.960  1.00 10.00      B   
ATOM   4781  CA  ASP   267      -6.547 -28.396  21.596  1.00 10.00      B   
ATOM   4782  CB  ASP   267      -7.022 -29.543  22.484  1.00 10.00      B   
ATOM   4783  CG  ASP   267      -8.450 -29.333  22.934  1.00 10.00      B   
ATOM   4784  OD1 ASP   267      -9.311 -29.086  22.065  1.00 10.00      B   
ATOM   4785  OD2 ASP   267      -8.713 -29.400  24.150  1.00 10.00      B   
ATOM   4786  C   ASP   267      -6.473 -27.091  22.382  1.00 10.00      B   
ATOM   4787  O   ASP   267      -6.422 -27.088  23.613  1.00 10.00      B   
ATOM   4788  N   ARG   268      -6.475 -25.983  21.661  1.00 10.00      B   
ATOM   4789  HN  ARG   268      -6.549 -26.047  20.684  1.00 10.00      B   
ATOM   4790  CA  ARG   268      -6.376 -24.672  22.284  1.00 10.00      B   
ATOM   4791  CB  ARG   268      -5.507 -23.743  21.432  1.00 10.00      B   
ATOM   4792  CG  ARG   268      -4.156 -24.325  21.046  1.00 10.00      B   
ATOM   4793  CD  ARG   268      -3.310 -23.311  20.290  1.00 10.00      B   
ATOM   4794  NE  ARG   268      -2.808 -23.840  19.022  1.00 10.00      B   
ATOM   4795  HE  ARG   268      -2.248 -24.656  19.059  1.00 10.00      B   
ATOM   4796  CZ  ARG   268      -3.044 -23.281  17.837  1.00 10.00      B   
ATOM   4797  NH1 ARG   268      -3.777 -22.181  17.744  1.00 10.00      B   
ATOM   4798 HH11 ARG   268      -4.175 -21.736  18.595  1.00 10.00      B   
ATOM   4799 HH12 ARG   268      -3.955 -21.748  16.796  1.00 10.00      B   
ATOM   4800  NH2 ARG   268      -2.544 -23.822  16.738  1.00 10.00      B   
ATOM   4801 HH21 ARG   268      -2.730 -23.381  15.808  1.00 10.00      B   
ATOM   4802 HH22 ARG   268      -1.960 -24.685  16.796  1.00 10.00      B   
ATOM   4803  C   ARG   268      -7.745 -24.041  22.523  1.00 10.00      B   
ATOM   4804  O   ARG   268      -7.844 -22.988  23.149  1.00 10.00      B   
ATOM   4805  N   LEU   269      -8.800 -24.678  22.033  1.00 10.00      B   
ATOM   4806  HN  LEU   269      -8.675 -25.514  21.537  1.00 10.00      B   
ATOM   4807  CA  LEU   269     -10.145 -24.138  22.207  1.00 10.00      B   
ATOM   4808  CB  LEU   269     -10.697 -23.617  20.881  1.00 10.00      B   
ATOM   4809  CG  LEU   269     -10.165 -22.256  20.423  1.00 10.00      B   
ATOM   4810  CD1 LEU   269     -10.486 -22.018  18.957  1.00 10.00      B   
ATOM   4811  CD2 LEU   269     -10.738 -21.140  21.285  1.00 10.00      B   
ATOM   4812  C   LEU   269     -11.111 -25.139  22.831  1.00 10.00      B   
ATOM   4813  O   LEU   269     -12.160 -24.752  23.342  1.00 10.00      B   
ATOM   4814  N   GLY   270     -10.759 -26.416  22.800  1.00 10.00      B   
ATOM   4815  HN  GLY   270      -9.910 -26.675  22.387  1.00 10.00      B   
ATOM   4816  CA  GLY   270     -11.627 -27.431  23.369  1.00 10.00      B   
ATOM   4817  C   GLY   270     -12.374 -28.200  22.300  1.00 10.00      B   
ATOM   4818  O   GLY   270     -13.386 -28.849  22.573  1.00 10.00      B   
ATOM   4819  N   LEU   271     -11.861 -28.135  21.080  1.00 10.00      B   
ATOM   4820  HN  LEU   271     -11.045 -27.616  20.937  1.00 10.00      B   
ATOM   4821  CA  LEU   271     -12.469 -28.818  19.950  1.00 10.00      B   
ATOM   4822  CB  LEU   271     -11.989 -28.205  18.632  1.00 10.00      B   
ATOM   4823  CG  LEU   271     -12.307 -26.720  18.429  1.00 10.00      B   
ATOM   4824  CD1 LEU   271     -11.692 -26.211  17.136  1.00 10.00      B   
ATOM   4825  CD2 LEU   271     -13.810 -26.481  18.441  1.00 10.00      B   
ATOM   4826  C   LEU   271     -12.167 -30.309  19.983  1.00 10.00      B   
ATOM   4827  O   LEU   271     -12.881 -31.103  19.379  1.00 10.00      B   
ATOM   4828  N   LYS   272     -11.106 -30.686  20.696  1.00 10.00      B   
ATOM   4829  HN  LYS   272     -10.569 -30.000  21.160  1.00 10.00      B   
ATOM   4830  CA  LYS   272     -10.725 -32.093  20.810  1.00 10.00      B   
ATOM   4831  CB  LYS   272      -9.331 -32.236  21.435  1.00 10.00      B   
ATOM   4832  CG  LYS   272      -8.825 -33.670  21.524  1.00 10.00      B   
ATOM   4833  CD  LYS   272      -7.521 -33.758  22.300  1.00 10.00      B   
ATOM   4834  CE  LYS   272      -6.349 -33.245  21.479  1.00 10.00      B   
ATOM   4835  NZ  LYS   272      -5.080 -33.251  22.253  1.00 10.00      B   
ATOM   4836  HZ1 LYS   272      -4.308 -32.847  21.680  1.00 10.00      B   
ATOM   4837  HZ2 LYS   272      -4.825 -34.224  22.520  1.00 10.00      B   
ATOM   4838  HZ3 LYS   272      -5.182 -32.687  23.120  1.00 10.00      B   
ATOM   4839  C   LYS   272     -11.757 -32.844  21.641  1.00 10.00      B   
ATOM   4840  O   LYS   272     -11.893 -34.064  21.548  1.00 10.00      B   
ATOM   4841  N   GLU   273     -12.504 -32.094  22.436  1.00 10.00      B   
ATOM   4842  HN  GLU   273     -12.365 -31.123  22.446  1.00 10.00      B   
ATOM   4843  CA  GLU   273     -13.532 -32.667  23.282  1.00 10.00      B   
ATOM   4844  CB  GLU   273     -13.688 -31.844  24.562  1.00 10.00      B   
ATOM   4845  CG  GLU   273     -12.503 -31.971  25.507  1.00 10.00      B   
ATOM   4846  CD  GLU   273     -12.651 -31.142  26.768  1.00 10.00      B   
ATOM   4847  OE1 GLU   273     -11.828 -30.225  26.981  1.00 10.00      B   
ATOM   4848  OE2 GLU   273     -13.578 -31.413  27.564  1.00 10.00      B   
ATOM   4849  C   GLU   273     -14.853 -32.776  22.523  1.00 10.00      B   
ATOM   4850  O   GLU   273     -15.930 -32.761  23.119  1.00 10.00      B   
ATOM   4851  N   ASP   275     -14.754 -32.912  21.198  1.00 10.00      B   
ATOM   4852  HN  ASP   275     -13.861 -32.919  20.787  1.00 10.00      B   
ATOM   4853  CA  ASP   275     -15.926 -33.043  20.333  1.00 10.00      B   
ATOM   4854  CB  ASP   275     -15.519 -33.004  18.853  1.00 10.00      B   
ATOM   4855  CG  ASP   275     -15.056 -34.345  18.304  1.00 10.00      B   
ATOM   4856  OD1 ASP   275     -15.905 -35.118  17.812  1.00 10.00      B   
ATOM   4857  OD2 ASP   275     -13.837 -34.623  18.339  1.00 10.00      B   
ATOM   4858  C   ASP   275     -16.675 -34.332  20.639  1.00 10.00      B   
ATOM   4859  O   ASP   275     -17.836 -34.498  20.265  1.00 10.00      B   
ATOM   4860  N   ASN   276     -15.998 -35.227  21.346  1.00 10.00      B   
ATOM   4861  HN  ASN   276     -15.079 -35.013  21.610  1.00 10.00      B   
ATOM   4862  CA  ASN   276     -16.560 -36.514  21.733  1.00 10.00      B   
ATOM   4863  CB  ASN   276     -15.511 -37.341  22.478  1.00 10.00      B   
ATOM   4864  CG  ASN   276     -14.385 -37.817  21.582  1.00 10.00      B   
ATOM   4865  OD1 ASN   276     -14.489 -38.862  20.945  1.00 10.00      B   
ATOM   4866  ND2 ASN   276     -13.297 -37.063  21.536  1.00 10.00      B   
ATOM   4867 HD21 ASN   276     -13.273 -36.246  22.074  1.00 10.00      B   
ATOM   4868 HD22 ASN   276     -12.553 -37.355  20.962  1.00 10.00      B   
ATOM   4869  C   ASN   276     -17.803 -36.343  22.605  1.00 10.00      B   
ATOM   4870  O   ASN   276     -18.630 -37.252  22.708  1.00 10.00      B   
ATOM   4871  N   ALA   277     -17.927 -35.172  23.225  1.00 10.00      B   
ATOM   4872  HN  ALA   277     -17.227 -34.493  23.102  1.00 10.00      B   
ATOM   4873  CA  ALA   277     -19.067 -34.865  24.086  1.00 10.00      B   
ATOM   4874  CB  ALA   277     -18.792 -33.610  24.903  1.00 10.00      B   
ATOM   4875  C   ALA   277     -20.351 -34.698  23.273  1.00 10.00      B   
ATOM   4876  O   ALA   277     -21.458 -34.801  23.810  1.00 10.00      B   
ATOM   4877  N   GLY   278     -20.198 -34.434  21.977  1.00 10.00      B   
ATOM   4878  HN  GLY   278     -19.291 -34.363  21.601  1.00 10.00      B   
ATOM   4879  CA  GLY   278     -21.352 -34.269  21.115  1.00 10.00      B   
ATOM   4880  C   GLY   278     -21.816 -32.830  21.018  1.00 10.00      B   
ATOM   4881  O   GLY   278     -22.978 -32.567  20.703  1.00 10.00      B   
ATOM   4882  N   GLN   279     -20.920 -31.894  21.299  1.00 10.00      B   
ATOM   4883  HN  GLN   279     -20.014 -32.156  21.568  1.00 10.00      B   
ATOM   4884  CA  GLN   279     -21.256 -30.480  21.222  1.00 10.00      B   
ATOM   4885  CB  GLN   279     -20.398 -29.659  22.191  1.00 10.00      B   
ATOM   4886  CG  GLN   279     -20.617 -29.980  23.660  1.00 10.00      B   
ATOM   4887  CD  GLN   279     -19.526 -29.412  24.548  1.00 10.00      B   
ATOM   4888  OE1 GLN   279     -18.530 -30.074  24.834  1.00 10.00      B   
ATOM   4889  NE2 GLN   279     -19.702 -28.180  24.992  1.00 10.00      B   
ATOM   4890 HE21 GLN   279     -20.521 -27.702  24.728  1.00 10.00      B   
ATOM   4891 HE22 GLN   279     -19.008 -27.791  25.562  1.00 10.00      B   
ATOM   4892  C   GLN   279     -21.055 -29.978  19.798  1.00 10.00      B   
ATOM   4893  O   GLN   279     -21.748 -29.071  19.344  1.00 10.00      B   
ATOM   4894  N   LEU   280     -20.113 -30.587  19.091  1.00 10.00      B   
ATOM   4895  HN  LEU   280     -19.605 -31.316  19.499  1.00 10.00      B   
ATOM   4896  CA  LEU   280     -19.818 -30.196  17.721  1.00 10.00      B   
ATOM   4897  CB  LEU   280     -18.326 -30.365  17.418  1.00 10.00      B   
ATOM   4898  CG  LEU   280     -17.362 -29.512  18.244  1.00 10.00      B   
ATOM   4899  CD1 LEU   280     -15.940 -29.666  17.733  1.00 10.00      B   
ATOM   4900  CD2 LEU   280     -17.781 -28.051  18.222  1.00 10.00      B   
ATOM   4901  C   LEU   280     -20.646 -30.993  16.720  1.00 10.00      B   
ATOM   4902  O   LEU   280     -20.538 -32.220  16.646  1.00 10.00      B   
ATOM   4903  N   VAL   281     -21.473 -30.289  15.960  1.00 10.00      B   
ATOM   4904  HN  VAL   281     -21.518 -29.311  16.081  1.00 10.00      B   
ATOM   4905  CA  VAL   281     -22.313 -30.912  14.944  1.00 10.00      B   
ATOM   4906  CB  VAL   281     -23.810 -30.592  15.160  1.00 10.00      B   
ATOM   4907  CG1 VAL   281     -24.670 -31.302  14.123  1.00 10.00      B   
ATOM   4908  CG2 VAL   281     -24.245 -30.978  16.565  1.00 10.00      B   
ATOM   4909  C   VAL   281     -21.883 -30.415  13.569  1.00 10.00      B   
ATOM   4910  O   VAL   281     -21.878 -29.210  13.311  1.00 10.00      B   
ATOM   4911  N   PHE   282     -21.511 -31.336  12.695  1.00 10.00      B   
ATOM   4912  HN  PHE   282     -21.545 -32.284  12.950  1.00 10.00      B   
ATOM   4913  CA  PHE   282     -21.057 -30.975  11.359  1.00 10.00      B   
ATOM   4914  CB  PHE   282     -19.748 -31.691  11.021  1.00 10.00      B   
ATOM   4915  CG  PHE   282     -18.573 -31.211  11.827  1.00 10.00      B   
ATOM   4916  CD1 PHE   282     -18.203 -31.859  12.994  1.00 10.00      B   
ATOM   4917  CD2 PHE   282     -17.839 -30.112  11.416  1.00 10.00      B   
ATOM   4918  CE1 PHE   282     -17.122 -31.421  13.735  1.00 10.00      B   
ATOM   4919  CE2 PHE   282     -16.757 -29.667  12.151  1.00 10.00      B   
ATOM   4920  CZ  PHE   282     -16.398 -30.322  13.313  1.00 10.00      B   
ATOM   4921  C   PHE   282     -22.116 -31.254  10.298  1.00 10.00      B   
ATOM   4922  O   PHE   282     -22.356 -32.401   9.927  1.00 10.00      B   
ATOM   4923  N   LEU   283     -22.747 -30.193   9.819  1.00 10.00      B   
ATOM   4924  HN  LEU   283     -22.514 -29.306  10.162  1.00 10.00      B   
ATOM   4925  CA  LEU   283     -23.774 -30.305   8.792  1.00 10.00      B   
ATOM   4926  CB  LEU   283     -25.070 -29.630   9.253  1.00 10.00      B   
ATOM   4927  CG  LEU   283     -25.753 -30.230  10.486  1.00 10.00      B   
ATOM   4928  CD1 LEU   283     -26.955 -29.389  10.887  1.00 10.00      B   
ATOM   4929  CD2 LEU   283     -26.176 -31.668  10.223  1.00 10.00      B   
ATOM   4930  C   LEU   283     -23.287 -29.666   7.495  1.00 10.00      B   
ATOM   4931  O   LEU   283     -22.501 -28.717   7.519  1.00 10.00      B   
ATOM   4932  N   ALA   284     -23.751 -30.190   6.373  1.00 10.00      B   
ATOM   4933  HN  ALA   284     -24.380 -30.946   6.421  1.00 10.00      B   
ATOM   4934  CA  ALA   284     -23.371 -29.675   5.064  1.00 10.00      B   
ATOM   4935  CB  ALA   284     -22.132 -30.393   4.546  1.00 10.00      B   
ATOM   4936  C   ALA   284     -24.527 -29.851   4.089  1.00 10.00      B   
ATOM   4937  O   ALA   284     -25.284 -30.817   4.191  1.00 10.00      B   
ATOM   4938  N   THR   285     -24.669 -28.925   3.155  1.00 10.00      B   
ATOM   4939  HN  THR   285     -24.034 -28.171   3.117  1.00 10.00      B   
ATOM   4940  CA  THR   285     -25.744 -29.000   2.178  1.00 10.00      B   
ATOM   4941  CB  THR   285     -26.972 -28.165   2.609  1.00 10.00      B   
ATOM   4942  OG1 THR   285     -28.100 -28.481   1.781  1.00 10.00      B   
ATOM   4943  HG1 THR   285     -28.458 -27.671   1.405  1.00 10.00      B   
ATOM   4944  CG2 THR   285     -26.684 -26.672   2.532  1.00 10.00      B   
ATOM   4945  C   THR   285     -25.264 -28.571   0.795  1.00 10.00      B   
ATOM   4946  O   THR   285     -24.234 -27.903   0.658  1.00 10.00      B   
ATOM   4947  N   GLU   286     -26.009 -28.969  -0.224  1.00 10.00      B   
ATOM   4948  HN  GLU   286     -26.820 -29.489  -0.042  1.00 10.00      B   
ATOM   4949  CA  GLU   286     -25.674 -28.641  -1.601  1.00 10.00      B   
ATOM   4950  CB  GLU   286     -26.300 -29.665  -2.552  1.00 10.00      B   
ATOM   4951  CG  GLU   286     -26.067 -31.105  -2.123  1.00 10.00      B   
ATOM   4952  CD  GLU   286     -26.829 -32.105  -2.966  1.00 10.00      B   
ATOM   4953  OE1 GLU   286     -28.075 -32.052  -2.979  1.00 10.00      B   
ATOM   4954  OE2 GLU   286     -26.184 -32.959  -3.610  1.00 10.00      B   
ATOM   4955  C   GLU   286     -26.145 -27.231  -1.942  1.00 10.00      B   
ATOM   4956  O   GLU   286     -27.000 -26.670  -1.254  1.00 10.00      B   
ATOM   4957  N   GLY   287     -25.588 -26.660  -2.999  1.00 10.00      B   
ATOM   4958  HN  GLY   287     -24.913 -27.153  -3.517  1.00 10.00      B   
ATOM   4959  CA  GLY   287     -25.965 -25.318  -3.396  1.00 10.00      B   
ATOM   4960  C   GLY   287     -24.859 -24.319  -3.128  1.00 10.00      B   
ATOM   4961  O   GLY   287     -23.858 -24.656  -2.491  1.00 10.00      B   
ATOM   4962  N   ASP   288     -25.031 -23.097  -3.617  1.00 10.00      B   
ATOM   4963  HN  ASP   288     -25.857 -22.887  -4.107  1.00 10.00      B   
ATOM   4964  CA  ASP   288     -24.028 -22.051  -3.431  1.00 10.00      B   
ATOM   4965  CB  ASP   288     -24.148 -20.988  -4.534  1.00 10.00      B   
ATOM   4966  CG  ASP   288     -22.848 -20.264  -4.853  1.00 10.00      B   
ATOM   4967  OD1 ASP   288     -21.881 -20.366  -4.069  1.00 10.00      B   
ATOM   4968  OD2 ASP   288     -22.796 -19.574  -5.898  1.00 10.00      B   
ATOM   4969  C   ASP   288     -24.180 -21.409  -2.052  1.00 10.00      B   
ATOM   4970  O   ASP   288     -25.077 -21.770  -1.284  1.00 10.00      B   
ATOM   4971  N   HIS   289     -23.311 -20.454  -1.753  1.00 10.00      B   
ATOM   4972  HN  HIS   289     -22.620 -20.220  -2.416  1.00 10.00      B   
ATOM   4973  CA  HIS   289     -23.325 -19.761  -0.470  1.00 10.00      B   
ATOM   4974  CB  HIS   289     -22.211 -18.717  -0.396  1.00 10.00      B   
ATOM   4975  CG  HIS   289     -21.826 -18.353   1.006  1.00 10.00      B   
ATOM   4976  ND1 HIS   289     -21.012 -19.139   1.790  1.00 10.00      B   
ATOM   4977  HD1 HIS   289     -20.583 -19.996   1.505  1.00 10.00      B   
ATOM   4978  CD2 HIS   289     -22.159 -17.287   1.769  1.00 10.00      B   
ATOM   4979  CE1 HIS   289     -20.864 -18.577   2.973  1.00 10.00      B   
ATOM   4980  NE2 HIS   289     -21.549 -17.451   2.984  1.00 10.00      B   
ATOM   4981  HE2 HIS   289     -21.600 -16.820   3.740  1.00 10.00      B   
ATOM   4982  C   HIS   289     -24.667 -19.109  -0.163  1.00 10.00      B   
ATOM   4983  O   HIS   289     -25.171 -18.290  -0.938  1.00 10.00      B   
ATOM   4984  N   LEU   290     -25.226 -19.491   0.983  1.00 10.00      B   
ATOM   4985  HN  LEU   290     -24.763 -20.167   1.522  1.00 10.00      B   
ATOM   4986  CA  LEU   290     -26.501 -18.965   1.472  1.00 10.00      B   
ATOM   4987  CB  LEU   290     -26.481 -17.439   1.625  1.00 10.00      B   
ATOM   4988  CG  LEU   290     -25.483 -16.880   2.644  1.00 10.00      B   
ATOM   4989  CD1 LEU   290     -25.574 -15.365   2.712  1.00 10.00      B   
ATOM   4990  CD2 LEU   290     -25.703 -17.498   4.017  1.00 10.00      B   
ATOM   4991  C   LEU   290     -27.707 -19.440   0.664  1.00 10.00      B   
ATOM   4992  O   LEU   290     -28.799 -18.883   0.780  1.00 10.00      B   
ATOM   4993  N   GLN   291     -27.519 -20.474  -0.140  1.00 10.00      B   
ATOM   4994  HN  GLN   291     -26.628 -20.884  -0.204  1.00 10.00      B   
ATOM   4995  CA  GLN   291     -28.614 -21.015  -0.935  1.00 10.00      B   
ATOM   4996  CB  GLN   291     -28.171 -21.329  -2.361  1.00 10.00      B   
ATOM   4997  CG  GLN   291     -27.797 -20.103  -3.172  1.00 10.00      B   
ATOM   4998  CD  GLN   291     -27.650 -20.416  -4.644  1.00 10.00      B   
ATOM   4999  OE1 GLN   291     -27.287 -21.532  -5.024  1.00 10.00      B   
ATOM   5000  NE2 GLN   291     -27.929 -19.437  -5.485  1.00 10.00      B   
ATOM   5001 HE21 GLN   291     -28.214 -18.572  -5.113  1.00 10.00      B   
ATOM   5002 HE22 GLN   291     -27.842 -19.614  -6.445  1.00 10.00      B   
ATOM   5003  C   GLN   291     -29.194 -22.253  -0.264  1.00 10.00      B   
ATOM   5004  O   GLN   291     -28.979 -23.379  -0.710  1.00 10.00      B   
ATOM   5005  N   LEU   292     -29.922 -22.034   0.817  1.00 10.00      B   
ATOM   5006  HN  LEU   292     -30.072 -21.110   1.110  1.00 10.00      B   
ATOM   5007  CA  LEU   292     -30.524 -23.123   1.568  1.00 10.00      B   
ATOM   5008  CB  LEU   292     -30.460 -22.832   3.072  1.00 10.00      B   
ATOM   5009  CG  LEU   292     -31.080 -21.509   3.531  1.00 10.00      B   
ATOM   5010  CD1 LEU   292     -32.363 -21.754   4.311  1.00 10.00      B   
ATOM   5011  CD2 LEU   292     -30.087 -20.706   4.355  1.00 10.00      B   
ATOM   5012  C   LEU   292     -31.964 -23.355   1.134  1.00 10.00      B   
ATOM   5013  O   LEU   292     -32.612 -22.457   0.588  1.00 10.00      B   
ATOM   5014  N   SER   293     -32.452 -24.561   1.365  1.00 10.00      B   
ATOM   5015  HN  SER   293     -31.880 -25.238   1.784  1.00 10.00      B   
ATOM   5016  CA  SER   293     -33.813 -24.919   1.015  1.00 10.00      B   
ATOM   5017  CB  SER   293     -33.819 -26.293   0.344  1.00 10.00      B   
ATOM   5018  OG  SER   293     -32.786 -27.104   0.874  1.00 10.00      B   
ATOM   5019  HG  SER   293     -32.287 -27.504   0.152  1.00 10.00      B   
ATOM   5020  C   SER   293     -34.685 -24.932   2.267  1.00 10.00      B   
ATOM   5021  O   SER   293     -34.200 -25.213   3.365  1.00 10.00      B   
ATOM   5022  N   GLU   294     -35.966 -24.627   2.100  1.00 10.00      B   
ATOM   5023  HN  GLU   294     -36.292 -24.416   1.198  1.00 10.00      B   
ATOM   5024  CA  GLU   294     -36.903 -24.593   3.220  1.00 10.00      B   
ATOM   5025  CB  GLU   294     -38.280 -24.121   2.751  1.00 10.00      B   
ATOM   5026  CG  GLU   294     -38.254 -22.832   1.946  1.00 10.00      B   
ATOM   5027  CD  GLU   294     -39.641 -22.329   1.610  1.00 10.00      B   
ATOM   5028  OE1 GLU   294     -40.224 -22.802   0.612  1.00 10.00      B   
ATOM   5029  OE2 GLU   294     -40.153 -21.457   2.343  1.00 10.00      B   
ATOM   5030  C   GLU   294     -37.023 -25.959   3.885  1.00 10.00      B   
ATOM   5031  O   GLU   294     -37.112 -26.059   5.109  1.00 10.00      B   
ATOM   5032  N   GLU   295     -37.016 -27.007   3.069  1.00 10.00      B   
ATOM   5033  HN  GLU   295     -36.941 -26.858   2.104  1.00 10.00      B   
ATOM   5034  CA  GLU   295     -37.126 -28.372   3.573  1.00 10.00      B   
ATOM   5035  CB  GLU   295     -37.359 -29.359   2.426  1.00 10.00      B   
ATOM   5036  CG  GLU   295     -38.641 -29.088   1.652  1.00 10.00      B   
ATOM   5037  CD  GLU   295     -38.868 -30.054   0.510  1.00 10.00      B   
ATOM   5038  OE1 GLU   295     -39.740 -30.935   0.635  1.00 10.00      B   
ATOM   5039  OE2 GLU   295     -38.193 -29.923  -0.530  1.00 10.00      B   
ATOM   5040  C   GLU   295     -35.906 -28.762   4.405  1.00 10.00      B   
ATOM   5041  O   GLU   295     -36.032 -29.389   5.459  1.00 10.00      B   
ATOM   5042  N   TRP   296     -34.727 -28.363   3.946  1.00 10.00      B   
ATOM   5043  HN  TRP   296     -34.686 -27.859   3.110  1.00 10.00      B   
ATOM   5044  CA  TRP   296     -33.495 -28.665   4.658  1.00 10.00      B   
ATOM   5045  CB  TRP   296     -32.279 -28.313   3.797  1.00 10.00      B   
ATOM   5046  CG  TRP   296     -30.999 -28.951   4.252  1.00 10.00      B   
ATOM   5047  CD1 TRP   296     -30.497 -30.152   3.842  1.00 10.00      B   
ATOM   5048  CD2 TRP   296     -30.054 -28.423   5.195  1.00 10.00      B   
ATOM   5049  NE1 TRP   296     -29.306 -30.409   4.476  1.00 10.00      B   
ATOM   5050  HE1 TRP   296     -28.751 -31.211   4.345  1.00 10.00      B   
ATOM   5051  CE2 TRP   296     -29.012 -29.364   5.309  1.00 10.00      B   
ATOM   5052  CE3 TRP   296     -29.990 -27.251   5.957  1.00 10.00      B   
ATOM   5053  CZ2 TRP   296     -27.917 -29.168   6.147  1.00 10.00      B   
ATOM   5054  CZ3 TRP   296     -28.903 -27.058   6.788  1.00 10.00      B   
ATOM   5055  CH2 TRP   296     -27.882 -28.013   6.878  1.00 10.00      B   
ATOM   5056  C   TRP   296     -33.447 -27.886   5.966  1.00 10.00      B   
ATOM   5057  O   TRP   296     -32.999 -28.397   6.993  1.00 10.00      B   
ATOM   5058  N   PHE   297     -33.929 -26.654   5.914  1.00 10.00      B   
ATOM   5059  HN  PHE   297     -34.277 -26.319   5.058  1.00 10.00      B   
ATOM   5060  CA  PHE   297     -33.948 -25.771   7.071  1.00 10.00      B   
ATOM   5061  CB  PHE   297     -34.457 -24.386   6.655  1.00 10.00      B   
ATOM   5062  CG  PHE   297     -34.347 -23.334   7.722  1.00 10.00      B   
ATOM   5063  CD1 PHE   297     -33.146 -22.682   7.947  1.00 10.00      B   
ATOM   5064  CD2 PHE   297     -35.446 -22.992   8.494  1.00 10.00      B   
ATOM   5065  CE1 PHE   297     -33.040 -21.710   8.922  1.00 10.00      B   
ATOM   5066  CE2 PHE   297     -35.348 -22.022   9.472  1.00 10.00      B   
ATOM   5067  CZ  PHE   297     -34.143 -21.379   9.686  1.00 10.00      B   
ATOM   5068  C   PHE   297     -34.801 -26.326   8.211  1.00 10.00      B   
ATOM   5069  O   PHE   297     -34.323 -26.465   9.340  1.00 10.00      B   
ATOM   5070  N   TYR   298     -36.052 -26.666   7.912  1.00 10.00      B   
ATOM   5071  HN  TYR   298     -36.370 -26.571   6.985  1.00 10.00      B   
ATOM   5072  CA  TYR   298     -36.969 -27.170   8.933  1.00 10.00      B   
ATOM   5073  CB  TYR   298     -38.434 -27.116   8.463  1.00 10.00      B   
ATOM   5074  CG  TYR   298     -38.988 -28.398   7.868  1.00 10.00      B   
ATOM   5075  CD1 TYR   298     -38.844 -28.680   6.517  1.00 10.00      B   
ATOM   5076  CD2 TYR   298     -39.670 -29.318   8.658  1.00 10.00      B   
ATOM   5077  CE1 TYR   298     -39.359 -29.840   5.969  1.00 10.00      B   
ATOM   5078  CE2 TYR   298     -40.185 -30.482   8.118  1.00 10.00      B   
ATOM   5079  CZ  TYR   298     -40.027 -30.737   6.774  1.00 10.00      B   
ATOM   5080  OH  TYR   298     -40.545 -31.891   6.231  1.00 10.00      B   
ATOM   5081  HH  TYR   298     -41.456 -32.001   6.526  1.00 10.00      B   
ATOM   5082  C   TYR   298     -36.590 -28.552   9.464  1.00 10.00      B   
ATOM   5083  O   TYR   298     -36.908 -28.891  10.604  1.00 10.00      B   
ATOM   5084  N   ALA   299     -35.895 -29.339   8.657  1.00 10.00      B   
ATOM   5085  HN  ALA   299     -35.646 -29.017   7.765  1.00 10.00      B   
ATOM   5086  CA  ALA   299     -35.509 -30.681   9.067  1.00 10.00      B   
ATOM   5087  CB  ALA   299     -35.629 -31.649   7.900  1.00 10.00      B   
ATOM   5088  C   ALA   299     -34.108 -30.738   9.665  1.00 10.00      B   
ATOM   5089  O   ALA   299     -33.622 -31.815  10.005  1.00 10.00      B   
ATOM   5090  N   HIS   300     -33.453 -29.592   9.811  1.00 10.00      B   
ATOM   5091  HN  HIS   300     -33.883 -28.749   9.552  1.00 10.00      B   
ATOM   5092  CA  HIS   300     -32.099 -29.582  10.359  1.00 10.00      B   
ATOM   5093  CB  HIS   300     -31.046 -29.528   9.244  1.00 10.00      B   
ATOM   5094  CG  HIS   300     -30.967 -30.781   8.423  1.00 10.00      B   
ATOM   5095  ND1 HIS   300     -31.581 -30.917   7.194  1.00 10.00      B   
ATOM   5096  HD1 HIS   300     -32.107 -30.223   6.733  1.00 10.00      B   
ATOM   5097  CD2 HIS   300     -30.358 -31.966   8.667  1.00 10.00      B   
ATOM   5098  CE1 HIS   300     -31.354 -32.130   6.722  1.00 10.00      B   
ATOM   5099  NE2 HIS   300     -30.616 -32.783   7.597  1.00 10.00      B   
ATOM   5100  HE2 HIS   300     -30.313 -33.713   7.503  1.00 10.00      B   
ATOM   5101  C   HIS   300     -31.865 -28.471  11.376  1.00 10.00      B   
ATOM   5102  O   HIS   300     -31.419 -28.735  12.488  1.00 10.00      B   
ATOM   5103  N   ILE   301     -32.178 -27.236  11.003  1.00 10.00      B   
ATOM   5104  HN  ILE   301     -32.569 -27.086  10.115  1.00 10.00      B   
ATOM   5105  CA  ILE   301     -31.962 -26.093  11.890  1.00 10.00      B   
ATOM   5106  CB  ILE   301     -31.918 -24.761  11.105  1.00 10.00      B   
ATOM   5107  CG1 ILE   301     -30.896 -24.835   9.960  1.00 10.00      B   
ATOM   5108  CG2 ILE   301     -31.606 -23.590  12.031  1.00 10.00      B   
ATOM   5109  CD1 ILE   301     -29.470 -25.087  10.411  1.00 10.00      B   
ATOM   5110  C   ILE   301     -33.029 -26.010  12.982  1.00 10.00      B   
ATOM   5111  O   ILE   301     -32.717 -25.776  14.151  1.00 10.00      B   
ATOM   5112  N   ILE   302     -34.284 -26.214  12.591  1.00 10.00      B   
ATOM   5113  HN  ILE   302     -34.460 -26.408  11.646  1.00 10.00      B   
ATOM   5114  CA  ILE   302     -35.415 -26.152  13.521  1.00 10.00      B   
ATOM   5115  CB  ILE   302     -36.760 -26.478  12.835  1.00 10.00      B   
ATOM   5116  CG1 ILE   302     -37.103 -25.395  11.804  1.00 10.00      B   
ATOM   5117  CG2 ILE   302     -37.882 -26.624  13.857  1.00 10.00      B   
ATOM   5118  CD1 ILE   302     -37.207 -23.996  12.380  1.00 10.00      B   
ATOM   5119  C   ILE   302     -35.222 -26.982  14.803  1.00 10.00      B   
ATOM   5120  O   ILE   302     -35.423 -26.455  15.898  1.00 10.00      B   
ATOM   5121  N   PRO   303     -34.850 -28.279  14.701  1.00 10.00      B   
ATOM   5122  CA  PRO   303     -34.632 -29.138  15.879  1.00 10.00      B   
ATOM   5123  CB  PRO   303     -33.992 -30.393  15.284  1.00 10.00      B   
ATOM   5124  CG  PRO   303     -34.541 -30.457  13.903  1.00 10.00      B   
ATOM   5125  CD  PRO   303     -34.660 -29.032  13.444  1.00 10.00      B   
ATOM   5126  C   PRO   303     -33.699 -28.518  16.930  1.00 10.00      B   
ATOM   5127  O   PRO   303     -33.900 -28.704  18.132  1.00 10.00      B   
ATOM   5128  N   PHE   304     -32.692 -27.775  16.477  1.00 10.00      B   
ATOM   5129  HN  PHE   304     -32.593 -27.639  15.511  1.00 10.00      B   
ATOM   5130  CA  PHE   304     -31.735 -27.145  17.384  1.00 10.00      B   
ATOM   5131  CB  PHE   304     -30.434 -26.813  16.651  1.00 10.00      B   
ATOM   5132  CG  PHE   304     -29.636 -28.021  16.255  1.00 10.00      B   
ATOM   5133  CD1 PHE   304     -29.163 -28.900  17.218  1.00 10.00      B   
ATOM   5134  CD2 PHE   304     -29.357 -28.278  14.925  1.00 10.00      B   
ATOM   5135  CE1 PHE   304     -28.427 -30.012  16.859  1.00 10.00      B   
ATOM   5136  CE2 PHE   304     -28.620 -29.388  14.558  1.00 10.00      B   
ATOM   5137  CZ  PHE   304     -28.154 -30.257  15.527  1.00 10.00      B   
ATOM   5138  C   PHE   304     -32.315 -25.888  18.023  1.00 10.00      B   
ATOM   5139  O   PHE   304     -31.888 -25.465  19.099  1.00 10.00      B   
ATOM   5140  N   LEU   305     -33.311 -25.308  17.371  1.00 10.00      B   
ATOM   5141  HN  LEU   305     -33.631 -25.709  16.534  1.00 10.00      B   
ATOM   5142  CA  LEU   305     -33.953 -24.098  17.870  1.00 10.00      B   
ATOM   5143  CB  LEU   305     -34.479 -23.251  16.711  1.00 10.00      B   
ATOM   5144  CG  LEU   305     -33.419 -22.588  15.830  1.00 10.00      B   
ATOM   5145  CD1 LEU   305     -34.078 -21.835  14.684  1.00 10.00      B   
ATOM   5146  CD2 LEU   305     -32.536 -21.661  16.655  1.00 10.00      B   
ATOM   5147  C   LEU   305     -35.083 -24.439  18.836  1.00 10.00      B   
ATOM   5148  O   LEU   305     -36.065 -23.704  18.950  1.00 10.00      B   
ATOM   5149  N   GLY   306     -34.949 -25.569  19.514  1.00 10.00      B   
ATOM   5150  HN  GLY   306     -34.155 -26.126  19.368  1.00 10.00      B   
ATOM   5151  CA  GLY   306     -35.957 -25.989  20.461  1.00 10.00      B   
ATOM   5152  C   GLY   306     -35.403 -26.060  21.866  1.00 10.00      B   
ATOM   5153  O   GLY   306     -35.345 -25.009  22.539  1.00 10.00      B   
ATOM   5154  OXT GLY   306     -35.009 -27.163  22.303  1.00 10.00      B   
ATOM   5155  N   PRO    30     -11.073 -26.710 -17.663  1.00 10.00      C   
ATOM   5156  HT1 PRO    30     -11.591 -26.025 -17.086  1.00 10.00      C   
ATOM   5157  HT2 PRO    30     -11.331 -27.631 -17.232  1.00 10.00      C   
ATOM   5158  CA  PRO    30      -9.651 -26.520 -17.307  1.00 10.00      C   
ATOM   5159  CB  PRO    30      -8.815 -26.486 -18.577  1.00 10.00      C   
ATOM   5160  CG  PRO    30      -9.775 -26.917 -19.630  1.00 10.00      C   
ATOM   5161  CD  PRO    30     -11.154 -26.556 -19.126  1.00 10.00      C   
ATOM   5162  C   PRO    30      -9.467 -25.230 -16.520  1.00 10.00      C   
ATOM   5163  O   PRO    30     -10.324 -24.345 -16.557  1.00 10.00      C   
ATOM   5164  N   ALA    31      -8.351 -25.127 -15.818  1.00 10.00      C   
ATOM   5165  HN  ALA    31      -7.699 -25.860 -15.843  1.00 10.00      C   
ATOM   5166  CA  ALA    31      -8.054 -23.948 -15.020  1.00 10.00      C   
ATOM   5167  CB  ALA    31      -8.033 -24.308 -13.540  1.00 10.00      C
[truncated: 395,862 more chars]
