# Supplementary material for: Cross-linking of the endolysosomal system reveals potential flotillin structures and cargo
Source: Nat Commun. 2022 Oct 20;13:6212. doi: 10.1038/s41467-022-33951-0 (PMC9584938; doi:10.1038/s41467-022-33951-0)
Supplement: Supplementary file 11 — Dataset 8 [file 41467_2022_33951_MOESM11_ESM.zip › PPT1_tetramer/haddock_top3_68w.pdb]

REMARK FILENAME="haddock_68w.pdb0"
REMARK ===============================================================
REMARK HADDOCK run for haddock
REMARK initial structure: haddock_68.pdb
REMARK final NOE weights: unambig 50 amb: 50
REMARK ===============================================================
REMARK            total,bonds,angles,improper,dihe,vdw,elec,air,cdih,coup,rdcs,vean,dani,xpcs,rg
REMARK energies: -754.443, 0, 0, 0, 0, -235.762, -1568.78, 1050.1, 0, 0, 0, 0, 0, 0, 0
REMARK ===============================================================
REMARK            bonds,angles,impropers,dihe,air,cdih,coup,rdcs,vean,dani,xpcs
REMARK rms-dev.: 0,0,0,0,3.7494,0,0, 0, 0, 0, 0
REMARK ===============================================================
REMARK               air,cdih,coup,rdcs,vean,dani,xpcs
REMARK               >0.3,>5,>1,>0,>5,>0.2,>0.2
REMARK violations.: 11, 0, 0, 0, 0, 0, 0
REMARK ===============================================================
REMARK                        CVpartition#,violations,rms
REMARK AIRs cross-validation: 2, 0, NaN
REMARK ===============================================================
REMARK NCS energy: 0
REMARK ===============================================================
REMARK Symmetry energy: 0
REMARK ===============================================================
REMARK Desolvation energy: -78.3423
REMARK Internal energy free molecules: 59498.8
REMARK Internal energy complex: -41517
REMARK Binding energy: -102899
REMARK ===============================================================
REMARK buried surface area: 8352.05
REMARK ===============================================================
REMARK water - chain1: 0 0 0
REMARK water - chain2: 0 0 0
REMARK water - chain3: 0 0 0
REMARK water - chain4: 0 0 0
REMARK water - chain5: 0 0 0
REMARK water - chain6: 0 0 0
REMARK ===============================================================
REMARK water - water: 0 0 0
REMARK ===============================================================
REMARK DATE:11-May-2021  23:07:39       created by user: hadeer
REMARK VERSION:1.3
ATOM      1  N   PRO    30     -43.677  25.946 -24.950  1.00 10.00      A   
ATOM      2  HT1 PRO    30     -44.253  25.352 -24.326  1.00 10.00      A   
ATOM      3  HT2 PRO    30     -44.226  25.957 -25.842  1.00 10.00      A   
ATOM      4  CA  PRO    30     -42.473  25.144 -25.259  1.00 10.00      A   
ATOM      5  CB  PRO    30     -41.246  26.046 -25.203  1.00 10.00      A   
ATOM      6  CG  PRO    30     -41.832  27.407 -25.053  1.00 10.00      A   
ATOM      7  CD  PRO    30     -43.180  27.217 -24.398  1.00 10.00      A   
ATOM      8  C   PRO    30     -42.333  24.001 -24.263  1.00 10.00      A   
ATOM      9  O   PRO    30     -43.170  23.843 -23.376  1.00 10.00      A   
ATOM     10  N   ALA    31     -41.279  23.213 -24.408  1.00 10.00      A   
ATOM     11  HN  ALA    31     -40.642  23.393 -25.133  1.00 10.00      A   
ATOM     12  CA  ALA    31     -41.039  22.086 -23.521  1.00 10.00      A   
ATOM     13  CB  ALA    31     -40.897  20.804 -24.330  1.00 10.00      A   
ATOM     14  C   ALA    31     -39.791  22.323 -22.677  1.00 10.00      A   
ATOM     15  O   ALA    31     -38.826  22.933 -23.145  1.00 10.00      A   
ATOM     16  N   PRO    32     -39.803  21.865 -21.414  1.00 10.00      A   
ATOM     17  CA  PRO    32     -38.662  22.018 -20.508  1.00 10.00      A   
ATOM     18  CB  PRO    32     -39.239  21.630 -19.145  1.00 10.00      A   
ATOM     19  CG  PRO    32     -40.353  20.697 -19.463  1.00 10.00      A   
ATOM     20  CD  PRO    32     -40.933  21.171 -20.768  1.00 10.00      A   
ATOM     21  C   PRO    32     -37.515  21.080 -20.882  1.00 10.00      A   
ATOM     22  O   PRO    32     -37.711  20.101 -21.609  1.00 10.00      A   
ATOM     23  N   LEU    33     -36.323  21.386 -20.389  1.00 10.00      A   
ATOM     24  HN  LEU    33     -36.233  22.177 -19.817  1.00 10.00      A   
ATOM     25  CA  LEU    33     -35.143  20.580 -20.672  1.00 10.00      A   
ATOM     26  CB  LEU    33     -33.876  21.434 -20.571  1.00 10.00      A   
ATOM     27  CG  LEU    33     -33.616  22.403 -21.726  1.00 10.00      A   
ATOM     28  CD1 LEU    33     -32.514  23.383 -21.359  1.00 10.00      A   
ATOM     29  CD2 LEU    33     -33.252  21.641 -22.992  1.00 10.00      A   
ATOM     30  C   LEU    33     -35.042  19.393 -19.721  1.00 10.00      A   
ATOM     31  O   LEU    33     -35.302  19.526 -18.524  1.00 10.00      A   
ATOM     32  N   PRO    34     -34.683  18.211 -20.247  1.00 10.00      A   
ATOM     33  CA  PRO    34     -34.528  16.998 -19.437  1.00 10.00      A   
ATOM     34  CB  PRO    34     -34.329  15.883 -20.476  1.00 10.00      A   
ATOM     35  CG  PRO    34     -34.703  16.489 -21.789  1.00 10.00      A   
ATOM     36  CD  PRO    34     -34.414  17.955 -21.667  1.00 10.00      A   
ATOM     37  C   PRO    34     -33.300  17.103 -18.536  1.00 10.00      A   
ATOM     38  O   PRO    34     -32.184  17.330 -19.011  1.00 10.00      A   
ATOM     39  N   LEU    35     -33.508  16.931 -17.242  1.00 10.00      A   
ATOM     40  HN  LEU    35     -34.412  16.715 -16.929  1.00 10.00      A   
ATOM     41  CA  LEU    35     -32.425  17.037 -16.275  1.00 10.00      A   
ATOM     42  CB  LEU    35     -32.925  17.711 -14.992  1.00 10.00      A   
ATOM     43  CG  LEU    35     -31.884  17.945 -13.894  1.00 10.00      A   
ATOM     44  CD1 LEU    35     -30.945  19.083 -14.268  1.00 10.00      A   
ATOM     45  CD2 LEU    35     -32.564  18.221 -12.564  1.00 10.00      A   
ATOM     46  C   LEU    35     -31.808  15.678 -15.955  1.00 10.00      A   
ATOM     47  O   LEU    35     -32.514  14.682 -15.783  1.00 10.00      A   
ATOM     48  N   VAL    36     -30.483  15.646 -15.898  1.00 10.00      A   
ATOM     49  HN  VAL    36     -29.982  16.471 -16.082  1.00 10.00      A   
ATOM     50  CA  VAL    36     -29.746  14.430 -15.574  1.00 10.00      A   
ATOM     51  CB  VAL    36     -28.663  14.120 -16.632  1.00 10.00      A   
ATOM     52  CG1 VAL    36     -27.964  12.804 -16.321  1.00 10.00      A   
ATOM     53  CG2 VAL    36     -29.269  14.086 -18.030  1.00 10.00      A   
ATOM     54  C   VAL    36     -29.090  14.603 -14.204  1.00 10.00      A   
ATOM     55  O   VAL    36     -28.376  15.579 -13.975  1.00 10.00      A   
ATOM     56  N   ILE    37     -29.343  13.669 -13.296  1.00 10.00      A   
ATOM     57  HN  ILE    37     -29.912  12.901 -13.539  1.00 10.00      A   
ATOM     58  CA  ILE    37     -28.795  13.752 -11.947  1.00 10.00      A   
ATOM     59  CB  ILE    37     -29.893  13.578 -10.869  1.00 10.00      A   
ATOM     60  CG1 ILE    37     -30.880  14.749 -10.919  1.00 10.00      A   
ATOM     61  CG2 ILE    37     -29.282  13.448  -9.478  1.00 10.00      A   
ATOM     62  CD1 ILE    37     -31.974  14.680  -9.872  1.00 10.00      A   
ATOM     63  C   ILE    37     -27.659  12.759 -11.697  1.00 10.00      A   
ATOM     64  O   ILE    37     -27.812  11.549 -11.895  1.00 10.00      A   
ATOM     65  N   TRP    38     -26.518  13.290 -11.266  1.00 10.00      A   
ATOM     66  HN  TRP    38     -26.460  14.266 -11.163  1.00 10.00      A   
ATOM     67  CA  TRP    38     -25.352  12.478 -10.939  1.00 10.00      A   
ATOM     68  CB  TRP    38     -24.166  12.810 -11.854  1.00 10.00      A   
ATOM     69  CG  TRP    38     -23.124  11.726 -11.925  1.00 10.00      A   
ATOM     70  CD1 TRP    38     -22.761  10.863 -10.930  1.00 10.00      A   
ATOM     71  CD2 TRP    38     -22.306  11.391 -13.054  1.00 10.00      A   
ATOM     72  NE1 TRP    38     -21.778  10.014 -11.368  1.00 10.00      A   
ATOM     73  HE1 TRP    38     -21.356   9.304 -10.834  1.00 10.00      A   
ATOM     74  CE2 TRP    38     -21.480  10.316 -12.670  1.00 10.00      A   
ATOM     75  CE3 TRP    38     -22.194  11.893 -14.352  1.00 10.00      A   
ATOM     76  CZ2 TRP    38     -20.557   9.736 -13.537  1.00 10.00      A   
ATOM     77  CZ3 TRP    38     -21.278  11.316 -15.211  1.00 10.00      A   
ATOM     78  CH2 TRP    38     -20.471  10.249 -14.801  1.00 10.00      A   
ATOM     79  C   TRP    38     -24.982  12.720  -9.477  1.00 10.00      A   
ATOM     80  O   TRP    38     -24.565  13.820  -9.105  1.00 10.00      A   
ATOM     81  N   HIS    39     -25.156  11.697  -8.654  1.00 10.00      A   
ATOM     82  HN  HIS    39     -25.493  10.851  -9.016  1.00 10.00      A   
ATOM     83  CA  HIS    39     -24.863  11.793  -7.227  1.00 10.00      A   
ATOM     84  CB  HIS    39     -25.579  10.681  -6.443  1.00 10.00      A   
ATOM     85  CG  HIS    39     -24.967   9.316  -6.581  1.00 10.00      A   
ATOM     86  ND1 HIS    39     -23.876   8.896  -5.844  1.00 10.00      A   
ATOM     87  HD1 HIS    39     -23.384   9.437  -5.184  1.00 10.00      A   
ATOM     88  CD2 HIS    39     -25.310   8.266  -7.364  1.00 10.00      A   
ATOM     89  CE1 HIS    39     -23.579   7.654  -6.170  1.00 10.00      A   
ATOM     90  NE2 HIS    39     -24.434   7.250  -7.085  1.00 10.00      A   
ATOM     91  HE2 HIS    39     -24.456   6.336  -7.482  1.00 10.00      A   
ATOM     92  C   HIS    39     -23.362  11.765  -6.941  1.00 10.00      A   
ATOM     93  O   HIS    39     -22.564  11.328  -7.770  1.00 10.00      A   
ATOM     94  N   GLY    40     -22.991  12.216  -5.751  1.00 10.00      A   
ATOM     95  HN  GLY    40     -23.675  12.550  -5.129  1.00 10.00      A   
ATOM     96  CA  GLY    40     -21.595  12.230  -5.357  1.00 10.00      A   
ATOM     97  C   GLY    40     -21.251  11.073  -4.442  1.00 10.00      A   
ATOM     98  O   GLY    40     -22.088  10.194  -4.213  1.00 10.00      A   
ATOM     99  N   GLY    42     -20.667   8.094  -2.047  1.00 10.00      A   
ATOM    100  HN  GLY    42     -20.519   7.344  -2.671  1.00 10.00      A   
ATOM    101  CA  GLY    42     -21.201   7.832  -0.719  1.00 10.00      A   
ATOM    102  C   GLY    42     -22.709   7.962  -0.678  1.00 10.00      A   
ATOM    103  O   GLY    42     -23.331   7.820   0.375  1.00 10.00      A   
ATOM    104  N   ASP    43     -23.288   8.236  -1.833  1.00 10.00      A   
ATOM    105  HN  ASP    43     -22.726   8.333  -2.630  1.00 10.00      A   
ATOM    106  CA  ASP    43     -24.731   8.391  -1.960  1.00 10.00      A   
ATOM    107  CB  ASP    43     -25.057   9.798  -2.485  1.00 10.00      A   
ATOM    108  CG  ASP    43     -26.525  10.167  -2.373  1.00 10.00      A   
ATOM    109  OD1 ASP    43     -27.255   9.513  -1.597  1.00 10.00      A   
ATOM    110  OD2 ASP    43     -26.950  11.126  -3.051  1.00 10.00      A   
ATOM    111  C   ASP    43     -25.277   7.328  -2.909  1.00 10.00      A   
ATOM    112  O   ASP    43     -24.508   6.575  -3.502  1.00 10.00      A   
ATOM    113  N   SER    44     -26.593   7.261  -3.040  1.00 10.00      A   
ATOM    114  HN  SER    44     -27.157   7.891  -2.533  1.00 10.00      A   
ATOM    115  CA  SER    44     -27.229   6.294  -3.923  1.00 10.00      A   
ATOM    116  CB  SER    44     -28.381   5.605  -3.189  1.00 10.00      A   
ATOM    117  OG  SER    44     -28.219   5.716  -1.784  1.00 10.00      A   
ATOM    118  HG  SER    44     -27.278   5.739  -1.577  1.00 10.00      A   
ATOM    119  C   SER    44     -27.750   6.992  -5.179  1.00 10.00      A   
ATOM    120  O   SER    44     -27.764   8.222  -5.250  1.00 10.00      A   
ATOM    121  N   CYS    45     -28.170   6.208  -6.165  1.00 10.00      A   
ATOM    122  HN  CYS    45     -28.117   5.234  -6.054  1.00 10.00      A   
ATOM    123  CA  CYS    45     -28.693   6.751  -7.416  1.00 10.00      A   
ATOM    124  C   CYS    45     -30.056   7.341  -7.200  1.00 10.00      A   
ATOM    125  O   CYS    45     -30.400   8.398  -7.727  1.00 10.00      A   
ATOM    126  CB  CYS    45     -28.899   5.615  -8.439  1.00 10.00      A   
ATOM    127  SG  CYS    45     -30.342   4.502  -8.101  1.00 10.00      A   
ATOM    128  N   CYS    46     -30.820   6.624  -6.414  1.00 10.00      A   
ATOM    129  HN  CYS    46     -30.437   5.838  -5.974  1.00 10.00      A   
ATOM    130  CA  CYS    46     -32.189   6.937  -6.187  1.00 10.00      A   
ATOM    131  C   CYS    46     -32.530   6.699  -4.723  1.00 10.00      A   
ATOM    132  O   CYS    46     -33.398   5.890  -4.386  1.00 10.00      A   
ATOM    133  CB  CYS    46     -32.949   5.961  -7.096  1.00 10.00      A   
ATOM    134  SG  CYS    46     -32.037   5.536  -8.654  1.00 10.00      A   
ATOM    135  N   ASN    47     -31.816   7.410  -3.861  1.00 10.00      A   
ATOM    136  HN  ASN    47     -31.152   8.045  -4.210  1.00 10.00      A   
ATOM    137  CA  ASN    47     -31.990   7.306  -2.420  1.00 10.00      A   
ATOM    138  CB  ASN    47     -30.801   7.987  -1.729  1.00 10.00      A   
ATOM    139  CG  ASN    47     -30.763   7.759  -0.232  1.00 10.00      A   
ATOM    140  OD1 ASN    47     -31.398   8.486   0.531  1.00 10.00      A   
ATOM    141  ND2 ASN    47     -30.002   6.763   0.199  1.00 10.00      A   
ATOM    142 HD21 ASN    47     -29.503   6.234  -0.468  1.00 10.00      A   
ATOM    143 HD22 ASN    47     -29.965   6.590   1.165  1.00 10.00      A   
ATOM    144  C   ASN    47     -33.300   7.964  -1.986  1.00 10.00      A   
ATOM    145  O   ASN    47     -33.677   9.006  -2.514  1.00 10.00      A   
ATOM    146  N   PRO    48     -34.020   7.354  -1.026  1.00 10.00      A   
ATOM    147  CA  PRO    48     -35.295   7.891  -0.522  1.00 10.00      A   
ATOM    148  CB  PRO    48     -35.677   6.917   0.599  1.00 10.00      A   
ATOM    149  CG  PRO    48     -34.959   5.658   0.261  1.00 10.00      A   
ATOM    150  CD  PRO    48     -33.667   6.081  -0.372  1.00 10.00      A   
ATOM    151  C   PRO    48     -35.163   9.309   0.039  1.00 10.00      A   
ATOM    152  O   PRO    48     -36.125  10.079   0.035  1.00 10.00      A   
ATOM    153  N   LEU    49     -33.972   9.646   0.524  1.00 10.00      A   
ATOM    154  HN  LEU    49     -33.243   8.987   0.502  1.00 10.00      A   
ATOM    155  CA  LEU    49     -33.723  10.967   1.085  1.00 10.00      A   
ATOM    156  CB  LEU    49     -32.826  10.870   2.325  1.00 10.00      A   
ATOM    157  CG  LEU    49     -33.400  10.105   3.520  1.00 10.00      A   
ATOM    158  CD1 LEU    49     -32.342   9.931   4.598  1.00 10.00      A   
ATOM    159  CD2 LEU    49     -34.620  10.822   4.077  1.00 10.00      A   
ATOM    160  C   LEU    49     -33.088  11.894   0.053  1.00 10.00      A   
ATOM    161  O   LEU    49     -33.592  12.989  -0.204  1.00 10.00      A   
ATOM    162  N   SER    50     -31.992  11.439  -0.546  1.00 10.00      A   
ATOM    163  HN  SER    50     -31.652  10.551  -0.305  1.00 10.00      A   
ATOM    164  CA  SER    50     -31.265  12.220  -1.544  1.00 10.00      A   
ATOM    165  CB  SER    50     -29.968  11.504  -1.919  1.00 10.00      A   
ATOM    166  OG  SER    50     -29.407  10.831  -0.801  1.00 10.00      A   
ATOM    167  HG  SER    50     -28.624  10.329  -1.094  1.00 10.00      A   
ATOM    168  C   SER    50     -32.100  12.477  -2.800  1.00 10.00      A   
ATOM    169  O   SER    50     -31.887  13.467  -3.507  1.00 10.00      A   
ATOM    170  N   GLY    52     -33.062  11.599  -3.063  1.00 10.00      A   
ATOM    171  HN  GLY    52     -33.195  10.836  -2.458  1.00 10.00      A   
ATOM    172  CA  GLY    52     -33.909  11.735  -4.234  1.00 10.00      A   
ATOM    173  C   GLY    52     -34.910  12.868  -4.122  1.00 10.00      A   
ATOM    174  O   GLY    52     -35.715  13.081  -5.031  1.00 10.00      A   
ATOM    175  N   ALA    53     -34.865  13.595  -3.010  1.00 10.00      A   
ATOM    176  HN  ALA    53     -34.210  13.365  -2.316  1.00 10.00      A   
ATOM    177  CA  ALA    53     -35.767  14.719  -2.789  1.00 10.00      A   
ATOM    178  CB  ALA    53     -35.570  15.284  -1.391  1.00 10.00      A   
ATOM    179  C   ALA    53     -35.530  15.810  -3.826  1.00 10.00      A   
ATOM    180  O   ALA    53     -36.460  16.498  -4.251  1.00 10.00      A   
ATOM    181  N   ILE    54     -34.280  15.942  -4.252  1.00 10.00      A   
ATOM    182  HN  ILE    54     -33.588  15.348  -3.890  1.00 10.00      A   
ATOM    183  CA  ILE    54     -33.908  16.950  -5.236  1.00 10.00      A   
ATOM    184  CB  ILE    54     -32.375  17.081  -5.366  1.00 10.00      A   
ATOM    185  CG1 ILE    54     -31.683  16.880  -4.008  1.00 10.00      A   
ATOM    186  CG2 ILE    54     -32.006  18.432  -5.961  1.00 10.00      A   
ATOM    187  CD1 ILE    54     -31.977  17.959  -2.984  1.00 10.00      A   
ATOM    188  C   ILE    54     -34.519  16.635  -6.602  1.00 10.00      A   
ATOM    189  O   ILE    54     -34.690  17.524  -7.436  1.00 10.00      A   
ATOM    190  N   LYS    55     -34.863  15.367  -6.816  1.00 10.00      A   
ATOM    191  HN  LYS    55     -34.708  14.703  -6.110  1.00 10.00      A   
ATOM    192  CA  LYS    55     -35.467  14.933  -8.071  1.00 10.00      A   
ATOM    193  CB  LYS    55     -35.351  13.410  -8.222  1.00 10.00      A   
ATOM    194  CG  LYS    55     -35.831  12.870  -9.561  1.00 10.00      A   
ATOM    195  CD  LYS    55     -35.537  11.386  -9.701  1.00 10.00      A   
ATOM    196  CE  LYS    55     -35.965  10.857 -11.060  1.00 10.00      A   
ATOM    197  NZ  LYS    55     -37.379  10.395 -11.069  1.00 10.00      A   
ATOM    198  HZ1 LYS    55     -37.500   9.597 -10.412  1.00 10.00      A   
ATOM    199  HZ2 LYS    55     -37.655  10.087 -12.024  1.00 10.00      A   
ATOM    200  HZ3 LYS    55     -38.011  11.165 -10.773  1.00 10.00      A   
ATOM    201  C   LYS    55     -36.930  15.364  -8.128  1.00 10.00      A   
ATOM    202  O   LYS    55     -37.515  15.465  -9.207  1.00 10.00      A   
ATOM    203  N   LYS    56     -37.499  15.639  -6.951  1.00 10.00      A   
ATOM    204  HN  LYS    56     -36.955  15.555  -6.140  1.00 10.00      A   
ATOM    205  CA  LYS    56     -38.896  16.070  -6.809  1.00 10.00      A   
ATOM    206  CB  LYS    56     -39.878  15.082  -7.455  1.00 10.00      A   
ATOM    207  CG  LYS    56     -39.801  13.664  -6.902  1.00 10.00      A   
ATOM    208  CD  LYS    56     -40.167  13.612  -5.426  1.00 10.00      A   
ATOM    209  CE  LYS    56     -40.145  12.184  -4.900  1.00 10.00      A   
ATOM    210  NZ  LYS    56     -40.583  12.098  -3.481  1.00 10.00      A   
ATOM    211  HZ1 LYS    56     -39.913  12.604  -2.866  1.00 10.00      A   
ATOM    212  HZ2 LYS    56     -40.627  11.103  -3.177  1.00 10.00      A   
ATOM    213  HZ3 LYS    56     -41.524  12.522  -3.369  1.00 10.00      A   
ATOM    214  C   LYS    56     -39.125  17.501  -7.310  1.00 10.00      A   
ATOM    215  O   LYS    56     -39.845  18.280  -6.688  1.00 10.00      A   
ATOM    216  N   VAL    58     -38.530  17.833  -8.447  1.00 10.00      A   
ATOM    217  HN  VAL    58     -37.996  17.154  -8.919  1.00 10.00      A   
ATOM    218  CA  VAL    58     -38.649  19.167  -9.026  1.00 10.00      A   
ATOM    219  CB  VAL    58     -37.459  19.484  -9.965  1.00 10.00      A   
ATOM    220  CG1 VAL    58     -37.568  18.731 -11.283  1.00 10.00      A   
ATOM    221  CG2 VAL    58     -37.309  20.982 -10.193  1.00 10.00      A   
ATOM    222  C   VAL    58     -39.979  19.324  -9.767  1.00 10.00      A   
ATOM    223  O   VAL    58     -40.300  20.401 -10.278  1.00 10.00      A   
ATOM    224  N   GLU    59     -40.759  18.247  -9.795  1.00 10.00      A   
ATOM    225  HN  GLU    59     -40.448  17.427  -9.360  1.00 10.00      A   
ATOM    226  CA  GLU    59     -42.059  18.244 -10.460  1.00 10.00      A   
ATOM    227  CB  GLU    59     -42.690  16.852 -10.392  1.00 10.00      A   
ATOM    228  CG  GLU    59     -41.835  15.748 -10.989  1.00 10.00      A   
ATOM    229  CD  GLU    59     -42.589  14.442 -11.111  1.00 10.00      A   
ATOM    230  OE1 GLU    59     -42.524  13.620 -10.174  1.00 10.00      A   
ATOM    231  OE2 GLU    59     -43.261  14.232 -12.144  1.00 10.00      A   
ATOM    232  C   GLU    59     -43.000  19.270  -9.836  1.00 10.00      A   
ATOM    233  O   GLU    59     -43.951  19.721 -10.472  1.00 10.00      A   
ATOM    234  N   LYS    60     -42.727  19.636  -8.586  1.00 10.00      A   
ATOM    235  HN  LYS    60     -41.957  19.239  -8.130  1.00 10.00      A   
ATOM    236  CA  LYS    60     -43.540  20.612  -7.877  1.00 10.00      A   
ATOM    237  CB  LYS    60     -43.202  20.606  -6.382  1.00 10.00      A   
ATOM    238  CG  LYS    60     -43.310  19.241  -5.722  1.00 10.00      A   
ATOM    239  CD  LYS    60     -42.998  19.317  -4.236  1.00 10.00      A   
ATOM    240  CE  LYS    60     -44.133  19.966  -3.459  1.00 10.00      A   
ATOM    241  NZ  LYS    60     -43.876  19.959  -1.994  1.00 10.00      A   
ATOM    242  HZ1 LYS    60     -44.634  20.467  -1.495  1.00 10.00      A   
ATOM    243  HZ2 LYS    60     -42.970  20.422  -1.786  1.00 10.00      A   
ATOM    244  HZ3 LYS    60     -43.841  18.980  -1.640  1.00 10.00      A   
ATOM    245  C   LYS    60     -43.329  22.011  -8.453  1.00 10.00      A   
ATOM    246  O   LYS    60     -44.199  22.875  -8.344  1.00 10.00      A   
ATOM    247  N   LYS    61     -42.170  22.226  -9.067  1.00 10.00      A   
ATOM    248  HN  LYS    61     -41.518  21.496  -9.126  1.00 10.00      A   
ATOM    249  CA  LYS    61     -41.844  23.517  -9.658  1.00 10.00      A   
ATOM    250  CB  LYS    61     -40.389  23.897  -9.358  1.00 10.00      A   
ATOM    251  CG  LYS    61     -39.950  23.629  -7.924  1.00 10.00      A   
ATOM    252  CD  LYS    61     -40.815  24.371  -6.915  1.00 10.00      A   
ATOM    253  CE  LYS    61     -40.516  25.860  -6.905  1.00 10.00      A   
ATOM    254  NZ  LYS    61     -41.419  26.596  -5.981  1.00 10.00      A   
ATOM    255  HZ1 LYS    61     -41.233  27.619  -6.038  1.00 10.00      A   
ATOM    256  HZ2 LYS    61     -41.266  26.280  -5.001  1.00 10.00      A   
ATOM    257  HZ3 LYS    61     -42.411  26.420  -6.235  1.00 10.00      A   
ATOM    258  C   LYS    61     -42.068  23.482 -11.165  1.00 10.00      A   
ATOM    259  O   LYS    61     -42.565  24.442 -11.757  1.00 10.00      A   
ATOM    260  N   ILE    62     -41.690  22.371 -11.782  1.00 10.00      A   
ATOM    261  HN  ILE    62     -41.288  21.643 -11.258  1.00 10.00      A   
ATOM    262  CA  ILE    62     -41.852  22.198 -13.217  1.00 10.00      A   
ATOM    263  CB  ILE    62     -40.493  22.148 -13.949  1.00 10.00      A   
ATOM    264  CG1 ILE    62     -39.611  23.329 -13.529  1.00 10.00      A   
ATOM    265  CG2 ILE    62     -40.707  22.155 -15.457  1.00 10.00      A   
ATOM    266  CD1 ILE    62     -38.178  23.228 -14.004  1.00 10.00      A   
ATOM    267  C   ILE    62     -42.627  20.916 -13.500  1.00 10.00      A   
ATOM    268  O   ILE    62     -42.057  19.826 -13.511  1.00 10.00      A   
ATOM    269  N   PRO    63     -43.947  21.031 -13.702  1.00 10.00      A   
ATOM    270  CA  PRO    63     -44.811  19.885 -13.983  1.00 10.00      A   
ATOM    271  CB  PRO    63     -46.232  20.433 -13.744  1.00 10.00      A   
ATOM    272  CG  PRO    63     -46.054  21.813 -13.197  1.00 10.00      A   
ATOM    273  CD  PRO    63     -44.710  22.280 -13.668  1.00 10.00      A   
ATOM    274  C   PRO    63     -44.664  19.422 -15.429  1.00 10.00      A   
ATOM    275  O   PRO    63     -44.889  20.196 -16.364  1.00 10.00      A   
ATOM    276  N   GLY    64     -44.281  18.165 -15.614  1.00 10.00      A   
ATOM    277  HN  GLY    64     -44.107  17.591 -14.838  1.00 10.00      A   
ATOM    278  CA  GLY    64     -44.117  17.637 -16.952  1.00 10.00      A   
ATOM    279  C   GLY    64     -42.674  17.677 -17.413  1.00 10.00      A   
ATOM    280  O   GLY    64     -42.395  17.932 -18.585  1.00 10.00      A   
ATOM    281  N   ILE    65     -41.758  17.436 -16.492  1.00 10.00      A   
ATOM    282  HN  ILE    65     -42.043  17.252 -15.572  1.00 10.00      A   
ATOM    283  CA  ILE    65     -40.340  17.429 -16.808  1.00 10.00      A   
ATOM    284  CB  ILE    65     -39.560  18.454 -15.953  1.00 10.00      A   
ATOM    285  CG1 ILE    65     -38.125  18.611 -16.467  1.00 10.00      A   
ATOM    286  CG2 ILE    65     -39.570  18.067 -14.479  1.00 10.00      A   
ATOM    287  CD1 ILE    65     -37.370  19.760 -15.835  1.00 10.00      A   
ATOM    288  C   ILE    65     -39.774  16.027 -16.600  1.00 10.00      A   
ATOM    289  O   ILE    65     -40.208  15.302 -15.700  1.00 10.00      A   
ATOM    290  N   TYR    66     -38.828  15.635 -17.440  1.00 10.00      A   
ATOM    291  HN  TYR    66     -38.523  16.245 -18.143  1.00 10.00      A   
ATOM    292  CA  TYR    66     -38.227  14.318 -17.330  1.00 10.00      A   
ATOM    293  CB  TYR    66     -38.163  13.627 -18.693  1.00 10.00      A   
ATOM    294  CG  TYR    66     -37.679  12.195 -18.634  1.00 10.00      A   
ATOM    295  CD1 TYR    66     -38.319  11.256 -17.835  1.00 10.00      A   
ATOM    296  CD2 TYR    66     -36.588  11.781 -19.383  1.00 10.00      A   
ATOM    297  CE1 TYR    66     -37.882   9.945 -17.782  1.00 10.00      A   
ATOM    298  CE2 TYR    66     -36.145  10.476 -19.338  1.00 10.00      A   
ATOM    299  CZ  TYR    66     -36.794   9.561 -18.538  1.00 10.00      A   
ATOM    300  OH  TYR    66     -36.352   8.256 -18.497  1.00 10.00      A   
ATOM    301  HH  TYR    66     -35.395   8.238 -18.646  1.00 10.00      A   
ATOM    302  C   TYR    66     -36.844  14.400 -16.699  1.00 10.00      A   
ATOM    303  O   TYR    66     -35.903  14.933 -17.290  1.00 10.00      A   
ATOM    304  N   VAL    67     -36.738  13.880 -15.489  1.00 10.00      A   
ATOM    305  HN  VAL    67     -37.530  13.473 -15.075  1.00 10.00      A   
ATOM    306  CA  VAL    67     -35.483  13.877 -14.759  1.00 10.00      A   
ATOM    307  CB  VAL    67     -35.645  14.537 -13.372  1.00 10.00      A   
ATOM    308  CG1 VAL    67     -34.297  14.674 -12.682  1.00 10.00      A   
ATOM    309  CG2 VAL    67     -36.328  15.893 -13.494  1.00 10.00      A   
ATOM    310  C   VAL    67     -35.015  12.439 -14.572  1.00 10.00      A   
ATOM    311  O   VAL    67     -35.794  11.582 -14.153  1.00 10.00      A   
ATOM    312  N   LEU    68     -33.754  12.176 -14.889  1.00 10.00      A   
ATOM    313  HN  LEU    68     -33.176  12.904 -15.213  1.00 10.00      A   
ATOM    314  CA  LEU    68     -33.202  10.836 -14.758  1.00 10.00      A   
ATOM    315  CB  LEU    68     -32.878  10.251 -16.137  1.00 10.00      A   
ATOM    316  CG  LEU    68     -32.319   8.824 -16.153  1.00 10.00      A   
ATOM    317  CD1 LEU    68     -33.433   7.804 -15.963  1.00 10.00      A   
ATOM    318  CD2 LEU    68     -31.546   8.557 -17.436  1.00 10.00      A   
ATOM    319  C   LEU    68     -31.948  10.841 -13.896  1.00 10.00      A   
ATOM    320  O   LEU    68     -31.027  11.627 -14.124  1.00 10.00      A   
ATOM    321  N   SER    69     -31.922   9.966 -12.904  1.00 10.00      A   
ATOM    322  HN  SER    69     -32.691   9.377 -12.764  1.00 10.00      A   
ATOM    323  CA  SER    69     -30.777   9.851 -12.020  1.00 10.00      A   
ATOM    324  CB  SER    69     -31.238   9.605 -10.582  1.00 10.00      A   
ATOM    325  OG  SER    69     -32.297  10.483 -10.228  1.00 10.00      A   
ATOM    326  HG  SER    69     -32.981   9.985  -9.766  1.00 10.00      A   
ATOM    327  C   SER    69     -29.882   8.712 -12.498  1.00 10.00      A   
ATOM    328  O   SER    69     -30.321   7.563 -12.589  1.00 10.00      A   
ATOM    329  N   LEU    70     -28.640   9.041 -12.827  1.00 10.00      A   
ATOM    330  HN  LEU    70     -28.356   9.979 -12.740  1.00 10.00      A   
ATOM    331  CA  LEU    70     -27.687   8.054 -13.313  1.00 10.00      A   
ATOM    332  CB  LEU    70     -26.391   8.726 -13.770  1.00 10.00      A   
ATOM    333  CG  LEU    70     -26.482   9.557 -15.053  1.00 10.00      A   
ATOM    334  CD1 LEU    70     -25.161  10.250 -15.339  1.00 10.00      A   
ATOM    335  CD2 LEU    70     -26.895   8.684 -16.230  1.00 10.00      A   
ATOM    336  C   LEU    70     -27.395   6.983 -12.268  1.00 10.00      A   
ATOM    337  O   LEU    70     -26.958   7.281 -11.156  1.00 10.00      A   
ATOM    338  N   GLU    71     -27.655   5.738 -12.635  1.00 10.00      A   
ATOM    339  HN  GLU    71     -28.009   5.575 -13.532  1.00 10.00      A   
ATOM    340  CA  GLU    71     -27.425   4.606 -11.754  1.00 10.00      A   
ATOM    341  CB  GLU    71     -28.525   3.563 -11.961  1.00 10.00      A   
ATOM    342  CG  GLU    71     -28.523   2.419 -10.960  1.00 10.00      A   
ATOM    343  CD  GLU    71     -29.682   1.471 -11.186  1.00 10.00      A   
ATOM    344  OE1 GLU    71     -29.774   0.889 -12.288  1.00 10.00      A   
ATOM    345  OE2 GLU    71     -30.516   1.313 -10.270  1.00 10.00      A   
ATOM    346  C   GLU    71     -26.057   4.004 -12.050  1.00 10.00      A   
ATOM    347  O   GLU    71     -25.865   3.338 -13.072  1.00 10.00      A   
ATOM    348  N   ILE    72     -25.107   4.252 -11.163  1.00 10.00      A   
ATOM    349  HN  ILE    72     -25.324   4.775 -10.363  1.00 10.00      A   
ATOM    350  CA  ILE    72     -23.746   3.759 -11.331  1.00 10.00      A   
ATOM    351  CB  ILE    72     -22.721   4.691 -10.642  1.00 10.00      A   
ATOM    352  CG1 ILE    72     -23.109   6.164 -10.838  1.00 10.00      A   
ATOM    353  CG2 ILE    72     -21.318   4.439 -11.177  1.00 10.00      A   
ATOM    354  CD1 ILE    72     -23.051   6.637 -12.278  1.00 10.00      A   
ATOM    355  C   ILE    72     -23.609   2.339 -10.782  1.00 10.00      A   
ATOM    356  O   ILE    72     -22.853   2.087  -9.846  1.00 10.00      A   
ATOM    357  N   GLY    73     -24.352   1.416 -11.372  1.00 10.00      A   
ATOM    358  HN  GLY    73     -24.943   1.675 -12.112  1.00 10.00      A   
ATOM    359  CA  GLY    73     -24.311   0.036 -10.939  1.00 10.00      A   
ATOM    360  C   GLY    73     -25.562  -0.702 -11.354  1.00 10.00      A   
ATOM    361  O   GLY    73     -26.279  -0.251 -12.251  1.00 10.00      A   
ATOM    362  N   LYS    74     -25.831  -1.831 -10.716  1.00 10.00      A   
ATOM    363  HN  LYS    74     -25.216  -2.147 -10.010  1.00 10.00      A   
ATOM    364  CA  LYS    74     -27.017  -2.614 -11.035  1.00 10.00      A   
ATOM    365  CB  LYS    74     -26.667  -4.082 -11.288  1.00 10.00      A   
ATOM    366  CG  LYS    74     -26.098  -4.361 -12.669  1.00 10.00      A   
ATOM    367  CD  LYS    74     -26.156  -5.844 -12.999  1.00 10.00      A   
ATOM    368  CE  LYS    74     -25.554  -6.134 -14.365  1.00 10.00      A   
ATOM    369  NZ  LYS    74     -26.234  -5.373 -15.446  1.00 10.00      A   
ATOM    370  HZ1 LYS    74     -27.264  -5.511 -15.395  1.00 10.00      A   
ATOM    371  HZ2 LYS    74     -25.898  -5.697 -16.375  1.00 10.00      A   
ATOM    372  HZ3 LYS    74     -26.027  -4.357 -15.355  1.00 10.00      A   
ATOM    373  C   LYS    74     -28.064  -2.509  -9.936  1.00 10.00      A   
ATOM    374  O   LYS    74     -29.263  -2.544 -10.204  1.00 10.00      A   
ATOM    375  N   THR    75     -27.612  -2.375  -8.700  1.00 10.00      A   
ATOM    376  HN  THR    75     -26.638  -2.333  -8.540  1.00 10.00      A   
ATOM    377  CA  THR    75     -28.518  -2.279  -7.567  1.00 10.00      A   
ATOM    378  CB  THR    75     -28.587  -3.623  -6.813  1.00 10.00      A   
ATOM    379  OG1 THR    75     -27.263  -4.151  -6.638  1.00 10.00      A   
ATOM    380  HG1 THR    75     -26.638  -3.652  -7.189  1.00 10.00      A   
ATOM    381  CG2 THR    75     -29.439  -4.632  -7.567  1.00 10.00      A   
ATOM    382  C   THR    75     -28.061  -1.185  -6.605  1.00 10.00      A   
ATOM    383  O   THR    75     -27.517  -0.159  -7.022  1.00 10.00      A   
ATOM    384  N   LEU    76     -28.260  -1.418  -5.314  1.00 10.00      A   
ATOM    385  HN  LEU    76     -28.684  -2.260  -5.039  1.00 10.00      A   
ATOM    386  CA  LEU    76     -27.866  -0.460  -4.293  1.00 10.00      A   
ATOM    387  CB  LEU    76     -28.714  -0.635  -3.030  1.00 10.00      A   
ATOM    388  CG  LEU    76     -30.206  -0.315  -3.170  1.00 10.00      A   
ATOM    389  CD1 LEU    76     -30.935  -0.560  -1.859  1.00 10.00      A   
ATOM    390  CD2 LEU    76     -30.410   1.119  -3.633  1.00 10.00      A   
ATOM    391  C   LEU    76     -26.379  -0.587  -3.968  1.00 10.00      A   
ATOM    392  O   LEU    76     -25.902  -0.068  -2.958  1.00 10.00      A   
ATOM    393  N   GLU    78     -25.646  -1.284  -4.830  1.00 10.00      A   
ATOM    394  HN  GLU    78     -26.079  -1.685  -5.617  1.00 10.00      A   
ATOM    395  CA  GLU    78     -24.215  -1.461  -4.645  1.00 10.00      A   
ATOM    396  CB  GLU    78     -23.752  -2.816  -5.211  1.00 10.00      A   
ATOM    397  CG  GLU    78     -23.031  -2.760  -6.554  1.00 10.00      A   
ATOM    398  CD  GLU    78     -23.963  -2.677  -7.745  1.00 10.00      A   
ATOM    399  OE1 GLU    78     -23.459  -2.696  -8.890  1.00 10.00      A   
ATOM    400  OE2 GLU    78     -25.200  -2.596  -7.548  1.00 10.00      A   
ATOM    401  C   GLU    78     -23.473  -0.292  -5.288  1.00 10.00      A   
ATOM    402  O   GLU    78     -22.259  -0.153  -5.162  1.00 10.00      A   
ATOM    403  N   ASP    79     -24.247   0.567  -5.948  1.00 10.00      A   
ATOM    404  HN  ASP    79     -25.210   0.394  -5.984  1.00 10.00      A   
ATOM    405  CA  ASP    79     -23.722   1.751  -6.628  1.00 10.00      A   
ATOM    406  CB  ASP    79     -24.862   2.492  -7.354  1.00 10.00      A   
ATOM    407  CG  ASP    79     -24.965   3.977  -7.059  1.00 10.00      A   
ATOM    408  OD1 ASP    79     -24.443   4.789  -7.856  1.00 10.00      A   
ATOM    409  OD2 ASP    79     -25.613   4.338  -6.057  1.00 10.00      A   
ATOM    410  C   ASP    79     -22.926   2.656  -5.677  1.00 10.00      A   
ATOM    411  O   ASP    79     -22.098   3.460  -6.110  1.00 10.00      A   
ATOM    412  N   VAL    80     -23.155   2.484  -4.376  1.00 10.00      A   
ATOM    413  HN  VAL    80     -23.824   1.827  -4.098  1.00 10.00      A   
ATOM    414  CA  VAL    80     -22.447   3.250  -3.358  1.00 10.00      A   
ATOM    415  CB  VAL    80     -22.995   2.958  -1.943  1.00 10.00      A   
ATOM    416  CG1 VAL    80     -22.189   3.698  -0.878  1.00 10.00      A   
ATOM    417  CG2 VAL    80     -24.470   3.326  -1.859  1.00 10.00      A   
ATOM    418  C   VAL    80     -20.952   2.923  -3.399  1.00 10.00      A   
ATOM    419  O   VAL    80     -20.113   3.822  -3.378  1.00 10.00      A   
ATOM    420  N   GLU    81     -20.623   1.634  -3.495  1.00 10.00      A   
ATOM    421  HN  GLU    81     -21.332   0.958  -3.546  1.00 10.00      A   
ATOM    422  CA  GLU    81     -19.230   1.209  -3.547  1.00 10.00      A   
ATOM    423  CB  GLU    81     -19.110  -0.311  -3.353  1.00 10.00      A   
ATOM    424  CG  GLU    81     -19.427  -1.131  -4.601  1.00 10.00      A   
ATOM    425  CD  GLU    81     -19.148  -2.607  -4.438  1.00 10.00      A   
ATOM    426  OE1 GLU    81     -19.718  -3.218  -3.508  1.00 10.00      A   
ATOM    427  OE2 GLU    81     -18.358  -3.165  -5.248  1.00 10.00      A   
ATOM    428  C   GLU    81     -18.624   1.612  -4.884  1.00 10.00      A   
ATOM    429  O   GLU    81     -17.428   1.889  -4.991  1.00 10.00      A   
ATOM    430  N   ASN    82     -19.475   1.670  -5.897  1.00 10.00      A   
ATOM    431  HN  ASN    82     -20.420   1.456  -5.734  1.00 10.00      A   
ATOM    432  CA  ASN    82     -19.050   2.024  -7.240  1.00 10.00      A   
ATOM    433  CB  ASN    82     -20.119   1.656  -8.268  1.00 10.00      A   
ATOM    434  CG  ASN    82     -20.492   0.185  -8.198  1.00 10.00      A   
ATOM    435  OD1 ASN    82     -19.711  -0.641  -7.721  1.00 10.00      A   
ATOM    436  ND2 ASN    82     -21.677  -0.154  -8.682  1.00 10.00      A   
ATOM    437 HD21 ASN    82     -22.246   0.556  -9.060  1.00 10.00      A   
ATOM    438 HD22 ASN    82     -21.947  -1.100  -8.635  1.00 10.00      A   
ATOM    439  C   ASN    82     -18.668   3.493  -7.328  1.00 10.00      A   
ATOM    440  O   ASN    82     -17.844   3.884  -8.150  1.00 10.00      A   
ATOM    441  N   SER    83     -19.247   4.310  -6.461  1.00 10.00      A   
ATOM    442  HN  SER    83     -19.918   3.957  -5.837  1.00 10.00      A   
ATOM    443  CA  SER    83     -18.924   5.726  -6.445  1.00 10.00      A   
ATOM    444  CB  SER    83     -20.029   6.552  -5.767  1.00 10.00      A   
ATOM    445  OG  SER    83     -20.156   6.261  -4.383  1.00 10.00      A   
ATOM    446  HG  SER    83     -20.005   5.318  -4.231  1.00 10.00      A   
ATOM    447  C   SER    83     -17.564   5.953  -5.780  1.00 10.00      A   
ATOM    448  O   SER    83     -17.086   7.082  -5.676  1.00 10.00      A   
ATOM    449  N   PHE    84     -16.942   4.859  -5.345  1.00 10.00      A   
ATOM    450  HN  PHE    84     -17.375   3.988  -5.464  1.00 10.00      A   
ATOM    451  CA  PHE    84     -15.644   4.920  -4.692  1.00 10.00      A   
ATOM    452  CB  PHE    84     -15.752   4.428  -3.243  1.00 10.00      A   
ATOM    453  CG  PHE    84     -16.471   5.358  -2.309  1.00 10.00      A   
ATOM    454  CD1 PHE    84     -15.985   6.632  -2.070  1.00 10.00      A   
ATOM    455  CD2 PHE    84     -17.624   4.951  -1.659  1.00 10.00      A   
ATOM    456  CE1 PHE    84     -16.636   7.486  -1.199  1.00 10.00      A   
ATOM    457  CE2 PHE    84     -18.282   5.798  -0.789  1.00 10.00      A   
ATOM    458  CZ  PHE    84     -17.786   7.068  -0.558  1.00 10.00      A   
ATOM    459  C   PHE    84     -14.591   4.080  -5.418  1.00 10.00      A   
ATOM    460  O   PHE    84     -13.474   4.541  -5.651  1.00 10.00      A   
ATOM    461  N   PHE    85     -14.950   2.854  -5.794  1.00 10.00      A   
ATOM    462  HN  PHE    85     -15.869   2.543  -5.626  1.00 10.00      A   
ATOM    463  CA  PHE    85     -13.992   1.953  -6.429  1.00 10.00      A   
ATOM    464  CB  PHE    85     -13.888   0.646  -5.638  1.00 10.00      A   
ATOM    465  CG  PHE    85     -13.409   0.841  -4.227  1.00 10.00      A   
ATOM    466  CD1 PHE    85     -12.055   0.846  -3.935  1.00 10.00      A   
ATOM    467  CD2 PHE    85     -14.312   1.028  -3.193  1.00 10.00      A   
ATOM    468  CE1 PHE    85     -11.609   1.034  -2.641  1.00 10.00      A   
ATOM    469  CE2 PHE    85     -13.873   1.215  -1.897  1.00 10.00      A   
ATOM    470  CZ  PHE    85     -12.520   1.218  -1.620  1.00 10.00      A   
ATOM    471  C   PHE    85     -14.234   1.677  -7.916  1.00 10.00      A   
ATOM    472  O   PHE    85     -13.747   0.678  -8.446  1.00 10.00      A   
ATOM    473  N   LEU    86     -14.972   2.539  -8.599  1.00 10.00      A   
ATOM    474  HN  LEU    86     -15.363   3.313  -8.141  1.00 10.00      A   
ATOM    475  CA  LEU    86     -15.204   2.351 -10.032  1.00 10.00      A   
ATOM    476  CB  LEU    86     -16.697   2.352 -10.386  1.00 10.00      A   
ATOM    477  CG  LEU    86     -17.077   2.619 -11.853  1.00 10.00      A   
ATOM    478  CD1 LEU    86     -16.353   1.677 -12.806  1.00 10.00      A   
ATOM    479  CD2 LEU    86     -18.580   2.505 -12.040  1.00 10.00      A   
ATOM    480  C   LEU    86     -14.438   3.397 -10.829  1.00 10.00      A   
ATOM    481  O   LEU    86     -14.598   4.594 -10.607  1.00 10.00      A   
ATOM    482  N   ASN    87     -13.598   2.925 -11.742  1.00 10.00      A   
ATOM    483  HN  ASN    87     -13.519   1.956 -11.856  1.00 10.00      A   
ATOM    484  CA  ASN    87     -12.774   3.801 -12.578  1.00 10.00      A   
ATOM    485  CB  ASN    87     -11.982   2.976 -13.597  1.00 10.00      A   
ATOM    486  CG  ASN    87     -11.061   3.806 -14.476  1.00 10.00      A   
ATOM    487  OD1 ASN    87     -10.857   3.483 -15.646  1.00 10.00      A   
ATOM    488  ND2 ASN    87     -10.489   4.869 -13.929  1.00 10.00      A   
ATOM    489 HD21 ASN    87     -10.683   5.076 -12.984  1.00 10.00      A   
ATOM    490 HD22 ASN    87      -9.889   5.411 -14.484  1.00 10.00      A   
ATOM    491  C   ASN    87     -13.609   4.868 -13.276  1.00 10.00      A   
ATOM    492  O   ASN    87     -14.506   4.553 -14.062  1.00 10.00      A   
ATOM    493  N   VAL    88     -13.296   6.130 -12.990  1.00 10.00      A   
ATOM    494  HN  VAL    88     -12.540   6.310 -12.376  1.00 10.00      A   
ATOM    495  CA  VAL    88     -14.022   7.256 -13.563  1.00 10.00      A   
ATOM    496  CB  VAL    88     -13.542   8.605 -12.995  1.00 10.00      A   
ATOM    497  CG1 VAL    88     -14.491   9.720 -13.406  1.00 10.00      A   
ATOM    498  CG2 VAL    88     -13.429   8.537 -11.480  1.00 10.00      A   
ATOM    499  C   VAL    88     -13.918   7.270 -15.085  1.00 10.00      A   
ATOM    500  O   VAL    88     -14.864   7.653 -15.777  1.00 10.00      A   
ATOM    501  N   ASN    89     -12.770   6.847 -15.601  1.00 10.00      A   
ATOM    502  HN  ASN    89     -12.045   6.574 -14.996  1.00 10.00      A   
ATOM    503  CA  ASN    89     -12.559   6.796 -17.044  1.00 10.00      A   
ATOM    504  CB  ASN    89     -11.152   6.294 -17.378  1.00 10.00      A   
ATOM    505  CG  ASN    89     -10.511   7.053 -18.529  1.00 10.00      A   
ATOM    506  OD1 ASN    89     -11.198   7.563 -19.416  1.00 10.00      A   
ATOM    507  ND2 ASN    89      -9.187   7.135 -18.520  1.00 10.00      A   
ATOM    508 HD21 ASN    89      -8.701   6.708 -17.779  1.00 10.00      A   
ATOM    509 HD22 ASN    89      -8.743   7.618 -19.250  1.00 10.00      A   
ATOM    510  C   ASN    89     -13.607   5.893 -17.683  1.00 10.00      A   
ATOM    511  O   ASN    89     -14.209   6.240 -18.698  1.00 10.00      A   
ATOM    512  N   SER    90     -13.843   4.744 -17.063  1.00 10.00      A   
ATOM    513  HN  SER    90     -13.337   4.524 -16.250  1.00 10.00      A   
ATOM    514  CA  SER    90     -14.832   3.801 -17.556  1.00 10.00      A   
ATOM    515  CB  SER    90     -14.734   2.483 -16.784  1.00 10.00      A   
ATOM    516  OG  SER    90     -13.385   2.054 -16.670  1.00 10.00      A   
ATOM    517  HG  SER    90     -12.856   2.459 -17.371  1.00 10.00      A   
ATOM    518  C   SER    90     -16.237   4.391 -17.418  1.00 10.00      A   
ATOM    519  O   SER    90     -17.078   4.225 -18.302  1.00 10.00      A   
ATOM    520  N   GLN    91     -16.470   5.102 -16.311  1.00 10.00      A   
ATOM    521  HN  GLN    91     -15.746   5.209 -15.654  1.00 10.00      A   
ATOM    522  CA  GLN    91     -17.769   5.724 -16.045  1.00 10.00      A   
ATOM    523  CB  GLN    91     -17.746   6.528 -14.740  1.00 10.00      A   
ATOM    524  CG  GLN    91     -17.370   5.736 -13.498  1.00 10.00      A   
ATOM    525  CD  GLN    91     -17.577   6.531 -12.223  1.00 10.00      A   
ATOM    526  OE1 GLN    91     -18.496   7.341 -12.128  1.00 10.00      A   
ATOM    527  NE2 GLN    91     -16.721   6.315 -11.236  1.00 10.00      A   
ATOM    528 HE21 GLN    91     -16.002   5.658 -11.375  1.00 10.00      A   
ATOM    529 HE22 GLN    91     -16.835   6.824 -10.408  1.00 10.00      A   
ATOM    530  C   GLN    91     -18.190   6.640 -17.188  1.00 10.00      A   
ATOM    531  O   GLN    91     -19.221   6.416 -17.819  1.00 10.00      A   
ATOM    532  N   VAL    92     -17.372   7.654 -17.459  1.00 10.00      A   
ATOM    533  HN  VAL    92     -16.548   7.755 -16.928  1.00 10.00      A   
ATOM    534  CA  VAL    92     -17.653   8.622 -18.519  1.00 10.00      A   
ATOM    535  CB  VAL    92     -16.503   9.644 -18.666  1.00 10.00      A   
ATOM    536  CG1 VAL    92     -16.794  10.636 -19.784  1.00 10.00      A   
ATOM    537  CG2 VAL    92     -16.271  10.374 -17.352  1.00 10.00      A   
ATOM    538  C   VAL    92     -17.901   7.931 -19.860  1.00 10.00      A   
ATOM    539  O   VAL    92     -18.888   8.210 -20.542  1.00 10.00      A   
ATOM    540  N   THR    93     -17.012   7.008 -20.212  1.00 10.00      A   
ATOM    541  HN  THR    93     -16.257   6.821 -19.614  1.00 10.00      A   
ATOM    542  CA  THR    93     -17.116   6.271 -21.465  1.00 10.00      A   
ATOM    543  CB  THR    93     -15.919   5.313 -21.633  1.00 10.00      A   
ATOM    544  OG1 THR    93     -14.716   6.006 -21.261  1.00 10.00      A   
ATOM    545  HG1 THR    93     -14.514   5.831 -20.330  1.00 10.00      A   
ATOM    546  CG2 THR    93     -15.791   4.857 -23.078  1.00 10.00      A   
ATOM    547  C   THR    93     -18.440   5.502 -21.565  1.00 10.00      A   
ATOM    548  O   THR    93     -18.993   5.335 -22.653  1.00 10.00      A   
ATOM    549  N   THR    94     -18.957   5.056 -20.428  1.00 10.00      A   
ATOM    550  HN  THR    94     -18.486   5.228 -19.585  1.00 10.00      A   
ATOM    551  CA  THR    94     -20.216   4.324 -20.403  1.00 10.00      A   
ATOM    552  CB  THR    94     -20.326   3.438 -19.143  1.00 10.00      A   
ATOM    553  OG1 THR    94     -19.129   2.661 -18.992  1.00 10.00      A   
ATOM    554  HG1 THR    94     -18.381   3.252 -18.833  1.00 10.00      A   
ATOM    555  CG2 THR    94     -21.518   2.498 -19.250  1.00 10.00      A   
ATOM    556  C   THR    94     -21.400   5.295 -20.453  1.00 10.00      A   
ATOM    557  O   THR    94     -22.381   5.064 -21.164  1.00 10.00      A   
ATOM    558  N   VAL    95     -21.286   6.394 -19.712  1.00 10.00      A   
ATOM    559  HN  VAL    95     -20.467   6.527 -19.183  1.00 10.00      A   
ATOM    560  CA  VAL    95     -22.337   7.409 -19.652  1.00 10.00      A   
ATOM    561  CB  VAL    95     -22.000   8.523 -18.635  1.00 10.00      A   
ATOM    562  CG1 VAL    95     -23.019   9.652 -18.701  1.00 10.00      A   
ATOM    563  CG2 VAL    95     -21.946   7.950 -17.228  1.00 10.00      A   
ATOM    564  C   VAL    95     -22.621   8.015 -21.026  1.00 10.00      A   
ATOM    565  O   VAL    95     -23.781   8.155 -21.417  1.00 10.00      A   
ATOM    566  N   CYS    96     -21.561   8.360 -21.757  1.00 10.00      A   
ATOM    567  HN  CYS    96     -20.661   8.230 -21.385  1.00 10.00      A   
ATOM    568  CA  CYS    96     -21.702   8.944 -23.093  1.00 10.00      A   
ATOM    569  C   CYS    96     -22.544   8.050 -24.001  1.00 10.00      A   
ATOM    570  O   CYS    96     -23.413   8.528 -24.730  1.00 10.00      A   
ATOM    571  CB  CYS    96     -20.329   9.196 -23.730  1.00 10.00      A   
ATOM    572  SG  CYS    96     -19.308  10.441 -22.875  1.00 10.00      A   
ATOM    573  N   GLN    97     -22.307   6.747 -23.923  1.00 10.00      A   
ATOM    574  HN  GLN    97     -21.626   6.423 -23.297  1.00 10.00      A   
ATOM    575  CA  GLN    97     -23.035   5.788 -24.740  1.00 10.00      A   
ATOM    576  CB  GLN    97     -22.350   4.422 -24.708  1.00 10.00      A   
ATOM    577  CG  GLN    97     -20.990   4.410 -25.386  1.00 10.00      A   
ATOM    578  CD  GLN    97     -21.078   4.686 -26.874  1.00 10.00      A   
ATOM    579  OE1 GLN    97     -20.244   5.395 -27.434  1.00 10.00      A   
ATOM    580  NE2 GLN    97     -22.076   4.113 -27.530  1.00 10.00      A   
ATOM    581 HE21 GLN    97     -22.697   3.544 -27.028  1.00 10.00      A   
ATOM    582 HE22 GLN    97     -22.157   4.283 -28.495  1.00 10.00      A   
ATOM    583  C   GLN    97     -24.491   5.677 -24.301  1.00 10.00      A   
ATOM    584  O   GLN    97     -25.386   5.510 -25.130  1.00 10.00      A   
ATOM    585  N   ALA    98     -24.721   5.781 -22.997  1.00 10.00      A   
ATOM    586  HN  ALA    98     -23.962   5.910 -22.385  1.00 10.00      A   
ATOM    587  CA  ALA    98     -26.072   5.702 -22.451  1.00 10.00      A   
ATOM    588  CB  ALA    98     -26.032   5.567 -20.935  1.00 10.00      A   
ATOM    589  C   ALA    98     -26.886   6.926 -22.862  1.00 10.00      A   
ATOM    590  O   ALA    98     -28.067   6.820 -23.196  1.00 10.00      A   
ATOM    591  N   LEU    99     -26.238   8.087 -22.849  1.00 10.00      A   
ATOM    592  HN  LEU    99     -25.293   8.106 -22.571  1.00 10.00      A   
ATOM    593  CA  LEU    99     -26.892   9.332 -23.227  1.00 10.00      A   
ATOM    594  CB  LEU    99     -26.056  10.541 -22.795  1.00 10.00      A   
ATOM    595  CG  LEU    99     -25.797  10.693 -21.293  1.00 10.00      A   
ATOM    596  CD1 LEU    99     -24.993  11.954 -21.020  1.00 10.00      A   
ATOM    597  CD2 LEU    99     -27.103  10.704 -20.511  1.00 10.00      A   
ATOM    598  C   LEU    99     -27.135   9.376 -24.731  1.00 10.00      A   
ATOM    599  O   LEU    99     -28.147   9.900 -25.193  1.00 10.00      A   
ATOM    600  N   ALA   100     -26.204   8.813 -25.491  1.00 10.00      A   
ATOM    601  HN  ALA   100     -25.413   8.414 -25.062  1.00 10.00      A   
ATOM    602  CA  ALA   100     -26.313   8.787 -26.946  1.00 10.00      A   
ATOM    603  CB  ALA   100     -24.986   8.389 -27.574  1.00 10.00      A   
ATOM    604  C   ALA   100     -27.423   7.846 -27.407  1.00 10.00      A   
ATOM    605  O   ALA   100     -27.976   8.011 -28.495  1.00 10.00      A   
ATOM    606  N   LYS   101     -27.755   6.868 -26.573  1.00 10.00      A   
ATOM    607  HN  LYS   101     -27.285   6.792 -25.716  1.00 10.00      A   
ATOM    608  CA  LYS   101     -28.795   5.900 -26.901  1.00 10.00      A   
ATOM    609  CB  LYS   101     -28.517   4.547 -26.238  1.00 10.00      A   
ATOM    610  CG  LYS   101     -27.527   3.681 -27.005  1.00 10.00      A   
ATOM    611  CD  LYS   101     -27.328   2.321 -26.351  1.00 10.00      A   
ATOM    612  CE  LYS   101     -26.558   2.435 -25.046  1.00 10.00      A   
ATOM    613  NZ  LYS   101     -25.982   1.131 -24.623  1.00 10.00      A   
ATOM    614  HZ1 LYS   101     -25.546   1.222 -23.683  1.00 10.00      A   
ATOM    615  HZ2 LYS   101     -25.254   0.824 -25.296  1.00 10.00      A   
ATOM    616  HZ3 LYS   101     -26.724   0.404 -24.578  1.00 10.00      A   
ATOM    617  C   LYS   101     -30.187   6.406 -26.534  1.00 10.00      A   
ATOM    618  O   LYS   101     -31.183   5.736 -26.794  1.00 10.00      A   
ATOM    619  N   ASP   102     -30.254   7.586 -25.933  1.00 10.00      A   
ATOM    620  HN  ASP   102     -29.428   8.082 -25.749  1.00 10.00      A   
ATOM    621  CA  ASP   102     -31.537   8.161 -25.546  1.00 10.00      A   
ATOM    622  CB  ASP   102     -31.437   8.905 -24.215  1.00 10.00      A   
ATOM    623  CG  ASP   102     -32.786   9.051 -23.540  1.00 10.00      A   
ATOM    624  OD1 ASP   102     -33.630   9.825 -24.045  1.00 10.00      A   
ATOM    625  OD2 ASP   102     -33.013   8.383 -22.507  1.00 10.00      A   
ATOM    626  C   ASP   102     -32.060   9.091 -26.635  1.00 10.00      A   
ATOM    627  O   ASP   102     -31.480  10.148 -26.894  1.00 10.00      A   
ATOM    628  N   PRO   103     -33.166   8.706 -27.289  1.00 10.00      A   
ATOM    629  CA  PRO   103     -33.772   9.487 -28.375  1.00 10.00      A   
ATOM    630  CB  PRO   103     -34.876   8.566 -28.914  1.00 10.00      A   
ATOM    631  CG  PRO   103     -34.567   7.217 -28.358  1.00 10.00      A   
ATOM    632  CD  PRO   103     -33.914   7.467 -27.034  1.00 10.00      A   
ATOM    633  C   PRO   103     -34.376  10.813 -27.913  1.00 10.00      A   
ATOM    634  O   PRO   103     -34.589  11.716 -28.721  1.00 10.00      A   
ATOM    635  N   LYS   104     -34.635  10.942 -26.620  1.00 10.00      A   
ATOM    636  HN  LYS   104     -34.410  10.208 -26.006  1.00 10.00      A   
ATOM    637  CA  LYS   104     -35.233  12.162 -26.089  1.00 10.00      A   
ATOM    638  CB  LYS   104     -36.076  11.859 -24.850  1.00 10.00      A   
ATOM    639  CG  LYS   104     -37.198  10.864 -25.083  1.00 10.00      A   
ATOM    640  CD  LYS   104     -38.052  10.699 -23.836  1.00 10.00      A   
ATOM    641  CE  LYS   104     -39.203   9.738 -24.079  1.00 10.00      A   
ATOM    642  NZ  LYS   104     -40.267   9.853 -23.045  1.00 10.00      A   
ATOM    643  HZ1 LYS   104     -40.950   9.075 -23.149  1.00 10.00      A   
ATOM    644  HZ2 LYS   104     -40.775  10.755 -23.150  1.00 10.00      A   
ATOM    645  HZ3 LYS   104     -39.854   9.812 -22.091  1.00 10.00      A   
ATOM    646  C   LYS   104     -34.177  13.214 -25.763  1.00 10.00      A   
ATOM    647  O   LYS   104     -34.443  14.414 -25.820  1.00 10.00      A   
ATOM    648  N   LEU   105     -32.976  12.761 -25.437  1.00 10.00      A   
ATOM    649  HN  LEU   105     -32.821  11.791 -25.413  1.00 10.00      A   
ATOM    650  CA  LEU   105     -31.886  13.668 -25.097  1.00 10.00      A   
ATOM    651  CB  LEU   105     -30.869  12.975 -24.189  1.00 10.00      A   
ATOM    652  CG  LEU   105     -31.381  12.506 -22.826  1.00 10.00      A   
ATOM    653  CD1 LEU   105     -30.273  11.818 -22.046  1.00 10.00      A   
ATOM    654  CD2 LEU   105     -31.954  13.667 -22.033  1.00 10.00      A   
ATOM    655  C   LEU   105     -31.190  14.205 -26.343  1.00 10.00      A   
ATOM    656  O   LEU   105     -30.311  15.061 -26.251  1.00 10.00      A   
ATOM    657  N   GLN   106     -31.602  13.716 -27.507  1.00 10.00      A   
ATOM    658  HN  GLN   106     -32.323  13.052 -27.513  1.00 10.00      A   
ATOM    659  CA  GLN   106     -31.006  14.135 -28.776  1.00 10.00      A   
ATOM    660  CB  GLN   106     -31.574  13.320 -29.937  1.00 10.00      A   
ATOM    661  CG  GLN   106     -31.144  11.865 -29.941  1.00 10.00      A   
ATOM    662  CD  GLN   106     -31.748  11.079 -31.085  1.00 10.00      A   
ATOM    663  OE1 GLN   106     -32.022   9.888 -30.954  1.00 10.00      A   
ATOM    664  NE2 GLN   106     -31.958  11.736 -32.216  1.00 10.00      A   
ATOM    665 HE21 GLN   106     -31.715  12.683 -32.252  1.00 10.00      A   
ATOM    666 HE22 GLN   106     -32.345  11.247 -32.976  1.00 10.00      A   
ATOM    667  C   GLN   106     -31.187  15.628 -29.048  1.00 10.00      A   
ATOM    668  O   GLN   106     -30.417  16.228 -29.798  1.00 10.00      A   
ATOM    669  N   GLN   107     -32.198  16.227 -28.435  1.00 10.00      A   
ATOM    670  HN  GLN   107     -32.773  15.707 -27.837  1.00 10.00      A   
ATOM    671  CA  GLN   107     -32.471  17.645 -28.631  1.00 10.00      A   
ATOM    672  CB  GLN   107     -33.975  17.909 -28.653  1.00 10.00      A   
ATOM    673  CG  GLN   107     -34.669  17.369 -29.890  1.00 10.00      A   
ATOM    674  CD  GLN   107     -36.065  17.929 -30.067  1.00 10.00      A   
ATOM    675  OE1 GLN   107     -37.048  17.337 -29.620  1.00 10.00      A   
ATOM    676  NE2 GLN   107     -36.162  19.070 -30.730  1.00 10.00      A   
ATOM    677 HE21 GLN   107     -35.334  19.483 -31.068  1.00 10.00      A   
ATOM    678 HE22 GLN   107     -37.052  19.463 -30.847  1.00 10.00      A   
ATOM    679  C   GLN   107     -31.781  18.504 -27.577  1.00 10.00      A   
ATOM    680  O   GLN   107     -32.006  19.713 -27.497  1.00 10.00      A   
ATOM    681  N   GLY   108     -30.935  17.876 -26.775  1.00 10.00      A   
ATOM    682  HN  GLY   108     -30.802  16.908 -26.875  1.00 10.00      A   
ATOM    683  CA  GLY   108     -30.219  18.599 -25.745  1.00 10.00      A   
ATOM    684  C   GLY   108     -30.760  18.308 -24.362  1.00 10.00      A   
ATOM    685  O   GLY   108     -31.967  18.131 -24.181  1.00 10.00      A   
ATOM    686  N   TYR   109     -29.869  18.254 -23.387  1.00 10.00      A   
ATOM    687  HN  TYR   109     -28.922  18.414 -23.593  1.00 10.00      A   
ATOM    688  CA  TYR   109     -30.259  17.978 -22.016  1.00 10.00      A   
ATOM    689  CB  TYR   109     -29.804  16.571 -21.595  1.00 10.00      A   
ATOM    690  CG  TYR   109     -28.301  16.383 -21.537  1.00 10.00      A   
ATOM    691  CD1 TYR   109     -27.592  16.655 -20.373  1.00 10.00      A   
ATOM    692  CD2 TYR   109     -27.590  15.932 -22.643  1.00 10.00      A   
ATOM    693  CE1 TYR   109     -26.223  16.487 -20.312  1.00 10.00      A   
ATOM    694  CE2 TYR   109     -26.220  15.759 -22.590  1.00 10.00      A   
ATOM    695  CZ  TYR   109     -25.542  16.039 -21.423  1.00 10.00      A   
ATOM    696  OH  TYR   109     -24.178  15.872 -21.366  1.00 10.00      A   
ATOM    697  HH  TYR   109     -23.797  16.058 -22.235  1.00 10.00      A   
ATOM    698  C   TYR   109     -29.687  19.029 -21.075  1.00 10.00      A   
ATOM    699  O   TYR   109     -28.955  19.925 -21.499  1.00 10.00      A   
ATOM    700  N   ASN   110     -30.031  18.921 -19.804  1.00 10.00      A   
ATOM    701  HN  ASN   110     -30.635  18.192 -19.530  1.00 10.00      A   
ATOM    702  CA  ASN   110     -29.544  19.846 -18.795  1.00 10.00      A   
ATOM    703  CB  ASN   110     -30.700  20.678 -18.236  1.00 10.00      A   
ATOM    704  CG  ASN   110     -30.234  21.798 -17.326  1.00 10.00      A   
ATOM    705  OD1 ASN   110     -29.115  22.292 -17.451  1.00 10.00      A   
ATOM    706  ND2 ASN   110     -31.095  22.213 -16.412  1.00 10.00      A   
ATOM    707 HD21 ASN   110     -31.979  21.777 -16.374  1.00 10.00      A   
ATOM    708 HD22 ASN   110     -30.818  22.933 -15.808  1.00 10.00      A   
ATOM    709  C   ASN   110     -28.853  19.069 -17.681  1.00 10.00      A   
ATOM    710  O   ASN   110     -29.435  18.144 -17.108  1.00 10.00      A   
ATOM    711  N   ALA   111     -27.610  19.429 -17.388  1.00 10.00      A   
ATOM    712  HN  ALA   111     -27.198  20.178 -17.871  1.00 10.00      A   
ATOM    713  CA  ALA   111     -26.846  18.750 -16.350  1.00 10.00      A   
ATOM    714  CB  ALA   111     -25.381  18.654 -16.750  1.00 10.00      A   
ATOM    715  C   ALA   111     -26.994  19.458 -15.008  1.00 10.00      A   
ATOM    716  O   ALA   111     -26.474  20.560 -14.812  1.00 10.00      A   
ATOM    717  N   GLY   113     -24.118  18.193 -11.440  1.00 10.00      A   
ATOM    718  HN  GLY   113     -24.046  19.091 -11.043  1.00 10.00      A   
ATOM    719  CA  GLY   113     -24.085  17.028 -10.580  1.00 10.00      A   
ATOM    720  C   GLY   113     -23.826  17.395  -9.131  1.00 10.00      A   
ATOM    721  O   GLY   113     -23.600  18.566  -8.812  1.00 10.00      A   
ATOM    722  N   PHE   114     -23.857  16.398  -8.259  1.00 10.00      A   
ATOM    723  HN  PHE   114     -24.034  15.484  -8.584  1.00 10.00      A   
ATOM    724  CA  PHE   114     -23.628  16.611  -6.838  1.00 10.00      A   
ATOM    725  CB  PHE   114     -24.681  15.872  -6.007  1.00 10.00      A   
ATOM    726  CG  PHE   114     -26.084  16.363  -6.210  1.00 10.00      A   
ATOM    727  CD1 PHE   114     -26.967  15.664  -7.018  1.00 10.00      A   
ATOM    728  CD2 PHE   114     -26.522  17.522  -5.590  1.00 10.00      A   
ATOM    729  CE1 PHE   114     -28.260  16.112  -7.205  1.00 10.00      A   
ATOM    730  CE2 PHE   114     -27.813  17.976  -5.773  1.00 10.00      A   
ATOM    731  CZ  PHE   114     -28.683  17.270  -6.581  1.00 10.00      A   
ATOM    732  C   PHE   114     -22.243  16.124  -6.445  1.00 10.00      A   
ATOM    733  O   PHE   114     -21.865  14.998  -6.767  1.00 10.00      A   
ATOM    734  N   SER   115     -21.490  16.982  -5.766  1.00 10.00      A   
ATOM    735  HN  SER   115     -21.846  17.878  -5.571  1.00 10.00      A   
ATOM    736  CA  SER   115     -20.144  16.645  -5.313  1.00 10.00      A   
ATOM    737  CB  SER   115     -20.200  15.621  -4.181  1.00 10.00      A   
ATOM    738  OG  SER   115     -21.095  16.049  -3.167  1.00 10.00      A   
ATOM    739  HG  SER   115     -21.068  15.423  -2.434  1.00 10.00      A   
ATOM    740  C   SER   115     -19.261  16.173  -6.466  1.00 10.00      A   
ATOM    741  O   SER   115     -19.092  16.894  -7.451  1.00 10.00      A   
ATOM    742  N   GLN   116     -18.721  14.957  -6.362  1.00 10.00      A   
ATOM    743  HN  GLN   116     -18.905  14.414  -5.565  1.00 10.00      A   
ATOM    744  CA  GLN   116     -17.858  14.418  -7.406  1.00 10.00      A   
ATOM    745  CB  GLN   116     -17.197  13.106  -6.979  1.00 10.00      A   
ATOM    746  CG  GLN   116     -18.156  11.951  -6.753  1.00 10.00      A   
ATOM    747  CD  GLN   116     -17.449  10.698  -6.272  1.00 10.00      A   
ATOM    748  OE1 GLN   116     -16.430  10.764  -5.585  1.00 10.00      A   
ATOM    749  NE2 GLN   116     -17.981   9.546  -6.633  1.00 10.00      A   
ATOM    750 HE21 GLN   116     -18.791   9.561  -7.184  1.00 10.00      A   
ATOM    751 HE22 GLN   116     -17.539   8.718  -6.333  1.00 10.00      A   
ATOM    752  C   GLN   116     -18.594  14.258  -8.731  1.00 10.00      A   
ATOM    753  O   GLN   116     -17.974  14.246  -9.794  1.00 10.00      A   
ATOM    754  N   GLY   117     -19.919  14.158  -8.666  1.00 10.00      A   
ATOM    755  HN  GLY   117     -20.366  14.193  -7.790  1.00 10.00      A   
ATOM    756  CA  GLY   117     -20.711  14.016  -9.869  1.00 10.00      A   
ATOM    757  C   GLY   117     -20.648  15.267 -10.717  1.00 10.00      A   
ATOM    758  O   GLY   117     -20.834  15.214 -11.934  1.00 10.00      A   
ATOM    759  N   GLY   118     -20.354  16.393 -10.069  1.00 10.00      A   
ATOM    760  HN  GLY   118     -20.191  16.357  -9.100  1.00 10.00      A   
ATOM    761  CA  GLY   118     -20.260  17.658 -10.765  1.00 10.00      A   
ATOM    762  C   GLY   118     -19.123  17.676 -11.765  1.00 10.00      A   
ATOM    763  O   GLY   118     -19.314  18.036 -12.929  1.00 10.00      A   
ATOM    764  N   GLN   119     -17.933  17.275 -11.328  1.00 10.00      A   
ATOM    765  HN  GLN   119     -17.830  16.990 -10.391  1.00 10.00      A   
ATOM    766  CA  GLN   119     -16.782  17.249 -12.218  1.00 10.00      A   
ATOM    767  CB  GLN   119     -15.450  17.194 -11.460  1.00 10.00      A   
ATOM    768  CG  GLN   119     -15.262  15.977 -10.570  1.00 10.00      A   
ATOM    769  CD  GLN   119     -15.604  16.254  -9.121  1.00 10.00      A   
ATOM    770  OE1 GLN   119     -16.475  17.070  -8.820  1.00 10.00      A   
ATOM    771  NE2 GLN   119     -14.920  15.575  -8.213  1.00 10.00      A   
ATOM    772 HE21 GLN   119     -14.244  14.941  -8.524  1.00 10.00      A   
ATOM    773 HE22 GLN   119     -15.117  15.740  -7.262  1.00 10.00      A   
ATOM    774  C   GLN   119     -16.899  16.111 -13.222  1.00 10.00      A   
ATOM    775  O   GLN   119     -16.338  16.180 -14.315  1.00 10.00      A   
ATOM    776  N   PHE   120     -17.639  15.070 -12.849  1.00 10.00      A   
ATOM    777  HN  PHE   120     -18.046  15.069 -11.956  1.00 10.00      A   
ATOM    778  CA  PHE   120     -17.849  13.927 -13.726  1.00 10.00      A   
ATOM    779  CB  PHE   120     -18.523  12.771 -12.980  1.00 10.00      A   
ATOM    780  CG  PHE   120     -17.653  12.098 -11.951  1.00 10.00      A   
ATOM    781  CD1 PHE   120     -16.321  12.452 -11.799  1.00 10.00      A   
ATOM    782  CD2 PHE   120     -18.175  11.115 -11.127  1.00 10.00      A   
ATOM    783  CE1 PHE   120     -15.530  11.842 -10.845  1.00 10.00      A   
ATOM    784  CE2 PHE   120     -17.389  10.498 -10.173  1.00 10.00      A   
ATOM    785  CZ  PHE   120     -16.066  10.864 -10.031  1.00 10.00      A   
ATOM    786  C   PHE   120     -18.692  14.346 -14.921  1.00 10.00      A   
ATOM    787  O   PHE   120     -18.331  14.086 -16.066  1.00 10.00      A   
ATOM    788  N   LEU   121     -19.807  15.021 -14.644  1.00 10.00      A   
ATOM    789  HN  LEU   121     -20.042  15.197 -13.704  1.00 10.00      A   
ATOM    790  CA  LEU   121     -20.691  15.503 -15.701  1.00 10.00      A   
ATOM    791  CB  LEU   121     -21.945  16.158 -15.116  1.00 10.00      A   
ATOM    792  CG  LEU   121     -23.149  15.238 -14.897  1.00 10.00      A   
ATOM    793  CD1 LEU   121     -24.262  15.981 -14.173  1.00 10.00      A   
ATOM    794  CD2 LEU   121     -23.651  14.685 -16.223  1.00 10.00      A   
ATOM    795  C   LEU   121     -19.947  16.492 -16.590  1.00 10.00      A   
ATOM    796  O   LEU   121     -20.153  16.532 -17.806  1.00 10.00      A   
ATOM    797  N   ARG   122     -19.073  17.282 -15.970  1.00 10.00      A   
ATOM    798  HN  ARG   122     -18.972  17.210 -14.995  1.00 10.00      A   
ATOM    799  CA  ARG   122     -18.270  18.255 -16.694  1.00 10.00      A   
ATOM    800  CB  ARG   122     -17.467  19.108 -15.708  1.00 10.00      A   
ATOM    801  CG  ARG   122     -16.582  20.153 -16.362  1.00 10.00      A   
ATOM    802  CD  ARG   122     -15.707  20.855 -15.338  1.00 10.00      A   
ATOM    803  NE  ARG   122     -14.838  19.920 -14.622  1.00 10.00      A   
ATOM    804  HE  ARG   122     -15.269  19.158 -14.179  1.00 10.00      A   
ATOM    805  CZ  ARG   122     -13.508  20.040 -14.553  1.00 10.00      A   
ATOM    806  NH1 ARG   122     -12.892  21.045 -15.157  1.00 10.00      A   
ATOM    807 HH11 ARG   122     -11.851  21.131 -15.100  1.00 10.00      A   
ATOM    808 HH12 ARG   122     -13.440  21.752 -15.695  1.00 10.00      A   
ATOM    809  NH2 ARG   122     -12.792  19.158 -13.871  1.00 10.00      A   
ATOM    810 HH21 ARG   122     -11.746  19.258 -13.823  1.00 10.00      A   
ATOM    811 HH22 ARG   122     -13.256  18.366 -13.384  1.00 10.00      A   
ATOM    812  C   ARG   122     -17.334  17.535 -17.659  1.00 10.00      A   
ATOM    813  O   ARG   122     -17.183  17.935 -18.813  1.00 10.00      A   
ATOM    814  N   ALA   123     -16.721  16.456 -17.178  1.00 10.00      A   
ATOM    815  HN  ALA   123     -16.883  16.189 -16.248  1.00 10.00      A   
ATOM    816  CA  ALA   123     -15.812  15.662 -17.993  1.00 10.00      A   
ATOM    817  CB  ALA   123     -15.142  14.591 -17.150  1.00 10.00      A   
ATOM    818  C   ALA   123     -16.564  15.027 -19.155  1.00 10.00      A   
ATOM    819  O   ALA   123     -16.026  14.888 -20.252  1.00 10.00      A   
ATOM    820  N   VAL   124     -17.809  14.641 -18.899  1.00 10.00      A   
ATOM    821  HN  VAL   124     -18.166  14.758 -17.991  1.00 10.00      A   
ATOM    822  CA  VAL   124     -18.656  14.039 -19.921  1.00 10.00      A   
ATOM    823  CB  VAL   124     -20.014  13.587 -19.333  1.00 10.00      A   
ATOM    824  CG1 VAL   124     -20.995  13.203 -20.432  1.00 10.00      A   
ATOM    825  CG2 VAL   124     -19.820  12.426 -18.370  1.00 10.00      A   
ATOM    826  C   VAL   124     -18.891  15.038 -21.050  1.00 10.00      A   
ATOM    827  O   VAL   124     -18.655  14.737 -22.219  1.00 10.00      A   
ATOM    828  N   ALA   125     -19.315  16.241 -20.683  1.00 10.00      A   
ATOM    829  HN  ALA   125     -19.454  16.428 -19.728  1.00 10.00      A   
ATOM    830  CA  ALA   125     -19.582  17.293 -21.656  1.00 10.00      A   
ATOM    831  CB  ALA   125     -20.173  18.516 -20.969  1.00 10.00      A   
ATOM    832  C   ALA   125     -18.322  17.671 -22.428  1.00 10.00      A   
ATOM    833  O   ALA   125     -18.383  17.999 -23.612  1.00 10.00      A   
ATOM    834  N   GLN   126     -17.183  17.601 -21.751  1.00 10.00      A   
ATOM    835  HN  GLN   126     -17.205  17.314 -20.811  1.00 10.00      A   
ATOM    836  CA  GLN   126     -15.901  17.945 -22.355  1.00 10.00      A   
ATOM    837  CB  GLN   126     -14.888  18.354 -21.277  1.00 10.00      A   
ATOM    838  CG  GLN   126     -15.115  19.742 -20.692  1.00 10.00      A   
ATOM    839  CD  GLN   126     -14.170  20.069 -19.545  1.00 10.00      A   
ATOM    840  OE1 GLN   126     -14.507  20.842 -18.650  1.00 10.00      A   
ATOM    841  NE2 GLN   126     -12.982  19.486 -19.563  1.00 10.00      A   
ATOM    842 HE21 GLN   126     -12.776  18.883 -20.304  1.00 10.00      A   
ATOM    843 HE22 GLN   126     -12.355  19.684 -18.833  1.00 10.00      A   
ATOM    844  C   GLN   126     -15.334  16.811 -23.210  1.00 10.00      A   
ATOM    845  O   GLN   126     -14.348  17.001 -23.923  1.00 10.00      A   
ATOM    846  N   ARG   127     -15.954  15.639 -23.149  1.00 10.00      A   
ATOM    847  HN  ARG   127     -16.743  15.542 -22.573  1.00 10.00      A   
ATOM    848  CA  ARG   127     -15.482  14.494 -23.924  1.00 10.00      A   
ATOM    849  CB  ARG   127     -15.181  13.292 -23.024  1.00 10.00      A   
ATOM    850  CG  ARG   127     -13.835  13.372 -22.317  1.00 10.00      A   
ATOM    851  CD  ARG   127     -13.504  12.071 -21.606  1.00 10.00      A   
ATOM    852  NE  ARG   127     -12.178  12.104 -20.985  1.00 10.00      A   
ATOM    853  HE  ARG   127     -11.667  12.950 -21.050  1.00 10.00      A   
ATOM    854  CZ  ARG   127     -11.623  11.064 -20.364  1.00 10.00      A   
ATOM    855  NH1 ARG   127     -12.279   9.911 -20.283  1.00 10.00      A   
ATOM    856 HH11 ARG   127     -11.847   9.089 -19.797  1.00 10.00      A   
ATOM    857 HH12 ARG   127     -13.223   9.814 -20.711  1.00 10.00      A   
ATOM    858  NH2 ARG   127     -10.414  11.177 -19.825  1.00 10.00      A   
ATOM    859 HH21 ARG   127      -9.887  12.086 -19.887  1.00 10.00      A   
ATOM    860 HH22 ARG   127      -9.977  10.364 -19.342  1.00 10.00      A   
ATOM    861  C   ARG   127     -16.441  14.109 -25.049  1.00 10.00      A   
ATOM    862  O   ARG   127     -16.029  13.970 -26.201  1.00 10.00      A   
ATOM    863  N   CYS   128     -17.714  13.935 -24.723  1.00 10.00      A   
ATOM    864  HN  CYS   128     -17.999  14.068 -23.791  1.00 10.00      A   
ATOM    865  CA  CYS   128     -18.706  13.560 -25.722  1.00 10.00      A   
ATOM    866  C   CYS   128     -19.706  14.693 -25.957  1.00 10.00      A   
ATOM    867  O   CYS   128     -20.601  14.923 -25.149  1.00 10.00      A   
ATOM    868  CB  CYS   128     -19.421  12.263 -25.320  1.00 10.00      A   
ATOM    869  SG  CYS   128     -19.994  12.216 -23.588  1.00 10.00      A   
ATOM    870  N   PRO   129     -19.560  15.422 -27.075  1.00 10.00      A   
ATOM    871  CA  PRO   129     -20.442  16.542 -27.417  1.00 10.00      A   
ATOM    872  CB  PRO   129     -19.588  17.343 -28.397  1.00 10.00      A   
ATOM    873  CG  PRO   129     -18.772  16.310 -29.097  1.00 10.00      A   
ATOM    874  CD  PRO   129     -18.513  15.217 -28.094  1.00 10.00      A   
ATOM    875  C   PRO   129     -21.733  16.086 -28.098  1.00 10.00      A   
ATOM    876  O   PRO   129     -22.361  16.845 -28.839  1.00 10.00      A   
ATOM    877  N   SER   130     -22.120  14.845 -27.856  1.00 10.00      A   
ATOM    878  HN  SER   130     -21.578  14.284 -27.262  1.00 10.00      A   
ATOM    879  CA  SER   130     -23.330  14.292 -28.437  1.00 10.00      A   
ATOM    880  CB  SER   130     -23.028  13.660 -29.796  1.00 10.00      A   
ATOM    881  OG  SER   130     -22.454  14.615 -30.676  1.00 10.00      A   
ATOM    882  HG  SER   130     -22.463  15.482 -30.253  1.00 10.00      A   
ATOM    883  C   SER   130     -23.949  13.268 -27.491  1.00 10.00      A   
ATOM    884  O   SER   130     -23.359  12.220 -27.228  1.00 10.00      A   
ATOM    885  N   PRO   131     -25.140  13.569 -26.954  1.00 10.00      A   
ATOM    886  CA  PRO   131     -25.853  14.820 -27.241  1.00 10.00      A   
ATOM    887  CB  PRO   131     -27.278  14.501 -26.788  1.00 10.00      A   
ATOM    888  CG  PRO   131     -27.103  13.526 -25.676  1.00 10.00      A   
ATOM    889  CD  PRO   131     -25.889  12.708 -26.021  1.00 10.00      A   
ATOM    890  C   PRO   131     -25.294  16.005 -26.445  1.00 10.00      A   
ATOM    891  O   PRO   131     -24.623  15.822 -25.428  1.00 10.00      A   
ATOM    892  N   PRO   132     -25.543  17.238 -26.917  1.00 10.00      A   
ATOM    893  CA  PRO   132     -25.068  18.451 -26.240  1.00 10.00      A   
ATOM    894  CB  PRO   132     -25.311  19.550 -27.278  1.00 10.00      A   
ATOM    895  CG  PRO   132     -26.446  19.043 -28.100  1.00 10.00      A   
ATOM    896  CD  PRO   132     -26.293  17.548 -28.149  1.00 10.00      A   
ATOM    897  C   PRO   132     -25.855  18.743 -24.960  1.00 10.00      A   
ATOM    898  O   PRO   132     -27.059  18.467 -24.872  1.00 10.00      A   
ATOM    899  N   ILE   134     -26.871  21.695 -22.163  1.00 10.00      A   
ATOM    900  HN  ILE   134     -27.710  21.186 -22.059  1.00 10.00      A   
ATOM    901  CA  ILE   134     -26.932  23.131 -22.414  1.00 10.00      A   
ATOM    902  CB  ILE   134     -28.386  23.611 -22.614  1.00 10.00      A   
ATOM    903  CG1 ILE   134     -29.094  22.768 -23.683  1.00 10.00      A   
ATOM    904  CG2 ILE   134     -28.422  25.090 -22.979  1.00 10.00      A   
ATOM    905  CD1 ILE   134     -28.419  22.786 -25.039  1.00 10.00      A   
ATOM    906  C   ILE   134     -26.304  23.892 -21.253  1.00 10.00      A   
ATOM    907  O   ILE   134     -25.449  24.759 -21.449  1.00 10.00      A   
ATOM    908  N   ASN   135     -26.729  23.550 -20.046  1.00 10.00      A   
ATOM    909  HN  ASN   135     -27.403  22.845 -19.960  1.00 10.00      A   
ATOM    910  CA  ASN   135     -26.214  24.181 -18.839  1.00 10.00      A   
ATOM    911  CB  ASN   135     -27.330  24.918 -18.087  1.00 10.00      A   
ATOM    912  CG  ASN   135     -27.830  26.157 -18.802  1.00 10.00      A   
ATOM    913  OD1 ASN   135     -27.097  26.798 -19.550  1.00 10.00      A   
ATOM    914  ND2 ASN   135     -29.084  26.512 -18.563  1.00 10.00      A   
ATOM    915 HD21 ASN   135     -29.611  25.964 -17.943  1.00 10.00      A   
ATOM    916 HD22 ASN   135     -29.435  27.305 -19.017  1.00 10.00      A   
ATOM    917  C   ASN   135     -25.604  23.124 -17.934  1.00 10.00      A   
ATOM    918  O   ASN   135     -25.878  21.931 -18.097  1.00 10.00      A   
ATOM    919  N   LEU   136     -24.777  23.553 -16.996  1.00 10.00      A   
ATOM    920  HN  LEU   136     -24.589  24.517 -16.921  1.00 10.00      A   
ATOM    921  CA  LEU   136     -24.143  22.629 -16.065  1.00 10.00      A   
ATOM    922  CB  LEU   136     -22.728  22.268 -16.527  1.00 10.00      A   
ATOM    923  CG  LEU   136     -22.290  20.819 -16.287  1.00 10.00      A   
ATOM    924  CD1 LEU   136     -21.148  20.442 -17.214  1.00 10.00      A   
ATOM    925  CD2 LEU   136     -21.898  20.598 -14.833  1.00 10.00      A   
ATOM    926  C   LEU   136     -24.117  23.226 -14.664  1.00 10.00      A   
ATOM    927  O   LEU   136     -23.472  24.249 -14.423  1.00 10.00      A   
ATOM    928  N   ILE   137     -24.840  22.594 -13.752  1.00 10.00      A   
ATOM    929  HN  ILE   137     -25.346  21.791 -14.015  1.00 10.00      A   
ATOM    930  CA  ILE   137     -24.909  23.053 -12.373  1.00 10.00      A   
ATOM    931  CB  ILE   137     -26.361  23.036 -11.845  1.00 10.00      A   
ATOM    932  CG1 ILE   137     -27.326  23.690 -12.846  1.00 10.00      A   
ATOM    933  CG2 ILE   137     -26.452  23.709 -10.481  1.00 10.00      A   
ATOM    934  CD1 ILE   137     -27.052  25.155 -13.116  1.00 10.00      A   
ATOM    935  C   ILE   137     -24.049  22.165 -11.475  1.00 10.00      A   
ATOM    936  O   ILE   137     -24.378  21.003 -11.243  1.00 10.00      A   
ATOM    937  N   SER   138     -22.946  22.708 -10.984  1.00 10.00      A   
ATOM    938  HN  SER   138     -22.724  23.636 -11.216  1.00 10.00      A   
ATOM    939  CA  SER   138     -22.051  21.964 -10.109  1.00 10.00      A   
ATOM    940  CB  SER   138     -20.593  22.320 -10.415  1.00 10.00      A   
ATOM    941  OG  SER   138     -20.368  22.447 -11.811  1.00 10.00      A   
ATOM    942  HG  SER   138     -21.124  22.890 -12.216  1.00 10.00      A   
ATOM    943  C   SER   138     -22.356  22.267  -8.642  1.00 10.00      A   
ATOM    944  O   SER   138     -21.949  23.305  -8.115  1.00 10.00      A   
ATOM    945  N   VAL   139     -23.073  21.368  -7.986  1.00 10.00      A   
ATOM    946  HN  VAL   139     -23.373  20.554  -8.453  1.00 10.00      A   
ATOM    947  CA  VAL   139     -23.420  21.549  -6.584  1.00 10.00      A   
ATOM    948  CB  VAL   139     -24.804  20.955  -6.257  1.00 10.00      A   
ATOM    949  CG1 VAL   139     -25.215  21.304  -4.835  1.00 10.00      A   
ATOM    950  CG2 VAL   139     -25.845  21.449  -7.249  1.00 10.00      A   
ATOM    951  C   VAL   139     -22.364  20.901  -5.696  1.00 10.00      A   
ATOM    952  O   VAL   139     -22.392  19.689  -5.462  1.00 10.00      A   
ATOM    953  N   GLY   140     -21.428  21.713  -5.219  1.00 10.00      A   
ATOM    954  HN  GLY   140     -21.462  22.669  -5.438  1.00 10.00      A   
ATOM    955  CA  GLY   140     -20.366  21.210  -4.371  1.00 10.00      A   
ATOM    956  C   GLY   140     -19.431  20.285  -5.124  1.00 10.00      A   
ATOM    957  O   GLY   140     -18.967  19.280  -4.585  1.00 10.00      A   
ATOM    958  N   GLY   141     -19.160  20.628  -6.374  1.00 10.00      A   
ATOM    959  HN  GLY   141     -19.539  21.451  -6.735  1.00 10.00      A   
ATOM    960  CA  GLY   141     -18.295  19.810  -7.196  1.00 10.00      A   
ATOM    961  C   GLY   141     -16.843  20.233  -7.123  1.00 10.00      A   
ATOM    962  O   GLY   141     -16.531  21.425  -7.188  1.00 10.00      A   
ATOM    963  N   GLN   142     -15.954  19.255  -7.006  1.00 10.00      A   
ATOM    964  HN  GLN   142     -16.270  18.325  -6.983  1.00 10.00      A   
ATOM    965  CA  GLN   142     -14.524  19.520  -6.932  1.00 10.00      A   
ATOM    966  CB  GLN   142     -13.784  18.350  -6.275  1.00 10.00      A   
ATOM    967  CG  GLN   142     -14.189  18.094  -4.833  1.00 10.00      A   
ATOM    968  CD  GLN   142     -15.303  17.072  -4.699  1.00 10.00      A   
ATOM    969  OE1 GLN   142     -15.421  16.151  -5.507  1.00 10.00      A   
ATOM    970  NE2 GLN   142     -16.129  17.227  -3.676  1.00 10.00      A   
ATOM    971 HE21 GLN   142     -15.981  17.984  -3.070  1.00 10.00      A   
ATOM    972 HE22 GLN   142     -16.856  16.577  -3.560  1.00 10.00      A   
ATOM    973  C   GLN   142     -13.969  19.789  -8.326  1.00 10.00      A   
ATOM    974  O   GLN   142     -13.714  18.868  -9.098  1.00 10.00      A   
ATOM    975  N   HIS   143     -13.780  21.060  -8.640  1.00 10.00      A   
ATOM    976  HN  HIS   143     -13.971  21.752  -7.967  1.00 10.00      A   
ATOM    977  CA  HIS   143     -13.287  21.456  -9.953  1.00 10.00      A   
ATOM    978  CB  HIS   143     -13.725  22.884 -10.283  1.00 10.00      A   
ATOM    979  CG  HIS   143     -15.210  23.058 -10.398  1.00 10.00      A   
ATOM    980  ND1 HIS   143     -16.030  23.292  -9.313  1.00 10.00      A   
ATOM    981  HD1 HIS   143     -15.740  23.351  -8.372  1.00 10.00      A   
ATOM    982  CD2 HIS   143     -16.026  23.031 -11.480  1.00 10.00      A   
ATOM    983  CE1 HIS   143     -17.281  23.402  -9.724  1.00 10.00      A   
ATOM    984  NE2 HIS   143     -17.304  23.247 -11.033  1.00 10.00      A   
ATOM    985  HE2 HIS   143     -18.110  23.289 -11.595  1.00 10.00      A   
ATOM    986  C   HIS   143     -11.771  21.323 -10.059  1.00 10.00      A   
ATOM    987  O   HIS   143     -11.225  21.268 -11.161  1.00 10.00      A   
ATOM    988  N   GLN   144     -11.097  21.274  -8.919  1.00 10.00      A   
ATOM    989  HN  GLN   144     -11.585  21.320  -8.066  1.00 10.00      A   
ATOM    990  CA  GLN   144      -9.644  21.151  -8.902  1.00 10.00      A   
ATOM    991  CB  GLN   144      -9.002  22.426  -8.360  1.00 10.00      A   
ATOM    992  CG  GLN   144      -8.735  23.478  -9.422  1.00 10.00      A   
ATOM    993  CD  GLN   144      -7.487  23.190 -10.238  1.00 10.00      A   
ATOM    994  OE1 GLN   144      -7.073  22.038 -10.390  1.00 10.00      A   
ATOM    995  NE2 GLN   144      -6.884  24.241 -10.775  1.00 10.00      A   
ATOM    996 HE21 GLN   144      -7.272  25.126 -10.617  1.00 10.00      A   
ATOM    997 HE22 GLN   144      -6.071  24.092 -11.307  1.00 10.00      A   
ATOM    998  C   GLN   144      -9.197  19.942  -8.094  1.00 10.00      A   
ATOM    999  O   GLN   144      -8.013  19.791  -7.784  1.00 10.00      A   
ATOM   1000  N   GLY   145     -10.148  19.078  -7.772  1.00 10.00      A   
ATOM   1001  HN  GLY   145     -11.066  19.248  -8.062  1.00 10.00      A   
ATOM   1002  CA  GLY   145      -9.842  17.891  -7.000  1.00 10.00      A   
ATOM   1003  C   GLY   145      -9.840  18.165  -5.510  1.00 10.00      A   
ATOM   1004  O   GLY   145     -10.367  19.187  -5.063  1.00 10.00      A   
ATOM   1005  N   VAL   146      -9.256  17.253  -4.742  1.00 10.00      A   
ATOM   1006  HN  VAL   146      -8.853  16.460  -5.159  1.00 10.00      A   
ATOM   1007  CA  VAL   146      -9.185  17.404  -3.294  1.00 10.00      A   
ATOM   1008  CB  VAL   146     -10.184  16.482  -2.556  1.00 10.00      A   
ATOM   1009  CG1 VAL   146     -11.613  16.951  -2.763  1.00 10.00      A   
ATOM   1010  CG2 VAL   146     -10.020  15.033  -2.994  1.00 10.00      A   
ATOM   1011  C   VAL   146      -7.782  17.106  -2.782  1.00 10.00      A   
ATOM   1012  O   VAL   146      -6.983  16.454  -3.462  1.00 10.00      A   
ATOM   1013  N   PHE   147      -7.491  17.607  -1.591  1.00 10.00      A   
ATOM   1014  HN  PHE   147      -8.160  18.163  -1.132  1.00 10.00      A   
ATOM   1015  CA  PHE   147      -6.205  17.383  -0.955  1.00 10.00      A   
ATOM   1016  CB  PHE   147      -5.320  18.634  -1.060  1.00 10.00      A   
ATOM   1017  CG  PHE   147      -3.913  18.427  -0.571  1.00 10.00      A   
ATOM   1018  CD1 PHE   147      -3.093  17.481  -1.166  1.00 10.00      A   
ATOM   1019  CD2 PHE   147      -3.416  19.165   0.490  1.00 10.00      A   
ATOM   1020  CE1 PHE   147      -1.805  17.276  -0.711  1.00 10.00      A   
ATOM   1021  CE2 PHE   147      -2.127  18.966   0.948  1.00 10.00      A   
ATOM   1022  CZ  PHE   147      -1.321  18.019   0.346  1.00 10.00      A   
ATOM   1023  C   PHE   147      -6.417  16.990   0.507  1.00 10.00      A   
ATOM   1024  O   PHE   147      -5.470  16.854   1.283  1.00 10.00      A   
ATOM   1025  N   GLY   148      -7.673  16.793   0.878  1.00 10.00      A   
ATOM   1026  HN  GLY   148      -8.394  16.892   0.223  1.00 10.00      A   
ATOM   1027  CA  GLY   148      -7.984  16.423   2.240  1.00 10.00      A   
ATOM   1028  C   GLY   148      -9.317  15.717   2.354  1.00 10.00      A   
ATOM   1029  O   GLY   148     -10.208  15.913   1.524  1.00 10.00      A   
ATOM   1030  N   LEU   149      -9.452  14.898   3.382  1.00 10.00      A   
ATOM   1031  HN  LEU   149      -8.703  14.790   4.009  1.00 10.00      A   
ATOM   1032  CA  LEU   149     -10.679  14.156   3.623  1.00 10.00      A   
ATOM   1033  CB  LEU   149     -10.530  12.710   3.131  1.00 10.00      A   
ATOM   1034  CG  LEU   149     -11.812  11.878   3.053  1.00 10.00      A   
ATOM   1035  CD1 LEU   149     -12.793  12.492   2.065  1.00 10.00      A   
ATOM   1036  CD2 LEU   149     -11.496  10.440   2.673  1.00 10.00      A   
ATOM   1037  C   LEU   149     -11.004  14.187   5.116  1.00 10.00      A   
ATOM   1038  O   LEU   149     -10.628  13.284   5.862  1.00 10.00      A   
ATOM   1039  N   PRO   150     -11.677  15.253   5.577  1.00 10.00      A   
ATOM   1040  CA  PRO   150     -12.039  15.413   6.992  1.00 10.00      A   
ATOM   1041  CB  PRO   150     -12.608  16.839   7.065  1.00 10.00      A   
ATOM   1042  CG  PRO   150     -12.203  17.493   5.786  1.00 10.00      A   
ATOM   1043  CD  PRO   150     -12.124  16.395   4.768  1.00 10.00      A   
ATOM   1044  C   PRO   150     -13.094  14.406   7.446  1.00 10.00      A   
ATOM   1045  O   PRO   150     -12.972  13.800   8.512  1.00 10.00      A   
ATOM   1046  N   ARG   151     -14.121  14.227   6.627  1.00 10.00      A   
ATOM   1047  HN  ARG   151     -14.141  14.713   5.777  1.00 10.00      A   
ATOM   1048  CA  ARG   151     -15.212  13.312   6.936  1.00 10.00      A   
ATOM   1049  CB  ARG   151     -16.220  13.985   7.874  1.00 10.00      A   
ATOM   1050  CG  ARG   151     -16.651  15.372   7.423  1.00 10.00      A   
ATOM   1051  CD  ARG   151     -17.495  16.073   8.475  1.00 10.00      A   
ATOM   1052  NE  ARG   151     -18.928  15.910   8.229  1.00 10.00      A   
ATOM   1053  HE  ARG   151     -19.351  15.081   8.555  1.00 10.00      A   
ATOM   1054  CZ  ARG   151     -19.684  16.820   7.612  1.00 10.00      A   
ATOM   1055  NH1 ARG   151     -19.141  17.945   7.158  1.00 10.00      A   
ATOM   1056 HH11 ARG   151     -19.736  18.660   6.668  1.00 10.00      A   
ATOM   1057 HH12 ARG   151     -18.123  18.124   7.290  1.00 10.00      A   
ATOM   1058  NH2 ARG   151     -20.977  16.594   7.419  1.00 10.00      A   
ATOM   1059 HH21 ARG   151     -21.568  17.313   6.928  1.00 10.00      A   
ATOM   1060 HH22 ARG   151     -21.414  15.708   7.756  1.00 10.00      A   
ATOM   1061  C   ARG   151     -15.907  12.886   5.652  1.00 10.00      A   
ATOM   1062  O   ARG   151     -15.650  13.451   4.588  1.00 10.00      A   
ATOM   1063  N   CYS   152     -16.787  11.903   5.753  1.00 10.00      A   
ATOM   1064  HN  CYS   152     -16.956  11.495   6.630  1.00 10.00      A   
ATOM   1065  CA  CYS   152     -17.514  11.413   4.594  1.00 10.00      A   
ATOM   1066  C   CYS   152     -19.015  11.648   4.745  1.00 10.00      A   
ATOM   1067  O   CYS   152     -19.524  11.750   5.864  1.00 10.00      A   
ATOM   1068  CB  CYS   152     -17.207   9.933   4.350  1.00 10.00      A   
ATOM   1069  SG  CYS   152     -15.686   9.635   3.388  1.00 10.00      A   
ATOM   1070  N   PRO   153     -19.739  11.757   3.616  1.00 10.00      A   
ATOM   1071  CA  PRO   153     -21.192  11.985   3.613  1.00 10.00      A   
ATOM   1072  CB  PRO   153     -21.537  12.108   2.123  1.00 10.00      A   
ATOM   1073  CG  PRO   153     -20.421  11.422   1.418  1.00 10.00      A   
ATOM   1074  CD  PRO   153     -19.198  11.675   2.249  1.00 10.00      A   
ATOM   1075  C   PRO   153     -21.970  10.825   4.232  1.00 10.00      A   
ATOM   1076  O   PRO   153     -21.490   9.689   4.275  1.00 10.00      A   
ATOM   1077  N   GLY   154     -23.172  11.125   4.713  1.00 10.00      A   
ATOM   1078  HN  GLY   154     -23.489  12.052   4.668  1.00 10.00      A   
ATOM   1079  CA  GLY   154     -24.008  10.111   5.321  1.00 10.00      A   
ATOM   1080  C   GLY   154     -23.416   9.597   6.614  1.00 10.00      A   
ATOM   1081  O   GLY   154     -22.823  10.360   7.379  1.00 10.00      A   
ATOM   1082  N   GLU   155     -23.554   8.305   6.853  1.00 10.00      A   
ATOM   1083  HN  GLU   155     -24.024   7.745   6.199  1.00 10.00      A   
ATOM   1084  CA  GLU   155     -23.025   7.692   8.059  1.00 10.00      A   
ATOM   1085  CB  GLU   155     -24.060   6.765   8.695  1.00 10.00      A   
ATOM   1086  CG  GLU   155     -25.029   7.474   9.627  1.00 10.00      A   
ATOM   1087  CD  GLU   155     -24.315   8.238  10.721  1.00 10.00      A   
ATOM   1088  OE1 GLU   155     -24.480   9.475  10.797  1.00 10.00      A   
ATOM   1089  OE2 GLU   155     -23.576   7.611  11.508  1.00 10.00      A   
ATOM   1090  C   GLU   155     -21.739   6.937   7.757  1.00 10.00      A   
ATOM   1091  O   GLU   155     -21.212   6.221   8.608  1.00 10.00      A   
ATOM   1092  N   SER   156     -21.253   7.100   6.533  1.00 10.00      A   
ATOM   1093  HN  SER   156     -21.742   7.668   5.902  1.00 10.00      A   
ATOM   1094  CA  SER   156     -20.022   6.462   6.086  1.00 10.00      A   
ATOM   1095  CB  SER   156     -19.777   6.788   4.612  1.00 10.00      A   
ATOM   1096  OG  SER   156     -20.784   6.222   3.792  1.00 10.00      A   
ATOM   1097  HG  SER   156     -20.512   5.318   3.550  1.00 10.00      A   
ATOM   1098  C   SER   156     -18.835   6.916   6.929  1.00 10.00      A   
ATOM   1099  O   SER   156     -18.210   7.939   6.654  1.00 10.00      A   
ATOM   1100  N   SER   157     -18.543   6.155   7.967  1.00 10.00      A   
ATOM   1101  HN  SER   157     -19.091   5.361   8.141  1.00 10.00      A   
ATOM   1102  CA  SER   157     -17.446   6.473   8.861  1.00 10.00      A   
ATOM   1103  CB  SER   157     -18.002   6.872  10.229  1.00 10.00      A   
ATOM   1104  OG  SER   157     -19.212   6.179  10.499  1.00 10.00      A   
ATOM   1105  HG  SER   157     -19.870   6.404   9.823  1.00 10.00      A   
ATOM   1106  C   SER   157     -16.500   5.287   8.994  1.00 10.00      A   
ATOM   1107  O   SER   157     -15.684   5.220   9.916  1.00 10.00      A   
ATOM   1108  N   HIS   158     -16.605   4.351   8.063  1.00 10.00      A   
ATOM   1109  HN  HIS   158     -17.264   4.458   7.337  1.00 10.00      A   
ATOM   1110  CA  HIS   158     -15.759   3.170   8.093  1.00 10.00      A   
ATOM   1111  CB  HIS   158     -16.581   1.907   8.331  1.00 10.00      A   
ATOM   1112  CG  HIS   158     -17.031   1.767   9.753  1.00 10.00      A   
ATOM   1113  ND1 HIS   158     -16.217   1.271  10.752  1.00 10.00      A   
ATOM   1114  HD1 HIS   158     -15.297   0.952  10.635  1.00 10.00      A   
ATOM   1115  CD2 HIS   158     -18.204   2.089  10.350  1.00 10.00      A   
ATOM   1116  CE1 HIS   158     -16.871   1.299  11.898  1.00 10.00      A   
ATOM   1117  NE2 HIS   158     -18.075   1.789  11.681  1.00 10.00      A   
ATOM   1118  HE2 HIS   158     -18.770   1.924  12.368  1.00 10.00      A   
ATOM   1119  C   HIS   158     -14.898   3.063   6.847  1.00 10.00      A   
ATOM   1120  O   HIS   158     -13.714   2.723   6.931  1.00 10.00      A   
ATOM   1121  N   ILE   159     -15.482   3.359   5.692  1.00 10.00      A   
ATOM   1122  HN  ILE   159     -16.445   3.587   5.672  1.00 10.00      A   
ATOM   1123  CA  ILE   159     -14.732   3.320   4.440  1.00 10.00      A   
ATOM   1124  CB  ILE   159     -15.677   3.254   3.213  1.00 10.00      A   
ATOM   1125  CG1 ILE   159     -14.926   2.771   1.970  1.00 10.00      A   
ATOM   1126  CG2 ILE   159     -16.333   4.604   2.943  1.00 10.00      A   
ATOM   1127  CD1 ILE   159     -15.827   2.465   0.793  1.00 10.00      A   
ATOM   1128  C   ILE   159     -13.836   4.558   4.333  1.00 10.00      A   
ATOM   1129  O   ILE   159     -12.810   4.553   3.653  1.00 10.00      A   
ATOM   1130  N   CYS   160     -14.222   5.602   5.056  1.00 10.00      A   
ATOM   1131  HN  CYS   160     -15.020   5.515   5.617  1.00 10.00      A   
ATOM   1132  CA  CYS   160     -13.509   6.874   5.044  1.00 10.00      A   
ATOM   1133  C   CYS   160     -12.211   6.835   5.853  1.00 10.00      A   
ATOM   1134  O   CYS   160     -11.422   7.778   5.814  1.00 10.00      A   
ATOM   1135  CB  CYS   160     -14.426   7.974   5.584  1.00 10.00      A   
ATOM   1136  SG  CYS   160     -14.220   9.599   4.791  1.00 10.00      A   
ATOM   1137  N   ASP   161     -11.978   5.755   6.585  1.00 10.00      A   
ATOM   1138  HN  ASP   161     -12.629   5.021   6.588  1.00 10.00      A   
ATOM   1139  CA  ASP   161     -10.771   5.653   7.396  1.00 10.00      A   
ATOM   1140  CB  ASP   161     -11.046   4.917   8.704  1.00 10.00      A   
ATOM   1141  CG  ASP   161     -10.130   5.379   9.820  1.00 10.00      A   
ATOM   1142  OD1 ASP   161      -9.081   4.736  10.043  1.00 10.00      A   
ATOM   1143  OD2 ASP   161     -10.460   6.389  10.481  1.00 10.00      A   
ATOM   1144  C   ASP   161      -9.626   4.988   6.643  1.00 10.00      A   
ATOM   1145  O   ASP   161      -8.494   5.471   6.659  1.00 10.00      A   
ATOM   1146  N   PHE   162      -9.934   3.886   5.973  1.00 10.00      A   
ATOM   1147  HN  PHE   162     -10.858   3.562   5.992  1.00 10.00      A   
ATOM   1148  CA  PHE   162      -8.937   3.137   5.219  1.00 10.00      A   
ATOM   1149  CB  PHE   162      -9.579   1.896   4.590  1.00 10.00      A   
ATOM   1150  CG  PHE   162      -8.606   0.984   3.899  1.00 10.00      A   
ATOM   1151  CD1 PHE   162      -7.874   0.060   4.623  1.00 10.00      A   
ATOM   1152  CD2 PHE   162      -8.427   1.047   2.526  1.00 10.00      A   
ATOM   1153  CE1 PHE   162      -6.981  -0.784   3.994  1.00 10.00      A   
ATOM   1154  CE2 PHE   162      -7.534   0.206   1.891  1.00 10.00      A   
ATOM   1155  CZ  PHE   162      -6.810  -0.711   2.626  1.00 10.00      A   
ATOM   1156  C   PHE   162      -8.291   3.990   4.136  1.00 10.00      A   
ATOM   1157  O   PHE   162      -7.067   4.099   4.062  1.00 10.00      A   
ATOM   1158  N   ILE   163      -9.124   4.604   3.311  1.00 10.00      A   
ATOM   1159  HN  ILE   163     -10.088   4.494   3.442  1.00 10.00      A   
ATOM   1160  CA  ILE   163      -8.652   5.436   2.212  1.00 10.00      A   
ATOM   1161  CB  ILE   163      -9.840   5.970   1.382  1.00 10.00      A   
ATOM   1162  CG1 ILE   163     -10.845   4.848   1.070  1.00 10.00      A   
ATOM   1163  CG2 ILE   163      -9.358   6.639   0.103  1.00 10.00      A   
ATOM   1164  CD1 ILE   163     -10.259   3.659   0.332  1.00 10.00      A   
ATOM   1165  C   ILE   163      -7.821   6.614   2.724  1.00 10.00      A   
ATOM   1166  O   ILE   163      -6.832   7.007   2.103  1.00 10.00      A   
ATOM   1167  N   ARG   164      -8.206   7.135   3.885  1.00 10.00      A   
ATOM   1168  HN  ARG   164      -8.969   6.736   4.352  1.00 10.00      A   
ATOM   1169  CA  ARG   164      -7.530   8.279   4.487  1.00 10.00      A   
ATOM   1170  CB  ARG   164      -8.229   8.711   5.777  1.00 10.00      A   
ATOM   1171  CG  ARG   164      -8.723  10.149   5.758  1.00 10.00      A   
ATOM   1172  CD  ARG   164      -9.740  10.405   6.861  1.00 10.00      A   
ATOM   1173  NE  ARG   164      -9.162  10.252   8.196  1.00 10.00      A   
ATOM   1174  HE  ARG   164      -8.450  10.881   8.454  1.00 10.00      A   
ATOM   1175  CZ  ARG   164      -9.552   9.331   9.077  1.00 10.00      A   
ATOM   1176  NH1 ARG   164     -10.521   8.480   8.775  1.00 10.00      A   
ATOM   1177 HH11 ARG   164     -10.990   8.522   7.844  1.00 10.00      A   
ATOM   1178 HH12 ARG   164     -10.818   7.753   9.477  1.00 10.00      A   
ATOM   1179  NH2 ARG   164      -8.968   9.267  10.263  1.00 10.00      A   
ATOM   1180 HH21 ARG   164      -9.269   8.550  10.958  1.00 10.00      A   
ATOM   1181 HH22 ARG   164      -8.202   9.943  10.507  1.00 10.00      A   
ATOM   1182  C   ARG   164      -6.039   8.040   4.728  1.00 10.00      A   
ATOM   1183  O   ARG   164      -5.223   8.931   4.495  1.00 10.00      A   
ATOM   1184  N   LYS   165      -5.668   6.851   5.193  1.00 10.00      A   
ATOM   1185  HN  LYS   165      -6.343   6.160   5.366  1.00 10.00      A   
ATOM   1186  CA  LYS   165      -4.257   6.572   5.444  1.00 10.00      A   
ATOM   1187  CB  LYS   165      -3.992   5.901   6.799  1.00 10.00      A   
ATOM   1188  CG  LYS   165      -4.552   6.677   7.979  1.00 10.00      A   
ATOM   1189  CD  LYS   165      -4.097   8.127   7.953  1.00 10.00      A   
ATOM   1190  CE  LYS   165      -5.045   9.009   8.745  1.00 10.00      A   
ATOM   1191  NZ  LYS   165      -4.834  10.455   8.464  1.00 10.00      A   
ATOM   1192  HZ1 LYS   165      -4.955  10.650   7.450  1.00 10.00      A   
ATOM   1193  HZ2 LYS   165      -3.877  10.742   8.748  1.00 10.00      A   
ATOM   1194  HZ3 LYS   165      -5.526  11.027   8.998  1.00 10.00      A   
ATOM   1195  C   LYS   165      -3.570   5.869   4.275  1.00 10.00      A   
ATOM   1196  O   LYS   165      -2.348   5.921   4.155  1.00 10.00      A   
ATOM   1197  N   THR   166      -4.349   5.223   3.405  1.00 10.00      A   
ATOM   1198  HN  THR   166      -5.317   5.186   3.556  1.00 10.00      A   
ATOM   1199  CA  THR   166      -3.777   4.571   2.226  1.00 10.00      A   
ATOM   1200  CB  THR   166      -4.836   3.796   1.400  1.00 10.00      A   
ATOM   1201  OG1 THR   166      -5.508   2.832   2.224  1.00 10.00      A   
ATOM   1202  HG1 THR   166      -6.035   3.290   2.892  1.00 10.00      A   
ATOM   1203  CG2 THR   166      -4.176   3.072   0.235  1.00 10.00      A   
ATOM   1204  C   THR   166      -3.150   5.645   1.332  1.00 10.00      A   
ATOM   1205  O   THR   166      -2.027   5.500   0.842  1.00 10.00      A   
ATOM   1206  N   LEU   167      -3.876   6.750   1.163  1.00 10.00      A   
ATOM   1207  HN  LEU   167      -4.755   6.814   1.598  1.00 10.00      A   
ATOM   1208  CA  LEU   167      -3.410   7.866   0.348  1.00 10.00      A   
ATOM   1209  CB  LEU   167      -4.573   8.789  -0.028  1.00 10.00      A   
ATOM   1210  CG  LEU   167      -5.634   8.195  -0.959  1.00 10.00      A   
ATOM   1211  CD1 LEU   167      -6.777   9.178  -1.160  1.00 10.00      A   
ATOM   1212  CD2 LEU   167      -5.022   7.804  -2.295  1.00 10.00      A   
ATOM   1213  C   LEU   167      -2.326   8.654   1.078  1.00 10.00      A   
ATOM   1214  O   LEU   167      -1.679   9.525   0.502  1.00 10.00      A   
ATOM   1215  N   ASN   168      -2.128   8.337   2.350  1.00 10.00      A   
ATOM   1216  HN  ASN   168      -2.674   7.633   2.758  1.00 10.00      A   
ATOM   1217  CA  ASN   168      -1.110   8.999   3.156  1.00 10.00      A   
ATOM   1218  CB  ASN   168      -1.602   9.184   4.597  1.00 10.00      A   
ATOM   1219  CG  ASN   168      -0.810  10.221   5.374  1.00 10.00      A   
ATOM   1220  OD1 ASN   168       0.042   9.884   6.194  1.00 10.00      A   
ATOM   1221  ND2 ASN   168      -1.085  11.490   5.120  1.00 10.00      A   
ATOM   1222 HD21 ASN   168      -1.771  11.690   4.451  1.00 10.00      A   
ATOM   1223 HD22 ASN   168      -0.591  12.179   5.615  1.00 10.00      A   
ATOM   1224  C   ASN   168       0.176   8.179   3.110  1.00 10.00      A   
ATOM   1225  O   ASN   168       1.177   8.503   3.752  1.00 10.00      A   
ATOM   1226  N   ALA   169       0.124   7.097   2.347  1.00 10.00      A   
ATOM   1227  HN  ALA   169      -0.716   6.879   1.889  1.00 10.00      A   
ATOM   1228  CA  ALA   169       1.270   6.220   2.167  1.00 10.00      A   
ATOM   1229  CB  ALA   169       0.953   4.812   2.652  1.00 10.00      A   
ATOM   1230  C   ALA   169       1.664   6.204   0.697  1.00 10.00      A   
ATOM   1231  O   ALA   169       2.840   6.307   0.353  1.00 10.00      A   
ATOM   1232  N   GLY   170       0.659   6.090  -0.164  1.00 10.00      A   
ATOM   1233  HN  GLY   170      -0.259   6.012   0.176  1.00 10.00      A   
ATOM   1234  CA  GLY   170       0.892   6.073  -1.591  1.00 10.00      A   
ATOM   1235  C   GLY   170      -0.289   6.640  -2.349  1.00 10.00      A   
ATOM   1236  O   GLY   170      -1.071   5.894  -2.940  1.00 10.00      A   
ATOM   1237  N   ALA   171      -0.422   7.962  -2.330  1.00 10.00      A   
ATOM   1238  HN  ALA   171       0.242   8.503  -1.845  1.00 10.00      A   
ATOM   1239  CA  ALA   171      -1.523   8.636  -3.013  1.00 10.00      A   
ATOM   1240  CB  ALA   171      -1.558  10.109  -2.638  1.00 10.00      A   
ATOM   1241  C   ALA   171      -1.412   8.483  -4.525  1.00 10.00      A   
ATOM   1242  O   ALA   171      -2.413   8.314  -5.220  1.00 10.00      A   
ATOM   1243  N   TYR   172      -0.188   8.535  -5.027  1.00 10.00      A   
ATOM   1244  HN  TYR   172       0.576   8.662  -4.420  1.00 10.00      A   
ATOM   1245  CA  TYR   172       0.052   8.407  -6.455  1.00 10.00      A   
ATOM   1246  CB  TYR   172       1.044   9.472  -6.931  1.00 10.00      A   
ATOM   1247  CG  TYR   172       0.516  10.883  -6.829  1.00 10.00      A   
ATOM   1248  CD1 TYR   172      -0.445  11.352  -7.716  1.00 10.00      A   
ATOM   1249  CD2 TYR   172       0.976  11.747  -5.845  1.00 10.00      A   
ATOM   1250  CE1 TYR   172      -0.932  12.641  -7.625  1.00 10.00      A   
ATOM   1251  CE2 TYR   172       0.494  13.038  -5.746  1.00 10.00      A   
ATOM   1252  CZ  TYR   172      -0.459  13.480  -6.639  1.00 10.00      A   
ATOM   1253  OH  TYR   172      -0.941  14.764  -6.546  1.00 10.00      A   
ATOM   1254  HH  TYR   172      -0.229  15.349  -6.266  1.00 10.00      A   
ATOM   1255  C   TYR   172       0.563   7.017  -6.795  1.00 10.00      A   
ATOM   1256  O   TYR   172       1.289   6.833  -7.774  1.00 10.00      A   
ATOM   1257  N   SER   173       0.179   6.038  -5.989  1.00 10.00      A   
ATOM   1258  HN  SER   173      -0.416   6.239  -5.237  1.00 10.00      A   
ATOM   1259  CA  SER   173       0.605   4.672  -6.213  1.00 10.00      A   
ATOM   1260  CB  SER   173       0.368   3.811  -4.973  1.00 10.00      A   
ATOM   1261  OG  SER   173      -0.997   3.809  -4.606  1.00 10.00      A   
ATOM   1262  HG  SER   173      -1.157   4.511  -3.956  1.00 10.00      A   
ATOM   1263  C   SER   173      -0.098   4.082  -7.429  1.00 10.00      A   
ATOM   1264  O   SER   173      -1.210   4.481  -7.774  1.00 10.00      A   
ATOM   1265  N   LYS   174       0.557   3.134  -8.070  1.00 10.00      A   
ATOM   1266  HN  LYS   174       1.432   2.851  -7.733  1.00 10.00      A   
ATOM   1267  CA  LYS   174       0.017   2.490  -9.255  1.00 10.00      A   
ATOM   1268  CB  LYS   174       1.125   1.711  -9.964  1.00 10.00      A   
ATOM   1269  CG  LYS   174       2.154   2.577 -10.676  1.00 10.00      A   
ATOM   1270  CD  LYS   174       1.631   3.080 -12.011  1.00 10.00      A   
ATOM   1271  CE  LYS   174       2.727   3.767 -12.809  1.00 10.00      A   
ATOM   1272  NZ  LYS   174       2.281   4.113 -14.185  1.00 10.00      A   
ATOM   1273  HZ1 LYS   174       1.985   3.255 -14.694  1.00 10.00      A   
ATOM   1274  HZ2 LYS   174       3.059   4.562 -14.710  1.00 10.00      A   
ATOM   1275  HZ3 LYS   174       1.481   4.773 -14.147  1.00 10.00      A   
ATOM   1276  C   LYS   174      -1.136   1.550  -8.909  1.00 10.00      A   
ATOM   1277  O   LYS   174      -2.056   1.366  -9.702  1.00 10.00      A   
ATOM   1278  N   VAL   175      -1.078   0.952  -7.728  1.00 10.00      A   
ATOM   1279  HN  VAL   175      -0.317   1.135  -7.133  1.00 10.00      A   
ATOM   1280  CA  VAL   175      -2.116   0.022  -7.296  1.00 10.00      A   
ATOM   1281  CB  VAL   175      -1.632  -0.904  -6.162  1.00 10.00      A   
ATOM   1282  CG1 VAL   175      -2.683  -1.959  -5.842  1.00 10.00      A   
ATOM   1283  CG2 VAL   175      -0.322  -1.567  -6.555  1.00 10.00      A   
ATOM   1284  C   VAL   175      -3.393   0.748  -6.876  1.00 10.00      A   
ATOM   1285  O   VAL   175      -4.499   0.274  -7.142  1.00 10.00      A   
ATOM   1286  N   VAL   176      -3.243   1.894  -6.227  1.00 10.00      A   
ATOM   1287  HN  VAL   176      -2.342   2.230  -6.041  1.00 10.00      A   
ATOM   1288  CA  VAL   176      -4.398   2.663  -5.782  1.00 10.00      A   
ATOM   1289  CB  VAL   176      -4.062   3.572  -4.581  1.00 10.00      A   
ATOM   1290  CG1 VAL   176      -5.242   4.464  -4.226  1.00 10.00      A   
ATOM   1291  CG2 VAL   176      -3.668   2.726  -3.379  1.00 10.00      A   
ATOM   1292  C   VAL   176      -5.000   3.479  -6.930  1.00 10.00      A   
ATOM   1293  O   VAL   176      -6.217   3.463  -7.136  1.00 10.00      A   
ATOM   1294  N   GLN   177      -4.147   4.169  -7.687  1.00 10.00      A   
ATOM   1295  HN  GLN   177      -3.186   4.131  -7.489  1.00 10.00      A   
ATOM   1296  CA  GLN   177      -4.608   4.981  -8.812  1.00 10.00      A   
ATOM   1297  CB  GLN   177      -3.577   6.044  -9.199  1.00 10.00      A   
ATOM   1298  CG  GLN   177      -3.512   7.212  -8.230  1.00 10.00      A   
ATOM   1299  CD  GLN   177      -2.760   8.401  -8.789  1.00 10.00      A   
ATOM   1300  OE1 GLN   177      -1.810   8.249  -9.557  1.00 10.00      A   
ATOM   1301  NE2 GLN   177      -3.189   9.597  -8.414  1.00 10.00      A   
ATOM   1302 HE21 GLN   177      -3.957   9.643  -7.803  1.00 10.00      A   
ATOM   1303 HE22 GLN   177      -2.720  10.384  -8.755  1.00 10.00      A   
ATOM   1304  C   GLN   177      -4.969   4.105 -10.006  1.00 10.00      A   
ATOM   1305  O   GLN   177      -4.234   4.037 -10.994  1.00 10.00      A   
ATOM   1306  N   GLU   178      -6.102   3.427  -9.875  1.00 10.00      A   
ATOM   1307  HN  GLU   178      -6.614   3.541  -9.048  1.00 10.00      A   
ATOM   1308  CA  GLU   178      -6.622   2.528 -10.901  1.00 10.00      A   
ATOM   1309  CB  GLU   178      -5.641   1.362 -11.142  1.00 10.00      A   
ATOM   1310  CG  GLU   178      -6.205   0.173 -11.919  1.00 10.00      A   
ATOM   1311  CD  GLU   178      -6.108   0.315 -13.431  1.00 10.00      A   
ATOM   1312  OE1 GLU   178      -5.116   0.895 -13.919  1.00 10.00      A   
ATOM   1313  OE2 GLU   178      -7.012  -0.191 -14.138  1.00 10.00      A   
ATOM   1314  C   GLU   178      -7.984   1.992 -10.463  1.00 10.00      A   
ATOM   1315  O   GLU   178      -8.885   1.805 -11.282  1.00 10.00      A   
ATOM   1316  N   ARG   179      -8.134   1.764  -9.157  1.00 10.00      A   
ATOM   1317  HN  ARG   179      -7.391   1.949  -8.547  1.00 10.00      A   
ATOM   1318  CA  ARG   179      -9.383   1.235  -8.619  1.00 10.00      A   
ATOM   1319  CB  ARG   179      -9.184  -0.186  -8.079  1.00 10.00      A   
ATOM   1320  CG  ARG   179     -10.456  -1.027  -8.063  1.00 10.00      A   
ATOM   1321  CD  ARG   179     -10.633  -1.818  -9.353  1.00 10.00      A   
ATOM   1322  NE  ARG   179     -10.302  -1.042 -10.547  1.00 10.00      A   
ATOM   1323  HE  ARG   179     -10.698  -0.144 -10.625  1.00 10.00      A   
ATOM   1324  CZ  ARG   179      -9.489  -1.465 -11.511  1.00 10.00      A   
ATOM   1325  NH1 ARG   179      -8.928  -2.669 -11.435  1.00 10.00      A   
ATOM   1326 HH11 ARG   179      -9.120  -3.295 -10.607  1.00 10.00      A   
ATOM   1327 HH12 ARG   179      -8.289  -2.998 -12.190  1.00 10.00      A   
ATOM   1328  NH2 ARG   179      -9.245  -0.680 -12.555  1.00 10.00      A   
ATOM   1329 HH21 ARG   179      -9.685   0.266 -12.614  1.00 10.00      A   
ATOM   1330 HH22 ARG   179      -8.601  -0.993 -13.316  1.00 10.00      A   
ATOM   1331  C   ARG   179      -9.988   2.136  -7.541  1.00 10.00      A   
ATOM   1332  O   ARG   179     -10.818   1.689  -6.749  1.00 10.00      A   
ATOM   1333  N   LEU   180      -9.596   3.404  -7.525  1.00 10.00      A   
ATOM   1334  HN  LEU   180      -8.972   3.724  -8.208  1.00 10.00      A   
ATOM   1335  CA  LEU   180     -10.114   4.343  -6.534  1.00 10.00      A   
ATOM   1336  CB  LEU   180      -9.141   4.510  -5.363  1.00 10.00      A   
ATOM   1337  CG  LEU   180      -9.624   5.415  -4.226  1.00 10.00      A   
ATOM   1338  CD1 LEU   180     -10.733   4.743  -3.433  1.00 10.00      A   
ATOM   1339  CD2 LEU   180      -8.470   5.809  -3.319  1.00 10.00      A   
ATOM   1340  C   LEU   180     -10.428   5.700  -7.161  1.00 10.00      A   
ATOM   1341  O   LEU   180      -9.547   6.357  -7.715  1.00 10.00      A   
ATOM   1342  N   VAL   181     -11.686   6.112  -7.048  1.00 10.00      A   
ATOM   1343  HN  VAL   181     -12.330   5.539  -6.571  1.00 10.00      A   
ATOM   1344  CA  VAL   181     -12.155   7.383  -7.602  1.00 10.00      A   
ATOM   1345  CB  VAL   181     -13.686   7.530  -7.412  1.00 10.00      A   
ATOM   1346  CG1 VAL   181     -14.177   8.894  -7.864  1.00 10.00      A   
ATOM   1347  CG2 VAL   181     -14.429   6.430  -8.149  1.00 10.00      A   
ATOM   1348  C   VAL   181     -11.454   8.576  -6.950  1.00 10.00      A   
ATOM   1349  O   VAL   181     -11.039   9.518  -7.628  1.00 10.00      A   
ATOM   1350  N   GLN   182     -11.314   8.523  -5.632  1.00 10.00      A   
ATOM   1351  HN  GLN   182     -11.659   7.741  -5.146  1.00 10.00      A   
ATOM   1352  CA  GLN   182     -10.680   9.604  -4.879  1.00 10.00      A   
ATOM   1353  CB  GLN   182     -10.760   9.346  -3.371  1.00 10.00      A   
ATOM   1354  CG  GLN   182     -12.131   9.623  -2.766  1.00 10.00      A   
ATOM   1355  CD  GLN   182     -13.209   8.687  -3.286  1.00 10.00      A   
ATOM   1356  OE1 GLN   182     -12.955   7.513  -3.557  1.00 10.00      A   
ATOM   1357  NE2 GLN   182     -14.412   9.207  -3.452  1.00 10.00      A   
ATOM   1358 HE21 GLN   182     -14.541  10.156  -3.235  1.00 10.00      A   
ATOM   1359 HE22 GLN   182     -15.125   8.625  -3.787  1.00 10.00      A   
ATOM   1360  C   GLN   182      -9.238   9.844  -5.316  1.00 10.00      A   
ATOM   1361  O   GLN   182      -8.748  10.971  -5.274  1.00 10.00      A   
ATOM   1362  N   ALA   183      -8.572   8.786  -5.754  1.00 10.00      A   
ATOM   1363  HN  ALA   183      -9.024   7.918  -5.785  1.00 10.00      A   
ATOM   1364  CA  ALA   183      -7.189   8.888  -6.202  1.00 10.00      A   
ATOM   1365  CB  ALA   183      -6.526   7.520  -6.194  1.00 10.00      A   
ATOM   1366  C   ALA   183      -7.114   9.513  -7.592  1.00 10.00      A   
ATOM   1367  O   ALA   183      -6.106  10.123  -7.958  1.00 10.00      A   
ATOM   1368  N   GLU   184      -8.194   9.368  -8.356  1.00 10.00      A   
ATOM   1369  HN  GLU   184      -8.972   8.885  -7.999  1.00 10.00      A   
ATOM   1370  CA  GLU   184      -8.257   9.906  -9.709  1.00 10.00      A   
ATOM   1371  CB  GLU   184      -9.396   9.265 -10.509  1.00 10.00      A   
ATOM   1372  CG  GLU   184      -9.227   7.766 -10.721  1.00 10.00      A   
ATOM   1373  CD  GLU   184     -10.166   7.200 -11.769  1.00 10.00      A   
ATOM   1374  OE1 GLU   184     -10.147   7.687 -12.916  1.00 10.00      A   
ATOM   1375  OE2 GLU   184     -10.919   6.248 -11.453  1.00 10.00      A   
ATOM   1376  C   GLU   184      -8.366  11.431  -9.711  1.00 10.00      A   
ATOM   1377  O   GLU   184      -7.924  12.089 -10.656  1.00 10.00      A   
ATOM   1378  N   TYR   185      -8.942  11.996  -8.651  1.00 10.00      A   
ATOM   1379  HN  TYR   185      -9.281  11.430  -7.924  1.00 10.00      A   
ATOM   1380  CA  TYR   185      -9.076  13.446  -8.558  1.00 10.00      A   
ATOM   1381  CB  TYR   185     -10.535  13.936  -8.583  1.00 10.00      A   
ATOM   1382  CG  TYR   185     -11.474  13.373  -7.530  1.00 10.00      A   
ATOM   1383  CD1 TYR   185     -11.216  13.515  -6.172  1.00 10.00      A   
ATOM   1384  CD2 TYR   185     -12.650  12.733  -7.905  1.00 10.00      A   
ATOM   1385  CE1 TYR   185     -12.100  13.035  -5.221  1.00 10.00      A   
ATOM   1386  CE2 TYR   185     -13.533  12.245  -6.962  1.00 10.00      A   
ATOM   1387  CZ  TYR   185     -13.256  12.400  -5.621  1.00 10.00      A   
ATOM   1388  OH  TYR   185     -14.147  11.935  -4.677  1.00 10.00      A   
ATOM   1389  HH  TYR   185     -14.781  11.334  -5.100  1.00 10.00      A   
ATOM   1390  C   TYR   185      -8.265  14.045  -7.407  1.00 10.00      A   
ATOM   1391  O   TYR   185      -8.623  15.081  -6.845  1.00 10.00      A   
ATOM   1392  N   TRP   186      -7.169  13.384  -7.065  1.00 10.00      A   
ATOM   1393  HN  TRP   186      -6.946  12.557  -7.537  1.00 10.00      A   
ATOM   1394  CA  TRP   186      -6.290  13.856  -6.003  1.00 10.00      A   
ATOM   1395  CB  TRP   186      -5.537  12.675  -5.380  1.00 10.00      A   
ATOM   1396  CG  TRP   186      -4.776  13.018  -4.132  1.00 10.00      A   
ATOM   1397  CD1 TRP   186      -3.444  13.309  -4.033  1.00 10.00      A   
ATOM   1398  CD2 TRP   186      -5.302  13.099  -2.799  1.00 10.00      A   
ATOM   1399  NE1 TRP   186      -3.112  13.566  -2.724  1.00 10.00      A   
ATOM   1400  HE1 TRP   186      -2.214  13.799  -2.396  1.00 10.00      A   
ATOM   1401  CE2 TRP   186      -4.234  13.446  -1.949  1.00 10.00      A   
ATOM   1402  CE3 TRP   186      -6.572  12.915  -2.241  1.00 10.00      A   
ATOM   1403  CZ2 TRP   186      -4.396  13.611  -0.575  1.00 10.00      A   
ATOM   1404  CZ3 TRP   186      -6.730  13.080  -0.876  1.00 10.00      A   
ATOM   1405  CH2 TRP   186      -5.648  13.424  -0.058  1.00 10.00      A   
ATOM   1406  C   TRP   186      -5.298  14.861  -6.585  1.00 10.00      A   
ATOM   1407  O   TRP   186      -4.664  14.588  -7.607  1.00 10.00      A   
ATOM   1408  N   HIS   187      -5.168  16.019  -5.951  1.00 10.00      A   
ATOM   1409  HN  HIS   187      -5.686  16.185  -5.129  1.00 10.00      A   
ATOM   1410  CA  HIS   187      -4.257  17.044  -6.442  1.00 10.00      A   
ATOM   1411  CB  HIS   187      -5.038  18.211  -7.063  1.00 10.00      A   
ATOM   1412  CG  HIS   187      -4.210  19.165  -7.882  1.00 10.00      A   
ATOM   1413  ND1 HIS   187      -4.760  20.184  -8.634  1.00 10.00      A   
ATOM   1414  HD1 HIS   187      -5.721  20.388  -8.711  1.00 10.00      A   
ATOM   1415  CD2 HIS   187      -2.866  19.255  -8.067  1.00 10.00      A   
ATOM   1416  CE1 HIS   187      -3.794  20.850  -9.247  1.00 10.00      A   
ATOM   1417  NE2 HIS   187      -2.638  20.305  -8.916  1.00 10.00      A   
ATOM   1418  HE2 HIS   187      -1.749  20.606  -9.240  1.00 10.00      A   
ATOM   1419  C   HIS   187      -3.337  17.551  -5.340  1.00 10.00      A   
ATOM   1420  O   HIS   187      -3.760  18.291  -4.458  1.00 10.00      A   
ATOM   1421  N   ASP   188      -2.083  17.133  -5.395  1.00 10.00      A   
ATOM   1422  HN  ASP   188      -1.819  16.502  -6.099  1.00 10.00      A   
ATOM   1423  CA  ASP   188      -1.086  17.568  -4.424  1.00 10.00      A   
ATOM   1424  CB  ASP   188      -0.082  16.440  -4.162  1.00 10.00      A   
ATOM   1425  CG  ASP   188       0.806  16.682  -2.959  1.00 10.00      A   
ATOM   1426  OD1 ASP   188       1.590  17.653  -2.979  1.00 10.00      A   
ATOM   1427  OD2 ASP   188       0.737  15.884  -2.001  1.00 10.00      A   
ATOM   1428  C   ASP   188      -0.366  18.799  -4.973  1.00 10.00      A   
ATOM   1429  O   ASP   188       0.267  18.729  -6.027  1.00 10.00      A   
ATOM   1430  N   PRO   189      -0.475  19.947  -4.281  1.00 10.00      A   
ATOM   1431  CA  PRO   189       0.152  21.206  -4.714  1.00 10.00      A   
ATOM   1432  CB  PRO   189      -0.490  22.251  -3.799  1.00 10.00      A   
ATOM   1433  CG  PRO   189      -0.857  21.493  -2.570  1.00 10.00      A   
ATOM   1434  CD  PRO   189      -1.229  20.111  -3.027  1.00 10.00      A   
ATOM   1435  C   PRO   189       1.672  21.214  -4.555  1.00 10.00      A   
ATOM   1436  O   PRO   189       2.359  22.078  -5.108  1.00 10.00      A   
ATOM   1437  N   ILE   190       2.197  20.262  -3.798  1.00 10.00      A   
ATOM   1438  HN  ILE   190       1.607  19.589  -3.385  1.00 10.00      A   
ATOM   1439  CA  ILE   190       3.633  20.168  -3.590  1.00 10.00      A   
ATOM   1440  CB  ILE   190       3.970  19.640  -2.179  1.00 10.00      A   
ATOM   1441  CG1 ILE   190       3.235  20.468  -1.120  1.00 10.00      A   
ATOM   1442  CG2 ILE   190       5.472  19.682  -1.939  1.00 10.00      A   
ATOM   1443  CD1 ILE   190       3.309  19.891   0.276  1.00 10.00      A   
ATOM   1444  C   ILE   190       4.215  19.239  -4.643  1.00 10.00      A   
ATOM   1445  O   ILE   190       5.220  19.548  -5.291  1.00 10.00      A   
ATOM   1446  N   LYS   191       3.550  18.111  -4.828  1.00 10.00      A   
ATOM   1447  HN  LYS   191       2.754  17.931  -4.270  1.00 10.00      A   
ATOM   1448  CA  LYS   191       3.957  17.127  -5.818  1.00 10.00      A   
ATOM   1449  CB  LYS   191       3.625  15.712  -5.332  1.00 10.00      A   
ATOM   1450  CG  LYS   191       4.413  15.251  -4.116  1.00 10.00      A   
ATOM   1451  CD  LYS   191       4.122  13.790  -3.801  1.00 10.00      A   
ATOM   1452  CE  LYS   191       5.000  13.275  -2.671  1.00 10.00      A   
ATOM   1453  NZ  LYS   191       4.931  11.793  -2.537  1.00 10.00      A   
ATOM   1454  HZ1 LYS   191       4.834  11.351  -3.473  1.00 10.00      A   
ATOM   1455  HZ2 LYS   191       4.123  11.519  -1.950  1.00 10.00      A   
ATOM   1456  HZ3 LYS   191       5.807  11.432  -2.092  1.00 10.00      A   
ATOM   1457  C   LYS   191       3.238  17.399  -7.136  1.00 10.00      A   
ATOM   1458  O   LYS   191       2.671  16.491  -7.747  1.00 10.00      A   
ATOM   1459  N   GLU   192       3.273  18.659  -7.562  1.00 10.00      A   
ATOM   1460  HN  GLU   192       3.748  19.323  -7.021  1.00 10.00      A   
ATOM   1461  CA  GLU   192       2.620  19.094  -8.793  1.00 10.00      A   
ATOM   1462  CB  GLU   192       2.916  20.573  -9.052  1.00 10.00      A   
ATOM   1463  CG  GLU   192       2.129  21.179 -10.205  1.00 10.00      A   
ATOM   1464  CD  GLU   192       0.724  21.579  -9.810  1.00 10.00      A   
ATOM   1465  OE1 GLU   192       0.561  22.658  -9.206  1.00 10.00      A   
ATOM   1466  OE2 GLU   192      -0.228  20.827 -10.116  1.00 10.00      A   
ATOM   1467  C   GLU   192       3.047  18.255  -9.998  1.00 10.00      A   
ATOM   1468  O   GLU   192       2.206  17.678 -10.691  1.00 10.00      A   
ATOM   1469  N   ASP   193       4.354  18.171 -10.231  1.00 10.00      A   
ATOM   1470  HN  ASP   193       4.977  18.638  -9.638  1.00 10.00      A   
ATOM   1471  CA  ASP   193       4.882  17.406 -11.360  1.00 10.00      A   
ATOM   1472  CB  ASP   193       6.383  17.626 -11.528  1.00 10.00      A   
ATOM   1473  CG  ASP   193       6.700  19.019 -12.025  1.00 10.00      A   
ATOM   1474  OD1 ASP   193       6.157  19.416 -13.078  1.00 10.00      A   
ATOM   1475  OD2 ASP   193       7.490  19.726 -11.360  1.00 10.00      A   
ATOM   1476  C   ASP   193       4.562  15.925 -11.236  1.00 10.00      A   
ATOM   1477  O   ASP   193       4.365  15.234 -12.236  1.00 10.00      A   
ATOM   1478  N   VAL   194       4.510  15.440 -10.004  1.00 10.00      A   
ATOM   1479  HN  VAL   194       4.685  16.037  -9.247  1.00 10.00      A   
ATOM   1480  CA  VAL   194       4.188  14.044  -9.754  1.00 10.00      A   
ATOM   1481  CB  VAL   194       4.391  13.669  -8.272  1.00 10.00      A   
ATOM   1482  CG1 VAL   194       4.083  12.196  -8.040  1.00 10.00      A   
ATOM   1483  CG2 VAL   194       5.811  13.993  -7.834  1.00 10.00      A   
ATOM   1484  C   VAL   194       2.737  13.800 -10.147  1.00 10.00      A   
ATOM   1485  O   VAL   194       2.413  12.803 -10.787  1.00 10.00      A   
ATOM   1486  N   TYR   195       1.880  14.741  -9.774  1.00 10.00      A   
ATOM   1487  HN  TYR   195       2.215  15.508  -9.257  1.00 10.00      A   
ATOM   1488  CA  TYR   195       0.462  14.677 -10.092  1.00 10.00      A   
ATOM   1489  CB  TYR   195      -0.264  15.856  -9.420  1.00 10.00      A   
ATOM   1490  CG  TYR   195      -1.458  16.409 -10.169  1.00 10.00      A   
ATOM   1491  CD1 TYR   195      -2.696  15.786 -10.105  1.00 10.00      A   
ATOM   1492  CD2 TYR   195      -1.345  17.566 -10.931  1.00 10.00      A   
ATOM   1493  CE1 TYR   195      -3.787  16.300 -10.779  1.00 10.00      A   
ATOM   1494  CE2 TYR   195      -2.429  18.085 -11.609  1.00 10.00      A   
ATOM   1495  CZ  TYR   195      -3.647  17.448 -11.531  1.00 10.00      A   
ATOM   1496  OH  TYR   195      -4.731  17.963 -12.200  1.00 10.00      A   
ATOM   1497  HH  TYR   195      -4.427  18.469 -12.957  1.00 10.00      A   
ATOM   1498  C   TYR   195       0.262  14.705 -11.603  1.00 10.00      A   
ATOM   1499  O   TYR   195      -0.522  13.928 -12.154  1.00 10.00      A   
ATOM   1500  N   ARG   196       1.007  15.585 -12.262  1.00 10.00      A   
ATOM   1501  HN  ARG   196       1.625  16.154 -11.751  1.00 10.00      A   
ATOM   1502  CA  ARG   196       0.934  15.748 -13.708  1.00 10.00      A   
ATOM   1503  CB  ARG   196       1.935  16.812 -14.174  1.00 10.00      A   
ATOM   1504  CG  ARG   196       1.564  18.237 -13.793  1.00 10.00      A   
ATOM   1505  CD  ARG   196       2.747  19.187 -13.955  1.00 10.00      A   
ATOM   1506  NE  ARG   196       2.324  20.589 -13.947  1.00 10.00      A   
ATOM   1507  HE  ARG   196       1.363  20.768 -14.075  1.00 10.00      A   
ATOM   1508  CZ  ARG   196       3.146  21.626 -13.763  1.00 10.00      A   
ATOM   1509  NH1 ARG   196       4.447  21.439 -13.557  1.00 10.00      A   
ATOM   1510 HH11 ARG   196       4.850  20.470 -13.532  1.00 10.00      A   
ATOM   1511 HH12 ARG   196       5.078  22.258 -13.418  1.00 10.00      A   
ATOM   1512  NH2 ARG   196       2.663  22.861 -13.789  1.00 10.00      A   
ATOM   1513 HH21 ARG   196       3.300  23.675 -13.644  1.00 10.00      A   
ATOM   1514 HH22 ARG   196       1.643  23.024 -13.953  1.00 10.00      A   
ATOM   1515  C   ARG   196       1.189  14.435 -14.448  1.00 10.00      A   
ATOM   1516  O   ARG   196       0.458  14.079 -15.377  1.00 10.00      A   
ATOM   1517  N   ASN   197       2.209  13.705 -14.017  1.00 10.00      A   
ATOM   1518  HN  ASN   197       2.736  14.022 -13.250  1.00 10.00      A   
ATOM   1519  CA  ASN   197       2.572  12.446 -14.662  1.00 10.00      A   
ATOM   1520  CB  ASN   197       4.093  12.333 -14.792  1.00 10.00      A   
ATOM   1521  CG  ASN   197       4.521  11.581 -16.041  1.00 10.00      A   
ATOM   1522  OD1 ASN   197       4.692  12.172 -17.106  1.00 10.00      A   
ATOM   1523  ND2 ASN   197       4.697  10.274 -15.920  1.00 10.00      A   
ATOM   1524 HD21 ASN   197       4.544   9.864 -15.042  1.00 10.00      A   
ATOM   1525 HD22 ASN   197       4.970   9.769 -16.717  1.00 10.00      A   
ATOM   1526  C   ASN   197       2.009  11.221 -13.941  1.00 10.00      A   
ATOM   1527  O   ASN   197       2.501  10.108 -14.124  1.00 10.00      A   
ATOM   1528  N   HIS   198       0.988  11.412 -13.119  1.00 10.00      A   
ATOM   1529  HN  HIS   198       0.635  12.320 -12.989  1.00 10.00      A   
ATOM   1530  CA  HIS   198       0.386  10.286 -12.405  1.00 10.00      A   
ATOM   1531  CB  HIS   198       0.822  10.225 -10.936  1.00 10.00      A   
ATOM   1532  CG  HIS   198       2.086   9.450 -10.699  1.00 10.00      A   
ATOM   1533  ND1 HIS   198       2.099   8.119 -10.330  1.00 10.00      A   
ATOM   1534  HD1 HIS   198       1.307   7.550 -10.189  1.00 10.00      A   
ATOM   1535  CD2 HIS   198       3.386   9.828 -10.770  1.00 10.00      A   
ATOM   1536  CE1 HIS   198       3.348   7.716 -10.184  1.00 10.00      A   
ATOM   1537  NE2 HIS   198       4.146   8.733 -10.445  1.00 10.00      A   
ATOM   1538  HE2 HIS   198       5.128   8.709 -10.404  1.00 10.00      A   
ATOM   1539  C   HIS   198      -1.133  10.275 -12.519  1.00 10.00      A   
ATOM   1540  O   HIS   198      -1.743   9.211 -12.611  1.00 10.00      A   
ATOM   1541  N   SER   199      -1.740  11.457 -12.518  1.00 10.00      A   
ATOM   1542  HN  SER   199      -1.201  12.276 -12.447  1.00 10.00      A   
ATOM   1543  CA  SER   199      -3.188  11.569 -12.618  1.00 10.00      A   
ATOM   1544  CB  SER   199      -3.628  13.029 -12.481  1.00 10.00      A   
ATOM   1545  OG  SER   199      -5.041  13.139 -12.404  1.00 10.00      A   
ATOM   1546  HG  SER   199      -5.327  12.924 -11.505  1.00 10.00      A   
ATOM   1547  C   SER   199      -3.698  10.969 -13.925  1.00 10.00      A   
ATOM   1548  O   SER   199      -3.240  11.331 -15.015  1.00 10.00      A   
ATOM   1549  N   ILE   200      -4.645  10.050 -13.810  1.00 10.00      A   
ATOM   1550  HN  ILE   200      -4.970   9.807 -12.915  1.00 10.00      A   
ATOM   1551  CA  ILE   200      -5.214   9.387 -14.972  1.00 10.00      A   
ATOM   1552  CB  ILE   200      -5.375   7.869 -14.741  1.00 10.00      A   
ATOM   1553  CG1 ILE   200      -6.103   7.599 -13.418  1.00 10.00      A   
ATOM   1554  CG2 ILE   200      -4.017   7.183 -14.759  1.00 10.00      A   
ATOM   1555  CD1 ILE   200      -6.430   6.139 -13.182  1.00 10.00      A   
ATOM   1556  C   ILE   200      -6.561   9.982 -15.361  1.00 10.00      A   
ATOM   1557  O   ILE   200      -7.255   9.444 -16.224  1.00 10.00      A   
ATOM   1558  N   PHE   201      -6.936  11.093 -14.732  1.00 10.00      A   
ATOM   1559  HN  PHE   201      -6.350  11.488 -14.053  1.00 10.00      A   
ATOM   1560  CA  PHE   201      -8.212  11.726 -15.043  1.00 10.00      A   
ATOM   1561  CB  PHE   201      -9.356  11.085 -14.253  1.00 10.00      A   
ATOM   1562  CG  PHE   201     -10.700  11.277 -14.896  1.00 10.00      A   
ATOM   1563  CD1 PHE   201     -11.077  10.505 -15.982  1.00 10.00      A   
ATOM   1564  CD2 PHE   201     -11.582  12.232 -14.421  1.00 10.00      A   
ATOM   1565  CE1 PHE   201     -12.307  10.681 -16.584  1.00 10.00      A   
ATOM   1566  CE2 PHE   201     -12.815  12.415 -15.017  1.00 10.00      A   
ATOM   1567  CZ  PHE   201     -13.177  11.639 -16.101  1.00 10.00      A   
ATOM   1568  C   PHE   201      -8.193  13.238 -14.827  1.00 10.00      A   
ATOM   1569  O   PHE   201      -8.401  14.002 -15.769  1.00 10.00      A   
ATOM   1570  N   LEU   202      -7.928  13.663 -13.595  1.00 10.00      A   
ATOM   1571  HN  LEU   202      -7.740  13.002 -12.891  1.00 10.00      A   
ATOM   1572  CA  LEU   202      -7.912  15.086 -13.252  1.00 10.00      A   
ATOM   1573  CB  LEU   202      -7.573  15.288 -11.774  1.00 10.00      A   
ATOM   1574  CG  LEU   202      -7.786  16.697 -11.213  1.00 10.00      A   
ATOM   1575  CD1 LEU   202      -9.255  17.091 -11.290  1.00 10.00      A   
ATOM   1576  CD2 LEU   202      -7.280  16.781  -9.782  1.00 10.00      A   
ATOM   1577  C   LEU   202      -6.969  15.903 -14.138  1.00 10.00      A   
ATOM   1578  O   LEU   202      -7.370  16.915 -14.716  1.00 10.00      A   
ATOM   1579  N   ALA   203      -5.727  15.449 -14.268  1.00 10.00      A   
ATOM   1580  HN  ALA   203      -5.467  14.623 -13.801  1.00 10.00      A   
ATOM   1581  CA  ALA   203      -4.737  16.156 -15.082  1.00 10.00      A   
ATOM   1582  CB  ALA   203      -3.349  15.568 -14.876  1.00 10.00      A   
ATOM   1583  C   ALA   203      -5.103  16.163 -16.567  1.00 10.00      A   
ATOM   1584  O   ALA   203      -4.562  16.952 -17.345  1.00 10.00      A   
ATOM   1585  N   ASP   204      -6.033  15.299 -16.946  1.00 10.00      A   
ATOM   1586  HN  ASP   204      -6.455  14.728 -16.269  1.00 10.00      A   
ATOM   1587  CA  ASP   204      -6.466  15.189 -18.333  1.00 10.00      A   
ATOM   1588  CB  ASP   204      -6.825  13.735 -18.651  1.00 10.00      A   
ATOM   1589  CG  ASP   204      -7.407  13.557 -20.040  1.00 10.00      A   
ATOM   1590  OD1 ASP   204      -6.683  13.804 -21.027  1.00 10.00      A   
ATOM   1591  OD2 ASP   204      -8.585  13.146 -20.154  1.00 10.00      A   
ATOM   1592  C   ASP   204      -7.660  16.096 -18.623  1.00 10.00      A   
ATOM   1593  O   ASP   204      -7.668  16.834 -19.611  1.00 10.00      A   
ATOM   1594  N   ILE   205      -8.660  16.046 -17.748  1.00 10.00      A   
ATOM   1595  HN  ILE   205      -8.588  15.446 -16.971  1.00 10.00      A   
ATOM   1596  CA  ILE   205      -9.868  16.848 -17.915  1.00 10.00      A   
ATOM   1597  CB  ILE   205     -11.053  16.302 -17.090  1.00 10.00      A   
ATOM   1598  CG1 ILE   205     -10.722  16.300 -15.593  1.00 10.00      A   
ATOM   1599  CG2 ILE   205     -11.425  14.906 -17.567  1.00 10.00      A   
ATOM   1600  CD1 ILE   205     -11.898  15.968 -14.699  1.00 10.00      A   
ATOM   1601  C   ILE   205      -9.639  18.320 -17.580  1.00 10.00      A   
ATOM   1602  O   ILE   205     -10.370  19.190 -18.052  1.00 10.00      A   
ATOM   1603  N   ASN   206      -8.630  18.597 -16.763  1.00 10.00      A   
ATOM   1604  HN  ASN   206      -8.090  17.864 -16.398  1.00 10.00      A   
ATOM   1605  CA  ASN   206      -8.318  19.971 -16.384  1.00 10.00      A   
ATOM   1606  CB  ASN   206      -7.907  20.065 -14.909  1.00 10.00      A   
ATOM   1607  CG  ASN   206      -9.084  20.322 -13.984  1.00 10.00      A   
ATOM   1608  OD1 ASN   206     -10.226  19.981 -14.298  1.00 10.00      A   
ATOM   1609  ND2 ASN   206      -8.817  20.919 -12.830  1.00 10.00      A   
ATOM   1610 HD21 ASN   206      -7.885  21.160 -12.636  1.00 10.00      A   
ATOM   1611 HD22 ASN   206      -9.563  21.095 -12.214  1.00 10.00      A   
ATOM   1612  C   ASN   206      -7.243  20.560 -17.287  1.00 10.00      A   
ATOM   1613  O   ASN   206      -6.792  21.683 -17.075  1.00 10.00      A   
ATOM   1614  N   GLN   207      -6.843  19.785 -18.301  1.00 10.00      A   
ATOM   1615  HN  GLN   207      -7.251  18.900 -18.405  1.00 10.00      A   
ATOM   1616  CA  GLN   207      -5.828  20.211 -19.269  1.00 10.00      A   
ATOM   1617  CB  GLN   207      -6.355  21.366 -20.129  1.00 10.00      A   
ATOM   1618  CG  GLN   207      -7.694  21.085 -20.793  1.00 10.00      A   
ATOM   1619  CD  GLN   207      -7.565  20.774 -22.269  1.00 10.00      A   
ATOM   1620  OE1 GLN   207      -7.366  19.623 -22.658  1.00 10.00      A   
ATOM   1621  NE2 GLN   207      -7.683  21.797 -23.101  1.00 10.00      A   
ATOM   1622 HE21 GLN   207      -7.840  22.692 -22.719  1.00 10.00      A   
ATOM   1623 HE22 GLN   207      -7.626  21.621 -24.066  1.00 10.00      A   
ATOM   1624  C   GLN   207      -4.521  20.609 -18.585  1.00 10.00      A   
ATOM   1625  O   GLN   207      -3.903  21.614 -18.940  1.00 10.00      A   
ATOM   1626  N   GLU   208      -4.105  19.815 -17.605  1.00 10.00      A   
ATOM   1627  HN  GLU   208      -4.636  19.025 -17.374  1.00 10.00      A   
ATOM   1628  CA  GLU   208      -2.879  20.086 -16.865  1.00 10.00      A   
ATOM   1629  CB  GLU   208      -3.024  19.635 -15.410  1.00 10.00      A   
ATOM   1630  CG  GLU   208      -3.830  20.590 -14.547  1.00 10.00      A   
ATOM   1631  CD  GLU   208      -3.028  21.801 -14.110  1.00 10.00      A   
ATOM   1632  OE1 GLU   208      -2.581  22.579 -14.980  1.00 10.00      A   
ATOM   1633  OE2 GLU   208      -2.840  21.985 -12.889  1.00 10.00      A   
ATOM   1634  C   GLU   208      -1.680  19.407 -17.513  1.00 10.00      A   
ATOM   1635  O   GLU   208      -0.538  19.837 -17.346  1.00 10.00      A   
ATOM   1636  N   ARG   209      -1.942  18.343 -18.252  1.00 10.00      A   
ATOM   1637  HN  ARG   209      -2.870  18.040 -18.345  1.00 10.00      A   
ATOM   1638  CA  ARG   209      -0.882  17.616 -18.929  1.00 10.00      A   
ATOM   1639  CB  ARG   209      -1.124  16.109 -18.847  1.00 10.00      A   
ATOM   1640  CG  ARG   209       0.025  15.263 -19.372  1.00 10.00      A   
ATOM   1641  CD  ARG   209      -0.031  13.854 -18.808  1.00 10.00      A   
ATOM   1642  NE  ARG   209      -1.284  13.178 -19.137  1.00 10.00      A   
ATOM   1643  HE  ARG   209      -1.561  13.180 -20.083  1.00 10.00      A   
ATOM   1644  CZ  ARG   209      -2.055  12.563 -18.242  1.00 10.00      A   
ATOM   1645  NH1 ARG   209      -1.704  12.541 -16.958  1.00 10.00      A   
ATOM   1646 HH11 ARG   209      -0.822  13.007 -16.646  1.00 10.00      A   
ATOM   1647 HH12 ARG   209      -2.309  12.055 -16.253  1.00 10.00      A   
ATOM   1648  NH2 ARG   209      -3.179  11.972 -18.634  1.00 10.00      A   
ATOM   1649 HH21 ARG   209      -3.786  11.488 -17.943  1.00 10.00      A   
ATOM   1650 HH22 ARG   209      -3.456  11.991 -19.643  1.00 10.00      A   
ATOM   1651  C   ARG   209      -0.768  18.074 -20.379  1.00 10.00      A   
ATOM   1652  O   ARG   209       0.299  18.503 -20.822  1.00 10.00      A   
ATOM   1653  N   GLY   210      -1.875  17.999 -21.106  1.00 10.00      A   
ATOM   1654  HN  GLY   210      -2.701  17.662 -20.696  1.00 10.00      A   
ATOM   1655  CA  GLY   210      -1.883  18.411 -22.494  1.00 10.00      A   
ATOM   1656  C   GLY   210      -3.058  19.312 -22.803  1.00 10.00      A   
ATOM   1657  O   GLY   210      -4.128  19.164 -22.211  1.00 10.00      A   
ATOM   1658  N   ILE   211      -2.862  20.247 -23.724  1.00 10.00      A   
ATOM   1659  HN  ILE   211      -1.991  20.308 -24.171  1.00 10.00      A   
ATOM   1660  CA  ILE   211      -3.917  21.176 -24.100  1.00 10.00      A   
ATOM   1661  CB  ILE   211      -3.358  22.569 -24.458  1.00 10.00      A   
ATOM   1662  CG1 ILE   211      -2.305  23.008 -23.440  1.00 10.00      A   
ATOM   1663  CG2 ILE   211      -4.487  23.591 -24.532  1.00 10.00      A   
ATOM   1664  CD1 ILE   211      -1.548  24.252 -23.848  1.00 10.00      A   
ATOM   1665  C   ILE   211      -4.696  20.644 -25.293  1.00 10.00      A   
ATOM   1666  O   ILE   211      -4.315  20.861 -26.442  1.00 10.00      A   
ATOM   1667  N   ASN   212      -5.768  19.926 -25.016  1.00 10.00      A   
ATOM   1668  HN  ASN   212      -6.009  19.765 -24.076  1.00 10.00      A   
ATOM   1669  CA  ASN   212      -6.601  19.375 -26.070  1.00 10.00      A   
ATOM   1670  CB  ASN   212      -7.237  18.061 -25.619  1.00 10.00      A   
ATOM   1671  CG  ASN   212      -7.761  17.226 -26.772  1.00 10.00      A   
ATOM   1672  OD1 ASN   212      -8.135  17.749 -27.824  1.00 10.00      A   
ATOM   1673  ND2 ASN   212      -7.782  15.918 -26.584  1.00 10.00      A   
ATOM   1674 HD21 ASN   212      -7.457  15.567 -25.725  1.00 10.00      A   
ATOM   1675 HD22 ASN   212      -8.122  15.351 -27.307  1.00 10.00      A   
ATOM   1676  C   ASN   212      -7.681  20.380 -26.433  1.00 10.00      A   
ATOM   1677  O   ASN   212      -8.516  20.734 -25.598  1.00 10.00      A   
ATOM   1678  N   GLU   213      -7.655  20.840 -27.676  1.00 10.00      A   
ATOM   1679  HN  GLU   213      -6.965  20.509 -28.291  1.00 10.00      A   
ATOM   1680  CA  GLU   213      -8.620  21.819 -28.157  1.00 10.00      A   
ATOM   1681  CB  GLU   213      -8.326  22.187 -29.614  1.00 10.00      A   
ATOM   1682  CG  GLU   213      -8.906  23.524 -30.046  1.00 10.00      A   
ATOM   1683  CD  GLU   213      -8.305  24.687 -29.286  1.00 10.00      A   
ATOM   1684  OE1 GLU   213      -8.856  25.068 -28.235  1.00 10.00      A   
ATOM   1685  OE2 GLU   213      -7.270  25.225 -29.732  1.00 10.00      A   
ATOM   1686  C   GLU   213     -10.053  21.307 -28.016  1.00 10.00      A   
ATOM   1687  O   GLU   213     -10.979  22.085 -27.783  1.00 10.00      A   
ATOM   1688  N   SER   214     -10.223  19.995 -28.149  1.00 10.00      A   
ATOM   1689  HN  SER   214      -9.443  19.426 -28.333  1.00 10.00      A   
ATOM   1690  CA  SER   214     -11.535  19.372 -28.037  1.00 10.00      A   
ATOM   1691  CB  SER   214     -11.423  17.865 -28.292  1.00 10.00      A   
ATOM   1692  OG  SER   214     -10.676  17.608 -29.474  1.00 10.00      A   
ATOM   1693  HG  SER   214     -10.469  16.663 -29.528  1.00 10.00      A   
ATOM   1694  C   SER   214     -12.179  19.648 -26.676  1.00 10.00      A   
ATOM   1695  O   SER   214     -13.379  19.891 -26.591  1.00 10.00      A   
ATOM   1696  N   TYR   215     -11.371  19.649 -25.621  1.00 10.00      A   
ATOM   1697  HN  TYR   215     -10.412  19.493 -25.752  1.00 10.00      A   
ATOM   1698  CA  TYR   215     -11.877  19.895 -24.273  1.00 10.00      A   
ATOM   1699  CB  TYR   215     -10.804  19.611 -23.218  1.00 10.00      A   
ATOM   1700  CG  TYR   215     -10.704  18.153 -22.822  1.00 10.00      A   
ATOM   1701  CD1 TYR   215      -9.911  17.266 -23.539  1.00 10.00      A   
ATOM   1702  CD2 TYR   215     -11.402  17.665 -21.727  1.00 10.00      A   
ATOM   1703  CE1 TYR   215      -9.820  15.934 -23.176  1.00 10.00      A   
ATOM   1704  CE2 TYR   215     -11.317  16.337 -21.356  1.00 10.00      A   
ATOM   1705  CZ  TYR   215     -10.525  15.476 -22.082  1.00 10.00      A   
ATOM   1706  OH  TYR   215     -10.443  14.150 -21.717  1.00 10.00      A   
ATOM   1707  HH  TYR   215      -9.587  13.986 -21.279  1.00 10.00      A   
ATOM   1708  C   TYR   215     -12.403  21.318 -24.129  1.00 10.00      A   
ATOM   1709  O   TYR   215     -13.482  21.537 -23.581  1.00 10.00      A   
ATOM   1710  N   LYS   216     -11.646  22.281 -24.644  1.00 10.00      A   
ATOM   1711  HN  LYS   216     -10.802  22.043 -25.085  1.00 10.00      A   
ATOM   1712  CA  LYS   216     -12.041  23.683 -24.566  1.00 10.00      A   
ATOM   1713  CB  LYS   216     -10.881  24.597 -24.980  1.00 10.00      A   
ATOM   1714  CG  LYS   216     -11.204  26.082 -24.905  1.00 10.00      A   
ATOM   1715  CD  LYS   216     -10.033  26.943 -25.354  1.00 10.00      A   
ATOM   1716  CE  LYS   216      -8.976  27.068 -24.268  1.00 10.00      A   
ATOM   1717  NZ  LYS   216      -8.158  28.302 -24.427  1.00 10.00      A   
ATOM   1718  HZ1 LYS   216      -7.265  28.213 -23.898  1.00 10.00      A   
ATOM   1719  HZ2 LYS   216      -8.675  29.132 -24.062  1.00 10.00      A   
ATOM   1720  HZ3 LYS   216      -7.937  28.459 -25.430  1.00 10.00      A   
ATOM   1721  C   LYS   216     -13.277  23.961 -25.420  1.00 10.00      A   
ATOM   1722  O   LYS   216     -14.189  24.675 -24.996  1.00 10.00      A   
ATOM   1723  N   LYS   217     -13.312  23.375 -26.613  1.00 10.00      A   
ATOM   1724  HN  LYS   217     -12.560  22.802 -26.885  1.00 10.00      A   
ATOM   1725  CA  LYS   217     -14.429  23.565 -27.535  1.00 10.00      A   
ATOM   1726  CB  LYS   217     -14.068  23.068 -28.936  1.00 10.00      A   
ATOM   1727  CG  LYS   217     -12.954  23.856 -29.607  1.00 10.00      A   
ATOM   1728  CD  LYS   217     -12.718  23.385 -31.033  1.00 10.00      A   
ATOM   1729  CE  LYS   217     -12.220  21.947 -31.078  1.00 10.00      A   
ATOM   1730  NZ  LYS   217     -12.068  21.456 -32.474  1.00 10.00      A   
ATOM   1731  HZ1 LYS   217     -11.422  22.075 -33.005  1.00 10.00      A   
ATOM   1732  HZ2 LYS   217     -12.991  21.449 -32.952  1.00 10.00      A   
ATOM   1733  HZ3 LYS   217     -11.685  20.490 -32.475  1.00 10.00      A   
ATOM   1734  C   LYS   217     -15.703  22.878 -27.046  1.00 10.00      A   
ATOM   1735  O   LYS   217     -16.810  23.258 -27.428  1.00 10.00      A   
ATOM   1736  N   ASN   218     -15.548  21.866 -26.207  1.00 10.00      A   
ATOM   1737  HN  ASN   218     -14.643  21.597 -25.939  1.00 10.00      A   
ATOM   1738  CA  ASN   218     -16.696  21.137 -25.682  1.00 10.00      A   
ATOM   1739  CB  ASN   218     -16.327  19.696 -25.329  1.00 10.00      A   
ATOM   1740  CG  ASN   218     -16.304  18.780 -26.539  1.00 10.00      A   
ATOM   1741  OD1 ASN   218     -16.957  19.046 -27.550  1.00 10.00      A   
ATOM   1742  ND2 ASN   218     -15.553  17.691 -26.446  1.00 10.00      A   
ATOM   1743 HD21 ASN   218     -15.056  17.539 -25.610  1.00 10.00      A   
ATOM   1744 HD22 ASN   218     -15.522  17.083 -27.213  1.00 10.00      A   
ATOM   1745  C   ASN   218     -17.310  21.842 -24.479  1.00 10.00      A   
ATOM   1746  O   ASN   218     -18.386  21.467 -24.011  1.00 10.00      A   
ATOM   1747  N   LEU   219     -16.635  22.875 -23.990  1.00 10.00      A   
ATOM   1748  HN  LEU   219     -15.789  23.138 -24.413  1.00 10.00      A   
ATOM   1749  CA  LEU   219     -17.120  23.629 -22.840  1.00 10.00      A   
ATOM   1750  CB  LEU   219     -15.943  24.089 -21.975  1.00 10.00      A   
ATOM   1751  CG  LEU   219     -16.277  24.520 -20.544  1.00 10.00      A   
ATOM   1752  CD1 LEU   219     -16.817  23.347 -19.739  1.00 10.00      A   
ATOM   1753  CD2 LEU   219     -15.054  25.116 -19.870  1.00 10.00      A   
ATOM   1754  C   LEU   219     -17.963  24.824 -23.292  1.00 10.00      A   
ATOM   1755  O   LEU   219     -18.161  25.784 -22.546  1.00 10.00      A   
ATOM   1756  N   ALA   221     -18.475  24.747 -24.512  1.00 10.00      A   
ATOM   1757  HN  ALA   221     -18.298  23.949 -25.049  1.00 10.00      A   
ATOM   1758  CA  ALA   221     -19.299  25.810 -25.076  1.00 10.00      A   
ATOM   1759  CB  ALA   221     -19.282  25.729 -26.594  1.00 10.00      A   
ATOM   1760  C   ALA   221     -20.732  25.735 -24.544  1.00 10.00      A   
ATOM   1761  O   ALA   221     -21.692  25.620 -25.311  1.00 10.00      A   
ATOM   1762  N   LEU   222     -20.865  25.806 -23.229  1.00 10.00      A   
ATOM   1763  HN  LEU   222     -20.060  25.914 -22.675  1.00 10.00      A   
ATOM   1764  CA  LEU   222     -22.164  25.740 -22.577  1.00 10.00      A   
ATOM   1765  CB  LEU   222     -22.037  25.050 -21.217  1.00 10.00      A   
ATOM   1766  CG  LEU   222     -21.493  23.620 -21.238  1.00 10.00      A   
ATOM   1767  CD1 LEU   222     -21.102  23.179 -19.838  1.00 10.00      A   
ATOM   1768  CD2 LEU   222     -22.514  22.665 -21.840  1.00 10.00      A   
ATOM   1769  C   LEU   222     -22.751  27.134 -22.402  1.00 10.00      A   
ATOM   1770  O   LEU   222     -22.019  28.127 -22.404  1.00 10.00      A   
ATOM   1771  N   LYS   223     -24.068  27.200 -22.244  1.00 10.00      A   
ATOM   1772  HN  LYS   223     -24.594  26.368 -22.237  1.00 10.00      A   
ATOM   1773  CA  LYS   223     -24.753  28.474 -22.070  1.00 10.00      A   
ATOM   1774  CB  LYS   223     -26.270  28.306 -22.219  1.00 10.00      A   
ATOM   1775  CG  LYS   223     -27.075  29.524 -21.786  1.00 10.00      A   
ATOM   1776  CD  LYS   223     -28.564  29.229 -21.727  1.00 10.00      A   
ATOM   1777  CE  LYS   223     -29.291  30.287 -20.908  1.00 10.00      A   
ATOM   1778  NZ  LYS   223     -30.770  30.185 -21.033  1.00 10.00      A   
ATOM   1779  HZ1 LYS   223     -31.093  29.233 -20.768  1.00 10.00      A   
ATOM   1780  HZ2 LYS   223     -31.058  30.378 -22.010  1.00 10.00      A   
ATOM   1781  HZ3 LYS   223     -31.233  30.879 -20.408  1.00 10.00      A   
ATOM   1782  C   LYS   223     -24.418  29.086 -20.715  1.00 10.00      A   
ATOM   1783  O   LYS   223     -24.015  30.247 -20.628  1.00 10.00      A   
ATOM   1784  N   LYS   224     -24.582  28.299 -19.659  1.00 10.00      A   
ATOM   1785  HN  LYS   224     -24.904  27.379 -19.787  1.00 10.00      A   
ATOM   1786  CA  LYS   224     -24.301  28.769 -18.312  1.00 10.00      A   
ATOM   1787  CB  LYS   224     -25.586  29.250 -17.634  1.00 10.00      A   
ATOM   1788  CG  LYS   224     -25.430  30.549 -16.864  1.00 10.00      A   
ATOM   1789  CD  LYS   224     -25.219  31.723 -17.807  1.00 10.00      A   
ATOM   1790  CE  LYS   224     -25.234  33.046 -17.063  1.00 10.00      A   
ATOM   1791  NZ  LYS   224     -25.244  34.203 -17.995  1.00 10.00      A   
ATOM   1792  HZ1 LYS   224     -25.973  34.068 -18.726  1.00 10.00      A   
ATOM   1793  HZ2 LYS   224     -24.316  34.300 -18.460  1.00 10.00      A   
ATOM   1794  HZ3 LYS   224     -25.453  35.080 -17.473  1.00 10.00      A   
ATOM   1795  C   LYS   224     -23.654  27.677 -17.470  1.00 10.00      A   
ATOM   1796  O   LYS   224     -24.179  26.566 -17.361  1.00 10.00      A   
ATOM   1797  N   PHE   225     -22.513  27.994 -16.880  1.00 10.00      A   
ATOM   1798  HN  PHE   225     -22.135  28.895 -17.016  1.00 10.00      A   
ATOM   1799  CA  PHE   225     -21.804  27.050 -16.034  1.00 10.00      A   
ATOM   1800  CB  PHE   225     -20.372  26.837 -16.538  1.00 10.00      A   
ATOM   1801  CG  PHE   225     -19.611  25.771 -15.796  1.00 10.00      A   
ATOM   1802  CD1 PHE   225     -19.872  24.430 -16.026  1.00 10.00      A   
ATOM   1803  CD2 PHE   225     -18.635  26.109 -14.871  1.00 10.00      A   
ATOM   1804  CE1 PHE   225     -19.177  23.445 -15.347  1.00 10.00      A   
ATOM   1805  CE2 PHE   225     -17.937  25.130 -14.190  1.00 10.00      A   
ATOM   1806  CZ  PHE   225     -18.208  23.796 -14.428  1.00 10.00      A   
ATOM   1807  C   PHE   225     -21.798  27.555 -14.598  1.00 10.00      A   
ATOM   1808  O   PHE   225     -21.129  28.538 -14.278  1.00 10.00      A   
ATOM   1809  N   VAL   226     -22.549  26.889 -13.738  1.00 10.00      A   
ATOM   1810  HN  VAL   226     -23.047  26.097 -14.044  1.00 10.00      A   
ATOM   1811  CA  VAL   226     -22.634  27.285 -12.342  1.00 10.00      A   
ATOM   1812  CB  VAL   226     -24.099  27.345 -11.859  1.00 10.00      A   
ATOM   1813  CG1 VAL   226     -24.167  27.857 -10.427  1.00 10.00      A   
ATOM   1814  CG2 VAL   226     -24.933  28.223 -12.783  1.00 10.00      A   
ATOM   1815  C   VAL   226     -21.860  26.312 -11.466  1.00 10.00      A   
ATOM   1816  O   VAL   226     -21.884  25.104 -11.705  1.00 10.00      A   
ATOM   1817  N   VAL   228     -21.830  26.070  -7.121  1.00 10.00      A   
ATOM   1818  HN  VAL   228     -21.635  25.126  -7.336  1.00 10.00      A   
ATOM   1819  CA  VAL   228     -22.344  26.400  -5.796  1.00 10.00      A   
ATOM   1820  CB  VAL   228     -23.684  25.680  -5.522  1.00 10.00      A   
ATOM   1821  CG1 VAL   228     -24.220  26.038  -4.144  1.00 10.00      A   
ATOM   1822  CG2 VAL   228     -24.705  26.019  -6.599  1.00 10.00      A   
ATOM   1823  C   VAL   228     -21.337  26.008  -4.718  1.00 10.00      A   
ATOM   1824  O   VAL   228     -20.924  24.853  -4.645  1.00 10.00      A   
ATOM   1825  N   LYS   229     -20.941  26.980  -3.903  1.00 10.00      A   
ATOM   1826  HN  LYS   229     -21.300  27.885  -4.031  1.00 10.00      A   
ATOM   1827  CA  LYS   229     -19.990  26.742  -2.822  1.00 10.00      A   
ATOM   1828  CB  LYS   229     -18.823  27.729  -2.908  1.00 10.00      A   
ATOM   1829  CG  LYS   229     -17.620  27.359  -2.052  1.00 10.00      A   
ATOM   1830  CD  LYS   229     -16.562  28.452  -2.061  1.00 10.00      A   
ATOM   1831  CE  LYS   229     -16.970  29.627  -1.187  1.00 10.00      A   
ATOM   1832  NZ  LYS   229     -15.854  30.590  -0.996  1.00 10.00      A   
ATOM   1833  HZ1 LYS   229     -16.188  31.440  -0.499  1.00 10.00      A   
ATOM   1834  HZ2 LYS   229     -15.463  30.878  -1.916  1.00 10.00      A   
ATOM   1835  HZ3 LYS   229     -15.097  30.151  -0.435  1.00 10.00      A   
ATOM   1836  C   LYS   229     -20.677  26.890  -1.472  1.00 10.00      A   
ATOM   1837  O   LYS   229     -21.547  27.747  -1.299  1.00 10.00      A   
ATOM   1838  N   PHE   230     -20.290  26.060  -0.522  1.00 10.00      A   
ATOM   1839  HN  PHE   230     -19.590  25.385  -0.727  1.00 10.00      A   
ATOM   1840  CA  PHE   230     -20.864  26.107   0.813  1.00 10.00      A   
ATOM   1841  CB  PHE   230     -21.176  24.700   1.323  1.00 10.00      A   
ATOM   1842  CG  PHE   230     -22.203  23.991   0.485  1.00 10.00      A   
ATOM   1843  CD1 PHE   230     -23.555  24.230   0.677  1.00 10.00      A   
ATOM   1844  CD2 PHE   230     -21.818  23.099  -0.503  1.00 10.00      A   
ATOM   1845  CE1 PHE   230     -24.504  23.594  -0.102  1.00 10.00      A   
ATOM   1846  CE2 PHE   230     -22.760  22.457  -1.285  1.00 10.00      A   
ATOM   1847  CZ  PHE   230     -24.106  22.706  -1.084  1.00 10.00      A   
ATOM   1848  C   PHE   230     -19.945  26.866   1.767  1.00 10.00      A   
ATOM   1849  O   PHE   230     -18.763  26.557   1.892  1.00 10.00      A   
ATOM   1850  N   LEU   231     -20.500  27.863   2.441  1.00 10.00      A   
ATOM   1851  HN  LEU   231     -21.459  28.051   2.310  1.00 10.00      A   
ATOM   1852  CA  LEU   231     -19.731  28.699   3.360  1.00 10.00      A   
ATOM   1853  CB  LEU   231     -20.478  30.003   3.656  1.00 10.00      A   
ATOM   1854  CG  LEU   231     -20.968  30.796   2.440  1.00 10.00      A   
ATOM   1855  CD1 LEU   231     -21.567  32.127   2.866  1.00 10.00      A   
ATOM   1856  CD2 LEU   231     -19.847  31.005   1.434  1.00 10.00      A   
ATOM   1857  C   LEU   231     -19.378  27.983   4.664  1.00 10.00      A   
ATOM   1858  O   LEU   231     -18.476  28.409   5.389  1.00 10.00      A   
ATOM   1859  N   ASN   232     -20.082  26.904   4.967  1.00 10.00      A   
ATOM   1860  HN  ASN   232     -20.785  26.598   4.356  1.00 10.00      A   
ATOM   1861  CA  ASN   232     -19.825  26.157   6.193  1.00 10.00      A   
ATOM   1862  CB  ASN   232     -21.026  26.227   7.142  1.00 10.00      A   
ATOM   1863  CG  ASN   232     -21.466  27.645   7.437  1.00 10.00      A   
ATOM   1864  OD1 ASN   232     -22.332  28.193   6.754  1.00 10.00      A   
ATOM   1865  ND2 ASN   232     -20.873  28.249   8.454  1.00 10.00      A   
ATOM   1866 HD21 ASN   232     -20.193  27.753   8.957  1.00 10.00      A   
ATOM   1867 HD22 ASN   232     -21.143  29.166   8.667  1.00 10.00      A   
ATOM   1868  C   ASN   232     -19.488  24.708   5.886  1.00 10.00      A   
ATOM   1869  O   ASN   232     -19.660  23.826   6.731  1.00 10.00      A   
ATOM   1870  N   ASP   233     -18.996  24.466   4.679  1.00 10.00      A   
ATOM   1871  HN  ASP   233     -18.864  25.211   4.055  1.00 10.00      A   
ATOM   1872  CA  ASP   233     -18.641  23.118   4.259  1.00 10.00      A   
ATOM   1873  CB  ASP   233     -18.221  23.085   2.789  1.00 10.00      A   
ATOM   1874  CG  ASP   233     -17.747  21.709   2.358  1.00 10.00      A   
ATOM   1875  OD1 ASP   233     -16.592  21.340   2.673  1.00 10.00      A   
ATOM   1876  OD2 ASP   233     -18.532  20.982   1.726  1.00 10.00      A   
ATOM   1877  C   ASP   233     -17.519  22.550   5.110  1.00 10.00      A   
ATOM   1878  O   ASP   233     -16.516  23.216   5.364  1.00 10.00      A   
ATOM   1879  N   SER   234     -17.710  21.330   5.570  1.00 10.00      A   
ATOM   1880  HN  SER   234     -18.559  20.871   5.374  1.00 10.00      A   
ATOM   1881  CA  SER   234     -16.708  20.646   6.364  1.00 10.00      A   
ATOM   1882  CB  SER   234     -17.192  20.510   7.810  1.00 10.00      A   
ATOM   1883  OG  SER   234     -17.901  21.670   8.219  1.00 10.00      A   
ATOM   1884  HG  SER   234     -18.151  22.183   7.439  1.00 10.00      A   
ATOM   1885  C   SER   234     -16.457  19.270   5.754  1.00 10.00      A   
ATOM   1886  O   SER   234     -16.218  18.293   6.461  1.00 10.00      A   
ATOM   1887  N   ILE   235     -16.524  19.211   4.428  1.00 10.00      A   
ATOM   1888  HN  ILE   235     -16.690  20.044   3.919  1.00 10.00      A   
ATOM   1889  CA  ILE   235     -16.340  17.964   3.695  1.00 10.00      A   
ATOM   1890  CB  ILE   235     -17.641  17.584   2.941  1.00 10.00      A   
ATOM   1891  CG1 ILE   235     -18.721  17.094   3.911  1.00 10.00      A   
ATOM   1892  CG2 ILE   235     -17.382  16.554   1.846  1.00 10.00      A   
ATOM   1893  CD1 ILE   235     -18.520  15.676   4.403  1.00 10.00      A   
ATOM   1894  C   ILE   235     -15.199  18.075   2.686  1.00 10.00      A   
ATOM   1895  O   ILE   235     -14.375  17.164   2.563  1.00 10.00      A   
ATOM   1896  N   VAL   236     -15.136  19.196   1.982  1.00 10.00      A   
ATOM   1897  HN  VAL   236     -15.785  19.922   2.163  1.00 10.00      A   
ATOM   1898  CA  VAL   236     -14.117  19.397   0.964  1.00 10.00      A   
ATOM   1899  CB  VAL   236     -14.696  20.099  -0.286  1.00 10.00      A   
ATOM   1900  CG1 VAL   236     -13.754  19.959  -1.472  1.00 10.00      A   
ATOM   1901  CG2 VAL   236     -16.070  19.549  -0.629  1.00 10.00      A   
ATOM   1902  C   VAL   236     -12.934  20.202   1.488  1.00 10.00      A   
ATOM   1903  O   VAL   236     -13.099  21.153   2.255  1.00 10.00      A   
ATOM   1904  N   ASP   237     -11.740  19.801   1.076  1.00 10.00      A   
ATOM   1905  HN  ASP   237     -11.680  19.019   0.486  1.00 10.00      A   
ATOM   1906  CA  ASP   237     -10.514  20.484   1.461  1.00 10.00      A   
ATOM   1907  CB  ASP   237      -9.783  19.732   2.580  1.00 10.00      A   
ATOM   1908  CG  ASP   237      -8.681  20.563   3.219  1.00 10.00      A   
ATOM   1909  OD1 ASP   237      -8.872  21.026   4.365  1.00 10.00      A   
ATOM   1910  OD2 ASP   237      -7.619  20.757   2.588  1.00 10.00      A   
ATOM   1911  C   ASP   237      -9.611  20.614   0.241  1.00 10.00      A   
ATOM   1912  O   ASP   237      -9.067  19.616  -0.245  1.00 10.00      A   
ATOM   1913  N   PRO   238      -9.468  21.836  -0.298  1.00 10.00      A   
ATOM   1914  CA  PRO   238     -10.132  23.028   0.232  1.00 10.00      A   
ATOM   1915  CB  PRO   238      -9.238  24.150  -0.289  1.00 10.00      A   
ATOM   1916  CG  PRO   238      -8.748  23.646  -1.604  1.00 10.00      A   
ATOM   1917  CD  PRO   238      -8.635  22.149  -1.472  1.00 10.00      A   
ATOM   1918  C   PRO   238     -11.545  23.195  -0.327  1.00 10.00      A   
ATOM   1919  O   PRO   238     -11.905  22.577  -1.332  1.00 10.00      A   
ATOM   1920  N   VAL   239     -12.328  24.053   0.314  1.00 10.00      A   
ATOM   1921  HN  VAL   239     -11.972  24.535   1.092  1.00 10.00      A   
ATOM   1922  CA  VAL   239     -13.703  24.310  -0.109  1.00 10.00      A   
ATOM   1923  CB  VAL   239     -14.474  25.117   0.960  1.00 10.00      A   
ATOM   1924  CG1 VAL   239     -15.963  25.145   0.652  1.00 10.00      A   
ATOM   1925  CG2 VAL   239     -14.228  24.546   2.349  1.00 10.00      A   
ATOM   1926  C   VAL   239     -13.720  25.086  -1.426  1.00 10.00      A   
ATOM   1927  O   VAL   239     -14.691  25.043  -2.179  1.00 10.00      A   
ATOM   1928  N   ASP   240     -12.619  25.778  -1.710  1.00 10.00      A   
ATOM   1929  HN  ASP   240     -11.874  25.764  -1.071  1.00 10.00      A   
ATOM   1930  CA  ASP   240     -12.494  26.575  -2.930  1.00 10.00      A   
ATOM   1931  CB  ASP   240     -11.167  27.329  -2.966  1.00 10.00      A   
ATOM   1932  CG  ASP   240     -11.321  28.764  -2.524  1.00 10.00      A   
ATOM   1933  OD1 ASP   240     -11.268  29.018  -1.298  1.00 10.00      A   
ATOM   1934  OD2 ASP   240     -11.508  29.645  -3.394  1.00 10.00      A   
ATOM   1935  C   ASP   240     -12.661  25.751  -4.198  1.00 10.00      A   
ATOM   1936  O   ASP   240     -12.923  26.302  -5.267  1.00 10.00      A   
ATOM   1937  N   SER   241     -12.521  24.435  -4.082  1.00 10.00      A   
ATOM   1938  HN  SER   241     -12.314  24.052  -3.203  1.00 10.00      A   
ATOM   1939  CA  SER   241     -12.665  23.548  -5.229  1.00 10.00      A   
ATOM   1940  CB  SER   241     -12.404  22.095  -4.828  1.00 10.00      A   
ATOM   1941  OG  SER   241     -11.901  21.343  -5.922  1.00 10.00      A   
ATOM   1942  HG  SER   241     -11.269  20.684  -5.593  1.00 10.00      A   
ATOM   1943  C   SER   241     -14.051  23.693  -5.862  1.00 10.00      A   
ATOM   1944  O   SER   241     -14.225  23.472  -7.065  1.00 10.00      A   
ATOM   1945  N   GLU   242     -15.031  24.087  -5.050  1.00 10.00      A   
ATOM   1946  HN  GLU   242     -14.830  24.251  -4.102  1.00 10.00      A   
ATOM   1947  CA  GLU   242     -16.398  24.278  -5.522  1.00 10.00      A   
ATOM   1948  CB  GLU   242     -17.364  24.369  -4.337  1.00 10.00      A   
ATOM   1949  CG  GLU   242     -17.208  23.241  -3.324  1.00 10.00      A   
ATOM   1950  CD  GLU   242     -18.256  23.272  -2.226  1.00 10.00      A   
ATOM   1951  OE1 GLU   242     -18.467  24.346  -1.625  1.00 10.00      A   
ATOM   1952  OE2 GLU   242     -18.865  22.213  -1.961  1.00 10.00      A   
ATOM   1953  C   GLU   242     -16.499  25.532  -6.395  1.00 10.00      A   
ATOM   1954  O   GLU   242     -17.402  25.657  -7.220  1.00 10.00      A   
ATOM   1955  N   TRP   243     -15.543  26.442  -6.225  1.00 10.00      A   
ATOM   1956  HN  TRP   243     -14.835  26.271  -5.565  1.00 10.00      A   
ATOM   1957  CA  TRP   243     -15.509  27.688  -6.991  1.00 10.00      A   
ATOM   1958  CB  TRP   243     -15.422  28.894  -6.051  1.00 10.00      A   
ATOM   1959  CG  TRP   243     -16.742  29.558  -5.794  1.00 10.00      A   
ATOM   1960  CD1 TRP   243     -17.975  28.980  -5.857  1.00 10.00      A   
ATOM   1961  CD2 TRP   243     -16.960  30.928  -5.437  1.00 10.00      A   
ATOM   1962  NE1 TRP   243     -18.946  29.900  -5.553  1.00 10.00      A   
ATOM   1963  HE1 TRP   243     -19.915  29.722  -5.527  1.00 10.00      A   
ATOM   1964  CE2 TRP   243     -18.349  31.104  -5.291  1.00 10.00      A   
ATOM   1965  CE3 TRP   243     -16.117  32.020  -5.220  1.00 10.00      A   
ATOM   1966  CZ2 TRP   243     -18.914  32.330  -4.942  1.00 10.00      A   
ATOM   1967  CZ3 TRP   243     -16.677  33.234  -4.876  1.00 10.00      A   
ATOM   1968  CH2 TRP   243     -18.063  33.380  -4.736  1.00 10.00      A   
ATOM   1969  C   TRP   243     -14.330  27.702  -7.961  1.00 10.00      A   
ATOM   1970  O   TRP   243     -13.875  28.767  -8.386  1.00 10.00      A   
ATOM   1971  N   PHE   244     -13.834  26.510  -8.286  1.00 10.00      A   
ATOM   1972  HN  PHE   244     -14.234  25.713  -7.884  1.00 10.00      A   
ATOM   1973  CA  PHE   244     -12.712  26.342  -9.215  1.00 10.00      A   
ATOM   1974  CB  PHE   244     -13.021  26.947 -10.592  1.00 10.00      A   
ATOM   1975  CG  PHE   244     -12.806  25.998 -11.740  1.00 10.00      A   
ATOM   1976  CD1 PHE   244     -11.595  25.343 -11.901  1.00 10.00      A   
ATOM   1977  CD2 PHE   244     -13.818  25.759 -12.657  1.00 10.00      A   
ATOM   1978  CE1 PHE   244     -11.397  24.468 -12.952  1.00 10.00      A   
ATOM   1979  CE2 PHE   244     -13.627  24.886 -13.711  1.00 10.00      A   
ATOM   1980  CZ  PHE   244     -12.415  24.239 -13.858  1.00 10.00      A   
ATOM   1981  C   PHE   244     -11.397  26.889  -8.654  1.00 10.00      A   
ATOM   1982  O   PHE   244     -10.459  27.170  -9.402  1.00 10.00      A   
ATOM   1983  N   GLY   245     -11.327  27.020  -7.338  1.00 10.00      A   
ATOM   1984  HN  GLY   245     -12.099  26.769  -6.785  1.00 10.00      A   
ATOM   1985  CA  GLY   245     -10.124  27.512  -6.704  1.00 10.00      A   
ATOM   1986  C   GLY   245      -9.365  26.384  -6.037  1.00 10.00      A   
ATOM   1987  O   GLY   245      -9.884  25.272  -5.920  1.00 10.00      A   
ATOM   1988  N   PHE   246      -8.148  26.658  -5.595  1.00 10.00      A   
ATOM   1989  HN  PHE   246      -7.788  27.565  -5.703  1.00 10.00      A   
ATOM   1990  CA  PHE   246      -7.330  25.644  -4.946  1.00 10.00      A   
ATOM   1991  CB  PHE   246      -6.775  24.663  -5.989  1.00 10.00      A   
ATOM   1992  CG  PHE   246      -6.559  23.266  -5.472  1.00 10.00      A   
ATOM   1993  CD1 PHE   246      -7.633  22.472  -5.107  1.00 10.00      A   
ATOM   1994  CD2 PHE   246      -5.279  22.746  -5.356  1.00 10.00      A   
ATOM   1995  CE1 PHE   246      -7.439  21.189  -4.635  1.00 10.00      A   
ATOM   1996  CE2 PHE   246      -5.077  21.464  -4.883  1.00 10.00      A   
ATOM   1997  CZ  PHE   246      -6.159  20.684  -4.523  1.00 10.00      A   
ATOM   1998  C   PHE   246      -6.184  26.300  -4.189  1.00 10.00      A   
ATOM   1999  O   PHE   246      -6.116  27.528  -4.095  1.00 10.00      A   
ATOM   2000  N   TYR   247      -5.297  25.480  -3.640  1.00 10.00      A   
ATOM   2001  HN  TYR   247      -5.412  24.514  -3.748  1.00 10.00      A   
ATOM   2002  CA  TYR   247      -4.144  25.979  -2.906  1.00 10.00      A   
ATOM   2003  CB  TYR   247      -3.568  24.890  -1.992  1.00 10.00      A   
ATOM   2004  CG  TYR   247      -4.464  24.500  -0.838  1.00 10.00      A   
ATOM   2005  CD1 TYR   247      -4.886  25.445   0.086  1.00 10.00      A   
ATOM   2006  CD2 TYR   247      -4.882  23.186  -0.670  1.00 10.00      A   
ATOM   2007  CE1 TYR   247      -5.702  25.094   1.142  1.00 10.00      A   
ATOM   2008  CE2 TYR   247      -5.698  22.825   0.386  1.00 10.00      A   
ATOM   2009  CZ  TYR   247      -6.105  23.783   1.290  1.00 10.00      A   
ATOM   2010  OH  TYR   247      -6.927  23.436   2.340  1.00 10.00      A   
ATOM   2011  HH  TYR   247      -6.976  22.466   2.409  1.00 10.00      A   
ATOM   2012  C   TYR   247      -3.080  26.427  -3.893  1.00 10.00      A   
ATOM   2013  O   TYR   247      -2.885  25.790  -4.926  1.00 10.00      A   
ATOM   2014  N   ARG   248      -2.415  27.533  -3.590  1.00 10.00      A   
ATOM   2015  HN  ARG   248      -2.637  28.018  -2.765  1.00 10.00      A   
ATOM   2016  CA  ARG   248      -1.368  28.045  -4.461  1.00 10.00      A   
ATOM   2017  CB  ARG   248      -0.847  29.387  -3.945  1.00 10.00      A   
ATOM   2018  CG  ARG   248       0.136  30.072  -4.880  1.00 10.00      A   
ATOM   2019  CD  ARG   248       0.368  31.521  -4.483  1.00 10.00      A   
ATOM   2020  NE  ARG   248       0.683  31.662  -3.061  1.00 10.00      A   
ATOM   2021  HE  ARG   248      -0.068  31.862  -2.449  1.00 10.00      A   
ATOM   2022  CZ  ARG   248       1.911  31.561  -2.549  1.00 10.00      A   
ATOM   2023  NH1 ARG   248       2.954  31.321  -3.339  1.00 10.00      A   
ATOM   2024 HH11 ARG   248       3.916  31.242  -2.934  1.00 10.00      A   
ATOM   2025 HH12 ARG   248       2.821  31.217  -4.366  1.00 10.00      A   
ATOM   2026  NH2 ARG   248       2.087  31.711  -1.245  1.00 10.00      A   
ATOM   2027 HH21 ARG   248       1.265  31.913  -0.627  1.00 10.00      A   
ATOM   2028 HH22 ARG   248       3.040  31.631  -0.829  1.00 10.00      A   
ATOM   2029  C   ARG   248      -0.235  27.028  -4.572  1.00 10.00      A   
ATOM   2030  O   ARG   248       0.343  26.629  -3.559  1.00 10.00      A   
ATOM   2031  N   SER   249       0.050  26.605  -5.804  1.00 10.00      A   
ATOM   2032  HN  SER   249      -0.467  26.963  -6.557  1.00 10.00      A   
ATOM   2033  CA  SER   249       1.096  25.621  -6.080  1.00 10.00      A   
ATOM   2034  CB  SER   249       1.356  25.521  -7.585  1.00 10.00      A   
ATOM   2035  OG  SER   249       2.119  24.368  -7.902  1.00 10.00      A   
ATOM   2036  HG  SER   249       1.526  23.670  -8.234  1.00 10.00      A   
ATOM   2037  C   SER   249       2.389  25.932  -5.331  1.00 10.00      A   
ATOM   2038  O   SER   249       2.891  27.061  -5.357  1.00 10.00      A   
ATOM   2039  N   GLY   250       2.921  24.920  -4.668  1.00 10.00      A   
ATOM   2040  HN  GLY   250       2.483  24.040  -4.703  1.00 10.00      A   
ATOM   2041  CA  GLY   250       4.134  25.085  -3.902  1.00 10.00      A   
ATOM   2042  C   GLY   250       3.873  24.919  -2.421  1.00 10.00      A   
ATOM   2043  O   GLY   250       4.761  24.532  -1.668  1.00 10.00      A   
ATOM   2044  N   GLN   251       2.642  25.202  -2.012  1.00 10.00      A   
ATOM   2045  HN  GLN   251       1.973  25.492  -2.671  1.00 10.00      A   
ATOM   2046  CA  GLN   251       2.248  25.086  -0.616  1.00 10.00      A   
ATOM   2047  CB  GLN   251       2.439  26.419   0.111  1.00 10.00      A   
ATOM   2048  CG  GLN   251       1.778  27.623  -0.545  1.00 10.00      A   
ATOM   2049  CD  GLN   251       0.359  27.849  -0.067  1.00 10.00      A   
ATOM   2050  OE1 GLN   251       0.133  28.403   1.006  1.00 10.00      A   
ATOM   2051  NE2 GLN   251      -0.610  27.422  -0.861  1.00 10.00      A   
ATOM   2052 HE21 GLN   251      -0.356  26.980  -1.704  1.00 10.00      A   
ATOM   2053 HE22 GLN   251      -1.538  27.573  -0.585  1.00 10.00      A   
ATOM   2054  C   GLN   251       0.808  24.594  -0.515  1.00 10.00      A   
ATOM   2055  O   GLN   251       0.091  24.573  -1.514  1.00 10.00      A   
ATOM   2056  N   ALA   252       0.378  24.205   0.679  1.00 10.00      A   
ATOM   2057  HN  ALA   252       0.982  24.248   1.451  1.00 10.00      A   
ATOM   2058  CA  ALA   252      -0.975  23.693   0.851  1.00 10.00      A   
ATOM   2059  CB  ALA   252      -0.945  22.185   1.034  1.00 10.00      A   
ATOM   2060  C   ALA   252      -1.740  24.356   1.996  1.00 10.00      A   
ATOM   2061  O   ALA   252      -2.428  23.678   2.758  1.00 10.00      A   
ATOM   2062  N   LYS   253      -1.645  25.673   2.116  1.00 10.00      A   
ATOM   2063  HN  LYS   253      -1.080  26.178   1.493  1.00 10.00      A   
ATOM   2064  CA  LYS   253      -2.372  26.376   3.169  1.00 10.00      A   
ATOM   2065  CB  LYS   253      -1.444  26.838   4.295  1.00 10.00      A   
ATOM   2066  CG  LYS   253      -2.188  27.311   5.534  1.00 10.00      A   
ATOM   2067  CD  LYS   253      -1.515  28.518   6.161  1.00 10.00      A   
ATOM   2068  CE  LYS   253      -2.398  29.162   7.217  1.00 10.00      A   
ATOM   2069  NZ  LYS   253      -1.802  30.415   7.755  1.00 10.00      A   
ATOM   2070  HZ1 LYS   253      -2.288  30.696   8.630  1.00 10.00      A   
ATOM   2071  HZ2 LYS   253      -1.898  31.182   7.060  1.00 10.00      A   
ATOM   2072  HZ3 LYS   253      -0.791  30.274   7.960  1.00 10.00      A   
ATOM   2073  C   LYS   253      -3.163  27.555   2.609  1.00 10.00      A   
ATOM   2074  O   LYS   253      -4.366  27.672   2.840  1.00 10.00      A   
ATOM   2075  N   GLU   254      -2.479  28.420   1.875  1.00 10.00      A   
ATOM   2076  HN  GLU   254      -1.518  28.272   1.734  1.00 10.00      A   
ATOM   2077  CA  GLU   254      -3.104  29.593   1.281  1.00 10.00      A   
ATOM   2078  CB  GLU   254      -2.032  30.623   0.927  1.00 10.00      A   
ATOM   2079  CG  GLU   254      -2.548  31.902   0.295  1.00 10.00      A   
ATOM   2080  CD  GLU   254      -1.438  32.914   0.106  1.00 10.00      A   
ATOM   2081  OE1 GLU   254      -1.492  33.989   0.739  1.00 10.00      A   
ATOM   2082  OE2 GLU   254      -0.490  32.629  -0.656  1.00 10.00      A   
ATOM   2083  C   GLU   254      -3.915  29.221   0.042  1.00 10.00      A   
ATOM   2084  O   GLU   254      -3.379  28.676  -0.931  1.00 10.00      A   
ATOM   2085  N   THR   255      -5.206  29.506   0.093  1.00 10.00      A   
ATOM   2086  HN  THR   255      -5.573  29.915   0.904  1.00 10.00      A   
ATOM   2087  CA  THR   255      -6.102  29.221  -1.012  1.00 10.00      A   
ATOM   2088  CB  THR   255      -7.511  28.879  -0.495  1.00 10.00      A   
ATOM   2089  OG1 THR   255      -7.506  28.865   0.942  1.00 10.00      A   
ATOM   2090  HG1 THR   255      -7.708  29.751   1.274  1.00 10.00      A   
ATOM   2091  CG2 THR   255      -7.938  27.515  -1.006  1.00 10.00      A   
ATOM   2092  C   THR   255      -6.198  30.423  -1.944  1.00 10.00      A   
ATOM   2093  O   THR   255      -6.307  31.564  -1.485  1.00 10.00      A   
ATOM   2094  N   ILE   256      -6.150  30.166  -3.244  1.00 10.00      A   
ATOM   2095  HN  ILE   256      -6.065  29.232  -3.548  1.00 10.00      A   
ATOM   2096  CA  ILE   256      -6.237  31.227  -4.238  1.00 10.00      A   
ATOM   2097  CB  ILE   256      -4.982  31.288  -5.141  1.00 10.00      A   
ATOM   2098  CG1 ILE   256      -4.675  29.916  -5.753  1.00 10.00      A   
ATOM   2099  CG2 ILE   256      -3.787  31.820  -4.364  1.00 10.00      A   
ATOM   2100  CD1 ILE   256      -3.642  29.954  -6.859  1.00 10.00      A   
ATOM   2101  C   ILE   256      -7.477  31.042  -5.107  1.00 10.00      A   
ATOM   2102  O   ILE   256      -7.882  29.912  -5.390  1.00 10.00      A   
ATOM   2103  N   PRO   257      -8.113  32.150  -5.516  1.00 10.00      A   
ATOM   2104  CA  PRO   257      -9.306  32.104  -6.364  1.00 10.00      A   
ATOM   2105  CB  PRO   257      -9.761  33.566  -6.425  1.00 10.00      A   
ATOM   2106  CG  PRO   257      -8.532  34.358  -6.143  1.00 10.00      A   
ATOM   2107  CD  PRO   257      -7.722  33.533  -5.184  1.00 10.00      A   
ATOM   2108  C   PRO   257      -8.973  31.597  -7.764  1.00 10.00      A   
ATOM   2109  O   PRO   257      -7.802  31.544  -8.151  1.00 10.00      A   
ATOM   2110  N   LEU   258     -10.007  31.233  -8.517  1.00 10.00      A   
ATOM   2111  HN  LEU   258     -10.912  31.296  -8.142  1.00 10.00      A   
ATOM   2112  CA  LEU   258      -9.838  30.730  -9.878  1.00 10.00      A   
ATOM   2113  CB  LEU   258     -11.203  30.481 -10.529  1.00 10.00      A   
ATOM   2114  CG  LEU   258     -11.203  30.249 -12.044  1.00 10.00      A   
ATOM   2115  CD1 LEU   258     -10.488  28.954 -12.394  1.00 10.00      A   
ATOM   2116  CD2 LEU   258     -12.622  30.246 -12.590  1.00 10.00      A   
ATOM   2117  C   LEU   258      -9.023  31.700 -10.731  1.00 10.00      A   
ATOM   2118  O   LEU   258      -8.180  31.287 -11.526  1.00 10.00      A   
ATOM   2119  N   GLN   259      -9.260  32.987 -10.528  1.00 10.00      A   
ATOM   2120  HN  GLN   259      -9.929  33.245  -9.857  1.00 10.00      A   
ATOM   2121  CA  GLN   259      -8.576  34.041 -11.274  1.00 10.00      A   
ATOM   2122  CB  GLN   259      -9.176  35.410 -10.938  1.00 10.00      A   
ATOM   2123  CG  GLN   259     -10.581  35.648 -11.480  1.00 10.00      A   
ATOM   2124  CD  GLN   259     -11.641  34.789 -10.813  1.00 10.00      A   
ATOM   2125  OE1 GLN   259     -11.495  34.370  -9.662  1.00 10.00      A   
ATOM   2126  NE2 GLN   259     -12.720  34.519 -11.531  1.00 10.00      A   
ATOM   2127 HE21 GLN   259     -12.776  34.883 -12.444  1.00 10.00      A   
ATOM   2128 HE22 GLN   259     -13.424  33.975 -11.123  1.00 10.00      A   
ATOM   2129  C   GLN   259      -7.066  34.061 -11.021  1.00 10.00      A   
ATOM   2130  O   GLN   259      -6.328  34.775 -11.702  1.00 10.00      A   
ATOM   2131  N   GLU   260      -6.604  33.295 -10.041  1.00 10.00      A   
ATOM   2132  HN  GLU   260      -7.233  32.755  -9.510  1.00 10.00      A   
ATOM   2133  CA  GLU   260      -5.182  33.246  -9.728  1.00 10.00      A   
ATOM   2134  CB  GLU   260      -4.952  33.490  -8.241  1.00 10.00      A   
ATOM   2135  CG  GLU   260      -5.180  34.925  -7.812  1.00 10.00      A   
ATOM   2136  CD  GLU   260      -4.302  35.314  -6.647  1.00 10.00      A   
ATOM   2137  OE1 GLU   260      -3.069  35.111  -6.738  1.00 10.00      A   
ATOM   2138  OE2 GLU   260      -4.837  35.830  -5.641  1.00 10.00      A   
ATOM   2139  C   GLU   260      -4.555  31.921 -10.146  1.00 10.00      A   
ATOM   2140  O   GLU   260      -3.350  31.712  -9.976  1.00 10.00      A   
ATOM   2141  N   THR   261      -5.366  31.030 -10.696  1.00 10.00      A   
ATOM   2142  HN  THR   261      -6.311  31.255 -10.824  1.00 10.00      A   
ATOM   2143  CA  THR   261      -4.874  29.730 -11.126  1.00 10.00      A   
ATOM   2144  CB  THR   261      -5.987  28.658 -11.140  1.00 10.00      A   
ATOM   2145  OG1 THR   261      -6.970  28.985 -12.130  1.00 10.00      A   
ATOM   2146  HG1 THR   261      -7.447  29.782 -11.859  1.00 10.00      A   
ATOM   2147  CG2 THR   261      -6.659  28.557  -9.778  1.00 10.00      A   
ATOM   2148  C   THR   261      -4.234  29.821 -12.507  1.00 10.00      A   
ATOM   2149  O   THR   261      -4.655  30.622 -13.348  1.00 10.00      A   
ATOM   2150  N   SER   262      -3.220  28.999 -12.734  1.00 10.00      A   
ATOM   2151  HN  SER   262      -2.924  28.396 -12.017  1.00 10.00      A   
ATOM   2152  CA  SER   262      -2.513  28.971 -14.007  1.00 10.00      A   
ATOM   2153  CB  SER   262      -1.313  28.032 -13.891  1.00 10.00      A   
ATOM   2154  OG  SER   262      -0.926  27.881 -12.531  1.00 10.00      A   
ATOM   2155  HG  SER   262       0.009  28.099 -12.441  1.00 10.00      A   
ATOM   2156  C   SER   262      -3.439  28.510 -15.135  1.00 10.00      A   
ATOM   2157  O   SER   262      -3.201  28.788 -16.311  1.00 10.00      A   
ATOM   2158  N   LEU   263      -4.499  27.806 -14.761  1.00 10.00      A   
ATOM   2159  HN  LEU   263      -4.633  27.617 -13.809  1.00 10.00      A   
ATOM   2160  CA  LEU   263      -5.470  27.308 -15.721  1.00 10.00      A   
ATOM   2161  CB  LEU   263      -6.369  26.258 -15.056  1.00 10.00      A   
ATOM   2162  CG  LEU   263      -7.412  25.576 -15.947  1.00 10.00      A   
ATOM   2163  CD1 LEU   263      -6.746  24.905 -17.138  1.00 10.00      A   
ATOM   2164  CD2 LEU   263      -8.211  24.562 -15.142  1.00 10.00      A   
ATOM   2165  C   LEU   263      -6.311  28.457 -16.271  1.00 10.00      A   
ATOM   2166  O   LEU   263      -6.778  28.410 -17.409  1.00 10.00      A   
ATOM   2167  N   TYR   264      -6.492  29.491 -15.459  1.00 10.00      A   
ATOM   2168  HN  TYR   264      -6.093  29.474 -14.563  1.00 10.00      A   
ATOM   2169  CA  TYR   264      -7.270  30.649 -15.861  1.00 10.00      A   
ATOM   2170  CB  TYR   264      -7.902  31.314 -14.636  1.00 10.00      A   
ATOM   2171  CG  TYR   264      -8.732  32.538 -14.950  1.00 10.00      A   
ATOM   2172  CD1 TYR   264     -10.064  32.418 -15.325  1.00 10.00      A   
ATOM   2173  CD2 TYR   264      -8.186  33.813 -14.872  1.00 10.00      A   
ATOM   2174  CE1 TYR   264     -10.826  33.533 -15.615  1.00 10.00      A   
ATOM   2175  CE2 TYR   264      -8.942  34.933 -15.159  1.00 10.00      A   
ATOM   2176  CZ  TYR   264     -10.260  34.786 -15.530  1.00 10.00      A   
ATOM   2177  OH  TYR   264     -11.017  35.895 -15.821  1.00 10.00      A   
ATOM   2178  HH  TYR   264     -11.882  35.803 -15.408  1.00 10.00      A   
ATOM   2179  C   TYR   264      -6.409  31.653 -16.619  1.00 10.00      A   
ATOM   2180  O   TYR   264      -6.815  32.163 -17.662  1.00 10.00      A   
ATOM   2181  N   THR   265      -5.220  31.925 -16.095  1.00 10.00      A   
ATOM   2182  HN  THR   265      -4.943  31.474 -15.265  1.00 10.00      A   
ATOM   2183  CA  THR   265      -4.313  32.881 -16.717  1.00 10.00      A   
ATOM   2184  CB  THR   265      -3.058  33.100 -15.854  1.00 10.00      A   
ATOM   2185  OG1 THR   265      -2.536  31.832 -15.438  1.00 10.00      A   
ATOM   2186  HG1 THR   265      -1.579  31.892 -15.367  1.00 10.00      A   
ATOM   2187  CG2 THR   265      -3.403  33.922 -14.622  1.00 10.00      A   
ATOM   2188  C   THR   265      -3.907  32.437 -18.122  1.00 10.00      A   
ATOM   2189  O   THR   265      -4.060  33.185 -19.093  1.00 10.00      A   
ATOM   2190  N   GLN   266      -3.402  31.215 -18.226  1.00 10.00      A   
ATOM   2191  HN  GLN   266      -3.304  30.670 -17.414  1.00 10.00      A   
ATOM   2192  CA  GLN   266      -2.980  30.664 -19.508  1.00 10.00      A   
ATOM   2193  CB  GLN   266      -2.096  29.435 -19.291  1.00 10.00      A   
ATOM   2194  CG  GLN   266      -0.818  29.719 -18.518  1.00 10.00      A   
ATOM   2195  CD  GLN   266      -0.235  28.476 -17.878  1.00 10.00      A   
ATOM   2196  OE1 GLN   266      -0.416  27.365 -18.373  1.00 10.00      A   
ATOM   2197  NE2 GLN   266       0.468  28.651 -16.771  1.00 10.00      A   
ATOM   2198 HE21 GLN   266       0.572  29.569 -16.429  1.00 10.00      A   
ATOM   2199 HE22 GLN   266       0.860  27.861 -16.338  1.00 10.00      A   
ATOM   2200  C   GLN   266      -4.196  30.291 -20.350  1.00 10.00      A   
ATOM   2201  O   GLN   266      -4.121  30.225 -21.575  1.00 10.00      A   
ATOM   2202  N   ASP   267      -5.311  30.060 -19.664  1.00 10.00      A   
ATOM   2203  HN  ASP   267      -5.281  30.147 -18.689  1.00 10.00      A   
ATOM   2204  CA  ASP   267      -6.578  29.692 -20.295  1.00 10.00      A   
ATOM   2205  CB  ASP   267      -7.182  30.836 -21.113  1.00 10.00      A   
ATOM   2206  CG  ASP   267      -8.586  30.510 -21.580  1.00 10.00      A   
ATOM   2207  OD1 ASP   267      -9.465  30.308 -20.713  1.00 10.00      A   
ATOM   2208  OD2 ASP   267      -8.812  30.438 -22.810  1.00 10.00      A   
ATOM   2209  C   ASP   267      -6.467  28.422 -21.131  1.00 10.00      A   
ATOM   2210  O   ASP   267      -6.344  28.472 -22.356  1.00 10.00      A   
ATOM   2211  N   ARG   268      -6.521  27.280 -20.463  1.00 10.00      A   
ATOM   2212  HN  ARG   268      -6.628  27.298 -19.486  1.00 10.00      A   
ATOM   2213  CA  ARG   268      -6.425  26.000 -21.147  1.00 10.00      A   
ATOM   2214  CB  ARG   268      -5.398  25.090 -20.467  1.00 10.00      A   
ATOM   2215  CG  ARG   268      -3.952  25.425 -20.804  1.00 10.00      A   
ATOM   2216  CD  ARG   268      -2.984  24.515 -20.065  1.00 10.00      A   
ATOM   2217  NE  ARG   268      -2.320  25.204 -18.958  1.00 10.00      A   
ATOM   2218  HE  ARG   268      -1.866  26.055 -19.164  1.00 10.00      A   
ATOM   2219  CZ  ARG   268      -2.280  24.749 -17.705  1.00 10.00      A   
ATOM   2220  NH1 ARG   268      -2.863  23.603 -17.382  1.00 10.00      A   
ATOM   2221 HH11 ARG   268      -3.355  23.037 -18.111  1.00 10.00      A   
ATOM   2222 HH12 ARG   268      -2.827  23.250 -16.389  1.00 10.00      A   
ATOM   2223  NH2 ARG   268      -1.635  25.443 -16.778  1.00 10.00      A   
ATOM   2224 HH21 ARG   268      -1.600  25.098 -15.793  1.00 10.00      A   
ATOM   2225 HH22 ARG   268      -1.152  26.335 -17.034  1.00 10.00      A   
ATOM   2226  C   ARG   268      -7.784  25.310 -21.245  1.00 10.00      A   
ATOM   2227  O   ARG   268      -7.906  24.256 -21.861  1.00 10.00      A   
ATOM   2228  N   LEU   269      -8.807  25.909 -20.644  1.00 10.00      A   
ATOM   2229  HN  LEU   269      -8.654  26.745 -20.158  1.00 10.00      A   
ATOM   2230  CA  LEU   269     -10.151  25.333 -20.677  1.00 10.00      A   
ATOM   2231  CB  LEU   269     -10.573  24.857 -19.286  1.00 10.00      A   
ATOM   2232  CG  LEU   269     -10.248  23.401 -18.954  1.00 10.00      A   
ATOM   2233  CD1 LEU   269     -10.617  23.087 -17.514  1.00 10.00      A   
ATOM   2234  CD2 LEU   269     -10.970  22.463 -19.909  1.00 10.00      A   
ATOM   2235  C   LEU   269     -11.188  26.302 -21.240  1.00 10.00      A   
ATOM   2236  O   LEU   269     -12.275  25.893 -21.642  1.00 10.00      A   
ATOM   2237  N   GLY   270     -10.854  27.581 -21.265  1.00 10.00      A   
ATOM   2238  HN  GLY   270      -9.980  27.858 -20.925  1.00 10.00      A   
ATOM   2239  CA  GLY   270     -11.778  28.575 -21.778  1.00 10.00      A   
ATOM   2240  C   GLY   270     -12.513  29.277 -20.657  1.00 10.00      A   
ATOM   2241  O   GLY   270     -13.553  29.897 -20.871  1.00 10.00      A   
ATOM   2242  N   LEU   271     -11.955  29.184 -19.456  1.00 10.00      A   
ATOM   2243  HN  LEU   271     -11.117  28.689 -19.362  1.00 10.00      A   
ATOM   2244  CA  LEU   271     -12.545  29.799 -18.275  1.00 10.00      A   
ATOM   2245  CB  LEU   271     -11.955  29.176 -17.008  1.00 10.00      A   
ATOM   2246  CG  LEU   271     -12.037  27.651 -16.904  1.00 10.00      A   
ATOM   2247  CD1 LEU   271     -11.142  27.146 -15.786  1.00 10.00      A   
ATOM   2248  CD2 LEU   271     -13.475  27.199 -16.687  1.00 10.00      A   
ATOM   2249  C   LEU   271     -12.317  31.306 -18.268  1.00 10.00      A   
ATOM   2250  O   LEU   271     -13.026  32.045 -17.583  1.00 10.00      A   
ATOM   2251  N   LYS   272     -11.336  31.763 -19.042  1.00 10.00      A   
ATOM   2252  HN  LYS   272     -10.812  31.130 -19.587  1.00 10.00      A   
ATOM   2253  CA  LYS   272     -11.027  33.186 -19.111  1.00 10.00      A   
ATOM   2254  CB  LYS   272      -9.650  33.417 -19.735  1.00 10.00      A   
ATOM   2255  CG  LYS   272      -9.040  34.768 -19.402  1.00 10.00      A   
ATOM   2256  CD  LYS   272      -7.567  34.817 -19.773  1.00 10.00      A   
ATOM   2257  CE  LYS   272      -6.966  36.174 -19.455  1.00 10.00      A   
ATOM   2258  NZ  LYS   272      -5.511  36.219 -19.747  1.00 10.00      A   
ATOM   2259  HZ1 LYS   272      -5.175  37.200 -19.713  1.00 10.00      A   
ATOM   2260  HZ2 LYS   272      -5.320  35.830 -20.694  1.00 10.00      A   
ATOM   2261  HZ3 LYS   272      -4.986  35.662 -19.042  1.00 10.00      A   
ATOM   2262  C   LYS   272     -12.107  33.937 -19.881  1.00 10.00      A   
ATOM   2263  O   LYS   272     -12.207  35.161 -19.802  1.00 10.00      A   
ATOM   2264  N   GLU   273     -12.945  33.186 -20.589  1.00 10.00      A   
ATOM   2265  HN  GLU   273     -12.838  32.212 -20.577  1.00 10.00      A   
ATOM   2266  CA  GLU   273     -14.029  33.767 -21.369  1.00 10.00      A   
ATOM   2267  CB  GLU   273     -14.379  32.878 -22.561  1.00 10.00      A   
ATOM   2268  CG  GLU   273     -13.273  32.792 -23.596  1.00 10.00      A   
ATOM   2269  CD  GLU   273     -13.700  32.085 -24.863  1.00 10.00      A   
ATOM   2270  OE1 GLU   273     -13.313  30.911 -25.053  1.00 10.00      A   
ATOM   2271  OE2 GLU   273     -14.417  32.703 -25.685  1.00 10.00      A   
ATOM   2272  C   GLU   273     -15.257  34.023 -20.497  1.00 10.00      A   
ATOM   2273  O   GLU   273     -16.361  34.247 -20.996  1.00 10.00      A   
ATOM   2274  N   ASP   275     -15.047  33.999 -19.185  1.00 10.00      A   
ATOM   2275  HN  ASP   275     -14.145  33.797 -18.853  1.00 10.00      A   
ATOM   2276  CA  ASP   275     -16.114  34.249 -18.222  1.00 10.00      A   
ATOM   2277  CB  ASP   275     -15.610  33.993 -16.797  1.00 10.00      A   
ATOM   2278  CG  ASP   275     -16.526  34.550 -15.724  1.00 10.00      A   
ATOM   2279  OD1 ASP   275     -17.712  34.161 -15.675  1.00 10.00      A   
ATOM   2280  OD2 ASP   275     -16.057  35.376 -14.911  1.00 10.00      A   
ATOM   2281  C   ASP   275     -16.628  35.678 -18.357  1.00 10.00      A   
ATOM   2282  O   ASP   275     -17.754  35.990 -17.971  1.00 10.00      A   
ATOM   2283  N   ASN   276     -15.803  36.537 -18.945  1.00 10.00      A   
ATOM   2284  HN  ASN   276     -14.927  36.221 -19.252  1.00 10.00      A   
ATOM   2285  CA  ASN   276     -16.165  37.935 -19.152  1.00 10.00      A   
ATOM   2286  CB  ASN   276     -15.003  38.716 -19.775  1.00 10.00      A   
ATOM   2287  CG  ASN   276     -13.769  38.753 -18.897  1.00 10.00      A   
ATOM   2288  OD1 ASN   276     -13.690  39.540 -17.951  1.00 10.00      A   
ATOM   2289  ND2 ASN   276     -12.792  37.913 -19.206  1.00 10.00      A   
ATOM   2290 HD21 ASN   276     -12.915  37.314 -19.979  1.00 10.00      A   
ATOM   2291 HD22 ASN   276     -11.977  37.927 -18.656  1.00 10.00      A   
ATOM   2292  C   ASN   276     -17.401  38.046 -20.038  1.00 10.00      A   
ATOM   2293  O   ASN   276     -18.088  39.067 -20.038  1.00 10.00      A   
ATOM   2294  N   ALA   277     -17.690  36.978 -20.779  1.00 10.00      A   
ATOM   2295  HN  ALA   277     -17.103  36.189 -20.730  1.00 10.00      A   
ATOM   2296  CA  ALA   277     -18.847  36.944 -21.661  1.00 10.00      A   
ATOM   2297  CB  ALA   277     -18.603  35.999 -22.828  1.00 10.00      A   
ATOM   2298  C   ALA   277     -20.112  36.550 -20.899  1.00 10.00      A   
ATOM   2299  O   ALA   277     -21.183  36.411 -21.489  1.00 10.00      A   
ATOM   2300  N   GLY   278     -19.979  36.353 -19.591  1.00 10.00      A   
ATOM   2301  HN  GLY   278     -19.090  36.449 -19.179  1.00 10.00      A   
ATOM   2302  CA  GLY   278     -21.119  35.995 -18.765  1.00 10.00      A   
ATOM   2303  C   GLY   278     -21.522  34.542 -18.913  1.00 10.00      A   
ATOM   2304  O   GLY   278     -22.707  34.234 -19.059  1.00 10.00      A   
ATOM   2305  N   GLN   279     -20.545  33.646 -18.866  1.00 10.00      A   
ATOM   2306  HN  GLN   279     -19.624  33.951 -18.729  1.00 10.00      A   
ATOM   2307  CA  GLN   279     -20.815  32.218 -19.007  1.00 10.00      A   
ATOM   2308  CB  GLN   279     -19.848  31.562 -19.999  1.00 10.00      A   
ATOM   2309  CG  GLN   279     -20.222  31.746 -21.463  1.00 10.00      A   
ATOM   2310  CD  GLN   279     -19.240  31.069 -22.402  1.00 10.00      A   
ATOM   2311  OE1 GLN   279     -18.253  31.669 -22.828  1.00 10.00      A   
ATOM   2312  NE2 GLN   279     -19.504  29.816 -22.737  1.00 10.00      A   
ATOM   2313 HE21 GLN   279     -20.313  29.393 -22.369  1.00 10.00      A   
ATOM   2314 HE22 GLN   279     -18.878  29.357 -23.338  1.00 10.00      A   
ATOM   2315  C   GLN   279     -20.771  31.488 -17.668  1.00 10.00      A   
ATOM   2316  O   GLN   279     -21.568  30.580 -17.425  1.00 10.00      A   
ATOM   2317  N   LEU   280     -19.854  31.885 -16.793  1.00 10.00      A   
ATOM   2318  HN  LEU   280     -19.264  32.636 -17.013  1.00 10.00      A   
ATOM   2319  CA  LEU   280     -19.722  31.235 -15.495  1.00 10.00      A   
ATOM   2320  CB  LEU   280     -18.249  31.111 -15.087  1.00 10.00      A   
ATOM   2321  CG  LEU   280     -17.280  30.586 -16.153  1.00 10.00      A   
ATOM   2322  CD1 LEU   280     -15.869  30.506 -15.594  1.00 10.00      A   
ATOM   2323  CD2 LEU   280     -17.725  29.228 -16.669  1.00 10.00      A   
ATOM   2324  C   LEU   280     -20.495  31.994 -14.426  1.00 10.00      A   
ATOM   2325  O   LEU   280     -20.613  33.218 -14.484  1.00 10.00      A   
ATOM   2326  N   VAL   281     -21.042  31.261 -13.469  1.00 10.00      A   
ATOM   2327  HN  VAL   281     -20.940  30.283 -13.501  1.00 10.00      A   
ATOM   2328  CA  VAL   281     -21.796  31.858 -12.374  1.00 10.00      A   
ATOM   2329  CB  VAL   281     -23.308  31.556 -12.480  1.00 10.00      A   
ATOM   2330  CG1 VAL   281     -24.076  32.268 -11.375  1.00 10.00      A   
ATOM   2331  CG2 VAL   281     -23.848  31.959 -13.844  1.00 10.00      A   
ATOM   2332  C   VAL   281     -21.279  31.331 -11.038  1.00 10.00      A   
ATOM   2333  O   VAL   281     -21.234  30.119 -10.818  1.00 10.00      A   
ATOM   2334  N   PHE   282     -20.881  32.238 -10.159  1.00 10.00      A   
ATOM   2335  HN  PHE   282     -20.937  33.189 -10.394  1.00 10.00      A   
ATOM   2336  CA  PHE   282     -20.369  31.858  -8.850  1.00 10.00      A   
ATOM   2337  CB  PHE   282     -19.099  32.646  -8.515  1.00 10.00      A   
ATOM   2338  CG  PHE   282     -17.866  32.164  -9.228  1.00 10.00      A   
ATOM   2339  CD1 PHE   282     -16.948  33.067  -9.735  1.00 10.00      A   
ATOM   2340  CD2 PHE   282     -17.621  30.810  -9.389  1.00 10.00      A   
ATOM   2341  CE1 PHE   282     -15.811  32.632 -10.388  1.00 10.00      A   
ATOM   2342  CE2 PHE   282     -16.487  30.367 -10.044  1.00 10.00      A   
ATOM   2343  CZ  PHE   282     -15.580  31.280 -10.544  1.00 10.00      A   
ATOM   2344  C   PHE   282     -21.423  32.067  -7.765  1.00 10.00      A   
ATOM   2345  O   PHE   282     -21.679  33.196  -7.342  1.00 10.00      A   
ATOM   2346  N   LEU   283     -22.031  30.975  -7.324  1.00 10.00      A   
ATOM   2347  HN  LEU   283     -21.779  30.105  -7.700  1.00 10.00      A   
ATOM   2348  CA  LEU   283     -23.053  31.030  -6.284  1.00 10.00      A   
ATOM   2349  CB  LEU   283     -24.317  30.282  -6.724  1.00 10.00      A   
ATOM   2350  CG  LEU   283     -25.082  30.870  -7.913  1.00 10.00      A   
ATOM   2351  CD1 LEU   283     -26.334  30.052  -8.202  1.00 10.00      A   
ATOM   2352  CD2 LEU   283     -25.438  32.327  -7.657  1.00 10.00      A   
ATOM   2353  C   LEU   283     -22.520  30.425  -4.993  1.00 10.00      A   
ATOM   2354  O   LEU   283     -21.659  29.543  -5.023  1.00 10.00      A   
ATOM   2355  N   ALA   284     -23.026  30.894  -3.865  1.00 10.00      A   
ATOM   2356  HN  ALA   284     -23.719  31.591  -3.901  1.00 10.00      A   
ATOM   2357  CA  ALA   284     -22.589  30.394  -2.569  1.00 10.00      A   
ATOM   2358  CB  ALA   284     -21.341  31.132  -2.110  1.00 10.00      A   
ATOM   2359  C   ALA   284     -23.694  30.530  -1.531  1.00 10.00      A   
ATOM   2360  O   ALA   284     -24.466  31.490  -1.556  1.00 10.00      A   
ATOM   2361  N   THR   285     -23.764  29.569  -0.622  1.00 10.00      A   
ATOM   2362  HN  THR   285     -23.114  28.831  -0.653  1.00 10.00      A   
ATOM   2363  CA  THR   285     -24.767  29.581   0.430  1.00 10.00      A   
ATOM   2364  CB  THR   285     -26.032  28.787   0.028  1.00 10.00      A   
ATOM   2365  OG1 THR   285     -27.137  29.157   0.867  1.00 10.00      A   
ATOM   2366  HG1 THR   285     -27.821  29.564   0.325  1.00 10.00      A   
ATOM   2367  CG2 THR   285     -25.803  27.284   0.114  1.00 10.00      A   
ATOM   2368  C   THR   285     -24.177  29.032   1.729  1.00 10.00      A   
ATOM   2369  O   THR   285     -23.094  28.438   1.728  1.00 10.00      A   
ATOM   2370  N   GLU   286     -24.884  29.240   2.828  1.00 10.00      A   
ATOM   2371  HN  GLU   286     -25.747  29.700   2.759  1.00 10.00      A   
ATOM   2372  CA  GLU   286     -24.430  28.779   4.132  1.00 10.00      A   
ATOM   2373  CB  GLU   286     -24.922  29.726   5.226  1.00 10.00      A   
ATOM   2374  CG  GLU   286     -24.315  31.119   5.143  1.00 10.00      A   
ATOM   2375  CD  GLU   286     -24.814  32.046   6.229  1.00 10.00      A   
ATOM   2376  OE1 GLU   286     -25.547  33.008   5.909  1.00 10.00      A   
ATOM   2377  OE2 GLU   286     -24.476  31.820   7.411  1.00 10.00      A   
ATOM   2378  C   GLU   286     -24.893  27.351   4.394  1.00 10.00      A   
ATOM   2379  O   GLU   286     -25.837  26.871   3.763  1.00 10.00      A   
ATOM   2380  N   GLY   287     -24.229  26.679   5.322  1.00 10.00      A   
ATOM   2381  HN  GLY   287     -23.494  27.121   5.802  1.00 10.00      A   
ATOM   2382  CA  GLY   287     -24.577  25.311   5.641  1.00 10.00      A   
ATOM   2383  C   GLY   287     -23.477  24.350   5.242  1.00 10.00      A   
ATOM   2384  O   GLY   287     -22.468  24.762   4.665  1.00 10.00      A   
ATOM   2385  N   ASP   288     -23.662  23.074   5.555  1.00 10.00      A   
ATOM   2386  HN  ASP   288     -24.484  22.810   6.019  1.00 10.00      A   
ATOM   2387  CA  ASP   288     -22.680  22.050   5.219  1.00 10.00      A   
ATOM   2388  CB  ASP   288     -22.749  20.888   6.227  1.00 10.00      A   
ATOM   2389  CG  ASP   288     -21.700  19.808   6.004  1.00 10.00      A   
ATOM   2390  OD1 ASP   288     -22.067  18.610   5.992  1.00 10.00      A   
ATOM   2391  OD2 ASP   288     -20.507  20.146   5.822  1.00 10.00      A   
ATOM   2392  C   ASP   288     -22.899  21.555   3.788  1.00 10.00      A   
ATOM   2393  O   ASP   288     -23.858  21.955   3.124  1.00 10.00      A   
ATOM   2394  N   HIS   289     -22.003  20.702   3.321  1.00 10.00      A   
ATOM   2395  HN  HIS   289     -21.260  20.434   3.907  1.00 10.00      A   
ATOM   2396  CA  HIS   289     -22.072  20.149   1.976  1.00 10.00      A   
ATOM   2397  CB  HIS   289     -20.961  19.117   1.781  1.00 10.00      A   
ATOM   2398  CG  HIS   289     -20.547  18.922   0.357  1.00 10.00      A   
ATOM   2399  ND1 HIS   289     -19.615  19.717  -0.271  1.00 10.00      A   
ATOM   2400  HD1 HIS   289     -19.125  20.476   0.149  1.00 10.00      A   
ATOM   2401  CD2 HIS   289     -20.935  18.008  -0.562  1.00 10.00      A   
ATOM   2402  CE1 HIS   289     -19.448  19.305  -1.511  1.00 10.00      A   
ATOM   2403  NE2 HIS   289     -20.238  18.268  -1.712  1.00 10.00      A   
ATOM   2404  HE2 HIS   289     -20.305  17.757  -2.550  1.00 10.00      A   
ATOM   2405  C   HIS   289     -23.426  19.504   1.689  1.00 10.00      A   
ATOM   2406  O   HIS   289     -23.882  18.631   2.432  1.00 10.00      A   
ATOM   2407  N   LEU   290     -24.053  19.954   0.605  1.00 10.00      A   
ATOM   2408  HN  LEU   290     -23.631  20.671   0.086  1.00 10.00      A   
ATOM   2409  CA  LEU   290     -25.348  19.439   0.157  1.00 10.00      A   
ATOM   2410  CB  LEU   290     -25.327  17.918  -0.043  1.00 10.00      A   
ATOM   2411  CG  LEU   290     -24.331  17.388  -1.080  1.00 10.00      A   
ATOM   2412  CD1 LEU   290     -24.404  15.872  -1.170  1.00 10.00      A   
ATOM   2413  CD2 LEU   290     -24.577  18.021  -2.441  1.00 10.00      A   
ATOM   2414  C   LEU   290     -26.517  19.872   1.043  1.00 10.00      A   
ATOM   2415  O   LEU   290     -27.590  19.268   1.003  1.00 10.00      A   
ATOM   2416  N   GLN   291     -26.319  20.923   1.829  1.00 10.00      A   
ATOM   2417  HN  GLN   291     -25.444  21.370   1.830  1.00 10.00      A   
ATOM   2418  CA  GLN   291     -27.377  21.430   2.694  1.00 10.00      A   
ATOM   2419  CB  GLN   291     -26.894  21.582   4.136  1.00 10.00      A   
ATOM   2420  CG  GLN   291     -26.676  20.268   4.866  1.00 10.00      A   
ATOM   2421  CD  GLN   291     -26.483  20.461   6.357  1.00 10.00      A   
ATOM   2422  OE1 GLN   291     -25.986  21.497   6.805  1.00 10.00      A   
ATOM   2423  NE2 GLN   291     -26.877  19.466   7.135  1.00 10.00      A   
ATOM   2424 HE21 GLN   291     -27.268  18.671   6.709  1.00 10.00      A   
ATOM   2425 HE22 GLN   291     -26.758  19.560   8.103  1.00 10.00      A   
ATOM   2426  C   GLN   291     -27.889  22.764   2.174  1.00 10.00      A   
ATOM   2427  O   GLN   291     -27.177  23.765   2.211  1.00 10.00      A   
ATOM   2428  N   LEU   292     -29.120  22.769   1.684  1.00 10.00      A   
ATOM   2429  HN  LEU   292     -29.641  21.939   1.690  1.00 10.00      A   
ATOM   2430  CA  LEU   292     -29.725  23.979   1.150  1.00 10.00      A   
ATOM   2431  CB  LEU   292     -29.360  24.174  -0.330  1.00 10.00      A   
ATOM   2432  CG  LEU   292     -29.485  22.947  -1.242  1.00 10.00      A   
ATOM   2433  CD1 LEU   292     -30.893  22.827  -1.812  1.00 10.00      A   
ATOM   2434  CD2 LEU   292     -28.452  23.002  -2.357  1.00 10.00      A   
ATOM   2435  C   LEU   292     -31.237  23.966   1.337  1.00 10.00      A   
ATOM   2436  O   LEU   292     -31.842  22.908   1.534  1.00 10.00      A   
ATOM   2437  N   SER   293     -31.835  25.142   1.282  1.00 10.00      A   
ATOM   2438  HN  SER   293     -31.295  25.946   1.140  1.00 10.00      A   
ATOM   2439  CA  SER   293     -33.269  25.287   1.435  1.00 10.00      A   
ATOM   2440  CB  SER   293     -33.560  26.425   2.413  1.00 10.00      A   
ATOM   2441  OG  SER   293     -32.490  27.357   2.424  1.00 10.00      A   
ATOM   2442  HG  SER   293     -32.154  27.445   3.324  1.00 10.00      A   
ATOM   2443  C   SER   293     -33.916  25.581   0.087  1.00 10.00      A   
ATOM   2444  O   SER   293     -33.260  26.089  -0.827  1.00 10.00      A   
ATOM   2445  N   GLU   294     -35.198  25.268  -0.030  1.00 10.00      A   
ATOM   2446  HN  GLU   294     -35.666  24.873   0.738  1.00 10.00      A   
ATOM   2447  CA  GLU   294     -35.936  25.499  -1.264  1.00 10.00      A   
ATOM   2448  CB  GLU   294     -37.335  24.898  -1.170  1.00 10.00      A   
ATOM   2449  CG  GLU   294     -37.349  23.396  -0.951  1.00 10.00      A   
ATOM   2450  CD  GLU   294     -38.749  22.826  -0.972  1.00 10.00      A   
ATOM   2451  OE1 GLU   294     -39.285  22.523   0.114  1.00 10.00      A   
ATOM   2452  OE2 GLU   294     -39.324  22.692  -2.076  1.00 10.00      A   
ATOM   2453  C   GLU   294     -36.025  26.990  -1.572  1.00 10.00      A   
ATOM   2454  O   GLU   294     -36.079  27.388  -2.736  1.00 10.00      A   
ATOM   2455  N   GLU   295     -36.027  27.808  -0.520  1.00 10.00      A   
ATOM   2456  HN  GLU   295     -35.996  27.422   0.382  1.00 10.00      A   
ATOM   2457  CA  GLU   295     -36.092  29.260  -0.669  1.00 10.00      A   
ATOM   2458  CB  GLU   295     -36.164  29.935   0.701  1.00 10.00      A   
ATOM   2459  CG  GLU   295     -37.157  29.290   1.650  1.00 10.00      A   
ATOM   2460  CD  GLU   295     -37.338  30.073   2.932  1.00 10.00      A   
ATOM   2461  OE1 GLU   295     -38.489  30.187   3.403  1.00 10.00      A   
ATOM   2462  OE2 GLU   295     -36.335  30.582   3.474  1.00 10.00      A   
ATOM   2463  C   GLU   295     -34.875  29.767  -1.431  1.00 10.00      A   
ATOM   2464  O   GLU   295     -34.949  30.751  -2.165  1.00 10.00      A   
ATOM   2465  N   TRP   296     -33.757  29.080  -1.255  1.00 10.00      A   
ATOM   2466  HN  TRP   296     -33.761  28.308  -0.651  1.00 10.00      A   
ATOM   2467  CA  TRP   296     -32.527  29.442  -1.934  1.00 10.00      A   
ATOM   2468  CB  TRP   296     -31.321  29.012  -1.090  1.00 10.00      A   
ATOM   2469  CG  TRP   296     -30.006  29.520  -1.599  1.00 10.00      A   
ATOM   2470  CD1 TRP   296     -29.397  30.691  -1.259  1.00 10.00      A   
ATOM   2471  CD2 TRP   296     -29.136  28.873  -2.539  1.00 10.00      A   
ATOM   2472  NE1 TRP   296     -28.203  30.816  -1.926  1.00 10.00      A   
ATOM   2473  HE1 TRP   296     -27.580  31.577  -1.848  1.00 10.00      A   
ATOM   2474  CE2 TRP   296     -28.021  29.714  -2.720  1.00 10.00      A   
ATOM   2475  CE3 TRP   296     -29.192  27.666  -3.245  1.00 10.00      A   
ATOM   2476  CZ2 TRP   296     -26.973  29.388  -3.576  1.00 10.00      A   
ATOM   2477  CZ3 TRP   296     -28.151  27.345  -4.094  1.00 10.00      A   
ATOM   2478  CH2 TRP   296     -27.056  28.203  -4.253  1.00 10.00      A   
ATOM   2479  C   TRP   296     -32.480  28.754  -3.292  1.00 10.00      A   
ATOM   2480  O   TRP   296     -32.047  29.336  -4.285  1.00 10.00      A   
ATOM   2481  N   PHE   297     -32.951  27.514  -3.318  1.00 10.00      A   
ATOM   2482  HN  PHE   297     -33.300  27.125  -2.485  1.00 10.00      A   
ATOM   2483  CA  PHE   297     -32.970  26.701  -4.529  1.00 10.00      A   
ATOM   2484  CB  PHE   297     -33.478  25.295  -4.193  1.00 10.00      A   
ATOM   2485  CG  PHE   297     -33.285  24.276  -5.282  1.00 10.00      A   
ATOM   2486  CD1 PHE   297     -32.100  23.567  -5.381  1.00 10.00      A   
ATOM   2487  CD2 PHE   297     -34.291  24.018  -6.198  1.00 10.00      A   
ATOM   2488  CE1 PHE   297     -31.921  22.621  -6.371  1.00 10.00      A   
ATOM   2489  CE2 PHE   297     -34.117  23.075  -7.193  1.00 10.00      A   
ATOM   2490  CZ  PHE   297     -32.931  22.375  -7.279  1.00 10.00      A   
ATOM   2491  C   PHE   297     -33.838  27.328  -5.620  1.00 10.00      A   
ATOM   2492  O   PHE   297     -33.391  27.507  -6.754  1.00 10.00      A   
ATOM   2493  N   TYR   298     -35.068  27.682  -5.268  1.00 10.00      A   
ATOM   2494  HN  TYR   298     -35.364  27.533  -4.340  1.00 10.00      A   
ATOM   2495  CA  TYR   298     -36.001  28.270  -6.224  1.00 10.00      A   
ATOM   2496  CB  TYR   298     -37.433  28.300  -5.658  1.00 10.00      A   
ATOM   2497  CG  TYR   298     -37.912  29.671  -5.219  1.00 10.00      A   
ATOM   2498  CD1 TYR   298     -37.606  30.165  -3.959  1.00 10.00      A   
ATOM   2499  CD2 TYR   298     -38.660  30.474  -6.072  1.00 10.00      A   
ATOM   2500  CE1 TYR   298     -38.027  31.419  -3.562  1.00 10.00      A   
ATOM   2501  CE2 TYR   298     -39.088  31.728  -5.683  1.00 10.00      A   
ATOM   2502  CZ  TYR   298     -38.768  32.196  -4.427  1.00 10.00      A   
ATOM   2503  OH  TYR   298     -39.179  33.449  -4.038  1.00 10.00      A   
ATOM   2504  HH  TYR   298     -39.967  33.695  -4.539  1.00 10.00      A   
ATOM   2505  C   TYR   298     -35.565  29.657  -6.698  1.00 10.00      A   
ATOM   2506  O   TYR   298     -35.954  30.104  -7.775  1.00 10.00      A   
ATOM   2507  N   ALA   299     -34.748  30.328  -5.903  1.00 10.00      A   
ATOM   2508  HN  ALA   299     -34.448  29.918  -5.067  1.00 10.00      A   
ATOM   2509  CA  ALA   299     -34.290  31.666  -6.245  1.00 10.00      A   
ATOM   2510  CB  ALA   299     -34.356  32.572  -5.025  1.00 10.00      A   
ATOM   2511  C   ALA   299     -32.885  31.665  -6.835  1.00 10.00      A   
ATOM   2512  O   ALA   299     -32.299  32.724  -7.042  1.00 10.00      A   
ATOM   2513  N   HIS   300     -32.341  30.486  -7.112  1.00 10.00      A   
ATOM   2514  HN  HIS   300     -32.850  29.666  -6.935  1.00 10.00      A   
ATOM   2515  CA  HIS   300     -30.994  30.402  -7.675  1.00 10.00      A   
ATOM   2516  CB  HIS   300     -29.938  30.231  -6.577  1.00 10.00      A   
ATOM   2517  CG  HIS   300     -29.619  31.495  -5.838  1.00 10.00      A   
ATOM   2518  ND1 HIS   300     -30.109  31.776  -4.579  1.00 10.00      A   
ATOM   2519  HD1 HIS   300     -30.700  31.196  -4.049  1.00 10.00      A   
ATOM   2520  CD2 HIS   300     -28.855  32.558  -6.187  1.00 10.00      A   
ATOM   2521  CE1 HIS   300     -29.662  32.956  -4.190  1.00 10.00      A   
ATOM   2522  NE2 HIS   300     -28.901  33.448  -5.146  1.00 10.00      A   
ATOM   2523  HE2 HIS   300     -28.446  34.321  -5.118  1.00 10.00      A   
ATOM   2524  C   HIS   300     -30.853  29.309  -8.726  1.00 10.00      A   
ATOM   2525  O   HIS   300     -30.460  29.581  -9.857  1.00 10.00      A   
ATOM   2526  N   ILE   301     -31.183  28.079  -8.354  1.00 10.00      A   
ATOM   2527  HN  ILE   301     -31.524  27.926  -7.447  1.00 10.00      A   
ATOM   2528  CA  ILE   301     -31.065  26.947  -9.270  1.00 10.00      A   
ATOM   2529  CB  ILE   301     -30.976  25.603  -8.515  1.00 10.00      A   
ATOM   2530  CG1 ILE   301     -29.911  25.667  -7.411  1.00 10.00      A   
ATOM   2531  CG2 ILE   301     -30.684  24.458  -9.479  1.00 10.00      A   
ATOM   2532  CD1 ILE   301     -28.508  25.943  -7.912  1.00 10.00      A   
ATOM   2533  C   ILE   301     -32.225  26.904 -10.264  1.00 10.00      A   
ATOM   2534  O   ILE   301     -32.014  26.748 -11.466  1.00 10.00      A   
ATOM   2535  N   ILE   302     -33.444  27.058  -9.752  1.00 10.00      A   
ATOM   2536  HN  ILE   302     -33.539  27.185  -8.783  1.00 10.00      A   
ATOM   2537  CA  ILE   302     -34.651  27.035 -10.586  1.00 10.00      A   
ATOM   2538  CB  ILE   302     -35.939  27.303  -9.767  1.00 10.00      A   
ATOM   2539  CG1 ILE   302     -36.222  26.136  -8.815  1.00 10.00      A   
ATOM   2540  CG2 ILE   302     -37.135  27.560 -10.676  1.00 10.00      A   
ATOM   2541  CD1 ILE   302     -36.502  24.819  -9.510  1.00 10.00      A   
ATOM   2542  C   ILE   302     -34.569  27.972 -11.806  1.00 10.00      A   
ATOM   2543  O   ILE   302     -34.831  27.540 -12.927  1.00 10.00      A   
ATOM   2544  N   PRO   303     -34.200  29.259 -11.616  1.00 10.00      A   
ATOM   2545  CA  PRO   303     -34.085  30.224 -12.723  1.00 10.00      A   
ATOM   2546  CB  PRO   303     -33.499  31.469 -12.052  1.00 10.00      A   
ATOM   2547  CG  PRO   303     -33.920  31.360 -10.632  1.00 10.00      A   
ATOM   2548  CD  PRO   303     -33.907  29.895 -10.316  1.00 10.00      A   
ATOM   2549  C   PRO   303     -33.159  29.755 -13.855  1.00 10.00      A   
ATOM   2550  O   PRO   303     -33.270  30.231 -14.986  1.00 10.00      A   
ATOM   2551  N   PHE   304     -32.247  28.834 -13.559  1.00 10.00      A   
ATOM   2552  HN  PHE   304     -32.196  28.481 -12.642  1.00 10.00      A   
ATOM   2553  CA  PHE   304     -31.324  28.330 -14.572  1.00 10.00      A   
ATOM   2554  CB  PHE   304     -29.932  28.090 -13.985  1.00 10.00      A   
ATOM   2555  CG  PHE   304     -29.156  29.352 -13.730  1.00 10.00      A   
ATOM   2556  CD1 PHE   304     -28.908  30.250 -14.757  1.00 10.00      A   
ATOM   2557  CD2 PHE   304     -28.672  29.638 -12.463  1.00 10.00      A   
ATOM   2558  CE1 PHE   304     -28.194  31.410 -14.526  1.00 10.00      A   
ATOM   2559  CE2 PHE   304     -27.958  30.795 -12.224  1.00 10.00      A   
ATOM   2560  CZ  PHE   304     -27.718  31.682 -13.257  1.00 10.00      A   
ATOM   2561  C   PHE   304     -31.855  27.065 -15.238  1.00 10.00      A   
ATOM   2562  O   PHE   304     -31.333  26.622 -16.263  1.00 10.00      A   
ATOM   2563  N   LEU   305     -32.903  26.496 -14.660  1.00 10.00      A   
ATOM   2564  HN  LEU   305     -33.282  26.902 -13.849  1.00 10.00      A   
ATOM   2565  CA  LEU   305     -33.509  25.286 -15.199  1.00 10.00      A   
ATOM   2566  CB  LEU   305     -34.106  24.436 -14.072  1.00 10.00      A   
ATOM   2567  CG  LEU   305     -33.169  24.089 -12.913  1.00 10.00      A   
ATOM   2568  CD1 LEU   305     -33.928  23.382 -11.803  1.00 10.00      A   
ATOM   2569  CD2 LEU   305     -32.000  23.242 -13.392  1.00 10.00      A   
ATOM   2570  C   LEU   305     -34.585  25.635 -16.223  1.00 10.00      A   
ATOM   2571  O   LEU   305     -34.898  24.838 -17.108  1.00 10.00      A   
ATOM   2572  N   GLY   306     -35.143  26.831 -16.094  1.00 10.00      A   
ATOM   2573  HN  GLY   306     -34.847  27.423 -15.374  1.00 10.00      A   
ATOM   2574  CA  GLY   306     -36.174  27.273 -17.010  1.00 10.00      A   
ATOM   2575  C   GLY   306     -35.589  27.869 -18.272  1.00 10.00      A   
ATOM   2576  O   GLY   306     -36.236  27.776 -19.338  1.00 10.00      A   
ATOM   2577  OXT GLY   306     -34.474  28.433 -18.204  1.00 10.00      A   
ATOM   2578  N   PRO    30     -43.401 -24.237  27.378  1.00 10.00      B   
ATOM   2579  HT1 PRO    30     -44.030 -23.553  26.920  1.00 10.00      B   
ATOM   2580  HT2 PRO    30     -43.507 -24.013  28.396  1.00 10.00      B   
ATOM   2581  CA  PRO    30     -42.030 -23.793  27.037  1.00 10.00      B   
ATOM   2582  CB  PRO    30     -41.236 -24.978  26.509  1.00 10.00      B   
ATOM   2583  CG  PRO    30     -42.079 -26.142  26.889  1.00 10.00      B   
ATOM   2584  CD  PRO    30     -43.503 -25.643  26.939  1.00 10.00      B   
ATOM   2585  C   PRO    30     -42.075 -22.678  26.000  1.00 10.00      B   
ATOM   2586  O   PRO    30     -43.149 -22.317  25.518  1.00 10.00      B   
ATOM   2587  N   ALA    31     -40.912 -22.139  25.660  1.00 10.00      B   
ATOM   2588  HN  ALA    31     -40.087 -22.477  26.074  1.00 10.00      B   
ATOM   2589  CA  ALA    31     -40.817 -21.065  24.683  1.00 10.00      B   
ATOM   2590  CB  ALA    31     -40.839 -19.713  25.385  1.00 10.00      B   
ATOM   2591  C   ALA    31     -39.541 -21.217  23.864  1.00 10.00      B   
ATOM   2592  O   ALA    31     -38.525 -21.691  24.376  1.00 10.00      B   
ATOM   2593  N   PRO    32     -39.578 -20.835  22.582  1.00 10.00      B   
ATOM   2594  CA  PRO    32     -38.414 -20.930  21.701  1.00 10.00      B   
ATOM   2595  CB  PRO    32     -38.991 -20.642  20.313  1.00 10.00      B   
ATOM   2596  CG  PRO    32     -40.199 -19.810  20.573  1.00 10.00      B   
ATOM   2597  CD  PRO    32     -40.756 -20.279  21.889  1.00 10.00      B   
ATOM   2598  C   PRO    32     -37.360 -19.889  22.060  1.00 10.00      B   
ATOM   2599  O   PRO    32     -37.684 -18.798  22.536  1.00 10.00      B   
ATOM   2600  N   LEU    33     -36.101 -20.234  21.850  1.00 10.00      B   
ATOM   2601  HN  LEU    33     -35.902 -21.122  21.489  1.00 10.00      B   
ATOM   2602  CA  LEU    33     -35.006 -19.324  22.144  1.00 10.00      B   
ATOM   2603  CB  LEU    33     -33.698 -20.100  22.326  1.00 10.00      B   
ATOM   2604  CG  LEU    33     -33.627 -21.032  23.538  1.00 10.00      B   
ATOM   2605  CD1 LEU    33     -32.339 -21.838  23.510  1.00 10.00      B   
ATOM   2606  CD2 LEU    33     -33.739 -20.241  24.833  1.00 10.00      B   
ATOM   2607  C   LEU    33     -34.854 -18.298  21.025  1.00 10.00      B   
ATOM   2608  O   LEU    33     -35.083 -18.614  19.856  1.00 10.00      B   
ATOM   2609  N   PRO    34     -34.496 -17.051  21.373  1.00 10.00      B   
ATOM   2610  CA  PRO    34     -34.301 -15.980  20.387  1.00 10.00      B   
ATOM   2611  CB  PRO    34     -33.928 -14.763  21.241  1.00 10.00      B   
ATOM   2612  CG  PRO    34     -34.405 -15.094  22.615  1.00 10.00      B   
ATOM   2613  CD  PRO    34     -34.268 -16.581  22.748  1.00 10.00      B   
ATOM   2614  C   PRO    34     -33.163 -16.320  19.432  1.00 10.00      B   
ATOM   2615  O   PRO    34     -32.176 -16.939  19.830  1.00 10.00      B   
ATOM   2616  N   LEU    35     -33.293 -15.908  18.182  1.00 10.00      B   
ATOM   2617  HN  LEU    35     -34.086 -15.383  17.931  1.00 10.00      B   
ATOM   2618  CA  LEU    35     -32.283 -16.194  17.177  1.00 10.00      B   
ATOM   2619  CB  LEU    35     -32.908 -16.956  16.005  1.00 10.00      B   
ATOM   2620  CG  LEU    35     -31.960 -17.373  14.878  1.00 10.00      B   
ATOM   2621  CD1 LEU    35     -30.918 -18.358  15.383  1.00 10.00      B   
ATOM   2622  CD2 LEU    35     -32.743 -17.969  13.719  1.00 10.00      B   
ATOM   2623  C   LEU    35     -31.610 -14.918  16.681  1.00 10.00      B   
ATOM   2624  O   LEU    35     -32.261 -14.037  16.122  1.00 10.00      B   
ATOM   2625  N   VAL    36     -30.309 -14.823  16.902  1.00 10.00      B   
ATOM   2626  HN  VAL    36     -29.849 -15.560  17.365  1.00 10.00      B   
ATOM   2627  CA  VAL    36     -29.533 -13.667  16.467  1.00 10.00      B   
ATOM   2628  CB  VAL    36     -28.561 -13.189  17.568  1.00 10.00      B   
ATOM   2629  CG1 VAL    36     -27.832 -11.927  17.131  1.00 10.00      B   
ATOM   2630  CG2 VAL    36     -29.302 -12.947  18.875  1.00 10.00      B   
ATOM   2631  C   VAL    36     -28.743 -14.039  15.217  1.00 10.00      B   
ATOM   2632  O   VAL    36     -27.949 -14.979  15.236  1.00 10.00      B   
ATOM   2633  N   ILE    37     -28.965 -13.309  14.132  1.00 10.00      B   
ATOM   2634  HN  ILE    37     -29.598 -12.559  14.178  1.00 10.00      B   
ATOM   2635  CA  ILE    37     -28.286 -13.594  12.873  1.00 10.00      B   
ATOM   2636  CB  ILE    37     -29.296 -13.875  11.737  1.00 10.00      B   
ATOM   2637  CG1 ILE    37     -30.289 -14.964  12.157  1.00 10.00      B   
ATOM   2638  CG2 ILE    37     -28.572 -14.278  10.457  1.00 10.00      B   
ATOM   2639  CD1 ILE    37     -31.405 -15.202  11.160  1.00 10.00      B   
ATOM   2640  C   ILE    37     -27.354 -12.461  12.448  1.00 10.00      B   
ATOM   2641  O   ILE    37     -27.743 -11.290  12.421  1.00 10.00      B   
ATOM   2642  N   TRP    38     -26.119 -12.825  12.121  1.00 10.00      B   
ATOM   2643  HN  TRP    38     -25.872 -13.770  12.186  1.00 10.00      B   
ATOM   2644  CA  TRP    38     -25.121 -11.869  11.664  1.00 10.00      B   
ATOM   2645  CB  TRP    38     -23.770 -12.153  12.334  1.00 10.00      B   
ATOM   2646  CG  TRP    38     -22.861 -10.960  12.444  1.00 10.00      B   
ATOM   2647  CD1 TRP    38     -22.701  -9.952  11.534  1.00 10.00      B   
ATOM   2648  CD2 TRP    38     -21.975 -10.657  13.529  1.00 10.00      B   
ATOM   2649  NE1 TRP    38     -21.777  -9.042  11.988  1.00 10.00      B   
ATOM   2650  HE1 TRP    38     -21.492  -8.232  11.515  1.00 10.00      B   
ATOM   2651  CE2 TRP    38     -21.316  -9.454  13.210  1.00 10.00      B   
ATOM   2652  CE3 TRP    38     -21.677 -11.287  14.740  1.00 10.00      B   
ATOM   2653  CZ2 TRP    38     -20.378  -8.870  14.057  1.00 10.00      B   
ATOM   2654  CZ3 TRP    38     -20.746 -10.706  15.579  1.00 10.00      B   
ATOM   2655  CH2 TRP    38     -20.107  -9.510  15.234  1.00 10.00      B   
ATOM   2656  C   TRP    38     -24.988 -11.992  10.146  1.00 10.00      B   
ATOM   2657  O   TRP    38     -24.854 -13.099   9.617  1.00 10.00      B   
ATOM   2658  N   HIS    39     -25.037 -10.862   9.452  1.00 10.00      B   
ATOM   2659  HN  HIS    39     -25.134 -10.014   9.930  1.00 10.00      B   
ATOM   2660  CA  HIS    39     -24.937 -10.857   7.995  1.00 10.00      B   
ATOM   2661  CB  HIS    39     -25.671  -9.653   7.379  1.00 10.00      B   
ATOM   2662  CG  HIS    39     -25.022  -8.313   7.600  1.00 10.00      B   
ATOM   2663  ND1 HIS    39     -23.966  -7.848   6.843  1.00 10.00      B   
ATOM   2664  HD1 HIS    39     -23.528  -8.331   6.104  1.00 10.00      B   
ATOM   2665  CD2 HIS    39     -25.308  -7.323   8.481  1.00 10.00      B   
ATOM   2666  CE1 HIS    39     -23.635  -6.637   7.250  1.00 10.00      B   
ATOM   2667  NE2 HIS    39     -24.433  -6.297   8.238  1.00 10.00      B   
ATOM   2668  HE2 HIS    39     -24.417  -5.419   8.710  1.00 10.00      B   
ATOM   2669  C   HIS    39     -23.491 -10.913   7.515  1.00 10.00      B   
ATOM   2670  O   HIS    39     -22.559 -10.638   8.272  1.00 10.00      B   
ATOM   2671  N   GLY    40     -23.316 -11.262   6.246  1.00 10.00      B   
ATOM   2672  HN  GLY    40     -24.100 -11.462   5.692  1.00 10.00      B   
ATOM   2673  CA  GLY    40     -21.988 -11.345   5.671  1.00 10.00      B   
ATOM   2674  C   GLY    40     -21.651 -10.115   4.851  1.00 10.00      B   
ATOM   2675  O   GLY    40     -22.365  -9.108   4.924  1.00 10.00      B   
ATOM   2676  N   GLY    42     -21.088  -6.785   2.368  1.00 10.00      B   
ATOM   2677  HN  GLY    42     -21.417  -6.170   3.060  1.00 10.00      B   
ATOM   2678  CA  GLY    42     -21.744  -6.821   1.076  1.00 10.00      B   
ATOM   2679  C   GLY    42     -23.248  -6.921   1.207  1.00 10.00      B   
ATOM   2680  O   GLY    42     -23.992  -6.448   0.347  1.00 10.00      B   
ATOM   2681  N   ASP    43     -23.696  -7.532   2.293  1.00 10.00      B   
ATOM   2682  HN  ASP    43     -23.055  -7.872   2.950  1.00 10.00      B   
ATOM   2683  CA  ASP    43     -25.123  -7.699   2.540  1.00 10.00      B   
ATOM   2684  CB  ASP    43     -25.423  -9.122   3.027  1.00 10.00      B   
ATOM   2685  CG  ASP    43     -26.912  -9.405   3.128  1.00 10.00      B   
ATOM   2686  OD1 ASP    43     -27.635  -9.138   2.144  1.00 10.00      B   
ATOM   2687  OD2 ASP    43     -27.366  -9.890   4.188  1.00 10.00      B   
ATOM   2688  C   ASP    43     -25.618  -6.681   3.558  1.00 10.00      B   
ATOM   2689  O   ASP    43     -24.834  -6.143   4.340  1.00 10.00      B   
ATOM   2690  N   SER    44     -26.915  -6.419   3.535  1.00 10.00      B   
ATOM   2691  HN  SER    44     -27.483  -6.882   2.882  1.00 10.00      B   
ATOM   2692  CA  SER    44     -27.526  -5.471   4.453  1.00 10.00      B   
ATOM   2693  CB  SER    44     -28.791  -4.903   3.813  1.00 10.00      B   
ATOM   2694  OG  SER    44     -28.731  -5.007   2.396  1.00 10.00      B   
ATOM   2695  HG  SER    44     -27.929  -4.575   2.074  1.00 10.00      B   
ATOM   2696  C   SER    44     -27.852  -6.153   5.789  1.00 10.00      B   
ATOM   2697  O   SER    44     -27.444  -7.288   6.025  1.00 10.00      B   
ATOM   2698  N   CYS    45     -28.576  -5.465   6.662  1.00 10.00      B   
ATOM   2699  HN  CYS    45     -28.881  -4.561   6.431  1.00 10.00      B   
ATOM   2700  CA  CYS    45     -28.937  -6.031   7.960  1.00 10.00      B   
ATOM   2701  C   CYS    45     -30.222  -6.803   7.846  1.00 10.00      B   
ATOM   2702  O   CYS    45     -30.373  -7.914   8.362  1.00 10.00      B   
ATOM   2703  CB  CYS    45     -29.203  -4.904   8.982  1.00 10.00      B   
ATOM   2704  SG  CYS    45     -30.804  -3.998   8.771  1.00 10.00      B   
ATOM   2705  N   CYS    46     -31.130  -6.189   7.135  1.00 10.00      B   
ATOM   2706  HN  CYS    46     -30.887  -5.353   6.681  1.00 10.00      B   
ATOM   2707  CA  CYS    46     -32.461  -6.671   7.004  1.00 10.00      B   
ATOM   2708  C   CYS    46     -32.944  -6.463   5.572  1.00 10.00      B   
ATOM   2709  O   CYS    46     -34.030  -5.933   5.332  1.00 10.00      B   
ATOM   2710  CB  CYS    46     -33.264  -5.808   7.989  1.00 10.00      B   
ATOM   2711  SG  CYS    46     -32.289  -5.246   9.463  1.00 10.00      B   
ATOM   2712  N   ASN    47     -32.111  -6.885   4.627  1.00 10.00      B   
ATOM   2713  HN  ASN    47     -31.264  -7.305   4.898  1.00 10.00      B   
ATOM   2714  CA  ASN    47     -32.410  -6.764   3.203  1.00 10.00      B   
ATOM   2715  CB  ASN    47     -31.212  -7.282   2.395  1.00 10.00      B   
ATOM   2716  CG  ASN    47     -31.315  -7.005   0.907  1.00 10.00      B   
ATOM   2717  OD1 ASN    47     -31.970  -7.742   0.171  1.00 10.00      B   
ATOM   2718  ND2 ASN    47     -30.649  -5.955   0.451  1.00 10.00      B   
ATOM   2719 HD21 ASN    47     -30.125  -5.417   1.093  1.00 10.00      B   
ATOM   2720 HD22 ASN    47     -30.707  -5.747  -0.507  1.00 10.00      B   
ATOM   2721  C   ASN    47     -33.656  -7.574   2.852  1.00 10.00      B   
ATOM   2722  O   ASN    47     -33.862  -8.653   3.393  1.00 10.00      B   
ATOM   2723  N   PRO    48     -34.516  -7.059   1.960  1.00 10.00      B   
ATOM   2724  CA  PRO    48     -35.742  -7.758   1.546  1.00 10.00      B   
ATOM   2725  CB  PRO    48     -36.318  -6.855   0.452  1.00 10.00      B   
ATOM   2726  CG  PRO    48     -35.763  -5.507   0.752  1.00 10.00      B   
ATOM   2727  CD  PRO    48     -34.390  -5.741   1.312  1.00 10.00      B   
ATOM   2728  C   PRO    48     -35.469  -9.156   0.988  1.00 10.00      B   
ATOM   2729  O   PRO    48     -36.280 -10.068   1.144  1.00 10.00      B   
ATOM   2730  N   LEU    49     -34.318  -9.331   0.357  1.00 10.00      B   
ATOM   2731  HN  LEU    49     -33.688  -8.579   0.287  1.00 10.00      B   
ATOM   2732  CA  LEU    49     -33.961 -10.619  -0.225  1.00 10.00      B   
ATOM   2733  CB  LEU    49     -32.973 -10.434  -1.379  1.00 10.00      B   
ATOM   2734  CG  LEU    49     -33.463  -9.595  -2.560  1.00 10.00      B   
ATOM   2735  CD1 LEU    49     -32.302  -9.240  -3.473  1.00 10.00      B   
ATOM   2736  CD2 LEU    49     -34.543 -10.334  -3.334  1.00 10.00      B   
ATOM   2737  C   LEU    49     -33.375 -11.560   0.823  1.00 10.00      B   
ATOM   2738  O   LEU    49     -33.867 -12.671   1.023  1.00 10.00      B   
ATOM   2739  N   SER    50     -32.330 -11.104   1.499  1.00 10.00      B   
ATOM   2740  HN  SER    50     -31.982 -10.209   1.295  1.00 10.00      B   
ATOM   2741  CA  SER    50     -31.662 -11.901   2.523  1.00 10.00      B   
ATOM   2742  CB  SER    50     -30.330 -11.249   2.876  1.00 10.00      B   
ATOM   2743  OG  SER    50     -29.852 -10.489   1.776  1.00 10.00      B   
ATOM   2744  HG  SER    50     -29.068  -9.982   2.052  1.00 10.00      B   
ATOM   2745  C   SER    50     -32.527 -12.061   3.775  1.00 10.00      B   
ATOM   2746  O   SER    50     -32.282 -12.935   4.610  1.00 10.00      B   
ATOM   2747  N   GLY    52     -33.546 -11.218   3.888  1.00 10.00      B   
ATOM   2748  HN  GLY    52     -33.677 -10.536   3.195  1.00 10.00      B   
ATOM   2749  CA  GLY    52     -34.449 -11.259   5.027  1.00 10.00      B   
ATOM   2750  C   GLY    52     -35.381 -12.451   4.995  1.00 10.00      B   
ATOM   2751  O   GLY    52     -36.166 -12.663   5.920  1.00 10.00      B   
ATOM   2752  N   ALA    53     -35.289 -13.234   3.928  1.00 10.00      B   
ATOM   2753  HN  ALA    53     -34.650 -13.001   3.222  1.00 10.00      B   
ATOM   2754  CA  ALA    53     -36.116 -14.422   3.772  1.00 10.00      B   
ATOM   2755  CB  ALA    53     -35.904 -15.035   2.396  1.00 10.00      B   
ATOM   2756  C   ALA    53     -35.804 -15.443   4.862  1.00 10.00      B   
ATOM   2757  O   ALA    53     -36.640 -16.279   5.203  1.00 10.00      B   
ATOM   2758  N   ILE    54     -34.598 -15.359   5.413  1.00 10.00      B   
ATOM   2759  HN  ILE    54     -33.980 -14.661   5.106  1.00 10.00      B   
ATOM   2760  CA  ILE    54     -34.172 -16.269   6.466  1.00 10.00      B   
ATOM   2761  CB  ILE    54     -32.636 -16.279   6.617  1.00 10.00      B   
ATOM   2762  CG1 ILE    54     -31.958 -16.442   5.249  1.00 10.00      B   
ATOM   2763  CG2 ILE    54     -32.195 -17.383   7.566  1.00 10.00      B   
ATOM   2764  CD1 ILE    54     -32.295 -17.737   4.538  1.00 10.00      B   
ATOM   2765  C   ILE    54     -34.819 -15.882   7.795  1.00 10.00      B   
ATOM   2766  O   ILE    54     -35.112 -16.740   8.630  1.00 10.00      B   
ATOM   2767  N   LYS    55     -35.053 -14.581   7.971  1.00 10.00      B   
ATOM   2768  HN  LYS    55     -34.784 -13.951   7.268  1.00 10.00      B   
ATOM   2769  CA  LYS    55     -35.681 -14.059   9.181  1.00 10.00      B   
ATOM   2770  CB  LYS    55     -35.608 -12.524   9.197  1.00 10.00      B   
ATOM   2771  CG  LYS    55     -35.992 -11.873  10.522  1.00 10.00      B   
ATOM   2772  CD  LYS    55     -37.459 -11.459  10.546  1.00 10.00      B   
ATOM   2773  CE  LYS    55     -37.889 -11.004  11.932  1.00 10.00      B   
ATOM   2774  NZ  LYS    55     -39.328 -10.629  11.967  1.00 10.00      B   
ATOM   2775  HZ1 LYS    55     -39.564 -10.194  12.879  1.00 10.00      B   
ATOM   2776  HZ2 LYS    55     -39.925 -11.479  11.840  1.00 10.00      B   
ATOM   2777  HZ3 LYS    55     -39.542  -9.954  11.206  1.00 10.00      B   
ATOM   2778  C   LYS    55     -37.134 -14.519   9.258  1.00 10.00      B   
ATOM   2779  O   LYS    55     -37.711 -14.625  10.341  1.00 10.00      B   
ATOM   2780  N   LYS    56     -37.710 -14.816   8.098  1.00 10.00      B   
ATOM   2781  HN  LYS    56     -37.187 -14.724   7.272  1.00 10.00      B   
ATOM   2782  CA  LYS    56     -39.094 -15.275   8.014  1.00 10.00      B   
ATOM   2783  CB  LYS    56     -39.648 -15.058   6.603  1.00 10.00      B   
ATOM   2784  CG  LYS    56     -40.046 -13.619   6.321  1.00 10.00      B   
ATOM   2785  CD  LYS    56     -40.387 -13.404   4.856  1.00 10.00      B   
ATOM   2786  CE  LYS    56     -41.042 -12.048   4.653  1.00 10.00      B   
ATOM   2787  NZ  LYS    56     -40.879 -11.544   3.266  1.00 10.00      B   
ATOM   2788  HZ1 LYS    56     -39.888 -11.635   2.965  1.00 10.00      B   
ATOM   2789  HZ2 LYS    56     -41.147 -10.541   3.221  1.00 10.00      B   
ATOM   2790  HZ3 LYS    56     -41.480 -12.084   2.612  1.00 10.00      B   
ATOM   2791  C   LYS    56     -39.236 -16.738   8.443  1.00 10.00      B   
ATOM   2792  O   LYS    56     -39.910 -17.537   7.789  1.00 10.00      B   
ATOM   2793  N   VAL    58     -38.598 -17.073   9.554  1.00 10.00      B   
ATOM   2794  HN  VAL    58     -38.077 -16.384  10.025  1.00 10.00      B   
ATOM   2795  CA  VAL    58     -38.645 -18.417  10.104  1.00 10.00      B   
ATOM   2796  CB  VAL    58     -37.315 -18.766  10.819  1.00 10.00      B   
ATOM   2797  CG1 VAL    58     -37.119 -17.929  12.076  1.00 10.00      B   
ATOM   2798  CG2 VAL    58     -37.216 -20.254  11.121  1.00 10.00      B   
ATOM   2799  C   VAL    58     -39.815 -18.506  11.082  1.00 10.00      B   
ATOM   2800  O   VAL    58     -40.136 -19.569  11.617  1.00 10.00      B   
ATOM   2801  N   GLU    59     -40.466 -17.364  11.278  1.00 10.00      B   
ATOM   2802  HN  GLU    59     -40.167 -16.564  10.798  1.00 10.00      B   
ATOM   2803  CA  GLU    59     -41.606 -17.258  12.177  1.00 10.00      B   
ATOM   2804  CB  GLU    59     -42.000 -15.794  12.354  1.00 10.00      B   
ATOM   2805  CG  GLU    59     -40.854 -14.902  12.798  1.00 10.00      B   
ATOM   2806  CD  GLU    59     -41.221 -13.438  12.795  1.00 10.00      B   
ATOM   2807  OE1 GLU    59     -40.850 -12.731  11.837  1.00 10.00      B   
ATOM   2808  OE2 GLU    59     -41.883 -12.987  13.753  1.00 10.00      B   
ATOM   2809  C   GLU    59     -42.784 -18.068  11.650  1.00 10.00      B   
ATOM   2810  O   GLU    59     -43.696 -18.419  12.397  1.00 10.00      B   
ATOM   2811  N   LYS    60     -42.756 -18.355  10.353  1.00 10.00      B   
ATOM   2812  HN  LYS    60     -42.019 -18.015   9.806  1.00 10.00      B   
ATOM   2813  CA  LYS    60     -43.797 -19.150   9.725  1.00 10.00      B   
ATOM   2814  CB  LYS    60     -43.634 -19.135   8.201  1.00 10.00      B   
ATOM   2815  CG  LYS    60     -44.714 -19.899   7.449  1.00 10.00      B   
ATOM   2816  CD  LYS    60     -44.210 -20.390   6.101  1.00 10.00      B   
ATOM   2817  CE  LYS    60     -44.378 -19.339   5.018  1.00 10.00      B   
ATOM   2818  NZ  LYS    60     -43.973 -19.852   3.683  1.00 10.00      B   
ATOM   2819  HZ1 LYS    60     -44.256 -19.181   2.941  1.00 10.00      B   
ATOM   2820  HZ2 LYS    60     -44.429 -20.769   3.497  1.00 10.00      B   
ATOM   2821  HZ3 LYS    60     -42.942 -19.975   3.646  1.00 10.00      B   
ATOM   2822  C   LYS    60     -43.706 -20.580  10.246  1.00 10.00      B   
ATOM   2823  O   LYS    60     -44.718 -21.255  10.436  1.00 10.00      B   
ATOM   2824  N   LYS    61     -42.480 -21.028  10.489  1.00 10.00      B   
ATOM   2825  HN  LYS    61     -41.714 -20.438  10.316  1.00 10.00      B   
ATOM   2826  CA  LYS    61     -42.238 -22.367  11.001  1.00 10.00      B   
ATOM   2827  CB  LYS    61     -40.876 -22.878  10.527  1.00 10.00      B   
ATOM   2828  CG  LYS    61     -40.955 -24.081   9.604  1.00 10.00      B   
ATOM   2829  CD  LYS    61     -41.468 -25.308  10.339  1.00 10.00      B   
ATOM   2830  CE  LYS    61     -41.934 -26.381   9.370  1.00 10.00      B   
ATOM   2831  NZ  LYS    61     -43.095 -25.929   8.559  1.00 10.00      B   
ATOM   2832  HZ1 LYS    61     -43.796 -25.455   9.164  1.00 10.00      B   
ATOM   2833  HZ2 LYS    61     -43.551 -26.742   8.100  1.00 10.00      B   
ATOM   2834  HZ3 LYS    61     -42.781 -25.262   7.824  1.00 10.00      B   
ATOM   2835  C   LYS    61     -42.286 -22.370  12.525  1.00 10.00      B   
ATOM   2836  O   LYS    61     -42.820 -23.292  13.141  1.00 10.00      B   
ATOM   2837  N   ILE    62     -41.714 -21.337  13.129  1.00 10.00      B   
ATOM   2838  HN  ILE    62     -41.300 -20.632  12.583  1.00 10.00      B   
ATOM   2839  CA  ILE    62     -41.692 -21.210  14.580  1.00 10.00      B   
ATOM   2840  CB  ILE    62     -40.251 -21.238  15.139  1.00 10.00      B   
ATOM   2841  CG1 ILE    62     -39.486 -22.451  14.592  1.00 10.00      B   
ATOM   2842  CG2 ILE    62     -40.272 -21.260  16.663  1.00 10.00      B   
ATOM   2843  CD1 ILE    62     -38.010 -22.454  14.928  1.00 10.00      B   
ATOM   2844  C   ILE    62     -42.374 -19.910  14.999  1.00 10.00      B   
ATOM   2845  O   ILE    62     -41.735 -18.861  15.084  1.00 10.00      B   
ATOM   2846  N   PRO    63     -43.689 -19.959  15.245  1.00 10.00      B   
ATOM   2847  CA  PRO    63     -44.467 -18.783  15.646  1.00 10.00      B   
ATOM   2848  CB  PRO    63     -45.919 -19.289  15.653  1.00 10.00      B   
ATOM   2849  CG  PRO    63     -45.887 -20.573  14.895  1.00 10.00      B   
ATOM   2850  CD  PRO    63     -44.530 -21.158  15.146  1.00 10.00      B   
ATOM   2851  C   PRO    63     -44.082 -18.281  17.035  1.00 10.00      B   
ATOM   2852  O   PRO    63     -43.980 -19.061  17.986  1.00 10.00      B   
ATOM   2853  N   GLY    64     -43.864 -16.977  17.142  1.00 10.00      B   
ATOM   2854  HN  GLY    64     -43.954 -16.407  16.347  1.00 10.00      B   
ATOM   2855  CA  GLY    64     -43.509 -16.384  18.418  1.00 10.00      B   
ATOM   2856  C   GLY    64     -42.013 -16.320  18.657  1.00 10.00      B   
ATOM   2857  O   GLY    64     -41.572 -15.979  19.756  1.00 10.00      B   
ATOM   2858  N   ILE    65     -41.230 -16.651  17.641  1.00 10.00      B   
ATOM   2859  HN  ILE    65     -41.636 -16.921  16.792  1.00 10.00      B   
ATOM   2860  CA  ILE    65     -39.779 -16.623  17.762  1.00 10.00      B   
ATOM   2861  CB  ILE    65     -39.083 -17.578  16.761  1.00 10.00      B   
ATOM   2862  CG1 ILE    65     -37.614 -17.787  17.146  1.00 10.00      B   
ATOM   2863  CG2 ILE    65     -39.200 -17.062  15.332  1.00 10.00      B   
ATOM   2864  CD1 ILE    65     -36.904 -18.841  16.325  1.00 10.00      B   
ATOM   2865  C   ILE    65     -39.234 -15.200  17.618  1.00 10.00      B   
ATOM   2866  O   ILE    65     -39.694 -14.421  16.775  1.00 10.00      B   
ATOM   2867  N   TYR    66     -38.272 -14.866  18.458  1.00 10.00      B   
ATOM   2868  HN  TYR    66     -37.961 -15.528  19.113  1.00 10.00      B   
ATOM   2869  CA  TYR    66     -37.656 -13.553  18.440  1.00 10.00      B   
ATOM   2870  CB  TYR    66     -37.387 -13.082  19.875  1.00 10.00      B   
ATOM   2871  CG  TYR    66     -36.695 -11.739  19.989  1.00 10.00      B   
ATOM   2872  CD1 TYR    66     -37.165 -10.627  19.302  1.00 10.00      B   
ATOM   2873  CD2 TYR    66     -35.571 -11.584  20.792  1.00 10.00      B   
ATOM   2874  CE1 TYR    66     -36.533  -9.402  19.412  1.00 10.00      B   
ATOM   2875  CE2 TYR    66     -34.935 -10.364  20.907  1.00 10.00      B   
ATOM   2876  CZ  TYR    66     -35.419  -9.276  20.214  1.00 10.00      B   
ATOM   2877  OH  TYR    66     -34.791  -8.055  20.329  1.00 10.00      B   
ATOM   2878  HH  TYR    66     -34.148  -8.094  21.064  1.00 10.00      B   
ATOM   2879  C   TYR    66     -36.365 -13.594  17.633  1.00 10.00      B   
ATOM   2880  O   TYR    66     -35.340 -14.078  18.108  1.00 10.00      B   
ATOM   2881  N   VAL    67     -36.431 -13.114  16.401  1.00 10.00      B   
ATOM   2882  HN  VAL    67     -37.284 -12.756  16.073  1.00 10.00      B   
ATOM   2883  CA  VAL    67     -35.269 -13.091  15.524  1.00 10.00      B   
ATOM   2884  CB  VAL    67     -35.623 -13.530  14.085  1.00 10.00      B   
ATOM   2885  CG1 VAL    67     -34.361 -13.726  13.258  1.00 10.00      B   
ATOM   2886  CG2 VAL    67     -36.460 -14.799  14.096  1.00 10.00      B   
ATOM   2887  C   VAL    67     -34.671 -11.689  15.492  1.00 10.00      B   
ATOM   2888  O   VAL    67     -35.380 -10.706  15.265  1.00 10.00      B   
ATOM   2889  N   LEU    68     -33.372 -11.598  15.722  1.00 10.00      B   
ATOM   2890  HN  LEU    68     -32.854 -12.422  15.884  1.00 10.00      B   
ATOM   2891  CA  LEU    68     -32.688 -10.315  15.731  1.00 10.00      B   
ATOM   2892  CB  LEU    68     -31.990 -10.092  17.078  1.00 10.00      B   
ATOM   2893  CG  LEU    68     -31.328  -8.727  17.282  1.00 10.00      B   
ATOM   2894  CD1 LEU    68     -32.369  -7.617  17.314  1.00 10.00      B   
ATOM   2895  CD2 LEU    68     -30.488  -8.723  18.551  1.00 10.00      B   
ATOM   2896  C   LEU    68     -31.686 -10.208  14.585  1.00 10.00      B   
ATOM   2897  O   LEU    68     -30.794 -11.048  14.441  1.00 10.00      B   
ATOM   2898  N   SER    69     -31.849  -9.182  13.764  1.00 10.00      B   
ATOM   2899  HN  SER    69     -32.588  -8.553  13.921  1.00 10.00      B   
ATOM   2900  CA  SER    69     -30.958  -8.951  12.643  1.00 10.00      B   
ATOM   2901  CB  SER    69     -31.759  -8.442  11.444  1.00 10.00      B   
ATOM   2902  OG  SER    69     -32.909  -9.252  11.236  1.00 10.00      B   
ATOM   2903  HG  SER    69     -32.729 -10.142  11.560  1.00 10.00      B   
ATOM   2904  C   SER    69     -29.883  -7.948  13.053  1.00 10.00      B   
ATOM   2905  O   SER    69     -30.177  -6.781  13.330  1.00 10.00      B   
ATOM   2906  N   LEU    70     -28.644  -8.416  13.114  1.00 10.00      B   
ATOM   2907  HN  LEU    70     -28.477  -9.354  12.876  1.00 10.00      B   
ATOM   2908  CA  LEU    70     -27.524  -7.580  13.524  1.00 10.00      B   
ATOM   2909  CB  LEU    70     -26.301  -8.426  13.883  1.00 10.00      B   
ATOM   2910  CG  LEU    70     -26.371  -9.173  15.215  1.00 10.00      B   
ATOM   2911  CD1 LEU    70     -25.112  -9.997  15.433  1.00 10.00      B   
ATOM   2912  CD2 LEU    70     -26.584  -8.203  16.368  1.00 10.00      B   
ATOM   2913  C   LEU    70     -27.154  -6.509  12.505  1.00 10.00      B   
ATOM   2914  O   LEU    70     -27.024  -6.778  11.309  1.00 10.00      B   
ATOM   2915  N   GLU    71     -26.998  -5.294  13.008  1.00 10.00      B   
ATOM   2916  HN  GLU    71     -27.158  -5.161  13.968  1.00 10.00      B   
ATOM   2917  CA  GLU    71     -26.615  -4.142  12.206  1.00 10.00      B   
ATOM   2918  CB  GLU    71     -27.830  -3.231  11.999  1.00 10.00      B   
ATOM   2919  CG  GLU    71     -27.556  -1.962  11.208  1.00 10.00      B   
ATOM   2920  CD  GLU    71     -28.809  -1.133  11.007  1.00 10.00      B   
ATOM   2921  OE1 GLU    71     -29.363  -0.627  12.013  1.00 10.00      B   
ATOM   2922  OE2 GLU    71     -29.251  -0.986   9.849  1.00 10.00      B   
ATOM   2923  C   GLU    71     -25.518  -3.397  12.960  1.00 10.00      B   
ATOM   2924  O   GLU    71     -25.727  -2.966  14.095  1.00 10.00      B   
ATOM   2925  N   ILE    72     -24.348  -3.269  12.353  1.00 10.00      B   
ATOM   2926  HN  ILE    72     -24.231  -3.618  11.441  1.00 10.00      B   
ATOM   2927  CA  ILE    72     -23.233  -2.601  13.013  1.00 10.00      B   
ATOM   2928  CB  ILE    72     -21.874  -3.217  12.625  1.00 10.00      B   
ATOM   2929  CG1 ILE    72     -21.962  -4.750  12.598  1.00 10.00      B   
ATOM   2930  CG2 ILE    72     -20.792  -2.763  13.597  1.00 10.00      B   
ATOM   2931  CD1 ILE    72     -22.258  -5.384  13.944  1.00 10.00      B   
ATOM   2932  C   ILE    72     -23.230  -1.103  12.727  1.00 10.00      B   
ATOM   2933  O   ILE    72     -22.872  -0.295  13.589  1.00 10.00      B   
ATOM   2934  N   GLY    73     -23.612  -0.741  11.514  1.00 10.00      B   
ATOM   2935  HN  GLY    73     -23.829  -1.437  10.851  1.00 10.00      B   
ATOM   2936  CA  GLY    73     -23.669   0.656  11.134  1.00 10.00      B   
ATOM   2937  C   GLY    73     -24.910   1.345  11.662  1.00 10.00      B   
ATOM   2938  O   GLY    73     -25.500   0.909  12.654  1.00 10.00      B   
ATOM   2939  N   LYS    74     -25.312   2.422  11.011  1.00 10.00      B   
ATOM   2940  HN  LYS    74     -24.794   2.737  10.230  1.00 10.00      B   
ATOM   2941  CA  LYS    74     -26.486   3.165  11.442  1.00 10.00      B   
ATOM   2942  CB  LYS    74     -26.099   4.600  11.801  1.00 10.00      B   
ATOM   2943  CG  LYS    74     -27.040   5.279  12.783  1.00 10.00      B   
ATOM   2944  CD  LYS    74     -26.472   6.606  13.253  1.00 10.00      B   
ATOM   2945  CE  LYS    74     -27.374   7.267  14.282  1.00 10.00      B   
ATOM   2946  NZ  LYS    74     -26.822   8.570  14.739  1.00 10.00      B   
ATOM   2947  HZ1 LYS    74     -25.922   8.423  15.239  1.00 10.00      B   
ATOM   2948  HZ2 LYS    74     -27.488   9.037  15.382  1.00 10.00      B   
ATOM   2949  HZ3 LYS    74     -26.653   9.193  13.922  1.00 10.00      B   
ATOM   2950  C   LYS    74     -27.581   3.152  10.381  1.00 10.00      B   
ATOM   2951  O   LYS    74     -28.771   3.166  10.705  1.00 10.00      B   
ATOM   2952  N   THR    75     -27.177   3.111   9.122  1.00 10.00      B   
ATOM   2953  HN  THR    75     -26.209   3.078   8.929  1.00 10.00      B   
ATOM   2954  CA  THR    75     -28.118   3.105   8.015  1.00 10.00      B   
ATOM   2955  CB  THR    75     -28.125   4.474   7.303  1.00 10.00      B   
ATOM   2956  OG1 THR    75     -26.773   4.907   7.069  1.00 10.00      B   
ATOM   2957  HG1 THR    75     -26.163   4.378   7.614  1.00 10.00      B   
ATOM   2958  CG2 THR    75     -28.847   5.513   8.146  1.00 10.00      B   
ATOM   2959  C   THR    75     -27.746   2.015   7.011  1.00 10.00      B   
ATOM   2960  O   THR    75     -27.234   0.960   7.391  1.00 10.00      B   
ATOM   2961  N   LEU    76     -27.988   2.276   5.729  1.00 10.00      B   
ATOM   2962  HN  LEU    76     -28.395   3.136   5.484  1.00 10.00      B   
ATOM   2963  CA  LEU    76     -27.664   1.319   4.673  1.00 10.00      B   
ATOM   2964  CB  LEU    76     -28.493   1.598   3.417  1.00 10.00      B   
ATOM   2965  CG  LEU    76     -29.810   0.828   3.292  1.00 10.00      B   
ATOM   2966  CD1 LEU    76     -30.659   1.402   2.169  1.00 10.00      B   
ATOM   2967  CD2 LEU    76     -29.542  -0.652   3.055  1.00 10.00      B   
ATOM   2968  C   LEU    76     -26.174   1.362   4.339  1.00 10.00      B   
ATOM   2969  O   LEU    76     -25.736   0.824   3.320  1.00 10.00      B   
ATOM   2970  N   GLU    78     -25.397   1.992   5.210  1.00 10.00      B   
ATOM   2971  HN  GLU    78     -25.797   2.385   6.015  1.00 10.00      B   
ATOM   2972  CA  GLU    78     -23.964   2.104   5.010  1.00 10.00      B   
ATOM   2973  CB  GLU    78     -23.427   3.430   5.581  1.00 10.00      B   
ATOM   2974  CG  GLU    78     -22.668   3.328   6.898  1.00 10.00      B   
ATOM   2975  CD  GLU    78     -23.563   3.273   8.120  1.00 10.00      B   
ATOM   2976  OE1 GLU    78     -23.024   3.154   9.240  1.00 10.00      B   
ATOM   2977  OE2 GLU    78     -24.805   3.354   7.970  1.00 10.00      B   
ATOM   2978  C   GLU    78     -23.240   0.887   5.586  1.00 10.00      B   
ATOM   2979  O   GLU    78     -22.024   0.761   5.477  1.00 10.00      B   
ATOM   2980  N   ASP    79     -24.013  -0.032   6.160  1.00 10.00      B   
ATOM   2981  HN  ASP    79     -24.981   0.114   6.191  1.00 10.00      B   
ATOM   2982  CA  ASP    79     -23.454  -1.247   6.756  1.00 10.00      B   
ATOM   2983  CB  ASP    79     -24.533  -2.063   7.476  1.00 10.00      B   
ATOM   2984  CG  ASP    79     -24.002  -2.755   8.719  1.00 10.00      B   
ATOM   2985  OD1 ASP    79     -23.089  -2.204   9.362  1.00 10.00      B   
ATOM   2986  OD2 ASP    79     -24.512  -3.844   9.072  1.00 10.00      B   
ATOM   2987  C   ASP    79     -22.727  -2.105   5.719  1.00 10.00      B   
ATOM   2988  O   ASP    79     -21.970  -3.011   6.068  1.00 10.00      B   
ATOM   2989  N   VAL    80     -22.960  -1.808   4.443  1.00 10.00      B   
ATOM   2990  HN  VAL    80     -23.576  -1.077   4.231  1.00 10.00      B   
ATOM   2991  CA  VAL    80     -22.318  -2.534   3.354  1.00 10.00      B   
ATOM   2992  CB  VAL    80     -22.915  -2.148   1.985  1.00 10.00      B   
ATOM   2993  CG1 VAL    80     -22.244  -2.918   0.855  1.00 10.00      B   
ATOM   2994  CG2 VAL    80     -24.416  -2.394   1.979  1.00 10.00      B   
ATOM   2995  C   VAL    80     -20.816  -2.257   3.360  1.00 10.00      B   
ATOM   2996  O   VAL    80     -20.008  -3.184   3.314  1.00 10.00      B   
ATOM   2997  N   GLU    81     -20.451  -0.977   3.452  1.00 10.00      B   
ATOM   2998  HN  GLU    81     -21.144  -0.282   3.498  1.00 10.00      B   
ATOM   2999  CA  GLU    81     -19.045  -0.585   3.488  1.00 10.00      B   
ATOM   3000  CB  GLU    81     -18.893   0.941   3.369  1.00 10.00      B   
ATOM   3001  CG  GLU    81     -19.300   1.715   4.617  1.00 10.00      B   
ATOM   3002  CD  GLU    81     -19.100   3.210   4.488  1.00 10.00      B   
ATOM   3003  OE1 GLU    81     -19.715   3.816   3.575  1.00 10.00      B   
ATOM   3004  OE2 GLU    81     -18.331   3.788   5.303  1.00 10.00      B   
ATOM   3005  C   GLU    81     -18.413  -1.080   4.783  1.00 10.00      B   
ATOM   3006  O   GLU    81     -17.218  -1.380   4.842  1.00 10.00      B   
ATOM   3007  N   ASN    82     -19.243  -1.187   5.812  1.00 10.00      B   
ATOM   3008  HN  ASN    82     -20.185  -0.935   5.689  1.00 10.00      B   
ATOM   3009  CA  ASN    82     -18.802  -1.646   7.121  1.00 10.00      B   
ATOM   3010  CB  ASN    82     -19.865  -1.356   8.185  1.00 10.00      B   
ATOM   3011  CG  ASN    82     -20.249   0.110   8.257  1.00 10.00      B   
ATOM   3012  OD1 ASN    82     -19.471   0.992   7.885  1.00 10.00      B   
ATOM   3013  ND2 ASN    82     -21.452   0.378   8.743  1.00 10.00      B   
ATOM   3014 HD21 ASN    82     -22.016  -0.380   9.025  1.00 10.00      B   
ATOM   3015 HD22 ASN    82     -21.736   1.318   8.797  1.00 10.00      B   
ATOM   3016  C   ASN    82     -18.479  -3.133   7.093  1.00 10.00      B   
ATOM   3017  O   ASN    82     -17.757  -3.638   7.944  1.00 10.00      B   
ATOM   3018  N   SER    83     -19.007  -3.834   6.101  1.00 10.00      B   
ATOM   3019  HN  SER    83     -19.573  -3.384   5.439  1.00 10.00      B   
ATOM   3020  CA  SER    83     -18.753  -5.258   5.970  1.00 10.00      B   
ATOM   3021  CB  SER    83     -19.850  -5.919   5.137  1.00 10.00      B   
ATOM   3022  OG  SER    83     -21.142  -5.602   5.634  1.00 10.00      B   
ATOM   3023  HG  SER    83     -21.145  -4.699   5.984  1.00 10.00      B   
ATOM   3024  C   SER    83     -17.385  -5.490   5.333  1.00 10.00      B   
ATOM   3025  O   SER    83     -16.910  -6.624   5.237  1.00 10.00      B   
ATOM   3026  N   PHE    84     -16.757  -4.402   4.903  1.00 10.00      B   
ATOM   3027  HN  PHE    84     -17.184  -3.526   5.019  1.00 10.00      B   
ATOM   3028  CA  PHE    84     -15.449  -4.474   4.275  1.00 10.00      B   
ATOM   3029  CB  PHE    84     -15.504  -3.923   2.846  1.00 10.00      B   
ATOM   3030  CG  PHE    84     -16.235  -4.805   1.871  1.00 10.00      B   
ATOM   3031  CD1 PHE    84     -15.604  -5.894   1.294  1.00 10.00      B   
ATOM   3032  CD2 PHE    84     -17.551  -4.540   1.529  1.00 10.00      B   
ATOM   3033  CE1 PHE    84     -16.271  -6.702   0.394  1.00 10.00      B   
ATOM   3034  CE2 PHE    84     -18.225  -5.344   0.629  1.00 10.00      B   
ATOM   3035  CZ  PHE    84     -17.584  -6.427   0.062  1.00 10.00      B   
ATOM   3036  C   PHE    84     -14.404  -3.714   5.080  1.00 10.00      B   
ATOM   3037  O   PHE    84     -13.336  -4.243   5.372  1.00 10.00      B   
ATOM   3038  N   PHE    85     -14.717  -2.481   5.459  1.00 10.00      B   
ATOM   3039  HN  PHE    85     -15.602  -2.112   5.234  1.00 10.00      B   
ATOM   3040  CA  PHE    85     -13.769  -1.663   6.204  1.00 10.00      B   
ATOM   3041  CB  PHE    85     -13.475  -0.362   5.450  1.00 10.00      B   
ATOM   3042  CG  PHE    85     -12.909  -0.571   4.075  1.00 10.00      B   
ATOM   3043  CD1 PHE    85     -11.623  -1.057   3.904  1.00 10.00      B   
ATOM   3044  CD2 PHE    85     -13.665  -0.281   2.952  1.00 10.00      B   
ATOM   3045  CE1 PHE    85     -11.102  -1.247   2.637  1.00 10.00      B   
ATOM   3046  CE2 PHE    85     -13.152  -0.469   1.684  1.00 10.00      B   
ATOM   3047  CZ  PHE    85     -11.868  -0.953   1.525  1.00 10.00      B   
ATOM   3048  C   PHE    85     -14.235  -1.363   7.628  1.00 10.00      B   
ATOM   3049  O   PHE    85     -14.533  -0.220   7.966  1.00 10.00      B   
ATOM   3050  N   LEU    86     -14.293  -2.387   8.465  1.00 10.00      B   
ATOM   3051  HN  LEU    86     -14.048  -3.282   8.147  1.00 10.00      B   
ATOM   3052  CA  LEU    86     -14.708  -2.214   9.851  1.00 10.00      B   
ATOM   3053  CB  LEU    86     -16.236  -2.215   9.977  1.00 10.00      B   
ATOM   3054  CG  LEU    86     -16.853  -2.771  11.267  1.00 10.00      B   
ATOM   3055  CD1 LEU    86     -16.479  -1.931  12.479  1.00 10.00      B   
ATOM   3056  CD2 LEU    86     -18.362  -2.851  11.124  1.00 10.00      B   
ATOM   3057  C   LEU    86     -14.064  -3.265  10.738  1.00 10.00      B   
ATOM   3058  O   LEU    86     -14.327  -4.458  10.600  1.00 10.00      B   
ATOM   3059  N   ASN    87     -13.219  -2.800  11.643  1.00 10.00      B   
ATOM   3060  HN  ASN    87     -13.060  -1.836  11.687  1.00 10.00      B   
ATOM   3061  CA  ASN    87     -12.502  -3.674  12.568  1.00 10.00      B   
ATOM   3062  CB  ASN    87     -11.726  -2.836  13.584  1.00 10.00      B   
ATOM   3063  CG  ASN    87     -10.796  -3.666  14.447  1.00 10.00      B   
ATOM   3064  OD1 ASN    87     -10.679  -3.439  15.651  1.00 10.00      B   
ATOM   3065  ND2 ASN    87     -10.117  -4.624  13.841  1.00 10.00      B   
ATOM   3066 HD21 ASN    87     -10.248  -4.746  12.871  1.00 10.00      B   
ATOM   3067 HD22 ASN    87      -9.520  -5.186  14.377  1.00 10.00      B   
ATOM   3068  C   ASN    87     -13.429  -4.653  13.289  1.00 10.00      B   
ATOM   3069  O   ASN    87     -14.292  -4.251  14.077  1.00 10.00      B   
ATOM   3070  N   VAL    88     -13.233  -5.942  13.024  1.00 10.00      B   
ATOM   3071  HN  VAL    88     -12.507  -6.199  12.396  1.00 10.00      B   
ATOM   3072  CA  VAL    88     -14.040  -6.991  13.639  1.00 10.00      B   
ATOM   3073  CB  VAL    88     -13.775  -8.374  13.011  1.00 10.00      B   
ATOM   3074  CG1 VAL    88     -14.811  -9.376  13.496  1.00 10.00      B   
ATOM   3075  CG2 VAL    88     -13.789  -8.287  11.494  1.00 10.00      B   
ATOM   3076  C   VAL    88     -13.758  -7.055  15.129  1.00 10.00      B   
ATOM   3077  O   VAL    88     -14.641  -7.373  15.929  1.00 10.00      B   
ATOM   3078  N   ASN    89     -12.523  -6.732  15.496  1.00 10.00      B   
ATOM   3079  HN  ASN    89     -11.859  -6.519  14.800  1.00 10.00      B   
ATOM   3080  CA  ASN    89     -12.113  -6.720  16.896  1.00 10.00      B   
ATOM   3081  CB  ASN    89     -10.641  -6.315  17.019  1.00 10.00      B   
ATOM   3082  CG  ASN    89     -10.060  -6.614  18.389  1.00 10.00      B   
ATOM   3083  OD1 ASN    89     -10.380  -7.628  19.007  1.00 10.00      B   
ATOM   3084  ND2 ASN    89      -9.186  -5.742  18.869  1.00 10.00      B   
ATOM   3085 HD21 ASN    89      -8.958  -4.960  18.320  1.00 10.00      B   
ATOM   3086 HD22 ASN    89      -8.802  -5.910  19.758  1.00 10.00      B   
ATOM   3087  C   ASN    89     -12.994  -5.757  17.694  1.00 10.00      B   
ATOM   3088  O   ASN    89     -13.195  -5.927  18.895  1.00 10.00      B   
ATOM   3089  N   SER    90     -13.517  -4.742  17.010  1.00 10.00      B   
ATOM   3090  HN  SER    90     -13.300  -4.647  16.059  1.00 10.00      B   
ATOM   3091  CA  SER    90     -14.401  -3.766  17.634  1.00 10.00      B   
ATOM   3092  CB  SER    90     -14.186  -2.385  17.013  1.00 10.00      B   
ATOM   3093  OG  SER    90     -12.805  -2.064  16.956  1.00 10.00      B   
ATOM   3094  HG  SER    90     -12.290  -2.810  17.294  1.00 10.00      B   
ATOM   3095  C   SER    90     -15.857  -4.200  17.466  1.00 10.00      B   
ATOM   3096  O   SER    90     -16.712  -3.887  18.299  1.00 10.00      B   
ATOM   3097  N   GLN    91     -16.127  -4.931  16.383  1.00 10.00      B   
ATOM   3098  HN  GLN    91     -15.400  -5.137  15.757  1.00 10.00      B   
ATOM   3099  CA  GLN    91     -17.470  -5.434  16.098  1.00 10.00      B   
ATOM   3100  CB  GLN    91     -17.487  -6.231  14.790  1.00 10.00      B   
ATOM   3101  CG  GLN    91     -17.782  -5.401  13.555  1.00 10.00      B   
ATOM   3102  CD  GLN    91     -17.874  -6.239  12.293  1.00 10.00      B   
ATOM   3103  OE1 GLN    91     -18.926  -6.789  11.977  1.00 10.00      B   
ATOM   3104  NE2 GLN    91     -16.777  -6.326  11.555  1.00 10.00      B   
ATOM   3105 HE21 GLN    91     -15.973  -5.851  11.857  1.00 10.00      B   
ATOM   3106 HE22 GLN    91     -16.815  -6.855  10.733  1.00 10.00      B   
ATOM   3107  C   GLN    91     -17.955  -6.319  17.237  1.00 10.00      B   
ATOM   3108  O   GLN    91     -19.066  -6.147  17.736  1.00 10.00      B   
ATOM   3109  N   VAL    92     -17.101  -7.252  17.652  1.00 10.00      B   
ATOM   3110  HN  VAL    92     -16.224  -7.328  17.210  1.00 10.00      B   
ATOM   3111  CA  VAL    92     -17.426  -8.168  18.741  1.00 10.00      B   
ATOM   3112  CB  VAL    92     -16.245  -9.119  19.040  1.00 10.00      B   
ATOM   3113  CG1 VAL    92     -16.572 -10.051  20.197  1.00 10.00      B   
ATOM   3114  CG2 VAL    92     -15.876  -9.917  17.799  1.00 10.00      B   
ATOM   3115  C   VAL    92     -17.783  -7.390  20.007  1.00 10.00      B   
ATOM   3116  O   VAL    92     -18.806  -7.646  20.640  1.00 10.00      B   
ATOM   3117  N   THR    93     -16.948  -6.417  20.344  1.00 10.00      B   
ATOM   3118  HN  THR    93     -16.158  -6.255  19.787  1.00 10.00      B   
ATOM   3119  CA  THR    93     -17.155  -5.587  21.523  1.00 10.00      B   
ATOM   3120  CB  THR    93     -15.992  -4.593  21.694  1.00 10.00      B   
ATOM   3121  OG1 THR    93     -14.782  -5.221  21.244  1.00 10.00      B   
ATOM   3122  HG1 THR    93     -14.202  -4.556  20.855  1.00 10.00      B   
ATOM   3123  CG2 THR    93     -15.834  -4.198  23.156  1.00 10.00      B   
ATOM   3124  C   THR    93     -18.483  -4.825  21.448  1.00 10.00      B   
ATOM   3125  O   THR    93     -19.123  -4.564  22.467  1.00 10.00      B   
ATOM   3126  N   THR    94     -18.897  -4.478  20.234  1.00 10.00      B   
ATOM   3127  HN  THR    94     -18.349  -4.717  19.457  1.00 10.00      B   
ATOM   3128  CA  THR    94     -20.147  -3.761  20.031  1.00 10.00      B   
ATOM   3129  CB  THR    94     -20.222  -3.155  18.611  1.00 10.00      B   
ATOM   3130  OG1 THR    94     -19.026  -2.400  18.341  1.00 10.00      B   
ATOM   3131  HG1 THR    94     -18.251  -2.969  18.453  1.00 10.00      B   
ATOM   3132  CG2 THR    94     -21.431  -2.240  18.479  1.00 10.00      B   
ATOM   3133  C   THR    94     -21.337  -4.697  20.256  1.00 10.00      B   
ATOM   3134  O   THR    94     -22.308  -4.337  20.927  1.00 10.00      B   
ATOM   3135  N   VAL    95     -21.232  -5.912  19.722  1.00 10.00      B   
ATOM   3136  HN  VAL    95     -20.415  -6.148  19.231  1.00 10.00      B   
ATOM   3137  CA  VAL    95     -22.293  -6.907  19.845  1.00 10.00      B   
ATOM   3138  CB  VAL    95     -22.098  -8.081  18.857  1.00 10.00      B   
ATOM   3139  CG1 VAL    95     -23.186  -9.131  19.032  1.00 10.00      B   
ATOM   3140  CG2 VAL    95     -22.088  -7.569  17.425  1.00 10.00      B   
ATOM   3141  C   VAL    95     -22.408  -7.429  21.276  1.00 10.00      B   
ATOM   3142  O   VAL    95     -23.511  -7.565  21.803  1.00 10.00      B   
ATOM   3143  N   CYS    96     -21.266  -7.703  21.908  1.00 10.00      B   
ATOM   3144  HN  CYS    96     -20.413  -7.581  21.430  1.00 10.00      B   
ATOM   3145  CA  CYS    96     -21.247  -8.202  23.286  1.00 10.00      B   
ATOM   3146  C   CYS    96     -22.016  -7.273  24.226  1.00 10.00      B   
ATOM   3147  O   CYS    96     -22.679  -7.727  25.162  1.00 10.00      B   
ATOM   3148  CB  CYS    96     -19.810  -8.385  23.792  1.00 10.00      B   
ATOM   3149  SG  CYS    96     -18.914  -9.798  23.069  1.00 10.00      B   
ATOM   3150  N   GLN    97     -21.931  -5.971  23.965  1.00 10.00      B   
ATOM   3151  HN  GLN    97     -21.388  -5.670  23.205  1.00 10.00      B   
ATOM   3152  CA  GLN    97     -22.621  -4.984  24.784  1.00 10.00      B   
ATOM   3153  CB  GLN    97     -21.944  -3.616  24.688  1.00 10.00      B   
ATOM   3154  CG  GLN    97     -20.547  -3.575  25.284  1.00 10.00      B   
ATOM   3155  CD  GLN    97     -20.493  -4.180  26.673  1.00 10.00      B   
ATOM   3156  OE1 GLN    97     -20.239  -5.373  26.830  1.00 10.00      B   
ATOM   3157  NE2 GLN    97     -20.733  -3.365  27.691  1.00 10.00      B   
ATOM   3158 HE21 GLN    97     -20.929  -2.420  27.497  1.00 10.00      B   
ATOM   3159 HE22 GLN    97     -20.720  -3.741  28.600  1.00 10.00      B   
ATOM   3160  C   GLN    97     -24.092  -4.881  24.401  1.00 10.00      B   
ATOM   3161  O   GLN    97     -24.940  -4.593  25.246  1.00 10.00      B   
ATOM   3162  N   ALA    98     -24.387  -5.124  23.129  1.00 10.00      B   
ATOM   3163  HN  ALA    98     -23.663  -5.352  22.507  1.00 10.00      B   
ATOM   3164  CA  ALA    98     -25.757  -5.063  22.631  1.00 10.00      B   
ATOM   3165  CB  ALA    98     -25.772  -5.027  21.111  1.00 10.00      B   
ATOM   3166  C   ALA    98     -26.572  -6.247  23.143  1.00 10.00      B   
ATOM   3167  O   ALA    98     -27.760  -6.115  23.435  1.00 10.00      B   
ATOM   3168  N   LEU    99     -25.921  -7.401  23.255  1.00 10.00      B   
ATOM   3169  HN  LEU    99     -24.975  -7.442  22.988  1.00 10.00      B   
ATOM   3170  CA  LEU    99     -26.572  -8.613  23.739  1.00 10.00      B   
ATOM   3171  CB  LEU    99     -25.609  -9.802  23.667  1.00 10.00      B   
ATOM   3172  CG  LEU    99     -25.087 -10.174  22.279  1.00 10.00      B   
ATOM   3173  CD1 LEU    99     -23.940 -11.163  22.396  1.00 10.00      B   
ATOM   3174  CD2 LEU    99     -26.203 -10.744  21.415  1.00 10.00      B   
ATOM   3175  C   LEU    99     -27.047  -8.434  25.174  1.00 10.00      B   
ATOM   3176  O   LEU    99     -28.092  -8.947  25.565  1.00 10.00      B   
ATOM   3177  N   ALA   100     -26.275  -7.685  25.953  1.00 10.00      B   
ATOM   3178  HN  ALA   100     -25.460  -7.290  25.578  1.00 10.00      B   
ATOM   3179  CA  ALA   100     -26.606  -7.437  27.348  1.00 10.00      B   
ATOM   3180  CB  ALA   100     -25.361  -7.041  28.126  1.00 10.00      B   
ATOM   3181  C   ALA   100     -27.691  -6.372  27.487  1.00 10.00      B   
ATOM   3182  O   ALA   100     -28.218  -6.148  28.578  1.00 10.00      B   
ATOM   3183  N   LYS   101     -28.023  -5.715  26.383  1.00 10.00      B   
ATOM   3184  HN  LYS   101     -27.575  -5.939  25.538  1.00 10.00      B   
ATOM   3185  CA  LYS   101     -29.046  -4.679  26.395  1.00 10.00      B   
ATOM   3186  CB  LYS   101     -28.797  -3.654  25.285  1.00 10.00      B   
ATOM   3187  CG  LYS   101     -27.607  -2.737  25.513  1.00 10.00      B   
ATOM   3188  CD  LYS   101     -27.550  -1.659  24.442  1.00 10.00      B   
ATOM   3189  CE  LYS   101     -26.384  -0.710  24.657  1.00 10.00      B   
ATOM   3190  NZ  LYS   101     -26.501   0.511  23.814  1.00 10.00      B   
ATOM   3191  HZ1 LYS   101     -25.649   1.098  23.913  1.00 10.00      B   
ATOM   3192  HZ2 LYS   101     -27.329   1.071  24.103  1.00 10.00      B   
ATOM   3193  HZ3 LYS   101     -26.612   0.248  22.814  1.00 10.00      B   
ATOM   3194  C   LYS   101     -30.433  -5.286  26.221  1.00 10.00      B   
ATOM   3195  O   LYS   101     -31.434  -4.691  26.621  1.00 10.00      B   
ATOM   3196  N   ASP   102     -30.482  -6.477  25.639  1.00 10.00      B   
ATOM   3197  HN  ASP   102     -29.646  -6.920  25.383  1.00 10.00      B   
ATOM   3198  CA  ASP   102     -31.747  -7.156  25.390  1.00 10.00      B   
ATOM   3199  CB  ASP   102     -31.654  -8.023  24.137  1.00 10.00      B   
ATOM   3200  CG  ASP   102     -33.014  -8.379  23.581  1.00 10.00      B   
ATOM   3201  OD1 ASP   102     -33.700  -9.241  24.175  1.00 10.00      B   
ATOM   3202  OD2 ASP   102     -33.410  -7.790  22.549  1.00 10.00      B   
ATOM   3203  C   ASP   102     -32.171  -7.999  26.587  1.00 10.00      B   
ATOM   3204  O   ASP   102     -31.397  -8.816  27.089  1.00 10.00      B   
ATOM   3205  N   PRO   103     -33.410  -7.804  27.061  1.00 10.00      B   
ATOM   3206  CA  PRO   103     -33.948  -8.532  28.212  1.00 10.00      B   
ATOM   3207  CB  PRO   103     -35.131  -7.664  28.640  1.00 10.00      B   
ATOM   3208  CG  PRO   103     -35.603  -7.033  27.375  1.00 10.00      B   
ATOM   3209  CD  PRO   103     -34.383  -6.836  26.517  1.00 10.00      B   
ATOM   3210  C   PRO   103     -34.429  -9.943  27.870  1.00 10.00      B   
ATOM   3211  O   PRO   103     -34.731 -10.734  28.765  1.00 10.00      B   
ATOM   3212  N   LYS   104     -34.496 -10.266  26.585  1.00 10.00      B   
ATOM   3213  HN  LYS   104     -34.215  -9.610  25.902  1.00 10.00      B   
ATOM   3214  CA  LYS   104     -34.951 -11.585  26.164  1.00 10.00      B   
ATOM   3215  CB  LYS   104     -35.760 -11.509  24.868  1.00 10.00      B   
ATOM   3216  CG  LYS   104     -37.110 -10.828  25.015  1.00 10.00      B   
ATOM   3217  CD  LYS   104     -37.936 -10.965  23.749  1.00 10.00      B   
ATOM   3218  CE  LYS   104     -39.348 -10.441  23.951  1.00 10.00      B   
ATOM   3219  NZ  LYS   104     -40.238 -10.807  22.820  1.00 10.00      B   
ATOM   3220  HZ1 LYS   104     -41.197 -10.440  22.985  1.00 10.00      B   
ATOM   3221  HZ2 LYS   104     -40.289 -11.840  22.727  1.00 10.00      B   
ATOM   3222  HZ3 LYS   104     -39.877 -10.407  21.930  1.00 10.00      B   
ATOM   3223  C   LYS   104     -33.777 -12.536  25.996  1.00 10.00      B   
ATOM   3224  O   LYS   104     -33.912 -13.745  26.184  1.00 10.00      B   
ATOM   3225  N   LEU   105     -32.623 -11.986  25.649  1.00 10.00      B   
ATOM   3226  HN  LEU   105     -32.579 -11.015  25.504  1.00 10.00      B   
ATOM   3227  CA  LEU   105     -31.420 -12.787  25.464  1.00 10.00      B   
ATOM   3228  CB  LEU   105     -30.383 -12.016  24.643  1.00 10.00      B   
ATOM   3229  CG  LEU   105     -30.869 -11.410  23.325  1.00 10.00      B   
ATOM   3230  CD1 LEU   105     -29.735 -10.688  22.617  1.00 10.00      B   
ATOM   3231  CD2 LEU   105     -31.468 -12.477  22.425  1.00 10.00      B   
ATOM   3232  C   LEU   105     -30.823 -13.178  26.811  1.00 10.00      B   
ATOM   3233  O   LEU   105     -29.939 -14.029  26.884  1.00 10.00      B   
ATOM   3234  N   GLN   106     -31.333 -12.558  27.873  1.00 10.00      B   
ATOM   3235  HN  GLN   106     -32.052 -11.909  27.734  1.00 10.00      B   
ATOM   3236  CA  GLN   106     -30.858 -12.804  29.232  1.00 10.00      B   
ATOM   3237  CB  GLN   106     -31.648 -11.968  30.240  1.00 10.00      B   
ATOM   3238  CG  GLN   106     -31.385 -10.474  30.165  1.00 10.00      B   
ATOM   3239  CD  GLN   106     -31.973  -9.726  31.345  1.00 10.00      B   
ATOM   3240  OE1 GLN   106     -33.126  -9.295  31.312  1.00 10.00      B   
ATOM   3241  NE2 GLN   106     -31.188  -9.573  32.399  1.00 10.00      B   
ATOM   3242 HE21 GLN   106     -30.280  -9.949  32.360  1.00 10.00      B   
ATOM   3243 HE22 GLN   106     -31.543  -9.093  33.177  1.00 10.00      B   
ATOM   3244  C   GLN   106     -30.928 -14.275  29.630  1.00 10.00      B   
ATOM   3245  O   GLN   106     -30.019 -14.784  30.285  1.00 10.00      B   
ATOM   3246  N   GLN   107     -31.995 -14.957  29.229  1.00 10.00      B   
ATOM   3247  HN  GLN   107     -32.679 -14.507  28.690  1.00 10.00      B   
ATOM   3248  CA  GLN   107     -32.172 -16.364  29.578  1.00 10.00      B   
ATOM   3249  CB  GLN   107     -33.658 -16.695  29.736  1.00 10.00      B   
ATOM   3250  CG  GLN   107     -33.941 -17.815  30.725  1.00 10.00      B   
ATOM   3251  CD  GLN   107     -35.390 -18.255  30.711  1.00 10.00      B   
ATOM   3252  OE1 GLN   107     -36.222 -17.728  31.453  1.00 10.00      B   
ATOM   3253  NE2 GLN   107     -35.704 -19.226  29.870  1.00 10.00      B   
ATOM   3254 HE21 GLN   107     -34.991 -19.602  29.310  1.00 10.00      B   
ATOM   3255 HE22 GLN   107     -36.635 -19.531  29.838  1.00 10.00      B   
ATOM   3256  C   GLN   107     -31.521 -17.294  28.553  1.00 10.00      B   
ATOM   3257  O   GLN   107     -31.686 -18.515  28.611  1.00 10.00      B   
ATOM   3258  N   GLY   108     -30.777 -16.718  27.624  1.00 10.00      B   
ATOM   3259  HN  GLY   108     -30.673 -15.743  27.623  1.00 10.00      B   
ATOM   3260  CA  GLY   108     -30.120 -17.512  26.611  1.00 10.00      B   
ATOM   3261  C   GLY   108     -30.667 -17.238  25.229  1.00 10.00      B   
ATOM   3262  O   GLY   108     -31.845 -16.905  25.076  1.00 10.00      B   
ATOM   3263  N   TYR   109     -29.814 -17.373  24.225  1.00 10.00      B   
ATOM   3264  HN  TYR   109     -28.887 -17.635  24.418  1.00 10.00      B   
ATOM   3265  CA  TYR   109     -30.210 -17.141  22.845  1.00 10.00      B   
ATOM   3266  CB  TYR   109     -29.902 -15.694  22.436  1.00 10.00      B   
ATOM   3267  CG  TYR   109     -28.422 -15.371  22.322  1.00 10.00      B   
ATOM   3268  CD1 TYR   109     -27.760 -15.479  21.105  1.00 10.00      B   
ATOM   3269  CD2 TYR   109     -27.688 -14.958  23.429  1.00 10.00      B   
ATOM   3270  CE1 TYR   109     -26.414 -15.190  20.991  1.00 10.00      B   
ATOM   3271  CE2 TYR   109     -26.340 -14.666  23.323  1.00 10.00      B   
ATOM   3272  CZ  TYR   109     -25.708 -14.784  22.101  1.00 10.00      B   
ATOM   3273  OH  TYR   109     -24.366 -14.495  21.987  1.00 10.00      B   
ATOM   3274  HH  TYR   109     -23.903 -14.797  22.779  1.00 10.00      B   
ATOM   3275  C   TYR   109     -29.494 -18.109  21.907  1.00 10.00      B   
ATOM   3276  O   TYR   109     -28.617 -18.863  22.329  1.00 10.00      B   
ATOM   3277  N   ASN   110     -29.884 -18.085  20.643  1.00 10.00      B   
ATOM   3278  HN  ASN   110     -30.613 -17.476  20.380  1.00 10.00      B   
ATOM   3279  CA  ASN   110     -29.277 -18.928  19.624  1.00 10.00      B   
ATOM   3280  CB  ASN   110     -30.324 -19.847  18.990  1.00 10.00      B   
ATOM   3281  CG  ASN   110     -30.513 -21.139  19.757  1.00 10.00      B   
ATOM   3282  OD1 ASN   110     -29.582 -21.650  20.378  1.00 10.00      B   
ATOM   3283  ND2 ASN   110     -31.719 -21.684  19.712  1.00 10.00      B   
ATOM   3284 HD21 ASN   110     -32.418 -21.226  19.191  1.00 10.00      B   
ATOM   3285 HD22 ASN   110     -31.869 -22.521  20.199  1.00 10.00      B   
ATOM   3286  C   ASN   110     -28.653 -18.047  18.553  1.00 10.00      B   
ATOM   3287  O   ASN   110     -29.194 -16.991  18.224  1.00 10.00      B   
ATOM   3288  N   ALA   111     -27.521 -18.470  18.016  1.00 10.00      B   
ATOM   3289  HN  ALA   111     -27.139 -19.329  18.304  1.00 10.00      B   
ATOM   3290  CA  ALA   111     -26.835 -17.695  16.990  1.00 10.00      B   
ATOM   3291  CB  ALA   111     -25.485 -17.218  17.503  1.00 10.00      B   
ATOM   3292  C   ALA   111     -26.666 -18.505  15.713  1.00 10.00      B   
ATOM   3293  O   ALA   111     -26.401 -19.707  15.768  1.00 10.00      B   
ATOM   3294  N   GLY   113     -25.433 -17.526  11.698  1.00 10.00      B   
ATOM   3295  HN  GLY   113     -25.129 -18.446  11.889  1.00 10.00      B   
ATOM   3296  CA  GLY   113     -24.535 -16.604  11.031  1.00 10.00      B   
ATOM   3297  C   GLY   113     -24.271 -16.997   9.592  1.00 10.00      B   
ATOM   3298  O   GLY   113     -23.983 -18.161   9.301  1.00 10.00      B   
ATOM   3299  N   PHE   114     -24.368 -16.028   8.694  1.00 10.00      B   
ATOM   3300  HN  PHE   114     -24.585 -15.116   8.992  1.00 10.00      B   
ATOM   3301  CA  PHE   114     -24.143 -16.273   7.277  1.00 10.00      B   
ATOM   3302  CB  PHE   114     -25.312 -15.743   6.444  1.00 10.00      B   
ATOM   3303  CG  PHE   114     -26.543 -16.598   6.527  1.00 10.00      B   
ATOM   3304  CD1 PHE   114     -27.483 -16.390   7.522  1.00 10.00      B   
ATOM   3305  CD2 PHE   114     -26.759 -17.615   5.611  1.00 10.00      B   
ATOM   3306  CE1 PHE   114     -28.614 -17.178   7.604  1.00 10.00      B   
ATOM   3307  CE2 PHE   114     -27.889 -18.407   5.685  1.00 10.00      B   
ATOM   3308  CZ  PHE   114     -28.817 -18.188   6.683  1.00 10.00      B   
ATOM   3309  C   PHE   114     -22.841 -15.637   6.820  1.00 10.00      B   
ATOM   3310  O   PHE   114     -22.527 -14.506   7.203  1.00 10.00      B   
ATOM   3311  N   SER   115     -22.082 -16.377   6.015  1.00 10.00      B   
ATOM   3312  HN  SER   115     -22.383 -17.280   5.777  1.00 10.00      B   
ATOM   3313  CA  SER   115     -20.806 -15.902   5.496  1.00 10.00      B   
ATOM   3314  CB  SER   115     -21.010 -14.679   4.590  1.00 10.00      B   
ATOM   3315  OG  SER   115     -21.921 -14.963   3.537  1.00 10.00      B   
ATOM   3316  HG  SER   115     -22.489 -14.197   3.391  1.00 10.00      B   
ATOM   3317  C   SER   115     -19.839 -15.595   6.643  1.00 10.00      B   
ATOM   3318  O   SER   115     -19.720 -16.386   7.584  1.00 10.00      B   
ATOM   3319  N   GLN   116     -19.167 -14.448   6.573  1.00 10.00      B   
ATOM   3320  HN  GLN   116     -19.294 -13.868   5.793  1.00 10.00      B   
ATOM   3321  CA  GLN   116     -18.218 -14.041   7.606  1.00 10.00      B   
ATOM   3322  CB  GLN   116     -17.519 -12.734   7.222  1.00 10.00      B   
ATOM   3323  CG  GLN   116     -18.459 -11.557   6.999  1.00 10.00      B   
ATOM   3324  CD  GLN   116     -17.727 -10.289   6.605  1.00 10.00      B   
ATOM   3325  OE1 GLN   116     -16.662 -10.334   5.999  1.00 10.00      B   
ATOM   3326  NE2 GLN   116     -18.294  -9.144   6.947  1.00 10.00      B   
ATOM   3327 HE21 GLN   116     -19.143  -9.171   7.433  1.00 10.00      B   
ATOM   3328 HE22 GLN   116     -17.838  -8.311   6.693  1.00 10.00      B   
ATOM   3329  C   GLN   116     -18.874 -13.917   8.986  1.00 10.00      B   
ATOM   3330  O   GLN   116     -18.191 -13.943  10.008  1.00 10.00      B   
ATOM   3331  N   GLY   117     -20.197 -13.799   9.012  1.00 10.00      B   
ATOM   3332  HN  GLY   117     -20.698 -13.807   8.168  1.00 10.00      B   
ATOM   3333  CA  GLY   117     -20.907 -13.678  10.270  1.00 10.00      B   
ATOM   3334  C   GLY   117     -20.816 -14.945  11.101  1.00 10.00      B   
ATOM   3335  O   GLY   117     -20.982 -14.908  12.320  1.00 10.00      B   
ATOM   3336  N   GLY   118     -20.538 -16.063  10.436  1.00 10.00      B   
ATOM   3337  HN  GLY   118     -20.401 -16.020   9.464  1.00 10.00      B   
ATOM   3338  CA  GLY   118     -20.426 -17.338  11.119  1.00 10.00      B   
ATOM   3339  C   GLY   118     -19.276 -17.375  12.106  1.00 10.00      B   
ATOM   3340  O   GLY   118     -19.455 -17.759  13.263  1.00 10.00      B   
ATOM   3341  N   GLN   119     -18.091 -16.972  11.659  1.00 10.00      B   
ATOM   3342  HN  GLN   119     -18.000 -16.673  10.725  1.00 10.00      B   
ATOM   3343  CA  GLN   119     -16.923 -16.965  12.529  1.00 10.00      B   
ATOM   3344  CB  GLN   119     -15.614 -16.933  11.732  1.00 10.00      B   
ATOM   3345  CG  GLN   119     -15.407 -15.689  10.884  1.00 10.00      B   
ATOM   3346  CD  GLN   119     -15.818 -15.887   9.440  1.00 10.00      B   
ATOM   3347  OE1 GLN   119     -16.736 -16.651   9.138  1.00 10.00      B   
ATOM   3348  NE2 GLN   119     -15.138 -15.200   8.540  1.00 10.00      B   
ATOM   3349 HE21 GLN   119     -14.422 -14.612   8.851  1.00 10.00      B   
ATOM   3350 HE22 GLN   119     -15.378 -15.312   7.590  1.00 10.00      B   
ATOM   3351  C   GLN   119     -16.986 -15.813  13.525  1.00 10.00      B   
ATOM   3352  O   GLN   119     -16.440 -15.903  14.627  1.00 10.00      B   
ATOM   3353  N   PHE   120     -17.666 -14.737  13.137  1.00 10.00      B   
ATOM   3354  HN  PHE   120     -18.074 -14.724  12.245  1.00 10.00      B   
ATOM   3355  CA  PHE   120     -17.812 -13.573  14.002  1.00 10.00      B   
ATOM   3356  CB  PHE   120     -18.535 -12.435  13.274  1.00 10.00      B   
ATOM   3357  CG  PHE   120     -17.746 -11.778  12.174  1.00 10.00      B   
ATOM   3358  CD1 PHE   120     -16.445 -12.169  11.888  1.00 10.00      B   
ATOM   3359  CD2 PHE   120     -18.315 -10.766  11.419  1.00 10.00      B   
ATOM   3360  CE1 PHE   120     -15.731 -11.562  10.872  1.00 10.00      B   
ATOM   3361  CE2 PHE   120     -17.607 -10.155  10.403  1.00 10.00      B   
ATOM   3362  CZ  PHE   120     -16.314 -10.554  10.129  1.00 10.00      B   
ATOM   3363  C   PHE   120     -18.588 -13.956  15.253  1.00 10.00      B   
ATOM   3364  O   PHE   120     -18.187 -13.629  16.372  1.00 10.00      B   
ATOM   3365  N   LEU   121     -19.689 -14.678  15.053  1.00 10.00      B   
ATOM   3366  HN  LEU   121     -19.950 -14.909  14.133  1.00 10.00      B   
ATOM   3367  CA  LEU   121     -20.525 -15.125  16.160  1.00 10.00      B   
ATOM   3368  CB  LEU   121     -21.782 -15.831  15.648  1.00 10.00      B   
ATOM   3369  CG  LEU   121     -22.896 -14.922  15.124  1.00 10.00      B   
ATOM   3370  CD1 LEU   121     -23.986 -15.742  14.455  1.00 10.00      B   
ATOM   3371  CD2 LEU   121     -23.475 -14.075  16.250  1.00 10.00      B   
ATOM   3372  C   LEU   121     -19.744 -16.035  17.100  1.00 10.00      B   
ATOM   3373  O   LEU   121     -19.950 -16.007  18.315  1.00 10.00      B   
ATOM   3374  N   ARG   122     -18.839 -16.833  16.536  1.00 10.00      B   
ATOM   3375  HN  ARG   122     -18.722 -16.814  15.561  1.00 10.00      B   
ATOM   3376  CA  ARG   122     -18.022 -17.728  17.341  1.00 10.00      B   
ATOM   3377  CB  ARG   122     -17.216 -18.698  16.470  1.00 10.00      B   
ATOM   3378  CG  ARG   122     -16.335 -19.640  17.280  1.00 10.00      B   
ATOM   3379  CD  ARG   122     -15.577 -20.622  16.403  1.00 10.00      B   
ATOM   3380  NE  ARG   122     -14.588 -19.962  15.549  1.00 10.00      B   
ATOM   3381  HE  ARG   122     -14.911 -19.571  14.709  1.00 10.00      B   
ATOM   3382  CZ  ARG   122     -13.288 -19.861  15.842  1.00 10.00      B   
ATOM   3383  NH1 ARG   122     -12.805 -20.360  16.980  1.00 10.00      B   
ATOM   3384 HH11 ARG   122     -11.785 -20.275  17.201  1.00 10.00      B   
ATOM   3385 HH12 ARG   122     -13.439 -20.837  17.661  1.00 10.00      B   
ATOM   3386  NH2 ARG   122     -12.472 -19.263  14.987  1.00 10.00      B   
ATOM   3387 HH21 ARG   122     -11.448 -19.178  15.200  1.00 10.00      B   
ATOM   3388 HH22 ARG   122     -12.840 -18.878  14.091  1.00 10.00      B   
ATOM   3389  C   ARG   122     -17.092 -16.914  18.233  1.00 10.00      B   
ATOM   3390  O   ARG   122     -16.944 -17.201  19.418  1.00 10.00      B   
ATOM   3391  N   ALA   123     -16.487 -15.880  17.658  1.00 10.00      B   
ATOM   3392  HN  ALA   123     -16.658 -15.694  16.707  1.00 10.00      B   
ATOM   3393  CA  ALA   123     -15.579 -15.011  18.397  1.00 10.00      B   
ATOM   3394  CB  ALA   123     -14.968 -13.978  17.467  1.00 10.00      B   
ATOM   3395  C   ALA   123     -16.317 -14.332  19.547  1.00 10.00      B   
ATOM   3396  O   ALA   123     -15.761 -14.130  20.627  1.00 10.00      B   
ATOM   3397  N   VAL   124     -17.578 -14.002  19.301  1.00 10.00      B   
ATOM   3398  HN  VAL   124     -17.952 -14.189  18.414  1.00 10.00      B   
ATOM   3399  CA  VAL   124     -18.421 -13.364  20.301  1.00 10.00      B   
ATOM   3400  CB  VAL   124     -19.773 -12.925  19.691  1.00 10.00      B   
ATOM   3401  CG1 VAL   124     -20.741 -12.462  20.769  1.00 10.00      B   
ATOM   3402  CG2 VAL   124     -19.557 -11.822  18.669  1.00 10.00      B   
ATOM   3403  C   VAL   124     -18.668 -14.312  21.475  1.00 10.00      B   
ATOM   3404  O   VAL   124     -18.376 -13.982  22.621  1.00 10.00      B   
ATOM   3405  N   ALA   125     -19.155 -15.510  21.169  1.00 10.00      B   
ATOM   3406  HN  ALA   125     -19.319 -15.730  20.225  1.00 10.00      B   
ATOM   3407  CA  ALA   125     -19.454 -16.512  22.193  1.00 10.00      B   
ATOM   3408  CB  ALA   125     -20.118 -17.729  21.567  1.00 10.00      B   
ATOM   3409  C   ALA   125     -18.211 -16.926  22.976  1.00 10.00      B   
ATOM   3410  O   ALA   125     -18.296 -17.268  24.156  1.00 10.00      B   
ATOM   3411  N   GLN   126     -17.059 -16.891  22.315  1.00 10.00      B   
ATOM   3412  HN  GLN   126     -17.058 -16.614  21.373  1.00 10.00      B   
ATOM   3413  CA  GLN   126     -15.800 -17.269  22.948  1.00 10.00      B   
ATOM   3414  CB  GLN   126     -14.774 -17.708  21.901  1.00 10.00      B   
ATOM   3415  CG  GLN   126     -15.136 -18.977  21.144  1.00 10.00      B   
ATOM   3416  CD  GLN   126     -14.142 -19.302  20.040  1.00 10.00      B   
ATOM   3417  OE1 GLN   126     -13.986 -20.457  19.643  1.00 10.00      B   
ATOM   3418  NE2 GLN   126     -13.459 -18.287  19.532  1.00 10.00      B   
ATOM   3419 HE21 GLN   126     -13.628 -17.391  19.891  1.00 10.00      B   
ATOM   3420 HE22 GLN   126     -12.811 -18.474  18.822  1.00 10.00      B   
ATOM   3421  C   GLN   126     -15.224 -16.134  23.801  1.00 10.00      B   
ATOM   3422  O   GLN   126     -14.356 -16.362  24.646  1.00 10.00      B   
ATOM   3423  N   ARG   127     -15.699 -14.915  23.578  1.00 10.00      B   
ATOM   3424  HN  ARG   127     -16.396 -14.788  22.899  1.00 10.00      B   
ATOM   3425  CA  ARG   127     -15.213 -13.762  24.329  1.00 10.00      B   
ATOM   3426  CB  ARG   127     -14.858 -12.592  23.403  1.00 10.00      B   
ATOM   3427  CG  ARG   127     -13.516 -12.753  22.703  1.00 10.00      B   
ATOM   3428  CD  ARG   127     -13.146 -11.523  21.888  1.00 10.00      B   
ATOM   3429  NE  ARG   127     -11.811 -11.642  21.294  1.00 10.00      B   
ATOM   3430  HE  ARG   127     -11.349 -12.507  21.394  1.00 10.00      B   
ATOM   3431  CZ  ARG   127     -11.188 -10.659  20.645  1.00 10.00      B   
ATOM   3432  NH1 ARG   127     -11.769  -9.469  20.506  1.00 10.00      B   
ATOM   3433 HH11 ARG   127     -11.274  -8.699  19.994  1.00 10.00      B   
ATOM   3434 HH12 ARG   127     -12.718  -9.294  20.905  1.00 10.00      B   
ATOM   3435  NH2 ARG   127      -9.979 -10.862  20.134  1.00 10.00      B   
ATOM   3436 HH21 ARG   127      -9.506 -11.799  20.231  1.00 10.00      B   
ATOM   3437 HH22 ARG   127      -9.489 -10.095  19.630  1.00 10.00      B   
ATOM   3438  C   ARG   127     -16.194 -13.331  25.416  1.00 10.00      B   
ATOM   3439  O   ARG   127     -15.804 -13.122  26.563  1.00 10.00      B   
ATOM   3440  N   CYS   128     -17.463 -13.205  25.060  1.00 10.00      B   
ATOM   3441  HN  CYS   128     -17.727 -13.394  24.130  1.00 10.00      B   
ATOM   3442  CA  CYS   128     -18.484 -12.805  26.017  1.00 10.00      B   
ATOM   3443  C   CYS   128     -19.533 -13.907  26.177  1.00 10.00      B   
ATOM   3444  O   CYS   128     -20.506 -13.974  25.427  1.00 10.00      B   
ATOM   3445  CB  CYS   128     -19.128 -11.472  25.612  1.00 10.00      B   
ATOM   3446  SG  CYS   128     -19.793 -11.421  23.914  1.00 10.00      B   
ATOM   3447  N   PRO   129     -19.347 -14.794  27.166  1.00 10.00      B   
ATOM   3448  CA  PRO   129     -20.270 -15.905  27.412  1.00 10.00      B   
ATOM   3449  CB  PRO   129     -19.480 -16.813  28.356  1.00 10.00      B   
ATOM   3450  CG  PRO   129     -18.572 -15.887  29.088  1.00 10.00      B   
ATOM   3451  CD  PRO   129     -18.220 -14.793  28.118  1.00 10.00      B   
ATOM   3452  C   PRO   129     -21.571 -15.459  28.076  1.00 10.00      B   
ATOM   3453  O   PRO   129     -22.460 -16.274  28.320  1.00 10.00      B   
ATOM   3454  N   SER   130     -21.676 -14.173  28.377  1.00 10.00      B   
ATOM   3455  HN  SER   130     -20.934 -13.571  28.167  1.00 10.00      B   
ATOM   3456  CA  SER   130     -22.867 -13.631  29.009  1.00 10.00      B   
ATOM   3457  CB  SER   130     -22.516 -13.086  30.393  1.00 10.00      B   
ATOM   3458  OG  SER   130     -21.516 -13.883  31.012  1.00 10.00      B   
ATOM   3459  HG  SER   130     -21.872 -14.765  31.187  1.00 10.00      B   
ATOM   3460  C   SER   130     -23.465 -12.520  28.151  1.00 10.00      B   
ATOM   3461  O   SER   130     -22.772 -11.570  27.793  1.00 10.00      B   
ATOM   3462  N   PRO   131     -24.752 -12.626  27.791  1.00 10.00      B   
ATOM   3463  CA  PRO   131     -25.611 -13.752  28.173  1.00 10.00      B   
ATOM   3464  CB  PRO   131     -27.029 -13.256  27.839  1.00 10.00      B   
ATOM   3465  CG  PRO   131     -26.886 -11.813  27.475  1.00 10.00      B   
ATOM   3466  CD  PRO   131     -25.481 -11.644  26.985  1.00 10.00      B   
ATOM   3467  C   PRO   131     -25.292 -15.006  27.358  1.00 10.00      B   
ATOM   3468  O   PRO   131     -24.689 -14.919  26.288  1.00 10.00      B   
ATOM   3469  N   PRO   132     -25.678 -16.190  27.862  1.00 10.00      B   
ATOM   3470  CA  PRO   132     -25.431 -17.469  27.177  1.00 10.00      B   
ATOM   3471  CB  PRO   132     -26.154 -18.494  28.061  1.00 10.00      B   
ATOM   3472  CG  PRO   132     -26.231 -17.850  29.402  1.00 10.00      B   
ATOM   3473  CD  PRO   132     -26.381 -16.379  29.144  1.00 10.00      B   
ATOM   3474  C   PRO   132     -26.006 -17.494  25.760  1.00 10.00      B   
ATOM   3475  O   PRO   132     -27.223 -17.421  25.567  1.00 10.00      B   
ATOM   3476  N   ILE   134     -26.529 -20.542  22.942  1.00 10.00      B   
ATOM   3477  HN  ILE   134     -27.313 -20.008  22.664  1.00 10.00      B   
ATOM   3478  CA  ILE   134     -26.701 -21.960  23.235  1.00 10.00      B   
ATOM   3479  CB  ILE   134     -28.172 -22.298  23.564  1.00 10.00      B   
ATOM   3480  CG1 ILE   134     -28.704 -21.389  24.682  1.00 10.00      B   
ATOM   3481  CG2 ILE   134     -28.319 -23.765  23.944  1.00 10.00      B   
ATOM   3482  CD1 ILE   134     -27.924 -21.470  25.978  1.00 10.00      B   
ATOM   3483  C   ILE   134     -26.235 -22.807  22.054  1.00 10.00      B   
ATOM   3484  O   ILE   134     -25.368 -23.670  22.195  1.00 10.00      B   
ATOM   3485  N   ASN   135     -26.816 -22.557  20.894  1.00 10.00      B   
ATOM   3486  HN  ASN   135     -27.506 -21.861  20.842  1.00 10.00      B   
ATOM   3487  CA  ASN   135     -26.456 -23.286  19.689  1.00 10.00      B   
ATOM   3488  CB  ASN   135     -27.697 -23.898  19.040  1.00 10.00      B   
ATOM   3489  CG  ASN   135     -27.484 -25.339  18.618  1.00 10.00      B   
ATOM   3490  OD1 ASN   135     -26.684 -26.058  19.208  1.00 10.00      B   
ATOM   3491  ND2 ASN   135     -28.209 -25.773  17.598  1.00 10.00      B   
ATOM   3492 HD21 ASN   135     -28.837 -25.150  17.177  1.00 10.00      B   
ATOM   3493 HD22 ASN   135     -28.089 -26.702  17.310  1.00 10.00      B   
ATOM   3494  C   ASN   135     -25.763 -22.352  18.711  1.00 10.00      B   
ATOM   3495  O   ASN   135     -26.139 -21.183  18.584  1.00 10.00      B   
ATOM   3496  N   LEU   136     -24.749 -22.857  18.029  1.00 10.00      B   
ATOM   3497  HN  LEU   136     -24.495 -23.799  18.167  1.00 10.00      B   
ATOM   3498  CA  LEU   136     -24.005 -22.049  17.077  1.00 10.00      B   
ATOM   3499  CB  LEU   136     -22.528 -21.979  17.473  1.00 10.00      B   
ATOM   3500  CG  LEU   136     -21.714 -20.829  16.872  1.00 10.00      B   
ATOM   3501  CD1 LEU   136     -22.375 -19.489  17.157  1.00 10.00      B   
ATOM   3502  CD2 LEU   136     -20.295 -20.842  17.418  1.00 10.00      B   
ATOM   3503  C   LEU   136     -24.162 -22.583  15.657  1.00 10.00      B   
ATOM   3504  O   LEU   136     -23.639 -23.646  15.318  1.00 10.00      B   
ATOM   3505  N   ILE   137     -24.902 -21.846  14.843  1.00 10.00      B   
ATOM   3506  HN  ILE   137     -25.312 -21.018  15.185  1.00 10.00      B   
ATOM   3507  CA  ILE   137     -25.142 -22.226  13.460  1.00 10.00      B   
ATOM   3508  CB  ILE   137     -26.651 -22.162  13.127  1.00 10.00      B   
ATOM   3509  CG1 ILE   137     -27.490 -22.874  14.198  1.00 10.00      B   
ATOM   3510  CG2 ILE   137     -26.933 -22.738  11.746  1.00 10.00      B   
ATOM   3511  CD1 ILE   137     -27.266 -24.370  14.277  1.00 10.00      B   
ATOM   3512  C   ILE   137     -24.400 -21.285  12.515  1.00 10.00      B   
ATOM   3513  O   ILE   137     -24.620 -20.075  12.534  1.00 10.00      B   
ATOM   3514  N   SER   138     -23.518 -21.840  11.701  1.00 10.00      B   
ATOM   3515  HN  SER   138     -23.379 -22.813  11.736  1.00 10.00      B   
ATOM   3516  CA  SER   138     -22.761 -21.047  10.746  1.00 10.00      B   
ATOM   3517  CB  SER   138     -21.287 -20.925  11.161  1.00 10.00      B   
ATOM   3518  OG  SER   138     -20.793 -22.121  11.751  1.00 10.00      B   
ATOM   3519  HG  SER   138     -21.525 -22.611  12.154  1.00 10.00      B   
ATOM   3520  C   SER   138     -22.906 -21.613   9.334  1.00 10.00      B   
ATOM   3521  O   SER   138     -22.472 -22.733   9.051  1.00 10.00      B   
ATOM   3522  N   VAL   139     -23.538 -20.848   8.459  1.00 10.00      B   
ATOM   3523  HN  VAL   139     -23.865 -19.961   8.743  1.00 10.00      B   
ATOM   3524  CA  VAL   139     -23.756 -21.276   7.083  1.00 10.00      B   
ATOM   3525  CB  VAL   139     -25.196 -20.975   6.618  1.00 10.00      B   
ATOM   3526  CG1 VAL   139     -25.480 -21.640   5.280  1.00 10.00      B   
ATOM   3527  CG2 VAL   139     -26.204 -21.422   7.664  1.00 10.00      B   
ATOM   3528  C   VAL   139     -22.768 -20.597   6.143  1.00 10.00      B   
ATOM   3529  O   VAL   139     -22.861 -19.390   5.897  1.00 10.00      B   
ATOM   3530  N   GLY   140     -21.829 -21.377   5.620  1.00 10.00      B   
ATOM   3531  HN  GLY   140     -21.820 -22.334   5.842  1.00 10.00      B   
ATOM   3532  CA  GLY   140     -20.831 -20.844   4.716  1.00 10.00      B   
ATOM   3533  C   GLY   140     -19.925 -19.838   5.393  1.00 10.00      B   
ATOM   3534  O   GLY   140     -19.671 -18.760   4.853  1.00 10.00      B   
ATOM   3535  N   GLY   141     -19.447 -20.189   6.577  1.00 10.00      B   
ATOM   3536  HN  GLY   141     -19.678 -21.067   6.943  1.00 10.00      B   
ATOM   3537  CA  GLY   141     -18.576 -19.304   7.321  1.00 10.00      B   
ATOM   3538  C   GLY   141     -17.136 -19.764   7.289  1.00 10.00      B   
ATOM   3539  O   GLY   141     -16.857 -20.958   7.418  1.00 10.00      B   
ATOM   3540  N   GLN   142     -16.221 -18.822   7.135  1.00 10.00      B   
ATOM   3541  HN  GLN   142     -16.506 -17.883   7.075  1.00 10.00      B   
ATOM   3542  CA  GLN   142     -14.801 -19.136   7.074  1.00 10.00      B   
ATOM   3543  CB  GLN   142     -14.018 -18.003   6.413  1.00 10.00      B   
ATOM   3544  CG  GLN   142     -14.517 -17.633   5.026  1.00 10.00      B   
ATOM   3545  CD  GLN   142     -15.618 -16.592   5.055  1.00 10.00      B   
ATOM   3546  OE1 GLN   142     -15.647 -15.724   5.924  1.00 10.00      B   
ATOM   3547  NE2 GLN   142     -16.538 -16.681   4.113  1.00 10.00      B   
ATOM   3548 HE21 GLN   142     -16.462 -17.406   3.459  1.00 10.00      B   
ATOM   3549 HE22 GLN   142     -17.256 -16.014   4.105  1.00 10.00      B   
ATOM   3550  C   GLN   142     -14.251 -19.423   8.464  1.00 10.00      B   
ATOM   3551  O   GLN   142     -13.839 -18.516   9.187  1.00 10.00      B   
ATOM   3552  N   HIS   143     -14.243 -20.695   8.831  1.00 10.00      B   
ATOM   3553  HN  HIS   143     -14.561 -21.378   8.197  1.00 10.00      B   
ATOM   3554  CA  HIS   143     -13.761 -21.106  10.142  1.00 10.00      B   
ATOM   3555  CB  HIS   143     -14.336 -22.470  10.541  1.00 10.00      B   
ATOM   3556  CG  HIS   143     -15.835 -22.515  10.619  1.00 10.00      B   
ATOM   3557  ND1 HIS   143     -16.628 -22.982   9.593  1.00 10.00      B   
ATOM   3558  HD1 HIS   143     -16.308 -23.313   8.725  1.00 10.00      B   
ATOM   3559  CD2 HIS   143     -16.687 -22.155  11.612  1.00 10.00      B   
ATOM   3560  CE1 HIS   143     -17.898 -22.910   9.949  1.00 10.00      B   
ATOM   3561  NE2 HIS   143     -17.962 -22.413  11.167  1.00 10.00      B   
ATOM   3562  HE2 HIS   143     -18.795 -22.266  11.676  1.00 10.00      B   
ATOM   3563  C   HIS   143     -12.236 -21.131  10.189  1.00 10.00      B   
ATOM   3564  O   HIS   143     -11.640 -21.042  11.261  1.00 10.00      B   
ATOM   3565  N   GLN   144     -11.609 -21.235   9.025  1.00 10.00      B   
ATOM   3566  HN  GLN   144     -12.133 -21.297   8.195  1.00 10.00      B   
ATOM   3567  CA  GLN   144     -10.154 -21.269   8.951  1.00 10.00      B   
ATOM   3568  CB  GLN   144      -9.685 -22.545   8.256  1.00 10.00      B   
ATOM   3569  CG  GLN   144      -9.792 -23.786   9.123  1.00 10.00      B   
ATOM   3570  CD  GLN   144      -8.622 -23.943  10.075  1.00 10.00      B   
ATOM   3571  OE1 GLN   144      -7.972 -22.967  10.452  1.00 10.00      B   
ATOM   3572  NE2 GLN   144      -8.351 -25.174  10.478  1.00 10.00      B   
ATOM   3573 HE21 GLN   144      -8.917 -25.908  10.143  1.00 10.00      B   
ATOM   3574 HE22 GLN   144      -7.601 -25.304  11.093  1.00 10.00      B   
ATOM   3575  C   GLN   144      -9.596 -20.042   8.242  1.00 10.00      B   
ATOM   3576  O   GLN   144      -8.383 -19.911   8.075  1.00 10.00      B   
ATOM   3577  N   GLY   145     -10.482 -19.148   7.830  1.00 10.00      B   
ATOM   3578  HN  GLY   145     -11.434 -19.310   7.985  1.00 10.00      B   
ATOM   3579  CA  GLY   145     -10.054 -17.942   7.149  1.00 10.00      B   
ATOM   3580  C   GLY   145     -10.171 -18.056   5.644  1.00 10.00      B   
ATOM   3581  O   GLY   145     -10.769 -19.008   5.135  1.00 10.00      B   
ATOM   3582  N   VAL   146      -9.607 -17.084   4.933  1.00 10.00      B   
ATOM   3583  HN  VAL   146      -9.137 -16.362   5.402  1.00 10.00      B   
ATOM   3584  CA  VAL   146      -9.652 -17.066   3.474  1.00 10.00      B   
ATOM   3585  CB  VAL   146     -10.493 -15.887   2.931  1.00 10.00      B   
ATOM   3586  CG1 VAL   146     -11.966 -16.085   3.238  1.00 10.00      B   
ATOM   3587  CG2 VAL   146     -10.001 -14.561   3.493  1.00 10.00      B   
ATOM   3588  C   VAL   146      -8.251 -16.972   2.879  1.00 10.00      B   
ATOM   3589  O   VAL   146      -7.313 -16.506   3.534  1.00 10.00      B   
ATOM   3590  N   PHE   147      -8.121 -17.429   1.641  1.00 10.00      B   
ATOM   3591  HN  PHE   147      -8.901 -17.823   1.195  1.00 10.00      B   
ATOM   3592  CA  PHE   147      -6.851 -17.384   0.932  1.00 10.00      B   
ATOM   3593  CB  PHE   147      -6.311 -18.800   0.699  1.00 10.00      B   
ATOM   3594  CG  PHE   147      -5.064 -18.848  -0.140  1.00 10.00      B   
ATOM   3595  CD1 PHE   147      -3.855 -18.395   0.362  1.00 10.00      B   
ATOM   3596  CD2 PHE   147      -5.104 -19.344  -1.434  1.00 10.00      B   
ATOM   3597  CE1 PHE   147      -2.708 -18.434  -0.410  1.00 10.00      B   
ATOM   3598  CE2 PHE   147      -3.961 -19.386  -2.210  1.00 10.00      B   
ATOM   3599  CZ  PHE   147      -2.762 -18.930  -1.698  1.00 10.00      B   
ATOM   3600  C   PHE   147      -7.018 -16.653  -0.400  1.00 10.00      B   
ATOM   3601  O   PHE   147      -6.236 -15.762  -0.738  1.00 10.00      B   
ATOM   3602  N   GLY   148      -8.047 -17.028  -1.146  1.00 10.00      B   
ATOM   3603  HN  GLY   148      -8.643 -17.736  -0.824  1.00 10.00      B   
ATOM   3604  CA  GLY   148      -8.296 -16.404  -2.430  1.00 10.00      B   
ATOM   3605  C   GLY   148      -9.652 -15.731  -2.503  1.00 10.00      B   
ATOM   3606  O   GLY   148     -10.584 -16.109  -1.790  1.00 10.00      B   
ATOM   3607  N   LEU   149      -9.762 -14.736  -3.371  1.00 10.00      B   
ATOM   3608  HN  LEU   149      -8.984 -14.494  -3.919  1.00 10.00      B   
ATOM   3609  CA  LEU   149     -11.005 -14.000  -3.552  1.00 10.00      B   
ATOM   3610  CB  LEU   149     -10.858 -12.561  -3.045  1.00 10.00      B   
ATOM   3611  CG  LEU   149     -12.072 -11.641  -3.222  1.00 10.00      B   
ATOM   3612  CD1 LEU   149     -13.283 -12.185  -2.479  1.00 10.00      B   
ATOM   3613  CD2 LEU   149     -11.747 -10.232  -2.751  1.00 10.00      B   
ATOM   3614  C   LEU   149     -11.417 -14.016  -5.024  1.00 10.00      B   
ATOM   3615  O   LEU   149     -11.004 -13.159  -5.809  1.00 10.00      B   
ATOM   3616  N   PRO   150     -12.207 -15.022  -5.425  1.00 10.00      B   
ATOM   3617  CA  PRO   150     -12.680 -15.158  -6.803  1.00 10.00      B   
ATOM   3618  CB  PRO   150     -13.290 -16.569  -6.849  1.00 10.00      B   
ATOM   3619  CG  PRO   150     -12.879 -17.226  -5.572  1.00 10.00      B   
ATOM   3620  CD  PRO   150     -12.683 -16.121  -4.578  1.00 10.00      B   
ATOM   3621  C   PRO   150     -13.741 -14.113  -7.149  1.00 10.00      B   
ATOM   3622  O   PRO   150     -13.582 -13.340  -8.097  1.00 10.00      B   
ATOM   3623  N   ARG   151     -14.808 -14.076  -6.358  1.00 10.00      B   
ATOM   3624  HN  ARG   151     -14.854 -14.680  -5.587  1.00 10.00      B   
ATOM   3625  CA  ARG   151     -15.900 -13.140  -6.586  1.00 10.00      B   
ATOM   3626  CB  ARG   151     -16.950 -13.750  -7.528  1.00 10.00      B   
ATOM   3627  CG  ARG   151     -17.312 -15.194  -7.210  1.00 10.00      B   
ATOM   3628  CD  ARG   151     -18.266 -15.784  -8.241  1.00 10.00      B   
ATOM   3629  NE  ARG   151     -19.638 -15.323  -8.046  1.00 10.00      B   
ATOM   3630  HE  ARG   151     -19.841 -14.398  -8.316  1.00 10.00      B   
ATOM   3631  CZ  ARG   151     -20.615 -16.072  -7.532  1.00 10.00      B   
ATOM   3632  NH1 ARG   151     -20.377 -17.325  -7.156  1.00 10.00      B   
ATOM   3633 HH11 ARG   151     -21.153 -17.911  -6.742  1.00 10.00      B   
ATOM   3634 HH12 ARG   151     -19.427 -17.736  -7.263  1.00 10.00      B   
ATOM   3635  NH2 ARG   151     -21.829 -15.563  -7.378  1.00 10.00      B   
ATOM   3636 HH21 ARG   151     -22.599 -16.148  -6.974  1.00 10.00      B   
ATOM   3637 HH22 ARG   151     -22.026 -14.577  -7.655  1.00 10.00      B   
ATOM   3638  C   ARG   151     -16.545 -12.727  -5.268  1.00 10.00      B   
ATOM   3639  O   ARG   151     -16.341 -13.373  -4.236  1.00 10.00      B   
ATOM   3640  N   CYS   152     -17.309 -11.648  -5.311  1.00 10.00      B   
ATOM   3641  HN  CYS   152     -17.421 -11.176  -6.165  1.00 10.00      B   
ATOM   3642  CA  CYS   152     -17.996 -11.142  -4.133  1.00 10.00      B   
ATOM   3643  C   CYS   152     -19.498 -11.386  -4.260  1.00 10.00      B   
ATOM   3644  O   CYS   152     -20.089 -11.107  -5.304  1.00 10.00      B   
ATOM   3645  CB  CYS   152     -17.700  -9.650  -3.942  1.00 10.00      B   
ATOM   3646  SG  CYS   152     -16.067  -9.285  -3.204  1.00 10.00      B   
ATOM   3647  N   PRO   153     -20.132 -11.919  -3.201  1.00 10.00      B   
ATOM   3648  CA  PRO   153     -21.571 -12.221  -3.200  1.00 10.00      B   
ATOM   3649  CB  PRO   153     -21.816 -12.838  -1.819  1.00 10.00      B   
ATOM   3650  CG  PRO   153     -20.672 -12.372  -0.986  1.00 10.00      B   
ATOM   3651  CD  PRO   153     -19.500 -12.266  -1.918  1.00 10.00      B   
ATOM   3652  C   PRO   153     -22.439 -10.979  -3.395  1.00 10.00      B   
ATOM   3653  O   PRO   153     -22.511 -10.107  -2.522  1.00 10.00      B   
ATOM   3654  N   GLY   154     -23.099 -10.910  -4.541  1.00 10.00      B   
ATOM   3655  HN  GLY   154     -23.001 -11.639  -5.194  1.00 10.00      B   
ATOM   3656  CA  GLY   154     -23.953  -9.781  -4.846  1.00 10.00      B   
ATOM   3657  C   GLY   154     -23.533  -9.097  -6.128  1.00 10.00      B   
ATOM   3658  O   GLY   154     -23.026  -9.746  -7.048  1.00 10.00      B   
ATOM   3659  N   GLU   155     -23.726  -7.789  -6.191  1.00 10.00      B   
ATOM   3660  HN  GLU   155     -24.115  -7.323  -5.419  1.00 10.00      B   
ATOM   3661  CA  GLU   155     -23.361  -7.022  -7.372  1.00 10.00      B   
ATOM   3662  CB  GLU   155     -24.468  -6.042  -7.759  1.00 10.00      B   
ATOM   3663  CG  GLU   155     -25.436  -6.590  -8.792  1.00 10.00      B   
ATOM   3664  CD  GLU   155     -24.727  -7.333  -9.907  1.00 10.00      B   
ATOM   3665  OE1 GLU   155     -25.079  -8.505 -10.162  1.00 10.00      B   
ATOM   3666  OE2 GLU   155     -23.808  -6.753 -10.530  1.00 10.00      B   
ATOM   3667  C   GLU   155     -22.041  -6.297  -7.160  1.00 10.00      B   
ATOM   3668  O   GLU   155     -21.539  -5.614  -8.055  1.00 10.00      B   
ATOM   3669  N   SER   156     -21.501  -6.452  -5.958  1.00 10.00      B   
ATOM   3670  HN  SER   156     -21.982  -6.986  -5.296  1.00 10.00      B   
ATOM   3671  CA  SER   156     -20.229  -5.856  -5.578  1.00 10.00      B   
ATOM   3672  CB  SER   156     -19.935  -6.171  -4.109  1.00 10.00      B   
ATOM   3673  OG  SER   156     -20.880  -5.540  -3.263  1.00 10.00      B   
ATOM   3674  HG  SER   156     -20.629  -4.599  -3.168  1.00 10.00      B   
ATOM   3675  C   SER   156     -19.103  -6.389  -6.458  1.00 10.00      B   
ATOM   3676  O   SER   156     -18.481  -7.410  -6.154  1.00 10.00      B   
ATOM   3677  N   SER   157     -18.858  -5.704  -7.558  1.00 10.00      B   
ATOM   3678  HN  SER   157     -19.406  -4.914  -7.759  1.00 10.00      B   
ATOM   3679  CA  SER   157     -17.827  -6.107  -8.493  1.00 10.00      B   
ATOM   3680  CB  SER   157     -18.479  -6.498  -9.819  1.00 10.00      B   
ATOM   3681  OG  SER   157     -19.639  -5.712 -10.047  1.00 10.00      B   
ATOM   3682  HG  SER   157     -20.346  -6.004  -9.448  1.00 10.00      B   
ATOM   3683  C   SER   157     -16.819  -4.988  -8.711  1.00 10.00      B   
ATOM   3684  O   SER   157     -15.983  -5.058  -9.613  1.00 10.00      B   
ATOM   3685  N   HIS   158     -16.893  -3.952  -7.888  1.00 10.00      B   
ATOM   3686  HN  HIS   158     -17.574  -3.940  -7.174  1.00 10.00      B   
ATOM   3687  CA  HIS   158     -15.973  -2.833  -8.021  1.00 10.00      B   
ATOM   3688  CB  HIS   158     -16.708  -1.530  -8.335  1.00 10.00      B   
ATOM   3689  CG  HIS   158     -17.339  -1.534  -9.697  1.00 10.00      B   
ATOM   3690  ND1 HIS   158     -16.677  -1.119 -10.832  1.00 10.00      B   
ATOM   3691  HD1 HIS   158     -15.753  -0.781 -10.868  1.00 10.00      B   
ATOM   3692  CD2 HIS   158     -18.570  -1.937 -10.110  1.00 10.00      B   
ATOM   3693  CE1 HIS   158     -17.472  -1.267 -11.879  1.00 10.00      B   
ATOM   3694  NE2 HIS   158     -18.621  -1.759 -11.466  1.00 10.00      B   
ATOM   3695  HE2 HIS   158     -19.393  -1.963 -12.045  1.00 10.00      B   
ATOM   3696  C   HIS   158     -15.058  -2.717  -6.810  1.00 10.00      B   
ATOM   3697  O   HIS   158     -13.868  -2.427  -6.950  1.00 10.00      B   
ATOM   3698  N   ILE   159     -15.608  -2.947  -5.621  1.00 10.00      B   
ATOM   3699  HN  ILE   159     -16.581  -3.121  -5.554  1.00 10.00      B   
ATOM   3700  CA  ILE   159     -14.802  -2.909  -4.401  1.00 10.00      B   
ATOM   3701  CB  ILE   159     -15.665  -2.685  -3.131  1.00 10.00      B   
ATOM   3702  CG1 ILE   159     -14.785  -2.266  -1.948  1.00 10.00      B   
ATOM   3703  CG2 ILE   159     -16.463  -3.935  -2.778  1.00 10.00      B   
ATOM   3704  CD1 ILE   159     -15.563  -1.898  -0.701  1.00 10.00      B   
ATOM   3705  C   ILE   159     -14.009  -4.214  -4.260  1.00 10.00      B   
ATOM   3706  O   ILE   159     -12.938  -4.251  -3.650  1.00 10.00      B   
ATOM   3707  N   CYS   160     -14.537  -5.271  -4.871  1.00 10.00      B   
ATOM   3708  HN  CYS   160     -15.370  -5.155  -5.371  1.00 10.00      B   
ATOM   3709  CA  CYS   160     -13.928  -6.596  -4.819  1.00 10.00      B   
ATOM   3710  C   CYS   160     -12.557  -6.625  -5.499  1.00 10.00      B   
ATOM   3711  O   CYS   160     -11.622  -7.257  -5.001  1.00 10.00      B   
ATOM   3712  CB  CYS   160     -14.870  -7.622  -5.461  1.00 10.00      B   
ATOM   3713  SG  CYS   160     -14.773  -9.309  -4.773  1.00 10.00      B   
ATOM   3714  N   ASP   161     -12.432  -5.920  -6.622  1.00 10.00      B   
ATOM   3715  HN  ASP   161     -13.206  -5.423  -6.962  1.00 10.00      B   
ATOM   3716  CA  ASP   161     -11.172  -5.881  -7.372  1.00 10.00      B   
ATOM   3717  CB  ASP   161     -11.345  -5.182  -8.726  1.00 10.00      B   
ATOM   3718  CG  ASP   161     -10.120  -5.309  -9.618  1.00 10.00      B   
ATOM   3719  OD1 ASP   161     -10.098  -6.213 -10.483  1.00 10.00      B   
ATOM   3720  OD2 ASP   161      -9.174  -4.501  -9.469  1.00 10.00      B   
ATOM   3721  C   ASP   161     -10.047  -5.227  -6.573  1.00 10.00      B   
ATOM   3722  O   ASP   161      -8.898  -5.664  -6.638  1.00 10.00      B   
ATOM   3723  N   PHE   162     -10.386  -4.190  -5.811  1.00 10.00      B   
ATOM   3724  HN  PHE   162     -11.321  -3.899  -5.792  1.00 10.00      B   
ATOM   3725  CA  PHE   162      -9.398  -3.480  -4.995  1.00 10.00      B   
ATOM   3726  CB  PHE   162     -10.045  -2.272  -4.293  1.00 10.00      B   
ATOM   3727  CG  PHE   162      -9.119  -1.455  -3.416  1.00 10.00      B   
ATOM   3728  CD1 PHE   162      -8.311  -0.465  -3.958  1.00 10.00      B   
ATOM   3729  CD2 PHE   162      -9.075  -1.661  -2.044  1.00 10.00      B   
ATOM   3730  CE1 PHE   162      -7.480   0.301  -3.151  1.00 10.00      B   
ATOM   3731  CE2 PHE   162      -8.244  -0.903  -1.232  1.00 10.00      B   
ATOM   3732  CZ  PHE   162      -7.444   0.083  -1.782  1.00 10.00      B   
ATOM   3733  C   PHE   162      -8.789  -4.426  -3.967  1.00 10.00      B   
ATOM   3734  O   PHE   162      -7.572  -4.485  -3.803  1.00 10.00      B   
ATOM   3735  N   ILE   163      -9.647  -5.190  -3.304  1.00 10.00      B   
ATOM   3736  HN  ILE   163     -10.605  -5.114  -3.508  1.00 10.00      B   
ATOM   3737  CA  ILE   163      -9.213  -6.137  -2.280  1.00 10.00      B   
ATOM   3738  CB  ILE   163     -10.419  -6.703  -1.492  1.00 10.00      B   
ATOM   3739  CG1 ILE   163     -11.364  -5.578  -1.047  1.00 10.00      B   
ATOM   3740  CG2 ILE   163      -9.955  -7.522  -0.294  1.00 10.00      B   
ATOM   3741  CD1 ILE   163     -10.713  -4.517  -0.181  1.00 10.00      B   
ATOM   3742  C   ILE   163      -8.424  -7.299  -2.892  1.00 10.00      B   
ATOM   3743  O   ILE   163      -7.468  -7.794  -2.291  1.00 10.00      B   
ATOM   3744  N   ARG   164      -8.826  -7.702  -4.098  1.00 10.00      B   
ATOM   3745  HN  ARG   164      -9.583  -7.239  -4.519  1.00 10.00      B   
ATOM   3746  CA  ARG   164      -8.197  -8.815  -4.817  1.00 10.00      B   
ATOM   3747  CB  ARG   164      -8.752  -8.932  -6.244  1.00 10.00      B   
ATOM   3748  CG  ARG   164      -8.050  -9.973  -7.107  1.00 10.00      B   
ATOM   3749  CD  ARG   164      -8.968 -10.530  -8.186  1.00 10.00      B   
ATOM   3750  NE  ARG   164      -9.424  -9.508  -9.130  1.00 10.00      B   
ATOM   3751  HE  ARG   164      -9.042  -8.607  -9.040  1.00 10.00      B   
ATOM   3752  CZ  ARG   164     -10.302  -9.739 -10.105  1.00 10.00      B   
ATOM   3753  NH1 ARG   164     -10.810 -10.955 -10.268  1.00 10.00      B   
ATOM   3754 HH11 ARG   164     -10.525 -11.731  -9.636  1.00 10.00      B   
ATOM   3755 HH12 ARG   164     -11.499 -11.141 -11.032  1.00 10.00      B   
ATOM   3756  NH2 ARG   164     -10.688  -8.753 -10.903  1.00 10.00      B   
ATOM   3757 HH21 ARG   164     -11.375  -8.934 -11.666  1.00 10.00      B   
ATOM   3758 HH22 ARG   164     -10.307  -7.780 -10.768  1.00 10.00      B   
ATOM   3759  C   ARG   164      -6.666  -8.759  -4.825  1.00 10.00      B   
ATOM   3760  O   ARG   164      -6.010  -9.660  -4.298  1.00 10.00      B   
ATOM   3761  N   LYS   165      -6.097  -7.709  -5.409  1.00 10.00      B   
ATOM   3762  HN  LYS   165      -6.660  -7.008  -5.799  1.00 10.00      B   
ATOM   3763  CA  LYS   165      -4.642  -7.591  -5.480  1.00 10.00      B   
ATOM   3764  CB  LYS   165      -4.175  -6.755  -6.680  1.00 10.00      B   
ATOM   3765  CG  LYS   165      -4.495  -5.269  -6.576  1.00 10.00      B   
ATOM   3766  CD  LYS   165      -5.779  -4.928  -7.310  1.00 10.00      B   
ATOM   3767  CE  LYS   165      -5.549  -4.859  -8.809  1.00 10.00      B   
ATOM   3768  NZ  LYS   165      -6.685  -5.431  -9.574  1.00 10.00      B   
ATOM   3769  HZ1 LYS   165      -6.739  -6.465  -9.419  1.00 10.00      B   
ATOM   3770  HZ2 LYS   165      -6.555  -5.261 -10.590  1.00 10.00      B   
ATOM   3771  HZ3 LYS   165      -7.589  -5.000  -9.273  1.00 10.00      B   
ATOM   3772  C   LYS   165      -4.029  -7.074  -4.179  1.00 10.00      B   
ATOM   3773  O   LYS   165      -2.859  -7.330  -3.900  1.00 10.00      B   
ATOM   3774  N   THR   166      -4.812  -6.360  -3.378  1.00 10.00      B   
ATOM   3775  HN  THR   166      -5.739  -6.186  -3.638  1.00 10.00      B   
ATOM   3776  CA  THR   166      -4.306  -5.827  -2.116  1.00 10.00      B   
ATOM   3777  CB  THR   166      -5.321  -4.891  -1.429  1.00 10.00      B   
ATOM   3778  OG1 THR   166      -5.588  -3.777  -2.290  1.00 10.00      B   
ATOM   3779  HG1 THR   166      -6.352  -3.978  -2.848  1.00 10.00      B   
ATOM   3780  CG2 THR   166      -4.777  -4.373  -0.106  1.00 10.00      B   
ATOM   3781  C   THR   166      -3.885  -6.954  -1.170  1.00 10.00      B   
ATOM   3782  O   THR   166      -2.773  -6.944  -0.636  1.00 10.00      B   
ATOM   3783  N   LEU   167      -4.747  -7.953  -1.010  1.00 10.00      B   
ATOM   3784  HN  LEU   167      -5.603  -7.937  -1.497  1.00 10.00      B   
ATOM   3785  CA  LEU   167      -4.448  -9.082  -0.131  1.00 10.00      B   
ATOM   3786  CB  LEU   167      -5.724  -9.854   0.221  1.00 10.00      B   
ATOM   3787  CG  LEU   167      -6.755  -9.120   1.083  1.00 10.00      B   
ATOM   3788  CD1 LEU   167      -7.901 -10.051   1.440  1.00 10.00      B   
ATOM   3789  CD2 LEU   167      -6.112  -8.552   2.342  1.00 10.00      B   
ATOM   3790  C   LEU   167      -3.426 -10.019  -0.771  1.00 10.00      B   
ATOM   3791  O   LEU   167      -2.933 -10.955  -0.137  1.00 10.00      B   
ATOM   3792  N   ASN   168      -3.108  -9.753  -2.030  1.00 10.00      B   
ATOM   3793  HN  ASN   168      -3.531  -8.990  -2.475  1.00 10.00      B   
ATOM   3794  CA  ASN   168      -2.151 -10.562  -2.771  1.00 10.00      B   
ATOM   3795  CB  ASN   168      -2.641 -10.755  -4.209  1.00 10.00      B   
ATOM   3796  CG  ASN   168      -2.279 -12.110  -4.782  1.00 10.00      B   
ATOM   3797  OD1 ASN   168      -1.325 -12.751  -4.346  1.00 10.00      B   
ATOM   3798  ND2 ASN   168      -3.036 -12.554  -5.775  1.00 10.00      B   
ATOM   3799 HD21 ASN   168      -3.777 -11.988  -6.083  1.00 10.00      B   
ATOM   3800 HD22 ASN   168      -2.830 -13.431  -6.155  1.00 10.00      B   
ATOM   3801  C   ASN   168      -0.776  -9.897  -2.781  1.00 10.00      B   
ATOM   3802  O   ASN   168       0.167 -10.397  -3.400  1.00 10.00      B   
ATOM   3803  N   ALA   169      -0.666  -8.765  -2.094  1.00 10.00      B   
ATOM   3804  HN  ALA   169      -1.447  -8.418  -1.615  1.00 10.00      B   
ATOM   3805  CA  ALA   169       0.593  -8.032  -2.031  1.00 10.00      B   
ATOM   3806  CB  ALA   169       0.569  -6.847  -2.982  1.00 10.00      B   
ATOM   3807  C   ALA   169       0.902  -7.564  -0.615  1.00 10.00      B   
ATOM   3808  O   ALA   169       2.025  -7.717  -0.135  1.00 10.00      B   
ATOM   3809  N   GLY   170      -0.093  -6.993   0.049  1.00 10.00      B   
ATOM   3810  HN  GLY   170      -0.974  -6.902  -0.377  1.00 10.00      B   
ATOM   3811  CA  GLY   170       0.106  -6.506   1.397  1.00 10.00      B   
ATOM   3812  C   GLY   170      -1.066  -6.800   2.306  1.00 10.00      B   
ATOM   3813  O   GLY   170      -1.863  -5.915   2.613  1.00 10.00      B   
ATOM   3814  N   ALA   171      -1.180  -8.047   2.732  1.00 10.00      B   
ATOM   3815  HN  ALA   171      -0.528  -8.718   2.433  1.00 10.00      B   
ATOM   3816  CA  ALA   171      -2.254  -8.448   3.630  1.00 10.00      B   
ATOM   3817  CB  ALA   171      -2.680  -9.880   3.348  1.00 10.00      B   
ATOM   3818  C   ALA   171      -1.792  -8.307   5.075  1.00 10.00      B   
ATOM   3819  O   ALA   171      -2.588  -8.366   6.014  1.00 10.00      B   
ATOM   3820  N   TYR   172      -0.492  -8.108   5.239  1.00 10.00      B   
ATOM   3821  HN  TYR   172       0.086  -8.065   4.447  1.00 10.00      B   
ATOM   3822  CA  TYR   172       0.100  -7.958   6.556  1.00 10.00      B   
ATOM   3823  CB  TYR   172       1.368  -8.804   6.670  1.00 10.00      B   
ATOM   3824  CG  TYR   172       1.113 -10.285   6.514  1.00 10.00      B   
ATOM   3825  CD1 TYR   172       0.298 -10.963   7.410  1.00 10.00      B   
ATOM   3826  CD2 TYR   172       1.681 -11.004   5.470  1.00 10.00      B   
ATOM   3827  CE1 TYR   172       0.057 -12.314   7.272  1.00 10.00      B   
ATOM   3828  CE2 TYR   172       1.444 -12.357   5.325  1.00 10.00      B   
ATOM   3829  CZ  TYR   172       0.632 -13.006   6.229  1.00 10.00      B   
ATOM   3830  OH  TYR   172       0.392 -14.351   6.091  1.00 10.00      B   
ATOM   3831  HH  TYR   172       1.217 -14.805   5.887  1.00 10.00      B   
ATOM   3832  C   TYR   172       0.397  -6.497   6.864  1.00 10.00      B   
ATOM   3833  O   TYR   172       1.105  -6.185   7.822  1.00 10.00      B   
ATOM   3834  N   SER   173      -0.142  -5.606   6.044  1.00 10.00      B   
ATOM   3835  HN  SER   173      -0.682  -5.915   5.285  1.00 10.00      B   
ATOM   3836  CA  SER   173       0.051  -4.178   6.240  1.00 10.00      B   
ATOM   3837  CB  SER   173      -0.431  -3.407   5.014  1.00 10.00      B   
ATOM   3838  OG  SER   173       0.008  -4.035   3.823  1.00 10.00      B   
ATOM   3839  HG  SER   173       0.965  -3.934   3.738  1.00 10.00      B   
ATOM   3840  C   SER   173      -0.686  -3.711   7.492  1.00 10.00      B   
ATOM   3841  O   SER   173      -1.902  -3.884   7.614  1.00 10.00      B   
ATOM   3842  N   LYS   174       0.058  -3.109   8.408  1.00 10.00      B   
ATOM   3843  HN  LYS   174       1.013  -2.980   8.229  1.00 10.00      B   
ATOM   3844  CA  LYS   174      -0.489  -2.632   9.672  1.00 10.00      B   
ATOM   3845  CB  LYS   174       0.629  -2.097  10.564  1.00 10.00      B   
ATOM   3846  CG  LYS   174       1.380  -3.174  11.332  1.00 10.00      B   
ATOM   3847  CD  LYS   174       1.541  -2.790  12.794  1.00 10.00      B   
ATOM   3848  CE  LYS   174       2.089  -3.945  13.612  1.00 10.00      B   
ATOM   3849  NZ  LYS   174       2.043  -3.659  15.068  1.00 10.00      B   
ATOM   3850  HZ1 LYS   174       2.486  -2.740  15.264  1.00 10.00      B   
ATOM   3851  HZ2 LYS   174       2.558  -4.394  15.593  1.00 10.00      B   
ATOM   3852  HZ3 LYS   174       1.058  -3.635  15.403  1.00 10.00      B   
ATOM   3853  C   LYS   174      -1.598  -1.589   9.506  1.00 10.00      B   
ATOM   3854  O   LYS   174      -2.509  -1.514  10.329  1.00 10.00      B   
ATOM   3855  N   VAL   175      -1.531  -0.784   8.448  1.00 10.00      B   
ATOM   3856  HN  VAL   175      -0.782  -0.869   7.821  1.00 10.00      B   
ATOM   3857  CA  VAL   175      -2.559   0.233   8.220  1.00 10.00      B   
ATOM   3858  CB  VAL   175      -2.051   1.477   7.432  1.00 10.00      B   
ATOM   3859  CG1 VAL   175      -0.641   1.868   7.851  1.00 10.00      B   
ATOM   3860  CG2 VAL   175      -2.155   1.305   5.918  1.00 10.00      B   
ATOM   3861  C   VAL   175      -3.794  -0.369   7.546  1.00 10.00      B   
ATOM   3862  O   VAL   175      -4.815   0.302   7.382  1.00 10.00      B   
ATOM   3863  N   VAL   176      -3.696  -1.646   7.184  1.00 10.00      B   
ATOM   3864  HN  VAL   176      -2.866  -2.132   7.377  1.00 10.00      B   
ATOM   3865  CA  VAL   176      -4.786  -2.351   6.517  1.00 10.00      B   
ATOM   3866  CB  VAL   176      -4.268  -3.134   5.287  1.00 10.00      B   
ATOM   3867  CG1 VAL   176      -5.384  -3.937   4.633  1.00 10.00      B   
ATOM   3868  CG2 VAL   176      -3.633  -2.187   4.280  1.00 10.00      B   
ATOM   3869  C   VAL   176      -5.500  -3.316   7.466  1.00 10.00      B   
ATOM   3870  O   VAL   176      -6.726  -3.404   7.457  1.00 10.00      B   
ATOM   3871  N   GLN   177      -4.721  -4.024   8.282  1.00 10.00      B   
ATOM   3872  HN  GLN   177      -3.750  -3.891   8.239  1.00 10.00      B   
ATOM   3873  CA  GLN   177      -5.258  -5.004   9.234  1.00 10.00      B   
ATOM   3874  CB  GLN   177      -4.153  -5.558  10.135  1.00 10.00      B   
ATOM   3875  CG  GLN   177      -3.357  -6.689   9.502  1.00 10.00      B   
ATOM   3876  CD  GLN   177      -4.064  -8.029   9.596  1.00 10.00      B   
ATOM   3877  OE1 GLN   177      -4.746  -8.321  10.577  1.00 10.00      B   
ATOM   3878  NE2 GLN   177      -3.907  -8.852   8.571  1.00 10.00      B   
ATOM   3879 HE21 GLN   177      -3.348  -8.558   7.816  1.00 10.00      B   
ATOM   3880 HE22 GLN   177      -4.364  -9.719   8.601  1.00 10.00      B   
ATOM   3881  C   GLN   177      -6.419  -4.457  10.067  1.00 10.00      B   
ATOM   3882  O   GLN   177      -7.555  -4.902   9.915  1.00 10.00      B   
ATOM   3883  N   GLU   178      -6.144  -3.480  10.927  1.00 10.00      B   
ATOM   3884  HN  GLU   178      -5.223  -3.154  11.005  1.00 10.00      B   
ATOM   3885  CA  GLU   178      -7.186  -2.892  11.770  1.00 10.00      B   
ATOM   3886  CB  GLU   178      -6.580  -2.246  13.017  1.00 10.00      B   
ATOM   3887  CG  GLU   178      -5.739  -3.185  13.861  1.00 10.00      B   
ATOM   3888  CD  GLU   178      -4.290  -2.769  13.902  1.00 10.00      B   
ATOM   3889  OE1 GLU   178      -3.837  -2.261  14.954  1.00 10.00      B   
ATOM   3890  OE2 GLU   178      -3.596  -2.923  12.879  1.00 10.00      B   
ATOM   3891  C   GLU   178      -8.014  -1.862  11.005  1.00 10.00      B   
ATOM   3892  O   GLU   178      -8.313  -0.783  11.524  1.00 10.00      B   
ATOM   3893  N   ARG   179      -8.389  -2.204   9.779  1.00 10.00      B   
ATOM   3894  HN  ARG   179      -8.131  -3.084   9.434  1.00 10.00      B   
ATOM   3895  CA  ARG   179      -9.178  -1.316   8.936  1.00 10.00      B   
ATOM   3896  CB  ARG   179      -8.263  -0.337   8.207  1.00 10.00      B   
ATOM   3897  CG  ARG   179      -8.849   1.054   8.057  1.00 10.00      B   
ATOM   3898  CD  ARG   179      -8.164   2.035   8.988  1.00 10.00      B   
ATOM   3899  NE  ARG   179      -6.730   2.133   8.716  1.00 10.00      B   
ATOM   3900  HE  ARG   179      -6.303   1.355   8.287  1.00 10.00      B   
ATOM   3901  CZ  ARG   179      -5.984   3.197   9.005  1.00 10.00      B   
ATOM   3902  NH1 ARG   179      -6.523   4.268   9.580  1.00 10.00      B   
ATOM   3903 HH11 ARG   179      -7.554   4.291   9.809  1.00 10.00      B   
ATOM   3904 HH12 ARG   179      -5.934   5.092   9.805  1.00 10.00      B   
ATOM   3905  NH2 ARG   179      -4.691   3.187   8.716  1.00 10.00      B   
ATOM   3906 HH21 ARG   179      -4.267   2.354   8.260  1.00 10.00      B   
ATOM   3907 HH22 ARG   179      -4.093   4.014   8.940  1.00 10.00      B   
ATOM   3908  C   ARG   179     -10.005  -2.102   7.918  1.00 10.00      B   
ATOM   3909  O   ARG   179     -11.073  -1.654   7.495  1.00 10.00      B   
ATOM   3910  N   LEU   180      -9.490  -3.262   7.516  1.00 10.00      B   
ATOM   3911  HN  LEU   180      -8.625  -3.549   7.880  1.00 10.00      B   
ATOM   3912  CA  LEU   180     -10.159  -4.123   6.547  1.00 10.00      B   
ATOM   3913  CB  LEU   180      -9.225  -4.388   5.358  1.00 10.00      B   
ATOM   3914  CG  LEU   180      -9.738  -5.355   4.286  1.00 10.00      B   
ATOM   3915  CD1 LEU   180     -10.863  -4.725   3.484  1.00 10.00      B   
ATOM   3916  CD2 LEU   180      -8.604  -5.789   3.371  1.00 10.00      B   
ATOM   3917  C   LEU   180     -10.567  -5.445   7.195  1.00 10.00      B   
ATOM   3918  O   LEU   180      -9.739  -6.132   7.794  1.00 10.00      B   
ATOM   3919  N   VAL   181     -11.839  -5.799   7.049  1.00 10.00      B   
ATOM   3920  HN  VAL   181     -12.435  -5.210   6.532  1.00 10.00      B   
ATOM   3921  CA  VAL   181     -12.387  -7.030   7.621  1.00 10.00      B   
ATOM   3922  CB  VAL   181     -13.913  -7.119   7.373  1.00 10.00      B   
ATOM   3923  CG1 VAL   181     -14.497  -8.383   7.981  1.00 10.00      B   
ATOM   3924  CG2 VAL   181     -14.625  -5.893   7.914  1.00 10.00      B   
ATOM   3925  C   VAL   181     -11.726  -8.269   7.020  1.00 10.00      B   
ATOM   3926  O   VAL   181     -11.363  -9.209   7.731  1.00 10.00      B   
ATOM   3927  N   GLN   182     -11.563  -8.251   5.705  1.00 10.00      B   
ATOM   3928  HN  GLN   182     -11.862  -7.462   5.200  1.00 10.00      B   
ATOM   3929  CA  GLN   182     -10.972  -9.370   4.976  1.00 10.00      B   
ATOM   3930  CB  GLN   182     -11.097  -9.161   3.463  1.00 10.00      B   
ATOM   3931  CG  GLN   182     -12.504  -9.360   2.914  1.00 10.00      B   
ATOM   3932  CD  GLN   182     -13.486  -8.299   3.387  1.00 10.00      B   
ATOM   3933  OE1 GLN   182     -13.114  -7.148   3.618  1.00 10.00      B   
ATOM   3934  NE2 GLN   182     -14.740  -8.684   3.549  1.00 10.00      B   
ATOM   3935 HE21 GLN   182     -14.964  -9.619   3.359  1.00 10.00      B   
ATOM   3936 HE22 GLN   182     -15.395  -8.018   3.849  1.00 10.00      B   
ATOM   3937  C   GLN   182      -9.519  -9.635   5.366  1.00 10.00      B   
ATOM   3938  O   GLN   182      -8.981 -10.707   5.089  1.00 10.00      B   
ATOM   3939  N   ALA   183      -8.890  -8.671   6.023  1.00 10.00      B   
ATOM   3940  HN  ALA   183      -9.374  -7.846   6.244  1.00 10.00      B   
ATOM   3941  CA  ALA   183      -7.500  -8.819   6.437  1.00 10.00      B   
ATOM   3942  CB  ALA   183      -6.809  -7.466   6.487  1.00 10.00      B   
ATOM   3943  C   ALA   183      -7.396  -9.522   7.787  1.00 10.00      B   
ATOM   3944  O   ALA   183      -6.462 -10.291   8.028  1.00 10.00      B   
ATOM   3945  N   GLU   184      -8.372  -9.274   8.651  1.00 10.00      B   
ATOM   3946  HN  GLU   184      -9.104  -8.675   8.384  1.00 10.00      B   
ATOM   3947  CA  GLU   184      -8.390  -9.861   9.989  1.00 10.00      B   
ATOM   3948  CB  GLU   184      -9.491  -9.242  10.845  1.00 10.00      B   
ATOM   3949  CG  GLU   184      -9.121  -7.889  11.425  1.00 10.00      B   
ATOM   3950  CD  GLU   184     -10.245  -7.266  12.222  1.00 10.00      B   
ATOM   3951  OE1 GLU   184     -10.290  -7.462  13.455  1.00 10.00      B   
ATOM   3952  OE2 GLU   184     -11.081  -6.560  11.622  1.00 10.00      B   
ATOM   3953  C   GLU   184      -8.502 -11.382   9.970  1.00 10.00      B   
ATOM   3954  O   GLU   184      -7.959 -12.060  10.845  1.00 10.00      B   
ATOM   3955  N   TYR   185      -9.203 -11.921   8.979  1.00 10.00      B   
ATOM   3956  HN  TYR   185      -9.625 -11.337   8.313  1.00 10.00      B   
ATOM   3957  CA  TYR   185      -9.356 -13.368   8.876  1.00 10.00      B   
ATOM   3958  CB  TYR   185     -10.823 -13.818   8.871  1.00 10.00      B   
ATOM   3959  CG  TYR   185     -11.730 -13.100   7.895  1.00 10.00      B   
ATOM   3960  CD1 TYR   185     -11.489 -13.138   6.529  1.00 10.00      B   
ATOM   3961  CD2 TYR   185     -12.840 -12.399   8.345  1.00 10.00      B   
ATOM   3962  CE1 TYR   185     -12.325 -12.498   5.637  1.00 10.00      B   
ATOM   3963  CE2 TYR   185     -13.681 -11.754   7.461  1.00 10.00      B   
ATOM   3964  CZ  TYR   185     -13.420 -11.807   6.108  1.00 10.00      B   
ATOM   3965  OH  TYR   185     -14.258 -11.171   5.225  1.00 10.00      B   
ATOM   3966  HH  TYR   185     -14.887 -10.619   5.716  1.00 10.00      B   
ATOM   3967  C   TYR   185      -8.554 -13.966   7.718  1.00 10.00      B   
ATOM   3968  O   TYR   185      -8.885 -15.033   7.200  1.00 10.00      B   
ATOM   3969  N   TRP   186      -7.499 -13.270   7.319  1.00 10.00      B   
ATOM   3970  HN  TRP   186      -7.294 -12.421   7.758  1.00 10.00      B   
ATOM   3971  CA  TRP   186      -6.630 -13.743   6.250  1.00 10.00      B   
ATOM   3972  CB  TRP   186      -5.739 -12.596   5.749  1.00 10.00      B   
ATOM   3973  CG  TRP   186      -4.484 -13.047   5.062  1.00 10.00      B   
ATOM   3974  CD1 TRP   186      -3.245 -13.178   5.620  1.00 10.00      B   
ATOM   3975  CD2 TRP   186      -4.345 -13.427   3.690  1.00 10.00      B   
ATOM   3976  NE1 TRP   186      -2.347 -13.624   4.685  1.00 10.00      B   
ATOM   3977  HE1 TRP   186      -1.392 -13.802   4.847  1.00 10.00      B   
ATOM   3978  CE2 TRP   186      -2.996 -13.782   3.488  1.00 10.00      B   
ATOM   3979  CE3 TRP   186      -5.231 -13.504   2.613  1.00 10.00      B   
ATOM   3980  CZ2 TRP   186      -2.514 -14.206   2.253  1.00 10.00      B   
ATOM   3981  CZ3 TRP   186      -4.751 -13.925   1.389  1.00 10.00      B   
ATOM   3982  CH2 TRP   186      -3.405 -14.271   1.217  1.00 10.00      B   
ATOM   3983  C   TRP   186      -5.772 -14.886   6.779  1.00 10.00      B   
ATOM   3984  O   TRP   186      -5.251 -14.805   7.893  1.00 10.00      B   
ATOM   3985  N   HIS   187      -5.621 -15.942   5.995  1.00 10.00      B   
ATOM   3986  HN  HIS   187      -6.043 -15.953   5.106  1.00 10.00      B   
ATOM   3987  CA  HIS   187      -4.829 -17.083   6.429  1.00 10.00      B   
ATOM   3988  CB  HIS   187      -5.745 -18.207   6.925  1.00 10.00      B   
ATOM   3989  CG  HIS   187      -5.064 -19.265   7.752  1.00 10.00      B   
ATOM   3990  ND1 HIS   187      -5.755 -20.123   8.579  1.00 10.00      B   
ATOM   3991  HD1 HIS   187      -6.733 -20.130   8.709  1.00 10.00      B   
ATOM   3992  CD2 HIS   187      -3.757 -19.613   7.869  1.00 10.00      B   
ATOM   3993  CE1 HIS   187      -4.910 -20.949   9.168  1.00 10.00      B   
ATOM   3994  NE2 HIS   187      -3.693 -20.660   8.753  1.00 10.00      B   
ATOM   3995  HE2 HIS   187      -2.863 -21.137   9.030  1.00 10.00      B   
ATOM   3996  C   HIS   187      -3.923 -17.597   5.319  1.00 10.00      B   
ATOM   3997  O   HIS   187      -4.388 -18.197   4.355  1.00 10.00      B   
ATOM   3998  N   ASP   188      -2.630 -17.355   5.465  1.00 10.00      B   
ATOM   3999  HN  ASP   188      -2.322 -16.841   6.241  1.00 10.00      B   
ATOM   4000  CA  ASP   188      -1.649 -17.825   4.495  1.00 10.00      B   
ATOM   4001  CB  ASP   188      -0.541 -16.784   4.310  1.00 10.00      B   
ATOM   4002  CG  ASP   188       0.336 -17.043   3.097  1.00 10.00      B   
ATOM   4003  OD1 ASP   188       0.813 -18.187   2.926  1.00 10.00      B   
ATOM   4004  OD2 ASP   188       0.573 -16.093   2.318  1.00 10.00      B   
ATOM   4005  C   ASP   188      -1.052 -19.136   4.999  1.00 10.00      B   
ATOM   4006  O   ASP   188      -0.464 -19.176   6.081  1.00 10.00      B   
ATOM   4007  N   PRO   189      -1.218 -20.231   4.242  1.00 10.00      B   
ATOM   4008  CA  PRO   189      -0.700 -21.544   4.630  1.00 10.00      B   
ATOM   4009  CB  PRO   189      -1.534 -22.500   3.782  1.00 10.00      B   
ATOM   4010  CG  PRO   189      -1.860 -21.725   2.550  1.00 10.00      B   
ATOM   4011  CD  PRO   189      -1.933 -20.275   2.952  1.00 10.00      B   
ATOM   4012  C   PRO   189       0.784 -21.717   4.316  1.00 10.00      B   
ATOM   4013  O   PRO   189       1.397 -22.713   4.704  1.00 10.00      B   
ATOM   4014  N   ILE   190       1.356 -20.754   3.608  1.00 10.00      B   
ATOM   4015  HN  ILE   190       0.818 -19.975   3.332  1.00 10.00      B   
ATOM   4016  CA  ILE   190       2.764 -20.801   3.242  1.00 10.00      B   
ATOM   4017  CB  ILE   190       2.976 -20.382   1.769  1.00 10.00      B   
ATOM   4018  CG1 ILE   190       2.057 -21.194   0.850  1.00 10.00      B   
ATOM   4019  CG2 ILE   190       4.431 -20.567   1.359  1.00 10.00      B   
ATOM   4020  CD1 ILE   190       2.043 -20.719  -0.588  1.00 10.00      B   
ATOM   4021  C   ILE   190       3.559 -19.881   4.163  1.00 10.00      B   
ATOM   4022  O   ILE   190       4.607 -20.262   4.690  1.00 10.00      B   
ATOM   4023  N   LYS   191       3.041 -18.677   4.365  1.00 10.00      B   
ATOM   4024  HN  LYS   191       2.198 -18.436   3.907  1.00 10.00      B   
ATOM   4025  CA  LYS   191       3.678 -17.694   5.234  1.00 10.00      B   
ATOM   4026  CB  LYS   191       3.632 -16.304   4.593  1.00 10.00      B   
ATOM   4027  CG  LYS   191       4.158 -16.254   3.169  1.00 10.00      B   
ATOM   4028  CD  LYS   191       4.149 -14.833   2.631  1.00 10.00      B   
ATOM   4029  CE  LYS   191       4.445 -14.805   1.141  1.00 10.00      B   
ATOM   4030  NZ  LYS   191       4.792 -13.438   0.674  1.00 10.00      B   
ATOM   4031  HZ1 LYS   191       5.660 -13.107   1.156  1.00 10.00      B   
ATOM   4032  HZ2 LYS   191       4.018 -12.776   0.889  1.00 10.00      B   
ATOM   4033  HZ3 LYS   191       4.957 -13.439  -0.353  1.00 10.00      B   
ATOM   4034  C   LYS   191       2.959 -17.666   6.579  1.00 10.00      B   
ATOM   4035  O   LYS   191       2.708 -16.599   7.148  1.00 10.00      B   
ATOM   4036  N   GLU   192       2.638 -18.853   7.082  1.00 10.00      B   
ATOM   4037  HN  GLU   192       2.887 -19.659   6.583  1.00 10.00      B   
ATOM   4038  CA  GLU   192       1.926 -19.001   8.347  1.00 10.00      B   
ATOM   4039  CB  GLU   192       1.612 -20.475   8.601  1.00 10.00      B   
ATOM   4040  CG  GLU   192       0.464 -20.718   9.565  1.00 10.00      B   
ATOM   4041  CD  GLU   192      -0.262 -22.015   9.277  1.00 10.00      B   
ATOM   4042  OE1 GLU   192       0.403 -23.062   9.163  1.00 10.00      B   
ATOM   4043  OE2 GLU   192      -1.505 -21.992   9.159  1.00 10.00      B   
ATOM   4044  C   GLU   192       2.702 -18.400   9.519  1.00 10.00      B   
ATOM   4045  O   GLU   192       2.107 -17.882  10.468  1.00 10.00      B   
ATOM   4046  N   ASP   193       4.028 -18.445   9.441  1.00 10.00      B   
ATOM   4047  HN  ASP   193       4.447 -18.849   8.649  1.00 10.00      B   
ATOM   4048  CA  ASP   193       4.877 -17.904  10.500  1.00 10.00      B   
ATOM   4049  CB  ASP   193       6.356 -18.205  10.233  1.00 10.00      B   
ATOM   4050  CG  ASP   193       6.646 -19.681  10.048  1.00 10.00      B   
ATOM   4051  OD1 ASP   193       6.862 -20.387  11.061  1.00 10.00      B   
ATOM   4052  OD2 ASP   193       6.661 -20.144   8.886  1.00 10.00      B   
ATOM   4053  C   ASP   193       4.671 -16.398  10.624  1.00 10.00      B   
ATOM   4054  O   ASP   193       4.710 -15.837  11.719  1.00 10.00      B   
ATOM   4055  N   VAL   194       4.451 -15.748   9.491  1.00 10.00      B   
ATOM   4056  HN  VAL   194       4.442 -16.249   8.646  1.00 10.00      B   
ATOM   4057  CA  VAL   194       4.222 -14.309   9.469  1.00 10.00      B   
ATOM   4058  CB  VAL   194       4.497 -13.715   8.069  1.00 10.00      B   
ATOM   4059  CG1 VAL   194       4.391 -12.198   8.093  1.00 10.00      B   
ATOM   4060  CG2 VAL   194       5.863 -14.147   7.562  1.00 10.00      B   
ATOM   4061  C   VAL   194       2.779 -14.017   9.866  1.00 10.00      B   
ATOM   4062  O   VAL   194       2.492 -13.035  10.552  1.00 10.00      B   
ATOM   4063  N   TYR   195       1.883 -14.896   9.440  1.00 10.00      B   
ATOM   4064  HN  TYR   195       2.192 -15.660   8.904  1.00 10.00      B   
ATOM   4065  CA  TYR   195       0.459 -14.772   9.724  1.00 10.00      B   
ATOM   4066  CB  TYR   195      -0.315 -15.881   8.990  1.00 10.00      B   
ATOM   4067  CG  TYR   195      -1.514 -16.448   9.721  1.00 10.00      B   
ATOM   4068  CD1 TYR   195      -2.729 -15.778   9.739  1.00 10.00      B   
ATOM   4069  CD2 TYR   195      -1.430 -17.668  10.381  1.00 10.00      B   
ATOM   4070  CE1 TYR   195      -3.826 -16.305  10.394  1.00 10.00      B   
ATOM   4071  CE2 TYR   195      -2.519 -18.201  11.040  1.00 10.00      B   
ATOM   4072  CZ  TYR   195      -3.716 -17.516  11.043  1.00 10.00      B   
ATOM   4073  OH  TYR   195      -4.805 -18.049  11.690  1.00 10.00      B   
ATOM   4074  HH  TYR   195      -4.531 -18.416  12.535  1.00 10.00      B   
ATOM   4075  C   TYR   195       0.172 -14.777  11.228  1.00 10.00      B   
ATOM   4076  O   TYR   195      -0.557 -13.918  11.730  1.00 10.00      B   
ATOM   4077  N   ARG   196       0.765 -15.727  11.947  1.00 10.00      B   
ATOM   4078  HN  ARG   196       1.355 -16.374  11.496  1.00 10.00      B   
ATOM   4079  CA  ARG   196       0.556 -15.839  13.389  1.00 10.00      B   
ATOM   4080  CB  ARG   196       1.246 -17.086  13.940  1.00 10.00      B   
ATOM   4081  CG  ARG   196       0.637 -18.396  13.476  1.00 10.00      B   
ATOM   4082  CD  ARG   196       1.310 -19.574  14.155  1.00 10.00      B   
ATOM   4083  NE  ARG   196       0.948 -20.841  13.534  1.00 10.00      B   
ATOM   4084  HE  ARG   196      -0.003 -21.121  13.592  1.00 10.00      B   
ATOM   4085  CZ  ARG   196       1.818 -21.630  12.909  1.00 10.00      B   
ATOM   4086  NH1 ARG   196       3.096 -21.277  12.829  1.00 10.00      B   
ATOM   4087 HH11 ARG   196       3.421 -20.386  13.256  1.00 10.00      B   
ATOM   4088 HH12 ARG   196       3.780 -21.896  12.338  1.00 10.00      B   
ATOM   4089  NH2 ARG   196       1.418 -22.772  12.370  1.00 10.00      B   
ATOM   4090 HH21 ARG   196       2.104 -23.387  11.879  1.00 10.00      B   
ATOM   4091 HH22 ARG   196       0.418 -23.063  12.435  1.00 10.00      B   
ATOM   4092  C   ARG   196       1.058 -14.608  14.134  1.00 10.00      B   
ATOM   4093  O   ARG   196       0.525 -14.242  15.182  1.00 10.00      B   
ATOM   4094  N   ASN   197       2.066 -13.959  13.581  1.00 10.00      B   
ATOM   4095  HN  ASN   197       2.431 -14.278  12.728  1.00 10.00      B   
ATOM   4096  CA  ASN   197       2.647 -12.780  14.211  1.00 10.00      B   
ATOM   4097  CB  ASN   197       4.177 -12.823  14.130  1.00 10.00      B   
ATOM   4098  CG  ASN   197       4.798 -13.715  15.188  1.00 10.00      B   
ATOM   4099  OD1 ASN   197       4.331 -13.767  16.324  1.00 10.00      B   
ATOM   4100  ND2 ASN   197       5.862 -14.418  14.831  1.00 10.00      B   
ATOM   4101 HD21 ASN   197       6.197 -14.324  13.915  1.00 10.00      B   
ATOM   4102 HD22 ASN   197       6.268 -15.012  15.498  1.00 10.00      B   
ATOM   4103  C   ASN   197       2.119 -11.486  13.605  1.00 10.00      B   
ATOM   4104  O   ASN   197       2.732 -10.431  13.753  1.00 10.00      B   
ATOM   4105  N   HIS   198       0.983 -11.559  12.921  1.00 10.00      B   
ATOM   4106  HN  HIS   198       0.530 -12.423  12.831  1.00 10.00      B   
ATOM   4107  CA  HIS   198       0.397 -10.368  12.305  1.00 10.00      B   
ATOM   4108  CB  HIS   198       0.814 -10.228  10.839  1.00 10.00      B   
ATOM   4109  CG  HIS   198       2.012  -9.353  10.633  1.00 10.00      B   
ATOM   4110  ND1 HIS   198       1.925  -8.022  10.277  1.00 10.00      B   
ATOM   4111  HD1 HIS   198       1.092  -7.515  10.139  1.00 10.00      B   
ATOM   4112  CD2 HIS   198       3.335  -9.624  10.736  1.00 10.00      B   
ATOM   4113  CE1 HIS   198       3.139  -7.517  10.171  1.00 10.00      B   
ATOM   4114  NE2 HIS   198       4.010  -8.466  10.445  1.00 10.00      B   
ATOM   4115  HE2 HIS   198       4.985  -8.357  10.451  1.00 10.00      B   
ATOM   4116  C   HIS   198      -1.122 -10.331  12.434  1.00 10.00      B   
ATOM   4117  O   HIS   198      -1.700  -9.268  12.653  1.00 10.00      B   
ATOM   4118  N   SER   199      -1.764 -11.483  12.287  1.00 10.00      B   
ATOM   4119  HN  SER   199      -1.252 -12.302  12.102  1.00 10.00      B   
ATOM   4120  CA  SER   199      -3.219 -11.563  12.389  1.00 10.00      B   
ATOM   4121  CB  SER   199      -3.707 -12.972  12.045  1.00 10.00      B   
ATOM   4122  OG  SER   199      -5.123 -13.059  12.106  1.00 10.00      B   
ATOM   4123  HG  SER   199      -5.488 -12.879  11.227  1.00 10.00      B   
ATOM   4124  C   SER   199      -3.689 -11.164  13.784  1.00 10.00      B   
ATOM   4125  O   SER   199      -3.264 -11.743  14.786  1.00 10.00      B   
ATOM   4126  N   ILE   200      -4.559 -10.166  13.844  1.00 10.00      B   
ATOM   4127  HN  ILE   200      -4.852  -9.734  13.012  1.00 10.00      B   
ATOM   4128  CA  ILE   200      -5.078  -9.680  15.115  1.00 10.00      B   
ATOM   4129  CB  ILE   200      -5.237  -8.146  15.113  1.00 10.00      B   
ATOM   4130  CG1 ILE   200      -6.139  -7.704  13.954  1.00 10.00      B   
ATOM   4131  CG2 ILE   200      -3.877  -7.466  15.030  1.00 10.00      B   
ATOM   4132  CD1 ILE   200      -6.907  -6.432  14.229  1.00 10.00      B   
ATOM   4133  C   ILE   200      -6.423 -10.310  15.452  1.00 10.00      B   
ATOM   4134  O   ILE   200      -6.945 -10.120  16.547  1.00 10.00      B   
ATOM   4135  N   PHE   201      -6.985 -11.064  14.519  1.00 10.00      B   
ATOM   4136  HN  PHE   201      -6.521 -11.210  13.669  1.00 10.00      B   
ATOM   4137  CA  PHE   201      -8.279 -11.684  14.751  1.00 10.00      B   
ATOM   4138  CB  PHE   201      -9.335 -11.097  13.811  1.00 10.00      B   
ATOM   4139  CG  PHE   201     -10.740 -11.552  14.096  1.00 10.00      B   
ATOM   4140  CD1 PHE   201     -11.346 -11.257  15.304  1.00 10.00      B   
ATOM   4141  CD2 PHE   201     -11.452 -12.272  13.152  1.00 10.00      B   
ATOM   4142  CE1 PHE   201     -12.637 -11.673  15.568  1.00 10.00      B   
ATOM   4143  CE2 PHE   201     -12.743 -12.690  13.408  1.00 10.00      B   
ATOM   4144  CZ  PHE   201     -13.337 -12.391  14.618  1.00 10.00      B   
ATOM   4145  C   PHE   201      -8.225 -13.199  14.624  1.00 10.00      B   
ATOM   4146  O   PHE   201      -8.371 -13.914  15.614  1.00 10.00      B   
ATOM   4147  N   LEU   202      -8.001 -13.683  13.409  1.00 10.00      B   
ATOM   4148  HN  LEU   202      -7.874 -13.057  12.660  1.00 10.00      B   
ATOM   4149  CA  LEU   202      -7.953 -15.122  13.148  1.00 10.00      B   
ATOM   4150  CB  LEU   202      -7.703 -15.397  11.665  1.00 10.00      B   
ATOM   4151  CG  LEU   202      -7.992 -16.822  11.188  1.00 10.00      B   
ATOM   4152  CD1 LEU   202      -9.471 -17.153  11.338  1.00 10.00      B   
ATOM   4153  CD2 LEU   202      -7.544 -16.998   9.749  1.00 10.00      B   
ATOM   4154  C   LEU   202      -6.919 -15.845  14.013  1.00 10.00      B   
ATOM   4155  O   LEU   202      -7.224 -16.859  14.637  1.00 10.00      B   
ATOM   4156  N   ALA   203      -5.708 -15.304  14.073  1.00 10.00      B   
ATOM   4157  HN  ALA   203      -5.528 -14.478  13.571  1.00 10.00      B   
ATOM   4158  CA  ALA   203      -4.639 -15.916  14.860  1.00 10.00      B   
ATOM   4159  CB  ALA   203      -3.309 -15.228  14.594  1.00 10.00      B   
ATOM   4160  C   ALA   203      -4.956 -15.909  16.355  1.00 10.00      B   
ATOM   4161  O   ALA   203      -4.390 -16.692  17.122  1.00 10.00      B   
ATOM   4162  N   ASP   204      -5.875 -15.042  16.758  1.00 10.00      B   
ATOM   4163  HN  ASP   204      -6.321 -14.477  16.092  1.00 10.00      B   
ATOM   4164  CA  ASP   204      -6.258 -14.925  18.162  1.00 10.00      B   
ATOM   4165  CB  ASP   204      -6.652 -13.480  18.491  1.00 10.00      B   
ATOM   4166  CG  ASP   204      -7.185 -13.306  19.903  1.00 10.00      B   
ATOM   4167  OD1 ASP   204      -6.388 -13.390  20.863  1.00 10.00      B   
ATOM   4168  OD2 ASP   204      -8.401 -13.065  20.056  1.00 10.00      B   
ATOM   4169  C   ASP   204      -7.397 -15.882  18.509  1.00 10.00      B   
ATOM   4170  O   ASP   204      -7.312 -16.636  19.481  1.00 10.00      B   
ATOM   4171  N   ILE   205      -8.442 -15.882  17.686  1.00 10.00      B   
ATOM   4172  HN  ILE   205      -8.433 -15.290  16.900  1.00 10.00      B   
ATOM   4173  CA  ILE   205      -9.607 -16.735  17.923  1.00 10.00      B   
ATOM   4174  CB  ILE   205     -10.868 -16.215  17.201  1.00 10.00      B   
ATOM   4175  CG1 ILE   205     -10.646 -16.184  15.684  1.00 10.00      B   
ATOM   4176  CG2 ILE   205     -11.248 -14.835  17.724  1.00 10.00      B   
ATOM   4177  CD1 ILE   205     -11.899 -15.909  14.880  1.00 10.00      B   
ATOM   4178  C   ILE   205      -9.364 -18.196  17.537  1.00 10.00      B   
ATOM   4179  O   ILE   205     -10.204 -19.059  17.804  1.00 10.00      B   
ATOM   4180  N   ASN   206      -8.240 -18.469  16.884  1.00 10.00      B   
ATOM   4181  HN  ASN   206      -7.632 -17.737  16.649  1.00 10.00      B   
ATOM   4182  CA  ASN   206      -7.903 -19.835  16.484  1.00 10.00      B   
ATOM   4183  CB  ASN   206      -7.573 -19.934  14.988  1.00 10.00      B   
ATOM   4184  CG  ASN   206      -8.811 -20.085  14.122  1.00 10.00      B   
ATOM   4185  OD1 ASN   206      -9.859 -19.511  14.412  1.00 10.00      B   
ATOM   4186  ND2 ASN   206      -8.703 -20.872  13.059  1.00 10.00      B   
ATOM   4187 HD21 ASN   206      -7.843 -21.309  12.889  1.00 10.00      B   
ATOM   4188 HD22 ASN   206      -9.491 -20.987  12.486  1.00 10.00      B   
ATOM   4189  C   ASN   206      -6.752 -20.378  17.316  1.00 10.00      B   
ATOM   4190  O   ASN   206      -6.246 -21.468  17.056  1.00 10.00      B   
ATOM   4191  N   GLN   207      -6.349 -19.602  18.320  1.00 10.00      B   
ATOM   4192  HN  GLN   207      -6.804 -18.747  18.466  1.00 10.00      B   
ATOM   4193  CA  GLN   207      -5.259 -19.980  19.222  1.00 10.00      B   
ATOM   4194  CB  GLN   207      -5.623 -21.229  20.030  1.00 10.00      B   
ATOM   4195  CG  GLN   207      -7.034 -21.245  20.599  1.00 10.00      B   
ATOM   4196  CD  GLN   207      -7.144 -20.575  21.951  1.00 10.00      B   
ATOM   4197  OE1 GLN   207      -6.580 -19.506  22.185  1.00 10.00      B   
ATOM   4198  NE2 GLN   207      -7.848 -21.222  22.865  1.00 10.00      B   
ATOM   4199 HE21 GLN   207      -8.245 -22.087  22.618  1.00 10.00      B   
ATOM   4200 HE22 GLN   207      -7.947 -20.812  23.755  1.00 10.00      B   
ATOM   4201  C   GLN   207      -3.957 -20.225  18.460  1.00 10.00      B   
ATOM   4202  O   GLN   207      -3.137 -21.055  18.859  1.00 10.00      B   
ATOM   4203  N   GLU   208      -3.762 -19.500  17.369  1.00 10.00      B   
ATOM   4204  HN  GLU   208      -4.434 -18.833  17.109  1.00 10.00      B   
ATOM   4205  CA  GLU   208      -2.562 -19.659  16.561  1.00 10.00      B   
ATOM   4206  CB  GLU   208      -2.767 -19.093  15.156  1.00 10.00      B   
ATOM   4207  CG  GLU   208      -3.527 -20.017  14.222  1.00 10.00      B   
ATOM   4208  CD  GLU   208      -2.862 -21.372  14.077  1.00 10.00      B   
ATOM   4209  OE1 GLU   208      -1.619 -21.424  13.953  1.00 10.00      B   
ATOM   4210  OE2 GLU   208      -3.578 -22.391  14.087  1.00 10.00      B   
ATOM   4211  C   GLU   208      -1.364 -18.998  17.222  1.00 10.00      B   
ATOM   4212  O   GLU   208      -0.227 -19.429  17.042  1.00 10.00      B   
ATOM   4213  N   ARG   209      -1.625 -17.950  17.988  1.00 10.00      B   
ATOM   4214  HN  ARG   209      -2.555 -17.650  18.091  1.00 10.00      B   
ATOM   4215  CA  ARG   209      -0.562 -17.230  18.675  1.00 10.00      B   
ATOM   4216  CB  ARG   209      -0.841 -15.726  18.658  1.00 10.00      B   
ATOM   4217  CG  ARG   209       0.262 -14.872  19.264  1.00 10.00      B   
ATOM   4218  CD  ARG   209       0.202 -13.446  18.739  1.00 10.00      B   
ATOM   4219  NE  ARG   209      -1.156 -12.902  18.776  1.00 10.00      B   
ATOM   4220  HE  ARG   209      -1.599 -12.852  19.653  1.00 10.00      B   
ATOM   4221  CZ  ARG   209      -1.816 -12.474  17.700  1.00 10.00      B   
ATOM   4222  NH1 ARG   209      -1.253 -12.529  16.499  1.00 10.00      B   
ATOM   4223 HH11 ARG   209      -0.284 -12.908  16.386  1.00 10.00      B   
ATOM   4224 HH12 ARG   209      -1.777 -12.188  15.661  1.00 10.00      B   
ATOM   4225  NH2 ARG   209      -3.048 -11.998  17.821  1.00 10.00      B   
ATOM   4226 HH21 ARG   209      -3.564 -11.665  16.980  1.00 10.00      B   
ATOM   4227 HH22 ARG   209      -3.503 -11.953  18.761  1.00 10.00      B   
ATOM   4228  C   ARG   209      -0.393 -17.738  20.103  1.00 10.00      B   
ATOM   4229  O   ARG   209       0.725 -17.974  20.562  1.00 10.00      B   
ATOM   4230  N   GLY   210      -1.505 -17.917  20.794  1.00 10.00      B   
ATOM   4231  HN  GLY   210      -2.370 -17.720  20.378  1.00 10.00      B   
ATOM   4232  CA  GLY   210      -1.460 -18.398  22.154  1.00 10.00      B   
ATOM   4233  C   GLY   210      -2.676 -19.225  22.484  1.00 10.00      B   
ATOM   4234  O   GLY   210      -3.709 -19.106  21.826  1.00 10.00      B   
ATOM   4235  N   ILE   211      -2.557 -20.065  23.496  1.00 10.00      B   
ATOM   4236  HN  ILE   211      -1.709 -20.105  23.986  1.00 10.00      B   
ATOM   4237  CA  ILE   211      -3.655 -20.920  23.911  1.00 10.00      B   
ATOM   4238  CB  ILE   211      -3.169 -22.328  24.318  1.00 10.00      B   
ATOM   4239  CG1 ILE   211      -2.249 -22.905  23.238  1.00 10.00      B   
ATOM   4240  CG2 ILE   211      -4.357 -23.252  24.555  1.00 10.00      B   
ATOM   4241  CD1 ILE   211      -1.528 -24.167  23.657  1.00 10.00      B   
ATOM   4242  C   ILE   211      -4.411 -20.289  25.072  1.00 10.00      B   
ATOM   4243  O   ILE   211      -4.017 -20.417  26.231  1.00 10.00      B   
ATOM   4244  N   ASN   212      -5.478 -19.581  24.750  1.00 10.00      B   
ATOM   4245  HN  ASN   212      -5.724 -19.487  23.801  1.00 10.00      B   
ATOM   4246  CA  ASN   212      -6.297 -18.937  25.766  1.00 10.00      B   
ATOM   4247  CB  ASN   212      -6.857 -17.612  25.245  1.00 10.00      B   
ATOM   4248  CG  ASN   212      -7.279 -16.670  26.357  1.00 10.00      B   
ATOM   4249  OD1 ASN   212      -7.686 -17.099  27.436  1.00 10.00      B   
ATOM   4250  ND2 ASN   212      -7.180 -15.375  26.101  1.00 10.00      B   
ATOM   4251 HD21 ASN   212      -6.843 -15.098  25.220  1.00 10.00      B   
ATOM   4252 HD22 ASN   212      -7.450 -14.744  26.801  1.00 10.00      B   
ATOM   4253  C   ASN   212      -7.430 -19.871  26.165  1.00 10.00      B   
ATOM   4254  O   ASN   212      -8.297 -20.188  25.349  1.00 10.00      B   
ATOM   4255  N   GLU   213      -7.418 -20.301  27.419  1.00 10.00      B   
ATOM   4256  HN  GLU   213      -6.713 -19.985  28.024  1.00 10.00      B   
ATOM   4257  CA  GLU   213      -8.421 -21.226  27.934  1.00 10.00      B   
ATOM   4258  CB  GLU   213      -8.148 -21.545  29.402  1.00 10.00      B   
ATOM   4259  CG  GLU   213      -8.794 -22.831  29.885  1.00 10.00      B   
ATOM   4260  CD  GLU   213      -8.146 -24.067  29.299  1.00 10.00      B   
ATOM   4261  OE1 GLU   213      -7.358 -24.720  30.015  1.00 10.00      B   
ATOM   4262  OE2 GLU   213      -8.422 -24.401  28.129  1.00 10.00      B   
ATOM   4263  C   GLU   213      -9.848 -20.705  27.761  1.00 10.00      B   
ATOM   4264  O   GLU   213     -10.778 -21.488  27.552  1.00 10.00      B   
ATOM   4265  N   SER   214     -10.015 -19.389  27.832  1.00 10.00      B   
ATOM   4266  HN  SER   214      -9.236 -18.815  27.993  1.00 10.00      B   
ATOM   4267  CA  SER   214     -11.329 -18.773  27.687  1.00 10.00      B   
ATOM   4268  CB  SER   214     -11.214 -17.253  27.807  1.00 10.00      B   
ATOM   4269  OG  SER   214     -10.266 -16.896  28.803  1.00 10.00      B   
ATOM   4270  HG  SER   214     -10.524 -16.058  29.207  1.00 10.00      B   
ATOM   4271  C   SER   214     -11.989 -19.161  26.360  1.00 10.00      B   
ATOM   4272  O   SER   214     -13.179 -19.460  26.316  1.00 10.00      B   
ATOM   4273  N   TYR   215     -11.200 -19.200  25.291  1.00 10.00      B   
ATOM   4274  HN  TYR   215     -10.244 -19.011  25.398  1.00 10.00      B   
ATOM   4275  CA  TYR   215     -11.716 -19.541  23.969  1.00 10.00      B   
ATOM   4276  CB  TYR   215     -10.679 -19.248  22.884  1.00 10.00      B   
ATOM   4277  CG  TYR   215     -10.490 -17.773  22.614  1.00 10.00      B   
ATOM   4278  CD1 TYR   215     -11.560 -16.984  22.220  1.00 10.00      B   
ATOM   4279  CD2 TYR   215      -9.250 -17.169  22.761  1.00 10.00      B   
ATOM   4280  CE1 TYR   215     -11.405 -15.637  21.978  1.00 10.00      B   
ATOM   4281  CE2 TYR   215      -9.083 -15.817  22.519  1.00 10.00      B   
ATOM   4282  CZ  TYR   215     -10.166 -15.058  22.130  1.00 10.00      B   
ATOM   4283  OH  TYR   215     -10.010 -13.716  21.893  1.00 10.00      B   
ATOM   4284  HH  TYR   215      -9.275 -13.586  21.260  1.00 10.00      B   
ATOM   4285  C   TYR   215     -12.177 -20.992  23.893  1.00 10.00      B   
ATOM   4286  O   TYR   215     -13.168 -21.302  23.235  1.00 10.00      B   
ATOM   4287  N   LYS   216     -11.471 -21.876  24.585  1.00 10.00      B   
ATOM   4288  HN  LYS   216     -10.708 -21.569  25.120  1.00 10.00      B   
ATOM   4289  CA  LYS   216     -11.816 -23.292  24.579  1.00 10.00      B   
ATOM   4290  CB  LYS   216     -10.606 -24.143  24.979  1.00 10.00      B   
ATOM   4291  CG  LYS   216     -10.914 -25.624  25.138  1.00 10.00      B   
ATOM   4292  CD  LYS   216      -9.649 -26.447  25.314  1.00 10.00      B   
ATOM   4293  CE  LYS   216      -9.986 -27.871  25.727  1.00 10.00      B   
ATOM   4294  NZ  LYS   216      -8.794 -28.756  25.734  1.00 10.00      B   
ATOM   4295  HZ1 LYS   216      -7.972 -28.251  26.122  1.00 10.00      B   
ATOM   4296  HZ2 LYS   216      -8.571 -29.067  24.760  1.00 10.00      B   
ATOM   4297  HZ3 LYS   216      -8.977 -29.597  26.314  1.00 10.00      B   
ATOM   4298  C   LYS   216     -13.006 -23.584  25.491  1.00 10.00      B   
ATOM   4299  O   LYS   216     -13.890 -24.370  25.144  1.00 10.00      B   
ATOM   4300  N   LYS   217     -13.033 -22.940  26.650  1.00 10.00      B   
ATOM   4301  HN  LYS   217     -12.306 -22.314  26.870  1.00 10.00      B   
ATOM   4302  CA  LYS   217     -14.108 -23.150  27.612  1.00 10.00      B   
ATOM   4303  CB  LYS   217     -13.698 -22.687  29.011  1.00 10.00      B   
ATOM   4304  CG  LYS   217     -12.534 -23.467  29.603  1.00 10.00      B   
ATOM   4305  CD  LYS   217     -12.314 -23.131  31.070  1.00 10.00      B   
ATOM   4306  CE  LYS   217     -11.892 -21.683  31.264  1.00 10.00      B   
ATOM   4307  NZ  LYS   217     -11.505 -21.406  32.673  1.00 10.00      B   
ATOM   4308  HZ1 LYS   217     -10.728 -22.034  32.962  1.00 10.00      B   
ATOM   4309  HZ2 LYS   217     -12.314 -21.562  33.307  1.00 10.00      B   
ATOM   4310  HZ3 LYS   217     -11.190 -20.419  32.769  1.00 10.00      B   
ATOM   4311  C   LYS   217     -15.413 -22.482  27.187  1.00 10.00      B   
ATOM   4312  O   LYS   217     -16.497 -22.986  27.480  1.00 10.00      B   
ATOM   4313  N   ASN   218     -15.317 -21.361  26.488  1.00 10.00      B   
ATOM   4314  HN  ASN   218     -14.428 -21.001  26.268  1.00 10.00      B   
ATOM   4315  CA  ASN   218     -16.512 -20.642  26.050  1.00 10.00      B   
ATOM   4316  CB  ASN   218     -16.247 -19.145  25.880  1.00 10.00      B   
ATOM   4317  CG  ASN   218     -15.981 -18.442  27.198  1.00 10.00      B   
ATOM   4318  OD1 ASN   218     -16.404 -18.902  28.260  1.00 10.00      B   
ATOM   4319  ND2 ASN   218     -15.271 -17.325  27.142  1.00 10.00      B   
ATOM   4320 HD21 ASN   218     -14.959 -17.015  26.262  1.00 10.00      B   
ATOM   4321 HD22 ASN   218     -15.080 -16.854  27.981  1.00 10.00      B   
ATOM   4322  C   ASN   218     -17.109 -21.235  24.782  1.00 10.00      B   
ATOM   4323  O   ASN   218     -18.174 -20.816  24.334  1.00 10.00      B   
ATOM   4324  N   LEU   219     -16.429 -22.217  24.209  1.00 10.00      B   
ATOM   4325  HN  LEU   219     -15.581 -22.511  24.604  1.00 10.00      B   
ATOM   4326  CA  LEU   219     -16.915 -22.865  23.000  1.00 10.00      B   
ATOM   4327  CB  LEU   219     -15.755 -23.209  22.057  1.00 10.00      B   
ATOM   4328  CG  LEU   219     -16.134 -23.613  20.627  1.00 10.00      B   
ATOM   4329  CD1 LEU   219     -16.908 -22.500  19.932  1.00 10.00      B   
ATOM   4330  CD2 LEU   219     -14.897 -23.990  19.828  1.00 10.00      B   
ATOM   4331  C   LEU   219     -17.721 -24.113  23.357  1.00 10.00      B   
ATOM   4332  O   LEU   219     -18.218 -24.825  22.480  1.00 10.00      B   
ATOM   4333  N   ALA   221     -17.869 -24.358  24.656  1.00 10.00      B   
ATOM   4334  HN  ALA   221     -17.471 -23.740  25.305  1.00 10.00      B   
ATOM   4335  CA  ALA   221     -18.614 -25.514  25.141  1.00 10.00      B   
ATOM   4336  CB  ALA   221     -18.180 -25.873  26.553  1.00 10.00      B   
ATOM   4337  C   ALA   221     -20.117 -25.256  25.088  1.00 10.00      B   
ATOM   4338  O   ALA   221     -20.798 -25.221  26.118  1.00 10.00      B   
ATOM   4339  N   LEU   222     -20.623 -25.069  23.881  1.00 10.00      B   
ATOM   4340  HN  LEU   222     -20.023 -25.109  23.104  1.00 10.00      B   
ATOM   4341  CA  LEU   222     -22.038 -24.811  23.669  1.00 10.00      B   
ATOM   4342  CB  LEU   222     -22.226 -23.900  22.454  1.00 10.00      B   
ATOM   4343  CG  LEU   222     -21.660 -22.481  22.577  1.00 10.00      B   
ATOM   4344  CD1 LEU   222     -21.863 -21.712  21.282  1.00 10.00      B   
ATOM   4345  CD2 LEU   222     -22.308 -21.744  23.739  1.00 10.00      B   
ATOM   4346  C   LEU   222     -22.798 -26.122  23.476  1.00 10.00      B   
ATOM   4347  O   LEU   222     -22.272 -27.197  23.772  1.00 10.00      B   
ATOM   4348  N   LYS   223     -24.029 -26.031  22.982  1.00 10.00      B   
ATOM   4349  HN  LYS   223     -24.391 -25.144  22.752  1.00 10.00      B   
ATOM   4350  CA  LYS   223     -24.855 -27.212  22.757  1.00 10.00      B   
ATOM   4351  CB  LYS   223     -26.310 -26.806  22.503  1.00 10.00      B   
ATOM   4352  CG  LYS   223     -27.306 -27.951  22.595  1.00 10.00      B   
ATOM   4353  CD  LYS   223     -28.706 -27.496  22.220  1.00 10.00      B   
ATOM   4354  CE  LYS   223     -29.738 -28.565  22.539  1.00 10.00      B   
ATOM   4355  NZ  LYS   223     -31.087 -28.204  22.032  1.00 10.00      B   
ATOM   4356  HZ1 LYS   223     -31.076 -28.146  20.995  1.00 10.00      B   
ATOM   4357  HZ2 LYS   223     -31.380 -27.285  22.416  1.00 10.00      B   
ATOM   4358  HZ3 LYS   223     -31.781 -28.922  22.320  1.00 10.00      B   
ATOM   4359  C   LYS   223     -24.313 -28.020  21.583  1.00 10.00      B   
ATOM   4360  O   LYS   223     -23.884 -29.162  21.746  1.00 10.00      B   
ATOM   4361  N   LYS   224     -24.333 -27.417  20.404  1.00 10.00      B   
ATOM   4362  HN  LYS   224     -24.701 -26.508  20.337  1.00 10.00      B   
ATOM   4363  CA  LYS   224     -23.835 -28.061  19.200  1.00 10.00      B   
ATOM   4364  CB  LYS   224     -24.941 -28.880  18.530  1.00 10.00      B   
ATOM   4365  CG  LYS   224     -24.681 -30.379  18.512  1.00 10.00      B   
ATOM   4366  CD  LYS   224     -25.917 -31.152  18.072  1.00 10.00      B   
ATOM   4367  CE  LYS   224     -25.630 -32.642  17.928  1.00 10.00      B   
ATOM   4368  NZ  LYS   224     -25.298 -33.281  19.230  1.00 10.00      B   
ATOM   4369  HZ1 LYS   224     -25.571 -34.285  19.217  1.00 10.00      B   
ATOM   4370  HZ2 LYS   224     -25.807 -32.807  20.003  1.00 10.00      B   
ATOM   4371  HZ3 LYS   224     -24.275 -33.214  19.414  1.00 10.00      B   
ATOM   4372  C   LYS   224     -23.298 -27.013  18.236  1.00 10.00      B   
ATOM   4373  O   LYS   224     -23.882 -25.936  18.089  1.00 10.00      B   
ATOM   4374  N   PHE   225     -22.182 -27.319  17.594  1.00 10.00      B   
ATOM   4375  HN  PHE   225     -21.754 -28.191  17.760  1.00 10.00      B   
ATOM   4376  CA  PHE   225     -21.571 -26.401  16.648  1.00 10.00      B   
ATOM   4377  CB  PHE   225     -20.078 -26.236  16.954  1.00 10.00      B   
ATOM   4378  CG  PHE   225     -19.393 -25.137  16.185  1.00 10.00      B   
ATOM   4379  CD1 PHE   225     -18.011 -25.092  16.110  1.00 10.00      B   
ATOM   4380  CD2 PHE   225     -20.124 -24.151  15.543  1.00 10.00      B   
ATOM   4381  CE1 PHE   225     -17.373 -24.087  15.409  1.00 10.00      B   
ATOM   4382  CE2 PHE   225     -19.493 -23.144  14.840  1.00 10.00      B   
ATOM   4383  CZ  PHE   225     -18.115 -23.111  14.773  1.00 10.00      B   
ATOM   4384  C   PHE   225     -21.782 -26.895  15.221  1.00 10.00      B   
ATOM   4385  O   PHE   225     -21.190 -27.893  14.796  1.00 10.00      B   
ATOM   4386  N   VAL   226     -22.636 -26.198  14.489  1.00 10.00      B   
ATOM   4387  HN  VAL   226     -23.071 -25.405  14.883  1.00 10.00      B   
ATOM   4388  CA  VAL   226     -22.936 -26.560  13.110  1.00 10.00      B   
ATOM   4389  CB  VAL   226     -24.458 -26.665  12.867  1.00 10.00      B   
ATOM   4390  CG1 VAL   226     -24.747 -27.343  11.535  1.00 10.00      B   
ATOM   4391  CG2 VAL   226     -25.139 -27.406  14.009  1.00 10.00      B   
ATOM   4392  C   VAL   226     -22.348 -25.533  12.152  1.00 10.00      B   
ATOM   4393  O   VAL   226     -22.355 -24.332  12.437  1.00 10.00      B   
ATOM   4394  N   VAL   228     -22.871 -25.655   7.854  1.00 10.00      B   
ATOM   4395  HN  VAL   228     -22.293 -24.866   7.945  1.00 10.00      B   
ATOM   4396  CA  VAL   228     -23.320 -26.044   6.523  1.00 10.00      B   
ATOM   4397  CB  VAL   228     -24.686 -25.414   6.178  1.00 10.00      B   
ATOM   4398  CG1 VAL   228     -25.148 -25.845   4.791  1.00 10.00      B   
ATOM   4399  CG2 VAL   228     -25.724 -25.781   7.225  1.00 10.00      B   
ATOM   4400  C   VAL   228     -22.296 -25.626   5.476  1.00 10.00      B   
ATOM   4401  O   VAL   228     -21.958 -24.445   5.367  1.00 10.00      B   
ATOM   4402  N   LYS   229     -21.800 -26.600   4.728  1.00 10.00      B   
ATOM   4403  HN  LYS   229     -22.105 -27.521   4.878  1.00 10.00      B   
ATOM   4404  CA  LYS   229     -20.821 -26.342   3.686  1.00 10.00      B   
ATOM   4405  CB  LYS   229     -19.637 -27.306   3.811  1.00 10.00      B   
ATOM   4406  CG  LYS   229     -18.430 -26.906   2.977  1.00 10.00      B   
ATOM   4407  CD  LYS   229     -17.427 -28.036   2.842  1.00 10.00      B   
ATOM   4408  CE  LYS   229     -17.927 -29.107   1.888  1.00 10.00      B   
ATOM   4409  NZ  LYS   229     -16.807 -29.787   1.192  1.00 10.00      B   
ATOM   4410  HZ1 LYS   229     -16.409 -29.163   0.459  1.00 10.00      B   
ATOM   4411  HZ2 LYS   229     -17.140 -30.662   0.742  1.00 10.00      B   
ATOM   4412  HZ3 LYS   229     -16.057 -30.027   1.870  1.00 10.00      B   
ATOM   4413  C   LYS   229     -21.458 -26.493   2.311  1.00 10.00      B   
ATOM   4414  O   LYS   229     -22.330 -27.344   2.113  1.00 10.00      B   
ATOM   4415  N   PHE   230     -21.020 -25.674   1.369  1.00 10.00      B   
ATOM   4416  HN  PHE   230     -20.313 -25.015   1.595  1.00 10.00      B   
ATOM   4417  CA  PHE   230     -21.541 -25.719   0.012  1.00 10.00      B   
ATOM   4418  CB  PHE   230     -21.711 -24.308  -0.549  1.00 10.00      B   
ATOM   4419  CG  PHE   230     -22.700 -23.481   0.222  1.00 10.00      B   
ATOM   4420  CD1 PHE   230     -24.058 -23.739   0.126  1.00 10.00      B   
ATOM   4421  CD2 PHE   230     -22.274 -22.455   1.046  1.00 10.00      B   
ATOM   4422  CE1 PHE   230     -24.972 -22.987   0.838  1.00 10.00      B   
ATOM   4423  CE2 PHE   230     -23.182 -21.699   1.761  1.00 10.00      B   
ATOM   4424  CZ  PHE   230     -24.533 -21.966   1.657  1.00 10.00      B   
ATOM   4425  C   PHE   230     -20.644 -26.564  -0.887  1.00 10.00      B   
ATOM   4426  O   PHE   230     -19.432 -26.361  -0.955  1.00 10.00      B   
ATOM   4427  N   LEU   231     -21.250 -27.517  -1.579  1.00 10.00      B   
ATOM   4428  HN  LEU   231     -22.226 -27.622  -1.489  1.00 10.00      B   
ATOM   4429  CA  LEU   231     -20.515 -28.418  -2.459  1.00 10.00      B   
ATOM   4430  CB  LEU   231     -21.282 -29.731  -2.643  1.00 10.00      B   
ATOM   4431  CG  LEU   231     -21.482 -30.582  -1.388  1.00 10.00      B   
ATOM   4432  CD1 LEU   231     -22.374 -31.774  -1.692  1.00 10.00      B   
ATOM   4433  CD2 LEU   231     -20.142 -31.046  -0.836  1.00 10.00      B   
ATOM   4434  C   LEU   231     -20.217 -27.796  -3.820  1.00 10.00      B   
ATOM   4435  O   LEU   231     -19.493 -28.380  -4.629  1.00 10.00      B   
ATOM   4436  N   ASN   232     -20.777 -26.623  -4.082  1.00 10.00      B   
ATOM   4437  HN  ASN   232     -21.344 -26.194  -3.405  1.00 10.00      B   
ATOM   4438  CA  ASN   232     -20.562 -25.954  -5.360  1.00 10.00      B   
ATOM   4439  CB  ASN   232     -21.790 -26.096  -6.270  1.00 10.00      B   
ATOM   4440  CG  ASN   232     -22.206 -27.534  -6.501  1.00 10.00      B   
ATOM   4441  OD1 ASN   232     -23.006 -28.084  -5.746  1.00 10.00      B   
ATOM   4442  ND2 ASN   232     -21.674 -28.149  -7.544  1.00 10.00      B   
ATOM   4443 HD21 ASN   232     -21.044 -27.649  -8.109  1.00 10.00      B   
ATOM   4444 HD22 ASN   232     -21.929 -29.081  -7.709  1.00 10.00      B   
ATOM   4445  C   ASN   232     -20.247 -24.479  -5.161  1.00 10.00      B   
ATOM   4446  O   ASN   232     -20.551 -23.652  -6.021  1.00 10.00      B   
ATOM   4447  N   ASP   233     -19.629 -24.150  -4.032  1.00 10.00      B   
ATOM   4448  HN  ASP   233     -19.390 -24.850  -3.391  1.00 10.00      B   
ATOM   4449  CA  ASP   233     -19.289 -22.763  -3.738  1.00 10.00      B   
ATOM   4450  CB  ASP   233     -18.890 -22.565  -2.275  1.00 10.00      B   
ATOM   4451  CG  ASP   233     -18.432 -21.142  -2.005  1.00 10.00      B   
ATOM   4452  OD1 ASP   233     -17.286 -20.942  -1.563  1.00 10.00      B   
ATOM   4453  OD2 ASP   233     -19.216 -20.205  -2.255  1.00 10.00      B   
ATOM   4454  C   ASP   233     -18.178 -22.253  -4.643  1.00 10.00      B   
ATOM   4455  O   ASP   233     -17.230 -22.977  -4.958  1.00 10.00      B   
ATOM   4456  N   SER   234     -18.318 -21.014  -5.075  1.00 10.00      B   
ATOM   4457  HN  SER   234     -19.128 -20.509  -4.817  1.00 10.00      B   
ATOM   4458  CA  SER   234     -17.328 -20.378  -5.925  1.00 10.00      B   
ATOM   4459  CB  SER   234     -17.839 -20.311  -7.367  1.00 10.00      B   
ATOM   4460  OG  SER   234     -19.234 -20.038  -7.413  1.00 10.00      B   
ATOM   4461  HG  SER   234     -19.631 -20.219  -6.541  1.00 10.00      B   
ATOM   4462  C   SER   234     -17.012 -18.981  -5.395  1.00 10.00      B   
ATOM   4463  O   SER   234     -16.451 -18.141  -6.103  1.00 10.00      B   
ATOM   4464  N   ILE   235     -17.372 -18.751  -4.135  1.00 10.00      B   
ATOM   4465  HN  ILE   235     -17.792 -19.477  -3.618  1.00 10.00      B   
ATOM   4466  CA  ILE   235     -17.162 -17.463  -3.491  1.00 10.00      B   
ATOM   4467  CB  ILE   235     -18.399 -17.063  -2.650  1.00 10.00      B   
ATOM   4468  CG1 ILE   235     -19.588 -16.735  -3.556  1.00 10.00      B   
ATOM   4469  CG2 ILE   235     -18.096 -15.899  -1.713  1.00 10.00      B   
ATOM   4470  CD1 ILE   235     -19.455 -15.422  -4.297  1.00 10.00      B   
ATOM   4471  C   ILE   235     -15.921 -17.466  -2.601  1.00 10.00      B   
ATOM   4472  O   ILE   235     -15.124 -16.526  -2.632  1.00 10.00      B   
ATOM   4473  N   VAL   236     -15.745 -18.521  -1.821  1.00 10.00      B   
ATOM   4474  HN  VAL   236     -16.381 -19.275  -1.867  1.00 10.00      B   
ATOM   4475  CA  VAL   236     -14.614 -18.602  -0.911  1.00 10.00      B   
ATOM   4476  CB  VAL   236     -15.080 -18.822   0.549  1.00 10.00      B   
ATOM   4477  CG1 VAL   236     -13.901 -18.870   1.512  1.00 10.00      B   
ATOM   4478  CG2 VAL   236     -16.062 -17.740   0.966  1.00 10.00      B   
ATOM   4479  C   VAL   236     -13.633 -19.696  -1.322  1.00 10.00      B   
ATOM   4480  O   VAL   236     -14.017 -20.726  -1.881  1.00 10.00      B   
ATOM   4481  N   ASP   237     -12.358 -19.440  -1.078  1.00 10.00      B   
ATOM   4482  HN  ASP   237     -12.115 -18.585  -0.668  1.00 10.00      B   
ATOM   4483  CA  ASP   237     -11.306 -20.391  -1.387  1.00 10.00      B   
ATOM   4484  CB  ASP   237     -10.602 -20.022  -2.692  1.00 10.00      B   
ATOM   4485  CG  ASP   237      -9.843 -21.192  -3.282  1.00 10.00      B   
ATOM   4486  OD1 ASP   237     -10.375 -21.830  -4.219  1.00 10.00      B   
ATOM   4487  OD2 ASP   237      -8.720 -21.479  -2.817  1.00 10.00      B   
ATOM   4488  C   ASP   237     -10.302 -20.416  -0.246  1.00 10.00      B   
ATOM   4489  O   ASP   237      -9.724 -19.380   0.100  1.00 10.00      B   
ATOM   4490  N   PRO   238     -10.095 -21.588   0.375  1.00 10.00      B   
ATOM   4491  CA  PRO   238     -10.780 -22.829  -0.001  1.00 10.00      B   
ATOM   4492  CB  PRO   238      -9.856 -23.899   0.574  1.00 10.00      B   
ATOM   4493  CG  PRO   238      -9.274 -23.267   1.793  1.00 10.00      B   
ATOM   4494  CD  PRO   238      -9.171 -21.792   1.503  1.00 10.00      B   
ATOM   4495  C   PRO   238     -12.170 -22.945   0.627  1.00 10.00      B   
ATOM   4496  O   PRO   238     -12.465 -22.303   1.637  1.00 10.00      B   
ATOM   4497  N   VAL   239     -13.009 -23.783   0.029  1.00 10.00      B   
ATOM   4498  HN  VAL   239     -12.704 -24.280  -0.760  1.00 10.00      B   
ATOM   4499  CA  VAL   239     -14.375 -23.993   0.512  1.00 10.00      B   
ATOM   4500  CB  VAL   239     -15.235 -24.706  -0.555  1.00 10.00      B   
ATOM   4501  CG1 VAL   239     -16.704 -24.702  -0.162  1.00 10.00      B   
ATOM   4502  CG2 VAL   239     -15.048 -24.058  -1.919  1.00 10.00      B   
ATOM   4503  C   VAL   239     -14.370 -24.830   1.789  1.00 10.00      B   
ATOM   4504  O   VAL   239     -15.307 -24.789   2.588  1.00 10.00      B   
ATOM   4505  N   ASP   240     -13.290 -25.577   1.988  1.00 10.00      B   
ATOM   4506  HN  ASP   240     -12.575 -25.562   1.316  1.00 10.00      B   
ATOM   4507  CA  ASP   240     -13.147 -26.429   3.168  1.00 10.00      B   
ATOM   4508  CB  ASP   240     -11.859 -27.252   3.105  1.00 10.00      B   
ATOM   4509  CG  ASP   240     -12.039 -28.550   2.350  1.00 10.00      B   
ATOM   4510  OD1 ASP   240     -11.897 -28.542   1.107  1.00 10.00      B   
ATOM   4511  OD2 ASP   240     -12.338 -29.581   2.988  1.00 10.00      B   
ATOM   4512  C   ASP   240     -13.190 -25.622   4.460  1.00 10.00      B   
ATOM   4513  O   ASP   240     -13.410 -26.177   5.538  1.00 10.00      B   
ATOM   4514  N   SER   241     -13.004 -24.310   4.342  1.00 10.00      B   
ATOM   4515  HN  SER   241     -12.863 -23.931   3.448  1.00 10.00      B   
ATOM   4516  CA  SER   241     -13.019 -23.416   5.492  1.00 10.00      B   
ATOM   4517  CB  SER   241     -12.737 -21.979   5.040  1.00 10.00      B   
ATOM   4518  OG  SER   241     -12.264 -21.176   6.109  1.00 10.00      B   
ATOM   4519  HG  SER   241     -11.686 -20.484   5.750  1.00 10.00      B   
ATOM   4520  C   SER   241     -14.363 -23.492   6.218  1.00 10.00      B   
ATOM   4521  O   SER   241     -14.449 -23.260   7.430  1.00 10.00      B   
ATOM   4522  N   GLU   242     -15.410 -23.840   5.477  1.00 10.00      B   
ATOM   4523  HN  GLU   242     -15.280 -24.019   4.516  1.00 10.00      B   
ATOM   4524  CA  GLU   242     -16.746 -23.957   6.043  1.00 10.00      B   
ATOM   4525  CB  GLU   242     -17.796 -24.023   4.931  1.00 10.00      B   
ATOM   4526  CG  GLU   242     -17.679 -22.895   3.916  1.00 10.00      B   
ATOM   4527  CD  GLU   242     -18.737 -22.949   2.830  1.00 10.00      B   
ATOM   4528  OE1 GLU   242     -19.160 -24.057   2.456  1.00 10.00      B   
ATOM   4529  OE2 GLU   242     -19.139 -21.873   2.344  1.00 10.00      B   
ATOM   4530  C   GLU   242     -16.845 -25.177   6.958  1.00 10.00      B   
ATOM   4531  O   GLU   242     -17.698 -25.234   7.839  1.00 10.00      B   
ATOM   4532  N   TRP   243     -15.946 -26.133   6.763  1.00 10.00      B   
ATOM   4533  HN  TRP   243     -15.272 -26.018   6.055  1.00 10.00      B   
ATOM   4534  CA  TRP   243     -15.924 -27.349   7.569  1.00 10.00      B   
ATOM   4535  CB  TRP   243     -15.968 -28.588   6.673  1.00 10.00      B   
ATOM   4536  CG  TRP   243     -17.342 -29.161   6.508  1.00 10.00      B   
ATOM   4537  CD1 TRP   243     -18.524 -28.570   6.847  1.00 10.00      B   
ATOM   4538  CD2 TRP   243     -17.678 -30.442   5.963  1.00 10.00      B   
ATOM   4539  NE1 TRP   243     -19.573 -29.404   6.552  1.00 10.00      B   
ATOM   4540  HE1 TRP   243     -20.523 -29.201   6.705  1.00 10.00      B   
ATOM   4541  CE2 TRP   243     -19.081 -30.558   6.005  1.00 10.00      B   
ATOM   4542  CE3 TRP   243     -16.929 -31.499   5.441  1.00 10.00      B   
ATOM   4543  CZ2 TRP   243     -19.750 -31.692   5.548  1.00 10.00      B   
ATOM   4544  CZ3 TRP   243     -17.594 -32.621   4.988  1.00 10.00      B   
ATOM   4545  CH2 TRP   243     -18.990 -32.709   5.043  1.00 10.00      B   
ATOM   4546  C   TRP   243     -14.688 -27.386   8.466  1.00 10.00      B   
ATOM   4547  O   TRP   243     -14.262 -28.452   8.909  1.00 10.00      B   
ATOM   4548  N   PHE   244     -14.115 -26.206   8.712  1.00 10.00      B   
ATOM   4549  HN  PHE   244     -14.501 -25.405   8.302  1.00 10.00      B   
ATOM   4550  CA  PHE   244     -12.927 -26.059   9.560  1.00 10.00      B   
ATOM   4551  CB  PHE   244     -13.146 -26.623  10.969  1.00 10.00      B   
ATOM   4552  CG  PHE   244     -12.951 -25.610  12.065  1.00 10.00      B   
ATOM   4553  CD1 PHE   244     -11.758 -24.915  12.185  1.00 10.00      B   
ATOM   4554  CD2 PHE   244     -13.963 -25.353  12.977  1.00 10.00      B   
ATOM   4555  CE1 PHE   244     -11.576 -23.982  13.190  1.00 10.00      B   
ATOM   4556  CE2 PHE   244     -13.789 -24.421  13.985  1.00 10.00      B   
ATOM   4557  CZ  PHE   244     -12.594 -23.735  14.091  1.00 10.00      B   
ATOM   4558  C   PHE   244     -11.671 -26.644   8.915  1.00 10.00      B   
ATOM   4559  O   PHE   244     -10.660 -26.869   9.584  1.00 10.00      B   
ATOM   4560  N   GLY   245     -11.739 -26.877   7.616  1.00 10.00      B   
ATOM   4561  HN  GLY   245     -12.568 -26.679   7.133  1.00 10.00      B   
ATOM   4562  CA  GLY   245     -10.604 -27.406   6.897  1.00 10.00      B   
ATOM   4563  C   GLY   245      -9.855 -26.296   6.197  1.00 10.00      B   
ATOM   4564  O   GLY   245     -10.392 -25.202   6.016  1.00 10.00      B   
ATOM   4565  N   PHE   246      -8.626 -26.561   5.795  1.00 10.00      B   
ATOM   4566  HN  PHE   246      -8.254 -27.459   5.939  1.00 10.00      B   
ATOM   4567  CA  PHE   246      -7.821 -25.555   5.124  1.00 10.00      B   
ATOM   4568  CB  PHE   246      -7.283 -24.538   6.145  1.00 10.00      B   
ATOM   4569  CG  PHE   246      -6.892 -23.214   5.548  1.00 10.00      B   
ATOM   4570  CD1 PHE   246      -7.858 -22.333   5.087  1.00 10.00      B   
ATOM   4571  CD2 PHE   246      -5.558 -22.852   5.445  1.00 10.00      B   
ATOM   4572  CE1 PHE   246      -7.502 -21.117   4.535  1.00 10.00      B   
ATOM   4573  CE2 PHE   246      -5.194 -21.640   4.894  1.00 10.00      B   
ATOM   4574  CZ  PHE   246      -6.168 -20.771   4.438  1.00 10.00      B   
ATOM   4575  C   PHE   246      -6.670 -26.213   4.382  1.00 10.00      B   
ATOM   4576  O   PHE   246      -6.485 -27.424   4.465  1.00 10.00      B   
ATOM   4577  N   TYR   247      -5.917 -25.417   3.639  1.00 10.00      B   
ATOM   4578  HN  TYR   247      -6.129 -24.463   3.595  1.00 10.00      B   
ATOM   4579  CA  TYR   247      -4.777 -25.925   2.900  1.00 10.00      B   
ATOM   4580  CB  TYR   247      -4.227 -24.851   1.958  1.00 10.00      B   
ATOM   4581  CG  TYR   247      -5.109 -24.556   0.764  1.00 10.00      B   
ATOM   4582  CD1 TYR   247      -5.497 -25.567  -0.104  1.00 10.00      B   
ATOM   4583  CD2 TYR   247      -5.545 -23.263   0.498  1.00 10.00      B   
ATOM   4584  CE1 TYR   247      -6.290 -25.302  -1.204  1.00 10.00      B   
ATOM   4585  CE2 TYR   247      -6.343 -22.989  -0.598  1.00 10.00      B   
ATOM   4586  CZ  TYR   247      -6.711 -24.014  -1.447  1.00 10.00      B   
ATOM   4587  OH  TYR   247      -7.498 -23.751  -2.547  1.00 10.00      B   
ATOM   4588  HH  TYR   247      -7.860 -22.845  -2.487  1.00 10.00      B   
ATOM   4589  C   TYR   247      -3.693 -26.371   3.873  1.00 10.00      B   
ATOM   4590  O   TYR   247      -3.394 -25.666   4.840  1.00 10.00      B   
ATOM   4591  N   ARG   248      -3.133 -27.549   3.626  1.00 10.00      B   
ATOM   4592  HN  ARG   248      -3.432 -28.066   2.845  1.00 10.00      B   
ATOM   4593  CA  ARG   248      -2.084 -28.097   4.480  1.00 10.00      B   
ATOM   4594  CB  ARG   248      -1.648 -29.474   3.968  1.00 10.00      B   
ATOM   4595  CG  ARG   248      -0.508 -30.105   4.753  1.00 10.00      B   
ATOM   4596  CD  ARG   248      -0.362 -31.590   4.445  1.00 10.00      B   
ATOM   4597  NE  ARG   248      -0.474 -31.881   3.014  1.00 10.00      B   
ATOM   4598  HE  ARG   248      -1.346 -32.201   2.686  1.00 10.00      B   
ATOM   4599  CZ  ARG   248       0.519 -31.749   2.139  1.00 10.00      B   
ATOM   4600  NH1 ARG   248       1.714 -31.323   2.531  1.00 10.00      B   
ATOM   4601 HH11 ARG   248       2.487 -31.224   1.838  1.00 10.00      B   
ATOM   4602 HH12 ARG   248       1.888 -31.087   3.534  1.00 10.00      B   
ATOM   4603  NH2 ARG   248       0.308 -32.048   0.866  1.00 10.00      B   
ATOM   4604 HH21 ARG   248      -0.640 -32.390   0.558  1.00 10.00      B   
ATOM   4605 HH22 ARG   248       1.076 -31.952   0.166  1.00 10.00      B   
ATOM   4606  C   ARG   248      -0.894 -27.140   4.562  1.00 10.00      B   
ATOM   4607  O   ARG   248      -0.393 -26.677   3.537  1.00 10.00      B   
ATOM   4608  N   SER   249      -0.466 -26.840   5.788  1.00 10.00      B   
ATOM   4609  HN  SER   249      -0.920 -27.240   6.559  1.00 10.00      B   
ATOM   4610  CA  SER   249       0.652 -25.931   6.026  1.00 10.00      B   
ATOM   4611  CB  SER   249       1.017 -25.906   7.514  1.00 10.00      B   
ATOM   4612  OG  SER   249       1.811 -24.771   7.831  1.00 10.00      B   
ATOM   4613  HG  SER   249       1.276 -24.140   8.354  1.00 10.00      B   
ATOM   4614  C   SER   249       1.872 -26.286   5.175  1.00 10.00      B   
ATOM   4615  O   SER   249       2.306 -27.441   5.125  1.00 10.00      B   
ATOM   4616  N   GLY   250       2.405 -25.283   4.496  1.00 10.00      B   
ATOM   4617  HN  GLY   250       2.001 -24.388   4.566  1.00 10.00      B   
ATOM   4618  CA  GLY   250       3.562 -25.484   3.652  1.00 10.00      B   
ATOM   4619  C   GLY   250       3.206 -25.397   2.186  1.00 10.00      B   
ATOM   4620  O   GLY   250       4.087 -25.352   1.331  1.00 10.00      B   
ATOM   4621  N   GLN   251       1.911 -25.371   1.899  1.00 10.00      B   
ATOM   4622  HN  GLN   251       1.258 -25.404   2.633  1.00 10.00      B   
ATOM   4623  CA  GLN   251       1.428 -25.294   0.528  1.00 10.00      B   
ATOM   4624  CB  GLN   251       1.523 -26.665  -0.147  1.00 10.00      B   
ATOM   4625  CG  GLN   251       0.916 -27.818   0.639  1.00 10.00      B   
ATOM   4626  CD  GLN   251      -0.516 -28.109   0.240  1.00 10.00      B   
ATOM   4627  OE1 GLN   251      -0.767 -28.816  -0.732  1.00 10.00      B   
ATOM   4628  NE2 GLN   251      -1.464 -27.568   0.986  1.00 10.00      B   
ATOM   4629 HE21 GLN   251      -1.190 -27.006   1.749  1.00 10.00      B   
ATOM   4630 HE22 GLN   251      -2.400 -27.757   0.757  1.00 10.00      B   
ATOM   4631  C   GLN   251      -0.006 -24.776   0.490  1.00 10.00      B   
ATOM   4632  O   GLN   251      -0.665 -24.701   1.526  1.00 10.00      B   
ATOM   4633  N   ALA   252      -0.486 -24.427  -0.699  1.00 10.00      B   
ATOM   4634  HN  ALA   252       0.090 -24.502  -1.500  1.00 10.00      B   
ATOM   4635  CA  ALA   252      -1.841 -23.917  -0.858  1.00 10.00      B   
ATOM   4636  CB  ALA   252      -1.810 -22.421  -1.136  1.00 10.00      B   
ATOM   4637  C   ALA   252      -2.583 -24.654  -1.971  1.00 10.00      B   
ATOM   4638  O   ALA   252      -3.492 -24.105  -2.600  1.00 10.00      B   
ATOM   4639  N   LYS   253      -2.206 -25.903  -2.204  1.00 10.00      B   
ATOM   4640  HN  LYS   253      -1.482 -26.292  -1.671  1.00 10.00      B   
ATOM   4641  CA  LYS   253      -2.844 -26.702  -3.242  1.00 10.00      B   
ATOM   4642  CB  LYS   253      -1.801 -27.400  -4.119  1.00 10.00      B   
ATOM   4643  CG  LYS   253      -2.400 -28.176  -5.281  1.00 10.00      B   
ATOM   4644  CD  LYS   253      -1.578 -29.412  -5.599  1.00 10.00      B   
ATOM   4645  CE  LYS   253      -2.155 -30.176  -6.777  1.00 10.00      B   
ATOM   4646  NZ  LYS   253      -1.378 -31.409  -7.074  1.00 10.00      B   
ATOM   4647  HZ1 LYS   253      -1.680 -31.809  -7.985  1.00 10.00      B   
ATOM   4648  HZ2 LYS   253      -1.531 -32.122  -6.331  1.00 10.00      B   
ATOM   4649  HZ3 LYS   253      -0.360 -31.192  -7.124  1.00 10.00      B   
ATOM   4650  C   LYS   253      -3.810 -27.728  -2.654  1.00 10.00      B   
ATOM   4651  O   LYS   253      -4.998 -27.731  -2.978  1.00 10.00      B   
ATOM   4652  N   GLU   254      -3.297 -28.596  -1.794  1.00 10.00      B   
ATOM   4653  HN  GLU   254      -2.342 -28.540  -1.568  1.00 10.00      B   
ATOM   4654  CA  GLU   254      -4.108 -29.635  -1.177  1.00 10.00      B   
ATOM   4655  CB  GLU   254      -3.253 -30.874  -0.889  1.00 10.00      B   
ATOM   4656  CG  GLU   254      -3.979 -31.981  -0.143  1.00 10.00      B   
ATOM   4657  CD  GLU   254      -3.138 -33.228   0.017  1.00 10.00      B   
ATOM   4658  OE1 GLU   254      -3.501 -34.270  -0.566  1.00 10.00      B   
ATOM   4659  OE2 GLU   254      -2.116 -33.178   0.740  1.00 10.00      B   
ATOM   4660  C   GLU   254      -4.781 -29.146   0.102  1.00 10.00      B   
ATOM   4661  O   GLU   254      -4.138 -28.548   0.973  1.00 10.00      B   
ATOM   4662  N   THR   255      -6.079 -29.391   0.198  1.00 10.00      B   
ATOM   4663  HN  THR   255      -6.537 -29.831  -0.546  1.00 10.00      B   
ATOM   4664  CA  THR   255      -6.854 -29.012   1.361  1.00 10.00      B   
ATOM   4665  CB  THR   255      -8.252 -28.530   0.939  1.00 10.00      B   
ATOM   4666  OG1 THR   255      -8.341 -28.532  -0.495  1.00 10.00      B   
ATOM   4667  HG1 THR   255      -9.072 -29.103  -0.765  1.00 10.00      B   
ATOM   4668  CG2 THR   255      -8.510 -27.127   1.460  1.00 10.00      B   
ATOM   4669  C   THR   255      -7.010 -30.209   2.290  1.00 10.00      B   
ATOM   4670  O   THR   255      -7.251 -31.329   1.839  1.00 10.00      B   
ATOM   4671  N   ILE   256      -6.866 -29.973   3.581  1.00 10.00      B   
ATOM   4672  HN  ILE   256      -6.683 -29.054   3.888  1.00 10.00      B   
ATOM   4673  CA  ILE   256      -6.991 -31.034   4.565  1.00 10.00      B   
ATOM   4674  CB  ILE   256      -5.699 -31.201   5.397  1.00 10.00      B   
ATOM   4675  CG1 ILE   256      -5.285 -29.870   6.028  1.00 10.00      B   
ATOM   4676  CG2 ILE   256      -4.576 -31.763   4.538  1.00 10.00      B   
ATOM   4677  CD1 ILE   256      -4.182 -29.997   7.051  1.00 10.00      B   
ATOM   4678  C   ILE   256      -8.159 -30.762   5.505  1.00 10.00      B   
ATOM   4679  O   ILE   256      -8.464 -29.605   5.807  1.00 10.00      B   
ATOM   4680  N   PRO   257      -8.835 -31.826   5.966  1.00 10.00      B   
ATOM   4681  CA  PRO   257      -9.966 -31.704   6.886  1.00 10.00      B   
ATOM   4682  CB  PRO   257     -10.530 -33.127   6.947  1.00 10.00      B   
ATOM   4683  CG  PRO   257      -9.379 -34.005   6.601  1.00 10.00      B   
ATOM   4684  CD  PRO   257      -8.550 -33.230   5.619  1.00 10.00      B   
ATOM   4685  C   PRO   257      -9.504 -31.272   8.273  1.00 10.00      B   
ATOM   4686  O   PRO   257      -8.306 -31.269   8.565  1.00 10.00      B   
ATOM   4687  N   LEU   258     -10.458 -30.931   9.127  1.00 10.00      B   
ATOM   4688  HN  LEU   258     -11.394 -30.972   8.833  1.00 10.00      B   
ATOM   4689  CA  LEU   258     -10.162 -30.495  10.485  1.00 10.00      B   
ATOM   4690  CB  LEU   258     -11.460 -30.208  11.244  1.00 10.00      B   
ATOM   4691  CG  LEU   258     -11.312 -29.823  12.718  1.00 10.00      B   
ATOM   4692  CD1 LEU   258     -10.547 -28.516  12.858  1.00 10.00      B   
ATOM   4693  CD2 LEU   258     -12.675 -29.724  13.383  1.00 10.00      B   
ATOM   4694  C   LEU   258      -9.338 -31.538  11.238  1.00 10.00      B   
ATOM   4695  O   LEU   258      -8.420 -31.197  11.980  1.00 10.00      B   
ATOM   4696  N   GLN   259      -9.647 -32.808  11.005  1.00 10.00      B   
ATOM   4697  HN  GLN   259     -10.372 -33.012  10.372  1.00 10.00      B   
ATOM   4698  CA  GLN   259      -8.958 -33.914  11.667  1.00 10.00      B   
ATOM   4699  CB  GLN   259      -9.662 -35.243  11.365  1.00 10.00      B   
ATOM   4700  CG  GLN   259     -11.051 -35.379  11.978  1.00 10.00      B   
ATOM   4701  CD  GLN   259     -12.097 -34.523  11.282  1.00 10.00      B   
ATOM   4702  OE1 GLN   259     -11.992 -34.242  10.087  1.00 10.00      B   
ATOM   4703  NE2 GLN   259     -13.108 -34.099  12.021  1.00 10.00      B   
ATOM   4704 HE21 GLN   259     -13.132 -34.354  12.971  1.00 10.00      B   
ATOM   4705 HE22 GLN   259     -13.800 -33.556  11.589  1.00 10.00      B   
ATOM   4706  C   GLN   259      -7.476 -34.004  11.291  1.00 10.00      B   
ATOM   4707  O   GLN   259      -6.716 -34.735  11.928  1.00 10.00      B   
ATOM   4708  N   GLU   260      -7.065 -33.265  10.266  1.00 10.00      B   
ATOM   4709  HN  GLU   260      -7.709 -32.688   9.799  1.00 10.00      B   
ATOM   4710  CA  GLU   260      -5.677 -33.284   9.825  1.00 10.00      B   
ATOM   4711  CB  GLU   260      -5.586 -33.585   8.327  1.00 10.00      B   
ATOM   4712  CG  GLU   260      -5.875 -35.034   7.972  1.00 10.00      B   
ATOM   4713  CD  GLU   260      -4.930 -35.570   6.917  1.00 10.00      B   
ATOM   4714  OE1 GLU   260      -3.699 -35.526   7.134  1.00 10.00      B   
ATOM   4715  OE2 GLU   260      -5.408 -36.050   5.869  1.00 10.00      B   
ATOM   4716  C   GLU   260      -4.954 -31.981  10.156  1.00 10.00      B   
ATOM   4717  O   GLU   260      -3.790 -31.799   9.792  1.00 10.00      B   
ATOM   4718  N   THR   261      -5.635 -31.081  10.854  1.00 10.00      B   
ATOM   4719  HN  THR   261      -6.548 -31.285  11.144  1.00 10.00      B   
ATOM   4720  CA  THR   261      -5.036 -29.803  11.220  1.00 10.00      B   
ATOM   4721  CB  THR   261      -6.055 -28.643  11.152  1.00 10.00      B   
ATOM   4722  OG1 THR   261      -7.111 -28.856  12.098  1.00 10.00      B   
ATOM   4723  HG1 THR   261      -7.472 -29.744  11.986  1.00 10.00      B   
ATOM   4724  CG2 THR   261      -6.647 -28.524   9.755  1.00 10.00      B   
ATOM   4725  C   THR   261      -4.434 -29.871  12.620  1.00 10.00      B   
ATOM   4726  O   THR   261      -4.970 -30.551  13.501  1.00 10.00      B   
ATOM   4727  N   SER   262      -3.330 -29.158  12.823  1.00 10.00      B   
ATOM   4728  HN  SER   262      -2.955 -28.628  12.082  1.00 10.00      B   
ATOM   4729  CA  SER   262      -2.654 -29.137  14.115  1.00 10.00      B   
ATOM   4730  CB  SER   262      -1.337 -28.369  14.002  1.00 10.00      B   
ATOM   4731  OG  SER   262      -1.509 -27.194  13.232  1.00 10.00      B   
ATOM   4732  HG  SER   262      -0.712 -27.031  12.714  1.00 10.00      B   
ATOM   4733  C   SER   262      -3.548 -28.531  15.200  1.00 10.00      B   
ATOM   4734  O   SER   262      -3.383 -28.811  16.387  1.00 10.00      B   
ATOM   4735  N   LEU   263      -4.502 -27.708  14.779  1.00 10.00      B   
ATOM   4736  HN  LEU   263      -4.574 -27.517  13.820  1.00 10.00      B   
ATOM   4737  CA  LEU   263      -5.437 -27.074  15.699  1.00 10.00      B   
ATOM   4738  CB  LEU   263      -6.301 -26.062  14.938  1.00 10.00      B   
ATOM   4739  CG  LEU   263      -7.419 -25.366  15.720  1.00 10.00      B   
ATOM   4740  CD1 LEU   263      -6.857 -24.595  16.903  1.00 10.00      B   
ATOM   4741  CD2 LEU   263      -8.202 -24.438  14.804  1.00 10.00      B   
ATOM   4742  C   LEU   263      -6.318 -28.124  16.374  1.00 10.00      B   
ATOM   4743  O   LEU   263      -6.763 -27.944  17.511  1.00 10.00      B   
ATOM   4744  N   TYR   264      -6.545 -29.225  15.671  1.00 10.00      B   
ATOM   4745  HN  TYR   264      -6.145 -29.313  14.778  1.00 10.00      B   
ATOM   4746  CA  TYR   264      -7.367 -30.308  16.184  1.00 10.00      B   
ATOM   4747  CB  TYR   264      -8.097 -31.006  15.035  1.00 10.00      B   
ATOM   4748  CG  TYR   264      -8.915 -32.209  15.448  1.00 10.00      B   
ATOM   4749  CD1 TYR   264     -10.175 -32.057  16.015  1.00 10.00      B   
ATOM   4750  CD2 TYR   264      -8.431 -33.499  15.269  1.00 10.00      B   
ATOM   4751  CE1 TYR   264     -10.928 -33.151  16.390  1.00 10.00      B   
ATOM   4752  CE2 TYR   264      -9.178 -34.598  15.642  1.00 10.00      B   
ATOM   4753  CZ  TYR   264     -10.423 -34.419  16.202  1.00 10.00      B   
ATOM   4754  OH  TYR   264     -11.170 -35.515  16.572  1.00 10.00      B   
ATOM   4755  HH  TYR   264     -12.038 -35.463  16.145  1.00 10.00      B   
ATOM   4756  C   TYR   264      -6.534 -31.311  16.976  1.00 10.00      B   
ATOM   4757  O   TYR   264      -6.928 -31.728  18.063  1.00 10.00      B   
ATOM   4758  N   THR   265      -5.382 -31.691  16.432  1.00 10.00      B   
ATOM   4759  HN  THR   265      -5.115 -31.320  15.562  1.00 10.00      B   
ATOM   4760  CA  THR   265      -4.503 -32.650  17.093  1.00 10.00      B   
ATOM   4761  CB  THR   265      -3.312 -33.025  16.197  1.00 10.00      B   
ATOM   4762  OG1 THR   265      -2.899 -31.870  15.457  1.00 10.00      B   
ATOM   4763  HG1 THR   265      -1.939 -31.868  15.378  1.00 10.00      B   
ATOM   4764  CG2 THR   265      -3.705 -34.128  15.225  1.00 10.00      B   
ATOM   4765  C   THR   265      -3.997 -32.109  18.429  1.00 10.00      B   
ATOM   4766  O   THR   265      -4.000 -32.815  19.441  1.00 10.00      B   
ATOM   4767  N   GLN   266      -3.568 -30.852  18.424  1.00 10.00      B   
ATOM   4768  HN  GLN   266      -3.575 -30.346  17.581  1.00 10.00      B   
ATOM   4769  CA  GLN   266      -3.082 -30.205  19.636  1.00 10.00      B   
ATOM   4770  CB  GLN   266      -2.290 -28.942  19.290  1.00 10.00      B   
ATOM   4771  CG  GLN   266      -0.921 -29.191  18.679  1.00 10.00      B   
ATOM   4772  CD  GLN   266      -0.355 -27.950  18.014  1.00 10.00      B   
ATOM   4773  OE1 GLN   266      -0.705 -26.823  18.368  1.00 10.00      B   
ATOM   4774  NE2 GLN   266       0.529 -28.145  17.052  1.00 10.00      B   
ATOM   4775 HE21 GLN   266       0.769 -29.070  16.825  1.00 10.00      B   
ATOM   4776 HE22 GLN   266       0.913 -27.359  16.607  1.00 10.00      B   
ATOM   4777  C   GLN   266      -4.262 -29.820  20.517  1.00 10.00      B   
ATOM   4778  O   GLN   266      -4.130 -29.708  21.738  1.00 10.00      B   
ATOM   4779  N   ASP   267      -5.415 -29.641  19.876  1.00 10.00      B   
ATOM   4780  HN  ASP   267      -5.436 -29.785  18.906  1.00 10.00      B   
ATOM   4781  CA  ASP   267      -6.650 -29.249  20.552  1.00 10.00      B   
ATOM   4782  CB  ASP   267      -7.186 -30.330  21.488  1.00 10.00      B   
ATOM   4783  CG  ASP   267      -8.527 -29.934  22.070  1.00 10.00      B   
ATOM   4784  OD1 ASP   267      -9.477 -29.729  21.286  1.00 10.00      B   
ATOM   4785  OD2 ASP   267      -8.635 -29.813  23.310  1.00 10.00      B   
ATOM   4786  C   ASP   267      -6.491 -27.933  21.297  1.00 10.00      B   
ATOM   4787  O   ASP   267      -6.261 -27.907  22.506  1.00 10.00      B   
ATOM   4788  N   ARG   268      -6.607 -26.838  20.570  1.00 10.00      B   
ATOM   4789  HN  ARG   268      -6.777 -26.915  19.607  1.00 10.00      B   
ATOM   4790  CA  ARG   268      -6.468 -25.523  21.173  1.00 10.00      B   
ATOM   4791  CB  ARG   268      -5.572 -24.628  20.317  1.00 10.00      B   
ATOM   4792  CG  ARG   268      -4.246 -25.255  19.922  1.00 10.00      B   
ATOM   4793  CD  ARG   268      -3.385 -24.264  19.157  1.00 10.00      B   
ATOM   4794  NE  ARG   268      -2.657 -24.889  18.055  1.00 10.00      B   
ATOM   4795  HE  ARG   268      -2.044 -25.631  18.280  1.00 10.00      B   
ATOM   4796  CZ  ARG   268      -2.763 -24.509  16.782  1.00 10.00      B   
ATOM   4797  NH1 ARG   268      -3.566 -23.508  16.452  1.00 10.00      B   
ATOM   4798 HH11 ARG   268      -4.119 -23.016  17.181  1.00 10.00      B   
ATOM   4799 HH12 ARG   268      -3.646 -23.201  15.446  1.00 10.00      B   
ATOM   4800  NH2 ARG   268      -2.067 -25.135  15.840  1.00 10.00      B   
ATOM   4801 HH21 ARG   268      -2.149 -24.840  14.841  1.00 10.00      B   
ATOM   4802 HH22 ARG   268      -1.432 -25.921  16.092  1.00 10.00      B   
ATOM   4803  C   ARG   268      -7.823 -24.859  21.389  1.00 10.00      B   
ATOM   4804  O   ARG   268      -7.951 -23.959  22.215  1.00 10.00      B   
ATOM   4805  N   LEU   269      -8.836 -25.316  20.660  1.00 10.00      B   
ATOM   4806  HN  LEU   269      -8.684 -26.054  20.036  1.00 10.00      B   
ATOM   4807  CA  LEU   269     -10.173 -24.733  20.771  1.00 10.00      B   
ATOM   4808  CB  LEU   269     -10.652 -24.235  19.407  1.00 10.00      B   
ATOM   4809  CG  LEU   269     -10.063 -22.908  18.927  1.00 10.00      B   
ATOM   4810  CD1 LEU   269     -10.391 -22.683  17.461  1.00 10.00      B   
ATOM   4811  CD2 LEU   269     -10.588 -21.758  19.771  1.00 10.00      B   
ATOM   4812  C   LEU   269     -11.193 -25.706  21.357  1.00 10.00      B   
ATOM   4813  O   LEU   269     -12.370 -25.374  21.494  1.00 10.00      B   
ATOM   4814  N   GLY   270     -10.745 -26.898  21.719  1.00 10.00      B   
ATOM   4815  HN  GLY   270      -9.793 -27.106  21.625  1.00 10.00      B   
ATOM   4816  CA  GLY   270     -11.655 -27.885  22.269  1.00 10.00      B   
ATOM   4817  C   GLY   270     -12.403 -28.619  21.175  1.00 10.00      B   
ATOM   4818  O   GLY   270     -13.522 -29.090  21.373  1.00 10.00      B   
ATOM   4819  N   LEU   271     -11.764 -28.732  20.023  1.00 10.00      B   
ATOM   4820  HN  LEU   271     -10.857 -28.374  19.952  1.00 10.00      B   
ATOM   4821  CA  LEU   271     -12.356 -29.399  18.875  1.00 10.00      B   
ATOM   4822  CB  LEU   271     -11.668 -28.941  17.585  1.00 10.00      B   
ATOM   4823  CG  LEU   271     -11.716 -27.436  17.301  1.00 10.00      B   
ATOM   4824  CD1 LEU   271     -10.799 -27.076  16.145  1.00 10.00      B   
ATOM   4825  CD2 LEU   271     -13.141 -26.987  17.017  1.00 10.00      B   
ATOM   4826  C   LEU   271     -12.259 -30.912  19.029  1.00 10.00      B   
ATOM   4827  O   LEU   271     -12.990 -31.665  18.385  1.00 10.00      B   
ATOM   4828  N   LYS   272     -11.363 -31.350  19.908  1.00 10.00      B   
ATOM   4829  HN  LYS   272     -10.806 -30.695  20.397  1.00 10.00      B   
ATOM   4830  CA  LYS   272     -11.171 -32.769  20.165  1.00 10.00      B   
ATOM   4831  CB  LYS   272      -9.904 -32.989  20.989  1.00 10.00      B   
ATOM   4832  CG  LYS   272      -9.050 -34.149  20.512  1.00 10.00      B   
ATOM   4833  CD  LYS   272      -7.745 -34.223  21.286  1.00 10.00      B   
ATOM   4834  CE  LYS   272      -6.848 -35.329  20.758  1.00 10.00      B   
ATOM   4835  NZ  LYS   272      -7.486 -36.668  20.867  1.00 10.00      B   
ATOM   4836  HZ1 LYS   272      -8.295 -36.736  20.217  1.00 10.00      B   
ATOM   4837  HZ2 LYS   272      -7.825 -36.829  21.837  1.00 10.00      B   
ATOM   4838  HZ3 LYS   272      -6.800 -37.412  20.627  1.00 10.00      B   
ATOM   4839  C   LYS   272     -12.377 -33.346  20.897  1.00 10.00      B   
ATOM   4840  O   LYS   272     -12.549 -34.565  20.979  1.00 10.00      B   
ATOM   4841  N   GLU   273     -13.230 -32.453  21.399  1.00 10.00      B   
ATOM   4842  HN  GLU   273     -13.046 -31.497  21.274  1.00 10.00      B   
ATOM   4843  CA  GLU   273     -14.431 -32.848  22.121  1.00 10.00      B   
ATOM   4844  CB  GLU   273     -14.933 -31.715  23.019  1.00 10.00      B   
ATOM   4845  CG  GLU   273     -13.916 -31.270  24.060  1.00 10.00      B   
ATOM   4846  CD  GLU   273     -14.552 -30.635  25.277  1.00 10.00      B   
ATOM   4847  OE1 GLU   273     -14.422 -29.404  25.450  1.00 10.00      B   
ATOM   4848  OE2 GLU   273     -15.177 -31.365  26.077  1.00 10.00      B   
ATOM   4849  C   GLU   273     -15.519 -33.315  21.158  1.00 10.00      B   
ATOM   4850  O   GLU   273     -16.661 -33.560  21.553  1.00 10.00      B   
ATOM   4851  N   ASP   275     -15.151 -33.434  19.883  1.00 10.00      B   
ATOM   4852  HN  ASP   275     -14.236 -33.178  19.629  1.00 10.00      B   
ATOM   4853  CA  ASP   275     -16.068 -33.908  18.851  1.00 10.00      B   
ATOM   4854  CB  ASP   275     -15.418 -33.803  17.468  1.00 10.00      B   
ATOM   4855  CG  ASP   275     -16.257 -34.433  16.371  1.00 10.00      B   
ATOM   4856  OD1 ASP   275     -17.414 -34.003  16.176  1.00 10.00      B   
ATOM   4857  OD2 ASP   275     -15.762 -35.366  15.698  1.00 10.00      B   
ATOM   4858  C   ASP   275     -16.454 -35.356  19.132  1.00 10.00      B   
ATOM   4859  O   ASP   275     -17.462 -35.860  18.640  1.00 10.00      B   
ATOM   4860  N   ASN   276     -15.649 -36.007  19.960  1.00 10.00      B   
ATOM   4861  HN  ASN   276     -14.872 -35.537  20.330  1.00 10.00      B   
ATOM   4862  CA  ASN   276     -15.883 -37.395  20.338  1.00 10.00      B   
ATOM   4863  CB  ASN   276     -14.748 -37.906  21.230  1.00 10.00      B   
ATOM   4864  CG  ASN   276     -13.529 -38.347  20.443  1.00 10.00      B   
ATOM   4865  OD1 ASN   276     -13.467 -39.475  19.957  1.00 10.00      B   
ATOM   4866  ND2 ASN   276     -12.542 -37.468  20.323  1.00 10.00      B   
ATOM   4867 HD21 ASN   276     -12.646 -36.585  20.744  1.00 10.00      B   
ATOM   4868 HD22 ASN   276     -11.744 -37.738  19.824  1.00 10.00      B   
ATOM   4869  C   ASN   276     -17.220 -37.551  21.054  1.00 10.00      B   
ATOM   4870  O   ASN   276     -17.799 -38.637  21.081  1.00 10.00      B   
ATOM   4871  N   ALA   277     -17.707 -36.459  21.632  1.00 10.00      B   
ATOM   4872  HN  ALA   277     -17.186 -35.629  21.594  1.00 10.00      B   
ATOM   4873  CA  ALA   277     -18.982 -36.464  22.339  1.00 10.00      B   
ATOM   4874  CB  ALA   277     -18.936 -35.517  23.529  1.00 10.00      B   
ATOM   4875  C   ALA   277     -20.132 -36.088  21.406  1.00 10.00      B   
ATOM   4876  O   ALA   277     -21.296 -36.100  21.807  1.00 10.00      B   
ATOM   4877  N   GLY   278     -19.801 -35.756  20.163  1.00 10.00      B   
ATOM   4878  HN  GLY   278     -18.857 -35.774  19.896  1.00 10.00      B   
ATOM   4879  CA  GLY   278     -20.818 -35.384  19.196  1.00 10.00      B   
ATOM   4880  C   GLY   278     -21.264 -33.943  19.343  1.00 10.00      B   
ATOM   4881  O   GLY   278     -22.460 -33.643  19.290  1.00 10.00      B   
ATOM   4882  N   GLN   279     -20.302 -33.046  19.523  1.00 10.00      B   
ATOM   4883  HN  GLN   279     -19.370 -33.343  19.554  1.00 10.00      B   
ATOM   4884  CA  GLN   279     -20.602 -31.630  19.682  1.00 10.00      B   
ATOM   4885  CB  GLN   279     -19.627 -30.979  20.669  1.00 10.00      B   
ATOM   4886  CG  GLN   279     -19.781 -31.457  22.106  1.00 10.00      B   
ATOM   4887  CD  GLN   279     -18.820 -30.778  23.066  1.00 10.00      B   
ATOM   4888  OE1 GLN   279     -18.390 -31.373  24.055  1.00 10.00      B   
ATOM   4889  NE2 GLN   279     -18.478 -29.528  22.787  1.00 10.00      B   
ATOM   4890 HE21 GLN   279     -18.859 -29.105  21.985  1.00 10.00      B   
ATOM   4891 HE22 GLN   279     -17.851 -29.071  23.393  1.00 10.00      B   
ATOM   4892  C   GLN   279     -20.575 -30.894  18.344  1.00 10.00      B   
ATOM   4893  O   GLN   279     -21.244 -29.877  18.172  1.00 10.00      B   
ATOM   4894  N   LEU   280     -19.810 -31.415  17.395  1.00 10.00      B   
ATOM   4895  HN  LEU   280     -19.315 -32.240  17.573  1.00 10.00      B   
ATOM   4896  CA  LEU   280     -19.705 -30.791  16.084  1.00 10.00      B   
ATOM   4897  CB  LEU   280     -18.265 -30.860  15.568  1.00 10.00      B   
ATOM   4898  CG  LEU   280     -17.187 -30.241  16.461  1.00 10.00      B   
ATOM   4899  CD1 LEU   280     -15.807 -30.472  15.866  1.00 10.00      B   
ATOM   4900  CD2 LEU   280     -17.440 -28.756  16.656  1.00 10.00      B   
ATOM   4901  C   LEU   280     -20.639 -31.468  15.087  1.00 10.00      B   
ATOM   4902  O   LEU   280     -20.847 -32.679  15.141  1.00 10.00      B   
ATOM   4903  N   VAL   281     -21.214 -30.682  14.193  1.00 10.00      B   
ATOM   4904  HN  VAL   281     -21.033 -29.714  14.218  1.00 10.00      B   
ATOM   4905  CA  VAL   281     -22.114 -31.211  13.174  1.00 10.00      B   
ATOM   4906  CB  VAL   281     -23.552 -30.667  13.338  1.00 10.00      B   
ATOM   4907  CG1 VAL   281     -24.491 -31.310  12.326  1.00 10.00      B   
ATOM   4908  CG2 VAL   281     -24.054 -30.894  14.755  1.00 10.00      B   
ATOM   4909  C   VAL   281     -21.599 -30.843  11.787  1.00 10.00      B   
ATOM   4910  O   VAL   281     -21.499 -29.663  11.450  1.00 10.00      B   
ATOM   4911  N   PHE   282     -21.257 -31.846  10.993  1.00 10.00      B   
ATOM   4912  HN  PHE   282     -21.349 -32.769  11.314  1.00 10.00      B   
ATOM   4913  CA  PHE   282     -20.753 -31.611   9.648  1.00 10.00      B   
ATOM   4914  CB  PHE   282     -19.509 -32.462   9.375  1.00 10.00      B   
ATOM   4915  CG  PHE   282     -18.282 -32.001  10.115  1.00 10.00      B   
ATOM   4916  CD1 PHE   282     -17.998 -32.479  11.384  1.00 10.00      B   
ATOM   4917  CD2 PHE   282     -17.415 -31.087   9.541  1.00 10.00      B   
ATOM   4918  CE1 PHE   282     -16.872 -32.053  12.067  1.00 10.00      B   
ATOM   4919  CE2 PHE   282     -16.288 -30.657  10.216  1.00 10.00      B   
ATOM   4920  CZ  PHE   282     -16.016 -31.140  11.482  1.00 10.00      B   
ATOM   4921  C   PHE   282     -21.830 -31.885   8.605  1.00 10.00      B   
ATOM   4922  O   PHE   282     -22.126 -33.037   8.289  1.00 10.00      B   
ATOM   4923  N   LEU   283     -22.420 -30.817   8.087  1.00 10.00      B   
ATOM   4924  HN  LEU   283     -22.139 -29.924   8.388  1.00 10.00      B   
ATOM   4925  CA  LEU   283     -23.465 -30.925   7.079  1.00 10.00      B   
ATOM   4926  CB  LEU   283     -24.780 -30.340   7.606  1.00 10.00      B   
ATOM   4927  CG  LEU   283     -25.537 -31.188   8.629  1.00 10.00      B   
ATOM   4928  CD1 LEU   283     -26.729 -30.420   9.179  1.00 10.00      B   
ATOM   4929  CD2 LEU   283     -25.985 -32.504   8.010  1.00 10.00      B   
ATOM   4930  C   LEU   283     -23.051 -30.200   5.805  1.00 10.00      B   
ATOM   4931  O   LEU   283     -22.388 -29.163   5.860  1.00 10.00      B   
ATOM   4932  N   ALA   284     -23.443 -30.744   4.664  1.00 10.00      B   
ATOM   4933  HN  ALA   284     -23.975 -31.569   4.683  1.00 10.00      B   
ATOM   4934  CA  ALA   284     -23.108 -30.147   3.380  1.00 10.00      B   
ATOM   4935  CB  ALA   284     -21.866 -30.802   2.797  1.00 10.00      B   
ATOM   4936  C   ALA   284     -24.270 -30.263   2.406  1.00 10.00      B   
ATOM   4937  O   ALA   284     -25.079 -31.188   2.500  1.00 10.00      B   
ATOM   4938  N   THR   285     -24.349 -29.314   1.486  1.00 10.00      B   
ATOM   4939  HN  THR   285     -23.676 -28.593   1.486  1.00 10.00      B   
ATOM   4940  CA  THR   285     -25.398 -29.297   0.476  1.00 10.00      B   
ATOM   4941  CB  THR   285     -26.644 -28.515   0.964  1.00 10.00      B   
ATOM   4942  OG1 THR   285     -27.758 -28.739   0.086  1.00 10.00      B   
ATOM   4943  HG1 THR   285     -28.578 -28.548   0.557  1.00 10.00      B   
ATOM   4944  CG2 THR   285     -26.362 -27.022   1.060  1.00 10.00      B   
ATOM   4945  C   THR   285     -24.856 -28.689  -0.818  1.00 10.00      B   
ATOM   4946  O   THR   285     -23.889 -27.922  -0.792  1.00 10.00      B   
ATOM   4947  N   GLU   286     -25.449 -29.055  -1.945  1.00 10.00      B   
ATOM   4948  HN  GLU   286     -26.193 -29.697  -1.913  1.00 10.00      B   
ATOM   4949  CA  GLU   286     -25.017 -28.537  -3.233  1.00 10.00      B   
ATOM   4950  CB  GLU   286     -25.498 -29.441  -4.366  1.00 10.00      B   
ATOM   4951  CG  GLU   286     -25.123 -30.898  -4.179  1.00 10.00      B   
ATOM   4952  CD  GLU   286     -26.301 -31.744  -3.753  1.00 10.00      B   
ATOM   4953  OE1 GLU   286     -26.945 -31.414  -2.733  1.00 10.00      B   
ATOM   4954  OE2 GLU   286     -26.588 -32.747  -4.443  1.00 10.00      B   
ATOM   4955  C   GLU   286     -25.519 -27.117  -3.446  1.00 10.00      B   
ATOM   4956  O   GLU   286     -26.505 -26.698  -2.840  1.00 10.00      B   
ATOM   4957  N   GLY   287     -24.843 -26.390  -4.317  1.00 10.00      B   
ATOM   4958  HN  GLY   287     -24.073 -26.788  -4.780  1.00 10.00      B   
ATOM   4959  CA  GLY   287     -25.222 -25.024  -4.597  1.00 10.00      B   
ATOM   4960  C   GLY   287     -24.103 -24.061  -4.280  1.00 10.00      B   
ATOM   4961  O   GLY   287     -23.092 -24.450  -3.694  1.00 10.00      B   
ATOM   4962  N   ASP   288     -24.276 -22.811  -4.678  1.00 10.00      B   
ATOM   4963  HN  ASP   288     -25.106 -22.567  -5.143  1.00 10.00      B   
ATOM   4964  CA  ASP   288     -23.275 -21.780  -4.431  1.00 10.00      B   
ATOM   4965  CB  ASP   288     -23.328 -20.720  -5.544  1.00 10.00      B   
ATOM   4966  CG  ASP   288     -22.110 -19.809  -5.588  1.00 10.00      B   
ATOM   4967  OD1 ASP   288     -22.280 -18.598  -5.843  1.00 10.00      B   
ATOM   4968  OD2 ASP   288     -20.978 -20.294  -5.373  1.00 10.00      B   
ATOM   4969  C   ASP   288     -23.518 -21.147  -3.062  1.00 10.00      B   
ATOM   4970  O   ASP   288     -24.455 -21.528  -2.353  1.00 10.00      B   
ATOM   4971  N   HIS   289     -22.679 -20.194  -2.685  1.00 10.00      B   
ATOM   4972  HN  HIS   289     -21.946 -19.939  -3.288  1.00 10.00      B   
ATOM   4973  CA  HIS   289     -22.810 -19.525  -1.397  1.00 10.00      B   
ATOM   4974  CB  HIS   289     -21.718 -18.471  -1.215  1.00 10.00      B   
ATOM   4975  CG  HIS   289     -20.953 -18.608   0.063  1.00 10.00      B   
ATOM   4976  ND1 HIS   289     -19.701 -19.168   0.123  1.00 10.00      B   
ATOM   4977  HD1 HIS   289     -19.204 -19.548  -0.646  1.00 10.00      B   
ATOM   4978  CD2 HIS   289     -21.266 -18.252   1.332  1.00 10.00      B   
ATOM   4979  CE1 HIS   289     -19.270 -19.154   1.367  1.00 10.00      B   
ATOM   4980  NE2 HIS   289     -20.201 -18.604   2.121  1.00 10.00      B   
ATOM   4981  HE2 HIS   289     -20.137 -18.473   3.095  1.00 10.00      B   
ATOM   4982  C   HIS   289     -24.181 -18.880  -1.224  1.00 10.00      B   
ATOM   4983  O   HIS   289     -24.675 -18.197  -2.118  1.00 10.00      B   
ATOM   4984  N   LEU   290     -24.789 -19.131  -0.066  1.00 10.00      B   
ATOM   4985  HN  LEU   290     -24.346 -19.721   0.575  1.00 10.00      B   
ATOM   4986  CA  LEU   290     -26.098 -18.578   0.289  1.00 10.00      B   
ATOM   4987  CB  LEU   290     -26.115 -17.046   0.199  1.00 10.00      B   
ATOM   4988  CG  LEU   290     -25.014 -16.314   0.972  1.00 10.00      B   
ATOM   4989  CD1 LEU   290     -25.076 -14.819   0.701  1.00 10.00      B   
ATOM   4990  CD2 LEU   290     -25.127 -16.596   2.462  1.00 10.00      B   
ATOM   4991  C   LEU   290     -27.248 -19.194  -0.510  1.00 10.00      B   
ATOM   4992  O   LEU   290     -28.375 -18.705  -0.462  1.00 10.00      B   
ATOM   4993  N   GLN   291     -26.970 -20.271  -1.230  1.00 10.00      B   
ATOM   4994  HN  GLN   291     -26.055 -20.625  -1.239  1.00 10.00      B   
ATOM   4995  CA  GLN   291     -27.997 -20.940  -2.016  1.00 10.00      B   
ATOM   4996  CB  GLN   291     -27.481 -21.309  -3.407  1.00 10.00      B   
ATOM   4997  CG  GLN   291     -27.263 -20.125  -4.330  1.00 10.00      B   
ATOM   4998  CD  GLN   291     -27.041 -20.551  -5.767  1.00 10.00      B   
ATOM   4999  OE1 GLN   291     -26.529 -21.641  -6.035  1.00 10.00      B   
ATOM   5000  NE2 GLN   291     -27.425 -19.697  -6.704  1.00 10.00      B   
ATOM   5001 HE21 GLN   291     -27.827 -18.846  -6.420  1.00 10.00      B   
ATOM   5002 HE22 GLN   291     -27.288 -19.947  -7.643  1.00 10.00      B   
ATOM   5003  C   GLN   291     -28.496 -22.186  -1.300  1.00 10.00      B   
ATOM   5004  O   GLN   291     -27.785 -23.184  -1.203  1.00 10.00      B   
ATOM   5005  N   LEU   292     -29.714 -22.118  -0.787  1.00 10.00      B   
ATOM   5006  HN  LEU   292     -30.232 -21.290  -0.889  1.00 10.00      B   
ATOM   5007  CA  LEU   292     -30.312 -23.243  -0.083  1.00 10.00      B   
ATOM   5008  CB  LEU   292     -29.971 -23.211   1.413  1.00 10.00      B   
ATOM   5009  CG  LEU   292     -30.524 -22.033   2.220  1.00 10.00      B   
ATOM   5010  CD1 LEU   292     -30.885 -22.481   3.626  1.00 10.00      B   
ATOM   5011  CD2 LEU   292     -29.514 -20.896   2.273  1.00 10.00      B   
ATOM   5012  C   LEU   292     -31.820 -23.252  -0.283  1.00 10.00      B   
ATOM   5013  O   LEU   292     -32.426 -22.212  -0.552  1.00 10.00      B   
ATOM   5014  N   SER   293     -32.422 -24.421  -0.156  1.00 10.00      B   
ATOM   5015  HN  SER   293     -31.886 -25.216   0.059  1.00 10.00      B   
ATOM   5016  CA  SER   293     -33.856 -24.561  -0.323  1.00 10.00      B   
ATOM   5017  CB  SER   293     -34.164 -25.830  -1.123  1.00 10.00      B   
ATOM   5018  OG  SER   293     -33.673 -26.981  -0.454  1.00 10.00      B   
ATOM   5019  HG  SER   293     -32.855 -27.275  -0.876  1.00 10.00      B   
ATOM   5020  C   SER   293     -34.545 -24.618   1.037  1.00 10.00      B   
ATOM   5021  O   SER   293     -33.915 -24.934   2.049  1.00 10.00      B   
ATOM   5022  N   GLU   294     -35.837 -24.307   1.063  1.00 10.00      B   
ATOM   5023  HN  GLU   294     -36.281 -24.026   0.233  1.00 10.00      B   
ATOM   5024  CA  GLU   294     -36.600 -24.344   2.304  1.00 10.00      B   
ATOM   5025  CB  GLU   294     -37.971 -23.695   2.117  1.00 10.00      B   
ATOM   5026  CG  GLU   294     -37.903 -22.231   1.712  1.00 10.00      B   
ATOM   5027  CD  GLU   294     -39.263 -21.569   1.683  1.00 10.00      B   
ATOM   5028  OE1 GLU   294     -40.084 -21.926   0.813  1.00 10.00      B   
ATOM   5029  OE2 GLU   294     -39.517 -20.684   2.529  1.00 10.00      B   
ATOM   5030  C   GLU   294     -36.749 -25.781   2.799  1.00 10.00      B   
ATOM   5031  O   GLU   294     -37.008 -26.027   3.978  1.00 10.00      B   
ATOM   5032  N   GLU   295     -36.577 -26.731   1.886  1.00 10.00      B   
ATOM   5033  HN  GLU   295     -36.379 -26.475   0.962  1.00 10.00      B   
ATOM   5034  CA  GLU   295     -36.678 -28.140   2.224  1.00 10.00      B   
ATOM   5035  CB  GLU   295     -36.733 -28.988   0.958  1.00 10.00      B   
ATOM   5036  CG  GLU   295     -37.757 -28.512  -0.057  1.00 10.00      B   
ATOM   5037  CD  GLU   295     -37.975 -29.518  -1.161  1.00 10.00      B   
ATOM   5038  OE1 GLU   295     -38.992 -30.239  -1.113  1.00 10.00      B   
ATOM   5039  OE2 GLU   295     -37.127 -29.602  -2.075  1.00 10.00      B   
ATOM   5040  C   GLU   295     -35.491 -28.557   3.077  1.00 10.00      B   
ATOM   5041  O   GLU   295     -35.634 -29.301   4.045  1.00 10.00      B   
ATOM   5042  N   TRP   296     -34.315 -28.064   2.714  1.00 10.00      B   
ATOM   5043  HN  TRP   296     -34.260 -27.487   1.923  1.00 10.00      B   
ATOM   5044  CA  TRP   296     -33.105 -28.370   3.455  1.00 10.00      B   
ATOM   5045  CB  TRP   296     -31.868 -28.035   2.622  1.00 10.00      B   
ATOM   5046  CG  TRP   296     -30.711 -28.950   2.881  1.00 10.00      B   
ATOM   5047  CD1 TRP   296     -30.449 -30.131   2.252  1.00 10.00      B   
ATOM   5048  CD2 TRP   296     -29.660 -28.765   3.838  1.00 10.00      B   
ATOM   5049  NE1 TRP   296     -29.305 -30.694   2.757  1.00 10.00      B   
ATOM   5050  HE1 TRP   296     -28.910 -31.548   2.463  1.00 10.00      B   
ATOM   5051  CE2 TRP   296     -28.798 -29.874   3.729  1.00 10.00      B   
ATOM   5052  CE3 TRP   296     -29.361 -27.768   4.772  1.00 10.00      B   
ATOM   5053  CZ2 TRP   296     -27.662 -30.017   4.519  1.00 10.00      B   
ATOM   5054  CZ3 TRP   296     -28.233 -27.912   5.555  1.00 10.00      B   
ATOM   5055  CH2 TRP   296     -27.395 -29.026   5.423  1.00 10.00      B   
ATOM   5056  C   TRP   296     -33.087 -27.586   4.759  1.00 10.00      B   
ATOM   5057  O   TRP   296     -32.538 -28.032   5.766  1.00 10.00      B   
ATOM   5058  N   PHE   297     -33.712 -26.420   4.732  1.00 10.00      B   
ATOM   5059  HN  PHE   297     -34.138 -26.128   3.898  1.00 10.00      B   
ATOM   5060  CA  PHE   297     -33.778 -25.559   5.899  1.00 10.00      B   
ATOM   5061  CB  PHE   297     -34.316 -24.180   5.497  1.00 10.00      B   
ATOM   5062  CG  PHE   297     -34.267 -23.149   6.588  1.00 10.00      B   
ATOM   5063  CD1 PHE   297     -33.074 -22.531   6.924  1.00 10.00      B   
ATOM   5064  CD2 PHE   297     -35.417 -22.794   7.274  1.00 10.00      B   
ATOM   5065  CE1 PHE   297     -33.028 -21.579   7.924  1.00 10.00      B   
ATOM   5066  CE2 PHE   297     -35.379 -21.843   8.275  1.00 10.00      B   
ATOM   5067  CZ  PHE   297     -34.182 -21.234   8.601  1.00 10.00      B   
ATOM   5068  C   PHE   297     -34.653 -26.173   6.993  1.00 10.00      B   
ATOM   5069  O   PHE   297     -34.209 -26.353   8.130  1.00 10.00      B   
ATOM   5070  N   TYR   298     -35.883 -26.523   6.638  1.00 10.00      B   
ATOM   5071  HN  TYR   298     -36.171 -26.386   5.707  1.00 10.00      B   
ATOM   5072  CA  TYR   298     -36.826 -27.085   7.600  1.00 10.00      B   
ATOM   5073  CB  TYR   298     -38.274 -27.001   7.086  1.00 10.00      B   
ATOM   5074  CG  TYR   298     -38.866 -28.302   6.582  1.00 10.00      B   
ATOM   5075  CD1 TYR   298     -38.518 -28.812   5.340  1.00 10.00      B   
ATOM   5076  CD2 TYR   298     -39.781 -29.014   7.349  1.00 10.00      B   
ATOM   5077  CE1 TYR   298     -39.060 -29.993   4.874  1.00 10.00      B   
ATOM   5078  CE2 TYR   298     -40.328 -30.198   6.890  1.00 10.00      B   
ATOM   5079  CZ  TYR   298     -39.963 -30.682   5.652  1.00 10.00      B   
ATOM   5080  OH  TYR   298     -40.503 -31.857   5.189  1.00 10.00      B   
ATOM   5081  HH  TYR   298     -41.458 -31.840   5.321  1.00 10.00      B   
ATOM   5082  C   TYR   298     -36.472 -28.500   8.056  1.00 10.00      B   
ATOM   5083  O   TYR   298     -36.756 -28.876   9.192  1.00 10.00      B   
ATOM   5084  N   ALA   299     -35.840 -29.279   7.193  1.00 10.00      B   
ATOM   5085  HN  ALA   299     -35.606 -28.932   6.305  1.00 10.00      B   
ATOM   5086  CA  ALA   299     -35.498 -30.654   7.541  1.00 10.00      B   
ATOM   5087  CB  ALA   299     -35.722 -31.584   6.358  1.00 10.00      B   
ATOM   5088  C   ALA   299     -34.083 -30.801   8.094  1.00 10.00      B   
ATOM   5089  O   ALA   299     -33.590 -31.916   8.252  1.00 10.00      B   
ATOM   5090  N   HIS   300     -33.428 -29.688   8.401  1.00 10.00      B   
ATOM   5091  HN  HIS   300     -33.859 -28.819   8.264  1.00 10.00      B   
ATOM   5092  CA  HIS   300     -32.071 -29.748   8.941  1.00 10.00      B   
ATOM   5093  CB  HIS   300     -31.017 -29.736   7.829  1.00 10.00      B   
ATOM   5094  CG  HIS   300     -30.689 -31.096   7.290  1.00 10.00      B   
ATOM   5095  ND1 HIS   300     -31.079 -31.528   6.038  1.00 10.00      B   
ATOM   5096  HD1 HIS   300     -31.609 -31.013   5.390  1.00 10.00      B   
ATOM   5097  CD2 HIS   300     -30.000 -32.123   7.841  1.00 10.00      B   
ATOM   5098  CE1 HIS   300     -30.643 -32.759   5.844  1.00 10.00      B   
ATOM   5099  NE2 HIS   300     -29.986 -33.141   6.922  1.00 10.00      B   
ATOM   5100  HE2 HIS   300     -29.565 -34.021   7.051  1.00 10.00      B   
ATOM   5101  C   HIS   300     -31.791 -28.645   9.957  1.00 10.00      B   
ATOM   5102  O   HIS   300     -31.445 -28.925  11.103  1.00 10.00      B   
ATOM   5103  N   ILE   301     -31.952 -27.396   9.539  1.00 10.00      B   
ATOM   5104  HN  ILE   301     -32.262 -27.232   8.622  1.00 10.00      B   
ATOM   5105  CA  ILE   301     -31.688 -26.256  10.415  1.00 10.00      B   
ATOM   5106  CB  ILE   301     -31.557 -24.942   9.613  1.00 10.00      B   
ATOM   5107  CG1 ILE   301     -30.517 -25.092   8.494  1.00 10.00      B   
ATOM   5108  CG2 ILE   301     -31.196 -23.777  10.528  1.00 10.00      B   
ATOM   5109  CD1 ILE   301     -29.125 -25.447   8.978  1.00 10.00      B   
ATOM   5110  C   ILE   301     -32.764 -26.102  11.493  1.00 10.00      B   
ATOM   5111  O   ILE   301     -32.455 -25.838  12.656  1.00 10.00      B   
ATOM   5112  N   ILE   302     -34.020 -26.289  11.101  1.00 10.00      B   
ATOM   5113  HN  ILE   302     -34.195 -26.513  10.162  1.00 10.00      B   
ATOM   5114  CA  ILE   302     -35.152 -26.164  12.025  1.00 10.00      B   
ATOM   5115  CB  ILE   302     -36.513 -26.430  11.340  1.00 10.00      B   
ATOM   5116  CG1 ILE   302     -36.858 -25.287  10.378  1.00 10.00      B   
ATOM   5117  CG2 ILE   302     -37.626 -26.622  12.364  1.00 10.00      B   
ATOM   5118  CD1 ILE   302     -36.930 -23.925  11.036  1.00 10.00      B   
ATOM   5119  C   ILE   302     -34.995 -27.003  13.304  1.00 10.00      B   
ATOM   5120  O   ILE   302     -35.128 -26.466  14.401  1.00 10.00      B   
ATOM   5121  N   PRO   303     -34.718 -28.325  13.197  1.00 10.00      B   
ATOM   5122  CA  PRO   303     -34.537 -29.190  14.376  1.00 10.00      B   
ATOM   5123  CB  PRO   303     -34.076 -30.519  13.775  1.00 10.00      B   
ATOM   5124  CG  PRO   303     -34.647 -30.523  12.403  1.00 10.00      B   
ATOM   5125  CD  PRO   303     -34.603 -29.094  11.942  1.00 10.00      B   
ATOM   5126  C   PRO   303     -33.482 -28.661  15.356  1.00 10.00      B   
ATOM   5127  O   PRO   303     -33.536 -28.954  16.551  1.00 10.00      B   
ATOM   5128  N   PHE   304     -32.529 -27.875  14.853  1.00 10.00      B   
ATOM   5129  HN  PHE   304     -32.537 -27.666  13.895  1.00 10.00      B   
ATOM   5130  CA  PHE   304     -31.475 -27.310  15.699  1.00 10.00      B   
ATOM   5131  CB  PHE   304     -30.241 -26.938  14.871  1.00 10.00      B   
ATOM   5132  CG  PHE   304     -29.411 -28.116  14.447  1.00 10.00      B   
ATOM   5133  CD1 PHE   304     -28.901 -28.997  15.386  1.00 10.00      B   
ATOM   5134  CD2 PHE   304     -29.141 -28.340  13.109  1.00 10.00      B   
ATOM   5135  CE1 PHE   304     -28.138 -30.082  14.997  1.00 10.00      B   
ATOM   5136  CE2 PHE   304     -28.378 -29.422  12.712  1.00 10.00      B   
ATOM   5137  CZ  PHE   304     -27.876 -30.294  13.658  1.00 10.00      B   
ATOM   5138  C   PHE   304     -31.978 -26.090  16.464  1.00 10.00      B   
ATOM   5139  O   PHE   304     -31.343 -25.631  17.416  1.00 10.00      B   
ATOM   5140  N   LEU   305     -33.120 -25.570  16.040  1.00 10.00      B   
ATOM   5141  HN  LEU   305     -33.580 -25.985  15.275  1.00 10.00      B   
ATOM   5142  CA  LEU   305     -33.723 -24.408  16.675  1.00 10.00      B   
ATOM   5143  CB  LEU   305     -34.133 -23.382  15.614  1.00 10.00      B   
ATOM   5144  CG  LEU   305     -33.029 -22.909  14.664  1.00 10.00      B   
ATOM   5145  CD1 LEU   305     -33.611 -22.026  13.572  1.00 10.00      B   
ATOM   5146  CD2 LEU   305     -31.938 -22.171  15.427  1.00 10.00      B   
ATOM   5147  C   LEU   305     -34.944 -24.831  17.484  1.00 10.00      B   
ATOM   5148  O   LEU   305     -35.707 -23.994  17.976  1.00 10.00      B   
ATOM   5149  N   GLY   306     -35.122 -26.141  17.603  1.00 10.00      B   
ATOM   5150  HN  GLY   306     -34.481 -26.749  17.182  1.00 10.00      B   
ATOM   5151  CA  GLY   306     -36.238 -26.682  18.346  1.00 10.00      B   
ATOM   5152  C   GLY   306     -35.864 -26.967  19.783  1.00 10.00      B   
ATOM   5153  O   GLY   306     -36.076 -26.086  20.639  1.00 10.00      B   
ATOM   5154  OXT GLY   306     -35.344 -28.069  20.062  1.00 10.00      B   
ATOM   5155  N   PRO    30     -11.248 -24.287 -18.948  1.00 10.00      C   
ATOM   5156  HT1 PRO    30     -11.143 -24.243 -17.920  1.00 10.00      C   
ATOM   5157  HT2 PRO    30     -10.789 -25.194 -19.199  1.00 10.00      C   
ATOM   5158  CA  PRO    30     -10.339 -23.249 -19.476  1.00 10.00      C   
ATOM   5159  CB  PRO    30     -11.051 -22.471 -20.574  1.00 10.00      C   
ATOM   5160  CG  PRO    30     -12.293 -23.261 -20.798  1.00 10.00      C   
ATOM   5161  CD  PRO    30     -12.578 -23.979 -19.501  1.00 10.00      C   
ATOM   5162  C   PRO    30      -9.900 -22.309 -18.362  1.00 10.00      C   
ATOM   5163  O   PRO    30     -10.691 -21.497 -17.874  1.00 10.00      C   
ATOM   5164  N   ALA    31      -8.645 -22.431 -17.954  1.00 10.00      C   
ATOM   5165  HN  ALA    31      -8.065 -23.101 -18.378  1.00 10.00      C   
ATOM   5166  CA  ALA    31      -8.098 -21.595 -16.899  1.00 10.00      C   
ATOM   5167  CB  ALA    31      -8.233 -22.290 -15.553  1.00 10.00      C
[truncated: 395,862 more chars]
