# Supplementary material for: Cross-linking of the endolysosomal system reveals potential flotillin structures and cargo
Source: Nat Commun. 2022 Oct 20;13:6212. doi: 10.1038/s41467-022-33951-0 (PMC9584938; doi:10.1038/s41467-022-33951-0)
Supplement: Supplementary file 11 — Dataset 8 [file 41467_2022_33951_MOESM11_ESM.zip › PPT1_tetramer/haddock_top4_1w.pdb]

REMARK FILENAME="haddock_1w.pdb0"
REMARK ===============================================================
REMARK HADDOCK run for haddock
REMARK initial structure: haddock_1.pdb
REMARK final NOE weights: unambig 50 amb: 50
REMARK ===============================================================
REMARK            total,bonds,angles,improper,dihe,vdw,elec,air,cdih,coup,rdcs,vean,dani,xpcs,rg
REMARK energies: -726.115, 0, 0, 0, 0, -227.178, -1604.29, 1105.35, 0, 0, 0, 0, 0, 0, 0
REMARK ===============================================================
REMARK            bonds,angles,impropers,dihe,air,cdih,coup,rdcs,vean,dani,xpcs
REMARK rms-dev.: 0,0,0,0,3.82142,0,0, 0, 0, 0, 0
REMARK ===============================================================
REMARK               air,cdih,coup,rdcs,vean,dani,xpcs
REMARK               >0.3,>5,>1,>0,>5,>0.2,>0.2
REMARK violations.: 12, 0, 0, 0, 0, 0, 0
REMARK ===============================================================
REMARK                        CVpartition#,violations,rms
REMARK AIRs cross-validation: 2, 0, NaN
REMARK ===============================================================
REMARK NCS energy: 0
REMARK ===============================================================
REMARK Symmetry energy: 0
REMARK ===============================================================
REMARK Desolvation energy: -82.9692
REMARK Internal energy free molecules: 59516
REMARK Internal energy complex: -41247.3
REMARK Binding energy: -102678
REMARK ===============================================================
REMARK buried surface area: 7855.11
REMARK ===============================================================
REMARK water - chain1: 0 0 0
REMARK water - chain2: 0 0 0
REMARK water - chain3: 0 0 0
REMARK water - chain4: 0 0 0
REMARK water - chain5: 0 0 0
REMARK water - chain6: 0 0 0
REMARK ===============================================================
REMARK water - water: 0 0 0
REMARK ===============================================================
REMARK DATE:11-May-2021  23:07:43       created by user: hadeer
REMARK VERSION:1.3
ATOM      1  N   PRO    30     -43.703  25.081 -27.144  1.00 10.00      A   
ATOM      2  HT1 PRO    30     -43.946  24.082 -27.248  1.00 10.00      A   
ATOM      3  HT2 PRO    30     -43.144  25.284 -28.009  1.00 10.00      A   
ATOM      4  CA  PRO    30     -42.715  25.134 -26.043  1.00 10.00      A   
ATOM      5  CB  PRO    30     -43.136  26.200 -25.046  1.00 10.00      A   
ATOM      6  CG  PRO    30     -44.158  26.973 -25.798  1.00 10.00      A   
ATOM      7  CD  PRO    30     -44.793  26.001 -26.765  1.00 10.00      A   
ATOM      8  C   PRO    30     -42.603  23.782 -25.353  1.00 10.00      A   
ATOM      9  O   PRO    30     -43.595  23.066 -25.209  1.00 10.00      A   
ATOM     10  N   ALA    31     -41.386  23.434 -24.951  1.00 10.00      A   
ATOM     11  HN  ALA    31     -40.635  24.045 -25.125  1.00 10.00      A   
ATOM     12  CA  ALA    31     -41.120  22.175 -24.269  1.00 10.00      A   
ATOM     13  CB  ALA    31     -41.231  21.011 -25.243  1.00 10.00      A   
ATOM     14  C   ALA    31     -39.727  22.206 -23.648  1.00 10.00      A   
ATOM     15  O   ALA    31     -38.746  22.484 -24.337  1.00 10.00      A   
ATOM     16  N   PRO    32     -39.623  21.932 -22.339  1.00 10.00      A   
ATOM     17  CA  PRO    32     -38.337  21.931 -21.633  1.00 10.00      A   
ATOM     18  CB  PRO    32     -38.735  21.768 -20.163  1.00 10.00      A   
ATOM     19  CG  PRO    32     -40.062  21.092 -20.206  1.00 10.00      A   
ATOM     20  CD  PRO    32     -40.747  21.599 -21.444  1.00 10.00      A   
ATOM     21  C   PRO    32     -37.442  20.772 -22.071  1.00 10.00      A   
ATOM     22  O   PRO    32     -37.919  19.768 -22.601  1.00 10.00      A   
ATOM     23  N   LEU    33     -36.144  20.920 -21.855  1.00 10.00      A   
ATOM     24  HN  LEU    33     -35.821  21.744 -21.433  1.00 10.00      A   
ATOM     25  CA  LEU    33     -35.186  19.886 -22.223  1.00 10.00      A   
ATOM     26  CB  LEU    33     -33.824  20.504 -22.563  1.00 10.00      A   
ATOM     27  CG  LEU    33     -33.741  21.283 -23.880  1.00 10.00      A   
ATOM     28  CD1 LEU    33     -34.194  22.724 -23.690  1.00 10.00      A   
ATOM     29  CD2 LEU    33     -32.333  21.227 -24.453  1.00 10.00      A   
ATOM     30  C   LEU    33     -35.039  18.871 -21.092  1.00 10.00      A   
ATOM     31  O   LEU    33     -35.233  19.212 -19.923  1.00 10.00      A   
ATOM     32  N   PRO    34     -34.720  17.608 -21.423  1.00 10.00      A   
ATOM     33  CA  PRO    34     -34.543  16.550 -20.421  1.00 10.00      A   
ATOM     34  CB  PRO    34     -34.185  15.315 -21.255  1.00 10.00      A   
ATOM     35  CG  PRO    34     -34.672  15.625 -22.628  1.00 10.00      A   
ATOM     36  CD  PRO    34     -34.513  17.108 -22.791  1.00 10.00      A   
ATOM     37  C   PRO    34     -33.406  16.882 -19.458  1.00 10.00      A   
ATOM     38  O   PRO    34     -32.346  17.356 -19.872  1.00 10.00      A   
ATOM     39  N   LEU    35     -33.635  16.645 -18.178  1.00 10.00      A   
ATOM     40  HN  LEU    35     -34.500  16.257 -17.909  1.00 10.00      A   
ATOM     41  CA  LEU    35     -32.637  16.927 -17.161  1.00 10.00      A   
ATOM     42  CB  LEU    35     -33.273  17.682 -15.990  1.00 10.00      A   
ATOM     43  CG  LEU    35     -32.333  18.099 -14.856  1.00 10.00      A   
ATOM     44  CD1 LEU    35     -31.286  19.085 -15.353  1.00 10.00      A   
ATOM     45  CD2 LEU    35     -33.123  18.690 -13.699  1.00 10.00      A   
ATOM     46  C   LEU    35     -31.984  15.642 -16.670  1.00 10.00      A   
ATOM     47  O   LEU    35     -32.661  14.729 -16.195  1.00 10.00      A   
ATOM     48  N   VAL    36     -30.674  15.564 -16.813  1.00 10.00      A   
ATOM     49  HN  VAL    36     -30.191  16.314 -17.228  1.00 10.00      A   
ATOM     50  CA  VAL    36     -29.926  14.397 -16.372  1.00 10.00      A   
ATOM     51  CB  VAL    36     -29.005  13.860 -17.484  1.00 10.00      A   
ATOM     52  CG1 VAL    36     -28.449  12.498 -17.098  1.00 10.00      A   
ATOM     53  CG2 VAL    36     -29.749  13.781 -18.810  1.00 10.00      A   
ATOM     54  C   VAL    36     -29.087  14.763 -15.153  1.00 10.00      A   
ATOM     55  O   VAL    36     -28.224  15.638 -15.226  1.00 10.00      A   
ATOM     56  N   ILE    37     -29.344  14.100 -14.034  1.00 10.00      A   
ATOM     57  HN  ILE    37     -30.027  13.394 -14.039  1.00 10.00      A   
ATOM     58  CA  ILE    37     -28.622  14.386 -12.801  1.00 10.00      A   
ATOM     59  CB  ILE    37     -29.595  14.663 -11.630  1.00 10.00      A   
ATOM     60  CG1 ILE    37     -30.558  15.801 -11.990  1.00 10.00      A   
ATOM     61  CG2 ILE    37     -28.829  14.997 -10.357  1.00 10.00      A   
ATOM     62  CD1 ILE    37     -31.644  16.035 -10.961  1.00 10.00      A   
ATOM     63  C   ILE    37     -27.683  13.244 -12.423  1.00 10.00      A   
ATOM     64  O   ILE    37     -28.057  12.069 -12.479  1.00 10.00      A   
ATOM     65  N   TRP    38     -26.459  13.598 -12.051  1.00 10.00      A   
ATOM     66  HN  TRP    38     -26.219  14.551 -12.045  1.00 10.00      A   
ATOM     67  CA  TRP    38     -25.467  12.621 -11.639  1.00 10.00      A   
ATOM     68  CB  TRP    38     -24.120  12.918 -12.307  1.00 10.00      A   
ATOM     69  CG  TRP    38     -23.212  11.727 -12.416  1.00 10.00      A   
ATOM     70  CD1 TRP    38     -23.005  10.756 -11.478  1.00 10.00      A   
ATOM     71  CD2 TRP    38     -22.375  11.390 -13.528  1.00 10.00      A   
ATOM     72  NE1 TRP    38     -22.102   9.834 -11.941  1.00 10.00      A   
ATOM     73  HE1 TRP    38     -21.792   9.039 -11.450  1.00 10.00      A   
ATOM     74  CE2 TRP    38     -21.696  10.201 -13.196  1.00 10.00      A   
ATOM     75  CE3 TRP    38     -22.136  11.976 -14.772  1.00 10.00      A   
ATOM     76  CZ2 TRP    38     -20.795   9.588 -14.063  1.00 10.00      A   
ATOM     77  CZ3 TRP    38     -21.243  11.368 -15.630  1.00 10.00      A   
ATOM     78  CH2 TRP    38     -20.583  10.187 -15.272  1.00 10.00      A   
ATOM     79  C   TRP    38     -25.322  12.678 -10.121  1.00 10.00      A   
ATOM     80  O   TRP    38     -25.087  13.746  -9.556  1.00 10.00      A   
ATOM     81  N   HIS    39     -25.468  11.536  -9.464  1.00 10.00      A   
ATOM     82  HN  HIS    39     -25.639  10.713  -9.966  1.00 10.00      A   
ATOM     83  CA  HIS    39     -25.366  11.481  -8.009  1.00 10.00      A   
ATOM     84  CB  HIS    39     -26.253  10.371  -7.421  1.00 10.00      A   
ATOM     85  CG  HIS    39     -25.686   8.979  -7.494  1.00 10.00      A   
ATOM     86  ND1 HIS    39     -24.826   8.463  -6.548  1.00 10.00      A   
ATOM     87  HD1 HIS    39     -24.476   8.941  -5.763  1.00 10.00      A   
ATOM     88  CD2 HIS    39     -25.888   7.985  -8.392  1.00 10.00      A   
ATOM     89  CE1 HIS    39     -24.530   7.216  -6.862  1.00 10.00      A   
ATOM     90  NE2 HIS    39     -25.161   6.904  -7.970  1.00 10.00      A   
ATOM     91  HE2 HIS    39     -25.151   6.009  -8.398  1.00 10.00      A   
ATOM     92  C   HIS    39     -23.921  11.340  -7.538  1.00 10.00      A   
ATOM     93  O   HIS    39     -23.062  10.838  -8.264  1.00 10.00      A   
ATOM     94  N   GLY    40     -23.667  11.785  -6.317  1.00 10.00      A   
ATOM     95  HN  GLY    40     -24.395  12.184  -5.789  1.00 10.00      A   
ATOM     96  CA  GLY    40     -22.337  11.695  -5.750  1.00 10.00      A   
ATOM     97  C   GLY    40     -22.209  10.523  -4.797  1.00 10.00      A   
ATOM     98  O   GLY    40     -23.123   9.697  -4.702  1.00 10.00      A   
ATOM     99  N   GLY    42     -21.429   7.267  -2.232  1.00 10.00      A   
ATOM    100  HN  GLY    42     -21.386   6.305  -2.416  1.00 10.00      A   
ATOM    101  CA  GLY    42     -21.793   7.729  -0.904  1.00 10.00      A   
ATOM    102  C   GLY    42     -23.289   7.907  -0.771  1.00 10.00      A   
ATOM    103  O   GLY    42     -23.823   8.004   0.336  1.00 10.00      A   
ATOM    104  N   ASP    43     -23.959   7.941  -1.910  1.00 10.00      A   
ATOM    105  HN  ASP    43     -23.464   7.843  -2.754  1.00 10.00      A   
ATOM    106  CA  ASP    43     -25.403   8.106  -1.956  1.00 10.00      A   
ATOM    107  CB  ASP    43     -25.764   9.589  -2.095  1.00 10.00      A   
ATOM    108  CG  ASP    43     -27.245   9.863  -1.926  1.00 10.00      A   
ATOM    109  OD1 ASP    43     -27.938   9.066  -1.257  1.00 10.00      A   
ATOM    110  OD2 ASP    43     -27.722  10.883  -2.462  1.00 10.00      A   
ATOM    111  C   ASP    43     -25.964   7.304  -3.122  1.00 10.00      A   
ATOM    112  O   ASP    43     -25.206   6.834  -3.967  1.00 10.00      A   
ATOM    113  N   SER    44     -27.276   7.135  -3.162  1.00 10.00      A   
ATOM    114  HN  SER    44     -27.835   7.547  -2.461  1.00 10.00      A   
ATOM    115  CA  SER    44     -27.913   6.378  -4.231  1.00 10.00      A   
ATOM    116  CB  SER    44     -29.074   5.557  -3.667  1.00 10.00      A   
ATOM    117  OG  SER    44     -28.819   5.175  -2.326  1.00 10.00      A   
ATOM    118  HG  SER    44     -27.876   5.250  -2.147  1.00 10.00      A   
ATOM    119  C   SER    44     -28.417   7.310  -5.332  1.00 10.00      A   
ATOM    120  O   SER    44     -28.425   8.530  -5.167  1.00 10.00      A   
ATOM    121  N   CYS    45     -28.823   6.730  -6.456  1.00 10.00      A   
ATOM    122  HN  CYS    45     -28.757   5.750  -6.539  1.00 10.00      A   
ATOM    123  CA  CYS    45     -29.342   7.499  -7.582  1.00 10.00      A   
ATOM    124  C   CYS    45     -30.662   8.117  -7.223  1.00 10.00      A   
ATOM    125  O   CYS    45     -30.959   9.264  -7.558  1.00 10.00      A   
ATOM    126  CB  CYS    45     -29.654   6.551  -8.761  1.00 10.00      A   
ATOM    127  SG  CYS    45     -31.130   5.460  -8.523  1.00 10.00      A   
ATOM    128  N   CYS    46     -31.435   7.335  -6.511  1.00 10.00      A   
ATOM    129  HN  CYS    46     -31.082   6.476  -6.196  1.00 10.00      A   
ATOM    130  CA  CYS    46     -32.777   7.686  -6.204  1.00 10.00      A   
ATOM    131  C   CYS    46     -33.126   7.365  -4.753  1.00 10.00      A   
ATOM    132  O   CYS    46     -34.110   6.680  -4.466  1.00 10.00      A   
ATOM    133  CB  CYS    46     -33.615   6.864  -7.191  1.00 10.00      A   
ATOM    134  SG  CYS    46     -32.794   6.630  -8.835  1.00 10.00      A   
ATOM    135  N   ASN    47     -32.303   7.866  -3.839  1.00 10.00      A   
ATOM    136  HN  ASN    47     -31.534   8.401  -4.131  1.00 10.00      A   
ATOM    137  CA  ASN    47     -32.522   7.668  -2.412  1.00 10.00      A   
ATOM    138  CB  ASN    47     -31.212   7.891  -1.639  1.00 10.00      A   
ATOM    139  CG  ASN    47     -31.401   7.950  -0.132  1.00 10.00      A   
ATOM    140  OD1 ASN    47     -31.607   9.022   0.433  1.00 10.00      A   
ATOM    141  ND2 ASN    47     -31.336   6.801   0.526  1.00 10.00      A   
ATOM    142 HD21 ASN    47     -31.171   5.981   0.012  1.00 10.00      A   
ATOM    143 HD22 ASN    47     -31.457   6.813   1.503  1.00 10.00      A   
ATOM    144  C   ASN    47     -33.595   8.649  -1.945  1.00 10.00      A   
ATOM    145  O   ASN    47     -33.614   9.788  -2.395  1.00 10.00      A   
ATOM    146  N   PRO    48     -34.509   8.214  -1.059  1.00 10.00      A   
ATOM    147  CA  PRO    48     -35.606   9.052  -0.541  1.00 10.00      A   
ATOM    148  CB  PRO    48     -36.098   8.266   0.673  1.00 10.00      A   
ATOM    149  CG  PRO    48     -35.824   6.846   0.319  1.00 10.00      A   
ATOM    150  CD  PRO    48     -34.556   6.850  -0.491  1.00 10.00      A   
ATOM    151  C   PRO    48     -35.190  10.469  -0.127  1.00 10.00      A   
ATOM    152  O   PRO    48     -35.935  11.428  -0.347  1.00 10.00      A   
ATOM    153  N   LEU    49     -34.006  10.606   0.459  1.00 10.00      A   
ATOM    154  HN  LEU    49     -33.438   9.812   0.590  1.00 10.00      A   
ATOM    155  CA  LEU    49     -33.526  11.910   0.907  1.00 10.00      A   
ATOM    156  CB  LEU    49     -32.394  11.759   1.924  1.00 10.00      A   
ATOM    157  CG  LEU    49     -32.749  11.028   3.220  1.00 10.00      A   
ATOM    158  CD1 LEU    49     -31.498  10.744   4.036  1.00 10.00      A   
ATOM    159  CD2 LEU    49     -33.748  11.837   4.034  1.00 10.00      A   
ATOM    160  C   LEU    49     -33.082  12.795  -0.256  1.00 10.00      A   
ATOM    161  O   LEU    49     -33.500  13.948  -0.364  1.00 10.00      A   
ATOM    162  N   SER    50     -32.237  12.257  -1.122  1.00 10.00      A   
ATOM    163  HN  SER    50     -31.937  11.331  -0.991  1.00 10.00      A   
ATOM    164  CA  SER    50     -31.734  13.003  -2.269  1.00 10.00      A   
ATOM    165  CB  SER    50     -30.495  12.307  -2.820  1.00 10.00      A   
ATOM    166  OG  SER    50     -30.362  11.012  -2.254  1.00 10.00      A   
ATOM    167  HG  SER    50     -29.416  10.793  -2.180  1.00 10.00      A   
ATOM    168  C   SER    50     -32.797  13.128  -3.357  1.00 10.00      A   
ATOM    169  O   SER    50     -32.752  14.032  -4.197  1.00 10.00      A   
ATOM    170  N   GLY    52     -33.763  12.220  -3.319  1.00 10.00      A   
ATOM    171  HN  GLY    52     -33.732  11.524  -2.623  1.00 10.00      A   
ATOM    172  CA  GLY    52     -34.839  12.210  -4.289  1.00 10.00      A   
ATOM    173  C   GLY    52     -35.702  13.453  -4.228  1.00 10.00      A   
ATOM    174  O   GLY    52     -36.490  13.710  -5.139  1.00 10.00      A   
ATOM    175  N   ALA    53     -35.555  14.225  -3.158  1.00 10.00      A   
ATOM    176  HN  ALA    53     -34.919  13.958  -2.461  1.00 10.00      A   
ATOM    177  CA  ALA    53     -36.315  15.454  -2.991  1.00 10.00      A   
ATOM    178  CB  ALA    53     -36.071  16.046  -1.611  1.00 10.00      A   
ATOM    179  C   ALA    53     -35.941  16.459  -4.074  1.00 10.00      A   
ATOM    180  O   ALA    53     -36.773  17.248  -4.515  1.00 10.00      A   
ATOM    181  N   ILE    54     -34.688  16.403  -4.515  1.00 10.00      A   
ATOM    182  HN  ILE    54     -34.078  15.733  -4.138  1.00 10.00      A   
ATOM    183  CA  ILE    54     -34.198  17.303  -5.551  1.00 10.00      A   
ATOM    184  CB  ILE    54     -32.656  17.295  -5.620  1.00 10.00      A   
ATOM    185  CG1 ILE    54     -32.055  17.609  -4.244  1.00 10.00      A   
ATOM    186  CG2 ILE    54     -32.151  18.282  -6.665  1.00 10.00      A   
ATOM    187  CD1 ILE    54     -32.428  18.975  -3.703  1.00 10.00      A   
ATOM    188  C   ILE    54     -34.770  16.900  -6.904  1.00 10.00      A   
ATOM    189  O   ILE    54     -35.044  17.743  -7.756  1.00 10.00      A   
ATOM    190  N   LYS    55     -34.972  15.601  -7.085  1.00 10.00      A   
ATOM    191  HN  LYS    55     -34.743  14.977  -6.366  1.00 10.00      A   
ATOM    192  CA  LYS    55     -35.523  15.082  -8.328  1.00 10.00      A   
ATOM    193  CB  LYS    55     -35.341  13.566  -8.410  1.00 10.00      A   
ATOM    194  CG  LYS    55     -35.505  12.999  -9.812  1.00 10.00      A   
ATOM    195  CD  LYS    55     -35.896  11.531  -9.778  1.00 10.00      A   
ATOM    196  CE  LYS    55     -36.066  10.976 -11.183  1.00 10.00      A   
ATOM    197  NZ  LYS    55     -36.672   9.620 -11.176  1.00 10.00      A   
ATOM    198  HZ1 LYS    55     -36.150   8.998 -10.527  1.00 10.00      A   
ATOM    199  HZ2 LYS    55     -36.641   9.206 -12.128  1.00 10.00      A   
ATOM    200  HZ3 LYS    55     -37.664   9.670 -10.865  1.00 10.00      A   
ATOM    201  C   LYS    55     -37.001  15.434  -8.439  1.00 10.00      A   
ATOM    202  O   LYS    55     -37.599  15.336  -9.511  1.00 10.00      A   
ATOM    203  N   LYS    56     -37.586  15.858  -7.327  1.00 10.00      A   
ATOM    204  HN  LYS    56     -37.053  15.927  -6.506  1.00 10.00      A   
ATOM    205  CA  LYS    56     -38.996  16.231  -7.290  1.00 10.00      A   
ATOM    206  CB  LYS    56     -39.564  16.068  -5.878  1.00 10.00      A   
ATOM    207  CG  LYS    56     -39.811  14.621  -5.474  1.00 10.00      A   
ATOM    208  CD  LYS    56     -40.244  14.513  -4.021  1.00 10.00      A   
ATOM    209  CE  LYS    56     -40.628  13.084  -3.669  1.00 10.00      A   
ATOM    210  NZ  LYS    56     -40.867  12.908  -2.212  1.00 10.00      A   
ATOM    211  HZ1 LYS    56     -41.626  13.543  -1.891  1.00 10.00      A   
ATOM    212  HZ2 LYS    56     -40.002  13.126  -1.679  1.00 10.00      A   
ATOM    213  HZ3 LYS    56     -41.145  11.925  -2.011  1.00 10.00      A   
ATOM    214  C   LYS    56     -39.206  17.658  -7.801  1.00 10.00      A   
ATOM    215  O   LYS    56     -40.109  18.368  -7.359  1.00 10.00      A   
ATOM    216  N   VAL    58     -38.373  18.060  -8.752  1.00 10.00      A   
ATOM    217  HN  VAL    58     -37.677  17.444  -9.061  1.00 10.00      A   
ATOM    218  CA  VAL    58     -38.455  19.387  -9.351  1.00 10.00      A   
ATOM    219  CB  VAL    58     -37.141  19.759 -10.080  1.00 10.00      A   
ATOM    220  CG1 VAL    58     -36.958  18.945 -11.355  1.00 10.00      A   
ATOM    221  CG2 VAL    58     -37.066  21.254 -10.362  1.00 10.00      A   
ATOM    222  C   VAL    58     -39.642  19.451 -10.319  1.00 10.00      A   
ATOM    223  O   VAL    58     -40.005  20.515 -10.826  1.00 10.00      A   
ATOM    224  N   GLU    59     -40.257  18.291 -10.539  1.00 10.00      A   
ATOM    225  HN  GLU    59     -39.918  17.489 -10.092  1.00 10.00      A   
ATOM    226  CA  GLU    59     -41.411  18.164 -11.424  1.00 10.00      A   
ATOM    227  CB  GLU    59     -41.758  16.685 -11.629  1.00 10.00      A   
ATOM    228  CG  GLU    59     -40.581  15.827 -12.067  1.00 10.00      A   
ATOM    229  CD  GLU    59     -40.919  14.350 -12.144  1.00 10.00      A   
ATOM    230  OE1 GLU    59     -40.647  13.619 -11.167  1.00 10.00      A   
ATOM    231  OE2 GLU    59     -41.435  13.906 -13.190  1.00 10.00      A   
ATOM    232  C   GLU    59     -42.618  18.909 -10.857  1.00 10.00      A   
ATOM    233  O   GLU    59     -43.616  19.117 -11.548  1.00 10.00      A   
ATOM    234  N   LYS    60     -42.525  19.295  -9.589  1.00 10.00      A   
ATOM    235  HN  LYS    60     -41.716  19.075  -9.082  1.00 10.00      A   
ATOM    236  CA  LYS    60     -43.597  20.028  -8.934  1.00 10.00      A   
ATOM    237  CB  LYS    60     -43.446  19.954  -7.412  1.00 10.00      A   
ATOM    238  CG  LYS    60     -44.661  20.442  -6.638  1.00 10.00      A   
ATOM    239  CD  LYS    60     -44.521  20.152  -5.153  1.00 10.00      A   
ATOM    240  CE  LYS    60     -45.782  20.529  -4.394  1.00 10.00      A   
ATOM    241  NZ  LYS    60     -45.717  20.108  -2.970  1.00 10.00      A   
ATOM    242  HZ1 LYS    60     -45.394  19.125  -2.905  1.00 10.00      A   
ATOM    243  HZ2 LYS    60     -46.658  20.178  -2.533  1.00 10.00      A   
ATOM    244  HZ3 LYS    60     -45.055  20.715  -2.445  1.00 10.00      A   
ATOM    245  C   LYS    60     -43.600  21.479  -9.398  1.00 10.00      A   
ATOM    246  O   LYS    60     -44.656  22.054  -9.669  1.00 10.00      A   
ATOM    247  N   LYS    61     -42.414  22.065  -9.495  1.00 10.00      A   
ATOM    248  HN  LYS    61     -41.607  21.556  -9.261  1.00 10.00      A   
ATOM    249  CA  LYS    61     -42.282  23.445  -9.940  1.00 10.00      A   
ATOM    250  CB  LYS    61     -40.965  24.056  -9.454  1.00 10.00      A   
ATOM    251  CG  LYS    61     -40.960  24.431  -7.979  1.00 10.00      A   
ATOM    252  CD  LYS    61     -42.100  25.385  -7.650  1.00 10.00      A   
ATOM    253  CE  LYS    61     -42.237  25.597  -6.150  1.00 10.00      A   
ATOM    254  NZ  LYS    61     -43.626  25.973  -5.767  1.00 10.00      A   
ATOM    255  HZ1 LYS    61     -44.292  25.228  -6.061  1.00 10.00      A   
ATOM    256  HZ2 LYS    61     -43.899  26.865  -6.226  1.00 10.00      A   
ATOM    257  HZ3 LYS    61     -43.693  26.095  -4.738  1.00 10.00      A   
ATOM    258  C   LYS    61     -42.380  23.524 -11.459  1.00 10.00      A   
ATOM    259  O   LYS    61     -42.997  24.439 -12.006  1.00 10.00      A   
ATOM    260  N   ILE    62     -41.764  22.556 -12.131  1.00 10.00      A   
ATOM    261  HN  ILE    62     -41.284  21.859 -11.635  1.00 10.00      A   
ATOM    262  CA  ILE    62     -41.791  22.492 -13.586  1.00 10.00      A   
ATOM    263  CB  ILE    62     -40.370  22.438 -14.193  1.00 10.00      A   
ATOM    264  CG1 ILE    62     -39.484  23.532 -13.584  1.00 10.00      A   
ATOM    265  CG2 ILE    62     -40.437  22.591 -15.707  1.00 10.00      A   
ATOM    266  CD1 ILE    62     -38.034  23.456 -14.011  1.00 10.00      A   
ATOM    267  C   ILE    62     -42.580  21.256 -14.019  1.00 10.00      A   
ATOM    268  O   ILE    62     -42.043  20.149 -14.070  1.00 10.00      A   
ATOM    269  N   PRO    63     -43.873  21.431 -14.320  1.00 10.00      A   
ATOM    270  CA  PRO    63     -44.754  20.336 -14.720  1.00 10.00      A   
ATOM    271  CB  PRO    63     -46.165  20.933 -14.588  1.00 10.00      A   
ATOM    272  CG  PRO    63     -45.986  22.288 -13.988  1.00 10.00      A   
ATOM    273  CD  PRO    63     -44.585  22.710 -14.307  1.00 10.00      A   
ATOM    274  C   PRO    63     -44.518  19.890 -16.157  1.00 10.00      A   
ATOM    275  O   PRO    63     -44.574  20.697 -17.086  1.00 10.00      A   
ATOM    276  N   GLY    64     -44.250  18.605 -16.334  1.00 10.00      A   
ATOM    277  HN  GLY    64     -44.199  18.015 -15.552  1.00 10.00      A   
ATOM    278  CA  GLY    64     -44.034  18.066 -17.662  1.00 10.00      A   
ATOM    279  C   GLY    64     -42.578  18.035 -18.079  1.00 10.00      A   
ATOM    280  O   GLY    64     -42.272  18.097 -19.271  1.00 10.00      A   
ATOM    281  N   ILE    65     -41.677  17.943 -17.111  1.00 10.00      A   
ATOM    282  HN  ILE    65     -41.973  17.906 -16.175  1.00 10.00      A   
ATOM    283  CA  ILE    65     -40.252  17.892 -17.413  1.00 10.00      A   
ATOM    284  CB  ILE    65     -39.442  18.953 -16.628  1.00 10.00      A   
ATOM    285  CG1 ILE    65     -38.003  19.033 -17.153  1.00 10.00      A   
ATOM    286  CG2 ILE    65     -39.459  18.670 -15.129  1.00 10.00      A   
ATOM    287  CD1 ILE    65     -37.187  20.155 -16.547  1.00 10.00      A   
ATOM    288  C   ILE    65     -39.689  16.493 -17.165  1.00 10.00      A   
ATOM    289  O   ILE    65     -39.991  15.857 -16.155  1.00 10.00      A   
ATOM    290  N   TYR    66     -38.899  16.003 -18.107  1.00 10.00      A   
ATOM    291  HN  TYR    66     -38.722  16.536 -18.909  1.00 10.00      A   
ATOM    292  CA  TYR    66     -38.292  14.688 -17.981  1.00 10.00      A   
ATOM    293  CB  TYR    66     -38.074  14.064 -19.361  1.00 10.00      A   
ATOM    294  CG  TYR    66     -37.594  12.628 -19.329  1.00 10.00      A   
ATOM    295  CD1 TYR    66     -38.156  11.697 -18.460  1.00 10.00      A   
ATOM    296  CD2 TYR    66     -36.581  12.202 -20.176  1.00 10.00      A   
ATOM    297  CE1 TYR    66     -37.717  10.385 -18.439  1.00 10.00      A   
ATOM    298  CE2 TYR    66     -36.138  10.894 -20.160  1.00 10.00      A   
ATOM    299  CZ  TYR    66     -36.706   9.990 -19.291  1.00 10.00      A   
ATOM    300  OH  TYR    66     -36.264   8.684 -19.279  1.00 10.00      A   
ATOM    301  HH  TYR    66     -35.327   8.665 -19.521  1.00 10.00      A   
ATOM    302  C   TYR    66     -36.977  14.784 -17.219  1.00 10.00      A   
ATOM    303  O   TYR    66     -36.095  15.563 -17.582  1.00 10.00      A   
ATOM    304  N   VAL    67     -36.869  14.015 -16.145  1.00 10.00      A   
ATOM    305  HN  VAL    67     -37.617  13.430 -15.900  1.00 10.00      A   
ATOM    306  CA  VAL    67     -35.669  14.003 -15.322  1.00 10.00      A   
ATOM    307  CB  VAL    67     -35.924  14.630 -13.932  1.00 10.00      A   
ATOM    308  CG1 VAL    67     -34.632  14.725 -13.133  1.00 10.00      A   
ATOM    309  CG2 VAL    67     -36.577  15.999 -14.059  1.00 10.00      A   
ATOM    310  C   VAL    67     -35.183  12.570 -15.138  1.00 10.00      A   
ATOM    311  O   VAL    67     -35.964  11.686 -14.783  1.00 10.00      A   
ATOM    312  N   LEU    68     -33.903  12.340 -15.384  1.00 10.00      A   
ATOM    313  HN  LEU    68     -33.326  13.086 -15.666  1.00 10.00      A   
ATOM    314  CA  LEU    68     -33.328  11.014 -15.246  1.00 10.00      A   
ATOM    315  CB  LEU    68     -32.841  10.499 -16.605  1.00 10.00      A   
ATOM    316  CG  LEU    68     -32.267   9.080 -16.624  1.00 10.00      A   
ATOM    317  CD1 LEU    68     -33.362   8.049 -16.393  1.00 10.00      A   
ATOM    318  CD2 LEU    68     -31.539   8.813 -17.932  1.00 10.00      A   
ATOM    319  C   LEU    68     -32.179  11.017 -14.244  1.00 10.00      A   
ATOM    320  O   LEU    68     -31.300  11.883 -14.289  1.00 10.00      A   
ATOM    321  N   SER    69     -32.204  10.058 -13.331  1.00 10.00      A   
ATOM    322  HN  SER    69     -32.944   9.419 -13.335  1.00 10.00      A   
ATOM    323  CA  SER    69     -31.167   9.924 -12.322  1.00 10.00      A   
ATOM    324  CB  SER    69     -31.799   9.617 -10.964  1.00 10.00      A   
ATOM    325  OG  SER    69     -32.846  10.531 -10.680  1.00 10.00      A   
ATOM    326  HG  SER    69     -32.521  11.204 -10.076  1.00 10.00      A   
ATOM    327  C   SER    69     -30.208   8.810 -12.724  1.00 10.00      A   
ATOM    328  O   SER    69     -30.612   7.656 -12.864  1.00 10.00      A   
ATOM    329  N   LEU    70     -28.948   9.164 -12.927  1.00 10.00      A   
ATOM    330  HN  LEU    70     -28.689  10.102 -12.801  1.00 10.00      A   
ATOM    331  CA  LEU    70     -27.938   8.195 -13.328  1.00 10.00      A   
ATOM    332  CB  LEU    70     -26.672   8.905 -13.812  1.00 10.00      A   
ATOM    333  CG  LEU    70     -26.823   9.762 -15.072  1.00 10.00      A   
ATOM    334  CD1 LEU    70     -25.501  10.416 -15.438  1.00 10.00      A   
ATOM    335  CD2 LEU    70     -27.351   8.929 -16.230  1.00 10.00      A   
ATOM    336  C   LEU    70     -27.613   7.220 -12.200  1.00 10.00      A   
ATOM    337  O   LEU    70     -27.308   7.630 -11.077  1.00 10.00      A   
ATOM    338  N   GLU    71     -27.694   5.933 -12.509  1.00 10.00      A   
ATOM    339  HN  GLU    71     -27.946   5.680 -13.424  1.00 10.00      A   
ATOM    340  CA  GLU    71     -27.411   4.881 -11.541  1.00 10.00      A   
ATOM    341  CB  GLU    71     -28.706   4.157 -11.145  1.00 10.00      A   
ATOM    342  CG  GLU    71     -28.512   2.993 -10.182  1.00 10.00      A   
ATOM    343  CD  GLU    71     -29.793   2.224  -9.918  1.00 10.00      A   
ATOM    344  OE1 GLU    71     -30.319   1.592 -10.862  1.00 10.00      A   
ATOM    345  OE2 GLU    71     -30.280   2.240  -8.766  1.00 10.00      A   
ATOM    346  C   GLU    71     -26.425   3.885 -12.137  1.00 10.00      A   
ATOM    347  O   GLU    71     -26.571   3.469 -13.290  1.00 10.00      A   
ATOM    348  N   ILE    72     -25.413   3.518 -11.367  1.00 10.00      A   
ATOM    349  HN  ILE    72     -25.337   3.888 -10.452  1.00 10.00      A   
ATOM    350  CA  ILE    72     -24.420   2.561 -11.832  1.00 10.00      A   
ATOM    351  CB  ILE    72     -22.989   3.145 -11.837  1.00 10.00      A   
ATOM    352  CG1 ILE    72     -22.924   4.409 -12.700  1.00 10.00      A   
ATOM    353  CG2 ILE    72     -21.990   2.112 -12.341  1.00 10.00      A   
ATOM    354  CD1 ILE    72     -23.165   4.166 -14.177  1.00 10.00      A   
ATOM    355  C   ILE    72     -24.463   1.313 -10.965  1.00 10.00      A   
ATOM    356  O   ILE    72     -23.794   1.233  -9.938  1.00 10.00      A   
ATOM    357  N   GLY    73     -25.272   0.351 -11.374  1.00 10.00      A   
ATOM    358  HN  GLY    73     -25.803   0.481 -12.190  1.00 10.00      A   
ATOM    359  CA  GLY    73     -25.398  -0.879 -10.630  1.00 10.00      A   
ATOM    360  C   GLY    73     -26.697  -1.578 -10.946  1.00 10.00      A   
ATOM    361  O   GLY    73     -27.331  -1.281 -11.959  1.00 10.00      A   
ATOM    362  N   LYS    74     -27.083  -2.517 -10.103  1.00 10.00      A   
ATOM    363  HN  LYS    74     -26.504  -2.735  -9.327  1.00 10.00      A   
ATOM    364  CA  LYS    74     -28.325  -3.247 -10.295  1.00 10.00      A   
ATOM    365  CB  LYS    74     -28.059  -4.747 -10.448  1.00 10.00      A   
ATOM    366  CG  LYS    74     -27.158  -5.093 -11.622  1.00 10.00      A   
ATOM    367  CD  LYS    74     -27.249  -6.564 -11.981  1.00 10.00      A   
ATOM    368  CE  LYS    74     -26.363  -6.895 -13.168  1.00 10.00      A   
ATOM    369  NZ  LYS    74     -26.742  -6.118 -14.377  1.00 10.00      A   
ATOM    370  HZ1 LYS    74     -27.716  -6.346 -14.660  1.00 10.00      A   
ATOM    371  HZ2 LYS    74     -26.104  -6.346 -15.165  1.00 10.00      A   
ATOM    372  HZ3 LYS    74     -26.681  -5.098 -14.183  1.00 10.00      A   
ATOM    373  C   LYS    74     -29.288  -2.982  -9.144  1.00 10.00      A   
ATOM    374  O   LYS    74     -30.493  -3.208  -9.260  1.00 10.00      A   
ATOM    375  N   THR    75     -28.743  -2.503  -8.034  1.00 10.00      A   
ATOM    376  HN  THR    75     -27.774  -2.343  -8.011  1.00 10.00      A   
ATOM    377  CA  THR    75     -29.537  -2.197  -6.852  1.00 10.00      A   
ATOM    378  CB  THR    75     -29.842  -3.473  -6.037  1.00 10.00      A   
ATOM    379  OG1 THR    75     -29.039  -4.561  -6.523  1.00 10.00      A   
ATOM    380  HG1 THR    75     -29.323  -4.793  -7.414  1.00 10.00      A   
ATOM    381  CG2 THR    75     -31.315  -3.846  -6.138  1.00 10.00      A   
ATOM    382  C   THR    75     -28.808  -1.174  -5.975  1.00 10.00      A   
ATOM    383  O   THR    75     -28.209  -0.229  -6.489  1.00 10.00      A   
ATOM    384  N   LEU    76     -28.832  -1.381  -4.660  1.00 10.00      A   
ATOM    385  HN  LEU    76     -29.308  -2.163  -4.308  1.00 10.00      A   
ATOM    386  CA  LEU    76     -28.179  -0.473  -3.721  1.00 10.00      A   
ATOM    387  CB  LEU    76     -28.597  -0.788  -2.285  1.00 10.00      A   
ATOM    388  CG  LEU    76     -29.868  -0.096  -1.789  1.00 10.00      A   
ATOM    389  CD1 LEU    76     -30.218  -0.568  -0.388  1.00 10.00      A   
ATOM    390  CD2 LEU    76     -29.696   1.414  -1.811  1.00 10.00      A   
ATOM    391  C   LEU    76     -26.656  -0.492  -3.855  1.00 10.00      A   
ATOM    392  O   LEU    76     -25.965   0.349  -3.277  1.00 10.00      A   
ATOM    393  N   GLU    78     -26.140  -1.440  -4.631  1.00 10.00      A   
ATOM    394  HN  GLU    78     -26.742  -2.079  -5.064  1.00 10.00      A   
ATOM    395  CA  GLU    78     -24.704  -1.563  -4.855  1.00 10.00      A   
ATOM    396  CB  GLU    78     -24.385  -2.898  -5.553  1.00 10.00      A   
ATOM    397  CG  GLU    78     -23.455  -2.821  -6.748  1.00 10.00      A   
ATOM    398  CD  GLU    78     -24.176  -3.008  -8.066  1.00 10.00      A   
ATOM    399  OE1 GLU    78     -23.486  -3.177  -9.099  1.00 10.00      A   
ATOM    400  OE2 GLU    78     -25.429  -2.980  -8.080  1.00 10.00      A   
ATOM    401  C   GLU    78     -24.155  -0.336  -5.602  1.00 10.00      A   
ATOM    402  O   GLU    78     -22.948  -0.103  -5.649  1.00 10.00      A   
ATOM    403  N   ASP    79     -25.066   0.465  -6.155  1.00 10.00      A   
ATOM    404  HN  ASP    79     -26.013   0.217  -6.087  1.00 10.00      A   
ATOM    405  CA  ASP    79     -24.708   1.695  -6.869  1.00 10.00      A   
ATOM    406  CB  ASP    79     -25.984   2.358  -7.424  1.00 10.00      A   
ATOM    407  CG  ASP    79     -25.886   3.853  -7.691  1.00 10.00      A   
ATOM    408  OD1 ASP    79     -25.214   4.260  -8.669  1.00 10.00      A   
ATOM    409  OD2 ASP    79     -26.528   4.627  -6.947  1.00 10.00      A   
ATOM    410  C   ASP    79     -23.923   2.641  -5.950  1.00 10.00      A   
ATOM    411  O   ASP    79     -23.116   3.454  -6.411  1.00 10.00      A   
ATOM    412  N   VAL    80     -24.132   2.493  -4.638  1.00 10.00      A   
ATOM    413  HN  VAL    80     -24.772   1.813  -4.333  1.00 10.00      A   
ATOM    414  CA  VAL    80     -23.441   3.312  -3.644  1.00 10.00      A   
ATOM    415  CB  VAL    80     -24.060   3.139  -2.236  1.00 10.00      A   
ATOM    416  CG1 VAL    80     -23.256   3.897  -1.182  1.00 10.00      A   
ATOM    417  CG2 VAL    80     -25.511   3.594  -2.233  1.00 10.00      A   
ATOM    418  C   VAL    80     -21.950   2.966  -3.596  1.00 10.00      A   
ATOM    419  O   VAL    80     -21.098   3.858  -3.608  1.00 10.00      A   
ATOM    420  N   GLU    81     -21.640   1.669  -3.565  1.00 10.00      A   
ATOM    421  HN  GLU    81     -22.360   1.006  -3.588  1.00 10.00      A   
ATOM    422  CA  GLU    81     -20.251   1.212  -3.519  1.00 10.00      A   
ATOM    423  CB  GLU    81     -20.165  -0.286  -3.176  1.00 10.00      A   
ATOM    424  CG  GLU    81     -20.555  -1.221  -4.316  1.00 10.00      A   
ATOM    425  CD  GLU    81     -20.228  -2.675  -4.044  1.00 10.00      A   
ATOM    426  OE1 GLU    81     -20.772  -3.234  -3.064  1.00 10.00      A   
ATOM    427  OE2 GLU    81     -19.430  -3.265  -4.820  1.00 10.00      A   
ATOM    428  C   GLU    81     -19.564   1.484  -4.848  1.00 10.00      A   
ATOM    429  O   GLU    81     -18.355   1.731  -4.908  1.00 10.00      A   
ATOM    430  N   ASN    82     -20.353   1.460  -5.914  1.00 10.00      A   
ATOM    431  HN  ASN    82     -21.309   1.259  -5.795  1.00 10.00      A   
ATOM    432  CA  ASN    82     -19.842   1.701  -7.256  1.00 10.00      A   
ATOM    433  CB  ASN    82     -20.853   1.263  -8.317  1.00 10.00      A   
ATOM    434  CG  ASN    82     -21.115  -0.230  -8.291  1.00 10.00      A   
ATOM    435  OD1 ASN    82     -20.290  -1.010  -7.817  1.00 10.00      A   
ATOM    436  ND2 ASN    82     -22.254  -0.638  -8.818  1.00 10.00      A   
ATOM    437 HD21 ASN    82     -22.861   0.042  -9.194  1.00 10.00      A   
ATOM    438 HD22 ASN    82     -22.461  -1.602  -8.802  1.00 10.00      A   
ATOM    439  C   ASN    82     -19.469   3.164  -7.437  1.00 10.00      A   
ATOM    440  O   ASN    82     -18.824   3.537  -8.410  1.00 10.00      A   
ATOM    441  N   SER    83     -19.870   3.989  -6.485  1.00 10.00      A   
ATOM    442  HN  SER    83     -20.391   3.634  -5.731  1.00 10.00      A   
ATOM    443  CA  SER    83     -19.560   5.404  -6.525  1.00 10.00      A   
ATOM    444  CB  SER    83     -20.682   6.202  -5.867  1.00 10.00      A   
ATOM    445  OG  SER    83     -21.912   5.975  -6.530  1.00 10.00      A   
ATOM    446  HG  SER    83     -22.106   5.027  -6.547  1.00 10.00      A   
ATOM    447  C   SER    83     -18.232   5.669  -5.821  1.00 10.00      A   
ATOM    448  O   SER    83     -17.821   6.818  -5.648  1.00 10.00      A   
ATOM    449  N   PHE    84     -17.568   4.593  -5.421  1.00 10.00      A   
ATOM    450  HN  PHE    84     -17.951   3.707  -5.597  1.00 10.00      A   
ATOM    451  CA  PHE    84     -16.288   4.686  -4.736  1.00 10.00      A   
ATOM    452  CB  PHE    84     -16.400   4.147  -3.305  1.00 10.00      A   
ATOM    453  CG  PHE    84     -17.023   5.091  -2.318  1.00 10.00      A   
ATOM    454  CD1 PHE    84     -16.345   6.222  -1.892  1.00 10.00      A   
ATOM    455  CD2 PHE    84     -18.283   4.837  -1.803  1.00 10.00      A   
ATOM    456  CE1 PHE    84     -16.912   7.084  -0.973  1.00 10.00      A   
ATOM    457  CE2 PHE    84     -18.858   5.694  -0.884  1.00 10.00      A   
ATOM    458  CZ  PHE    84     -18.172   6.820  -0.468  1.00 10.00      A   
ATOM    459  C   PHE    84     -15.213   3.897  -5.476  1.00 10.00      A   
ATOM    460  O   PHE    84     -14.183   4.445  -5.867  1.00 10.00      A   
ATOM    461  N   PHE    85     -15.467   2.610  -5.685  1.00 10.00      A   
ATOM    462  HN  PHE    85     -16.327   2.235  -5.392  1.00 10.00      A   
ATOM    463  CA  PHE    85     -14.500   1.736  -6.340  1.00 10.00      A   
ATOM    464  CB  PHE    85     -14.354   0.430  -5.555  1.00 10.00      A   
ATOM    465  CG  PHE    85     -14.011   0.632  -4.107  1.00 10.00      A   
ATOM    466  CD1 PHE    85     -12.705   0.872  -3.718  1.00 10.00      A   
ATOM    467  CD2 PHE    85     -14.997   0.589  -3.137  1.00 10.00      A   
ATOM    468  CE1 PHE    85     -12.387   1.064  -2.389  1.00 10.00      A   
ATOM    469  CE2 PHE    85     -14.687   0.780  -1.806  1.00 10.00      A   
ATOM    470  CZ  PHE    85     -13.380   1.018  -1.431  1.00 10.00      A   
ATOM    471  C   PHE    85     -14.848   1.453  -7.798  1.00 10.00      A   
ATOM    472  O   PHE    85     -15.040   0.304  -8.197  1.00 10.00      A   
ATOM    473  N   LEU    86     -14.922   2.499  -8.599  1.00 10.00      A   
ATOM    474  HN  LEU    86     -14.761   3.397  -8.234  1.00 10.00      A   
ATOM    475  CA  LEU    86     -15.232   2.349 -10.013  1.00 10.00      A   
ATOM    476  CB  LEU    86     -16.735   2.512 -10.264  1.00 10.00      A   
ATOM    477  CG  LEU    86     -17.184   2.932 -11.672  1.00 10.00      A   
ATOM    478  CD1 LEU    86     -16.756   1.922 -12.726  1.00 10.00      A   
ATOM    479  CD2 LEU    86     -18.689   3.134 -11.706  1.00 10.00      A   
ATOM    480  C   LEU    86     -14.424   3.332 -10.838  1.00 10.00      A   
ATOM    481  O   LEU    86     -14.550   4.543 -10.668  1.00 10.00      A   
ATOM    482  N   ASN    87     -13.585   2.796 -11.716  1.00 10.00      A   
ATOM    483  HN  ASN    87     -13.532   1.824 -11.791  1.00 10.00      A   
ATOM    484  CA  ASN    87     -12.742   3.619 -12.578  1.00 10.00      A   
ATOM    485  CB  ASN    87     -11.932   2.735 -13.529  1.00 10.00      A   
ATOM    486  CG  ASN    87     -11.006   3.511 -14.450  1.00 10.00      A   
ATOM    487  OD1 ASN    87     -10.770   3.105 -15.587  1.00 10.00      A   
ATOM    488  ND2 ASN    87     -10.469   4.624 -13.975  1.00 10.00      A   
ATOM    489 HD21 ASN    87     -10.692   4.900 -13.051  1.00 10.00      A   
ATOM    490 HD22 ASN    87      -9.862   5.131 -14.555  1.00 10.00      A   
ATOM    491  C   ASN    87     -13.589   4.606 -13.370  1.00 10.00      A   
ATOM    492  O   ASN    87     -14.462   4.208 -14.148  1.00 10.00      A   
ATOM    493  N   VAL    88     -13.328   5.892 -13.169  1.00 10.00      A   
ATOM    494  HN  VAL    88     -12.600   6.142 -12.543  1.00 10.00      A   
ATOM    495  CA  VAL    88     -14.076   6.940 -13.851  1.00 10.00      A   
ATOM    496  CB  VAL    88     -13.698   8.355 -13.373  1.00 10.00      A   
ATOM    497  CG1 VAL    88     -14.704   9.367 -13.897  1.00 10.00      A   
ATOM    498  CG2 VAL    88     -13.639   8.409 -11.853  1.00 10.00      A   
ATOM    499  C   VAL    88     -13.916   6.836 -15.363  1.00 10.00      A   
ATOM    500  O   VAL    88     -14.841   7.144 -16.113  1.00 10.00      A   
ATOM    501  N   ASN    89     -12.753   6.367 -15.806  1.00 10.00      A   
ATOM    502  HN  ASN    89     -12.055   6.130 -15.156  1.00 10.00      A   
ATOM    503  CA  ASN    89     -12.487   6.210 -17.234  1.00 10.00      A   
ATOM    504  CB  ASN    89     -11.051   5.740 -17.485  1.00 10.00      A   
ATOM    505  CG  ASN    89     -10.485   6.270 -18.790  1.00 10.00      A   
ATOM    506  OD1 ASN    89     -11.202   6.855 -19.602  1.00 10.00      A   
ATOM    507  ND2 ASN    89      -9.196   6.070 -19.008  1.00 10.00      A   
ATOM    508 HD21 ASN    89      -8.675   5.594 -18.325  1.00 10.00      A   
ATOM    509 HD22 ASN    89      -8.809   6.410 -19.843  1.00 10.00      A   
ATOM    510  C   ASN    89     -13.477   5.225 -17.853  1.00 10.00      A   
ATOM    511  O   ASN    89     -13.777   5.291 -19.044  1.00 10.00      A   
ATOM    512  N   SER    90     -13.977   4.309 -17.032  1.00 10.00      A   
ATOM    513  HN  SER    90     -13.690   4.299 -16.094  1.00 10.00      A   
ATOM    514  CA  SER    90     -14.948   3.327 -17.485  1.00 10.00      A   
ATOM    515  CB  SER    90     -14.864   2.062 -16.626  1.00 10.00      A   
ATOM    516  OG  SER    90     -13.513   1.676 -16.424  1.00 10.00      A   
ATOM    517  HG  SER    90     -12.942   2.194 -17.002  1.00 10.00      A   
ATOM    518  C   SER    90     -16.354   3.922 -17.422  1.00 10.00      A   
ATOM    519  O   SER    90     -17.213   3.609 -18.250  1.00 10.00      A   
ATOM    520  N   GLN    91     -16.574   4.801 -16.441  1.00 10.00      A   
ATOM    521  HN  GLN    91     -15.843   5.020 -15.825  1.00 10.00      A   
ATOM    522  CA  GLN    91     -17.867   5.451 -16.264  1.00 10.00      A   
ATOM    523  CB  GLN    91     -17.872   6.337 -15.013  1.00 10.00      A   
ATOM    524  CG  GLN    91     -17.361   5.664 -13.750  1.00 10.00      A   
ATOM    525  CD  GLN    91     -17.628   6.484 -12.499  1.00 10.00      A   
ATOM    526  OE1 GLN    91     -18.633   7.187 -12.407  1.00 10.00      A   
ATOM    527  NE2 GLN    91     -16.729   6.399 -11.528  1.00 10.00      A   
ATOM    528 HE21 GLN    91     -15.945   5.818 -11.665  1.00 10.00      A   
ATOM    529 HE22 GLN    91     -16.879   6.919 -10.713  1.00 10.00      A   
ATOM    530  C   GLN    91     -18.191   6.301 -17.481  1.00 10.00      A   
ATOM    531  O   GLN    91     -19.308   6.257 -17.997  1.00 10.00      A   
ATOM    532  N   VAL    92     -17.193   7.055 -17.935  1.00 10.00      A   
ATOM    533  HN  VAL    92     -16.333   7.034 -17.463  1.00 10.00      A   
ATOM    534  CA  VAL    92     -17.335   7.928 -19.095  1.00 10.00      A   
ATOM    535  CB  VAL    92     -15.979   8.538 -19.515  1.00 10.00      A   
ATOM    536  CG1 VAL    92     -16.140   9.410 -20.749  1.00 10.00      A   
ATOM    537  CG2 VAL    92     -15.375   9.340 -18.374  1.00 10.00      A   
ATOM    538  C   VAL    92     -17.942   7.184 -20.283  1.00 10.00      A   
ATOM    539  O   VAL    92     -18.992   7.576 -20.798  1.00 10.00      A   
ATOM    540  N   THR    93     -17.288   6.104 -20.694  1.00 10.00      A   
ATOM    541  HN  THR    93     -16.465   5.836 -20.231  1.00 10.00      A   
ATOM    542  CA  THR    93     -17.749   5.305 -21.820  1.00 10.00      A   
ATOM    543  CB  THR    93     -16.807   4.112 -22.054  1.00 10.00      A   
ATOM    544  OG1 THR    93     -15.499   4.450 -21.570  1.00 10.00      A   
ATOM    545  HG1 THR    93     -14.912   3.693 -21.692  1.00 10.00      A   
ATOM    546  CG2 THR    93     -16.721   3.785 -23.539  1.00 10.00      A   
ATOM    547  C   THR    93     -19.172   4.796 -21.594  1.00 10.00      A   
ATOM    548  O   THR    93     -20.011   4.858 -22.492  1.00 10.00      A   
ATOM    549  N   THR    94     -19.443   4.322 -20.383  1.00 10.00      A   
ATOM    550  HN  THR    94     -18.737   4.319 -19.702  1.00 10.00      A   
ATOM    551  CA  THR    94     -20.761   3.807 -20.040  1.00 10.00      A   
ATOM    552  CB  THR    94     -20.790   3.293 -18.587  1.00 10.00      A   
ATOM    553  OG1 THR    94     -19.629   2.483 -18.346  1.00 10.00      A   
ATOM    554  HG1 THR    94     -18.870   3.057 -18.166  1.00 10.00      A   
ATOM    555  CG2 THR    94     -22.040   2.465 -18.330  1.00 10.00      A   
ATOM    556  C   THR    94     -21.839   4.878 -20.227  1.00 10.00      A   
ATOM    557  O   THR    94     -22.869   4.632 -20.860  1.00 10.00      A   
ATOM    558  N   VAL    95     -21.581   6.071 -19.704  1.00 10.00      A   
ATOM    559  HN  VAL    95     -20.726   6.218 -19.241  1.00 10.00      A   
ATOM    560  CA  VAL    95     -22.531   7.171 -19.805  1.00 10.00      A   
ATOM    561  CB  VAL    95     -22.114   8.370 -18.925  1.00 10.00      A   
ATOM    562  CG1 VAL    95     -23.132   9.496 -19.023  1.00 10.00      A   
ATOM    563  CG2 VAL    95     -21.952   7.929 -17.480  1.00 10.00      A   
ATOM    564  C   VAL    95     -22.711   7.621 -21.253  1.00 10.00      A   
ATOM    565  O   VAL    95     -23.838   7.759 -21.724  1.00 10.00      A   
ATOM    566  N   CYS    96     -21.601   7.819 -21.960  1.00 10.00      A   
ATOM    567  HN  CYS    96     -20.727   7.671 -21.534  1.00 10.00      A   
ATOM    568  CA  CYS    96     -21.650   8.257 -23.356  1.00 10.00      A   
ATOM    569  C   CYS    96     -22.494   7.315 -24.216  1.00 10.00      A   
ATOM    570  O   CYS    96     -23.333   7.762 -25.000  1.00 10.00      A   
ATOM    571  CB  CYS    96     -20.241   8.391 -23.946  1.00 10.00      A   
ATOM    572  SG  CYS    96     -19.206   9.677 -23.169  1.00 10.00      A   
ATOM    573  N   GLN    97     -22.295   6.012 -24.043  1.00 10.00      A   
ATOM    574  HN  GLN    97     -21.631   5.708 -23.385  1.00 10.00      A   
ATOM    575  CA  GLN    97     -23.042   5.024 -24.811  1.00 10.00      A   
ATOM    576  CB  GLN    97     -22.447   3.625 -24.639  1.00 10.00      A   
ATOM    577  CG  GLN    97     -21.044   3.483 -25.207  1.00 10.00      A   
ATOM    578  CD  GLN    97     -20.974   3.807 -26.688  1.00 10.00      A   
ATOM    579  OE1 GLN    97     -19.995   4.388 -27.163  1.00 10.00      A   
ATOM    580  NE2 GLN    97     -21.998   3.421 -27.433  1.00 10.00      A   
ATOM    581 HE21 GLN    97     -22.740   2.947 -26.994  1.00 10.00      A   
ATOM    582 HE22 GLN    97     -21.975   3.624 -28.392  1.00 10.00      A   
ATOM    583  C   GLN    97     -24.517   5.031 -24.434  1.00 10.00      A   
ATOM    584  O   GLN    97     -25.382   4.831 -25.283  1.00 10.00      A   
ATOM    585  N   ALA    98     -24.799   5.272 -23.160  1.00 10.00      A   
ATOM    586  HN  ALA    98     -24.064   5.422 -22.526  1.00 10.00      A   
ATOM    587  CA  ALA    98     -26.173   5.309 -22.679  1.00 10.00      A   
ATOM    588  CB  ALA    98     -26.206   5.335 -21.159  1.00 10.00      A   
ATOM    589  C   ALA    98     -26.916   6.512 -23.252  1.00 10.00      A   
ATOM    590  O   ALA    98     -28.080   6.406 -23.642  1.00 10.00      A   
ATOM    591  N   LEU    99     -26.232   7.649 -23.314  1.00 10.00      A   
ATOM    592  HN  LEU    99     -25.301   7.666 -22.992  1.00 10.00      A   
ATOM    593  CA  LEU    99     -26.823   8.876 -23.840  1.00 10.00      A   
ATOM    594  CB  LEU    99     -25.923  10.081 -23.548  1.00 10.00      A   
ATOM    595  CG  LEU    99     -25.481  10.274 -22.095  1.00 10.00      A   
ATOM    596  CD1 LEU    99     -24.506  11.433 -21.989  1.00 10.00      A   
ATOM    597  CD2 LEU    99     -26.677  10.493 -21.180  1.00 10.00      A   
ATOM    598  C   LEU    99     -27.054   8.762 -25.342  1.00 10.00      A   
ATOM    599  O   LEU    99     -28.084   9.192 -25.857  1.00 10.00      A   
ATOM    600  N   ALA   100     -26.089   8.165 -26.035  1.00 10.00      A   
ATOM    601  HN  ALA   100     -25.293   7.839 -25.560  1.00 10.00      A   
ATOM    602  CA  ALA   100     -26.171   7.992 -27.482  1.00 10.00      A   
ATOM    603  CB  ALA   100     -24.832   7.535 -28.039  1.00 10.00      A   
ATOM    604  C   ALA   100     -27.275   7.015 -27.881  1.00 10.00      A   
ATOM    605  O   ALA   100     -27.767   7.048 -29.012  1.00 10.00      A   
ATOM    606  N   LYS   101     -27.663   6.149 -26.954  1.00 10.00      A   
ATOM    607  HN  LYS   101     -27.235   6.168 -26.073  1.00 10.00      A   
ATOM    608  CA  LYS   101     -28.704   5.165 -27.219  1.00 10.00      A   
ATOM    609  CB  LYS   101     -28.394   3.835 -26.528  1.00 10.00      A   
ATOM    610  CG  LYS   101     -27.330   3.009 -27.235  1.00 10.00      A   
ATOM    611  CD  LYS   101     -27.181   1.629 -26.613  1.00 10.00      A   
ATOM    612  CE  LYS   101     -26.504   1.699 -25.253  1.00 10.00      A   
ATOM    613  NZ  LYS   101     -26.048   0.361 -24.790  1.00 10.00      A   
ATOM    614  HZ1 LYS   101     -25.521   0.449 -23.899  1.00 10.00      A   
ATOM    615  HZ2 LYS   101     -25.423  -0.071 -25.501  1.00 10.00      A   
ATOM    616  HZ3 LYS   101     -26.863  -0.265 -24.638  1.00 10.00      A   
ATOM    617  C   LYS   101     -30.088   5.669 -26.823  1.00 10.00      A   
ATOM    618  O   LYS   101     -31.071   4.926 -26.893  1.00 10.00      A   
ATOM    619  N   ASP   102     -30.170   6.927 -26.414  1.00 10.00      A   
ATOM    620  HN  ASP   102     -29.358   7.479 -26.384  1.00 10.00      A   
ATOM    621  CA  ASP   102     -31.448   7.511 -26.018  1.00 10.00      A   
ATOM    622  CB  ASP   102     -31.342   8.242 -24.680  1.00 10.00      A   
ATOM    623  CG  ASP   102     -32.703   8.569 -24.100  1.00 10.00      A   
ATOM    624  OD1 ASP   102     -33.207   9.685 -24.346  1.00 10.00      A   
ATOM    625  OD2 ASP   102     -33.279   7.704 -23.395  1.00 10.00      A   
ATOM    626  C   ASP   102     -31.963   8.453 -27.102  1.00 10.00      A   
ATOM    627  O   ASP   102     -31.265   9.380 -27.512  1.00 10.00      A   
ATOM    628  N   PRO   103     -33.188   8.213 -27.593  1.00 10.00      A   
ATOM    629  CA  PRO   103     -33.800   9.025 -28.652  1.00 10.00      A   
ATOM    630  CB  PRO   103     -35.048   8.225 -29.058  1.00 10.00      A   
ATOM    631  CG  PRO   103     -34.911   6.894 -28.394  1.00 10.00      A   
ATOM    632  CD  PRO   103     -34.075   7.123 -27.170  1.00 10.00      A   
ATOM    633  C   PRO   103     -34.208  10.421 -28.189  1.00 10.00      A   
ATOM    634  O   PRO   103     -34.270  11.355 -28.992  1.00 10.00      A   
ATOM    635  N   LYS   104     -34.476  10.571 -26.900  1.00 10.00      A   
ATOM    636  HN  LYS   104     -34.376   9.803 -26.293  1.00 10.00      A   
ATOM    637  CA  LYS   104     -34.896  11.860 -26.361  1.00 10.00      A   
ATOM    638  CB  LYS   104     -35.599  11.685 -25.013  1.00 10.00      A   
ATOM    639  CG  LYS   104     -36.924  10.946 -25.099  1.00 10.00      A   
ATOM    640  CD  LYS   104     -36.963   9.760 -24.149  1.00 10.00      A   
ATOM    641  CE  LYS   104     -38.179   8.884 -24.414  1.00 10.00      A   
ATOM    642  NZ  LYS   104     -38.337   7.829 -23.378  1.00 10.00      A   
ATOM    643  HZ1 LYS   104     -39.187   7.263 -23.570  1.00 10.00      A   
ATOM    644  HZ2 LYS   104     -38.432   8.264 -22.439  1.00 10.00      A   
ATOM    645  HZ3 LYS   104     -37.508   7.199 -23.373  1.00 10.00      A   
ATOM    646  C   LYS   104     -33.719  12.818 -26.230  1.00 10.00      A   
ATOM    647  O   LYS   104     -33.812  13.991 -26.599  1.00 10.00      A   
ATOM    648  N   LEU   105     -32.605  12.301 -25.732  1.00 10.00      A   
ATOM    649  HN  LEU   105     -32.599  11.353 -25.466  1.00 10.00      A   
ATOM    650  CA  LEU   105     -31.397  13.099 -25.539  1.00 10.00      A   
ATOM    651  CB  LEU   105     -30.402  12.351 -24.648  1.00 10.00      A   
ATOM    652  CG  LEU   105     -30.952  11.844 -23.311  1.00 10.00      A   
ATOM    653  CD1 LEU   105     -29.875  11.121 -22.523  1.00 10.00      A   
ATOM    654  CD2 LEU   105     -31.544  12.983 -22.497  1.00 10.00      A   
ATOM    655  C   LEU   105     -30.742  13.491 -26.864  1.00 10.00      A   
ATOM    656  O   LEU   105     -29.799  14.284 -26.890  1.00 10.00      A   
ATOM    657  N   GLN   106     -31.254  12.946 -27.961  1.00 10.00      A   
ATOM    658  HN  GLN   106     -32.009  12.325 -27.874  1.00 10.00      A   
ATOM    659  CA  GLN   106     -30.722  13.237 -29.285  1.00 10.00      A   
ATOM    660  CB  GLN   106     -31.382  12.345 -30.337  1.00 10.00      A   
ATOM    661  CG  GLN   106     -30.830  10.933 -30.386  1.00 10.00      A   
ATOM    662  CD  GLN   106     -31.387  10.134 -31.546  1.00 10.00      A   
ATOM    663  OE1 GLN   106     -32.399   9.444 -31.416  1.00 10.00      A   
ATOM    664  NE2 GLN   106     -30.742  10.235 -32.696  1.00 10.00      A   
ATOM    665 HE21 GLN   106     -29.954  10.817 -32.737  1.00 10.00      A   
ATOM    666 HE22 GLN   106     -31.075   9.720 -33.459  1.00 10.00      A   
ATOM    667  C   GLN   106     -30.907  14.703 -29.664  1.00 10.00      A   
ATOM    668  O   GLN   106     -30.085  15.268 -30.384  1.00 10.00      A   
ATOM    669  N   GLN   107     -31.979  15.318 -29.167  1.00 10.00      A   
ATOM    670  HN  GLN   107     -32.581  14.823 -28.570  1.00 10.00      A   
ATOM    671  CA  GLN   107     -32.268  16.717 -29.479  1.00 10.00      A   
ATOM    672  CB  GLN   107     -33.776  16.962 -29.567  1.00 10.00      A   
ATOM    673  CG  GLN   107     -34.426  16.383 -30.812  1.00 10.00      A   
ATOM    674  CD  GLN   107     -35.850  16.867 -31.002  1.00 10.00      A   
ATOM    675  OE1 GLN   107     -36.801  16.244 -30.528  1.00 10.00      A   
ATOM    676  NE2 GLN   107     -36.007  17.982 -31.698  1.00 10.00      A   
ATOM    677 HE21 GLN   107     -35.206  18.426 -32.050  1.00 10.00      A   
ATOM    678 HE22 GLN   107     -36.919  18.323 -31.830  1.00 10.00      A   
ATOM    679  C   GLN   107     -31.629  17.677 -28.476  1.00 10.00      A   
ATOM    680  O   GLN   107     -31.834  18.891 -28.545  1.00 10.00      A   
ATOM    681  N   GLY   108     -30.853  17.135 -27.550  1.00 10.00      A   
ATOM    682  HN  GLY   108     -30.723  16.164 -27.538  1.00 10.00      A   
ATOM    683  CA  GLY   108     -30.200  17.963 -26.557  1.00 10.00      A   
ATOM    684  C   GLY   108     -30.730  17.710 -25.163  1.00 10.00      A   
ATOM    685  O   GLY   108     -31.934  17.508 -24.977  1.00 10.00      A   
ATOM    686  N   TYR   109     -29.835  17.715 -24.184  1.00 10.00      A   
ATOM    687  HN  TYR   109     -28.892  17.880 -24.398  1.00 10.00      A   
ATOM    688  CA  TYR   109     -30.217  17.489 -22.798  1.00 10.00      A   
ATOM    689  CB  TYR   109     -29.913  16.043 -22.374  1.00 10.00      A   
ATOM    690  CG  TYR   109     -28.438  15.711 -22.235  1.00 10.00      A   
ATOM    691  CD1 TYR   109     -27.766  15.927 -21.037  1.00 10.00      A   
ATOM    692  CD2 TYR   109     -27.720  15.178 -23.297  1.00 10.00      A   
ATOM    693  CE1 TYR   109     -26.425  15.628 -20.906  1.00 10.00      A   
ATOM    694  CE2 TYR   109     -26.377  14.875 -23.174  1.00 10.00      A   
ATOM    695  CZ  TYR   109     -25.735  15.102 -21.977  1.00 10.00      A   
ATOM    696  OH  TYR   109     -24.398  14.806 -21.849  1.00 10.00      A   
ATOM    697  HH  TYR   109     -23.998  14.737 -22.729  1.00 10.00      A   
ATOM    698  C   TYR   109     -29.503  18.464 -21.871  1.00 10.00      A   
ATOM    699  O   TYR   109     -28.464  19.023 -22.223  1.00 10.00      A   
ATOM    700  N   ASN   110     -30.066  18.658 -20.690  1.00 10.00      A   
ATOM    701  HN  ASN   110     -30.899  18.179 -20.473  1.00 10.00      A   
ATOM    702  CA  ASN   110     -29.486  19.542 -19.693  1.00 10.00      A   
ATOM    703  CB  ASN   110     -30.542  20.506 -19.142  1.00 10.00      A   
ATOM    704  CG  ASN   110     -30.568  21.832 -19.878  1.00 10.00      A   
ATOM    705  OD1 ASN   110     -29.545  22.300 -20.376  1.00 10.00      A   
ATOM    706  ND2 ASN   110     -31.740  22.447 -19.946  1.00 10.00      A   
ATOM    707 HD21 ASN   110     -32.514  22.019 -19.520  1.00 10.00      A   
ATOM    708 HD22 ASN   110     -31.786  23.304 -20.421  1.00 10.00      A   
ATOM    709  C   ASN   110     -28.912  18.704 -18.564  1.00 10.00      A   
ATOM    710  O   ASN   110     -29.544  17.749 -18.117  1.00 10.00      A   
ATOM    711  N   ALA   111     -27.718  19.043 -18.113  1.00 10.00      A   
ATOM    712  HN  ALA   111     -27.257  19.824 -18.498  1.00 10.00      A   
ATOM    713  CA  ALA   111     -27.076  18.292 -17.043  1.00 10.00      A   
ATOM    714  CB  ALA   111     -25.689  17.842 -17.473  1.00 10.00      A   
ATOM    715  C   ALA   111     -27.010  19.101 -15.752  1.00 10.00      A   
ATOM    716  O   ALA   111     -26.398  20.171 -15.707  1.00 10.00      A   
ATOM    717  N   GLY   113     -25.711  16.722 -11.309  1.00 10.00      A   
ATOM    718  HN  GLY   113     -26.380  17.391 -11.037  1.00 10.00      A   
ATOM    719  CA  GLY   113     -24.306  16.976 -11.046  1.00 10.00      A   
ATOM    720  C   GLY   113     -24.044  17.264  -9.583  1.00 10.00      A   
ATOM    721  O   GLY   113     -23.615  18.361  -9.227  1.00 10.00      A   
ATOM    722  N   PHE   114     -24.305  16.279  -8.738  1.00 10.00      A   
ATOM    723  HN  PHE   114     -24.637  15.420  -9.091  1.00 10.00      A   
ATOM    724  CA  PHE   114     -24.106  16.425  -7.304  1.00 10.00      A   
ATOM    725  CB  PHE   114     -25.157  15.625  -6.530  1.00 10.00      A   
ATOM    726  CG  PHE   114     -26.434  16.377  -6.283  1.00 10.00      A   
ATOM    727  CD1 PHE   114     -27.182  16.871  -7.339  1.00 10.00      A   
ATOM    728  CD2 PHE   114     -26.882  16.591  -4.991  1.00 10.00      A   
ATOM    729  CE1 PHE   114     -28.353  17.567  -7.111  1.00 10.00      A   
ATOM    730  CE2 PHE   114     -28.052  17.284  -4.753  1.00 10.00      A   
ATOM    731  CZ  PHE   114     -28.788  17.773  -5.815  1.00 10.00      A   
ATOM    732  C   PHE   114     -22.706  15.993  -6.892  1.00 10.00      A   
ATOM    733  O   PHE   114     -22.302  14.850  -7.127  1.00 10.00      A   
ATOM    734  N   SER   115     -21.974  16.921  -6.287  1.00 10.00      A   
ATOM    735  HN  SER   115     -22.363  17.816  -6.145  1.00 10.00      A   
ATOM    736  CA  SER   115     -20.614  16.670  -5.823  1.00 10.00      A   
ATOM    737  CB  SER   115     -20.612  15.716  -4.626  1.00 10.00      A   
ATOM    738  OG  SER   115     -21.547  16.139  -3.649  1.00 10.00      A   
ATOM    739  HG  SER   115     -22.222  15.457  -3.546  1.00 10.00      A   
ATOM    740  C   SER   115     -19.702  16.171  -6.944  1.00 10.00      A   
ATOM    741  O   SER   115     -19.435  16.902  -7.900  1.00 10.00      A   
ATOM    742  N   GLN   116     -19.256  14.920  -6.842  1.00 10.00      A   
ATOM    743  HN  GLN   116     -19.530  14.377  -6.075  1.00 10.00      A   
ATOM    744  CA  GLN   116     -18.371  14.334  -7.844  1.00 10.00      A   
ATOM    745  CB  GLN   116     -17.896  12.942  -7.420  1.00 10.00      A   
ATOM    746  CG  GLN   116     -19.003  11.911  -7.270  1.00 10.00      A   
ATOM    747  CD  GLN   116     -18.465  10.524  -6.988  1.00 10.00      A   
ATOM    748  OE1 GLN   116     -17.411  10.366  -6.376  1.00 10.00      A   
ATOM    749  NE2 GLN   116     -19.181   9.506  -7.437  1.00 10.00      A   
ATOM    750 HE21 GLN   116     -20.009   9.701  -7.926  1.00 10.00      A   
ATOM    751 HE22 GLN   116     -18.855   8.598  -7.259  1.00 10.00      A   
ATOM    752  C   GLN   116     -19.027  14.284  -9.218  1.00 10.00      A   
ATOM    753  O   GLN   116     -18.344  14.223 -10.238  1.00 10.00      A   
ATOM    754  N   GLY   117     -20.354  14.323  -9.238  1.00 10.00      A   
ATOM    755  HN  GLY   117     -20.847  14.381  -8.390  1.00 10.00      A   
ATOM    756  CA  GLY   117     -21.076  14.289 -10.490  1.00 10.00      A   
ATOM    757  C   GLY   117     -20.823  15.529 -11.321  1.00 10.00      A   
ATOM    758  O   GLY   117     -20.946  15.497 -12.544  1.00 10.00      A   
ATOM    759  N   GLY   118     -20.452  16.619 -10.652  1.00 10.00      A   
ATOM    760  HN  GLY   118     -20.350  16.570  -9.676  1.00 10.00      A   
ATOM    761  CA  GLY   118     -20.186  17.867 -11.342  1.00 10.00      A   
ATOM    762  C   GLY   118     -19.035  17.755 -12.324  1.00 10.00      A   
ATOM    763  O   GLY   118     -19.186  18.059 -13.508  1.00 10.00      A   
ATOM    764  N   GLN   119     -17.881  17.312 -11.839  1.00 10.00      A   
ATOM    765  HN  GLN   119     -17.814  17.090 -10.883  1.00 10.00      A   
ATOM    766  CA  GLN   119     -16.711  17.156 -12.695  1.00 10.00      A   
ATOM    767  CB  GLN   119     -15.426  16.941 -11.883  1.00 10.00      A   
ATOM    768  CG  GLN   119     -15.477  15.799 -10.879  1.00 10.00      A   
ATOM    769  CD  GLN   119     -15.882  16.252  -9.490  1.00 10.00      A   
ATOM    770  OE1 GLN   119     -16.652  17.200  -9.330  1.00 10.00      A   
ATOM    771  NE2 GLN   119     -15.366  15.578  -8.476  1.00 10.00      A   
ATOM    772 HE21 GLN   119     -14.760  14.835  -8.674  1.00 10.00      A   
ATOM    773 HE22 GLN   119     -15.614  15.848  -7.562  1.00 10.00      A   
ATOM    774  C   GLN   119     -16.922  16.033 -13.704  1.00 10.00      A   
ATOM    775  O   GLN   119     -16.371  16.064 -14.807  1.00 10.00      A   
ATOM    776  N   PHE   120     -17.741  15.056 -13.328  1.00 10.00      A   
ATOM    777  HN  PHE   120     -18.155  15.092 -12.439  1.00 10.00      A   
ATOM    778  CA  PHE   120     -18.036  13.931 -14.201  1.00 10.00      A   
ATOM    779  CB  PHE   120     -18.806  12.841 -13.451  1.00 10.00      A   
ATOM    780  CG  PHE   120     -17.995  12.087 -12.433  1.00 10.00      A   
ATOM    781  CD1 PHE   120     -16.634  12.314 -12.292  1.00 10.00      A   
ATOM    782  CD2 PHE   120     -18.600  11.153 -11.611  1.00 10.00      A   
ATOM    783  CE1 PHE   120     -15.896  11.625 -11.350  1.00 10.00      A   
ATOM    784  CE2 PHE   120     -17.869  10.459 -10.670  1.00 10.00      A   
ATOM    785  CZ  PHE   120     -16.516  10.696 -10.539  1.00 10.00      A   
ATOM    786  C   PHE   120     -18.830  14.402 -15.412  1.00 10.00      A   
ATOM    787  O   PHE   120     -18.591  13.953 -16.532  1.00 10.00      A   
ATOM    788  N   LEU   121     -19.767  15.319 -15.181  1.00 10.00      A   
ATOM    789  HN  LEU   121     -19.917  15.628 -14.260  1.00 10.00      A   
ATOM    790  CA  LEU   121     -20.588  15.866 -16.255  1.00 10.00      A   
ATOM    791  CB  LEU   121     -21.631  16.843 -15.704  1.00 10.00      A   
ATOM    792  CG  LEU   121     -22.792  16.231 -14.918  1.00 10.00      A   
ATOM    793  CD1 LEU   121     -23.728  17.322 -14.426  1.00 10.00      A   
ATOM    794  CD2 LEU   121     -23.547  15.219 -15.769  1.00 10.00      A   
ATOM    795  C   LEU   121     -19.720  16.564 -17.292  1.00 10.00      A   
ATOM    796  O   LEU   121     -19.984  16.486 -18.494  1.00 10.00      A   
ATOM    797  N   ARG   122     -18.676  17.241 -16.824  1.00 10.00      A   
ATOM    798  HN  ARG   122     -18.512  17.263 -15.859  1.00 10.00      A   
ATOM    799  CA  ARG   122     -17.764  17.941 -17.718  1.00 10.00      A   
ATOM    800  CB  ARG   122     -16.816  18.856 -16.940  1.00 10.00      A   
ATOM    801  CG  ARG   122     -15.863  19.641 -17.829  1.00 10.00      A   
ATOM    802  CD  ARG   122     -15.068  20.672 -17.043  1.00 10.00      A   
ATOM    803  NE  ARG   122     -14.226  20.063 -16.012  1.00 10.00      A   
ATOM    804  HE  ARG   122     -14.647  19.866 -15.150  1.00 10.00      A   
ATOM    805  CZ  ARG   122     -12.938  19.758 -16.181  1.00 10.00      A   
ATOM    806  NH1 ARG   122     -12.338  19.992 -17.344  1.00 10.00      A   
ATOM    807 HH11 ARG   122     -11.329  19.751 -17.477  1.00 10.00      A   
ATOM    808 HH12 ARG   122     -12.874  20.408 -18.139  1.00 10.00      A   
ATOM    809  NH2 ARG   122     -12.253  19.226 -15.177  1.00 10.00      A   
ATOM    810 HH21 ARG   122     -11.238  18.987 -15.296  1.00 10.00      A   
ATOM    811 HH22 ARG   122     -12.718  19.043 -14.262  1.00 10.00      A   
ATOM    812  C   ARG   122     -16.976  16.936 -18.552  1.00 10.00      A   
ATOM    813  O   ARG   122     -16.696  17.173 -19.727  1.00 10.00      A   
ATOM    814  N   ALA   123     -16.634  15.806 -17.938  1.00 10.00      A   
ATOM    815  HN  ALA   123     -16.884  15.674 -16.996  1.00 10.00      A   
ATOM    816  CA  ALA   123     -15.900  14.758 -18.631  1.00 10.00      A   
ATOM    817  CB  ALA   123     -15.498  13.653 -17.668  1.00 10.00      A   
ATOM    818  C   ALA   123     -16.749  14.199 -19.767  1.00 10.00      A   
ATOM    819  O   ALA   123     -16.231  13.853 -20.828  1.00 10.00      A   
ATOM    820  N   VAL   124     -18.058  14.133 -19.536  1.00 10.00      A   
ATOM    821  HN  VAL   124     -18.401  14.423 -18.662  1.00 10.00      A   
ATOM    822  CA  VAL   124     -18.996  13.637 -20.536  1.00 10.00      A   
ATOM    823  CB  VAL   124     -20.451  13.659 -20.012  1.00 10.00      A   
ATOM    824  CG1 VAL   124     -21.408  13.081 -21.044  1.00 10.00      A   
ATOM    825  CG2 VAL   124     -20.575  12.915 -18.695  1.00 10.00      A   
ATOM    826  C   VAL   124     -18.930  14.500 -21.788  1.00 10.00      A   
ATOM    827  O   VAL   124     -18.605  14.018 -22.869  1.00 10.00      A   
ATOM    828  N   ALA   125     -19.206  15.787 -21.612  1.00 10.00      A   
ATOM    829  HN  ALA   125     -19.419  16.105 -20.708  1.00 10.00      A   
ATOM    830  CA  ALA   125     -19.208  16.745 -22.713  1.00 10.00      A   
ATOM    831  CB  ALA   125     -19.587  18.129 -22.207  1.00 10.00      A   
ATOM    832  C   ALA   125     -17.867  16.793 -23.440  1.00 10.00      A   
ATOM    833  O   ALA   125     -17.823  16.886 -24.667  1.00 10.00      A   
ATOM    834  N   GLN   126     -16.780  16.721 -22.682  1.00 10.00      A   
ATOM    835  HN  GLN   126     -16.880  16.635 -21.709  1.00 10.00      A   
ATOM    836  CA  GLN   126     -15.442  16.773 -23.259  1.00 10.00      A   
ATOM    837  CB  GLN   126     -14.391  17.060 -22.182  1.00 10.00      A   
ATOM    838  CG  GLN   126     -14.332  18.522 -21.763  1.00 10.00      A   
ATOM    839  CD  GLN   126     -13.308  18.797 -20.674  1.00 10.00      A   
ATOM    840  OE1 GLN   126     -13.473  19.715 -19.872  1.00 10.00      A   
ATOM    841  NE2 GLN   126     -12.241  18.011 -20.639  1.00 10.00      A   
ATOM    842 HE21 GLN   126     -12.167  17.301 -21.306  1.00 10.00      A   
ATOM    843 HE22 GLN   126     -11.567  18.179 -19.946  1.00 10.00      A   
ATOM    844  C   GLN   126     -15.091  15.507 -24.041  1.00 10.00      A   
ATOM    845  O   GLN   126     -14.423  15.575 -25.073  1.00 10.00      A   
ATOM    846  N   ARG   127     -15.540  14.356 -23.556  1.00 10.00      A   
ATOM    847  HN  ARG   127     -16.077  14.357 -22.731  1.00 10.00      A   
ATOM    848  CA  ARG   127     -15.256  13.089 -24.223  1.00 10.00      A   
ATOM    849  CB  ARG   127     -15.240  11.926 -23.229  1.00 10.00      A   
ATOM    850  CG  ARG   127     -14.070  11.955 -22.255  1.00 10.00      A   
ATOM    851  CD  ARG   127     -12.889  11.145 -22.768  1.00 10.00      A   
ATOM    852  NE  ARG   127     -11.734  11.245 -21.875  1.00 10.00      A   
ATOM    853  HE  ARG   127     -11.158  12.044 -21.973  1.00 10.00      A   
ATOM    854  CZ  ARG   127     -11.405  10.324 -20.963  1.00 10.00      A   
ATOM    855  NH1 ARG   127     -12.140   9.224 -20.822  1.00 10.00      A   
ATOM    856 HH11 ARG   127     -11.879   8.505 -20.110  1.00 10.00      A   
ATOM    857 HH12 ARG   127     -12.976   9.068 -21.424  1.00 10.00      A   
ATOM    858  NH2 ARG   127     -10.347  10.509 -20.179  1.00 10.00      A   
ATOM    859 HH21 ARG   127      -9.758  11.378 -20.272  1.00 10.00      A   
ATOM    860 HH22 ARG   127     -10.092   9.792 -19.462  1.00 10.00      A   
ATOM    861  C   ARG   127     -16.235  12.815 -25.363  1.00 10.00      A   
ATOM    862  O   ARG   127     -15.821  12.602 -26.503  1.00 10.00      A   
ATOM    863  N   CYS   128     -17.526  12.831 -25.061  1.00 10.00      A   
ATOM    864  HN  CYS   128     -17.806  13.030 -24.138  1.00 10.00      A   
ATOM    865  CA  CYS   128     -18.547  12.580 -26.072  1.00 10.00      A   
ATOM    866  C   CYS   128     -19.348  13.848 -26.368  1.00 10.00      A   
ATOM    867  O   CYS   128     -20.228  14.236 -25.600  1.00 10.00      A   
ATOM    868  CB  CYS   128     -19.464  11.420 -25.657  1.00 10.00      A   
ATOM    869  SG  CYS   128     -19.951  11.420 -23.898  1.00 10.00      A   
ATOM    870  N   PRO   129     -19.035  14.519 -27.489  1.00 10.00      A   
ATOM    871  CA  PRO   129     -19.710  15.757 -27.893  1.00 10.00      A   
ATOM    872  CB  PRO   129     -18.797  16.313 -28.985  1.00 10.00      A   
ATOM    873  CG  PRO   129     -18.134  15.114 -29.568  1.00 10.00      A   
ATOM    874  CD  PRO   129     -17.986  14.125 -28.447  1.00 10.00      A   
ATOM    875  C   PRO   129     -21.105  15.509 -28.455  1.00 10.00      A   
ATOM    876  O   PRO   129     -21.938  16.415 -28.492  1.00 10.00      A   
ATOM    877  N   SER   130     -21.350  14.287 -28.901  1.00 10.00      A   
ATOM    878  HN  SER   130     -20.644  13.608 -28.844  1.00 10.00      A   
ATOM    879  CA  SER   130     -22.640  13.923 -29.460  1.00 10.00      A   
ATOM    880  CB  SER   130     -22.471  13.415 -30.894  1.00 10.00      A   
ATOM    881  OG  SER   130     -21.774  14.358 -31.693  1.00 10.00      A   
ATOM    882  HG  SER   130     -20.860  14.066 -31.807  1.00 10.00      A   
ATOM    883  C   SER   130     -23.311  12.855 -28.600  1.00 10.00      A   
ATOM    884  O   SER   130     -22.667  11.882 -28.201  1.00 10.00      A   
ATOM    885  N   PRO   131     -24.610  13.021 -28.298  1.00 10.00      A   
ATOM    886  CA  PRO   131     -25.398  14.171 -28.752  1.00 10.00      A   
ATOM    887  CB  PRO   131     -26.838  13.687 -28.577  1.00 10.00      A   
ATOM    888  CG  PRO   131     -26.776  12.722 -27.442  1.00 10.00      A   
ATOM    889  CD  PRO   131     -25.413  12.084 -27.491  1.00 10.00      A   
ATOM    890  C   PRO   131     -25.141  15.422 -27.905  1.00 10.00      A   
ATOM    891  O   PRO   131     -25.051  15.344 -26.679  1.00 10.00      A   
ATOM    892  N   PRO   132     -25.024  16.591 -28.559  1.00 10.00      A   
ATOM    893  CA  PRO   132     -24.766  17.869 -27.876  1.00 10.00      A   
ATOM    894  CB  PRO   132     -24.505  18.853 -29.029  1.00 10.00      A   
ATOM    895  CG  PRO   132     -24.315  18.003 -30.242  1.00 10.00      A   
ATOM    896  CD  PRO   132     -25.132  16.768 -30.011  1.00 10.00      A   
ATOM    897  C   PRO   132     -25.963  18.336 -27.052  1.00 10.00      A   
ATOM    898  O   PRO   132     -26.913  18.917 -27.588  1.00 10.00      A   
ATOM    899  N   ILE   134     -26.342  21.405 -23.093  1.00 10.00      A   
ATOM    900  HN  ILE   134     -25.746  21.044 -22.401  1.00 10.00      A   
ATOM    901  CA  ILE   134     -26.655  22.828 -23.091  1.00 10.00      A   
ATOM    902  CB  ILE   134     -28.175  23.077 -23.181  1.00 10.00      A   
ATOM    903  CG1 ILE   134     -28.784  22.273 -24.334  1.00 10.00      A   
ATOM    904  CG2 ILE   134     -28.471  24.563 -23.346  1.00 10.00      A   
ATOM    905  CD1 ILE   134     -28.260  22.657 -25.703  1.00 10.00      A   
ATOM    906  C   ILE   134     -26.102  23.498 -21.837  1.00 10.00      A   
ATOM    907  O   ILE   134     -25.098  24.208 -21.895  1.00 10.00      A   
ATOM    908  N   ASN   135     -26.758  23.271 -20.708  1.00 10.00      A   
ATOM    909  HN  ASN   135     -27.563  22.704 -20.722  1.00 10.00      A   
ATOM    910  CA  ASN   135     -26.319  23.850 -19.448  1.00 10.00      A   
ATOM    911  CB  ASN   135     -27.485  24.517 -18.713  1.00 10.00      A   
ATOM    912  CG  ASN   135     -27.672  25.965 -19.110  1.00 10.00      A   
ATOM    913  OD1 ASN   135     -26.734  26.626 -19.552  1.00 10.00      A   
ATOM    914  ND2 ASN   135     -28.881  26.477 -18.940  1.00 10.00      A   
ATOM    915 HD21 ASN   135     -29.584  25.898 -18.567  1.00 10.00      A   
ATOM    916 HD22 ASN   135     -29.027  27.408 -19.193  1.00 10.00      A   
ATOM    917  C   ASN   135     -25.681  22.795 -18.561  1.00 10.00      A   
ATOM    918  O   ASN   135     -26.127  21.645 -18.531  1.00 10.00      A   
ATOM    919  N   LEU   136     -24.638  23.188 -17.842  1.00 10.00      A   
ATOM    920  HN  LEU   136     -24.334  24.123 -17.909  1.00 10.00      A   
ATOM    921  CA  LEU   136     -23.936  22.279 -16.949  1.00 10.00      A   
ATOM    922  CB  LEU   136     -22.489  22.092 -17.417  1.00 10.00      A   
ATOM    923  CG  LEU   136     -21.878  20.708 -17.190  1.00 10.00      A   
ATOM    924  CD1 LEU   136     -22.575  19.669 -18.052  1.00 10.00      A   
ATOM    925  CD2 LEU   136     -20.385  20.728 -17.478  1.00 10.00      A   
ATOM    926  C   LEU   136     -23.967  22.828 -15.527  1.00 10.00      A   
ATOM    927  O   LEU   136     -23.268  23.791 -15.208  1.00 10.00      A   
ATOM    928  N   ILE   137     -24.788  22.224 -14.679  1.00 10.00      A   
ATOM    929  HN  ILE   137     -25.316  21.451 -14.987  1.00 10.00      A   
ATOM    930  CA  ILE   137     -24.921  22.671 -13.298  1.00 10.00      A   
ATOM    931  CB  ILE   137     -26.404  22.849 -12.896  1.00 10.00      A   
ATOM    932  CG1 ILE   137     -27.168  23.664 -13.950  1.00 10.00      A   
ATOM    933  CG2 ILE   137     -26.519  23.501 -11.524  1.00 10.00      A   
ATOM    934  CD1 ILE   137     -26.657  25.079 -14.137  1.00 10.00      A   
ATOM    935  C   ILE   137     -24.256  21.694 -12.332  1.00 10.00      A   
ATOM    936  O   ILE   137     -24.743  20.584 -12.125  1.00 10.00      A   
ATOM    937  N   SER   138     -23.137  22.108 -11.755  1.00 10.00      A   
ATOM    938  HN  SER   138     -22.786  23.004 -11.975  1.00 10.00      A   
ATOM    939  CA  SER   138     -22.414  21.281 -10.800  1.00 10.00      A   
ATOM    940  CB  SER   138     -20.922  21.285 -11.131  1.00 10.00      A   
ATOM    941  OG  SER   138     -20.708  21.004 -12.502  1.00 10.00      A   
ATOM    942  HG  SER   138     -21.532  21.132 -12.983  1.00 10.00      A   
ATOM    943  C   SER   138     -22.636  21.799  -9.383  1.00 10.00      A   
ATOM    944  O   SER   138     -22.227  22.911  -9.050  1.00 10.00      A   
ATOM    945  N   VAL   139     -23.289  20.998  -8.554  1.00 10.00      A   
ATOM    946  HN  VAL   139     -23.586  20.114  -8.872  1.00 10.00      A   
ATOM    947  CA  VAL   139     -23.569  21.387  -7.180  1.00 10.00      A   
ATOM    948  CB  VAL   139     -24.955  20.888  -6.718  1.00 10.00      A   
ATOM    949  CG1 VAL   139     -25.301  21.450  -5.346  1.00 10.00      A   
ATOM    950  CG2 VAL   139     -26.026  21.256  -7.733  1.00 10.00      A   
ATOM    951  C   VAL   139     -22.497  20.851  -6.237  1.00 10.00      A   
ATOM    952  O   VAL   139     -22.549  19.690  -5.822  1.00 10.00      A   
ATOM    953  N   GLY   140     -21.526  21.696  -5.916  1.00 10.00      A   
ATOM    954  HN  GLY   140     -21.535  22.602  -6.288  1.00 10.00      A   
ATOM    955  CA  GLY   140     -20.452  21.297  -5.024  1.00 10.00      A   
ATOM    956  C   GLY   140     -19.527  20.277  -5.657  1.00 10.00      A   
ATOM    957  O   GLY   140     -19.259  19.221  -5.076  1.00 10.00      A   
ATOM    958  N   GLY   141     -19.040  20.590  -6.849  1.00 10.00      A   
ATOM    959  HN  GLY   141     -19.267  21.456  -7.248  1.00 10.00      A   
ATOM    960  CA  GLY   141     -18.159  19.682  -7.551  1.00 10.00      A   
ATOM    961  C   GLY   141     -16.707  20.091  -7.460  1.00 10.00      A   
ATOM    962  O   GLY   141     -16.370  21.261  -7.655  1.00 10.00      A   
ATOM    963  N   GLN   142     -15.847  19.124  -7.172  1.00 10.00      A   
ATOM    964  HN  GLN   142     -16.185  18.210  -7.043  1.00 10.00      A   
ATOM    965  CA  GLN   142     -14.416  19.370  -7.059  1.00 10.00      A   
ATOM    966  CB  GLN   142     -13.720  18.217  -6.328  1.00 10.00      A   
ATOM    967  CG  GLN   142     -14.242  17.956  -4.921  1.00 10.00      A   
ATOM    968  CD  GLN   142     -15.566  17.214  -4.908  1.00 10.00      A   
ATOM    969  OE1 GLN   142     -15.871  16.440  -5.819  1.00 10.00      A   
ATOM    970  NE2 GLN   142     -16.365  17.451  -3.880  1.00 10.00      A   
ATOM    971 HE21 GLN   142     -16.064  18.084  -3.196  1.00 10.00      A   
ATOM    972 HE22 GLN   142     -17.225  16.987  -3.847  1.00 10.00      A   
ATOM    973  C   GLN   142     -13.821  19.550  -8.448  1.00 10.00      A   
ATOM    974  O   GLN   142     -13.415  18.587  -9.099  1.00 10.00      A   
ATOM    975  N   HIS   143     -13.776  20.793  -8.897  1.00 10.00      A   
ATOM    976  HN  HIS   143     -14.089  21.521  -8.312  1.00 10.00      A   
ATOM    977  CA  HIS   143     -13.272  21.112 -10.226  1.00 10.00      A   
ATOM    978  CB  HIS   143     -13.830  22.452 -10.721  1.00 10.00      A   
ATOM    979  CG  HIS   143     -15.319  22.595 -10.578  1.00 10.00      A   
ATOM    980  ND1 HIS   143     -16.222  21.677 -11.079  1.00 10.00      A   
ATOM    981  HD1 HIS   143     -15.999  20.862 -11.572  1.00 10.00      A   
ATOM    982  CD2 HIS   143     -16.060  23.549  -9.966  1.00 10.00      A   
ATOM    983  CE1 HIS   143     -17.450  22.065 -10.778  1.00 10.00      A   
ATOM    984  NE2 HIS   143     -17.379  23.193 -10.104  1.00 10.00      A   
ATOM    985  HE2 HIS   143     -18.150  23.690  -9.740  1.00 10.00      A   
ATOM    986  C   HIS   143     -11.748  21.095 -10.296  1.00 10.00      A   
ATOM    987  O   HIS   143     -11.175  20.904 -11.370  1.00 10.00      A   
ATOM    988  N   GLN   144     -11.092  21.277  -9.159  1.00 10.00      A   
ATOM    989  HN  GLN   144     -11.594  21.411  -8.322  1.00 10.00      A   
ATOM    990  CA  GLN   144      -9.635  21.280  -9.129  1.00 10.00      A   
ATOM    991  CB  GLN   144      -9.100  22.563  -8.497  1.00 10.00      A   
ATOM    992  CG  GLN   144      -8.569  23.575  -9.501  1.00 10.00      A   
ATOM    993  CD  GLN   144      -7.429  23.027 -10.340  1.00 10.00      A   
ATOM    994  OE1 GLN   144      -6.705  22.128  -9.916  1.00 10.00      A   
ATOM    995  NE2 GLN   144      -7.254  23.573 -11.534  1.00 10.00      A   
ATOM    996 HE21 GLN   144      -7.866  24.294 -11.808  1.00 10.00      A   
ATOM    997 HE22 GLN   144      -6.520  23.245 -12.091  1.00 10.00      A   
ATOM    998  C   GLN   144      -9.078  20.050  -8.420  1.00 10.00      A   
ATOM    999  O   GLN   144      -7.861  19.888  -8.293  1.00 10.00      A   
ATOM   1000  N   GLY   145      -9.971  19.183  -7.965  1.00 10.00      A   
ATOM   1001  HN  GLY   145     -10.923  19.366  -8.090  1.00 10.00      A   
ATOM   1002  CA  GLY   145      -9.552  17.975  -7.284  1.00 10.00      A   
ATOM   1003  C   GLY   145      -9.652  18.090  -5.778  1.00 10.00      A   
ATOM   1004  O   GLY   145     -10.163  19.088  -5.260  1.00 10.00      A   
ATOM   1005  N   VAL   146      -9.169  17.072  -5.075  1.00 10.00      A   
ATOM   1006  HN  VAL   146      -8.775  16.308  -5.550  1.00 10.00      A   
ATOM   1007  CA  VAL   146      -9.207  17.054  -3.618  1.00 10.00      A   
ATOM   1008  CB  VAL   146     -10.138  15.942  -3.081  1.00 10.00      A   
ATOM   1009  CG1 VAL   146     -11.575  16.173  -3.514  1.00 10.00      A   
ATOM   1010  CG2 VAL   146      -9.654  14.567  -3.522  1.00 10.00      A   
ATOM   1011  C   VAL   146      -7.821  16.835  -3.026  1.00 10.00      A   
ATOM   1012  O   VAL   146      -6.925  16.313  -3.693  1.00 10.00      A   
ATOM   1013  N   PHE   147      -7.653  17.253  -1.779  1.00 10.00      A   
ATOM   1014  HN  PHE   147      -8.394  17.716  -1.328  1.00 10.00      A   
ATOM   1015  CA  PHE   147      -6.397  17.078  -1.065  1.00 10.00      A   
ATOM   1016  CB  PHE   147      -5.486  18.302  -1.229  1.00 10.00      A   
ATOM   1017  CG  PHE   147      -4.077  18.067  -0.756  1.00 10.00      A   
ATOM   1018  CD1 PHE   147      -3.318  17.039  -1.292  1.00 10.00      A   
ATOM   1019  CD2 PHE   147      -3.519  18.858   0.236  1.00 10.00      A   
ATOM   1020  CE1 PHE   147      -2.030  16.804  -0.851  1.00 10.00      A   
ATOM   1021  CE2 PHE   147      -2.230  18.630   0.680  1.00 10.00      A   
ATOM   1022  CZ  PHE   147      -1.484  17.600   0.137  1.00 10.00      A   
ATOM   1023  C   PHE   147      -6.676  16.799   0.411  1.00 10.00      A   
ATOM   1024  O   PHE   147      -5.817  16.978   1.276  1.00 10.00      A   
ATOM   1025  N   GLY   148      -7.888  16.350   0.697  1.00 10.00      A   
ATOM   1026  HN  GLY   148      -8.536  16.208  -0.026  1.00 10.00      A   
ATOM   1027  CA  GLY   148      -8.259  16.059   2.063  1.00 10.00      A   
ATOM   1028  C   GLY   148      -9.581  15.334   2.145  1.00 10.00      A   
ATOM   1029  O   GLY   148     -10.541  15.713   1.477  1.00 10.00      A   
ATOM   1030  N   LEU   149      -9.624  14.282   2.948  1.00 10.00      A   
ATOM   1031  HN  LEU   149      -8.812  14.014   3.431  1.00 10.00      A   
ATOM   1032  CA  LEU   149     -10.839  13.501   3.125  1.00 10.00      A   
ATOM   1033  CB  LEU   149     -10.745  12.195   2.326  1.00 10.00      A   
ATOM   1034  CG  LEU   149     -12.025  11.365   2.218  1.00 10.00      A   
ATOM   1035  CD1 LEU   149     -13.094  12.122   1.443  1.00 10.00      A   
ATOM   1036  CD2 LEU   149     -11.738  10.021   1.567  1.00 10.00      A   
ATOM   1037  C   LEU   149     -11.070  13.205   4.609  1.00 10.00      A   
ATOM   1038  O   LEU   149     -10.953  12.063   5.050  1.00 10.00      A   
ATOM   1039  N   PRO   150     -11.377  14.242   5.408  1.00 10.00      A   
ATOM   1040  CA  PRO   150     -11.615  14.088   6.848  1.00 10.00      A   
ATOM   1041  CB  PRO   150     -11.741  15.534   7.357  1.00 10.00      A   
ATOM   1042  CG  PRO   150     -11.209  16.386   6.251  1.00 10.00      A   
ATOM   1043  CD  PRO   150     -11.508  15.643   4.984  1.00 10.00      A   
ATOM   1044  C   PRO   150     -12.897  13.305   7.141  1.00 10.00      A   
ATOM   1045  O   PRO   150     -12.868  12.271   7.814  1.00 10.00      A   
ATOM   1046  N   ARG   151     -14.015  13.795   6.624  1.00 10.00      A   
ATOM   1047  HN  ARG   151     -13.973  14.607   6.075  1.00 10.00      A   
ATOM   1048  CA  ARG   151     -15.300  13.146   6.832  1.00 10.00      A   
ATOM   1049  CB  ARG   151     -16.159  13.911   7.847  1.00 10.00      A   
ATOM   1050  CG  ARG   151     -16.403  15.372   7.503  1.00 10.00      A   
ATOM   1051  CD  ARG   151     -17.518  15.964   8.352  1.00 10.00      A   
ATOM   1052  NE  ARG   151     -18.820  15.376   8.036  1.00 10.00      A   
ATOM   1053  HE  ARG   151     -18.954  14.427   8.265  1.00 10.00      A   
ATOM   1054  CZ  ARG   151     -19.820  16.044   7.458  1.00 10.00      A   
ATOM   1055  NH1 ARG   151     -19.675  17.326   7.137  1.00 10.00      A   
ATOM   1056 HH11 ARG   151     -20.461  17.845   6.688  1.00 10.00      A   
ATOM   1057 HH12 ARG   151     -18.776  17.822   7.329  1.00 10.00      A   
ATOM   1058  NH2 ARG   151     -20.969  15.427   7.202  1.00 10.00      A   
ATOM   1059 HH21 ARG   151     -21.754  15.944   6.748  1.00 10.00      A   
ATOM   1060 HH22 ARG   151     -21.091  14.421   7.450  1.00 10.00      A   
ATOM   1061  C   ARG   151     -16.052  12.971   5.520  1.00 10.00      A   
ATOM   1062  O   ARG   151     -15.970  13.813   4.620  1.00 10.00      A   
ATOM   1063  N   CYS   152     -16.759  11.862   5.410  1.00 10.00      A   
ATOM   1064  HN  CYS   152     -16.751  11.217   6.148  1.00 10.00      A   
ATOM   1065  CA  CYS   152     -17.541  11.565   4.223  1.00 10.00      A   
ATOM   1066  C   CYS   152     -19.019  11.861   4.480  1.00 10.00      A   
ATOM   1067  O   CYS   152     -19.464  11.851   5.633  1.00 10.00      A   
ATOM   1068  CB  CYS   152     -17.341  10.103   3.805  1.00 10.00      A   
ATOM   1069  SG  CYS   152     -15.835   9.796   2.815  1.00 10.00      A   
ATOM   1070  N   PRO   153     -19.791  12.160   3.419  1.00 10.00      A   
ATOM   1071  CA  PRO   153     -21.223  12.464   3.538  1.00 10.00      A   
ATOM   1072  CB  PRO   153     -21.633  12.847   2.110  1.00 10.00      A   
ATOM   1073  CG  PRO   153     -20.607  12.213   1.236  1.00 10.00      A   
ATOM   1074  CD  PRO   153     -19.328  12.229   2.021  1.00 10.00      A   
ATOM   1075  C   PRO   153     -22.034  11.262   4.018  1.00 10.00      A   
ATOM   1076  O   PRO   153     -21.683  10.112   3.745  1.00 10.00      A   
ATOM   1077  N   GLY   154     -23.112  11.536   4.742  1.00 10.00      A   
ATOM   1078  HN  GLY   154     -23.332  12.472   4.942  1.00 10.00      A   
ATOM   1079  CA  GLY   154     -23.955  10.473   5.251  1.00 10.00      A   
ATOM   1080  C   GLY   154     -23.325   9.787   6.444  1.00 10.00      A   
ATOM   1081  O   GLY   154     -22.463  10.364   7.112  1.00 10.00      A   
ATOM   1082  N   GLU   155     -23.751   8.563   6.722  1.00 10.00      A   
ATOM   1083  HN  GLU   155     -24.456   8.160   6.168  1.00 10.00      A   
ATOM   1084  CA  GLU   155     -23.202   7.806   7.840  1.00 10.00      A   
ATOM   1085  CB  GLU   155     -24.241   6.852   8.430  1.00 10.00      A   
ATOM   1086  CG  GLU   155     -25.415   7.544   9.107  1.00 10.00      A   
ATOM   1087  CD  GLU   155     -24.984   8.656  10.040  1.00 10.00      A   
ATOM   1088  OE1 GLU   155     -25.532   9.777   9.927  1.00 10.00      A   
ATOM   1089  OE2 GLU   155     -24.096   8.422  10.888  1.00 10.00      A   
ATOM   1090  C   GLU   155     -21.950   7.046   7.413  1.00 10.00      A   
ATOM   1091  O   GLU   155     -21.271   6.436   8.243  1.00 10.00      A   
ATOM   1092  N   SER   156     -21.658   7.098   6.113  1.00 10.00      A   
ATOM   1093  HN  SER   156     -22.250   7.596   5.515  1.00 10.00      A   
ATOM   1094  CA  SER   156     -20.490   6.445   5.543  1.00 10.00      A   
ATOM   1095  CB  SER   156     -20.483   6.637   4.025  1.00 10.00      A   
ATOM   1096  OG  SER   156     -21.606   6.008   3.435  1.00 10.00      A   
ATOM   1097  HG  SER   156     -21.402   5.061   3.308  1.00 10.00      A   
ATOM   1098  C   SER   156     -19.213   7.012   6.153  1.00 10.00      A   
ATOM   1099  O   SER   156     -18.715   8.057   5.734  1.00 10.00      A   
ATOM   1100  N   SER   157     -18.699   6.329   7.157  1.00 10.00      A   
ATOM   1101  HN  SER   157     -19.148   5.510   7.453  1.00 10.00      A   
ATOM   1102  CA  SER   157     -17.500   6.772   7.839  1.00 10.00      A   
ATOM   1103  CB  SER   157     -17.856   7.156   9.274  1.00 10.00      A   
ATOM   1104  OG  SER   157     -18.897   6.321   9.764  1.00 10.00      A   
ATOM   1105  HG  SER   157     -19.715   6.505   9.275  1.00 10.00      A   
ATOM   1106  C   SER   157     -16.427   5.691   7.834  1.00 10.00      A   
ATOM   1107  O   SER   157     -15.241   5.981   7.696  1.00 10.00      A   
ATOM   1108  N   HIS   158     -16.853   4.442   7.954  1.00 10.00      A   
ATOM   1109  HN  HIS   158     -17.815   4.268   8.011  1.00 10.00      A   
ATOM   1110  CA  HIS   158     -15.921   3.323   7.991  1.00 10.00      A   
ATOM   1111  CB  HIS   158     -16.607   2.041   8.463  1.00 10.00      A   
ATOM   1112  CG  HIS   158     -17.018   2.101   9.905  1.00 10.00      A   
ATOM   1113  ND1 HIS   158     -16.163   1.796  10.946  1.00 10.00      A   
ATOM   1114  HD1 HIS   158     -15.231   1.502  10.856  1.00 10.00      A   
ATOM   1115  CD2 HIS   158     -18.190   2.472  10.482  1.00 10.00      A   
ATOM   1116  CE1 HIS   158     -16.789   1.979  12.093  1.00 10.00      A   
ATOM   1117  NE2 HIS   158     -18.015   2.387  11.840  1.00 10.00      A   
ATOM   1118  HE2 HIS   158     -18.699   2.591  12.521  1.00 10.00      A   
ATOM   1119  C   HIS   158     -15.195   3.139   6.662  1.00 10.00      A   
ATOM   1120  O   HIS   158     -14.018   2.783   6.639  1.00 10.00      A   
ATOM   1121  N   ILE   159     -15.891   3.396   5.558  1.00 10.00      A   
ATOM   1122  HN  ILE   159     -16.840   3.648   5.627  1.00 10.00      A   
ATOM   1123  CA  ILE   159     -15.273   3.287   4.243  1.00 10.00      A   
ATOM   1124  CB  ILE   159     -16.326   3.223   3.109  1.00 10.00      A   
ATOM   1125  CG1 ILE   159     -15.717   2.626   1.838  1.00 10.00      A   
ATOM   1126  CG2 ILE   159     -16.926   4.594   2.819  1.00 10.00      A   
ATOM   1127  CD1 ILE   159     -16.729   2.341   0.751  1.00 10.00      A   
ATOM   1128  C   ILE   159     -14.325   4.467   4.017  1.00 10.00      A   
ATOM   1129  O   ILE   159     -13.298   4.343   3.353  1.00 10.00      A   
ATOM   1130  N   CYS   160     -14.670   5.599   4.618  1.00 10.00      A   
ATOM   1131  HN  CYS   160     -15.480   5.614   5.166  1.00 10.00      A   
ATOM   1132  CA  CYS   160     -13.885   6.818   4.492  1.00 10.00      A   
ATOM   1133  C   CYS   160     -12.577   6.708   5.273  1.00 10.00      A   
ATOM   1134  O   CYS   160     -11.533   7.191   4.832  1.00 10.00      A   
ATOM   1135  CB  CYS   160     -14.706   8.009   5.004  1.00 10.00      A   
ATOM   1136  SG  CYS   160     -14.350   9.600   4.190  1.00 10.00      A   
ATOM   1137  N   ASP   161     -12.646   6.043   6.423  1.00 10.00      A   
ATOM   1138  HN  ASP   161     -13.509   5.665   6.698  1.00 10.00      A   
ATOM   1139  CA  ASP   161     -11.491   5.865   7.301  1.00 10.00      A   
ATOM   1140  CB  ASP   161     -11.906   5.080   8.549  1.00 10.00      A   
ATOM   1141  CG  ASP   161     -11.243   5.584   9.817  1.00 10.00      A   
ATOM   1142  OD1 ASP   161     -11.725   6.590  10.391  1.00 10.00      A   
ATOM   1143  OD2 ASP   161     -10.248   4.979  10.255  1.00 10.00      A   
ATOM   1144  C   ASP   161     -10.332   5.159   6.594  1.00 10.00      A   
ATOM   1145  O   ASP   161      -9.172   5.556   6.729  1.00 10.00      A   
ATOM   1146  N   PHE   162     -10.647   4.118   5.834  1.00 10.00      A   
ATOM   1147  HN  PHE   162     -11.587   3.848   5.760  1.00 10.00      A   
ATOM   1148  CA  PHE   162      -9.629   3.361   5.115  1.00 10.00      A   
ATOM   1149  CB  PHE   162     -10.211   2.048   4.577  1.00 10.00      A   
ATOM   1150  CG  PHE   162      -9.243   1.199   3.786  1.00 10.00      A   
ATOM   1151  CD1 PHE   162      -8.310   0.397   4.425  1.00 10.00      A   
ATOM   1152  CD2 PHE   162      -9.281   1.191   2.400  1.00 10.00      A   
ATOM   1153  CE1 PHE   162      -7.438  -0.395   3.697  1.00 10.00      A   
ATOM   1154  CE2 PHE   162      -8.411   0.404   1.666  1.00 10.00      A   
ATOM   1155  CZ  PHE   162      -7.486  -0.393   2.313  1.00 10.00      A   
ATOM   1156  C   PHE   162      -9.017   4.176   3.978  1.00 10.00      A   
ATOM   1157  O   PHE   162      -7.804   4.397   3.948  1.00 10.00      A   
ATOM   1158  N   ILE   163      -9.871   4.646   3.075  1.00 10.00      A   
ATOM   1159  HN  ILE   163     -10.831   4.477   3.197  1.00 10.00      A   
ATOM   1160  CA  ILE   163      -9.435   5.410   1.907  1.00 10.00      A   
ATOM   1161  CB  ILE   163     -10.638   5.856   1.044  1.00 10.00      A   
ATOM   1162  CG1 ILE   163     -11.567   4.670   0.736  1.00 10.00      A   
ATOM   1163  CG2 ILE   163     -10.173   6.526  -0.242  1.00 10.00      A   
ATOM   1164  CD1 ILE   163     -10.894   3.506   0.036  1.00 10.00      A   
ATOM   1165  C   ILE   163      -8.589   6.629   2.282  1.00 10.00      A   
ATOM   1166  O   ILE   163      -7.615   6.949   1.594  1.00 10.00      A   
ATOM   1167  N   ARG   164      -8.952   7.292   3.378  1.00 10.00      A   
ATOM   1168  HN  ARG   164      -9.732   6.979   3.889  1.00 10.00      A   
ATOM   1169  CA  ARG   164      -8.234   8.479   3.838  1.00 10.00      A   
ATOM   1170  CB  ARG   164      -8.816   8.993   5.155  1.00 10.00      A   
ATOM   1171  CG  ARG   164      -8.154  10.260   5.680  1.00 10.00      A   
ATOM   1172  CD  ARG   164      -8.859  10.780   6.923  1.00 10.00      A   
ATOM   1173  NE  ARG   164      -8.835   9.810   8.017  1.00 10.00      A   
ATOM   1174  HE  ARG   164      -7.965   9.629   8.437  1.00 10.00      A   
ATOM   1175  CZ  ARG   164      -9.914   9.181   8.482  1.00 10.00      A   
ATOM   1176  NH1 ARG   164     -11.108   9.423   7.952  1.00 10.00      A   
ATOM   1177 HH11 ARG   164     -11.208  10.105   7.169  1.00 10.00      A   
ATOM   1178 HH12 ARG   164     -11.954   8.933   8.318  1.00 10.00      A   
ATOM   1179  NH2 ARG   164      -9.794   8.308   9.475  1.00 10.00      A   
ATOM   1180 HH21 ARG   164     -10.639   7.806   9.847  1.00 10.00      A   
ATOM   1181 HH22 ARG   164      -8.856   8.111   9.892  1.00 10.00      A   
ATOM   1182  C   ARG   164      -6.730   8.235   3.979  1.00 10.00      A   
ATOM   1183  O   ARG   164      -5.920   8.975   3.417  1.00 10.00      A   
ATOM   1184  N   LYS   165      -6.354   7.193   4.710  1.00 10.00      A   
ATOM   1185  HN  LYS   165      -7.036   6.615   5.116  1.00 10.00      A   
ATOM   1186  CA  LYS   165      -4.940   6.896   4.905  1.00 10.00      A   
ATOM   1187  CB  LYS   165      -4.665   6.157   6.218  1.00 10.00      A   
ATOM   1188  CG  LYS   165      -5.101   6.931   7.452  1.00 10.00      A   
ATOM   1189  CD  LYS   165      -4.584   6.286   8.725  1.00 10.00      A   
ATOM   1190  CE  LYS   165      -4.929   7.126   9.943  1.00 10.00      A   
ATOM   1191  NZ  LYS   165      -4.398   8.510   9.830  1.00 10.00      A   
ATOM   1192  HZ1 LYS   165      -3.523   8.608  10.386  1.00 10.00      A   
ATOM   1193  HZ2 LYS   165      -5.097   9.195  10.188  1.00 10.00      A   
ATOM   1194  HZ3 LYS   165      -4.193   8.738   8.837  1.00 10.00      A   
ATOM   1195  C   LYS   165      -4.321   6.196   3.694  1.00 10.00      A   
ATOM   1196  O   LYS   165      -3.112   6.271   3.488  1.00 10.00      A   
ATOM   1197  N   THR   166      -5.149   5.522   2.894  1.00 10.00      A   
ATOM   1198  HN  THR   166      -6.101   5.466   3.123  1.00 10.00      A   
ATOM   1199  CA  THR   166      -4.665   4.859   1.683  1.00 10.00      A   
ATOM   1200  CB  THR   166      -5.795   4.074   0.966  1.00 10.00      A   
ATOM   1201  OG1 THR   166      -6.181   2.935   1.747  1.00 10.00      A   
ATOM   1202  HG1 THR   166      -5.415   2.360   1.873  1.00 10.00      A   
ATOM   1203  CG2 THR   166      -5.354   3.602  -0.412  1.00 10.00      A   
ATOM   1204  C   THR   166      -4.097   5.916   0.728  1.00 10.00      A   
ATOM   1205  O   THR   166      -3.000   5.767   0.180  1.00 10.00      A   
ATOM   1206  N   LEU   167      -4.839   7.010   0.573  1.00 10.00      A   
ATOM   1207  HN  LEU   167      -5.692   7.080   1.058  1.00 10.00      A   
ATOM   1208  CA  LEU   167      -4.428   8.103  -0.299  1.00 10.00      A   
ATOM   1209  CB  LEU   167      -5.619   9.008  -0.621  1.00 10.00      A   
ATOM   1210  CG  LEU   167      -6.767   8.359  -1.397  1.00 10.00      A   
ATOM   1211  CD1 LEU   167      -7.850   9.381  -1.699  1.00 10.00      A   
ATOM   1212  CD2 LEU   167      -6.258   7.723  -2.681  1.00 10.00      A   
ATOM   1213  C   LEU   167      -3.300   8.914   0.332  1.00 10.00      A   
ATOM   1214  O   LEU   167      -2.626   9.691  -0.341  1.00 10.00      A   
ATOM   1215  N   ASN   168      -3.086   8.716   1.624  1.00 10.00      A   
ATOM   1216  HN  ASN   168      -3.643   8.071   2.109  1.00 10.00      A   
ATOM   1217  CA  ASN   168      -2.036   9.427   2.339  1.00 10.00      A   
ATOM   1218  CB  ASN   168      -2.485   9.803   3.753  1.00 10.00      A   
ATOM   1219  CG  ASN   168      -3.086  11.194   3.824  1.00 10.00      A   
ATOM   1220  OD1 ASN   168      -2.379  12.180   4.030  1.00 10.00      A   
ATOM   1221  ND2 ASN   168      -4.397  11.281   3.674  1.00 10.00      A   
ATOM   1222 HD21 ASN   168      -4.906  10.448   3.532  1.00 10.00      A   
ATOM   1223 HD22 ASN   168      -4.811  12.169   3.703  1.00 10.00      A   
ATOM   1224  C   ASN   168      -0.764   8.595   2.389  1.00 10.00      A   
ATOM   1225  O   ASN   168       0.185   8.933   3.093  1.00 10.00      A   
ATOM   1226  N   ALA   169      -0.763   7.497   1.645  1.00 10.00      A   
ATOM   1227  HN  ALA   169      -1.562   7.277   1.122  1.00 10.00      A   
ATOM   1228  CA  ALA   169       0.390   6.610   1.584  1.00 10.00      A   
ATOM   1229  CB  ALA   169       0.091   5.295   2.289  1.00 10.00      A   
ATOM   1230  C   ALA   169       0.785   6.363   0.134  1.00 10.00      A   
ATOM   1231  O   ALA   169       1.953   6.476  -0.233  1.00 10.00      A   
ATOM   1232  N   GLY   170      -0.201   6.036  -0.689  1.00 10.00      A   
ATOM   1233  HN  GLY   170      -1.116   5.957  -0.339  1.00 10.00      A   
ATOM   1234  CA  GLY   170       0.055   5.782  -2.091  1.00 10.00      A   
ATOM   1235  C   GLY   170      -1.078   6.266  -2.971  1.00 10.00      A   
ATOM   1236  O   GLY   170      -1.750   5.466  -3.622  1.00 10.00      A   
ATOM   1237  N   ALA   171      -1.294   7.578  -2.986  1.00 10.00      A   
ATOM   1238  HN  ALA   171      -0.729   8.160  -2.435  1.00 10.00      A   
ATOM   1239  CA  ALA   171      -2.355   8.177  -3.791  1.00 10.00      A   
ATOM   1240  CB  ALA   171      -2.466   9.664  -3.494  1.00 10.00      A   
ATOM   1241  C   ALA   171      -2.103   7.957  -5.279  1.00 10.00      A   
ATOM   1242  O   ALA   171      -2.997   7.557  -6.021  1.00 10.00      A   
ATOM   1243  N   TYR   172      -0.873   8.204  -5.704  1.00 10.00      A   
ATOM   1244  HN  TYR   172      -0.200   8.506  -5.062  1.00 10.00      A   
ATOM   1245  CA  TYR   172      -0.499   8.040  -7.102  1.00 10.00      A   
ATOM   1246  CB  TYR   172       0.476   9.141  -7.526  1.00 10.00      A   
ATOM   1247  CG  TYR   172      -0.063  10.548  -7.396  1.00 10.00      A   
ATOM   1248  CD1 TYR   172      -1.153  10.971  -8.146  1.00 10.00      A   
ATOM   1249  CD2 TYR   172       0.534  11.458  -6.535  1.00 10.00      A   
ATOM   1250  CE1 TYR   172      -1.635  12.261  -8.041  1.00 10.00      A   
ATOM   1251  CE2 TYR   172       0.057  12.749  -6.420  1.00 10.00      A   
ATOM   1252  CZ  TYR   172      -1.024  13.146  -7.177  1.00 10.00      A   
ATOM   1253  OH  TYR   172      -1.491  14.437  -7.072  1.00 10.00      A   
ATOM   1254  HH  TYR   172      -0.745  15.044  -7.072  1.00 10.00      A   
ATOM   1255  C   TYR   172       0.133   6.673  -7.348  1.00 10.00      A   
ATOM   1256  O   TYR   172       1.053   6.544  -8.153  1.00 10.00      A   
ATOM   1257  N   SER   173      -0.359   5.654  -6.655  1.00 10.00      A   
ATOM   1258  HN  SER   173      -1.103   5.809  -6.038  1.00 10.00      A   
ATOM   1259  CA  SER   173       0.169   4.307  -6.814  1.00 10.00      A   
ATOM   1260  CB  SER   173      -0.118   3.460  -5.574  1.00 10.00      A   
ATOM   1261  OG  SER   173      -1.508   3.385  -5.323  1.00 10.00      A   
ATOM   1262  HG  SER   173      -1.744   4.026  -4.634  1.00 10.00      A   
ATOM   1263  C   SER   173      -0.414   3.647  -8.058  1.00 10.00      A   
ATOM   1264  O   SER   173      -1.424   4.102  -8.597  1.00 10.00      A   
ATOM   1265  N   LYS   174       0.204   2.561  -8.494  1.00 10.00      A   
ATOM   1266  HN  LYS   174       0.976   2.211  -7.995  1.00 10.00      A   
ATOM   1267  CA  LYS   174      -0.245   1.858  -9.684  1.00 10.00      A   
ATOM   1268  CB  LYS   174       0.946   1.243 -10.420  1.00 10.00      A   
ATOM   1269  CG  LYS   174       1.874   2.269 -11.051  1.00 10.00      A   
ATOM   1270  CD  LYS   174       2.647   1.679 -12.220  1.00 10.00      A   
ATOM   1271  CE  LYS   174       3.615   2.692 -12.810  1.00 10.00      A   
ATOM   1272  NZ  LYS   174       4.143   2.266 -14.134  1.00 10.00      A   
ATOM   1273  HZ1 LYS   174       4.658   1.366 -14.044  1.00 10.00      A   
ATOM   1274  HZ2 LYS   174       4.796   2.985 -14.506  1.00 10.00      A   
ATOM   1275  HZ3 LYS   174       3.363   2.142 -14.812  1.00 10.00      A   
ATOM   1276  C   LYS   174      -1.293   0.796  -9.356  1.00 10.00      A   
ATOM   1277  O   LYS   174      -1.758   0.078 -10.239  1.00 10.00      A   
ATOM   1278  N   VAL   175      -1.663   0.702  -8.082  1.00 10.00      A   
ATOM   1279  HN  VAL   175      -1.255   1.300  -7.423  1.00 10.00      A   
ATOM   1280  CA  VAL   175      -2.661  -0.272  -7.643  1.00 10.00      A   
ATOM   1281  CB  VAL   175      -2.157  -1.155  -6.481  1.00 10.00      A   
ATOM   1282  CG1 VAL   175      -1.150  -2.176  -6.982  1.00 10.00      A   
ATOM   1283  CG2 VAL   175      -1.559  -0.305  -5.370  1.00 10.00      A   
ATOM   1284  C   VAL   175      -3.964   0.410  -7.234  1.00 10.00      A   
ATOM   1285  O   VAL   175      -5.036  -0.196  -7.285  1.00 10.00      A   
ATOM   1286  N   VAL   176      -3.866   1.667  -6.819  1.00 10.00      A   
ATOM   1287  HN  VAL   176      -2.984   2.090  -6.778  1.00 10.00      A   
ATOM   1288  CA  VAL   176      -5.039   2.427  -6.411  1.00 10.00      A   
ATOM   1289  CB  VAL   176      -4.705   3.425  -5.281  1.00 10.00      A   
ATOM   1290  CG1 VAL   176      -5.879   4.346  -4.999  1.00 10.00      A   
ATOM   1291  CG2 VAL   176      -4.317   2.673  -4.018  1.00 10.00      A   
ATOM   1292  C   VAL   176      -5.650   3.151  -7.608  1.00 10.00      A   
ATOM   1293  O   VAL   176      -6.874   3.180  -7.773  1.00 10.00      A   
ATOM   1294  N   GLN   177      -4.790   3.711  -8.455  1.00 10.00      A   
ATOM   1295  HN  GLN   177      -3.831   3.640  -8.275  1.00 10.00      A   
ATOM   1296  CA  GLN   177      -5.231   4.426  -9.650  1.00 10.00      A   
ATOM   1297  CB  GLN   177      -4.075   5.250 -10.234  1.00 10.00      A   
ATOM   1298  CG  GLN   177      -3.574   6.370  -9.336  1.00 10.00      A   
ATOM   1299  CD  GLN   177      -4.459   7.596  -9.386  1.00 10.00      A   
ATOM   1300  OE1 GLN   177      -5.097   7.884 -10.399  1.00 10.00      A   
ATOM   1301  NE2 GLN   177      -4.502   8.329  -8.290  1.00 10.00      A   
ATOM   1302 HE21 GLN   177      -3.968   8.041  -7.516  1.00 10.00      A   
ATOM   1303 HE22 GLN   177      -5.068   9.131  -8.293  1.00 10.00      A   
ATOM   1304  C   GLN   177      -5.736   3.438 -10.702  1.00 10.00      A   
ATOM   1305  O   GLN   177      -5.088   3.220 -11.724  1.00 10.00      A   
ATOM   1306  N   GLU   178      -6.886   2.835 -10.435  1.00 10.00      A   
ATOM   1307  HN  GLU   178      -7.349   3.053  -9.597  1.00 10.00      A   
ATOM   1308  CA  GLU   178      -7.477   1.866 -11.346  1.00 10.00      A   
ATOM   1309  CB  GLU   178      -6.618   0.589 -11.394  1.00 10.00      A   
ATOM   1310  CG  GLU   178      -7.110  -0.487 -12.356  1.00 10.00      A   
ATOM   1311  CD  GLU   178      -6.985  -0.098 -13.817  1.00 10.00      A   
ATOM   1312  OE1 GLU   178      -5.846   0.097 -14.293  1.00 10.00      A   
ATOM   1313  OE2 GLU   178      -8.027  -0.011 -14.502  1.00 10.00      A   
ATOM   1314  C   GLU   178      -8.908   1.527 -10.930  1.00 10.00      A   
ATOM   1315  O   GLU   178      -9.768   1.305 -11.776  1.00 10.00      A   
ATOM   1316  N   ARG   179      -9.169   1.486  -9.625  1.00 10.00      A   
ATOM   1317  HN  ARG   179      -8.457   1.689  -8.981  1.00 10.00      A   
ATOM   1318  CA  ARG   179     -10.509   1.155  -9.139  1.00 10.00      A   
ATOM   1319  CB  ARG   179     -10.625  -0.336  -8.789  1.00 10.00      A   
ATOM   1320  CG  ARG   179     -10.684  -1.270  -9.990  1.00 10.00      A   
ATOM   1321  CD  ARG   179      -9.361  -1.990 -10.194  1.00 10.00      A   
ATOM   1322  NE  ARG   179      -9.109  -2.964  -9.139  1.00 10.00      A   
ATOM   1323  HE  ARG   179      -9.716  -3.750  -9.104  1.00 10.00      A   
ATOM   1324  CZ  ARG   179      -8.127  -2.867  -8.246  1.00 10.00      A   
ATOM   1325  NH1 ARG   179      -7.280  -1.842  -8.286  1.00 10.00      A   
ATOM   1326 HH11 ARG   179      -7.383  -1.109  -9.015  1.00 10.00      A   
ATOM   1327 HH12 ARG   179      -6.510  -1.763  -7.581  1.00 10.00      A   
ATOM   1328  NH2 ARG   179      -8.002  -3.791  -7.306  1.00 10.00      A   
ATOM   1329 HH21 ARG   179      -8.677  -4.592  -7.264  1.00 10.00      A   
ATOM   1330 HH22 ARG   179      -7.235  -3.722  -6.600  1.00 10.00      A   
ATOM   1331  C   ARG   179     -10.917   2.000  -7.937  1.00 10.00      A   
ATOM   1332  O   ARG   179     -11.564   1.497  -7.018  1.00 10.00      A   
ATOM   1333  N   LEU   180     -10.543   3.277  -7.946  1.00 10.00      A   
ATOM   1334  HN  LEU   180     -10.033   3.623  -8.707  1.00 10.00      A   
ATOM   1335  CA  LEU   180     -10.890   4.185  -6.857  1.00 10.00      A   
ATOM   1336  CB  LEU   180      -9.820   4.181  -5.758  1.00 10.00      A   
ATOM   1337  CG  LEU   180     -10.164   4.965  -4.486  1.00 10.00      A   
ATOM   1338  CD1 LEU   180     -11.448   4.442  -3.863  1.00 10.00      A   
ATOM   1339  CD2 LEU   180      -9.022   4.898  -3.485  1.00 10.00      A   
ATOM   1340  C   LEU   180     -11.115   5.598  -7.389  1.00 10.00      A   
ATOM   1341  O   LEU   180     -10.185   6.246  -7.866  1.00 10.00      A   
ATOM   1342  N   VAL   181     -12.352   6.064  -7.281  1.00 10.00      A   
ATOM   1343  HN  VAL   181     -13.032   5.497  -6.850  1.00 10.00      A   
ATOM   1344  CA  VAL   181     -12.742   7.385  -7.770  1.00 10.00      A   
ATOM   1345  CB  VAL   181     -14.261   7.607  -7.604  1.00 10.00      A   
ATOM   1346  CG1 VAL   181     -14.689   8.933  -8.209  1.00 10.00      A   
ATOM   1347  CG2 VAL   181     -15.048   6.463  -8.223  1.00 10.00      A   
ATOM   1348  C   VAL   181     -11.992   8.510  -7.055  1.00 10.00      A   
ATOM   1349  O   VAL   181     -11.511   9.450  -7.690  1.00 10.00      A   
ATOM   1350  N   GLN   182     -11.898   8.401  -5.736  1.00 10.00      A   
ATOM   1351  HN  GLN   182     -12.306   7.624  -5.296  1.00 10.00      A   
ATOM   1352  CA  GLN   182     -11.228   9.405  -4.911  1.00 10.00      A   
ATOM   1353  CB  GLN   182     -11.238   8.983  -3.438  1.00 10.00      A   
ATOM   1354  CG  GLN   182     -12.527   9.306  -2.690  1.00 10.00      A   
ATOM   1355  CD  GLN   182     -13.733   8.554  -3.221  1.00 10.00      A   
ATOM   1356  OE1 GLN   182     -13.614   7.441  -3.735  1.00 10.00      A   
ATOM   1357  NE2 GLN   182     -14.906   9.157  -3.102  1.00 10.00      A   
ATOM   1358 HE21 GLN   182     -14.932  10.044  -2.682  1.00 10.00      A   
ATOM   1359 HE22 GLN   182     -15.703   8.690  -3.434  1.00 10.00      A   
ATOM   1360  C   GLN   182      -9.796   9.681  -5.366  1.00 10.00      A   
ATOM   1361  O   GLN   182      -9.336  10.822  -5.339  1.00 10.00      A   
ATOM   1362  N   ALA   183      -9.104   8.640  -5.802  1.00 10.00      A   
ATOM   1363  HN  ALA   183      -9.536   7.762  -5.842  1.00 10.00      A   
ATOM   1364  CA  ALA   183      -7.722   8.773  -6.238  1.00 10.00      A   
ATOM   1365  CB  ALA   183      -7.042   7.416  -6.237  1.00 10.00      A   
ATOM   1366  C   ALA   183      -7.619   9.411  -7.618  1.00 10.00      A   
ATOM   1367  O   ALA   183      -6.657  10.126  -7.911  1.00 10.00      A   
ATOM   1368  N   GLU   184      -8.620   9.169  -8.453  1.00 10.00      A   
ATOM   1369  HN  GLU   184      -9.377   8.624  -8.147  1.00 10.00      A   
ATOM   1370  CA  GLU   184      -8.632   9.693  -9.814  1.00 10.00      A   
ATOM   1371  CB  GLU   184      -9.724   9.026 -10.650  1.00 10.00      A   
ATOM   1372  CG  GLU   184      -9.472   7.547 -10.893  1.00 10.00      A   
ATOM   1373  CD  GLU   184     -10.419   6.939 -11.903  1.00 10.00      A   
ATOM   1374  OE1 GLU   184     -10.533   7.480 -13.022  1.00 10.00      A   
ATOM   1375  OE2 GLU   184     -11.043   5.901 -11.595  1.00 10.00      A   
ATOM   1376  C   GLU   184      -8.739  11.217  -9.856  1.00 10.00      A   
ATOM   1377  O   GLU   184      -8.288  11.849 -10.815  1.00 10.00      A   
ATOM   1378  N   TYR   185      -9.321  11.809  -8.819  1.00 10.00      A   
ATOM   1379  HN  TYR   185      -9.664  11.261  -8.081  1.00 10.00      A   
ATOM   1380  CA  TYR   185      -9.448  13.260  -8.764  1.00 10.00      A   
ATOM   1381  CB  TYR   185     -10.907  13.750  -8.751  1.00 10.00      A   
ATOM   1382  CG  TYR   185     -11.798  13.194  -7.659  1.00 10.00      A   
ATOM   1383  CD1 TYR   185     -11.518  13.410  -6.316  1.00 10.00      A   
ATOM   1384  CD2 TYR   185     -12.941  12.475  -7.978  1.00 10.00      A   
ATOM   1385  CE1 TYR   185     -12.347  12.923  -5.324  1.00 10.00      A   
ATOM   1386  CE2 TYR   185     -13.773  11.983  -6.994  1.00 10.00      A   
ATOM   1387  CZ  TYR   185     -13.473  12.209  -5.669  1.00 10.00      A   
ATOM   1388  OH  TYR   185     -14.306  11.724  -4.689  1.00 10.00      A   
ATOM   1389  HH  TYR   185     -14.643  10.861  -4.955  1.00 10.00      A   
ATOM   1390  C   TYR   185      -8.608  13.872  -7.646  1.00 10.00      A   
ATOM   1391  O   TYR   185      -8.852  14.998  -7.209  1.00 10.00      A   
ATOM   1392  N   TRP   186      -7.615  13.120  -7.190  1.00 10.00      A   
ATOM   1393  HN  TRP   186      -7.485  12.225  -7.565  1.00 10.00      A   
ATOM   1394  CA  TRP   186      -6.713  13.588  -6.146  1.00 10.00      A   
ATOM   1395  CB  TRP   186      -5.989  12.399  -5.503  1.00 10.00      A   
ATOM   1396  CG  TRP   186      -5.042  12.775  -4.403  1.00 10.00      A   
ATOM   1397  CD1 TRP   186      -3.703  13.009  -4.521  1.00 10.00      A   
ATOM   1398  CD2 TRP   186      -5.358  12.955  -3.017  1.00 10.00      A   
ATOM   1399  NE1 TRP   186      -3.166  13.323  -3.298  1.00 10.00      A   
ATOM   1400  HE1 TRP   186      -2.221  13.531  -3.126  1.00 10.00      A   
ATOM   1401  CE2 TRP   186      -4.161  13.296  -2.357  1.00 10.00      A   
ATOM   1402  CE3 TRP   186      -6.536  12.861  -2.270  1.00 10.00      A   
ATOM   1403  CZ2 TRP   186      -4.108  13.544  -0.989  1.00 10.00      A   
ATOM   1404  CZ3 TRP   186      -6.481  13.107  -0.913  1.00 10.00      A   
ATOM   1405  CH2 TRP   186      -5.275  13.444  -0.285  1.00 10.00      A   
ATOM   1406  C   TRP   186      -5.704  14.560  -6.752  1.00 10.00      A   
ATOM   1407  O   TRP   186      -5.130  14.287  -7.809  1.00 10.00      A   
ATOM   1408  N   HIS   187      -5.495  15.691  -6.094  1.00 10.00      A   
ATOM   1409  HN  HIS   187      -5.969  15.854  -5.247  1.00 10.00      A   
ATOM   1410  CA  HIS   187      -4.567  16.691  -6.594  1.00 10.00      A   
ATOM   1411  CB  HIS   187      -5.333  17.890  -7.170  1.00 10.00      A   
ATOM   1412  CG  HIS   187      -4.522  18.793  -8.058  1.00 10.00      A   
ATOM   1413  ND1 HIS   187      -5.078  19.828  -8.781  1.00 10.00      A   
ATOM   1414  HD1 HIS   187      -6.032  20.081  -8.786  1.00 10.00      A   
ATOM   1415  CD2 HIS   187      -3.197  18.810  -8.345  1.00 10.00      A   
ATOM   1416  CE1 HIS   187      -4.133  20.437  -9.473  1.00 10.00      A   
ATOM   1417  NE2 HIS   187      -2.987  19.841  -9.226  1.00 10.00      A   
ATOM   1418  HE2 HIS   187      -2.109  20.102  -9.614  1.00 10.00      A   
ATOM   1419  C   HIS   187      -3.610  17.153  -5.505  1.00 10.00      A   
ATOM   1420  O   HIS   187      -3.981  17.928  -4.625  1.00 10.00      A   
ATOM   1421  N   ASP   188      -2.389  16.653  -5.560  1.00 10.00      A   
ATOM   1422  HN  ASP   188      -2.176  15.985  -6.249  1.00 10.00      A   
ATOM   1423  CA  ASP   188      -1.360  17.039  -4.604  1.00 10.00      A   
ATOM   1424  CB  ASP   188      -0.357  15.897  -4.417  1.00 10.00      A   
ATOM   1425  CG  ASP   188       0.558  16.100  -3.226  1.00 10.00      A   
ATOM   1426  OD1 ASP   188       1.308  17.091  -3.213  1.00 10.00      A   
ATOM   1427  OD2 ASP   188       0.537  15.255  -2.306  1.00 10.00      A   
ATOM   1428  C   ASP   188      -0.646  18.285  -5.118  1.00 10.00      A   
ATOM   1429  O   ASP   188       0.007  18.241  -6.163  1.00 10.00      A   
ATOM   1430  N   PRO   189      -0.775  19.414  -4.399  1.00 10.00      A   
ATOM   1431  CA  PRO   189      -0.158  20.687  -4.791  1.00 10.00      A   
ATOM   1432  CB  PRO   189      -0.860  21.705  -3.890  1.00 10.00      A   
ATOM   1433  CG  PRO   189      -1.232  20.931  -2.675  1.00 10.00      A   
ATOM   1434  CD  PRO   189      -1.541  19.537  -3.146  1.00 10.00      A   
ATOM   1435  C   PRO   189       1.350  20.717  -4.551  1.00 10.00      A   
ATOM   1436  O   PRO   189       2.028  21.679  -4.913  1.00 10.00      A   
ATOM   1437  N   ILE   190       1.870  19.672  -3.932  1.00 10.00      A   
ATOM   1438  HN  ILE   190       1.280  18.929  -3.661  1.00 10.00      A   
ATOM   1439  CA  ILE   190       3.296  19.576  -3.661  1.00 10.00      A   
ATOM   1440  CB  ILE   190       3.560  18.946  -2.277  1.00 10.00      A   
ATOM   1441  CG1 ILE   190       2.670  19.595  -1.210  1.00 10.00      A   
ATOM   1442  CG2 ILE   190       5.030  19.070  -1.899  1.00 10.00      A   
ATOM   1443  CD1 ILE   190       2.465  18.741   0.023  1.00 10.00      A   
ATOM   1444  C   ILE   190       3.933  18.709  -4.737  1.00 10.00      A   
ATOM   1445  O   ILE   190       4.931  19.082  -5.353  1.00 10.00      A   
ATOM   1446  N   LYS   191       3.318  17.558  -4.974  1.00 10.00      A   
ATOM   1447  HN  LYS   191       2.514  17.331  -4.444  1.00 10.00      A   
ATOM   1448  CA  LYS   191       3.786  16.617  -5.981  1.00 10.00      A   
ATOM   1449  CB  LYS   191       3.543  15.175  -5.521  1.00 10.00      A   
ATOM   1450  CG  LYS   191       4.465  14.705  -4.406  1.00 10.00      A   
ATOM   1451  CD  LYS   191       4.178  13.260  -4.027  1.00 10.00      A   
ATOM   1452  CE  LYS   191       3.218  13.168  -2.851  1.00 10.00      A   
ATOM   1453  NZ  LYS   191       3.921  13.311  -1.550  1.00 10.00      A   
ATOM   1454  HZ1 LYS   191       4.574  12.506  -1.401  1.00 10.00      A   
ATOM   1455  HZ2 LYS   191       3.231  13.334  -0.773  1.00 10.00      A   
ATOM   1456  HZ3 LYS   191       4.469  14.193  -1.535  1.00 10.00      A   
ATOM   1457  C   LYS   191       3.083  16.868  -7.315  1.00 10.00      A   
ATOM   1458  O   LYS   191       2.651  15.930  -7.989  1.00 10.00      A   
ATOM   1459  N   GLU   192       2.983  18.141  -7.686  1.00 10.00      A   
ATOM   1460  HN  GLU   192       3.353  18.833  -7.096  1.00 10.00      A   
ATOM   1461  CA  GLU   192       2.338  18.550  -8.929  1.00 10.00      A   
ATOM   1462  CB  GLU   192       2.433  20.072  -9.077  1.00 10.00      A   
ATOM   1463  CG  GLU   192       1.631  20.650 -10.233  1.00 10.00      A   
ATOM   1464  CD  GLU   192       0.219  21.035  -9.839  1.00 10.00      A   
ATOM   1465  OE1 GLU   192       0.059  21.903  -8.950  1.00 10.00      A   
ATOM   1466  OE2 GLU   192      -0.740  20.490 -10.427  1.00 10.00      A   
ATOM   1467  C   GLU   192       2.982  17.868 -10.135  1.00 10.00      A   
ATOM   1468  O   GLU   192       2.291  17.414 -11.049  1.00 10.00      A   
ATOM   1469  N   ASP   193       4.307  17.780 -10.114  1.00 10.00      A   
ATOM   1470  HN  ASP   193       4.797  18.143  -9.345  1.00 10.00      A   
ATOM   1471  CA  ASP   193       5.058  17.162 -11.204  1.00 10.00      A   
ATOM   1472  CB  ASP   193       6.565  17.357 -11.006  1.00 10.00      A   
ATOM   1473  CG  ASP   193       6.981  18.816 -11.027  1.00 10.00      A   
ATOM   1474  OD1 ASP   193       6.880  19.456 -12.098  1.00 10.00      A   
ATOM   1475  OD2 ASP   193       7.418  19.328  -9.975  1.00 10.00      A   
ATOM   1476  C   ASP   193       4.728  15.677 -11.341  1.00 10.00      A   
ATOM   1477  O   ASP   193       4.640  15.148 -12.450  1.00 10.00      A   
ATOM   1478  N   VAL   194       4.545  15.008 -10.210  1.00 10.00      A   
ATOM   1479  HN  VAL   194       4.634  15.480  -9.357  1.00 10.00      A   
ATOM   1480  CA  VAL   194       4.212  13.586 -10.208  1.00 10.00      A   
ATOM   1481  CB  VAL   194       4.458  12.947  -8.820  1.00 10.00      A   
ATOM   1482  CG1 VAL   194       4.068  11.476  -8.817  1.00 10.00      A   
ATOM   1483  CG2 VAL   194       5.912  13.110  -8.405  1.00 10.00      A   
ATOM   1484  C   VAL   194       2.749  13.394 -10.602  1.00 10.00      A   
ATOM   1485  O   VAL   194       2.396  12.448 -11.306  1.00 10.00      A   
ATOM   1486  N   TYR   195       1.913  14.321 -10.153  1.00 10.00      A   
ATOM   1487  HN  TYR   195       2.275  15.055  -9.608  1.00 10.00      A   
ATOM   1488  CA  TYR   195       0.482  14.297 -10.429  1.00 10.00      A   
ATOM   1489  CB  TYR   195      -0.177  15.531  -9.789  1.00 10.00      A   
ATOM   1490  CG  TYR   195      -1.434  16.036 -10.467  1.00 10.00      A   
ATOM   1491  CD1 TYR   195      -2.660  15.416 -10.262  1.00 10.00      A   
ATOM   1492  CD2 TYR   195      -1.392  17.139 -11.309  1.00 10.00      A   
ATOM   1493  CE1 TYR   195      -3.807  15.884 -10.873  1.00 10.00      A   
ATOM   1494  CE2 TYR   195      -2.532  17.614 -11.925  1.00 10.00      A   
ATOM   1495  CZ  TYR   195      -3.736  16.981 -11.707  1.00 10.00      A   
ATOM   1496  OH  TYR   195      -4.876  17.454 -12.318  1.00 10.00      A   
ATOM   1497  HH  TYR   195      -4.693  17.629 -13.245  1.00 10.00      A   
ATOM   1498  C   TYR   195       0.192  14.234 -11.927  1.00 10.00      A   
ATOM   1499  O   TYR   195      -0.603  13.409 -12.380  1.00 10.00      A   
ATOM   1500  N   ARG   196       0.867  15.078 -12.693  1.00 10.00      A   
ATOM   1501  HN  ARG   196       1.520  15.684 -12.276  1.00 10.00      A   
ATOM   1502  CA  ARG   196       0.664  15.141 -14.137  1.00 10.00      A   
ATOM   1503  CB  ARG   196       1.435  16.320 -14.731  1.00 10.00      A   
ATOM   1504  CG  ARG   196       0.931  17.677 -14.271  1.00 10.00      A   
ATOM   1505  CD  ARG   196       1.798  18.805 -14.798  1.00 10.00      A   
ATOM   1506  NE  ARG   196       1.298  20.113 -14.378  1.00 10.00      A   
ATOM   1507  HE  ARG   196       0.319  20.267 -14.446  1.00 10.00      A   
ATOM   1508  CZ  ARG   196       2.070  21.100 -13.929  1.00 10.00      A   
ATOM   1509  NH1 ARG   196       3.385  20.931 -13.841  1.00 10.00      A   
ATOM   1510 HH11 ARG   196       3.817  20.025 -14.128  1.00 10.00      A   
ATOM   1511 HH12 ARG   196       3.993  21.702 -13.488  1.00 10.00      A   
ATOM   1512  NH2 ARG   196       1.521  22.251 -13.561  1.00 10.00      A   
ATOM   1513 HH21 ARG   196       2.118  23.029 -13.207  1.00 10.00      A   
ATOM   1514 HH22 ARG   196       0.488  22.380 -13.626  1.00 10.00      A   
ATOM   1515  C   ARG   196       1.057  13.850 -14.850  1.00 10.00      A   
ATOM   1516  O   ARG   196       0.515  13.529 -15.908  1.00 10.00      A   
ATOM   1517  N   ASN   197       1.978  13.100 -14.269  1.00 10.00      A   
ATOM   1518  HN  ASN   197       2.355  13.378 -13.406  1.00 10.00      A   
ATOM   1519  CA  ASN   197       2.444  11.868 -14.892  1.00 10.00      A   
ATOM   1520  CB  ASN   197       3.975  11.793 -14.873  1.00 10.00      A   
ATOM   1521  CG  ASN   197       4.617  12.728 -15.880  1.00 10.00      A   
ATOM   1522  OD1 ASN   197       4.036  13.036 -16.919  1.00 10.00      A   
ATOM   1523  ND2 ASN   197       5.828  13.180 -15.586  1.00 10.00      A   
ATOM   1524 HD21 ASN   197       6.242  12.889 -14.745  1.00 10.00      A   
ATOM   1525 HD22 ASN   197       6.264  13.788 -16.223  1.00 10.00      A   
ATOM   1526  C   ASN   197       1.840  10.617 -14.261  1.00 10.00      A   
ATOM   1527  O   ASN   197       2.193   9.498 -14.634  1.00 10.00      A   
ATOM   1528  N   HIS   198       0.928  10.795 -13.313  1.00 10.00      A   
ATOM   1529  HN  HIS   198       0.672  11.706 -13.055  1.00 10.00      A   
ATOM   1530  CA  HIS   198       0.307   9.650 -12.652  1.00 10.00      A   
ATOM   1531  CB  HIS   198       0.852   9.441 -11.236  1.00 10.00      A   
ATOM   1532  CG  HIS   198       2.090   8.596 -11.188  1.00 10.00      A   
ATOM   1533  ND1 HIS   198       2.092   7.276 -10.783  1.00 10.00      A   
ATOM   1534  HD1 HIS   198       1.303   6.758 -10.495  1.00 10.00      A   
ATOM   1535  CD2 HIS   198       3.375   8.890 -11.498  1.00 10.00      A   
ATOM   1536  CE1 HIS   198       3.322   6.800 -10.846  1.00 10.00      A   
ATOM   1537  NE2 HIS   198       4.117   7.760 -11.277  1.00 10.00      A   
ATOM   1538  HE2 HIS   198       5.089   7.676 -11.418  1.00 10.00      A   
ATOM   1539  C   HIS   198      -1.218   9.697 -12.662  1.00 10.00      A   
ATOM   1540  O   HIS   198      -1.864   8.653 -12.735  1.00 10.00      A   
ATOM   1541  N   SER   199      -1.790  10.895 -12.584  1.00 10.00      A   
ATOM   1542  HN  SER   199      -1.229  11.697 -12.527  1.00 10.00      A   
ATOM   1543  CA  SER   199      -3.241  11.044 -12.591  1.00 10.00      A   
ATOM   1544  CB  SER   199      -3.642  12.494 -12.308  1.00 10.00      A   
ATOM   1545  OG  SER   199      -5.052  12.633 -12.215  1.00 10.00      A   
ATOM   1546  HG  SER   199      -5.327  12.462 -11.302  1.00 10.00      A   
ATOM   1547  C   SER   199      -3.817  10.584 -13.926  1.00 10.00      A   
ATOM   1548  O   SER   199      -3.485  11.128 -14.982  1.00 10.00      A   
ATOM   1549  N   ILE   200      -4.678   9.576 -13.873  1.00 10.00      A   
ATOM   1550  HN  ILE   200      -4.899   9.180 -13.003  1.00 10.00      A   
ATOM   1551  CA  ILE   200      -5.289   9.031 -15.076  1.00 10.00      A   
ATOM   1552  CB  ILE   200      -5.429   7.497 -14.997  1.00 10.00      A   
ATOM   1553  CG1 ILE   200      -6.218   7.086 -13.747  1.00 10.00      A   
ATOM   1554  CG2 ILE   200      -4.058   6.839 -15.017  1.00 10.00      A   
ATOM   1555  CD1 ILE   200      -6.669   5.641 -13.752  1.00 10.00      A   
ATOM   1556  C   ILE   200      -6.657   9.640 -15.357  1.00 10.00      A   
ATOM   1557  O   ILE   200      -7.374   9.175 -16.239  1.00 10.00      A   
ATOM   1558  N   PHE   201      -7.026  10.675 -14.615  1.00 10.00      A   
ATOM   1559  HN  PHE   201      -6.422  11.013 -13.922  1.00 10.00      A   
ATOM   1560  CA  PHE   201      -8.321  11.312 -14.820  1.00 10.00      A   
ATOM   1561  CB  PHE   201      -9.372  10.757 -13.855  1.00 10.00      A   
ATOM   1562  CG  PHE   201     -10.730  11.373 -14.031  1.00 10.00      A   
ATOM   1563  CD1 PHE   201     -11.408  11.258 -15.234  1.00 10.00      A   
ATOM   1564  CD2 PHE   201     -11.326  12.072 -12.995  1.00 10.00      A   
ATOM   1565  CE1 PHE   201     -12.655  11.828 -15.400  1.00 10.00      A   
ATOM   1566  CE2 PHE   201     -12.572  12.645 -13.153  1.00 10.00      A   
ATOM   1567  CZ  PHE   201     -13.237  12.524 -14.358  1.00 10.00      A   
ATOM   1568  C   PHE   201      -8.249  12.832 -14.718  1.00 10.00      A   
ATOM   1569  O   PHE   201      -8.414  13.530 -15.719  1.00 10.00      A   
ATOM   1570  N   LEU   202      -7.991  13.338 -13.516  1.00 10.00      A   
ATOM   1571  HN  LEU   202      -7.845  12.727 -12.760  1.00 10.00      A   
ATOM   1572  CA  LEU   202      -7.925  14.778 -13.284  1.00 10.00      A   
ATOM   1573  CB  LEU   202      -7.589  15.082 -11.822  1.00 10.00      A   
ATOM   1574  CG  LEU   202      -7.855  16.516 -11.350  1.00 10.00      A   
ATOM   1575  CD1 LEU   202      -9.340  16.841 -11.425  1.00 10.00      A   
ATOM   1576  CD2 LEU   202      -7.335  16.713  -9.937  1.00 10.00      A   
ATOM   1577  C   LEU   202      -6.938  15.473 -14.223  1.00 10.00      A   
ATOM   1578  O   LEU   202      -7.263  16.492 -14.827  1.00 10.00      A   
ATOM   1579  N   ALA   203      -5.744  14.907 -14.361  1.00 10.00      A   
ATOM   1580  HN  ALA   203      -5.544  14.084 -13.862  1.00 10.00      A   
ATOM   1581  CA  ALA   203      -4.720  15.487 -15.227  1.00 10.00      A   
ATOM   1582  CB  ALA   203      -3.387  14.778 -15.036  1.00 10.00      A   
ATOM   1583  C   ALA   203      -5.131  15.454 -16.696  1.00 10.00      A   
ATOM   1584  O   ALA   203      -4.738  16.317 -17.480  1.00 10.00      A   
ATOM   1585  N   ASP   204      -5.938  14.467 -17.057  1.00 10.00      A   
ATOM   1586  HN  ASP   204      -6.241  13.830 -16.378  1.00 10.00      A   
ATOM   1587  CA  ASP   204      -6.393  14.306 -18.435  1.00 10.00      A   
ATOM   1588  CB  ASP   204      -6.911  12.880 -18.661  1.00 10.00      A   
ATOM   1589  CG  ASP   204      -7.355  12.625 -20.090  1.00 10.00      A   
ATOM   1590  OD1 ASP   204      -6.480  12.506 -20.975  1.00 10.00      A   
ATOM   1591  OD2 ASP   204      -8.579  12.526 -20.333  1.00 10.00      A   
ATOM   1592  C   ASP   204      -7.479  15.314 -18.799  1.00 10.00      A   
ATOM   1593  O   ASP   204      -7.397  15.984 -19.829  1.00 10.00      A   
ATOM   1594  N   ILE   205      -8.484  15.431 -17.940  1.00 10.00      A   
ATOM   1595  HN  ILE   205      -8.479  14.885 -17.122  1.00 10.00      A   
ATOM   1596  CA  ILE   205      -9.601  16.342 -18.183  1.00 10.00      A   
ATOM   1597  CB  ILE   205     -10.864  15.950 -17.384  1.00 10.00      A   
ATOM   1598  CG1 ILE   205     -10.588  15.963 -15.875  1.00 10.00      A   
ATOM   1599  CG2 ILE   205     -11.383  14.590 -17.833  1.00 10.00      A   
ATOM   1600  CD1 ILE   205     -11.834  15.830 -15.025  1.00 10.00      A   
ATOM   1601  C   ILE   205      -9.251  17.802 -17.903  1.00 10.00      A   
ATOM   1602  O   ILE   205     -10.011  18.704 -18.258  1.00 10.00      A   
ATOM   1603  N   ASN   206      -8.114  18.038 -17.261  1.00 10.00      A   
ATOM   1604  HN  ASN   206      -7.554  17.283 -16.981  1.00 10.00      A   
ATOM   1605  CA  ASN   206      -7.692  19.400 -16.950  1.00 10.00      A   
ATOM   1606  CB  ASN   206      -7.304  19.552 -15.475  1.00 10.00      A   
ATOM   1607  CG  ASN   206      -8.504  19.751 -14.566  1.00 10.00      A   
ATOM   1608  OD1 ASN   206      -9.585  19.213 -14.814  1.00 10.00      A   
ATOM   1609  ND2 ASN   206      -8.326  20.531 -13.509  1.00 10.00      A   
ATOM   1610 HD21 ASN   206      -7.442  20.931 -13.374  1.00 10.00      A   
ATOM   1611 HD22 ASN   206      -9.084  20.675 -12.905  1.00 10.00      A   
ATOM   1612  C   ASN   206      -6.557  19.856 -17.855  1.00 10.00      A   
ATOM   1613  O   ASN   206      -6.038  20.961 -17.696  1.00 10.00      A   
ATOM   1614  N   GLN   207      -6.186  18.999 -18.809  1.00 10.00      A   
ATOM   1615  HN  GLN   207      -6.647  18.137 -18.874  1.00 10.00      A   
ATOM   1616  CA  GLN   207      -5.115  19.298 -19.764  1.00 10.00      A   
ATOM   1617  CB  GLN   207      -5.528  20.451 -20.692  1.00 10.00      A   
ATOM   1618  CG  GLN   207      -6.951  20.343 -21.215  1.00 10.00      A   
ATOM   1619  CD  GLN   207      -7.018  19.983 -22.683  1.00 10.00      A   
ATOM   1620  OE1 GLN   207      -6.851  18.826 -23.056  1.00 10.00      A   
ATOM   1621  NE2 GLN   207      -7.273  20.968 -23.527  1.00 10.00      A   
ATOM   1622 HE21 GLN   207      -7.400  21.873 -23.159  1.00 10.00      A   
ATOM   1623 HE22 GLN   207      -7.342  20.756 -24.484  1.00 10.00      A   
ATOM   1624  C   GLN   207      -3.818  19.641 -19.035  1.00 10.00      A   
ATOM   1625  O   GLN   207      -3.219  20.692 -19.263  1.00 10.00      A   
ATOM   1626  N   GLU   208      -3.388  18.745 -18.157  1.00 10.00      A   
ATOM   1627  HN  GLU   208      -3.897  17.910 -18.034  1.00 10.00      A   
ATOM   1628  CA  GLU   208      -2.182  18.966 -17.371  1.00 10.00      A   
ATOM   1629  CB  GLU   208      -2.350  18.399 -15.962  1.00 10.00      A   
ATOM   1630  CG  GLU   208      -3.173  19.277 -15.035  1.00 10.00      A   
ATOM   1631  CD  GLU   208      -2.538  20.635 -14.804  1.00 10.00      A   
ATOM   1632  OE1 GLU   208      -1.291  20.718 -14.758  1.00 10.00      A   
ATOM   1633  OE2 GLU   208      -3.284  21.626 -14.664  1.00 10.00      A   
ATOM   1634  C   GLU   208      -0.937  18.379 -18.028  1.00 10.00      A   
ATOM   1635  O   GLU   208       0.184  18.692 -17.630  1.00 10.00      A   
ATOM   1636  N   ARG   209      -1.128  17.537 -19.033  1.00 10.00      A   
ATOM   1637  HN  ARG   209      -2.044  17.331 -19.324  1.00 10.00      A   
ATOM   1638  CA  ARG   209      -0.003  16.914 -19.719  1.00 10.00      A   
ATOM   1639  CB  ARG   209       0.125  15.447 -19.309  1.00 10.00      A   
ATOM   1640  CG  ARG   209       1.541  14.902 -19.404  1.00 10.00      A   
ATOM   1641  CD  ARG   209       1.616  13.469 -18.907  1.00 10.00      A   
ATOM   1642  NE  ARG   209       0.817  12.558 -19.724  1.00 10.00      A   
ATOM   1643  HE  ARG   209       1.010  12.534 -20.690  1.00 10.00      A   
ATOM   1644  CZ  ARG   209      -0.146  11.772 -19.245  1.00 10.00      A   
ATOM   1645  NH1 ARG   209      -0.441  11.780 -17.950  1.00 10.00      A   
ATOM   1646 HH11 ARG   209       0.079  12.407 -17.294  1.00 10.00      A   
ATOM   1647 HH12 ARG   209      -1.197  11.162 -17.583  1.00 10.00      A   
ATOM   1648  NH2 ARG   209      -0.825  10.983 -20.064  1.00 10.00      A   
ATOM   1649 HH21 ARG   209      -1.578  10.367 -19.693  1.00 10.00      A   
ATOM   1650 HH22 ARG   209      -0.611  10.977 -21.085  1.00 10.00      A   
ATOM   1651  C   ARG   209      -0.155  17.035 -21.231  1.00 10.00      A   
ATOM   1652  O   ARG   209       0.298  16.178 -21.990  1.00 10.00      A   
ATOM   1653  N   GLY   210      -0.788  18.112 -21.658  1.00 10.00      A   
ATOM   1654  HN  GLY   210      -1.116  18.764 -21.005  1.00 10.00      A   
ATOM   1655  CA  GLY   210      -0.999  18.338 -23.071  1.00 10.00      A   
ATOM   1656  C   GLY   210      -2.350  18.959 -23.334  1.00 10.00      A   
ATOM   1657  O   GLY   210      -3.332  18.619 -22.670  1.00 10.00      A   
ATOM   1658  N   ILE   211      -2.406  19.871 -24.291  1.00 10.00      A   
ATOM   1659  HN  ILE   211      -1.590  20.096 -24.793  1.00 10.00      A   
ATOM   1660  CA  ILE   211      -3.654  20.539 -24.623  1.00 10.00      A   
ATOM   1661  CB  ILE   211      -3.439  22.030 -24.982  1.00 10.00      A   
ATOM   1662  CG1 ILE   211      -2.772  22.770 -23.818  1.00 10.00      A   
ATOM   1663  CG2 ILE   211      -4.761  22.693 -25.348  1.00 10.00      A   
ATOM   1664  CD1 ILE   211      -2.360  24.191 -24.148  1.00 10.00      A   
ATOM   1665  C   ILE   211      -4.368  19.833 -25.771  1.00 10.00      A   
ATOM   1666  O   ILE   211      -3.898  19.838 -26.913  1.00 10.00      A   
ATOM   1667  N   ASN   212      -5.481  19.194 -25.449  1.00 10.00      A   
ATOM   1668  HN  ASN   212      -5.767  19.176 -24.505  1.00 10.00      A   
ATOM   1669  CA  ASN   212      -6.291  18.506 -26.443  1.00 10.00      A   
ATOM   1670  CB  ASN   212      -6.949  17.262 -25.829  1.00 10.00      A   
ATOM   1671  CG  ASN   212      -7.658  16.379 -26.846  1.00 10.00      A   
ATOM   1672  OD1 ASN   212      -8.085  16.837 -27.903  1.00 10.00      A   
ATOM   1673  ND2 ASN   212      -7.790  15.102 -26.526  1.00 10.00      A   
ATOM   1674 HD21 ASN   212      -7.425  14.798 -25.667  1.00 10.00      A   
ATOM   1675 HD22 ASN   212      -8.256  14.511 -27.156  1.00 10.00      A   
ATOM   1676  C   ASN   212      -7.354  19.474 -26.951  1.00 10.00      A   
ATOM   1677  O   ASN   212      -8.157  19.990 -26.167  1.00 10.00      A   
ATOM   1678  N   GLU   213      -7.342  19.731 -28.252  1.00 10.00      A   
ATOM   1679  HN  GLU   213      -6.677  19.285 -28.821  1.00 10.00      A   
ATOM   1680  CA  GLU   213      -8.291  20.654 -28.859  1.00 10.00      A   
ATOM   1681  CB  GLU   213      -7.997  20.831 -30.351  1.00 10.00      A   
ATOM   1682  CG  GLU   213      -8.651  22.055 -30.974  1.00 10.00      A   
ATOM   1683  CD  GLU   213      -8.135  23.354 -30.387  1.00 10.00      A   
ATOM   1684  OE1 GLU   213      -8.754  23.874 -29.434  1.00 10.00      A   
ATOM   1685  OE2 GLU   213      -7.107  23.867 -30.878  1.00 10.00      A   
ATOM   1686  C   GLU   213      -9.733  20.200 -28.646  1.00 10.00      A   
ATOM   1687  O   GLU   213     -10.625  21.022 -28.455  1.00 10.00      A   
ATOM   1688  N   SER   214      -9.952  18.890 -28.654  1.00 10.00      A   
ATOM   1689  HN  SER   214      -9.196  18.276 -28.787  1.00 10.00      A   
ATOM   1690  CA  SER   214     -11.286  18.338 -28.467  1.00 10.00      A   
ATOM   1691  CB  SER   214     -11.266  16.820 -28.647  1.00 10.00      A   
ATOM   1692  OG  SER   214     -10.547  16.462 -29.817  1.00 10.00      A   
ATOM   1693  HG  SER   214     -11.055  15.815 -30.317  1.00 10.00      A   
ATOM   1694  C   SER   214     -11.858  18.713 -27.100  1.00 10.00      A   
ATOM   1695  O   SER   214     -13.031  19.051 -26.982  1.00 10.00      A   
ATOM   1696  N   TYR   215     -11.018  18.685 -26.073  1.00 10.00      A   
ATOM   1697  HN  TYR   215     -10.080  18.449 -26.227  1.00 10.00      A   
ATOM   1698  CA  TYR   215     -11.464  19.017 -24.724  1.00 10.00      A   
ATOM   1699  CB  TYR   215     -10.383  18.690 -23.694  1.00 10.00      A   
ATOM   1700  CG  TYR   215     -10.237  17.213 -23.392  1.00 10.00      A   
ATOM   1701  CD1 TYR   215     -11.291  16.330 -23.593  1.00 10.00      A   
ATOM   1702  CD2 TYR   215      -9.045  16.701 -22.897  1.00 10.00      A   
ATOM   1703  CE1 TYR   215     -11.163  14.984 -23.309  1.00 10.00      A   
ATOM   1704  CE2 TYR   215      -8.907  15.357 -22.613  1.00 10.00      A   
ATOM   1705  CZ  TYR   215      -9.967  14.504 -22.819  1.00 10.00      A   
ATOM   1706  OH  TYR   215      -9.833  13.165 -22.530  1.00 10.00      A   
ATOM   1707  HH  TYR   215      -9.251  13.061 -21.749  1.00 10.00      A   
ATOM   1708  C   TYR   215     -11.874  20.484 -24.619  1.00 10.00      A   
ATOM   1709  O   TYR   215     -12.788  20.831 -23.873  1.00 10.00      A   
ATOM   1710  N   LYS   216     -11.199  21.335 -25.380  1.00 10.00      A   
ATOM   1711  HN  LYS   216     -10.485  20.995 -25.958  1.00 10.00      A   
ATOM   1712  CA  LYS   216     -11.487  22.763 -25.374  1.00 10.00      A   
ATOM   1713  CB  LYS   216     -10.243  23.554 -25.792  1.00 10.00      A   
ATOM   1714  CG  LYS   216     -10.354  25.052 -25.567  1.00 10.00      A   
ATOM   1715  CD  LYS   216      -8.997  25.730 -25.629  1.00 10.00      A   
ATOM   1716  CE  LYS   216      -9.062  27.123 -25.024  1.00 10.00      A   
ATOM   1717  NZ  LYS   216      -7.797  27.882 -25.195  1.00 10.00      A   
ATOM   1718  HZ1 LYS   216      -6.998  27.349 -24.790  1.00 10.00      A   
ATOM   1719  HZ2 LYS   216      -7.864  28.804 -24.709  1.00 10.00      A   
ATOM   1720  HZ3 LYS   216      -7.614  28.047 -26.205  1.00 10.00      A   
ATOM   1721  C   LYS   216     -12.656  23.090 -26.301  1.00 10.00      A   
ATOM   1722  O   LYS   216     -13.483  23.951 -25.999  1.00 10.00      A   
ATOM   1723  N   LYS   217     -12.720  22.393 -27.426  1.00 10.00      A   
ATOM   1724  HN  LYS   217     -12.027  21.719 -27.611  1.00 10.00      A   
ATOM   1725  CA  LYS   217     -13.771  22.610 -28.406  1.00 10.00      A   
ATOM   1726  CB  LYS   217     -13.360  22.020 -29.760  1.00 10.00      A   
ATOM   1727  CG  LYS   217     -14.177  22.522 -30.940  1.00 10.00      A   
ATOM   1728  CD  LYS   217     -13.487  22.232 -32.266  1.00 10.00      A   
ATOM   1729  CE  LYS   217     -12.238  23.082 -32.453  1.00 10.00      A   
ATOM   1730  NZ  LYS   217     -11.644  22.904 -33.804  1.00 10.00      A   
ATOM   1731  HZ1 LYS   217     -12.377  23.006 -34.533  1.00 10.00      A   
ATOM   1732  HZ2 LYS   217     -11.220  21.958 -33.889  1.00 10.00      A   
ATOM   1733  HZ3 LYS   217     -10.906  23.618 -33.970  1.00 10.00      A   
ATOM   1734  C   LYS   217     -15.114  22.037 -27.946  1.00 10.00      A   
ATOM   1735  O   LYS   217     -16.170  22.598 -28.249  1.00 10.00      A   
ATOM   1736  N   ASN   218     -15.074  20.940 -27.199  1.00 10.00      A   
ATOM   1737  HN  ASN   218     -14.204  20.542 -26.973  1.00 10.00      A   
ATOM   1738  CA  ASN   218     -16.298  20.298 -26.718  1.00 10.00      A   
ATOM   1739  CB  ASN   218     -16.071  18.814 -26.420  1.00 10.00      A   
ATOM   1740  CG  ASN   218     -15.885  17.981 -27.672  1.00 10.00      A   
ATOM   1741  OD1 ASN   218     -16.288  18.376 -28.766  1.00 10.00      A   
ATOM   1742  ND2 ASN   218     -15.276  16.816 -27.517  1.00 10.00      A   
ATOM   1743 HD21 ASN   218     -14.983  16.562 -26.612  1.00 10.00      A   
ATOM   1744 HD22 ASN   218     -15.142  16.253 -28.306  1.00 10.00      A   
ATOM   1745  C   ASN   218     -16.865  20.997 -25.490  1.00 10.00      A   
ATOM   1746  O   ASN   218     -17.946  20.651 -25.012  1.00 10.00      A   
ATOM   1747  N   LEU   219     -16.136  21.984 -24.984  1.00 10.00      A   
ATOM   1748  HN  LEU   219     -15.278  22.206 -25.401  1.00 10.00      A   
ATOM   1749  CA  LEU   219     -16.574  22.736 -23.813  1.00 10.00      A   
ATOM   1750  CB  LEU   219     -15.367  23.283 -23.042  1.00 10.00      A   
ATOM   1751  CG  LEU   219     -15.614  23.654 -21.578  1.00 10.00      A   
ATOM   1752  CD1 LEU   219     -15.979  22.421 -20.765  1.00 10.00      A   
ATOM   1753  CD2 LEU   219     -14.402  24.354 -20.983  1.00 10.00      A   
ATOM   1754  C   LEU   219     -17.512  23.872 -24.217  1.00 10.00      A   
ATOM   1755  O   LEU   219     -17.871  24.720 -23.399  1.00 10.00      A   
ATOM   1756  N   ALA   221     -17.908  23.877 -25.482  1.00 10.00      A   
ATOM   1757  HN  ALA   221     -17.596  23.167 -26.080  1.00 10.00      A   
ATOM   1758  CA  ALA   221     -18.803  24.898 -26.003  1.00 10.00      A   
ATOM   1759  CB  ALA   221     -18.669  25.010 -27.512  1.00 10.00      A   
ATOM   1760  C   ALA   221     -20.245  24.605 -25.608  1.00 10.00      A   
ATOM   1761  O   ALA   221     -20.974  23.903 -26.317  1.00 10.00      A   
ATOM   1762  N   LEU   222     -20.635  25.126 -24.460  1.00 10.00      A   
ATOM   1763  HN  LEU   222     -19.997  25.657 -23.939  1.00 10.00      A   
ATOM   1764  CA  LEU   222     -21.980  24.943 -23.944  1.00 10.00      A   
ATOM   1765  CB  LEU   222     -21.923  24.198 -22.608  1.00 10.00      A   
ATOM   1766  CG  LEU   222     -21.402  22.759 -22.652  1.00 10.00      A   
ATOM   1767  CD1 LEU   222     -21.215  22.218 -21.243  1.00 10.00      A   
ATOM   1768  CD2 LEU   222     -22.348  21.873 -23.445  1.00 10.00      A   
ATOM   1769  C   LEU   222     -22.636  26.302 -23.755  1.00 10.00      A   
ATOM   1770  O   LEU   222     -22.154  27.305 -24.282  1.00 10.00      A   
ATOM   1771  N   LYS   223     -23.738  26.338 -23.019  1.00 10.00      A   
ATOM   1772  HN  LYS   223     -24.097  25.501 -22.640  1.00 10.00      A   
ATOM   1773  CA  LYS   223     -24.429  27.590 -22.758  1.00 10.00      A   
ATOM   1774  CB  LYS   223     -25.927  27.352 -22.558  1.00 10.00      A   
ATOM   1775  CG  LYS   223     -26.773  28.615 -22.569  1.00 10.00      A   
ATOM   1776  CD  LYS   223     -28.255  28.283 -22.554  1.00 10.00      A   
ATOM   1777  CE  LYS   223     -29.107  29.528 -22.742  1.00 10.00      A   
ATOM   1778  NZ  LYS   223     -30.540  29.194 -22.963  1.00 10.00      A   
ATOM   1779  HZ1 LYS   223     -30.897  28.610 -22.182  1.00 10.00      A   
ATOM   1780  HZ2 LYS   223     -30.656  28.670 -23.856  1.00 10.00      A   
ATOM   1781  HZ3 LYS   223     -31.107  30.065 -23.014  1.00 10.00      A   
ATOM   1782  C   LYS   223     -23.824  28.259 -21.531  1.00 10.00      A   
ATOM   1783  O   LYS   223     -23.118  29.262 -21.647  1.00 10.00      A   
ATOM   1784  N   LYS   224     -24.082  27.687 -20.362  1.00 10.00      A   
ATOM   1785  HN  LYS   224     -24.648  26.886 -20.333  1.00 10.00      A   
ATOM   1786  CA  LYS   224     -23.553  28.222 -19.118  1.00 10.00      A   
ATOM   1787  CB  LYS   224     -24.558  29.170 -18.458  1.00 10.00      A   
ATOM   1788  CG  LYS   224     -24.521  30.585 -19.014  1.00 10.00      A   
ATOM   1789  CD  LYS   224     -25.558  31.473 -18.350  1.00 10.00      A   
ATOM   1790  CE  LYS   224     -25.427  32.918 -18.808  1.00 10.00      A   
ATOM   1791  NZ  LYS   224     -25.595  33.064 -20.279  1.00 10.00      A   
ATOM   1792  HZ1 LYS   224     -25.718  34.068 -20.525  1.00 10.00      A   
ATOM   1793  HZ2 LYS   224     -26.432  32.538 -20.601  1.00 10.00      A   
ATOM   1794  HZ3 LYS   224     -24.759  32.700 -20.777  1.00 10.00      A   
ATOM   1795  C   LYS   224     -23.144  27.107 -18.159  1.00 10.00      A   
ATOM   1796  O   LYS   224     -23.867  26.121 -17.979  1.00 10.00      A   
ATOM   1797  N   PHE   225     -21.967  27.260 -17.570  1.00 10.00      A   
ATOM   1798  HN  PHE   225     -21.425  28.051 -17.789  1.00 10.00      A   
ATOM   1799  CA  PHE   225     -21.441  26.287 -16.621  1.00 10.00      A   
ATOM   1800  CB  PHE   225     -20.022  25.864 -17.025  1.00 10.00      A   
ATOM   1801  CG  PHE   225     -19.325  24.976 -16.030  1.00 10.00      A   
ATOM   1802  CD1 PHE   225     -19.904  23.791 -15.609  1.00 10.00      A   
ATOM   1803  CD2 PHE   225     -18.086  25.327 -15.520  1.00 10.00      A   
ATOM   1804  CE1 PHE   225     -19.263  22.974 -14.698  1.00 10.00      A   
ATOM   1805  CE2 PHE   225     -17.440  24.514 -14.608  1.00 10.00      A   
ATOM   1806  CZ  PHE   225     -18.030  23.336 -14.196  1.00 10.00      A   
ATOM   1807  C   PHE   225     -21.443  26.877 -15.214  1.00 10.00      A   
ATOM   1808  O   PHE   225     -20.736  27.849 -14.935  1.00 10.00      A   
ATOM   1809  N   VAL   226     -22.254  26.305 -14.340  1.00 10.00      A   
ATOM   1810  HN  VAL   226     -22.796  25.532 -14.622  1.00 10.00      A   
ATOM   1811  CA  VAL   226     -22.352  26.780 -12.962  1.00 10.00      A   
ATOM   1812  CB  VAL   226     -23.798  27.186 -12.598  1.00 10.00      A   
ATOM   1813  CG1 VAL   226     -23.845  27.852 -11.230  1.00 10.00      A   
ATOM   1814  CG2 VAL   226     -24.383  28.105 -13.659  1.00 10.00      A   
ATOM   1815  C   VAL   226     -21.867  25.713 -11.986  1.00 10.00      A   
ATOM   1816  O   VAL   226     -21.988  24.517 -12.257  1.00 10.00      A   
ATOM   1817  N   VAL   228     -21.191  26.994  -8.042  1.00 10.00      A   
ATOM   1818  HN  VAL   228     -20.348  26.535  -8.250  1.00 10.00      A   
ATOM   1819  CA  VAL   228     -21.891  26.648  -6.811  1.00 10.00      A   
ATOM   1820  CB  VAL   228     -22.923  25.520  -7.042  1.00 10.00      A   
ATOM   1821  CG1 VAL   228     -23.652  25.172  -5.751  1.00 10.00      A   
ATOM   1822  CG2 VAL   228     -23.914  25.916  -8.124  1.00 10.00      A   
ATOM   1823  C   VAL   228     -20.899  26.211  -5.737  1.00 10.00      A   
ATOM   1824  O   VAL   228     -20.274  25.156  -5.856  1.00 10.00      A   
ATOM   1825  N   LYS   229     -20.748  27.041  -4.712  1.00 10.00      A   
ATOM   1826  HN  LYS   229     -21.261  27.878  -4.699  1.00 10.00      A   
ATOM   1827  CA  LYS   229     -19.846  26.751  -3.605  1.00 10.00      A   
ATOM   1828  CB  LYS   229     -18.603  27.649  -3.672  1.00 10.00      A   
ATOM   1829  CG  LYS   229     -17.524  27.301  -2.655  1.00 10.00      A   
ATOM   1830  CD  LYS   229     -16.339  28.253  -2.722  1.00 10.00      A   
ATOM   1831  CE  LYS   229     -16.653  29.593  -2.074  1.00 10.00      A   
ATOM   1832  NZ  LYS   229     -15.494  30.116  -1.302  1.00 10.00      A   
ATOM   1833  HZ1 LYS   229     -15.277  29.480  -0.509  1.00 10.00      A   
ATOM   1834  HZ2 LYS   229     -15.708  31.059  -0.925  1.00 10.00      A   
ATOM   1835  HZ3 LYS   229     -14.654  30.183  -1.915  1.00 10.00      A   
ATOM   1836  C   LYS   229     -20.562  26.975  -2.279  1.00 10.00      A   
ATOM   1837  O   LYS   229     -21.392  27.884  -2.161  1.00 10.00      A   
ATOM   1838  N   PHE   230     -20.253  26.151  -1.295  1.00 10.00      A   
ATOM   1839  HN  PHE   230     -19.591  25.429  -1.461  1.00 10.00      A   
ATOM   1840  CA  PHE   230     -20.863  26.271   0.022  1.00 10.00      A   
ATOM   1841  CB  PHE   230     -21.205  24.896   0.596  1.00 10.00      A   
ATOM   1842  CG  PHE   230     -22.185  24.137  -0.254  1.00 10.00      A   
ATOM   1843  CD1 PHE   230     -23.532  24.463  -0.240  1.00 10.00      A   
ATOM   1844  CD2 PHE   230     -21.757  23.110  -1.080  1.00 10.00      A   
ATOM   1845  CE1 PHE   230     -24.434  23.779  -1.031  1.00 10.00      A   
ATOM   1846  CE2 PHE   230     -22.654  22.419  -1.872  1.00 10.00      A   
ATOM   1847  CZ  PHE   230     -23.995  22.755  -1.848  1.00 10.00      A   
ATOM   1848  C   PHE   230     -19.971  27.072   0.969  1.00 10.00      A   
ATOM   1849  O   PHE   230     -18.771  26.825   1.075  1.00 10.00      A   
ATOM   1850  N   LEU   231     -20.567  28.035   1.657  1.00 10.00      A   
ATOM   1851  HN  LEU   231     -21.535  28.174   1.543  1.00 10.00      A   
ATOM   1852  CA  LEU   231     -19.831  28.897   2.574  1.00 10.00      A   
ATOM   1853  CB  LEU   231     -20.546  30.241   2.737  1.00 10.00      A   
ATOM   1854  CG  LEU   231     -20.666  31.100   1.473  1.00 10.00      A   
ATOM   1855  CD1 LEU   231     -21.432  32.380   1.764  1.00 10.00      A   
ATOM   1856  CD2 LEU   231     -19.292  31.415   0.902  1.00 10.00      A   
ATOM   1857  C   LEU   231     -19.601  28.247   3.935  1.00 10.00      A   
ATOM   1858  O   LEU   231     -18.803  28.733   4.733  1.00 10.00      A   
ATOM   1859  N   ASN   232     -20.300  27.154   4.203  1.00 10.00      A   
ATOM   1860  HN  ASN   232     -20.927  26.805   3.534  1.00 10.00      A   
ATOM   1861  CA  ASN   232     -20.154  26.457   5.475  1.00 10.00      A   
ATOM   1862  CB  ASN   232     -21.414  26.617   6.335  1.00 10.00      A   
ATOM   1863  CG  ASN   232     -21.736  28.059   6.672  1.00 10.00      A   
ATOM   1864  OD1 ASN   232     -22.419  28.747   5.914  1.00 10.00      A   
ATOM   1865  ND2 ASN   232     -21.256  28.522   7.815  1.00 10.00      A   
ATOM   1866 HD21 ASN   232     -20.722  27.915   8.378  1.00 10.00      A   
ATOM   1867 HD22 ASN   232     -21.456  29.449   8.058  1.00 10.00      A   
ATOM   1868  C   ASN   232     -19.887  24.983   5.235  1.00 10.00      A   
ATOM   1869  O   ASN   232     -20.281  24.132   6.029  1.00 10.00      A   
ATOM   1870  N   ASP   233     -19.213  24.689   4.139  1.00 10.00      A   
ATOM   1871  HN  ASP   233     -18.909  25.416   3.555  1.00 10.00      A   
ATOM   1872  CA  ASP   233     -18.902  23.312   3.779  1.00 10.00      A   
ATOM   1873  CB  ASP   233     -18.468  23.228   2.313  1.00 10.00      A   
ATOM   1874  CG  ASP   233     -18.024  21.835   1.916  1.00 10.00      A   
ATOM   1875  OD1 ASP   233     -16.875  21.459   2.230  1.00 10.00      A   
ATOM   1876  OD2 ASP   233     -18.825  21.104   1.306  1.00 10.00      A   
ATOM   1877  C   ASP   233     -17.808  22.731   4.668  1.00 10.00      A   
ATOM   1878  O   ASP   233     -16.841  23.415   5.007  1.00 10.00      A   
ATOM   1879  N   SER   234     -17.974  21.470   5.046  1.00 10.00      A   
ATOM   1880  HN  SER   234     -18.789  20.993   4.772  1.00 10.00      A   
ATOM   1881  CA  SER   234     -16.994  20.768   5.860  1.00 10.00      A   
ATOM   1882  CB  SER   234     -17.483  20.645   7.308  1.00 10.00      A   
ATOM   1883  OG  SER   234     -18.743  19.997   7.380  1.00 10.00      A   
ATOM   1884  HG  SER   234     -19.418  20.543   6.939  1.00 10.00      A   
ATOM   1885  C   SER   234     -16.736  19.391   5.251  1.00 10.00      A   
ATOM   1886  O   SER   234     -16.377  18.434   5.943  1.00 10.00      A   
ATOM   1887  N   ILE   235     -16.909  19.313   3.937  1.00 10.00      A   
ATOM   1888  HN  ILE   235     -17.147  20.132   3.437  1.00 10.00      A   
ATOM   1889  CA  ILE   235     -16.735  18.069   3.201  1.00 10.00      A   
ATOM   1890  CB  ILE   235     -18.055  17.665   2.494  1.00 10.00      A   
ATOM   1891  CG1 ILE   235     -19.052  17.073   3.497  1.00 10.00      A   
ATOM   1892  CG2 ILE   235     -17.822  16.710   1.328  1.00 10.00      A   
ATOM   1893  CD1 ILE   235     -18.614  15.755   4.099  1.00 10.00      A   
ATOM   1894  C   ILE   235     -15.602  18.171   2.179  1.00 10.00      A   
ATOM   1895  O   ILE   235     -14.812  17.237   2.024  1.00 10.00      A   
ATOM   1896  N   VAL   236     -15.513  19.309   1.508  1.00 10.00      A   
ATOM   1897  HN  VAL   236     -16.145  20.043   1.716  1.00 10.00      A   
ATOM   1898  CA  VAL   236     -14.499  19.527   0.485  1.00 10.00      A   
ATOM   1899  CB  VAL   236     -15.069  20.372  -0.678  1.00 10.00      A   
ATOM   1900  CG1 VAL   236     -14.148  20.340  -1.887  1.00 10.00      A   
ATOM   1901  CG2 VAL   236     -16.455  19.884  -1.062  1.00 10.00      A   
ATOM   1902  C   VAL   236     -13.267  20.227   1.060  1.00 10.00      A   
ATOM   1903  O   VAL   236     -13.378  21.100   1.921  1.00 10.00      A   
ATOM   1904  N   ASP   237     -12.094  19.824   0.587  1.00 10.00      A   
ATOM   1905  HN  ASP   237     -12.072  19.111  -0.085  1.00 10.00      A   
ATOM   1906  CA  ASP   237     -10.837  20.414   1.030  1.00 10.00      A   
ATOM   1907  CB  ASP   237     -10.210  19.603   2.169  1.00 10.00      A   
ATOM   1908  CG  ASP   237      -9.135  20.376   2.912  1.00 10.00      A   
ATOM   1909  OD1 ASP   237      -9.381  20.774   4.076  1.00 10.00      A   
ATOM   1910  OD2 ASP   237      -8.038  20.588   2.348  1.00 10.00      A   
ATOM   1911  C   ASP   237      -9.868  20.505  -0.140  1.00 10.00      A   
ATOM   1912  O   ASP   237      -9.358  19.485  -0.617  1.00 10.00      A   
ATOM   1913  N   PRO   238      -9.629  21.720  -0.649  1.00 10.00      A   
ATOM   1914  CA  PRO   238     -10.252  22.939  -0.133  1.00 10.00      A   
ATOM   1915  CB  PRO   238      -9.252  24.009  -0.563  1.00 10.00      A   
ATOM   1916  CG  PRO   238      -8.714  23.509  -1.861  1.00 10.00      A   
ATOM   1917  CD  PRO   238      -8.729  22.003  -1.780  1.00 10.00      A   
ATOM   1918  C   PRO   238     -11.609  23.203  -0.786  1.00 10.00      A   
ATOM   1919  O   PRO   238     -11.881  22.719  -1.887  1.00 10.00      A   
ATOM   1920  N   VAL   239     -12.445  23.987  -0.113  1.00 10.00      A   
ATOM   1921  HN  VAL   239     -12.160  24.357   0.752  1.00 10.00      A   
ATOM   1922  CA  VAL   239     -13.775  24.317  -0.623  1.00 10.00      A   
ATOM   1923  CB  VAL   239     -14.592  25.129   0.407  1.00 10.00      A   
ATOM   1924  CG1 VAL   239     -16.066  25.140   0.034  1.00 10.00      A   
ATOM   1925  CG2 VAL   239     -14.401  24.569   1.808  1.00 10.00      A   
ATOM   1926  C   VAL   239     -13.666  25.113  -1.926  1.00 10.00      A   
ATOM   1927  O   VAL   239     -14.595  25.146  -2.734  1.00 10.00      A   
ATOM   1928  N   ASP   240     -12.506  25.734  -2.128  1.00 10.00      A   
ATOM   1929  HN  ASP   240     -11.809  25.666  -1.440  1.00 10.00      A   
ATOM   1930  CA  ASP   240     -12.239  26.527  -3.328  1.00 10.00      A   
ATOM   1931  CB  ASP   240     -10.825  27.120  -3.280  1.00 10.00      A   
ATOM   1932  CG  ASP   240     -10.803  28.567  -2.828  1.00 10.00      A   
ATOM   1933  OD1 ASP   240     -10.456  28.825  -1.651  1.00 10.00      A   
ATOM   1934  OD2 ASP   240     -11.136  29.451  -3.642  1.00 10.00      A   
ATOM   1935  C   ASP   240     -12.404  25.696  -4.598  1.00 10.00      A   
ATOM   1936  O   ASP   240     -12.625  26.241  -5.680  1.00 10.00      A   
ATOM   1937  N   SER   241     -12.317  24.375  -4.459  1.00 10.00      A   
ATOM   1938  HN  SER   241     -12.164  24.001  -3.564  1.00 10.00      A   
ATOM   1939  CA  SER   241     -12.452  23.466  -5.592  1.00 10.00      A   
ATOM   1940  CB  SER   241     -12.213  22.018  -5.149  1.00 10.00      A   
ATOM   1941  OG  SER   241     -11.745  21.218  -6.226  1.00 10.00      A   
ATOM   1942  HG  SER   241     -11.143  20.541  -5.881  1.00 10.00      A   
ATOM   1943  C   SER   241     -13.826  23.602  -6.256  1.00 10.00      A   
ATOM   1944  O   SER   241     -13.971  23.355  -7.458  1.00 10.00      A   
ATOM   1945  N   GLU   242     -14.825  24.018  -5.478  1.00 10.00      A   
ATOM   1946  HN  GLU   242     -14.647  24.213  -4.528  1.00 10.00      A   
ATOM   1947  CA  GLU   242     -16.179  24.195  -5.997  1.00 10.00      A   
ATOM   1948  CB  GLU   242     -17.193  24.305  -4.852  1.00 10.00      A   
ATOM   1949  CG  GLU   242     -17.127  23.160  -3.850  1.00 10.00      A   
ATOM   1950  CD  GLU   242     -18.250  23.192  -2.825  1.00 10.00      A   
ATOM   1951  OE1 GLU   242     -18.502  24.270  -2.242  1.00 10.00      A   
ATOM   1952  OE2 GLU   242     -18.880  22.133  -2.598  1.00 10.00      A   
ATOM   1953  C   GLU   242     -16.255  25.422  -6.910  1.00 10.00      A   
ATOM   1954  O   GLU   242     -17.186  25.568  -7.703  1.00 10.00      A   
ATOM   1955  N   TRP   243     -15.255  26.293  -6.805  1.00 10.00      A   
ATOM   1956  HN  TRP   243     -14.537  26.120  -6.156  1.00 10.00      A   
ATOM   1957  CA  TRP   243     -15.192  27.501  -7.620  1.00 10.00      A   
ATOM   1958  CB  TRP   243     -15.077  28.742  -6.733  1.00 10.00      A   
ATOM   1959  CG  TRP   243     -16.385  29.423  -6.471  1.00 10.00      A   
ATOM   1960  CD1 TRP   243     -17.634  28.891  -6.616  1.00 10.00      A   
ATOM   1961  CD2 TRP   243     -16.573  30.769  -6.020  1.00 10.00      A   
ATOM   1962  NE1 TRP   243     -18.586  29.821  -6.275  1.00 10.00      A   
ATOM   1963  HE1 TRP   243     -19.561  29.675  -6.290  1.00 10.00      A   
ATOM   1964  CE2 TRP   243     -17.961  30.982  -5.907  1.00 10.00      A   
ATOM   1965  CE3 TRP   243     -15.703  31.815  -5.699  1.00 10.00      A   
ATOM   1966  CZ2 TRP   243     -18.498  32.196  -5.485  1.00 10.00      A   
ATOM   1967  CZ3 TRP   243     -16.238  33.019  -5.280  1.00 10.00      A   
ATOM   1968  CH2 TRP   243     -17.622  33.200  -5.178  1.00 10.00      A   
ATOM   1969  C   TRP   243     -14.015  27.444  -8.589  1.00 10.00      A   
ATOM   1970  O   TRP   243     -13.581  28.473  -9.109  1.00 10.00      A   
ATOM   1971  N   PHE   244     -13.501  26.233  -8.813  1.00 10.00      A   
ATOM   1972  HN  PHE   244     -13.891  25.465  -8.348  1.00 10.00      A   
ATOM   1973  CA  PHE   244     -12.372  26.005  -9.722  1.00 10.00      A   
ATOM   1974  CB  PHE   244     -12.646  26.561 -11.127  1.00 10.00      A   
ATOM   1975  CG  PHE   244     -12.611  25.523 -12.215  1.00 10.00      A   
ATOM   1976  CD1 PHE   244     -11.483  24.742 -12.412  1.00 10.00      A   
ATOM   1977  CD2 PHE   244     -13.707  25.328 -13.042  1.00 10.00      A   
ATOM   1978  CE1 PHE   244     -11.446  23.787 -13.409  1.00 10.00      A   
ATOM   1979  CE2 PHE   244     -13.677  24.374 -14.043  1.00 10.00      A   
ATOM   1980  CZ  PHE   244     -12.546  23.602 -14.225  1.00 10.00      A   
ATOM   1981  C   PHE   244     -11.054  26.543  -9.160  1.00 10.00      A   
ATOM   1982  O   PHE   244     -10.122  26.835  -9.909  1.00 10.00      A   
ATOM   1983  N   GLY   245     -10.981  26.660  -7.844  1.00 10.00      A   
ATOM   1984  HN  GLY   245     -11.754  26.411  -7.293  1.00 10.00      A   
ATOM   1985  CA  GLY   245      -9.774  27.139  -7.206  1.00 10.00      A   
ATOM   1986  C   GLY   245      -9.081  26.019  -6.461  1.00 10.00      A   
ATOM   1987  O   GLY   245      -9.691  24.980  -6.199  1.00 10.00      A   
ATOM   1988  N   PHE   246      -7.817  26.218  -6.111  1.00 10.00      A   
ATOM   1989  HN  PHE   246      -7.385  27.075  -6.331  1.00 10.00      A   
ATOM   1990  CA  PHE   246      -7.059  25.198  -5.398  1.00 10.00      A   
ATOM   1991  CB  PHE   246      -6.567  24.122  -6.373  1.00 10.00      A   
ATOM   1992  CG  PHE   246      -6.406  22.764  -5.752  1.00 10.00      A   
ATOM   1993  CD1 PHE   246      -7.514  22.038  -5.352  1.00 10.00      A   
ATOM   1994  CD2 PHE   246      -5.147  22.215  -5.565  1.00 10.00      A   
ATOM   1995  CE1 PHE   246      -7.373  20.792  -4.777  1.00 10.00      A   
ATOM   1996  CE2 PHE   246      -4.998  20.969  -4.991  1.00 10.00      A   
ATOM   1997  CZ  PHE   246      -6.114  20.256  -4.595  1.00 10.00      A   
ATOM   1998  C   PHE   246      -5.877  25.825  -4.676  1.00 10.00      A   
ATOM   1999  O   PHE   246      -5.691  27.037  -4.720  1.00 10.00      A   
ATOM   2000  N   TYR   247      -5.088  24.996  -4.006  1.00 10.00      A   
ATOM   2001  HN  TYR   247      -5.289  24.039  -4.014  1.00 10.00      A   
ATOM   2002  CA  TYR   247      -3.916  25.467  -3.285  1.00 10.00      A   
ATOM   2003  CB  TYR   247      -3.360  24.359  -2.381  1.00 10.00      A   
ATOM   2004  CG  TYR   247      -4.253  23.969  -1.225  1.00 10.00      A   
ATOM   2005  CD1 TYR   247      -4.469  24.839  -0.166  1.00 10.00      A   
ATOM   2006  CD2 TYR   247      -4.873  22.726  -1.188  1.00 10.00      A   
ATOM   2007  CE1 TYR   247      -5.278  24.484   0.895  1.00 10.00      A   
ATOM   2008  CE2 TYR   247      -5.685  22.363  -0.130  1.00 10.00      A   
ATOM   2009  CZ  TYR   247      -5.883  23.247   0.909  1.00 10.00      A   
ATOM   2010  OH  TYR   247      -6.695  22.898   1.963  1.00 10.00      A   
ATOM   2011  HH  TYR   247      -7.009  21.983   1.847  1.00 10.00      A   
ATOM   2012  C   TYR   247      -2.838  25.884  -4.272  1.00 10.00      A   
ATOM   2013  O   TYR   247      -2.656  25.235  -5.303  1.00 10.00      A   
ATOM   2014  N   ARG   248      -2.144  26.977  -3.972  1.00 10.00      A   
ATOM   2015  HN  ARG   248      -2.366  27.478  -3.158  1.00 10.00      A   
ATOM   2016  CA  ARG   248      -1.069  27.449  -4.834  1.00 10.00      A   
ATOM   2017  CB  ARG   248      -0.490  28.771  -4.312  1.00 10.00      A   
ATOM   2018  CG  ARG   248       0.869  29.139  -4.897  1.00 10.00      A   
ATOM   2019  CD  ARG   248       1.258  30.574  -4.572  1.00 10.00      A   
ATOM   2020  NE  ARG   248       0.947  30.940  -3.190  1.00 10.00      A   
ATOM   2021  HE  ARG   248       0.062  31.348  -3.018  1.00 10.00      A   
ATOM   2022  CZ  ARG   248       1.773  30.771  -2.161  1.00 10.00      A   
ATOM   2023  NH1 ARG   248       2.977  30.241  -2.340  1.00 10.00      A   
ATOM   2024 HH11 ARG   248       3.621  30.110  -1.527  1.00 10.00      A   
ATOM   2025 HH12 ARG   248       3.288  29.956  -3.293  1.00 10.00      A   
ATOM   2026  NH2 ARG   248       1.385  31.154  -0.955  1.00 10.00      A   
ATOM   2027 HH21 ARG   248       0.438  31.582  -0.828  1.00 10.00      A   
ATOM   2028 HH22 ARG   248       2.013  31.038  -0.132  1.00 10.00      A   
ATOM   2029  C   ARG   248       0.019  26.381  -4.931  1.00 10.00      A   
ATOM   2030  O   ARG   248       0.551  25.939  -3.907  1.00 10.00      A   
ATOM   2031  N   SER   249       0.313  25.962  -6.160  1.00 10.00      A   
ATOM   2032  HN  SER   249      -0.169  26.351  -6.918  1.00 10.00      A   
ATOM   2033  CA  SER   249       1.318  24.939  -6.424  1.00 10.00      A   
ATOM   2034  CB  SER   249       1.581  24.836  -7.926  1.00 10.00      A   
ATOM   2035  OG  SER   249       2.044  23.544  -8.280  1.00 10.00      A   
ATOM   2036  HG  SER   249       1.281  22.952  -8.415  1.00 10.00      A   
ATOM   2037  C   SER   249       2.616  25.217  -5.672  1.00 10.00      A   
ATOM   2038  O   SER   249       3.278  26.235  -5.898  1.00 10.00      A   
ATOM   2039  N   GLY   250       2.964  24.304  -4.778  1.00 10.00      A   
ATOM   2040  HN  GLY   250       2.398  23.505  -4.664  1.00 10.00      A   
ATOM   2041  CA  GLY   250       4.163  24.449  -3.984  1.00 10.00      A   
ATOM   2042  C   GLY   250       3.875  24.277  -2.507  1.00 10.00      A   
ATOM   2043  O   GLY   250       4.739  23.846  -1.746  1.00 10.00      A   
ATOM   2044  N   GLN   251       2.650  24.603  -2.108  1.00 10.00      A   
ATOM   2045  HN  GLN   251       2.001  24.922  -2.773  1.00 10.00      A   
ATOM   2046  CA  GLN   251       2.235  24.488  -0.714  1.00 10.00      A   
ATOM   2047  CB  GLN   251       2.463  25.807   0.034  1.00 10.00      A   
ATOM   2048  CG  GLN   251       1.975  27.056  -0.691  1.00 10.00      A   
ATOM   2049  CD  GLN   251       0.517  27.371  -0.414  1.00 10.00      A   
ATOM   2050  OE1 GLN   251       0.187  27.997   0.590  1.00 10.00      A   
ATOM   2051  NE2 GLN   251      -0.368  26.946  -1.302  1.00 10.00      A   
ATOM   2052 HE21 GLN   251      -0.040  26.450  -2.089  1.00 10.00      A   
ATOM   2053 HE22 GLN   251      -1.315  27.146  -1.142  1.00 10.00      A   
ATOM   2054  C   GLN   251       0.776  24.054  -0.622  1.00 10.00      A   
ATOM   2055  O   GLN   251       0.063  24.056  -1.628  1.00 10.00      A   
ATOM   2056  N   ALA   252       0.330  23.688   0.573  1.00 10.00      A   
ATOM   2057  HN  ALA   252       0.947  23.694   1.349  1.00 10.00      A   
ATOM   2058  CA  ALA   252      -1.041  23.247   0.765  1.00 10.00      A   
ATOM   2059  CB  ALA   252      -1.061  21.765   1.090  1.00 10.00      A   
ATOM   2060  C   ALA   252      -1.759  24.042   1.856  1.00 10.00      A   
ATOM   2061  O   ALA   252      -2.540  23.482   2.628  1.00 10.00      A   
ATOM   2062  N   LYS   253      -1.511  25.344   1.915  1.00 10.00      A   
ATOM   2063  HN  LYS   253      -0.878  25.744   1.282  1.00 10.00      A   
ATOM   2064  CA  LYS   253      -2.156  26.187   2.915  1.00 10.00      A   
ATOM   2065  CB  LYS   253      -1.120  26.834   3.844  1.00 10.00      A   
ATOM   2066  CG  LYS   253      -1.709  27.508   5.074  1.00 10.00      A   
ATOM   2067  CD  LYS   253      -1.942  28.995   4.851  1.00 10.00      A   
ATOM   2068  CE  LYS   253      -2.459  29.662   6.115  1.00 10.00      A   
ATOM   2069  NZ  LYS   253      -2.655  31.126   5.940  1.00 10.00      A   
ATOM   2070  HZ1 LYS   253      -2.843  31.573   6.860  1.00 10.00      A   
ATOM   2071  HZ2 LYS   253      -3.459  31.309   5.308  1.00 10.00      A   
ATOM   2072  HZ3 LYS   253      -1.803  31.555   5.529  1.00 10.00      A   
ATOM   2073  C   LYS   253      -3.043  27.245   2.262  1.00 10.00      A   
ATOM   2074  O   LYS   253      -4.254  27.280   2.488  1.00 10.00      A   
ATOM   2075  N   GLU   254      -2.437  28.093   1.444  1.00 10.00      A   
ATOM   2076  HN  GLU   254      -1.470  28.000   1.291  1.00 10.00      A   
ATOM   2077  CA  GLU   254      -3.154  29.163   0.766  1.00 10.00      A   
ATOM   2078  CB  GLU   254      -2.192  30.320   0.481  1.00 10.00      A   
ATOM   2079  CG  GLU   254      -2.811  31.512  -0.230  1.00 10.00      A   
ATOM   2080  CD  GLU   254      -1.769  32.528  -0.649  1.00 10.00      A   
ATOM   2081  OE1 GLU   254      -1.639  33.569   0.030  1.00 10.00      A   
ATOM   2082  OE2 GLU   254      -1.064  32.282  -1.652  1.00 10.00      A   
ATOM   2083  C   GLU   254      -3.797  28.679  -0.534  1.00 10.00      A   
ATOM   2084  O   GLU   254      -3.182  27.937  -1.309  1.00 10.00      A   
ATOM   2085  N   THR   255      -5.039  29.098  -0.758  1.00 10.00      A   
ATOM   2086  HN  THR   255      -5.476  29.671  -0.094  1.00 10.00      A   
ATOM   2087  CA  THR   255      -5.770  28.736  -1.962  1.00 10.00      A   
ATOM   2088  CB  THR   255      -7.199  28.252  -1.640  1.00 10.00      A   
ATOM   2089  OG1 THR   255      -7.872  29.208  -0.804  1.00 10.00      A   
ATOM   2090  HG1 THR   255      -8.827  29.184  -0.999  1.00 10.00      A   
ATOM   2091  CG2 THR   255      -7.168  26.904  -0.945  1.00 10.00      A   
ATOM   2092  C   THR   255      -5.859  29.929  -2.905  1.00 10.00      A   
ATOM   2093  O   THR   255      -5.913  31.076  -2.462  1.00 10.00      A   
ATOM   2094  N   ILE   256      -5.865  29.657  -4.199  1.00 10.00      A   
ATOM   2095  HN  ILE   256      -5.810  28.718  -4.491  1.00 10.00      A   
ATOM   2096  CA  ILE   256      -5.961  30.703  -5.204  1.00 10.00      A   
ATOM   2097  CB  ILE   256      -4.681  30.798  -6.067  1.00 10.00      A   
ATOM   2098  CG1 ILE   256      -4.233  29.412  -6.541  1.00 10.00      A   
ATOM   2099  CG2 ILE   256      -3.567  31.498  -5.299  1.00 10.00      A   
ATOM   2100  CD1 ILE   256      -3.112  29.443  -7.558  1.00 10.00      A   
ATOM   2101  C   ILE   256      -7.171  30.465  -6.104  1.00 10.00      A   
ATOM   2102  O   ILE   256      -7.453  29.324  -6.483  1.00 10.00      A   
ATOM   2103  N   PRO   257      -7.912  31.535  -6.438  1.00 10.00      A   
ATOM   2104  CA  PRO   257      -9.098  31.440  -7.297  1.00 10.00      A   
ATOM   2105  CB  PRO   257      -9.700  32.847  -7.237  1.00 10.00      A   
ATOM   2106  CG  PRO   257      -8.555  33.732  -6.889  1.00 10.00      A   
ATOM   2107  CD  PRO   257      -7.658  32.918  -6.000  1.00 10.00      A   
ATOM   2108  C   PRO   257      -8.734  31.080  -8.735  1.00 10.00      A   
ATOM   2109  O   PRO   257      -7.560  31.112  -9.114  1.00 10.00      A   
ATOM   2110  N   LEU   258      -9.751  30.767  -9.532  1.00 10.00      A   
ATOM   2111  HN  LEU   258     -10.661  30.799  -9.168  1.00 10.00      A   
ATOM   2112  CA  LEU   258      -9.566  30.385 -10.930  1.00 10.00      A   
ATOM   2113  CB  LEU   258     -10.923  30.190 -11.616  1.00 10.00      A   
ATOM   2114  CG  LEU   258     -10.890  29.915 -13.124  1.00 10.00      A   
ATOM   2115  CD1 LEU   258     -10.247  28.569 -13.416  1.00 10.00      A   
ATOM   2116  CD2 LEU   258     -12.289  29.986 -13.717  1.00 10.00      A   
ATOM   2117  C   LEU   258      -8.742  31.416 -11.694  1.00 10.00      A   
ATOM   2118  O   LEU   258      -7.820  31.062 -12.424  1.00 10.00      A   
ATOM   2119  N   GLN   259      -9.065  32.689 -11.496  1.00 10.00      A   
ATOM   2120  HN  GLN   259      -9.806  32.902 -10.887  1.00 10.00      A   
ATOM   2121  CA  GLN   259      -8.371  33.787 -12.170  1.00 10.00      A   
ATOM   2122  CB  GLN   259      -9.011  35.135 -11.815  1.00 10.00      A   
ATOM   2123  CG  GLN   259     -10.305  35.445 -12.561  1.00 10.00      A   
ATOM   2124  CD  GLN   259     -11.470  34.571 -12.131  1.00 10.00      A   
ATOM   2125  OE1 GLN   259     -11.518  34.088 -11.001  1.00 10.00      A   
ATOM   2126  NE2 GLN   259     -12.424  34.370 -13.026  1.00 10.00      A   
ATOM   2127 HE21 GLN   259     -12.332  34.790 -13.908  1.00 10.00      A   
ATOM   2128 HE22 GLN   259     -13.188  33.810 -12.770  1.00 10.00      A   
ATOM   2129  C   GLN   259      -6.872  33.823 -11.864  1.00 10.00      A   
ATOM   2130  O   GLN   259      -6.103  34.446 -12.593  1.00 10.00      A   
ATOM   2131  N   GLU   260      -6.458  33.152 -10.799  1.00 10.00      A   
ATOM   2132  HN  GLU   260      -7.109  32.655 -10.258  1.00 10.00      A   
ATOM   2133  CA  GLU   260      -5.056  33.133 -10.418  1.00 10.00      A   
ATOM   2134  CB  GLU   260      -4.888  33.547  -8.955  1.00 10.00      A   
ATOM   2135  CG  GLU   260      -5.233  35.002  -8.687  1.00 10.00      A   
ATOM   2136  CD  GLU   260      -4.832  35.455  -7.299  1.00 10.00      A   
ATOM   2137  OE1 GLU   260      -3.616  35.524  -7.021  1.00 10.00      A   
ATOM   2138  OE2 GLU   260      -5.729  35.755  -6.483  1.00 10.00      A   
ATOM   2139  C   GLU   260      -4.412  31.771 -10.669  1.00 10.00      A   
ATOM   2140  O   GLU   260      -3.253  31.553 -10.315  1.00 10.00      A   
ATOM   2141  N   THR   261      -5.151  30.858 -11.289  1.00 10.00      A   
ATOM   2142  HN  THR   261      -6.066  31.081 -11.565  1.00 10.00      A   
ATOM   2143  CA  THR   261      -4.613  29.532 -11.575  1.00 10.00      A   
ATOM   2144  CB  THR   261      -5.677  28.417 -11.478  1.00 10.00      A   
ATOM   2145  OG1 THR   261      -6.730  28.644 -12.426  1.00 10.00      A   
ATOM   2146  HG1 THR   261      -6.982  29.576 -12.411  1.00 10.00      A   
ATOM   2147  CG2 THR   261      -6.258  28.345 -10.072  1.00 10.00      A   
ATOM   2148  C   THR   261      -3.952  29.501 -12.951  1.00 10.00      A   
ATOM   2149  O   THR   261      -4.318  30.269 -13.844  1.00 10.00      A   
ATOM   2150  N   SER   262      -2.991  28.600 -13.119  1.00 10.00      A   
ATOM   2151  HN  SER   262      -2.761  28.003 -12.372  1.00 10.00      A   
ATOM   2152  CA  SER   262      -2.269  28.466 -14.376  1.00 10.00      A   
ATOM   2153  CB  SER   262      -1.086  27.519 -14.187  1.00 10.00      A   
ATOM   2154  OG  SER   262      -0.439  27.764 -12.946  1.00 10.00      A   
ATOM   2155  HG  SER   262      -0.722  28.620 -12.597  1.00 10.00      A   
ATOM   2156  C   SER   262      -3.187  27.971 -15.493  1.00 10.00      A   
ATOM   2157  O   SER   262      -2.907  28.157 -16.678  1.00 10.00      A   
ATOM   2158  N   LEU   263      -4.294  27.356 -15.103  1.00 10.00      A   
ATOM   2159  HN  LEU   263      -4.462  27.244 -14.143  1.00 10.00      A   
ATOM   2160  CA  LEU   263      -5.266  26.840 -16.055  1.00 10.00      A   
ATOM   2161  CB  LEU   263      -6.259  25.917 -15.337  1.00 10.00      A   
ATOM   2162  CG  LEU   263      -7.295  25.203 -16.211  1.00 10.00      A   
ATOM   2163  CD1 LEU   263      -6.613  24.351 -17.268  1.00 10.00      A   
ATOM   2164  CD2 LEU   263      -8.220  24.354 -15.353  1.00 10.00      A   
ATOM   2165  C   LEU   263      -6.005  27.992 -16.737  1.00 10.00      A   
ATOM   2166  O   LEU   263      -6.499  27.857 -17.860  1.00 10.00      A   
ATOM   2167  N   TYR   264      -6.058  29.130 -16.058  1.00 10.00      A   
ATOM   2168  HN  TYR   264      -5.632  29.179 -15.176  1.00 10.00      A   
ATOM   2169  CA  TYR   264      -6.732  30.308 -16.584  1.00 10.00      A   
ATOM   2170  CB  TYR   264      -7.340  31.125 -15.440  1.00 10.00      A   
ATOM   2171  CG  TYR   264      -8.114  32.350 -15.880  1.00 10.00      A   
ATOM   2172  CD1 TYR   264      -9.437  32.252 -16.291  1.00 10.00      A   
ATOM   2173  CD2 TYR   264      -7.518  33.605 -15.883  1.00 10.00      A   
ATOM   2174  CE1 TYR   264     -10.142  33.369 -16.695  1.00 10.00      A   
ATOM   2175  CE2 TYR   264      -8.216  34.725 -16.284  1.00 10.00      A   
ATOM   2176  CZ  TYR   264      -9.526  34.602 -16.690  1.00 10.00      A   
ATOM   2177  OH  TYR   264     -10.220  35.718 -17.096  1.00 10.00      A   
ATOM   2178  HH  TYR   264     -11.178  35.525 -17.098  1.00 10.00      A   
ATOM   2179  C   TYR   264      -5.779  31.170 -17.404  1.00 10.00      A   
ATOM   2180  O   TYR   264      -6.117  31.605 -18.503  1.00 10.00      A   
ATOM   2181  N   THR   265      -4.586  31.404 -16.869  1.00 10.00      A   
ATOM   2182  HN  THR   265      -4.366  31.013 -15.996  1.00 10.00      A   
ATOM   2183  CA  THR   265      -3.588  32.224 -17.544  1.00 10.00      A   
ATOM   2184  CB  THR   265      -2.364  32.447 -16.642  1.00 10.00      A   
ATOM   2185  OG1 THR   265      -2.184  31.296 -15.806  1.00 10.00      A   
ATOM   2186  HG1 THR   265      -1.442  31.447 -15.209  1.00 10.00      A   
ATOM   2187  CG2 THR   265      -2.565  33.674 -15.766  1.00 10.00      A   
ATOM   2188  C   THR   265      -3.143  31.597 -18.863  1.00 10.00      A   
ATOM   2189  O   THR   265      -3.030  32.282 -19.883  1.00 10.00      A   
ATOM   2190  N   GLN   266      -2.890  30.295 -18.836  1.00 10.00      A   
ATOM   2191  HN  GLN   266      -2.982  29.805 -17.989  1.00 10.00      A   
ATOM   2192  CA  GLN   266      -2.468  29.579 -20.031  1.00 10.00      A   
ATOM   2193  CB  GLN   266      -1.714  28.305 -19.653  1.00 10.00      A   
ATOM   2194  CG  GLN   266      -0.356  28.548 -19.019  1.00 10.00      A   
ATOM   2195  CD  GLN   266       0.081  27.400 -18.131  1.00 10.00      A   
ATOM   2196  OE1 GLN   266      -0.354  26.260 -18.304  1.00 10.00      A   
ATOM   2197  NE2 GLN   266       0.947  27.690 -17.175  1.00 10.00      A   
ATOM   2198 HE21 GLN   266       1.252  28.621 -17.092  1.00 10.00      A   
ATOM   2199 HE22 GLN   266       1.259  26.963 -16.595  1.00 10.00      A   
ATOM   2200  C   GLN   266      -3.670  29.225 -20.890  1.00 10.00      A   
ATOM   2201  O   GLN   266      -3.538  28.972 -22.085  1.00 10.00      A   
ATOM   2202  N   ASP   267      -4.840  29.211 -20.256  1.00 10.00      A   
ATOM   2203  HN  ASP   267      -4.859  29.441 -19.305  1.00 10.00      A   
ATOM   2204  CA  ASP   267      -6.098  28.885 -20.924  1.00 10.00      A   
ATOM   2205  CB  ASP   267      -6.565  30.014 -21.839  1.00 10.00      A   
ATOM   2206  CG  ASP   267      -7.980  29.792 -22.323  1.00 10.00      A   
ATOM   2207  OD1 ASP   267      -8.851  29.466 -21.485  1.00 10.00      A   
ATOM   2208  OD2 ASP   267      -8.227  29.939 -23.541  1.00 10.00      A   
ATOM   2209  C   ASP   267      -6.019  27.560 -21.679  1.00 10.00      A   
ATOM   2210  O   ASP   267      -5.945  27.526 -22.908  1.00 10.00      A   
ATOM   2211  N   ARG   268      -6.044  26.467 -20.933  1.00 10.00      A   
ATOM   2212  HN  ARG   268      -6.125  26.554 -19.960  1.00 10.00      A   
ATOM   2213  CA  ARG   268      -5.952  25.145 -21.530  1.00 10.00      A   
ATOM   2214  CB  ARG   268      -5.080  24.231 -20.666  1.00 10.00      A   
ATOM   2215  CG  ARG   268      -3.647  24.718 -20.496  1.00 10.00      A   
ATOM   2216  CD  ARG   268      -2.830  23.756 -19.647  1.00 10.00      A   
ATOM   2217  NE  ARG   268      -2.515  24.306 -18.328  1.00 10.00      A   
ATOM   2218  HE  ARG   268      -2.002  25.150 -18.303  1.00 10.00      A   
ATOM   2219  CZ  ARG   268      -2.849  23.721 -17.178  1.00 10.00      A   
ATOM   2220  NH1 ARG   268      -3.511  22.575 -17.177  1.00 10.00      A   
ATOM   2221 HH11 ARG   268      -3.774  22.114 -18.078  1.00 10.00      A   
ATOM   2222 HH12 ARG   268      -3.765  22.116 -16.262  1.00 10.00      A   
ATOM   2223  NH2 ARG   268      -2.515  24.278 -16.023  1.00 10.00      A   
ATOM   2224 HH21 ARG   268      -2.782  23.818 -15.123  1.00 10.00      A   
ATOM   2225 HH22 ARG   268      -1.976  25.169 -16.004  1.00 10.00      A   
ATOM   2226  C   ARG   268      -7.325  24.516 -21.766  1.00 10.00      A   
ATOM   2227  O   ARG   268      -7.438  23.517 -22.470  1.00 10.00      A   
ATOM   2228  N   LEU   269      -8.367  25.104 -21.193  1.00 10.00      A   
ATOM   2229  HN  LEU   269      -8.228  25.912 -20.657  1.00 10.00      A   
ATOM   2230  CA  LEU   269      -9.719  24.566 -21.349  1.00 10.00      A   
ATOM   2231  CB  LEU   269     -10.276  24.103 -20.002  1.00 10.00      A   
ATOM   2232  CG  LEU   269      -9.786  22.742 -19.504  1.00 10.00      A   
ATOM   2233  CD1 LEU   269     -10.190  22.528 -18.055  1.00 10.00      A   
ATOM   2234  CD2 LEU   269     -10.327  21.623 -20.382  1.00 10.00      A   
ATOM   2235  C   LEU   269     -10.675  25.561 -22.000  1.00 10.00      A   
ATOM   2236  O   LEU   269     -11.661  25.170 -22.620  1.00 10.00      A   
ATOM   2237  N   GLY   270     -10.382  26.844 -21.867  1.00 10.00      A   
ATOM   2238  HN  GLY   270      -9.577  27.107 -21.379  1.00 10.00      A   
ATOM   2239  CA  GLY   270     -11.245  27.861 -22.442  1.00 10.00      A   
ATOM   2240  C   GLY   270     -11.971  28.640 -21.370  1.00 10.00      A   
ATOM   2241  O   GLY   270     -12.954  29.333 -21.637  1.00 10.00      A   
ATOM   2242  N   LEU   271     -11.471  28.530 -20.149  1.00 10.00      A   
ATOM   2243  HN  LEU   271     -10.681  27.970 -20.011  1.00 10.00      A   
ATOM   2244  CA  LEU   271     -12.059  29.215 -19.010  1.00 10.00      A   
ATOM   2245  CB  LEU   271     -11.601  28.561 -17.704  1.00 10.00      A   
ATOM   2246  CG  LEU   271     -11.913  27.070 -17.558  1.00 10.00      A   
ATOM   2247  CD1 LEU   271     -11.218  26.496 -16.335  1.00 10.00      A   
ATOM   2248  CD2 LEU   271     -13.415  26.840 -17.480  1.00 10.00      A   
ATOM   2249  C   LEU   271     -11.700  30.696 -19.017  1.00 10.00      A   
ATOM   2250  O   LEU   271     -12.270  31.485 -18.266  1.00 10.00      A   
ATOM   2251  N   LYS   272     -10.752  31.070 -19.872  1.00 10.00      A   
ATOM   2252  HN  LYS   272     -10.322  30.394 -20.443  1.00 10.00      A   
ATOM   2253  CA  LYS   272     -10.332  32.461 -19.978  1.00 10.00      A   
ATOM   2254  CB  LYS   272      -9.016  32.581 -20.744  1.00 10.00      A   
ATOM   2255  CG  LYS   272      -8.230  33.839 -20.421  1.00 10.00      A   
ATOM   2256  CD  LYS   272      -7.026  33.993 -21.333  1.00 10.00      A   
ATOM   2257  CE  LYS   272      -6.189  35.196 -20.939  1.00 10.00      A   
ATOM   2258  NZ  LYS   272      -6.944  36.472 -21.056  1.00 10.00      A   
ATOM   2259  HZ1 LYS   272      -6.371  37.263 -20.693  1.00 10.00      A   
ATOM   2260  HZ2 LYS   272      -7.826  36.422 -20.509  1.00 10.00      A   
ATOM   2261  HZ3 LYS   272      -7.180  36.659 -22.052  1.00 10.00      A   
ATOM   2262  C   LYS   272     -11.414  33.288 -20.656  1.00 10.00      A   
ATOM   2263  O   LYS   272     -11.419  34.516 -20.579  1.00 10.00      A   
ATOM   2264  N   GLU   273     -12.346  32.600 -21.301  1.00 10.00      A   
ATOM   2265  HN  GLU   273     -12.295  31.619 -21.311  1.00 10.00      A   
ATOM   2266  CA  GLU   273     -13.446  33.255 -21.987  1.00 10.00      A   
ATOM   2267  CB  GLU   273     -13.984  32.369 -23.114  1.00 10.00      A   
ATOM   2268  CG  GLU   273     -13.024  32.195 -24.277  1.00 10.00      A   
ATOM   2269  CD  GLU   273     -13.701  31.652 -25.518  1.00 10.00      A   
ATOM   2270  OE1 GLU   273     -13.575  30.439 -25.790  1.00 10.00      A   
ATOM   2271  OE2 GLU   273     -14.359  32.438 -26.234  1.00 10.00      A   
ATOM   2272  C   GLU   273     -14.565  33.596 -21.008  1.00 10.00      A   
ATOM   2273  O   GLU   273     -15.723  33.736 -21.400  1.00 10.00      A   
ATOM   2274  N   ASP   275     -14.212  33.745 -19.731  1.00 10.00      A   
ATOM   2275  HN  ASP   275     -13.269  33.628 -19.480  1.00 10.00      A   
ATOM   2276  CA  ASP   275     -15.184  34.076 -18.690  1.00 10.00      A   
ATOM   2277  CB  ASP   275     -14.551  34.018 -17.291  1.00 10.00      A   
ATOM   2278  CG  ASP   275     -13.895  35.317 -16.859  1.00 10.00      A   
ATOM   2279  OD1 ASP   275     -14.465  36.014 -15.992  1.00 10.00      A   
ATOM   2280  OD2 ASP   275     -12.803  35.640 -17.374  1.00 10.00      A   
ATOM   2281  C   ASP   275     -15.832  35.434 -18.953  1.00 10.00      A   
ATOM   2282  O   ASP   275     -16.908  35.740 -18.431  1.00 10.00      A   
ATOM   2283  N   ASN   276     -15.181  36.233 -19.792  1.00 10.00      A   
ATOM   2284  HN  ASN   276     -14.330  35.927 -20.170  1.00 10.00      A   
ATOM   2285  CA  ASN   276     -15.684  37.552 -20.155  1.00 10.00      A   
ATOM   2286  CB  ASN   276     -14.619  38.352 -20.914  1.00 10.00      A   
ATOM   2287  CG  ASN   276     -13.514  38.873 -20.014  1.00 10.00      A   
ATOM   2288  OD1 ASN   276     -13.739  39.163 -18.837  1.00 10.00      A   
ATOM   2289  ND2 ASN   276     -12.312  38.997 -20.562  1.00 10.00      A   
ATOM   2290 HD21 ASN   276     -12.202  38.749 -21.510  1.00 10.00      A   
ATOM   2291 HD22 ASN   276     -11.580  39.331 -20.001  1.00 10.00      A   
ATOM   2292  C   ASN   276     -16.944  37.434 -21.006  1.00 10.00      A   
ATOM   2293  O   ASN   276     -17.666  38.411 -21.200  1.00 10.00      A   
ATOM   2294  N   ALA   277     -17.202  36.231 -21.517  1.00 10.00      A   
ATOM   2295  HN  ALA   277     -16.573  35.494 -21.349  1.00 10.00      A   
ATOM   2296  CA  ALA   277     -18.384  35.983 -22.337  1.00 10.00      A   
ATOM   2297  CB  ALA   277     -18.217  34.709 -23.151  1.00 10.00      A   
ATOM   2298  C   ALA   277     -19.641  35.903 -21.474  1.00 10.00      A   
ATOM   2299  O   ALA   277     -20.757  36.053 -21.973  1.00 10.00      A   
ATOM   2300  N   GLY   278     -19.453  35.662 -20.180  1.00 10.00      A   
ATOM   2301  HN  GLY   278     -18.537  35.550 -19.840  1.00 10.00      A   
ATOM   2302  CA  GLY   278     -20.579  35.579 -19.265  1.00 10.00      A   
ATOM   2303  C   GLY   278     -21.187  34.191 -19.196  1.00 10.00      A   
ATOM   2304  O   GLY   278     -22.322  34.021 -18.742  1.00 10.00      A   
ATOM   2305  N   GLN   279     -20.436  33.194 -19.638  1.00 10.00      A   
ATOM   2306  HN  GLN   279     -19.538  33.385 -19.985  1.00 10.00      A   
ATOM   2307  CA  GLN   279     -20.912  31.819 -19.617  1.00 10.00      A   
ATOM   2308  CB  GLN   279     -20.352  31.034 -20.803  1.00 10.00      A   
ATOM   2309  CG  GLN   279     -20.672  31.646 -22.157  1.00 10.00      A   
ATOM   2310  CD  GLN   279     -20.166  30.803 -23.308  1.00 10.00      A   
ATOM   2311  OE1 GLN   279     -19.037  30.970 -23.771  1.00 10.00      A   
ATOM   2312  NE2 GLN   279     -20.997  29.892 -23.779  1.00 10.00      A   
ATOM   2313 HE21 GLN   279     -21.884  29.812 -23.362  1.00 10.00      A   
ATOM   2314 HE22 GLN   279     -20.696  29.329 -24.524  1.00 10.00      A   
ATOM   2315  C   GLN   279     -20.524  31.147 -18.306  1.00 10.00      A   
ATOM   2316  O   GLN   279     -21.035  30.080 -17.958  1.00 10.00      A   
ATOM   2317  N   LEU   280     -19.610  31.777 -17.586  1.00 10.00      A   
ATOM   2318  HN  LEU   280     -19.229  32.613 -17.926  1.00 10.00      A   
ATOM   2319  CA  LEU   280     -19.153  31.259 -16.310  1.00 10.00      A   
ATOM   2320  CB  LEU   280     -17.624  31.270 -16.241  1.00 10.00      A   
ATOM   2321  CG  LEU   280     -16.901  30.193 -17.051  1.00 10.00      A   
ATOM   2322  CD1 LEU   280     -15.394  30.368 -16.944  1.00 10.00      A   
ATOM   2323  CD2 LEU   280     -17.309  28.807 -16.579  1.00 10.00      A   
ATOM   2324  C   LEU   280     -19.733  32.071 -15.161  1.00 10.00      A   
ATOM   2325  O   LEU   280     -19.385  33.235 -14.975  1.00 10.00      A   
ATOM   2326  N   VAL   281     -20.633  31.461 -14.409  1.00 10.00      A   
ATOM   2327  HN  VAL   281     -20.891  30.539 -14.625  1.00 10.00      A   
ATOM   2328  CA  VAL   281     -21.259  32.116 -13.268  1.00 10.00      A   
ATOM   2329  CB  VAL   281     -22.800  32.151 -13.404  1.00 10.00      A   
ATOM   2330  CG1 VAL   281     -23.445  32.765 -12.169  1.00 10.00      A   
ATOM   2331  CG2 VAL   281     -23.213  32.917 -14.655  1.00 10.00      A   
ATOM   2332  C   VAL   281     -20.872  31.382 -11.990  1.00 10.00      A   
ATOM   2333  O   VAL   281     -20.962  30.154 -11.919  1.00 10.00      A   
ATOM   2334  N   PHE   282     -20.424  32.129 -10.995  1.00 10.00      A   
ATOM   2335  HN  PHE   282     -20.380  33.105 -11.108  1.00 10.00      A   
ATOM   2336  CA  PHE   282     -20.015  31.545  -9.730  1.00 10.00      A   
ATOM   2337  CB  PHE   282     -18.618  32.034  -9.344  1.00 10.00      A   
ATOM   2338  CG  PHE   282     -17.547  31.639 -10.321  1.00 10.00      A   
ATOM   2339  CD1 PHE   282     -17.120  32.524 -11.299  1.00 10.00      A   
ATOM   2340  CD2 PHE   282     -16.969  30.381 -10.266  1.00 10.00      A   
ATOM   2341  CE1 PHE   282     -16.139  32.163 -12.201  1.00 10.00      A   
ATOM   2342  CE2 PHE   282     -15.986  30.013 -11.165  1.00 10.00      A   
ATOM   2343  CZ  PHE   282     -15.572  30.906 -12.134  1.00 10.00      A   
ATOM   2344  C   PHE   282     -21.015  31.884  -8.637  1.00 10.00      A   
ATOM   2345  O   PHE   282     -21.181  33.048  -8.275  1.00 10.00      A   
ATOM   2346  N   LEU   283     -21.691  30.870  -8.130  1.00 10.00      A   
ATOM   2347  HN  LEU   283     -21.523  29.966  -8.465  1.00 10.00      A   
ATOM   2348  CA  LEU   283     -22.675  31.063  -7.080  1.00 10.00      A   
ATOM   2349  CB  LEU   283     -23.979  30.339  -7.424  1.00 10.00      A   
ATOM   2350  CG  LEU   283     -24.722  30.839  -8.665  1.00 10.00      A   
ATOM   2351  CD1 LEU   283     -25.963  29.997  -8.918  1.00 10.00      A   
ATOM   2352  CD2 LEU   283     -25.089  32.309  -8.517  1.00 10.00      A   
ATOM   2353  C   LEU   283     -22.141  30.564  -5.747  1.00 10.00      A   
ATOM   2354  O   LEU   283     -21.318  29.647  -5.703  1.00 10.00      A   
ATOM   2355  N   ALA   284     -22.597  31.182  -4.671  1.00 10.00      A   
ATOM   2356  HN  ALA   284     -23.239  31.919  -4.777  1.00 10.00      A   
ATOM   2357  CA  ALA   284     -22.185  30.805  -3.331  1.00 10.00      A   
ATOM   2358  CB  ALA   284     -21.036  31.684  -2.859  1.00 10.00      A   
ATOM   2359  C   ALA   284     -23.367  30.927  -2.384  1.00 10.00      A   
ATOM   2360  O   ALA   284     -24.207  31.810  -2.546  1.00 10.00      A   
ATOM   2361  N   THR   285     -23.441  30.036  -1.411  1.00 10.00      A   
ATOM   2362  HN  THR   285     -22.751  29.341  -1.341  1.00 10.00      A   
ATOM   2363  CA  THR   285     -24.526  30.062  -0.448  1.00 10.00      A   
ATOM   2364  CB  THR   285     -25.786  29.336  -0.981  1.00 10.00      A   
ATOM   2365  OG1 THR   285     -26.945  29.760  -0.248  1.00 10.00      A   
ATOM   2366  HG1 THR   285     -27.345  28.997   0.189  1.00 10.00      A   
ATOM   2367  CG2 THR   285     -25.645  27.823  -0.884  1.00 10.00      A   
ATOM   2368  C   THR   285     -24.086  29.465   0.886  1.00 10.00      A   
ATOM   2369  O   THR   285     -23.142  28.668   0.941  1.00 10.00      A   
ATOM   2370  N   GLU   286     -24.754  29.872   1.955  1.00 10.00      A   
ATOM   2371  HN  GLU   286     -25.479  30.524   1.845  1.00 10.00      A   
ATOM   2372  CA  GLU   286     -24.444  29.378   3.286  1.00 10.00      A   
ATOM   2373  CB  GLU   286     -24.982  30.329   4.352  1.00 10.00      A   
ATOM   2374  CG  GLU   286     -24.301  31.688   4.364  1.00 10.00      A   
ATOM   2375  CD  GLU   286     -24.855  32.607   5.431  1.00 10.00      A   
ATOM   2376  OE1 GLU   286     -25.748  32.175   6.193  1.00 10.00      A   
ATOM   2377  OE2 GLU   286     -24.396  33.767   5.518  1.00 10.00      A   
ATOM   2378  C   GLU   286     -25.006  27.977   3.487  1.00 10.00      A   
ATOM   2379  O   GLU   286     -25.971  27.581   2.832  1.00 10.00      A   
ATOM   2380  N   GLY   287     -24.401  27.239   4.400  1.00 10.00      A   
ATOM   2381  HN  GLY   287     -23.647  27.620   4.902  1.00 10.00      A   
ATOM   2382  CA  GLY   287     -24.829  25.883   4.667  1.00 10.00      A   
ATOM   2383  C   GLY   287     -23.726  24.900   4.346  1.00 10.00      A   
ATOM   2384  O   GLY   287     -22.734  25.268   3.710  1.00 10.00      A   
ATOM   2385  N   ASP   288     -23.883  23.660   4.782  1.00 10.00      A   
ATOM   2386  HN  ASP   288     -24.700  23.422   5.269  1.00 10.00      A   
ATOM   2387  CA  ASP   288     -22.875  22.636   4.536  1.00 10.00      A   
ATOM   2388  CB  ASP   288     -22.940  21.540   5.606  1.00 10.00      A   
ATOM   2389  CG  ASP   288     -21.578  20.953   5.947  1.00 10.00      A   
ATOM   2390  OD1 ASP   288     -20.946  20.339   5.063  1.00 10.00      A   
ATOM   2391  OD2 ASP   288     -21.145  21.085   7.112  1.00 10.00      A   
ATOM   2392  C   ASP   288     -23.046  22.035   3.145  1.00 10.00      A   
ATOM   2393  O   ASP   288     -23.879  22.497   2.359  1.00 10.00      A   
ATOM   2394  N   HIS   289     -22.268  21.005   2.850  1.00 10.00      A   
ATOM   2395  HN  HIS   289     -21.632  20.674   3.532  1.00 10.00      A   
ATOM   2396  CA  HIS   289     -22.321  20.349   1.554  1.00 10.00      A   
ATOM   2397  CB  HIS   289     -21.259  19.252   1.449  1.00 10.00      A   
ATOM   2398  CG  HIS   289     -20.849  18.953   0.040  1.00 10.00      A   
ATOM   2399  ND1 HIS   289     -19.957  19.732  -0.665  1.00 10.00      A   
ATOM   2400  HD1 HIS   289     -19.479  20.530  -0.309  1.00 10.00      A   
ATOM   2401  CD2 HIS   289     -21.233  17.969  -0.805  1.00 10.00      A   
ATOM   2402  CE1 HIS   289     -19.813  19.243  -1.883  1.00 10.00      A   
ATOM   2403  NE2 HIS   289     -20.577  18.172  -1.991  1.00 10.00      A   
ATOM   2404  HE2 HIS   289     -20.671  17.616  -2.801  1.00 10.00      A   
ATOM   2405  C   HIS   289     -23.706  19.783   1.259  1.00 10.00      A   
ATOM   2406  O   HIS   289     -24.275  19.039   2.063  1.00 10.00      A   
ATOM   2407  N   LEU   290     -24.237  20.161   0.098  1.00 10.00      A   
ATOM   2408  HN  LEU   290     -23.727  20.776  -0.469  1.00 10.00      A   
ATOM   2409  CA  LEU   290     -25.548  19.712  -0.365  1.00 10.00      A   
ATOM   2410  CB  LEU   290     -25.606  18.190  -0.527  1.00 10.00      A   
ATOM   2411  CG  LEU   290     -24.602  17.576  -1.508  1.00 10.00      A   
ATOM   2412  CD1 LEU   290     -24.865  16.090  -1.682  1.00 10.00      A   
ATOM   2413  CD2 LEU   290     -24.638  18.293  -2.852  1.00 10.00      A   
ATOM   2414  C   LEU   290     -26.688  20.220   0.512  1.00 10.00      A   
ATOM   2415  O   LEU   290     -27.756  19.609   0.571  1.00 10.00      A   
ATOM   2416  N   GLN   291     -26.459  21.333   1.194  1.00 10.00      A   
ATOM   2417  HN  GLN   291     -25.579  21.766   1.130  1.00 10.00      A   
ATOM   2418  CA  GLN   291     -27.478  21.927   2.047  1.00 10.00      A   
ATOM   2419  CB  GLN   291     -26.991  22.050   3.491  1.00 10.00      A   
ATOM   2420  CG  GLN   291     -26.973  20.735   4.249  1.00 10.00      A   
ATOM   2421  CD  GLN   291     -26.837  20.923   5.746  1.00 10.00      A   
ATOM   2422  OE1 GLN   291     -26.187  21.860   6.214  1.00 10.00      A   
ATOM   2423  NE2 GLN   291     -27.456  20.034   6.509  1.00 10.00      A   
ATOM   2424 HE21 GLN   291     -27.959  19.313   6.068  1.00 10.00      A   
ATOM   2425 HE22 GLN   291     -27.401  20.137   7.484  1.00 10.00      A   
ATOM   2426  C   GLN   291     -27.894  23.289   1.508  1.00 10.00      A   
ATOM   2427  O   GLN   291     -27.254  24.303   1.788  1.00 10.00      A   
ATOM   2428  N   LEU   292     -28.958  23.300   0.722  1.00 10.00      A   
ATOM   2429  HN  LEU   292     -29.426  22.455   0.540  1.00 10.00      A   
ATOM   2430  CA  LEU   292     -29.468  24.528   0.137  1.00 10.00      A   
ATOM   2431  CB  LEU   292     -29.131  24.605  -1.358  1.00 10.00      A   
ATOM   2432  CG  LEU   292     -29.332  23.326  -2.178  1.00 10.00      A   
ATOM   2433  CD1 LEU   292     -30.741  23.260  -2.752  1.00 10.00      A   
ATOM   2434  CD2 LEU   292     -28.294  23.234  -3.284  1.00 10.00      A   
ATOM   2435  C   LEU   292     -30.968  24.642   0.361  1.00 10.00      A   
ATOM   2436  O   LEU   292     -31.669  23.632   0.448  1.00 10.00      A   
ATOM   2437  N   SER   293     -31.459  25.867   0.459  1.00 10.00      A   
ATOM   2438  HN  SER   293     -30.853  26.637   0.381  1.00 10.00      A   
ATOM   2439  CA  SER   293     -32.873  26.098   0.678  1.00 10.00      A   
ATOM   2440  CB  SER   293     -33.088  27.491   1.272  1.00 10.00      A   
ATOM   2441  OG  SER   293     -32.552  28.496   0.427  1.00 10.00      A   
ATOM   2442  HG  SER   293     -31.981  29.077   0.943  1.00 10.00      A   
ATOM   2443  C   SER   293     -33.657  25.956  -0.623  1.00 10.00      A   
ATOM   2444  O   SER   293     -33.102  26.100  -1.719  1.00 10.00      A   
ATOM   2445  N   GLU   294     -34.952  25.682  -0.501  1.00 10.00      A   
ATOM   2446  HN  GLU   294     -35.339  25.578   0.397  1.00 10.00      A   
ATOM   2447  CA  GLU   294     -35.812  25.543  -1.667  1.00 10.00      A   
ATOM   2448  CB  GLU   294     -37.195  25.031  -1.256  1.00 10.00      A   
ATOM   2449  CG  GLU   294     -37.200  23.586  -0.783  1.00 10.00      A   
ATOM   2450  CD  GLU   294     -38.491  23.196  -0.093  1.00 10.00      A   
ATOM   2451  OE1 GLU   294     -38.426  22.552   0.978  1.00 10.00      A   
ATOM   2452  OE2 GLU   294     -39.573  23.526  -0.616  1.00 10.00      A   
ATOM   2453  C   GLU   294     -35.927  26.887  -2.374  1.00 10.00      A   
ATOM   2454  O   GLU   294     -36.146  26.955  -3.586  1.00 10.00      A   
ATOM   2455  N   GLU   295     -35.762  27.954  -1.595  1.00 10.00      A   
ATOM   2456  HN  GLU   295     -35.601  27.820  -0.637  1.00 10.00      A   
ATOM   2457  CA  GLU   295     -35.824  29.309  -2.115  1.00 10.00      A   
ATOM   2458  CB  GLU   295     -35.907  30.319  -0.973  1.00 10.00      A   
ATOM   2459  CG  GLU   295     -37.042  30.059   0.000  1.00 10.00      A   
ATOM   2460  CD  GLU   295     -37.356  31.267   0.852  1.00 10.00      A   
ATOM   2461  OE1 GLU   295     -38.271  32.032   0.484  1.00 10.00      A   
ATOM   2462  OE2 GLU   295     -36.691  31.456   1.894  1.00 10.00      A   
ATOM   2463  C   GLU   295     -34.611  29.606  -2.985  1.00 10.00      A   
ATOM   2464  O   GLU   295     -34.741  30.142  -4.085  1.00 10.00      A   
ATOM   2465  N   TRP   296     -33.431  29.245  -2.492  1.00 10.00      A   
ATOM   2466  HN  TRP   296     -33.389  28.821  -1.608  1.00 10.00      A   
ATOM   2467  CA  TRP   296     -32.195  29.470  -3.231  1.00 10.00      A   
ATOM   2468  CB  TRP   296     -30.981  29.056  -2.394  1.00 10.00      A   
ATOM   2469  CG  TRP   296     -29.674  29.486  -2.986  1.00 10.00      A   
ATOM   2470  CD1 TRP   296     -29.090  30.712  -2.873  1.00 10.00      A   
ATOM   2471  CD2 TRP   296     -28.788  28.693  -3.787  1.00 10.00      A   
ATOM   2472  NE1 TRP   296     -27.901  30.737  -3.558  1.00 10.00      A   
ATOM   2473  HE1 TRP   296     -27.296  31.510  -3.624  1.00 10.00      A   
ATOM   2474  CE2 TRP   296     -27.691  29.509  -4.126  1.00 10.00      A   
ATOM   2475  CE3 TRP   296     -28.817  27.374  -4.251  1.00 10.00      A   
ATOM   2476  CZ2 TRP   296     -26.634  29.050  -4.905  1.00 10.00      A   
ATOM   2477  CZ3 TRP   296     -27.766  26.921  -5.024  1.00 10.00      A   
ATOM   2478  CH2 TRP   296     -26.690  27.756  -5.344  1.00 10.00      A   
ATOM   2479  C   TRP   296     -32.214  28.695  -4.540  1.00 10.00      A   
ATOM   2480  O   TRP   296     -31.746  29.180  -5.572  1.00 10.00      A   
ATOM   2481  N   PHE   297     -32.776  27.498  -4.487  1.00 10.00      A   
ATOM   2482  HN  PHE   297     -33.139  27.181  -3.632  1.00 10.00      A   
ATOM   2483  CA  PHE   297     -32.864  26.639  -5.653  1.00 10.00      A   
ATOM   2484  CB  PHE   297     -33.437  25.275  -5.262  1.00 10.00      A   
ATOM   2485  CG  PHE   297     -33.250  24.210  -6.304  1.00 10.00      A   
ATOM   2486  CD1 PHE   297     -32.062  23.498  -6.380  1.00 10.00      A   
ATOM   2487  CD2 PHE   297     -34.261  23.917  -7.205  1.00 10.00      A   
ATOM   2488  CE1 PHE   297     -31.888  22.514  -7.335  1.00 10.00      A   
ATOM   2489  CE2 PHE   297     -34.094  22.937  -8.163  1.00 10.00      A   
ATOM   2490  CZ  PHE   297     -32.905  22.233  -8.229  1.00 10.00      A   
ATOM   2491  C   PHE   297     -33.710  27.272  -6.756  1.00 10.00      A   
ATOM   2492  O   PHE   297     -33.273  27.368  -7.903  1.00 10.00      A   
ATOM   2493  N   TYR   298     -34.907  27.728  -6.407  1.00 10.00      A   
ATOM   2494  HN  TYR   298     -35.197  27.661  -5.471  1.00 10.00      A   
ATOM   2495  CA  TYR   298     -35.799  28.322  -7.395  1.00 10.00      A   
ATOM   2496  CB  TYR   298     -37.272  28.299  -6.946  1.00 10.00      A   
ATOM   2497  CG  TYR   298     -37.759  29.547  -6.236  1.00 10.00      A   
ATOM   2498  CD1 TYR   298     -37.703  29.646  -4.856  1.00 10.00      A   
ATOM   2499  CD2 TYR   298     -38.283  30.621  -6.949  1.00 10.00      A   
ATOM   2500  CE1 TYR   298     -38.147  30.779  -4.203  1.00 10.00      A   
ATOM   2501  CE2 TYR   298     -38.729  31.759  -6.304  1.00 10.00      A   
ATOM   2502  CZ  TYR   298     -38.658  31.831  -4.928  1.00 10.00      A   
ATOM   2503  OH  TYR   298     -39.097  32.959  -4.274  1.00 10.00      A   
ATOM   2504  HH  TYR   298     -39.919  33.263  -4.680  1.00 10.00      A   
ATOM   2505  C   TYR   298     -35.358  29.712  -7.847  1.00 10.00      A   
ATOM   2506  O   TYR   298     -35.626  30.109  -8.977  1.00 10.00      A   
ATOM   2507  N   ALA   299     -34.664  30.440  -6.983  1.00 10.00      A   
ATOM   2508  HN  ALA   299     -34.453  30.071  -6.097  1.00 10.00      A   
ATOM   2509  CA  ALA   299     -34.223  31.789  -7.320  1.00 10.00      A   
ATOM   2510  CB  ALA   299     -34.284  32.692  -6.098  1.00 10.00      A   
ATOM   2511  C   ALA   299     -32.829  31.822  -7.940  1.00 10.00      A   
ATOM   2512  O   ALA   299     -32.312  32.894  -8.253  1.00 10.00      A   
ATOM   2513  N   HIS   300     -32.215  30.660  -8.127  1.00 10.00      A   
ATOM   2514  HN  HIS   300     -32.663  29.827  -7.865  1.00 10.00      A   
ATOM   2515  CA  HIS   300     -30.877  30.615  -8.710  1.00 10.00      A   
ATOM   2516  CB  HIS   300     -29.797  30.512  -7.628  1.00 10.00      A   
ATOM   2517  CG  HIS   300     -29.434  31.825  -7.002  1.00 10.00      A   
ATOM   2518  ND1 HIS   300     -29.920  32.243  -5.780  1.00 10.00      A   
ATOM   2519  HD1 HIS   300     -30.548  31.745  -5.205  1.00 10.00      A   
ATOM   2520  CD2 HIS   300     -28.623  32.819  -7.440  1.00 10.00      A   
ATOM   2521  CE1 HIS   300     -29.424  33.434  -5.496  1.00 10.00      A   
ATOM   2522  NE2 HIS   300     -28.635  33.804  -6.486  1.00 10.00      A   
ATOM   2523  HE2 HIS   300     -28.141  34.653  -6.532  1.00 10.00      A   
ATOM   2524  C   HIS   300     -30.703  29.510  -9.748  1.00 10.00      A   
ATOM   2525  O   HIS   300     -30.233  29.768 -10.852  1.00 10.00      A   
ATOM   2526  N   ILE   301     -31.094  28.287  -9.402  1.00 10.00      A   
ATOM   2527  HN  ILE   301     -31.498  28.140  -8.520  1.00 10.00      A   
ATOM   2528  CA  ILE   301     -30.941  27.150 -10.311  1.00 10.00      A   
ATOM   2529  CB  ILE   301     -30.871  25.811  -9.542  1.00 10.00      A   
ATOM   2530  CG1 ILE   301     -29.810  25.875  -8.434  1.00 10.00      A   
ATOM   2531  CG2 ILE   301     -30.591  24.650 -10.487  1.00 10.00      A   
ATOM   2532  CD1 ILE   301     -28.411  26.176  -8.930  1.00 10.00      A   
ATOM   2533  C   ILE   301     -32.062  27.084 -11.349  1.00 10.00      A   
ATOM   2534  O   ILE   301     -31.812  26.815 -12.525  1.00 10.00      A   
ATOM   2535  N   ILE   302     -33.291  27.339 -10.906  1.00 10.00      A   
ATOM   2536  HN  ILE   302     -33.415  27.556  -9.958  1.00 10.00      A   
ATOM   2537  CA  ILE   302     -34.466  27.300 -11.787  1.00 10.00      A   
ATOM   2538  CB  ILE   302     -35.777  27.685 -11.060  1.00 10.00      A   
ATOM   2539  CG1 ILE   302     -36.202  26.567 -10.100  1.00 10.00      A   
ATOM   2540  CG2 ILE   302     -36.895  27.993 -12.050  1.00 10.00      A   
ATOM   2541  CD1 ILE   302     -36.454  25.234 -10.773  1.00 10.00      A   
ATOM   2542  C   ILE   302     -34.295  28.090 -13.101  1.00 10.00      A   
ATOM   2543  O   ILE   302     -34.586  27.556 -14.169  1.00 10.00      A   
ATOM   2544  N   PRO   303     -33.834  29.366 -13.058  1.00 10.00      A   
ATOM   2545  CA  PRO   303     -33.634  30.179 -14.274  1.00 10.00      A   
ATOM   2546  CB  PRO   303     -32.980  31.456 -13.747  1.00 10.00      A   
ATOM   2547  CG  PRO   303     -33.449  31.553 -12.338  1.00 10.00      A   
ATOM   2548  CD  PRO   303     -33.521  30.139 -11.839  1.00 10.00      A   
ATOM   2549  C   PRO   303     -32.724  29.515 -15.313  1.00 10.00      A   
ATOM   2550  O   PRO   303     -32.746  29.882 -16.488  1.00 10.00      A   
ATOM   2551  N   PHE   304     -31.929  28.541 -14.886  1.00 10.00      A   
ATOM   2552  HN  PHE   304     -31.957  28.277 -13.938  1.00 10.00      A   
ATOM   2553  CA  PHE   304     -31.026  27.845 -15.794  1.00 10.00      A   
ATOM   2554  CB  PHE   304     -29.730  27.453 -15.084  1.00 10.00      A   
ATOM   2555  CG  PHE   304     -28.887  28.626 -14.667  1.00 10.00      A   
ATOM   2556  CD1 PHE   304     -28.479  29.574 -15.594  1.00 10.00      A   
ATOM   2557  CD2 PHE   304     -28.500  28.778 -13.346  1.00 10.00      A   
ATOM   2558  CE1 PHE   304     -27.703  30.650 -15.209  1.00 10.00      A   
ATOM   2559  CE2 PHE   304     -27.725  29.851 -12.954  1.00 10.00      A   
ATOM   2560  CZ  PHE   304     -27.325  30.789 -13.886  1.00 10.00      A   
ATOM   2561  C   PHE   304     -31.699  26.620 -16.408  1.00 10.00      A   
ATOM   2562  O   PHE   304     -31.163  25.989 -17.321  1.00 10.00      A   
ATOM   2563  N   LEU   305     -32.882  26.295 -15.910  1.00 10.00      A   
ATOM   2564  HN  LEU   305     -33.263  26.840 -15.183  1.00 10.00      A   
ATOM   2565  CA  LEU   305     -33.638  25.155 -16.413  1.00 10.00      A   
ATOM   2566  CB  LEU   305     -34.297  24.390 -15.262  1.00 10.00      A   
ATOM   2567  CG  LEU   305     -33.347  23.792 -14.221  1.00 10.00      A   
ATOM   2568  CD1 LEU   305     -34.133  23.107 -13.116  1.00 10.00      A   
ATOM   2569  CD2 LEU   305     -32.382  22.815 -14.875  1.00 10.00      A   
ATOM   2570  C   LEU   305     -34.688  25.615 -17.421  1.00 10.00      A   
ATOM   2571  O   LEU   305     -35.561  24.846 -17.832  1.00 10.00      A   
ATOM   2572  N   GLY   306     -34.595  26.875 -17.812  1.00 10.00      A   
ATOM   2573  HN  GLY   306     -33.877  27.436 -17.451  1.00 10.00      A   
ATOM   2574  CA  GLY   306     -35.522  27.432 -18.769  1.00 10.00      A   
ATOM   2575  C   GLY   306     -34.812  27.831 -20.040  1.00 10.00      A   
ATOM   2576  O   GLY   306     -34.849  27.058 -21.020  1.00 10.00      A   
ATOM   2577  OXT GLY   306     -34.176  28.903 -20.052  1.00 10.00      A   
ATOM   2578  N   PRO    30     -42.853 -24.140  27.336  1.00 10.00      B   
ATOM   2579  HT1 PRO    30     -43.327 -23.853  26.463  1.00 10.00      B   
ATOM   2580  HT2 PRO    30     -43.540 -23.872  28.080  1.00 10.00      B   
ATOM   2581  CA  PRO    30     -41.732 -23.189  27.503  1.00 10.00      B   
ATOM   2582  CB  PRO    30     -40.456 -23.967  27.785  1.00 10.00      B   
ATOM   2583  CG  PRO    30     -40.958 -25.326  28.116  1.00 10.00      B   
ATOM   2584  CD  PRO    30     -42.258 -25.490  27.364  1.00 10.00      B   
ATOM   2585  C   PRO    30     -41.562 -22.329  26.257  1.00 10.00      B   
ATOM   2586  O   PRO    30     -41.744 -22.806  25.134  1.00 10.00      B   
ATOM   2587  N   ALA    31     -41.230 -21.063  26.460  1.00 10.00      B   
ATOM   2588  HN  ALA    31     -41.115 -20.740  27.378  1.00 10.00      B   
ATOM   2589  CA  ALA    31     -41.031 -20.134  25.357  1.00 10.00      B   
ATOM   2590  CB  ALA    31     -41.064 -18.701  25.865  1.00 10.00      B   
ATOM   2591  C   ALA    31     -39.707 -20.417  24.649  1.00 10.00      B   
ATOM   2592  O   ALA    31     -38.698 -20.696  25.299  1.00 10.00      B   
ATOM   2593  N   PRO    32     -39.697 -20.351  23.308  1.00 10.00      B   
ATOM   2594  CA  PRO    32     -38.492 -20.604  22.511  1.00 10.00      B   
ATOM   2595  CB  PRO    32     -38.982 -20.495  21.063  1.00 10.00      B   
ATOM   2596  CG  PRO    32     -40.227 -19.683  21.143  1.00 10.00      B   
ATOM   2597  CD  PRO    32     -40.856 -20.024  22.462  1.00 10.00      B   
ATOM   2598  C   PRO    32     -37.392 -19.581  22.782  1.00 10.00      B   
ATOM   2599  O   PRO    32     -37.666 -18.404  23.045  1.00 10.00      B   
ATOM   2600  N   LEU    33     -36.150 -20.041  22.715  1.00 10.00      B   
ATOM   2601  HN  LEU    33     -36.005 -20.986  22.490  1.00 10.00      B   
ATOM   2602  CA  LEU    33     -34.995 -19.189  22.957  1.00 10.00      B   
ATOM   2603  CB  LEU    33     -33.720 -20.035  23.053  1.00 10.00      B   
ATOM   2604  CG  LEU    33     -33.632 -21.020  24.221  1.00 10.00      B   
ATOM   2605  CD1 LEU    33     -32.387 -21.888  24.090  1.00 10.00      B   
ATOM   2606  CD2 LEU    33     -33.628 -20.279  25.549  1.00 10.00      B   
ATOM   2607  C   LEU    33     -34.834 -18.152  21.852  1.00 10.00      B   
ATOM   2608  O   LEU    33     -35.156 -18.416  20.691  1.00 10.00      B   
ATOM   2609  N   PRO    34     -34.354 -16.949  22.203  1.00 10.00      B   
ATOM   2610  CA  PRO    34     -34.127 -15.873  21.232  1.00 10.00      B   
ATOM   2611  CB  PRO    34     -33.606 -14.715  22.091  1.00 10.00      B   
ATOM   2612  CG  PRO    34     -34.040 -15.041  23.478  1.00 10.00      B   
ATOM   2613  CD  PRO    34     -34.009 -16.535  23.573  1.00 10.00      B   
ATOM   2614  C   PRO    34     -33.073 -16.277  20.207  1.00 10.00      B   
ATOM   2615  O   PRO    34     -32.164 -17.048  20.512  1.00 10.00      B   
ATOM   2616  N   LEU    35     -33.185 -15.745  19.003  1.00 10.00      B   
ATOM   2617  HN  LEU    35     -33.907 -15.099  18.828  1.00 10.00      B   
ATOM   2618  CA  LEU    35     -32.253 -16.071  17.938  1.00 10.00      B   
ATOM   2619  CB  LEU    35     -32.978 -16.798  16.803  1.00 10.00      B   
ATOM   2620  CG  LEU    35     -32.110 -17.274  15.637  1.00 10.00      B   
ATOM   2621  CD1 LEU    35     -31.117 -18.329  16.101  1.00 10.00      B   
ATOM   2622  CD2 LEU    35     -32.979 -17.808  14.509  1.00 10.00      B   
ATOM   2623  C   LEU    35     -31.560 -14.824  17.407  1.00 10.00      B   
ATOM   2624  O   LEU    35     -32.194 -13.948  16.815  1.00 10.00      B   
ATOM   2625  N   VAL    36     -30.259 -14.749  17.634  1.00 10.00      B   
ATOM   2626  HN  VAL    36     -29.818 -15.480  18.124  1.00 10.00      B   
ATOM   2627  CA  VAL    36     -29.457 -13.626  17.172  1.00 10.00      B   
ATOM   2628  CB  VAL    36     -28.320 -13.304  18.167  1.00 10.00      B   
ATOM   2629  CG1 VAL    36     -27.590 -12.032  17.761  1.00 10.00      B   
ATOM   2630  CG2 VAL    36     -28.865 -13.177  19.582  1.00 10.00      B   
ATOM   2631  C   VAL    36     -28.857 -13.972  15.813  1.00 10.00      B   
ATOM   2632  O   VAL    36     -28.195 -15.001  15.665  1.00 10.00      B   
ATOM   2633  N   ILE    37     -29.099 -13.129  14.819  1.00 10.00      B   
ATOM   2634  HN  ILE    37     -29.627 -12.315  14.992  1.00 10.00      B   
ATOM   2635  CA  ILE    37     -28.596 -13.377  13.477  1.00 10.00      B   
ATOM   2636  CB  ILE    37     -29.750 -13.512  12.458  1.00 10.00      B   
ATOM   2637  CG1 ILE    37     -30.725 -14.610  12.897  1.00 10.00      B   
ATOM   2638  CG2 ILE    37     -29.206 -13.806  11.067  1.00 10.00      B   
ATOM   2639  CD1 ILE    37     -31.952 -14.736  12.019  1.00 10.00      B   
ATOM   2640  C   ILE    37     -27.629 -12.287  13.015  1.00 10.00      B   
ATOM   2641  O   ILE    37     -27.958 -11.097  13.027  1.00 10.00      B   
ATOM   2642  N   TRP    38     -26.433 -12.710  12.624  1.00 10.00      B   
ATOM   2643  HN  TRP    38     -26.231 -13.669  12.666  1.00 10.00      B   
ATOM   2644  CA  TRP    38     -25.413 -11.797  12.130  1.00 10.00      B   
ATOM   2645  CB  TRP    38     -24.086 -12.027  12.865  1.00 10.00      B   
ATOM   2646  CG  TRP    38     -23.162 -10.842  12.853  1.00 10.00      B   
ATOM   2647  CD1 TRP    38     -23.097  -9.855  11.911  1.00 10.00      B   
ATOM   2648  CD2 TRP    38     -22.168 -10.520  13.835  1.00 10.00      B   
ATOM   2649  NE1 TRP    38     -22.127  -8.942  12.244  1.00 10.00      B   
ATOM   2650  HE1 TRP    38     -21.892  -8.144  11.725  1.00 10.00      B   
ATOM   2651  CE2 TRP    38     -21.542  -9.328  13.421  1.00 10.00      B   
ATOM   2652  CE3 TRP    38     -21.746 -11.123  15.024  1.00 10.00      B   
ATOM   2653  CZ2 TRP    38     -20.520  -8.729  14.153  1.00 10.00      B   
ATOM   2654  CZ3 TRP    38     -20.732 -10.525  15.748  1.00 10.00      B   
ATOM   2655  CH2 TRP    38     -20.130  -9.341  15.310  1.00 10.00      B   
ATOM   2656  C   TRP    38     -25.227 -12.026  10.634  1.00 10.00      B   
ATOM   2657  O   TRP    38     -24.846 -13.118  10.208  1.00 10.00      B   
ATOM   2658  N   HIS    39     -25.526 -11.006   9.845  1.00 10.00      B   
ATOM   2659  HN  HIS    39     -25.853 -10.177  10.248  1.00 10.00      B   
ATOM   2660  CA  HIS    39     -25.399 -11.092   8.394  1.00 10.00      B   
ATOM   2661  CB  HIS    39     -26.123  -9.928   7.705  1.00 10.00      B   
ATOM   2662  CG  HIS    39     -25.522  -8.576   7.948  1.00 10.00      B   
ATOM   2663  ND1 HIS    39     -24.410  -8.112   7.279  1.00 10.00      B   
ATOM   2664  HD1 HIS    39     -23.890  -8.611   6.605  1.00 10.00      B   
ATOM   2665  CD2 HIS    39     -25.904  -7.574   8.773  1.00 10.00      B   
ATOM   2666  CE1 HIS    39     -24.138  -6.887   7.680  1.00 10.00      B   
ATOM   2667  NE2 HIS    39     -25.030  -6.537   8.580  1.00 10.00      B   
ATOM   2668  HE2 HIS    39     -25.091  -5.639   9.003  1.00 10.00      B   
ATOM   2669  C   HIS    39     -23.942 -11.150   7.941  1.00 10.00      B   
ATOM   2670  O   HIS    39     -23.025 -10.814   8.695  1.00 10.00      B   
ATOM   2671  N   GLY    40     -23.744 -11.557   6.694  1.00 10.00      B   
ATOM   2672  HN  GLY    40     -24.520 -11.796   6.136  1.00 10.00      B   
ATOM   2673  CA  GLY    40     -22.406 -11.653   6.141  1.00 10.00      B   
ATOM   2674  C   GLY    40     -21.983 -10.377   5.439  1.00 10.00      B   
ATOM   2675  O   GLY    40     -22.526  -9.304   5.716  1.00 10.00      B   
ATOM   2676  N   GLY    42     -22.284  -8.076   0.115  1.00 10.00      B   
ATOM   2677  HN  GLY    42     -22.600  -8.509  -0.709  1.00 10.00      B   
ATOM   2678  CA  GLY    42     -22.860  -6.805   0.524  1.00 10.00      B   
ATOM   2679  C   GLY    42     -24.273  -6.958   1.053  1.00 10.00      B   
ATOM   2680  O   GLY    42     -25.229  -7.003   0.277  1.00 10.00      B   
ATOM   2681  N   ASP    43     -24.409  -7.036   2.370  1.00 10.00      B   
ATOM   2682  HN  ASP    43     -23.611  -6.966   2.941  1.00 10.00      B   
ATOM   2683  CA  ASP    43     -25.717  -7.201   2.996  1.00 10.00      B   
ATOM   2684  CB  ASP    43     -25.909  -8.653   3.436  1.00 10.00      B   
ATOM   2685  CG  ASP    43     -27.362  -9.009   3.682  1.00 10.00      B   
ATOM   2686  OD1 ASP    43     -28.224  -8.618   2.868  1.00 10.00      B   
ATOM   2687  OD2 ASP    43     -27.647  -9.700   4.680  1.00 10.00      B   
ATOM   2688  C   ASP    43     -25.859  -6.271   4.194  1.00 10.00      B   
ATOM   2689  O   ASP    43     -24.864  -5.903   4.817  1.00 10.00      B   
ATOM   2690  N   SER    44     -27.091  -5.888   4.507  1.00 10.00      B   
ATOM   2691  HN  SER    44     -27.846  -6.222   3.975  1.00 10.00      B   
ATOM   2692  CA  SER    44     -27.359  -4.995   5.628  1.00 10.00      B   
ATOM   2693  CB  SER    44     -28.248  -3.837   5.174  1.00 10.00      B   
ATOM   2694  OG  SER    44     -29.376  -4.311   4.454  1.00 10.00      B   
ATOM   2695  HG  SER    44     -30.179  -4.062   4.926  1.00 10.00      B   
ATOM   2696  C   SER    44     -28.017  -5.758   6.776  1.00 10.00      B   
ATOM   2697  O   SER    44     -28.126  -6.982   6.727  1.00 10.00      B   
ATOM   2698  N   CYS    45     -28.459  -5.040   7.805  1.00 10.00      B   
ATOM   2699  HN  CYS    45     -28.341  -4.067   7.798  1.00 10.00      B   
ATOM   2700  CA  CYS    45     -29.096  -5.671   8.959  1.00 10.00      B   
ATOM   2701  C   CYS    45     -30.373  -6.371   8.575  1.00 10.00      B   
ATOM   2702  O   CYS    45     -30.638  -7.507   8.976  1.00 10.00      B   
ATOM   2703  CB  CYS    45     -29.494  -4.613  10.012  1.00 10.00      B   
ATOM   2704  SG  CYS    45     -31.060  -3.680   9.665  1.00 10.00      B   
ATOM   2705  N   CYS    46     -31.148  -5.678   7.776  1.00 10.00      B   
ATOM   2706  HN  CYS    46     -30.825  -4.823   7.420  1.00 10.00      B   
ATOM   2707  CA  CYS    46     -32.455  -6.120   7.425  1.00 10.00      B   
ATOM   2708  C   CYS    46     -32.770  -5.805   5.968  1.00 10.00      B   
ATOM   2709  O   CYS    46     -33.490  -4.852   5.661  1.00 10.00      B   
ATOM   2710  CB  CYS    46     -33.388  -5.351   8.372  1.00 10.00      B   
ATOM   2711  SG  CYS    46     -32.624  -4.973  10.017  1.00 10.00      B   
ATOM   2712  N   ASN    47     -32.193  -6.595   5.074  1.00 10.00      B   
ATOM   2713  HN  ASN    47     -31.604  -7.318   5.386  1.00 10.00      B   
ATOM   2714  CA  ASN    47     -32.411  -6.430   3.644  1.00 10.00      B   
ATOM   2715  CB  ASN    47     -31.212  -6.989   2.871  1.00 10.00      B   
ATOM   2716  CG  ASN    47     -31.343  -6.833   1.370  1.00 10.00      B   
ATOM   2717  OD1 ASN    47     -31.952  -7.668   0.700  1.00 10.00      B   
ATOM   2718  ND2 ASN    47     -30.773  -5.767   0.832  1.00 10.00      B   
ATOM   2719 HD21 ASN    47     -30.304  -5.139   1.424  1.00 10.00      B   
ATOM   2720 HD22 ASN    47     -30.827  -5.656  -0.141  1.00 10.00      B   
ATOM   2721  C   ASN    47     -33.683  -7.170   3.245  1.00 10.00      B   
ATOM   2722  O   ASN    47     -33.918  -8.278   3.713  1.00 10.00      B   
ATOM   2723  N   PRO    48     -34.523  -6.566   2.386  1.00 10.00      B   
ATOM   2724  CA  PRO    48     -35.787  -7.177   1.935  1.00 10.00      B   
ATOM   2725  CB  PRO    48     -36.241  -6.253   0.803  1.00 10.00      B   
ATOM   2726  CG  PRO    48     -35.645  -4.933   1.144  1.00 10.00      B   
ATOM   2727  CD  PRO    48     -34.323  -5.228   1.799  1.00 10.00      B   
ATOM   2728  C   PRO    48     -35.635  -8.613   1.418  1.00 10.00      B   
ATOM   2729  O   PRO    48     -36.555  -9.422   1.540  1.00 10.00      B   
ATOM   2730  N   LEU    49     -34.482  -8.928   0.842  1.00 10.00      B   
ATOM   2731  HN  LEU    49     -33.777  -8.245   0.772  1.00 10.00      B   
ATOM   2732  CA  LEU    49     -34.237 -10.267   0.314  1.00 10.00      B   
ATOM   2733  CB  LEU    49     -33.253 -10.214  -0.856  1.00 10.00      B   
ATOM   2734  CG  LEU    49     -33.785  -9.607  -2.154  1.00 10.00      B   
ATOM   2735  CD1 LEU    49     -32.669  -9.476  -3.179  1.00 10.00      B   
ATOM   2736  CD2 LEU    49     -34.928 -10.445  -2.706  1.00 10.00      B   
ATOM   2737  C   LEU    49     -33.723 -11.210   1.396  1.00 10.00      B   
ATOM   2738  O   LEU    49     -34.266 -12.300   1.599  1.00 10.00      B   
ATOM   2739  N   SER    50     -32.685 -10.780   2.100  1.00 10.00      B   
ATOM   2740  HN  SER    50     -32.303  -9.900   1.899  1.00 10.00      B   
ATOM   2741  CA  SER    50     -32.085 -11.583   3.159  1.00 10.00      B   
ATOM   2742  CB  SER    50     -30.750 -10.968   3.575  1.00 10.00      B   
ATOM   2743  OG  SER    50     -30.054 -10.469   2.442  1.00 10.00      B   
ATOM   2744  HG  SER    50     -29.483  -9.726   2.716  1.00 10.00      B   
ATOM   2745  C   SER    50     -33.014 -11.714   4.370  1.00 10.00      B   
ATOM   2746  O   SER    50     -32.877 -12.640   5.175  1.00 10.00      B   
ATOM   2747  N   GLY    52     -33.976 -10.798   4.474  1.00 10.00      B   
ATOM   2748  HN  GLY    52     -34.040 -10.093   3.790  1.00 10.00      B   
ATOM   2749  CA  GLY    52     -34.923 -10.807   5.577  1.00 10.00      B   
ATOM   2750  C   GLY    52     -35.873 -11.987   5.530  1.00 10.00      B   
ATOM   2751  O   GLY    52     -36.691 -12.172   6.432  1.00 10.00      B   
ATOM   2752  N   ALA    53     -35.767 -12.789   4.479  1.00 10.00      B   
ATOM   2753  HN  ALA    53     -35.109 -12.578   3.782  1.00 10.00      B   
ATOM   2754  CA  ALA    53     -36.608 -13.967   4.329  1.00 10.00      B   
ATOM   2755  CB  ALA    53     -36.379 -14.615   2.974  1.00 10.00      B   
ATOM   2756  C   ALA    53     -36.320 -14.962   5.446  1.00 10.00      B   
ATOM   2757  O   ALA    53     -37.193 -15.729   5.851  1.00 10.00      B   
ATOM   2758  N   ILE    54     -35.087 -14.928   5.950  1.00 10.00      B   
ATOM   2759  HN  ILE    54     -34.443 -14.282   5.586  1.00 10.00      B   
ATOM   2760  CA  ILE    54     -34.667 -15.817   7.027  1.00 10.00      B   
ATOM   2761  CB  ILE    54     -33.126 -15.869   7.159  1.00 10.00      B   
ATOM   2762  CG1 ILE    54     -32.466 -16.042   5.783  1.00 10.00      B   
ATOM   2763  CG2 ILE    54     -32.696 -16.986   8.104  1.00 10.00      B   
ATOM   2764  CD1 ILE    54     -32.834 -17.327   5.071  1.00 10.00      B   
ATOM   2765  C   ILE    54     -35.276 -15.361   8.349  1.00 10.00      B   
ATOM   2766  O   ILE    54     -35.592 -16.178   9.212  1.00 10.00      B   
ATOM   2767  N   LYS    55     -35.463 -14.047   8.479  1.00 10.00      B   
ATOM   2768  HN  LYS    55     -35.210 -13.457   7.738  1.00 10.00      B   
ATOM   2769  CA  LYS    55     -36.041 -13.457   9.686  1.00 10.00      B   
ATOM   2770  CB  LYS    55     -35.957 -11.922   9.616  1.00 10.00      B   
ATOM   2771  CG  LYS    55     -36.144 -11.200  10.949  1.00 10.00      B   
ATOM   2772  CD  LYS    55     -37.603 -10.837  11.207  1.00 10.00      B   
ATOM   2773  CE  LYS    55     -37.780 -10.164  12.562  1.00 10.00      B   
ATOM   2774  NZ  LYS    55     -39.210  -9.896  12.871  1.00 10.00      B   
ATOM   2775  HZ1 LYS    55     -39.717 -10.794  13.036  1.00 10.00      B   
ATOM   2776  HZ2 LYS    55     -39.663  -9.404  12.076  1.00 10.00      B   
ATOM   2777  HZ3 LYS    55     -39.292  -9.302  13.723  1.00 10.00      B   
ATOM   2778  C   LYS    55     -37.493 -13.902   9.845  1.00 10.00      B   
ATOM   2779  O   LYS    55     -38.012 -13.990  10.957  1.00 10.00      B   
ATOM   2780  N   LYS    56     -38.126 -14.230   8.723  1.00 10.00      B   
ATOM   2781  HN  LYS    56     -37.638 -14.182   7.875  1.00 10.00      B   
ATOM   2782  CA  LYS    56     -39.520 -14.665   8.711  1.00 10.00      B   
ATOM   2783  CB  LYS    56     -40.140 -14.419   7.332  1.00 10.00      B   
ATOM   2784  CG  LYS    56     -40.180 -12.949   6.943  1.00 10.00      B   
ATOM   2785  CD  LYS    56     -40.527 -12.763   5.478  1.00 10.00      B   
ATOM   2786  CE  LYS    56     -40.575 -11.289   5.106  1.00 10.00      B   
ATOM   2787  NZ  LYS    56     -39.251 -10.626   5.257  1.00 10.00      B   
ATOM   2788  HZ1 LYS    56     -38.981 -10.581   6.260  1.00 10.00      B   
ATOM   2789  HZ2 LYS    56     -39.289  -9.657   4.876  1.00 10.00      B   
ATOM   2790  HZ3 LYS    56     -38.526 -11.157   4.737  1.00 10.00      B   
ATOM   2791  C   LYS    56     -39.665 -16.132   9.126  1.00 10.00      B   
ATOM   2792  O   LYS    56     -40.576 -16.830   8.684  1.00 10.00      B   
ATOM   2793  N   VAL    58     -38.770 -16.584   9.998  1.00 10.00      B   
ATOM   2794  HN  VAL    58     -38.071 -15.974  10.317  1.00 10.00      B   
ATOM   2795  CA  VAL    58     -38.794 -17.953  10.501  1.00 10.00      B   
ATOM   2796  CB  VAL    58     -37.402 -18.379  11.028  1.00 10.00      B   
ATOM   2797  CG1 VAL    58     -37.050 -17.659  12.325  1.00 10.00      B   
ATOM   2798  CG2 VAL    58     -37.306 -19.889  11.190  1.00 10.00      B   
ATOM   2799  C   VAL    58     -39.842 -18.072  11.611  1.00 10.00      B   
ATOM   2800  O   VAL    58     -40.123 -19.158  12.122  1.00 10.00      B   
ATOM   2801  N   GLU    59     -40.435 -16.933  11.950  1.00 10.00      B   
ATOM   2802  HN  GLU    59     -40.167 -16.109  11.490  1.00 10.00      B   
ATOM   2803  CA  GLU    59     -41.458 -16.852  12.986  1.00 10.00      B   
ATOM   2804  CB  GLU    59     -41.830 -15.391  13.215  1.00 10.00      B   
ATOM   2805  CG  GLU    59     -40.656 -14.439  13.081  1.00 10.00      B   
ATOM   2806  CD  GLU    59     -41.089 -13.040  12.714  1.00 10.00      B   
ATOM   2807  OE1 GLU    59     -41.871 -12.884  11.749  1.00 10.00      B   
ATOM   2808  OE2 GLU    59     -40.650 -12.086  13.392  1.00 10.00      B   
ATOM   2809  C   GLU    59     -42.701 -17.643  12.592  1.00 10.00      B   
ATOM   2810  O   GLU    59     -43.548 -17.948  13.431  1.00 10.00      B   
ATOM   2811  N   LYS    60     -42.807 -17.960  11.307  1.00 10.00      B   
ATOM   2812  HN  LYS    60     -42.108 -17.667  10.684  1.00 10.00      B   
ATOM   2813  CA  LYS    60     -43.931 -18.729  10.800  1.00 10.00      B   
ATOM   2814  CB  LYS    60     -44.039 -18.584   9.278  1.00 10.00      B   
ATOM   2815  CG  LYS    60     -44.252 -17.154   8.798  1.00 10.00      B   
ATOM   2816  CD  LYS    60     -44.183 -17.052   7.280  1.00 10.00      B   
ATOM   2817  CE  LYS    60     -45.363 -17.749   6.621  1.00 10.00      B   
ATOM   2818  NZ  LYS    60     -45.309 -17.661   5.139  1.00 10.00      B   
ATOM   2819  HZ1 LYS    60     -46.188 -18.036   4.724  1.00 10.00      B   
ATOM   2820  HZ2 LYS    60     -44.505 -18.211   4.774  1.00 10.00      B   
ATOM   2821  HZ3 LYS    60     -45.197 -16.671   4.844  1.00 10.00      B   
ATOM   2822  C   LYS    60     -43.764 -20.197  11.177  1.00 10.00      B   
ATOM   2823  O   LYS    60     -44.741 -20.943  11.279  1.00 10.00      B   
ATOM   2824  N   LYS    61     -42.517 -20.605  11.378  1.00 10.00      B   
ATOM   2825  HN  LYS    61     -41.780 -19.964  11.267  1.00 10.00      B   
ATOM   2826  CA  LYS    61     -42.210 -21.974  11.757  1.00 10.00      B   
ATOM   2827  CB  LYS    61     -40.900 -22.436  11.113  1.00 10.00      B   
ATOM   2828  CG  LYS    61     -41.017 -22.743   9.628  1.00 10.00      B   
ATOM   2829  CD  LYS    61     -41.969 -23.903   9.390  1.00 10.00      B   
ATOM   2830  CE  LYS    61     -42.337 -24.038   7.922  1.00 10.00      B   
ATOM   2831  NZ  LYS    61     -43.320 -25.132   7.699  1.00 10.00      B   
ATOM   2832  HZ1 LYS    61     -42.921 -26.039   8.018  1.00 10.00      B   
ATOM   2833  HZ2 LYS    61     -43.550 -25.210   6.688  1.00 10.00      B   
ATOM   2834  HZ3 LYS    61     -44.198 -24.947   8.229  1.00 10.00      B   
ATOM   2835  C   LYS    61     -42.130 -22.096  13.272  1.00 10.00      B   
ATOM   2836  O   LYS    61     -42.512 -23.118  13.840  1.00 10.00      B   
ATOM   2837  N   ILE    62     -41.633 -21.044  13.917  1.00 10.00      B   
ATOM   2838  HN  ILE    62     -41.337 -20.261  13.401  1.00 10.00      B   
ATOM   2839  CA  ILE    62     -41.514 -21.015  15.369  1.00 10.00      B   
ATOM   2840  CB  ILE    62     -40.039 -21.020  15.830  1.00 10.00      B   
ATOM   2841  CG1 ILE    62     -39.298 -22.219  15.231  1.00 10.00      B   
ATOM   2842  CG2 ILE    62     -39.959 -21.050  17.352  1.00 10.00      B   
ATOM   2843  CD1 ILE    62     -37.812 -22.238  15.519  1.00 10.00      B   
ATOM   2844  C   ILE    62     -42.217 -19.778  15.921  1.00 10.00      B   
ATOM   2845  O   ILE    62     -41.666 -18.677  15.900  1.00 10.00      B   
ATOM   2846  N   PRO    63     -43.457 -19.946  16.399  1.00 10.00      B   
ATOM   2847  CA  PRO    63     -44.258 -18.850  16.949  1.00 10.00      B   
ATOM   2848  CB  PRO    63     -45.656 -19.468  17.121  1.00 10.00      B   
ATOM   2849  CG  PRO    63     -45.615 -20.765  16.384  1.00 10.00      B   
ATOM   2850  CD  PRO    63     -44.189 -21.218  16.429  1.00 10.00      B   
ATOM   2851  C   PRO    63     -43.736 -18.361  18.298  1.00 10.00      B   
ATOM   2852  O   PRO    63     -43.486 -19.158  19.209  1.00 10.00      B   
ATOM   2853  N   GLY    64     -43.564 -17.049  18.413  1.00 10.00      B   
ATOM   2854  HN  GLY    64     -43.757 -16.472  17.642  1.00 10.00      B   
ATOM   2855  CA  GLY    64     -43.095 -16.461  19.653  1.00 10.00      B   
ATOM   2856  C   GLY    64     -41.584 -16.416  19.760  1.00 10.00      B   
ATOM   2857  O   GLY    64     -41.037 -16.295  20.860  1.00 10.00      B   
ATOM   2858  N   ILE    65     -40.902 -16.509  18.629  1.00 10.00      B   
ATOM   2859  HN  ILE    65     -41.387 -16.593  17.779  1.00 10.00      B   
ATOM   2860  CA  ILE    65     -39.445 -16.480  18.622  1.00 10.00      B   
ATOM   2861  CB  ILE    65     -38.850 -17.320  17.463  1.00 10.00      B   
ATOM   2862  CG1 ILE    65     -37.335 -17.492  17.629  1.00 10.00      B   
ATOM   2863  CG2 ILE    65     -39.184 -16.707  16.107  1.00 10.00      B   
ATOM   2864  CD1 ILE    65     -36.713 -18.461  16.644  1.00 10.00      B   
ATOM   2865  C   ILE    65     -38.923 -15.043  18.569  1.00 10.00      B   
ATOM   2866  O   ILE    65     -39.462 -14.194  17.851  1.00 10.00      B   
ATOM   2867  N   TYR    66     -37.897 -14.767  19.359  1.00 10.00      B   
ATOM   2868  HN  TYR    66     -37.535 -15.472  19.935  1.00 10.00      B   
ATOM   2869  CA  TYR    66     -37.297 -13.444  19.392  1.00 10.00      B   
ATOM   2870  CB  TYR    66     -36.813 -13.114  20.810  1.00 10.00      B   
ATOM   2871  CG  TYR    66     -36.234 -11.721  20.965  1.00 10.00      B   
ATOM   2872  CD1 TYR    66     -37.060 -10.616  21.122  1.00 10.00      B   
ATOM   2873  CD2 TYR    66     -34.860 -11.513  20.958  1.00 10.00      B   
ATOM   2874  CE1 TYR    66     -36.534  -9.346  21.265  1.00 10.00      B   
ATOM   2875  CE2 TYR    66     -34.325 -10.247  21.100  1.00 10.00      B   
ATOM   2876  CZ  TYR    66     -35.167  -9.167  21.256  1.00 10.00      B   
ATOM   2877  OH  TYR    66     -34.639  -7.903  21.397  1.00 10.00      B   
ATOM   2878  HH  TYR    66     -34.329  -7.780  22.312  1.00 10.00      B   
ATOM   2879  C   TYR    66     -36.135 -13.384  18.410  1.00 10.00      B   
ATOM   2880  O   TYR    66     -35.022 -13.795  18.732  1.00 10.00      B   
ATOM   2881  N   VAL    67     -36.405 -12.908  17.202  1.00 10.00      B   
ATOM   2882  HN  VAL    67     -37.320 -12.617  16.992  1.00 10.00      B   
ATOM   2883  CA  VAL    67     -35.370 -12.798  16.184  1.00 10.00      B   
ATOM   2884  CB  VAL    67     -35.931 -12.988  14.759  1.00 10.00      B   
ATOM   2885  CG1 VAL    67     -34.805 -12.964  13.736  1.00 10.00      B   
ATOM   2886  CG2 VAL    67     -36.707 -14.291  14.660  1.00 10.00      B   
ATOM   2887  C   VAL    67     -34.680 -11.444  16.288  1.00 10.00      B   
ATOM   2888  O   VAL    67     -35.322 -10.398  16.178  1.00 10.00      B   
ATOM   2889  N   LEU    68     -33.378 -11.469  16.518  1.00 10.00      B   
ATOM   2890  HN  LEU    68     -32.922 -12.340  16.600  1.00 10.00      B   
ATOM   2891  CA  LEU    68     -32.599 -10.250  16.652  1.00 10.00      B   
ATOM   2892  CB  LEU    68     -31.838 -10.254  17.982  1.00 10.00      B   
ATOM   2893  CG  LEU    68     -31.044  -8.989  18.316  1.00 10.00      B   
ATOM   2894  CD1 LEU    68     -31.977  -7.807  18.536  1.00 10.00      B   
ATOM   2895  CD2 LEU    68     -30.165  -9.217  19.535  1.00 10.00      B   
ATOM   2896  C   LEU    68     -31.625 -10.091  15.493  1.00 10.00      B   
ATOM   2897  O   LEU    68     -30.736 -10.920  15.298  1.00 10.00      B   
ATOM   2898  N   SER    69     -31.809  -9.033  14.720  1.00 10.00      B   
ATOM   2899  HN  SER    69     -32.549  -8.419  14.919  1.00 10.00      B   
ATOM   2900  CA  SER    69     -30.941  -8.744  13.591  1.00 10.00      B   
ATOM   2901  CB  SER    69     -31.748  -8.074  12.479  1.00 10.00      B   
ATOM   2902  OG  SER    69     -32.992  -8.735  12.297  1.00 10.00      B   
ATOM   2903  HG  SER    69     -32.946  -9.607  12.703  1.00 10.00      B   
ATOM   2904  C   SER    69     -29.807  -7.830  14.044  1.00 10.00      B   
ATOM   2905  O   SER    69     -30.050  -6.763  14.609  1.00 10.00      B   
ATOM   2906  N   LEU    70     -28.574  -8.256  13.816  1.00 10.00      B   
ATOM   2907  HN  LEU    70     -28.439  -9.119  13.364  1.00 10.00      B   
ATOM   2908  CA  LEU    70     -27.416  -7.473  14.221  1.00 10.00      B   
ATOM   2909  CB  LEU    70     -26.216  -8.371  14.524  1.00 10.00      B   
ATOM   2910  CG  LEU    70     -26.296  -9.168  15.828  1.00 10.00      B   
ATOM   2911  CD1 LEU    70     -25.046 -10.006  16.021  1.00 10.00      B   
ATOM   2912  CD2 LEU    70     -26.507  -8.237  17.013  1.00 10.00      B   
ATOM   2913  C   LEU    70     -27.047  -6.401  13.205  1.00 10.00      B   
ATOM   2914  O   LEU    70     -26.873  -6.678  12.015  1.00 10.00      B   
ATOM   2915  N   GLU    71     -26.928  -5.177  13.693  1.00 10.00      B   
ATOM   2916  HN  GLU    71     -27.091  -5.030  14.649  1.00 10.00      B   
ATOM   2917  CA  GLU    71     -26.570  -4.038  12.865  1.00 10.00      B   
ATOM   2918  CB  GLU    71     -27.761  -3.077  12.775  1.00 10.00      B   
ATOM   2919  CG  GLU    71     -27.562  -1.898  11.836  1.00 10.00      B   
ATOM   2920  CD  GLU    71     -28.814  -1.056  11.690  1.00 10.00      B   
ATOM   2921  OE1 GLU    71     -29.233  -0.432  12.689  1.00 10.00      B   
ATOM   2922  OE2 GLU    71     -29.383  -1.010  10.575  1.00 10.00      B   
ATOM   2923  C   GLU    71     -25.368  -3.335  13.486  1.00 10.00      B   
ATOM   2924  O   GLU    71     -25.312  -3.155  14.704  1.00 10.00      B   
ATOM   2925  N   ILE    72     -24.399  -2.962  12.663  1.00 10.00      B   
ATOM   2926  HN  ILE    72     -24.499  -3.121  11.692  1.00 10.00      B   
ATOM   2927  CA  ILE    72     -23.202  -2.290  13.157  1.00 10.00      B   
ATOM   2928  CB  ILE    72     -21.885  -3.006  12.765  1.00 10.00      B   
ATOM   2929  CG1 ILE    72     -21.813  -3.305  11.255  1.00 10.00      B   
ATOM   2930  CG2 ILE    72     -21.671  -4.260  13.604  1.00 10.00      B   
ATOM   2931  CD1 ILE    72     -22.348  -4.666  10.843  1.00 10.00      B   
ATOM   2932  C   ILE    72     -23.161  -0.833  12.715  1.00 10.00      B   
ATOM   2933  O   ILE    72     -22.417  -0.024  13.269  1.00 10.00      B   
ATOM   2934  N   GLY    73     -23.959  -0.508  11.710  1.00 10.00      B   
ATOM   2935  HN  GLY    73     -24.510  -1.208  11.287  1.00 10.00      B   
ATOM   2936  CA  GLY    73     -24.017   0.847  11.214  1.00 10.00      B   
ATOM   2937  C   GLY    73     -25.196   1.613  11.772  1.00 10.00      B   
ATOM   2938  O   GLY    73     -25.856   1.159  12.710  1.00 10.00      B   
ATOM   2939  N   LYS    74     -25.461   2.778  11.202  1.00 10.00      B   
ATOM   2940  HN  LYS    74     -24.894   3.088  10.456  1.00 10.00      B   
ATOM   2941  CA  LYS    74     -26.567   3.610  11.653  1.00 10.00      B   
ATOM   2942  CB  LYS    74     -26.083   5.017  12.006  1.00 10.00      B   
ATOM   2943  CG  LYS    74     -25.254   5.081  13.276  1.00 10.00      B   
ATOM   2944  CD  LYS    74     -25.024   6.514  13.724  1.00 10.00      B   
ATOM   2945  CE  LYS    74     -24.486   6.562  15.145  1.00 10.00      B   
ATOM   2946  NZ  LYS    74     -25.403   5.893  16.107  1.00 10.00      B   
ATOM   2947  HZ1 LYS    74     -26.368   6.266  16.001  1.00 10.00      B   
ATOM   2948  HZ2 LYS    74     -25.084   6.064  17.082  1.00 10.00      B   
ATOM   2949  HZ3 LYS    74     -25.417   4.867  15.936  1.00 10.00      B   
ATOM   2950  C   LYS    74     -27.680   3.676  10.616  1.00 10.00      B   
ATOM   2951  O   LYS    74     -28.844   3.902  10.953  1.00 10.00      B   
ATOM   2952  N   THR    75     -27.321   3.482   9.358  1.00 10.00      B   
ATOM   2953  HN  THR    75     -26.373   3.304   9.150  1.00 10.00      B   
ATOM   2954  CA  THR    75     -28.288   3.521   8.275  1.00 10.00      B   
ATOM   2955  CB  THR    75     -28.184   4.844   7.487  1.00 10.00      B   
ATOM   2956  OG1 THR    75     -26.810   5.117   7.158  1.00 10.00      B   
ATOM   2957  HG1 THR    75     -26.225   4.562   7.705  1.00 10.00      B   
ATOM   2958  CG2 THR    75     -28.755   6.002   8.292  1.00 10.00      B   
ATOM   2959  C   THR    75     -28.076   2.347   7.322  1.00 10.00      B   
ATOM   2960  O   THR    75     -27.775   1.229   7.749  1.00 10.00      B   
ATOM   2961  N   LEU    76     -28.215   2.606   6.028  1.00 10.00      B   
ATOM   2962  HN  LEU    76     -28.448   3.515   5.742  1.00 10.00      B   
ATOM   2963  CA  LEU    76     -28.025   1.575   5.019  1.00 10.00      B   
ATOM   2964  CB  LEU    76     -28.747   1.950   3.724  1.00 10.00      B   
ATOM   2965  CG  LEU    76     -30.272   2.032   3.799  1.00 10.00      B   
ATOM   2966  CD1 LEU    76     -30.847   2.474   2.463  1.00 10.00      B   
ATOM   2967  CD2 LEU    76     -30.861   0.695   4.223  1.00 10.00      B   
ATOM   2968  C   LEU    76     -26.540   1.368   4.750  1.00 10.00      B   
ATOM   2969  O   LEU    76     -26.154   0.497   3.969  1.00 10.00      B   
ATOM   2970  N   GLU    78     -25.713   2.162   5.425  1.00 10.00      B   
ATOM   2971  HN  GLU    78     -26.089   2.818   6.048  1.00 10.00      B   
ATOM   2972  CA  GLU    78     -24.265   2.087   5.274  1.00 10.00      B   
ATOM   2973  CB  GLU    78     -23.596   3.398   5.735  1.00 10.00      B   
ATOM   2974  CG  GLU    78     -22.808   3.328   7.037  1.00 10.00      B   
ATOM   2975  CD  GLU    78     -23.662   3.469   8.284  1.00 10.00      B   
ATOM   2976  OE1 GLU    78     -23.082   3.533   9.392  1.00 10.00      B   
ATOM   2977  OE2 GLU    78     -24.909   3.514   8.170  1.00 10.00      B   
ATOM   2978  C   GLU    78     -23.701   0.849   5.981  1.00 10.00      B   
ATOM   2979  O   GLU    78     -22.503   0.580   5.944  1.00 10.00      B   
ATOM   2980  N   ASP    79     -24.592   0.080   6.596  1.00 10.00      B   
ATOM   2981  HN  ASP    79     -25.533   0.351   6.587  1.00 10.00      B   
ATOM   2982  CA  ASP    79     -24.218  -1.147   7.296  1.00 10.00      B   
ATOM   2983  CB  ASP    79     -25.473  -1.821   7.862  1.00 10.00      B   
ATOM   2984  CG  ASP    79     -25.173  -2.838   8.946  1.00 10.00      B   
ATOM   2985  OD1 ASP    79     -24.668  -2.442  10.013  1.00 10.00      B   
ATOM   2986  OD2 ASP    79     -25.459  -4.033   8.741  1.00 10.00      B   
ATOM   2987  C   ASP    79     -23.479  -2.107   6.356  1.00 10.00      B   
ATOM   2988  O   ASP    79     -22.711  -2.961   6.799  1.00 10.00      B   
ATOM   2989  N   VAL    80     -23.705  -1.941   5.050  1.00 10.00      B   
ATOM   2990  HN  VAL    80     -24.319  -1.232   4.764  1.00 10.00      B   
ATOM   2991  CA  VAL    80     -23.063  -2.775   4.033  1.00 10.00      B   
ATOM   2992  CB  VAL    80     -23.677  -2.526   2.635  1.00 10.00      B   
ATOM   2993  CG1 VAL    80     -22.905  -3.265   1.546  1.00 10.00      B   
ATOM   2994  CG2 VAL    80     -25.145  -2.924   2.615  1.00 10.00      B   
ATOM   2995  C   VAL    80     -21.556  -2.508   3.980  1.00 10.00      B   
ATOM   2996  O   VAL    80     -20.752  -3.441   3.992  1.00 10.00      B   
ATOM   2997  N   GLU    81     -21.180  -1.232   3.937  1.00 10.00      B   
ATOM   2998  HN  GLU    81     -21.863  -0.528   3.953  1.00 10.00      B   
ATOM   2999  CA  GLU    81     -19.770  -0.853   3.881  1.00 10.00      B   
ATOM   3000  CB  GLU    81     -19.606   0.619   3.478  1.00 10.00      B   
ATOM   3001  CG  GLU    81     -20.181   1.605   4.484  1.00 10.00      B   
ATOM   3002  CD  GLU    81     -19.946   3.052   4.117  1.00 10.00      B   
ATOM   3003  OE1 GLU    81     -20.609   3.547   3.172  1.00 10.00      B   
ATOM   3004  OE2 GLU    81     -19.104   3.701   4.784  1.00 10.00      B   
ATOM   3005  C   GLU    81     -19.104  -1.111   5.226  1.00 10.00      B   
ATOM   3006  O   GLU    81     -17.907  -1.388   5.303  1.00 10.00      B   
ATOM   3007  N   ASN    82     -19.900  -1.041   6.285  1.00 10.00      B   
ATOM   3008  HN  ASN    82     -20.848  -0.818   6.155  1.00 10.00      B   
ATOM   3009  CA  ASN    82     -19.400  -1.262   7.634  1.00 10.00      B   
ATOM   3010  CB  ASN    82     -20.405  -0.807   8.688  1.00 10.00      B   
ATOM   3011  CG  ASN    82     -20.616   0.691   8.670  1.00 10.00      B   
ATOM   3012  OD1 ASN    82     -19.774   1.446   8.181  1.00 10.00      B   
ATOM   3013  ND2 ASN    82     -21.732   1.129   9.218  1.00 10.00      B   
ATOM   3014 HD21 ASN    82     -22.347   0.472   9.601  1.00 10.00      B   
ATOM   3015 HD22 ASN    82     -21.910   2.099   9.211  1.00 10.00      B   
ATOM   3016  C   ASN    82     -19.011  -2.713   7.848  1.00 10.00      B   
ATOM   3017  O   ASN    82     -18.097  -3.012   8.603  1.00 10.00      B   
ATOM   3018  N   SER    83     -19.683  -3.621   7.163  1.00 10.00      B   
ATOM   3019  HN  SER    83     -20.401  -3.340   6.556  1.00 10.00      B   
ATOM   3020  CA  SER    83     -19.361  -5.034   7.292  1.00 10.00      B   
ATOM   3021  CB  SER    83     -20.579  -5.908   6.981  1.00 10.00      B   
ATOM   3022  OG  SER    83     -21.483  -5.246   6.111  1.00 10.00      B   
ATOM   3023  HG  SER    83     -21.930  -4.530   6.588  1.00 10.00      B   
ATOM   3024  C   SER    83     -18.165  -5.388   6.403  1.00 10.00      B   
ATOM   3025  O   SER    83     -17.819  -6.560   6.227  1.00 10.00      B   
ATOM   3026  N   PHE    84     -17.532  -4.352   5.859  1.00 10.00      B   
ATOM   3027  HN  PHE    84     -17.859  -3.448   6.044  1.00 10.00      B   
ATOM   3028  CA  PHE    84     -16.378  -4.515   4.993  1.00 10.00      B   
ATOM   3029  CB  PHE    84     -16.706  -4.042   3.572  1.00 10.00      B   
ATOM   3030  CG  PHE    84     -17.505  -5.011   2.745  1.00 10.00      B   
ATOM   3031  CD1 PHE    84     -17.200  -6.361   2.742  1.00 10.00      B   
ATOM   3032  CD2 PHE    84     -18.550  -4.564   1.954  1.00 10.00      B   
ATOM   3033  CE1 PHE    84     -17.925  -7.248   1.970  1.00 10.00      B   
ATOM   3034  CE2 PHE    84     -19.281  -5.445   1.179  1.00 10.00      B   
ATOM   3035  CZ  PHE    84     -18.967  -6.789   1.186  1.00 10.00      B   
ATOM   3036  C   PHE    84     -15.170  -3.733   5.512  1.00 10.00      B   
ATOM   3037  O   PHE    84     -14.080  -4.286   5.650  1.00 10.00      B   
ATOM   3038  N   PHE    85     -15.370  -2.453   5.821  1.00 10.00      B   
ATOM   3039  HN  PHE    85     -16.272  -2.068   5.729  1.00 10.00      B   
ATOM   3040  CA  PHE    85     -14.272  -1.599   6.276  1.00 10.00      B   
ATOM   3041  CB  PHE    85     -14.209  -0.325   5.432  1.00 10.00      B   
ATOM   3042  CG  PHE    85     -13.752  -0.542   4.019  1.00 10.00      B   
ATOM   3043  CD1 PHE    85     -12.407  -0.692   3.728  1.00 10.00      B   
ATOM   3044  CD2 PHE    85     -14.666  -0.583   2.978  1.00 10.00      B   
ATOM   3045  CE1 PHE    85     -11.981  -0.881   2.429  1.00 10.00      B   
ATOM   3046  CE2 PHE    85     -14.246  -0.773   1.677  1.00 10.00      B   
ATOM   3047  CZ  PHE    85     -12.901  -0.920   1.402  1.00 10.00      B   
ATOM   3048  C   PHE    85     -14.329  -1.232   7.759  1.00 10.00      B   
ATOM   3049  O   PHE    85     -13.847  -0.170   8.151  1.00 10.00      B   
ATOM   3050  N   LEU    86     -14.903  -2.089   8.589  1.00 10.00      B   
ATOM   3051  HN  LEU    86     -15.282  -2.924   8.239  1.00 10.00      B   
ATOM   3052  CA  LEU    86     -14.972  -1.813  10.022  1.00 10.00      B   
ATOM   3053  CB  LEU    86     -16.421  -1.633  10.500  1.00 10.00      B   
ATOM   3054  CG  LEU    86     -16.749  -2.002  11.956  1.00 10.00      B   
ATOM   3055  CD1 LEU    86     -16.003  -1.116  12.944  1.00 10.00      B   
ATOM   3056  CD2 LEU    86     -18.249  -1.922  12.196  1.00 10.00      B   
ATOM   3057  C   LEU    86     -14.251  -2.894  10.810  1.00 10.00      B   
ATOM   3058  O   LEU    86     -14.539  -4.079  10.653  1.00 10.00      B   
ATOM   3059  N   ASN    87     -13.310  -2.463  11.647  1.00 10.00      B   
ATOM   3060  HN  ASN    87     -13.135  -1.500  11.705  1.00 10.00      B   
ATOM   3061  CA  ASN    87     -12.515  -3.373  12.478  1.00 10.00      B   
ATOM   3062  CB  ASN    87     -11.725  -2.569  13.515  1.00 10.00      B   
ATOM   3063  CG  ASN    87     -10.923  -3.425  14.482  1.00 10.00      B   
ATOM   3064  OD1 ASN    87     -10.896  -3.156  15.682  1.00 10.00      B   
ATOM   3065  ND2 ASN    87     -10.264  -4.454  13.981  1.00 10.00      B   
ATOM   3066 HD21 ASN    87     -10.325  -4.627  13.009  1.00 10.00      B   
ATOM   3067 HD22 ASN    87      -9.729  -5.006  14.592  1.00 10.00      B   
ATOM   3068  C   ASN    87     -13.386  -4.420  13.173  1.00 10.00      B   
ATOM   3069  O   ASN    87     -14.238  -4.086  13.998  1.00 10.00      B   
ATOM   3070  N   VAL    88     -13.147  -5.686  12.842  1.00 10.00      B   
ATOM   3071  HN  VAL    88     -12.412  -5.882  12.206  1.00 10.00      B   
ATOM   3072  CA  VAL    88     -13.903  -6.798  13.407  1.00 10.00      B   
ATOM   3073  CB  VAL    88     -13.464  -8.146  12.804  1.00 10.00      B   
ATOM   3074  CG1 VAL    88     -14.320  -9.274  13.353  1.00 10.00      B   
ATOM   3075  CG2 VAL    88     -13.539  -8.105  11.288  1.00 10.00      B   
ATOM   3076  C   VAL    88     -13.720  -6.853  14.915  1.00 10.00      B   
ATOM   3077  O   VAL    88     -14.669  -7.103  15.662  1.00 10.00      B   
ATOM   3078  N   ASN    89     -12.494  -6.598  15.356  1.00 10.00      B   
ATOM   3079  HN  ASN    89     -11.781  -6.419  14.701  1.00 10.00      B   
ATOM   3080  CA  ASN    89     -12.174  -6.598  16.778  1.00 10.00      B   
ATOM   3081  CB  ASN    89     -10.684  -6.346  17.009  1.00 10.00      B   
ATOM   3082  CG  ASN    89      -9.889  -7.629  17.156  1.00 10.00      B   
ATOM   3083  OD1 ASN    89      -9.754  -8.169  18.258  1.00 10.00      B   
ATOM   3084  ND2 ASN    89      -9.366  -8.135  16.049  1.00 10.00      B   
ATOM   3085 HD21 ASN    89      -9.524  -7.661  15.191  1.00 10.00      B   
ATOM   3086 HD22 ASN    89      -8.829  -8.954  16.124  1.00 10.00      B   
ATOM   3087  C   ASN    89     -13.016  -5.570  17.523  1.00 10.00      B   
ATOM   3088  O   ASN    89     -13.231  -5.687  18.727  1.00 10.00      B   
ATOM   3089  N   SER    90     -13.495  -4.562  16.800  1.00 10.00      B   
ATOM   3090  HN  SER    90     -13.281  -4.514  15.844  1.00 10.00      B   
ATOM   3091  CA  SER    90     -14.339  -3.535  17.388  1.00 10.00      B   
ATOM   3092  CB  SER    90     -14.164  -2.203  16.655  1.00 10.00      B   
ATOM   3093  OG  SER    90     -12.834  -1.725  16.774  1.00 10.00      B   
ATOM   3094  HG  SER    90     -12.215  -2.437  16.557  1.00 10.00      B   
ATOM   3095  C   SER    90     -15.801  -3.973  17.348  1.00 10.00      B   
ATOM   3096  O   SER    90     -16.557  -3.717  18.283  1.00 10.00      B   
ATOM   3097  N   GLN    91     -16.180  -4.654  16.264  1.00 10.00      B   
ATOM   3098  HN  GLN    91     -15.520  -4.835  15.560  1.00 10.00      B   
ATOM   3099  CA  GLN    91     -17.550  -5.139  16.091  1.00 10.00      B   
ATOM   3100  CB  GLN    91     -17.696  -5.913  14.778  1.00 10.00      B   
ATOM   3101  CG  GLN    91     -17.286  -5.147  13.533  1.00 10.00      B   
ATOM   3102  CD  GLN    91     -17.645  -5.885  12.257  1.00 10.00      B   
ATOM   3103  OE1 GLN    91     -18.648  -6.592  12.195  1.00 10.00      B   
ATOM   3104  NE2 GLN    91     -16.828  -5.730  11.229  1.00 10.00      B   
ATOM   3105 HE21 GLN    91     -16.041  -5.151  11.341  1.00 10.00      B   
ATOM   3106 HE22 GLN    91     -17.039  -6.201  10.399  1.00 10.00      B   
ATOM   3107  C   GLN    91     -17.951  -6.051  17.243  1.00 10.00      B   
ATOM   3108  O   GLN    91     -19.034  -5.908  17.811  1.00 10.00      B   
ATOM   3109  N   VAL    92     -17.059  -6.982  17.582  1.00 10.00      B   
ATOM   3110  HN  VAL    92     -16.211  -7.027  17.088  1.00 10.00      B   
ATOM   3111  CA  VAL    92     -17.299  -7.936  18.660  1.00 10.00      B   
ATOM   3112  CB  VAL    92     -16.072  -8.844  18.893  1.00 10.00      B   
ATOM   3113  CG1 VAL    92     -16.332  -9.834  20.020  1.00 10.00      B   
ATOM   3114  CG2 VAL    92     -15.699  -9.580  17.616  1.00 10.00      B   
ATOM   3115  C   VAL    92     -17.656  -7.218  19.960  1.00 10.00      B   
ATOM   3116  O   VAL    92     -18.643  -7.555  20.615  1.00 10.00      B   
ATOM   3117  N   THR    93     -16.860  -6.216  20.311  1.00 10.00      B   
ATOM   3118  HN  THR    93     -16.095  -5.992  19.741  1.00 10.00      B   
ATOM   3119  CA  THR    93     -17.085  -5.444  21.525  1.00 10.00      B   
ATOM   3120  CB  THR    93     -16.026  -4.337  21.667  1.00 10.00      B   
ATOM   3121  OG1 THR    93     -14.788  -4.787  21.098  1.00 10.00      B   
ATOM   3122  HG1 THR    93     -14.443  -4.101  20.514  1.00 10.00      B   
ATOM   3123  CG2 THR    93     -15.808  -3.980  23.128  1.00 10.00      B   
ATOM   3124  C   THR    93     -18.479  -4.813  21.529  1.00 10.00      B   
ATOM   3125  O   THR    93     -19.202  -4.891  22.525  1.00 10.00      B   
ATOM   3126  N   THR    94     -18.855  -4.206  20.405  1.00 10.00      B   
ATOM   3127  HN  THR    94     -18.237  -4.188  19.641  1.00 10.00      B   
ATOM   3128  CA  THR    94     -20.154  -3.564  20.273  1.00 10.00      B   
ATOM   3129  CB  THR    94     -20.288  -2.897  18.890  1.00 10.00      B   
ATOM   3130  OG1 THR    94     -19.055  -2.234  18.566  1.00 10.00      B   
ATOM   3131  HG1 THR    94     -19.184  -1.681  17.789  1.00 10.00      B   
ATOM   3132  CG2 THR    94     -21.416  -1.877  18.887  1.00 10.00      B   
ATOM   3133  C   THR    94     -21.286  -4.574  20.467  1.00 10.00      B   
ATOM   3134  O   THR    94     -22.271  -4.296  21.158  1.00 10.00      B   
ATOM   3135  N   VAL    95     -21.128  -5.751  19.872  1.00 10.00      B   
ATOM   3136  HN  VAL    95     -20.310  -5.919  19.349  1.00 10.00      B   
ATOM   3137  CA  VAL    95     -22.131  -6.804  19.974  1.00 10.00      B   
ATOM   3138  CB  VAL    95     -21.864  -7.947  18.971  1.00 10.00      B   
ATOM   3139  CG1 VAL    95     -22.856  -9.083  19.163  1.00 10.00      B   
ATOM   3140  CG2 VAL    95     -21.947  -7.416  17.547  1.00 10.00      B   
ATOM   3141  C   VAL    95     -22.215  -7.348  21.400  1.00 10.00      B   
ATOM   3142  O   VAL    95     -23.310  -7.539  21.930  1.00 10.00      B   
ATOM   3143  N   CYS    96     -21.059  -7.576  22.022  1.00 10.00      B   
ATOM   3144  HN  CYS    96     -20.215  -7.413  21.539  1.00 10.00      B   
ATOM   3145  CA  CYS    96     -21.008  -8.083  23.395  1.00 10.00      B   
ATOM   3146  C   CYS    96     -21.822  -7.197  24.334  1.00 10.00      B   
ATOM   3147  O   CYS    96     -22.590  -7.688  25.166  1.00 10.00      B   
ATOM   3148  CB  CYS    96     -19.561  -8.157  23.903  1.00 10.00      B   
ATOM   3149  SG  CYS    96     -18.548  -9.486  23.175  1.00 10.00      B   
ATOM   3150  N   GLN    97     -21.658  -5.887  24.191  1.00 10.00      B   
ATOM   3151  HN  GLN    97     -21.036  -5.553  23.508  1.00 10.00      B   
ATOM   3152  CA  GLN    97     -22.373  -4.935  25.030  1.00 10.00      B   
ATOM   3153  CB  GLN    97     -21.772  -3.533  24.901  1.00 10.00      B   
ATOM   3154  CG  GLN    97     -20.288  -3.451  25.228  1.00 10.00      B   
ATOM   3155  CD  GLN    97     -19.956  -3.939  26.626  1.00 10.00      B   
ATOM   3156  OE1 GLN    97     -18.882  -4.497  26.861  1.00 10.00      B   
ATOM   3157  NE2 GLN    97     -20.861  -3.718  27.570  1.00 10.00      B   
ATOM   3158 HE21 GLN    97     -21.688  -3.253  27.320  1.00 10.00      B   
ATOM   3159 HE22 GLN    97     -20.670  -4.031  28.481  1.00 10.00      B   
ATOM   3160  C   GLN    97     -23.860  -4.904  24.695  1.00 10.00      B   
ATOM   3161  O   GLN    97     -24.698  -4.790  25.585  1.00 10.00      B   
ATOM   3162  N   ALA    98     -24.180  -5.019  23.412  1.00 10.00      B   
ATOM   3163  HN  ALA    98     -23.463  -5.126  22.750  1.00 10.00      B   
ATOM   3164  CA  ALA    98     -25.566  -4.998  22.960  1.00 10.00      B   
ATOM   3165  CB  ALA    98     -25.631  -4.910  21.443  1.00 10.00      B   
ATOM   3166  C   ALA    98     -26.334  -6.218  23.461  1.00 10.00      B   
ATOM   3167  O   ALA    98     -27.490  -6.112  23.876  1.00 10.00      B   
ATOM   3168  N   LEU    99     -25.687  -7.376  23.427  1.00 10.00      B   
ATOM   3169  HN  LEU    99     -24.763  -7.400  23.085  1.00 10.00      B   
ATOM   3170  CA  LEU    99     -26.312  -8.614  23.878  1.00 10.00      B   
ATOM   3171  CB  LEU    99     -25.453  -9.824  23.502  1.00 10.00      B   
ATOM   3172  CG  LEU    99     -25.225 -10.059  22.006  1.00 10.00      B   
ATOM   3173  CD1 LEU    99     -24.294 -11.241  21.789  1.00 10.00      B   
ATOM   3174  CD2 LEU    99     -26.544 -10.278  21.284  1.00 10.00      B   
ATOM   3175  C   LEU    99     -26.550  -8.586  25.383  1.00 10.00      B   
ATOM   3176  O   LEU    99     -27.542  -9.123  25.879  1.00 10.00      B   
ATOM   3177  N   ALA   100     -25.647  -7.933  26.105  1.00 10.00      B   
ATOM   3178  HN  ALA   100     -24.889  -7.505  25.652  1.00 10.00      B   
ATOM   3179  CA  ALA   100     -25.753  -7.835  27.554  1.00 10.00      B   
ATOM   3180  CB  ALA   100     -24.372  -7.685  28.173  1.00 10.00      B   
ATOM   3181  C   ALA   100     -26.657  -6.679  27.977  1.00 10.00      B   
ATOM   3182  O   ALA   100     -26.692  -6.307  29.148  1.00 10.00      B   
ATOM   3183  N   LYS   101     -27.379  -6.103  27.024  1.00 10.00      B   
ATOM   3184  HN  LYS   101     -27.303  -6.425  26.100  1.00 10.00      B   
ATOM   3185  CA  LYS   101     -28.274  -4.994  27.321  1.00 10.00      B   
ATOM   3186  CB  LYS   101     -27.981  -3.794  26.419  1.00 10.00      B   
ATOM   3187  CG  LYS   101     -26.864  -2.896  26.922  1.00 10.00      B   
ATOM   3188  CD  LYS   101     -26.790  -1.612  26.114  1.00 10.00      B   
ATOM   3189  CE  LYS   101     -25.648  -0.727  26.584  1.00 10.00      B   
ATOM   3190  NZ  LYS   101     -25.728   0.635  25.993  1.00 10.00      B   
ATOM   3191  HZ1 LYS   101     -24.897   1.198  26.273  1.00 10.00      B   
ATOM   3192  HZ2 LYS   101     -26.585   1.118  26.326  1.00 10.00      B   
ATOM   3193  HZ3 LYS   101     -25.758   0.573  24.955  1.00 10.00      B   
ATOM   3194  C   LYS   101     -29.740  -5.401  27.202  1.00 10.00      B   
ATOM   3195  O   LYS   101     -30.629  -4.683  27.670  1.00 10.00      B   
ATOM   3196  N   ASP   102     -29.992  -6.549  26.585  1.00 10.00      B   
ATOM   3197  HN  ASP   102     -29.246  -7.087  26.247  1.00 10.00      B   
ATOM   3198  CA  ASP   102     -31.357  -7.033  26.411  1.00 10.00      B   
ATOM   3199  CB  ASP   102     -31.562  -7.638  25.019  1.00 10.00      B   
ATOM   3200  CG  ASP   102     -33.029  -7.732  24.640  1.00 10.00      B   
ATOM   3201  OD1 ASP   102     -33.780  -8.456  25.323  1.00 10.00      B   
ATOM   3202  OD2 ASP   102     -33.442  -7.070  23.659  1.00 10.00      B   
ATOM   3203  C   ASP   102     -31.720  -8.046  27.492  1.00 10.00      B   
ATOM   3204  O   ASP   102     -31.070  -9.084  27.629  1.00 10.00      B   
ATOM   3205  N   PRO   103     -32.773  -7.752  28.272  1.00 10.00      B   
ATOM   3206  CA  PRO   103     -33.232  -8.620  29.363  1.00 10.00      B   
ATOM   3207  CB  PRO   103     -34.377  -7.827  30.007  1.00 10.00      B   
ATOM   3208  CG  PRO   103     -34.189  -6.427  29.533  1.00 10.00      B   
ATOM   3209  CD  PRO   103     -33.597  -6.540  28.160  1.00 10.00      B   
ATOM   3210  C   PRO   103     -33.738  -9.981  28.887  1.00 10.00      B   
ATOM   3211  O   PRO   103     -33.833 -10.924  29.676  1.00 10.00      B   
ATOM   3212  N   LYS   104     -34.056 -10.091  27.602  1.00 10.00      B   
ATOM   3213  HN  LYS   104     -33.943  -9.313  27.004  1.00 10.00      B   
ATOM   3214  CA  LYS   104     -34.557 -11.345  27.053  1.00 10.00      B   
ATOM   3215  CB  LYS   104     -35.445 -11.096  25.830  1.00 10.00      B   
ATOM   3216  CG  LYS   104     -36.701 -10.291  26.132  1.00 10.00      B   
ATOM   3217  CD  LYS   104     -37.483  -9.977  24.865  1.00 10.00      B   
ATOM   3218  CE  LYS   104     -38.675  -9.081  25.164  1.00 10.00      B   
ATOM   3219  NZ  LYS   104     -39.355  -8.619  23.926  1.00 10.00      B   
ATOM   3220  HZ1 LYS   104     -40.166  -8.017  24.168  1.00 10.00      B   
ATOM   3221  HZ2 LYS   104     -39.697  -9.430  23.377  1.00 10.00      B   
ATOM   3222  HZ3 LYS   104     -38.697  -8.070  23.340  1.00 10.00      B   
ATOM   3223  C   LYS   104     -33.407 -12.280  26.703  1.00 10.00      B   
ATOM   3224  O   LYS   104     -33.587 -13.492  26.595  1.00 10.00      B   
ATOM   3225  N   LEU   105     -32.220 -11.710  26.541  1.00 10.00      B   
ATOM   3226  HN  LEU   105     -32.139 -10.738  26.645  1.00 10.00      B   
ATOM   3227  CA  LEU   105     -31.037 -12.491  26.211  1.00 10.00      B   
ATOM   3228  CB  LEU   105     -30.082 -11.672  25.336  1.00 10.00      B   
ATOM   3229  CG  LEU   105     -30.668 -11.099  24.040  1.00 10.00      B   
ATOM   3230  CD1 LEU   105     -29.638 -10.246  23.316  1.00 10.00      B   
ATOM   3231  CD2 LEU   105     -31.175 -12.212  23.133  1.00 10.00      B   
ATOM   3232  C   LEU   105     -30.325 -12.944  27.482  1.00 10.00      B   
ATOM   3233  O   LEU   105     -29.456 -13.812  27.448  1.00 10.00      B   
ATOM   3234  N   GLN   106     -30.722 -12.363  28.608  1.00 10.00      B   
ATOM   3235  HN  GLN   106     -31.433 -11.690  28.566  1.00 10.00      B   
ATOM   3236  CA  GLN   106     -30.124 -12.688  29.902  1.00 10.00      B   
ATOM   3237  CB  GLN   106     -30.627 -11.732  30.986  1.00 10.00      B   
ATOM   3238  CG  GLN   106     -30.077 -10.320  30.885  1.00 10.00      B   
ATOM   3239  CD  GLN   106     -30.526  -9.450  32.043  1.00 10.00      B   
ATOM   3240  OE1 GLN   106     -31.556  -8.777  31.975  1.00 10.00      B   
ATOM   3241  NE2 GLN   106     -29.759  -9.457  33.118  1.00 10.00      B   
ATOM   3242 HE21 GLN   106     -28.950 -10.017  33.106  1.00 10.00      B   
ATOM   3243 HE22 GLN   106     -30.026  -8.908  33.882  1.00 10.00      B   
ATOM   3244  C   GLN   106     -30.391 -14.134  30.319  1.00 10.00      B   
ATOM   3245  O   GLN   106     -29.633 -14.710  31.099  1.00 10.00      B   
ATOM   3246  N   GLN   107     -31.463 -14.714  29.794  1.00 10.00      B   
ATOM   3247  HN  GLN   107     -32.019 -14.209  29.166  1.00 10.00      B   
ATOM   3248  CA  GLN   107     -31.828 -16.087  30.123  1.00 10.00      B   
ATOM   3249  CB  GLN   107     -33.349 -16.238  30.212  1.00 10.00      B   
ATOM   3250  CG  GLN   107     -33.995 -15.443  31.333  1.00 10.00      B   
ATOM   3251  CD  GLN   107     -35.350 -15.996  31.730  1.00 10.00      B   
ATOM   3252  OE1 GLN   107     -36.382 -15.591  31.196  1.00 10.00      B   
ATOM   3253  NE2 GLN   107     -35.358 -16.928  32.669  1.00 10.00      B   
ATOM   3254 HE21 GLN   107     -34.496 -17.209  33.056  1.00 10.00      B   
ATOM   3255 HE22 GLN   107     -36.219 -17.303  32.937  1.00 10.00      B   
ATOM   3256  C   GLN   107     -31.264 -17.070  29.103  1.00 10.00      B   
ATOM   3257  O   GLN   107     -31.621 -18.252  29.098  1.00 10.00      B   
ATOM   3258  N   GLY   108     -30.382 -16.582  28.242  1.00 10.00      B   
ATOM   3259  HN  GLY   108     -30.137 -15.632  28.285  1.00 10.00      B   
ATOM   3260  CA  GLY   108     -29.791 -17.432  27.232  1.00 10.00      B   
ATOM   3261  C   GLY   108     -30.397 -17.189  25.869  1.00 10.00      B   
ATOM   3262  O   GLY   108     -31.552 -16.772  25.762  1.00 10.00      B   
ATOM   3263  N   TYR   109     -29.622 -17.449  24.825  1.00 10.00      B   
ATOM   3264  HN  TYR   109     -28.712 -17.790  24.975  1.00 10.00      B   
ATOM   3265  CA  TYR   109     -30.087 -17.246  23.462  1.00 10.00      B   
ATOM   3266  CB  TYR   109     -29.888 -15.780  23.044  1.00 10.00      B   
ATOM   3267  CG  TYR   109     -28.470 -15.273  23.222  1.00 10.00      B   
ATOM   3268  CD1 TYR   109     -27.519 -15.443  22.223  1.00 10.00      B   
ATOM   3269  CD2 TYR   109     -28.080 -14.640  24.395  1.00 10.00      B   
ATOM   3270  CE1 TYR   109     -26.222 -14.997  22.386  1.00 10.00      B   
ATOM   3271  CE2 TYR   109     -26.788 -14.188  24.564  1.00 10.00      B   
ATOM   3272  CZ  TYR   109     -25.863 -14.371  23.561  1.00 10.00      B   
ATOM   3273  OH  TYR   109     -24.574 -13.930  23.735  1.00 10.00      B   
ATOM   3274  HH  TYR   109     -24.339 -13.327  23.025  1.00 10.00      B   
ATOM   3275  C   TYR   109     -29.353 -18.160  22.490  1.00 10.00      B   
ATOM   3276  O   TYR   109     -28.409 -18.859  22.868  1.00 10.00      B   
ATOM   3277  N   ASN   110     -29.803 -18.152  21.245  1.00 10.00      B   
ATOM   3278  HN  ASN   110     -30.581 -17.588  21.026  1.00 10.00      B   
ATOM   3279  CA  ASN   110     -29.194 -18.942  20.188  1.00 10.00      B   
ATOM   3280  CB  ASN   110     -30.245 -19.813  19.488  1.00 10.00      B   
ATOM   3281  CG  ASN   110     -30.622 -21.052  20.274  1.00 10.00      B   
ATOM   3282  OD1 ASN   110     -29.793 -21.644  20.969  1.00 10.00      B   
ATOM   3283  ND2 ASN   110     -31.878 -21.460  20.163  1.00 10.00      B   
ATOM   3284 HD21 ASN   110     -32.484 -20.942  19.585  1.00 10.00      B   
ATOM   3285 HD22 ASN   110     -32.154 -22.259  20.660  1.00 10.00      B   
ATOM   3286  C   ASN   110     -28.565 -17.998  19.173  1.00 10.00      B   
ATOM   3287  O   ASN   110     -29.063 -16.889  18.961  1.00 10.00      B   
ATOM   3288  N   ALA   111     -27.479 -18.424  18.551  1.00 10.00      B   
ATOM   3289  HN  ALA   111     -27.126 -19.321  18.750  1.00 10.00      B   
ATOM   3290  CA  ALA   111     -26.798 -17.593  17.568  1.00 10.00      B   
ATOM   3291  CB  ALA   111     -25.462 -17.115  18.113  1.00 10.00      B   
ATOM   3292  C   ALA   111     -26.611 -18.333  16.249  1.00 10.00      B   
ATOM   3293  O   ALA   111     -26.500 -19.562  16.224  1.00 10.00      B   
ATOM   3294  N   GLY   113     -24.001 -17.330  12.353  1.00 10.00      B   
ATOM   3295  HN  GLY   113     -24.102 -18.255  12.037  1.00 10.00      B   
ATOM   3296  CA  GLY   113     -24.307 -16.232  11.459  1.00 10.00      B   
ATOM   3297  C   GLY   113     -24.099 -16.598  10.004  1.00 10.00      B   
ATOM   3298  O   GLY   113     -23.768 -17.743   9.685  1.00 10.00      B   
ATOM   3299  N   PHE   114     -24.291 -15.628   9.125  1.00 10.00      B   
ATOM   3300  HN  PHE   114     -24.550 -14.734   9.448  1.00 10.00      B   
ATOM   3301  CA  PHE   114     -24.122 -15.845   7.697  1.00 10.00      B   
ATOM   3302  CB  PHE   114     -25.104 -14.983   6.896  1.00 10.00      B   
ATOM   3303  CG  PHE   114     -26.552 -15.303   7.129  1.00 10.00      B   
ATOM   3304  CD1 PHE   114     -27.437 -14.311   7.516  1.00 10.00      B   
ATOM   3305  CD2 PHE   114     -27.032 -16.589   6.952  1.00 10.00      B   
ATOM   3306  CE1 PHE   114     -28.772 -14.594   7.724  1.00 10.00      B   
ATOM   3307  CE2 PHE   114     -28.367 -16.882   7.161  1.00 10.00      B   
ATOM   3308  CZ  PHE   114     -29.238 -15.882   7.547  1.00 10.00      B   
ATOM   3309  C   PHE   114     -22.696 -15.524   7.267  1.00 10.00      B   
ATOM   3310  O   PHE   114     -22.193 -14.432   7.536  1.00 10.00      B   
ATOM   3311  N   SER   115     -22.053 -16.485   6.613  1.00 10.00      B   
ATOM   3312  HN  SER   115     -22.510 -17.342   6.458  1.00 10.00      B   
ATOM   3313  CA  SER   115     -20.691 -16.320   6.121  1.00 10.00      B   
ATOM   3314  CB  SER   115     -20.673 -15.381   4.914  1.00 10.00      B   
ATOM   3315  OG  SER   115     -21.719 -15.711   4.013  1.00 10.00      B   
ATOM   3316  HG  SER   115     -22.150 -14.899   3.715  1.00 10.00      B   
ATOM   3317  C   SER   115     -19.736 -15.851   7.221  1.00 10.00      B   
ATOM   3318  O   SER   115     -19.525 -16.561   8.206  1.00 10.00      B   
ATOM   3319  N   GLN   116     -19.184 -14.649   7.068  1.00 10.00      B   
ATOM   3320  HN  GLN   116     -19.399 -14.123   6.269  1.00 10.00      B   
ATOM   3321  CA  GLN   116     -18.253 -14.101   8.051  1.00 10.00      B   
ATOM   3322  CB  GLN   116     -17.655 -12.771   7.581  1.00 10.00      B   
ATOM   3323  CG  GLN   116     -18.674 -11.701   7.224  1.00 10.00      B   
ATOM   3324  CD  GLN   116     -18.023 -10.441   6.681  1.00 10.00      B   
ATOM   3325  OE1 GLN   116     -16.974 -10.496   6.036  1.00 10.00      B   
ATOM   3326  NE2 GLN   116     -18.636  -9.298   6.947  1.00 10.00      B   
ATOM   3327 HE21 GLN   116     -19.461  -9.327   7.472  1.00 10.00      B   
ATOM   3328 HE22 GLN   116     -18.237  -8.464   6.606  1.00 10.00      B   
ATOM   3329  C   GLN   116     -18.888 -13.963   9.433  1.00 10.00      B   
ATOM   3330  O   GLN   116     -18.187 -13.922  10.443  1.00 10.00      B   
ATOM   3331  N   GLY   117     -20.213 -13.916   9.475  1.00 10.00      B   
ATOM   3332  HN  GLY   117     -20.724 -13.968   8.636  1.00 10.00      B   
ATOM   3333  CA  GLY   117     -20.914 -13.797  10.738  1.00 10.00      B   
ATOM   3334  C   GLY   117     -20.685 -15.006  11.624  1.00 10.00      B   
ATOM   3335  O   GLY   117     -20.779 -14.913  12.849  1.00 10.00      B   
ATOM   3336  N   GLY   118     -20.364 -16.138  10.999  1.00 10.00      B   
ATOM   3337  HN  GLY   118     -20.291 -16.139  10.019  1.00 10.00      B   
ATOM   3338  CA  GLY   118     -20.116 -17.361  11.738  1.00 10.00      B   
ATOM   3339  C   GLY   118     -18.926 -17.237  12.670  1.00 10.00      B   
ATOM   3340  O   GLY   118     -19.012 -17.586  13.848  1.00 10.00      B   
ATOM   3341  N   GLN   119     -17.812 -16.730  12.151  1.00 10.00      B   
ATOM   3342  HN  GLN   119     -17.797 -16.462  11.205  1.00 10.00      B   
ATOM   3343  CA  GLN   119     -16.614 -16.559  12.965  1.00 10.00      B   
ATOM   3344  CB  GLN   119     -15.342 -16.426  12.121  1.00 10.00      B   
ATOM   3345  CG  GLN   119     -15.364 -15.314  11.088  1.00 10.00      B   
ATOM   3346  CD  GLN   119     -15.739 -15.810   9.707  1.00 10.00      B   
ATOM   3347  OE1 GLN   119     -16.499 -16.768   9.561  1.00 10.00      B   
ATOM   3348  NE2 GLN   119     -15.211 -15.160   8.684  1.00 10.00      B   
ATOM   3349 HE21 GLN   119     -14.616 -14.407   8.873  1.00 10.00      B   
ATOM   3350 HE22 GLN   119     -15.443 -15.458   7.772  1.00 10.00      B   
ATOM   3351  C   GLN   119     -16.769 -15.375  13.906  1.00 10.00      B   
ATOM   3352  O   GLN   119     -16.195 -15.358  14.995  1.00 10.00      B   
ATOM   3353  N   PHE   120     -17.558 -14.394  13.484  1.00 10.00      B   
ATOM   3354  HN  PHE   120     -17.981 -14.466  12.600  1.00 10.00      B   
ATOM   3355  CA  PHE   120     -17.806 -13.212  14.296  1.00 10.00      B   
ATOM   3356  CB  PHE   120     -18.649 -12.190  13.527  1.00 10.00      B   
ATOM   3357  CG  PHE   120     -17.944 -11.513  12.384  1.00 10.00      B   
ATOM   3358  CD1 PHE   120     -16.622 -11.804  12.082  1.00 10.00      B   
ATOM   3359  CD2 PHE   120     -18.612 -10.585  11.606  1.00 10.00      B   
ATOM   3360  CE1 PHE   120     -15.986 -11.184  11.027  1.00 10.00      B   
ATOM   3361  CE2 PHE   120     -17.981  -9.959  10.551  1.00 10.00      B   
ATOM   3362  CZ  PHE   120     -16.666 -10.260  10.261  1.00 10.00      B   
ATOM   3363  C   PHE   120     -18.526 -13.617  15.575  1.00 10.00      B   
ATOM   3364  O   PHE   120     -18.128 -13.238  16.675  1.00 10.00      B   
ATOM   3365  N   LEU   121     -19.580 -14.412  15.418  1.00 10.00      B   
ATOM   3366  HN  LEU   121     -19.846 -14.682  14.509  1.00 10.00      B   
ATOM   3367  CA  LEU   121     -20.355 -14.886  16.554  1.00 10.00      B   
ATOM   3368  CB  LEU   121     -21.639 -15.582  16.098  1.00 10.00      B   
ATOM   3369  CG  LEU   121     -22.794 -14.656  15.705  1.00 10.00      B   
ATOM   3370  CD1 LEU   121     -23.951 -15.451  15.123  1.00 10.00      B   
ATOM   3371  CD2 LEU   121     -23.254 -13.844  16.906  1.00 10.00      B   
ATOM   3372  C   LEU   121     -19.524 -15.801  17.444  1.00 10.00      B   
ATOM   3373  O   LEU   121     -19.707 -15.822  18.662  1.00 10.00      B   
ATOM   3374  N   ARG   122     -18.610 -16.555  16.836  1.00 10.00      B   
ATOM   3375  HN  ARG   122     -18.528 -16.519  15.859  1.00 10.00      B   
ATOM   3376  CA  ARG   122     -17.740 -17.443  17.600  1.00 10.00      B   
ATOM   3377  CB  ARG   122     -16.916 -18.362  16.690  1.00 10.00      B   
ATOM   3378  CG  ARG   122     -15.866 -19.163  17.450  1.00 10.00      B   
ATOM   3379  CD  ARG   122     -15.331 -20.339  16.648  1.00 10.00      B   
ATOM   3380  NE  ARG   122     -14.400 -19.931  15.592  1.00 10.00      B   
ATOM   3381  HE  ARG   122     -14.783 -19.729  14.712  1.00 10.00      B   
ATOM   3382  CZ  ARG   122     -13.079 -19.812  15.759  1.00 10.00      B   
ATOM   3383  NH1 ARG   122     -12.525 -20.049  16.945  1.00 10.00      B   
ATOM   3384 HH11 ARG   122     -11.493 -19.952  17.074  1.00 10.00      B   
ATOM   3385 HH12 ARG   122     -13.120 -20.329  17.761  1.00 10.00      B   
ATOM   3386  NH2 ARG   122     -12.312 -19.467  14.730  1.00 10.00      B   
ATOM   3387 HH21 ARG   122     -11.273 -19.374  14.851  1.00 10.00      B   
ATOM   3388 HH22 ARG   122     -12.735 -19.288  13.794  1.00 10.00      B   
ATOM   3389  C   ARG   122     -16.818 -16.622  18.491  1.00 10.00      B   
ATOM   3390  O   ARG   122     -16.611 -16.950  19.658  1.00 10.00      B   
ATOM   3391  N   ALA   123     -16.275 -15.547  17.929  1.00 10.00      B   
ATOM   3392  HN  ALA   123     -16.476 -15.345  16.987  1.00 10.00      B   
ATOM   3393  CA  ALA   123     -15.391 -14.661  18.671  1.00 10.00      B   
ATOM   3394  CB  ALA   123     -14.833 -13.579  17.760  1.00 10.00      B   
ATOM   3395  C   ALA   123     -16.154 -14.036  19.831  1.00 10.00      B   
ATOM   3396  O   ALA   123     -15.600 -13.809  20.905  1.00 10.00      B   
ATOM   3397  N   VAL   124     -17.434 -13.768  19.596  1.00 10.00      B   
ATOM   3398  HN  VAL   124     -17.803 -13.959  18.707  1.00 10.00      B   
ATOM   3399  CA  VAL   124     -18.302 -13.194  20.612  1.00 10.00      B   
ATOM   3400  CB  VAL   124     -19.700 -12.863  20.036  1.00 10.00      B   
ATOM   3401  CG1 VAL   124     -20.700 -12.569  21.144  1.00 10.00      B   
ATOM   3402  CG2 VAL   124     -19.614 -11.687  19.077  1.00 10.00      B   
ATOM   3403  C   VAL   124     -18.440 -14.157  21.789  1.00 10.00      B   
ATOM   3404  O   VAL   124     -18.116 -13.811  22.919  1.00 10.00      B   
ATOM   3405  N   ALA   125     -18.873 -15.380  21.505  1.00 10.00      B   
ATOM   3406  HN  ALA   125     -19.077 -15.610  20.573  1.00 10.00      B   
ATOM   3407  CA  ALA   125     -19.058 -16.390  22.542  1.00 10.00      B   
ATOM   3408  CB  ALA   125     -19.655 -17.656  21.946  1.00 10.00      B   
ATOM   3409  C   ALA   125     -17.755 -16.703  23.278  1.00 10.00      B   
ATOM   3410  O   ALA   125     -17.757 -16.952  24.484  1.00 10.00      B   
ATOM   3411  N   GLN   126     -16.645 -16.674  22.549  1.00 10.00      B   
ATOM   3412  HN  GLN   126     -16.706 -16.456  21.593  1.00 10.00      B   
ATOM   3413  CA  GLN   126     -15.340 -16.967  23.132  1.00 10.00      B   
ATOM   3414  CB  GLN   126     -14.317 -17.318  22.043  1.00 10.00      B   
ATOM   3415  CG  GLN   126     -14.438 -18.734  21.491  1.00 10.00      B   
ATOM   3416  CD  GLN   126     -13.391 -19.052  20.430  1.00 10.00      B   
ATOM   3417  OE1 GLN   126     -13.626 -19.853  19.525  1.00 10.00      B   
ATOM   3418  NE2 GLN   126     -12.228 -18.425  20.528  1.00 10.00      B   
ATOM   3419 HE21 GLN   126     -12.102 -17.797  21.268  1.00 10.00      B   
ATOM   3420 HE22 GLN   126     -11.538 -18.621  19.858  1.00 10.00      B   
ATOM   3421  C   GLN   126     -14.821 -15.822  24.005  1.00 10.00      B   
ATOM   3422  O   GLN   126     -14.046 -16.049  24.935  1.00 10.00      B   
ATOM   3423  N   ARG   127     -15.241 -14.597  23.710  1.00 10.00      B   
ATOM   3424  HN  ARG   127     -15.870 -14.470  22.967  1.00 10.00      B   
ATOM   3425  CA  ARG   127     -14.790 -13.436  24.475  1.00 10.00      B   
ATOM   3426  CB  ARG   127     -14.416 -12.266  23.557  1.00 10.00      B   
ATOM   3427  CG  ARG   127     -13.111 -12.474  22.799  1.00 10.00      B   
ATOM   3428  CD  ARG   127     -12.704 -11.231  22.020  1.00 10.00      B   
ATOM   3429  NE  ARG   127     -11.437 -11.419  21.308  1.00 10.00      B   
ATOM   3430  HE  ARG   127     -10.963 -12.274  21.446  1.00 10.00      B   
ATOM   3431  CZ  ARG   127     -10.892 -10.503  20.502  1.00 10.00      B   
ATOM   3432  NH1 ARG   127     -11.495  -9.333  20.315  1.00 10.00      B   
ATOM   3433 HH11 ARG   127     -11.066  -8.616  19.686  1.00 10.00      B   
ATOM   3434 HH12 ARG   127     -12.398  -9.123  20.798  1.00 10.00      B   
ATOM   3435  NH2 ARG   127      -9.747 -10.756  19.876  1.00 10.00      B   
ATOM   3436 HH21 ARG   127      -9.262 -11.684  20.003  1.00 10.00      B   
ATOM   3437 HH22 ARG   127      -9.323 -10.034  19.250  1.00 10.00      B   
ATOM   3438  C   ARG   127     -15.796 -13.008  25.544  1.00 10.00      B   
ATOM   3439  O   ARG   127     -15.418 -12.750  26.687  1.00 10.00      B   
ATOM   3440  N   CYS   128     -17.070 -12.949  25.179  1.00 10.00      B   
ATOM   3441  HN  CYS   128     -17.319 -13.190  24.258  1.00 10.00      B   
ATOM   3442  CA  CYS   128     -18.119 -12.555  26.109  1.00 10.00      B   
ATOM   3443  C   CYS   128     -19.161 -13.666  26.265  1.00 10.00      B   
ATOM   3444  O   CYS   128     -20.169 -13.698  25.560  1.00 10.00      B   
ATOM   3445  CB  CYS   128     -18.776 -11.235  25.675  1.00 10.00      B   
ATOM   3446  SG  CYS   128     -19.344 -11.190  23.942  1.00 10.00      B   
ATOM   3447  N   PRO   129     -18.925 -14.601  27.200  1.00 10.00      B   
ATOM   3448  CA  PRO   129     -19.834 -15.724  27.448  1.00 10.00      B   
ATOM   3449  CB  PRO   129     -18.929 -16.734  28.148  1.00 10.00      B   
ATOM   3450  CG  PRO   129     -17.962 -15.893  28.905  1.00 10.00      B   
ATOM   3451  CD  PRO   129     -17.744 -14.649  28.083  1.00 10.00      B   
ATOM   3452  C   PRO   129     -20.994 -15.347  28.362  1.00 10.00      B   
ATOM   3453  O   PRO   129     -21.723 -16.216  28.844  1.00 10.00      B   
ATOM   3454  N   SER   130     -21.155 -14.053  28.601  1.00 10.00      B   
ATOM   3455  HN  SER   130     -20.543 -13.415  28.186  1.00 10.00      B   
ATOM   3456  CA  SER   130     -22.220 -13.554  29.451  1.00 10.00      B   
ATOM   3457  CB  SER   130     -21.669 -13.177  30.825  1.00 10.00      B   
ATOM   3458  OG  SER   130     -21.097 -14.308  31.464  1.00 10.00      B   
ATOM   3459  HG  SER   130     -20.136 -14.259  31.394  1.00 10.00      B   
ATOM   3460  C   SER   130     -22.895 -12.354  28.800  1.00 10.00      B   
ATOM   3461  O   SER   130     -22.256 -11.322  28.576  1.00 10.00      B   
ATOM   3462  N   PRO   131     -24.191 -12.474  28.474  1.00 10.00      B   
ATOM   3463  CA  PRO   131     -24.969 -13.695  28.720  1.00 10.00      B   
ATOM   3464  CB  PRO   131     -26.412 -13.223  28.539  1.00 10.00      B   
ATOM   3465  CG  PRO   131     -26.318 -12.094  27.573  1.00 10.00      B   
ATOM   3466  CD  PRO   131     -24.995 -11.426  27.827  1.00 10.00      B   
ATOM   3467  C   PRO   131     -24.640 -14.798  27.711  1.00 10.00      B   
ATOM   3468  O   PRO   131     -24.169 -14.520  26.608  1.00 10.00      B   
ATOM   3469  N   PRO   132     -24.858 -16.066  28.088  1.00 10.00      B   
ATOM   3470  CA  PRO   132     -24.585 -17.213  27.212  1.00 10.00      B   
ATOM   3471  CB  PRO   132     -24.859 -18.431  28.107  1.00 10.00      B   
ATOM   3472  CG  PRO   132     -24.874 -17.899  29.501  1.00 10.00      B   
ATOM   3473  CD  PRO   132     -25.369 -16.489  29.397  1.00 10.00      B   
ATOM   3474  C   PRO   132     -25.508 -17.238  25.995  1.00 10.00      B   
ATOM   3475  O   PRO   132     -26.717 -17.465  26.117  1.00 10.00      B   
ATOM   3476  N   ILE   134     -26.370 -20.620  23.524  1.00 10.00      B   
ATOM   3477  HN  ILE   134     -27.149 -20.018  23.437  1.00 10.00      B   
ATOM   3478  CA  ILE   134     -26.589 -22.044  23.772  1.00 10.00      B   
ATOM   3479  CB  ILE   134     -28.078 -22.345  24.065  1.00 10.00      B   
ATOM   3480  CG1 ILE   134     -28.601 -21.457  25.203  1.00 10.00      B   
ATOM   3481  CG2 ILE   134     -28.286 -23.818  24.396  1.00 10.00      B   
ATOM   3482  CD1 ILE   134     -27.850 -21.609  26.511  1.00 10.00      B   
ATOM   3483  C   ILE   134     -26.134 -22.857  22.565  1.00 10.00      B   
ATOM   3484  O   ILE   134     -25.310 -23.767  22.683  1.00 10.00      B   
ATOM   3485  N   ASN   135     -26.676 -22.509  21.408  1.00 10.00      B   
ATOM   3486  HN  ASN   135     -27.331 -21.779  21.390  1.00 10.00      B   
ATOM   3487  CA  ASN   135     -26.332 -23.179  20.162  1.00 10.00      B   
ATOM   3488  CB  ASN   135     -27.558 -23.875  19.559  1.00 10.00      B   
ATOM   3489  CG  ASN   135     -27.628 -25.352  19.902  1.00 10.00      B   
ATOM   3490  OD1 ASN   135     -26.615 -25.980  20.197  1.00 10.00      B   
ATOM   3491  ND2 ASN   135     -28.823 -25.923  19.846  1.00 10.00      B   
ATOM   3492 HD21 ASN   135     -29.593 -25.367  19.590  1.00 10.00      B   
ATOM   3493 HD22 ASN   135     -28.892 -26.880  20.055  1.00 10.00      B   
ATOM   3494  C   ASN   135     -25.761 -22.175  19.171  1.00 10.00      B   
ATOM   3495  O   ASN   135     -26.096 -20.987  19.216  1.00 10.00      B   
ATOM   3496  N   LEU   136     -24.890 -22.644  18.292  1.00 10.00      B   
ATOM   3497  HN  LEU   136     -24.650 -23.597  18.313  1.00 10.00      B   
ATOM   3498  CA  LEU   136     -24.279 -21.779  17.291  1.00 10.00      B   
ATOM   3499  CB  LEU   136     -22.822 -21.470  17.648  1.00 10.00      B   
ATOM   3500  CG  LEU   136     -22.089 -20.479  16.734  1.00 10.00      B   
ATOM   3501  CD1 LEU   136     -22.915 -19.220  16.517  1.00 10.00      B   
ATOM   3502  CD2 LEU   136     -20.734 -20.120  17.318  1.00 10.00      B   
ATOM   3503  C   LEU   136     -24.378 -22.399  15.904  1.00 10.00      B   
ATOM   3504  O   LEU   136     -23.798 -23.454  15.639  1.00 10.00      B   
ATOM   3505  N   ILE   137     -25.128 -21.741  15.031  1.00 10.00      B   
ATOM   3506  HN  ILE   137     -25.567 -20.906  15.314  1.00 10.00      B   
ATOM   3507  CA  ILE   137     -25.322 -22.212  13.667  1.00 10.00      B   
ATOM   3508  CB  ILE   137     -26.818 -22.217  13.279  1.00 10.00      B   
ATOM   3509  CG1 ILE   137     -27.684 -22.812  14.397  1.00 10.00      B   
ATOM   3510  CG2 ILE   137     -27.030 -22.971  11.974  1.00 10.00      B   
ATOM   3511  CD1 ILE   137     -27.440 -24.283  14.659  1.00 10.00      B   
ATOM   3512  C   ILE   137     -24.572 -21.317  12.687  1.00 10.00      B   
ATOM   3513  O   ILE   137     -24.904 -20.144  12.528  1.00 10.00      B   
ATOM   3514  N   SER   138     -23.558 -21.868  12.042  1.00 10.00      B   
ATOM   3515  HN  SER   138     -23.332 -22.810  12.218  1.00 10.00      B   
ATOM   3516  CA  SER   138     -22.771 -21.118  11.074  1.00 10.00      B   
ATOM   3517  CB  SER   138     -21.289 -21.442  11.246  1.00 10.00      B   
ATOM   3518  OG  SER   138     -20.936 -21.496  12.618  1.00 10.00      B   
ATOM   3519  HG  SER   138     -21.725 -21.670  13.144  1.00 10.00      B   
ATOM   3520  C   SER   138     -23.216 -21.451   9.653  1.00 10.00      B   
ATOM   3521  O   SER   138     -23.185 -22.613   9.243  1.00 10.00      B   
ATOM   3522  N   VAL   139     -23.644 -20.439   8.911  1.00 10.00      B   
ATOM   3523  HN  VAL   139     -23.658 -19.530   9.293  1.00 10.00      B   
ATOM   3524  CA  VAL   139     -24.093 -20.636   7.538  1.00 10.00      B   
ATOM   3525  CB  VAL   139     -25.362 -19.817   7.223  1.00 10.00      B   
ATOM   3526  CG1 VAL   139     -26.033 -20.334   5.958  1.00 10.00      B   
ATOM   3527  CG2 VAL   139     -26.327 -19.843   8.397  1.00 10.00      B   
ATOM   3528  C   VAL   139     -22.990 -20.240   6.565  1.00 10.00      B   
ATOM   3529  O   VAL   139     -22.912 -19.088   6.137  1.00 10.00      B   
ATOM   3530  N   GLY   140     -22.131 -21.197   6.239  1.00 10.00      B   
ATOM   3531  HN  GLY   140     -22.242 -22.092   6.619  1.00 10.00      B   
ATOM   3532  CA  GLY   140     -21.034 -20.934   5.330  1.00 10.00      B   
ATOM   3533  C   GLY   140     -20.028 -19.973   5.928  1.00 10.00      B   
ATOM   3534  O   GLY   140     -19.682 -18.963   5.316  1.00 10.00      B   
ATOM   3535  N   GLY   141     -19.563 -20.284   7.129  1.00 10.00      B   
ATOM   3536  HN  GLY   141     -19.853 -21.117   7.557  1.00 10.00      B   
ATOM   3537  CA  GLY   141     -18.614 -19.422   7.799  1.00 10.00      B   
ATOM   3538  C   GLY   141     -17.183 -19.885   7.643  1.00 10.00      B   
ATOM   3539  O   GLY   141     -16.892 -21.079   7.748  1.00 10.00      B   
ATOM   3540  N   GLN   142     -16.288 -18.937   7.401  1.00 10.00      B   
ATOM   3541  HN  GLN   142     -16.588 -18.004   7.333  1.00 10.00      B   
ATOM   3542  CA  GLN   142     -14.873 -19.239   7.240  1.00 10.00      B   
ATOM   3543  CB  GLN   142     -14.138 -18.073   6.567  1.00 10.00      B   
ATOM   3544  CG  GLN   142     -14.675 -17.701   5.191  1.00 10.00      B   
ATOM   3545  CD  GLN   142     -15.860 -16.752   5.249  1.00 10.00      B   
ATOM   3546  OE1 GLN   142     -15.979 -15.943   6.169  1.00 10.00      B   
ATOM   3547  NE2 GLN   142     -16.741 -16.847   4.267  1.00 10.00      B   
ATOM   3548 HE21 GLN   142     -16.585 -17.514   3.565  1.00 10.00      B   
ATOM   3549 HE22 GLN   142     -17.513 -16.243   4.274  1.00 10.00      B   
ATOM   3550  C   GLN   142     -14.254 -19.543   8.601  1.00 10.00      B   
ATOM   3551  O   GLN   142     -13.783 -18.646   9.300  1.00 10.00      B   
ATOM   3552  N   HIS   143     -14.259 -20.814   8.975  1.00 10.00      B   
ATOM   3553  HN  HIS   143     -14.632 -21.493   8.364  1.00 10.00      B   
ATOM   3554  CA  HIS   143     -13.728 -21.231  10.268  1.00 10.00      B   
ATOM   3555  CB  HIS   143     -14.292 -22.591  10.683  1.00 10.00      B   
ATOM   3556  CG  HIS   143     -15.788 -22.629  10.789  1.00 10.00      B   
ATOM   3557  ND1 HIS   143     -16.495 -22.000  11.792  1.00 10.00      B   
ATOM   3558  HD1 HIS   143     -16.107 -21.468  12.519  1.00 10.00      B   
ATOM   3559  CD2 HIS   143     -16.713 -23.230  10.005  1.00 10.00      B   
ATOM   3560  CE1 HIS   143     -17.788 -22.214  11.620  1.00 10.00      B   
ATOM   3561  NE2 HIS   143     -17.945 -22.956  10.543  1.00 10.00      B   
ATOM   3562  HE2 HIS   143     -18.808 -23.264  10.183  1.00 10.00      B   
ATOM   3563  C   HIS   143     -12.201 -21.239  10.297  1.00 10.00      B   
ATOM   3564  O   HIS   143     -11.593 -21.087  11.356  1.00 10.00      B   
ATOM   3565  N   GLN   144     -11.586 -21.414   9.138  1.00 10.00      B   
ATOM   3566  HN  GLN   144     -12.120 -21.538   8.322  1.00 10.00      B   
ATOM   3567  CA  GLN   144     -10.131 -21.430   9.048  1.00 10.00      B   
ATOM   3568  CB  GLN   144      -9.645 -22.724   8.403  1.00 10.00      B   
ATOM   3569  CG  GLN   144      -9.170 -23.774   9.393  1.00 10.00      B   
ATOM   3570  CD  GLN   144      -7.970 -23.319  10.203  1.00 10.00      B   
ATOM   3571  OE1 GLN   144      -7.170 -22.497   9.753  1.00 10.00      B   
ATOM   3572  NE2 GLN   144      -7.828 -23.858  11.403  1.00 10.00      B   
ATOM   3573 HE21 GLN   144      -8.497 -24.511  11.697  1.00 10.00      B   
ATOM   3574 HE22 GLN   144      -7.057 -23.588  11.944  1.00 10.00      B   
ATOM   3575  C   GLN   144      -9.622 -20.228   8.262  1.00 10.00      B   
ATOM   3576  O   GLN   144      -8.417 -20.079   8.038  1.00 10.00      B   
ATOM   3577  N   GLY   145     -10.545 -19.370   7.855  1.00 10.00      B   
ATOM   3578  HN  GLY   145     -11.486 -19.542   8.067  1.00 10.00      B   
ATOM   3579  CA  GLY   145     -10.182 -18.192   7.094  1.00 10.00      B   
ATOM   3580  C   GLY   145     -10.202 -18.464   5.608  1.00 10.00      B   
ATOM   3581  O   GLY   145     -10.610 -19.545   5.179  1.00 10.00      B   
ATOM   3582  N   VAL   146      -9.769 -17.494   4.820  1.00 10.00      B   
ATOM   3583  HN  VAL   146      -9.457 -16.653   5.218  1.00 10.00      B   
ATOM   3584  CA  VAL   146      -9.739 -17.645   3.371  1.00 10.00      B   
ATOM   3585  CB  VAL   146     -10.923 -16.936   2.678  1.00 10.00      B   
ATOM   3586  CG1 VAL   146     -12.158 -17.818   2.691  1.00 10.00      B   
ATOM   3587  CG2 VAL   146     -11.216 -15.592   3.330  1.00 10.00      B   
ATOM   3588  C   VAL   146      -8.434 -17.118   2.792  1.00 10.00      B   
ATOM   3589  O   VAL   146      -7.780 -16.257   3.388  1.00 10.00      B   
ATOM   3590  N   PHE   147      -8.060 -17.651   1.636  1.00 10.00      B   
ATOM   3591  HN  PHE   147      -8.622 -18.348   1.229  1.00 10.00      B   
ATOM   3592  CA  PHE   147      -6.838 -17.239   0.959  1.00 10.00      B   
ATOM   3593  CB  PHE   147      -5.802 -18.371   0.978  1.00 10.00      B   
ATOM   3594  CG  PHE   147      -4.449 -17.977   0.447  1.00 10.00      B   
ATOM   3595  CD1 PHE   147      -3.792 -16.861   0.944  1.00 10.00      B   
ATOM   3596  CD2 PHE   147      -3.837 -18.718  -0.550  1.00 10.00      B   
ATOM   3597  CE1 PHE   147      -2.553 -16.495   0.455  1.00 10.00      B   
ATOM   3598  CE2 PHE   147      -2.597 -18.358  -1.041  1.00 10.00      B   
ATOM   3599  CZ  PHE   147      -1.954 -17.245  -0.538  1.00 10.00      B   
ATOM   3600  C   PHE   147      -7.144 -16.819  -0.477  1.00 10.00      B   
ATOM   3601  O   PHE   147      -6.259 -16.386  -1.220  1.00 10.00      B   
ATOM   3602  N   GLY   148      -8.406 -16.940  -0.861  1.00 10.00      B   
ATOM   3603  HN  GLY   148      -9.075 -17.273  -0.229  1.00 10.00      B   
ATOM   3604  CA  GLY   148      -8.806 -16.574  -2.199  1.00 10.00      B   
ATOM   3605  C   GLY   148     -10.148 -15.878  -2.220  1.00 10.00      B   
ATOM   3606  O   GLY   148     -11.038 -16.201  -1.429  1.00 10.00      B   
ATOM   3607  N   LEU   149     -10.285 -14.915  -3.114  1.00 10.00      B   
ATOM   3608  HN  LEU   149      -9.529 -14.699  -3.701  1.00 10.00      B   
ATOM   3609  CA  LEU   149     -11.522 -14.165  -3.263  1.00 10.00      B   
ATOM   3610  CB  LEU   149     -11.347 -12.737  -2.732  1.00 10.00      B   
ATOM   3611  CG  LEU   149     -12.623 -11.901  -2.595  1.00 10.00      B   
ATOM   3612  CD1 LEU   149     -13.560 -12.511  -1.567  1.00 10.00      B   
ATOM   3613  CD2 LEU   149     -12.286 -10.464  -2.226  1.00 10.00      B   
ATOM   3614  C   LEU   149     -11.929 -14.141  -4.736  1.00 10.00      B   
ATOM   3615  O   LEU   149     -11.595 -13.208  -5.468  1.00 10.00      B   
ATOM   3616  N   PRO   150     -12.635 -15.191  -5.194  1.00 10.00      B   
ATOM   3617  CA  PRO   150     -13.080 -15.304  -6.588  1.00 10.00      B   
ATOM   3618  CB  PRO   150     -13.634 -16.735  -6.684  1.00 10.00      B   
ATOM   3619  CG  PRO   150     -13.178 -17.426  -5.440  1.00 10.00      B   
ATOM   3620  CD  PRO   150     -13.044 -16.358  -4.398  1.00 10.00      B   
ATOM   3621  C   PRO   150     -14.170 -14.296  -6.932  1.00 10.00      B   
ATOM   3622  O   PRO   150     -14.167 -13.711  -8.017  1.00 10.00      B   
ATOM   3623  N   ARG   151     -15.101 -14.099  -6.007  1.00 10.00      B   
ATOM   3624  HN  ARG   151     -15.043 -14.589  -5.160  1.00 10.00      B   
ATOM   3625  CA  ARG   151     -16.202 -13.166  -6.208  1.00 10.00      B   
ATOM   3626  CB  ARG   151     -17.246 -13.756  -7.169  1.00 10.00      B   
ATOM   3627  CG  ARG   151     -17.760 -15.130  -6.762  1.00 10.00      B   
ATOM   3628  CD  ARG   151     -18.639 -15.758  -7.837  1.00 10.00      B   
ATOM   3629  NE  ARG   151     -19.936 -15.089  -7.965  1.00 10.00      B   
ATOM   3630  HE  ARG   151     -19.923 -14.125  -8.171  1.00 10.00      B   
ATOM   3631  CZ  ARG   151     -21.116 -15.704  -7.838  1.00 10.00      B   
ATOM   3632  NH1 ARG   151     -21.176 -17.010  -7.584  1.00 10.00      B   
ATOM   3633 HH11 ARG   151     -22.100 -17.481  -7.484  1.00 10.00      B   
ATOM   3634 HH12 ARG   151     -20.299 -17.575  -7.482  1.00 10.00      B   
ATOM   3635  NH2 ARG   151     -22.241 -15.005  -7.957  1.00 10.00      B   
ATOM   3636 HH21 ARG   151     -23.168 -15.477  -7.860  1.00 10.00      B   
ATOM   3637 HH22 ARG   151     -22.203 -13.978  -8.146  1.00 10.00      B   
ATOM   3638  C   ARG   151     -16.853 -12.818  -4.875  1.00 10.00      B   
ATOM   3639  O   ARG   151     -16.537 -13.417  -3.843  1.00 10.00      B   
ATOM   3640  N   CYS   152     -17.762 -11.858  -4.902  1.00 10.00      B   
ATOM   3641  HN  CYS   152     -17.978 -11.422  -5.757  1.00 10.00      B   
ATOM   3642  CA  CYS   152     -18.462 -11.434  -3.701  1.00 10.00      B   
ATOM   3643  C   CYS   152     -19.959 -11.681  -3.852  1.00 10.00      B   
ATOM   3644  O   CYS   152     -20.506 -11.544  -4.949  1.00 10.00      B   
ATOM   3645  CB  CYS   152     -18.176  -9.960  -3.402  1.00 10.00      B   
ATOM   3646  SG  CYS   152     -16.540  -9.653  -2.653  1.00 10.00      B   
ATOM   3647  N   PRO   153     -20.634 -12.080  -2.761  1.00 10.00      B   
ATOM   3648  CA  PRO   153     -22.075 -12.355  -2.774  1.00 10.00      B   
ATOM   3649  CB  PRO   153     -22.355 -12.912  -1.374  1.00 10.00      B   
ATOM   3650  CG  PRO   153     -21.241 -12.396  -0.529  1.00 10.00      B   
ATOM   3651  CD  PRO   153     -20.043 -12.298  -1.430  1.00 10.00      B   
ATOM   3652  C   PRO   153     -22.906 -11.099  -3.027  1.00 10.00      B   
ATOM   3653  O   PRO   153     -22.731 -10.074  -2.360  1.00 10.00      B   
ATOM   3654  N   GLY   154     -23.798 -11.185  -4.003  1.00 10.00      B   
ATOM   3655  HN  GLY   154     -23.872 -12.017  -4.515  1.00 10.00      B   
ATOM   3656  CA  GLY   154     -24.646 -10.064  -4.336  1.00 10.00      B   
ATOM   3657  C   GLY   154     -24.176  -9.347  -5.580  1.00 10.00      B   
ATOM   3658  O   GLY   154     -23.340  -9.866  -6.326  1.00 10.00      B   
ATOM   3659  N   GLU   155     -24.709  -8.157  -5.808  1.00 10.00      B   
ATOM   3660  HN  GLU   155     -25.380  -7.805  -5.184  1.00 10.00      B   
ATOM   3661  CA  GLU   155     -24.331  -7.365  -6.969  1.00 10.00      B   
ATOM   3662  CB  GLU   155     -25.427  -6.361  -7.329  1.00 10.00      B   
ATOM   3663  CG  GLU   155     -26.800  -6.985  -7.543  1.00 10.00      B   
ATOM   3664  CD  GLU   155     -26.769  -8.198  -8.453  1.00 10.00      B   
ATOM   3665  OE1 GLU   155     -27.579  -9.126  -8.243  1.00 10.00      B   
ATOM   3666  OE2 GLU   155     -25.943  -8.233  -9.387  1.00 10.00      B   
ATOM   3667  C   GLU   155     -23.003  -6.661  -6.727  1.00 10.00      B   
ATOM   3668  O   GLU   155     -22.365  -6.169  -7.660  1.00 10.00      B   
ATOM   3669  N   SER   156     -22.603  -6.618  -5.459  1.00 10.00      B   
ATOM   3670  HN  SER   156     -23.178  -7.010  -4.771  1.00 10.00      B   
ATOM   3671  CA  SER   156     -21.345  -6.010  -5.055  1.00 10.00      B   
ATOM   3672  CB  SER   156     -21.137  -6.227  -3.556  1.00 10.00      B   
ATOM   3673  OG  SER   156     -22.128  -5.542  -2.810  1.00 10.00      B   
ATOM   3674  HG  SER   156     -21.869  -4.603  -2.742  1.00 10.00      B   
ATOM   3675  C   SER   156     -20.196  -6.631  -5.837  1.00 10.00      B   
ATOM   3676  O   SER   156     -19.882  -7.811  -5.675  1.00 10.00      B   
ATOM   3677  N   SER   157     -19.585  -5.839  -6.698  1.00 10.00      B   
ATOM   3678  HN  SER   157     -19.876  -4.907  -6.780  1.00 10.00      B   
ATOM   3679  CA  SER   157     -18.497  -6.327  -7.523  1.00 10.00      B   
ATOM   3680  CB  SER   157     -19.041  -6.694  -8.903  1.00 10.00      B   
ATOM   3681  OG  SER   157     -20.100  -5.819  -9.266  1.00 10.00      B   
ATOM   3682  HG  SER   157     -20.880  -6.009  -8.718  1.00 10.00      B   
ATOM   3683  C   SER   157     -17.370  -5.308  -7.650  1.00 10.00      B   
ATOM   3684  O   SER   157     -16.207  -5.678  -7.838  1.00 10.00      B   
ATOM   3685  N   HIS   158     -17.705  -4.031  -7.527  1.00 10.00      B   
ATOM   3686  HN  HIS   158     -18.637  -3.791  -7.333  1.00 10.00      B   
ATOM   3687  CA  HIS   158     -16.706  -2.979  -7.651  1.00 10.00      B   
ATOM   3688  CB  HIS   158     -17.336  -1.643  -8.034  1.00 10.00      B   
ATOM   3689  CG  HIS   158     -17.627  -1.540  -9.501  1.00 10.00      B   
ATOM   3690  ND1 HIS   158     -16.709  -1.077 -10.423  1.00 10.00      B   
ATOM   3691  HD1 HIS   158     -15.803  -0.767 -10.218  1.00 10.00      B   
ATOM   3692  CD2 HIS   158     -18.733  -1.873 -10.211  1.00 10.00      B   
ATOM   3693  CE1 HIS   158     -17.241  -1.132 -11.632  1.00 10.00      B   
ATOM   3694  NE2 HIS   158     -18.465  -1.610 -11.528  1.00 10.00      B   
ATOM   3695  HE2 HIS   158     -19.086  -1.755 -12.278  1.00 10.00      B   
ATOM   3696  C   HIS   158     -15.838  -2.877  -6.406  1.00 10.00      B   
ATOM   3697  O   HIS   158     -14.637  -2.605  -6.497  1.00 10.00      B   
ATOM   3698  N   ILE   159     -16.443  -3.100  -5.245  1.00 10.00      B   
ATOM   3699  HN  ILE   159     -17.415  -3.267  -5.225  1.00 10.00      B   
ATOM   3700  CA  ILE   159     -15.696  -3.069  -3.991  1.00 10.00      B   
ATOM   3701  CB  ILE   159     -16.630  -2.935  -2.759  1.00 10.00      B   
ATOM   3702  CG1 ILE   159     -15.829  -2.594  -1.500  1.00 10.00      B   
ATOM   3703  CG2 ILE   159     -17.451  -4.201  -2.540  1.00 10.00      B   
ATOM   3704  CD1 ILE   159     -16.693  -2.249  -0.305  1.00 10.00      B   
ATOM   3705  C   ILE   159     -14.844  -4.335  -3.875  1.00 10.00      B   
ATOM   3706  O   ILE   159     -13.735  -4.317  -3.341  1.00 10.00      B   
ATOM   3707  N   CYS   160     -15.365  -5.423  -4.428  1.00 10.00      B   
ATOM   3708  HN  CYS   160     -16.238  -5.355  -4.866  1.00 10.00      B   
ATOM   3709  CA  CYS   160     -14.690  -6.711  -4.398  1.00 10.00      B   
ATOM   3710  C   CYS   160     -13.430  -6.689  -5.260  1.00 10.00      B   
ATOM   3711  O   CYS   160     -12.422  -7.312  -4.923  1.00 10.00      B   
ATOM   3712  CB  CYS   160     -15.645  -7.805  -4.885  1.00 10.00      B   
ATOM   3713  SG  CYS   160     -15.286  -9.468  -4.242  1.00 10.00      B   
ATOM   3714  N   ASP   161     -13.482  -5.942  -6.360  1.00 10.00      B   
ATOM   3715  HN  ASP   161     -14.301  -5.441  -6.558  1.00 10.00      B   
ATOM   3716  CA  ASP   161     -12.350  -5.848  -7.281  1.00 10.00      B   
ATOM   3717  CB  ASP   161     -12.731  -5.047  -8.525  1.00 10.00      B   
ATOM   3718  CG  ASP   161     -11.891  -5.421  -9.727  1.00 10.00      B   
ATOM   3719  OD1 ASP   161     -10.745  -4.939  -9.836  1.00 10.00      B   
ATOM   3720  OD2 ASP   161     -12.373  -6.214 -10.567  1.00 10.00      B   
ATOM   3721  C   ASP   161     -11.134  -5.219  -6.612  1.00 10.00      B   
ATOM   3722  O   ASP   161      -9.998  -5.659  -6.814  1.00 10.00      B   
ATOM   3723  N   PHE   162     -11.378  -4.186  -5.817  1.00 10.00      B   
ATOM   3724  HN  PHE   162     -12.302  -3.877  -5.706  1.00 10.00      B   
ATOM   3725  CA  PHE   162     -10.310  -3.497  -5.110  1.00 10.00      B   
ATOM   3726  CB  PHE   162     -10.861  -2.252  -4.400  1.00 10.00      B   
ATOM   3727  CG  PHE   162      -9.850  -1.463  -3.601  1.00 10.00      B   
ATOM   3728  CD1 PHE   162      -8.967  -0.596  -4.227  1.00 10.00      B   
ATOM   3729  CD2 PHE   162      -9.797  -1.577  -2.220  1.00 10.00      B   
ATOM   3730  CE1 PHE   162      -8.052   0.141  -3.491  1.00 10.00      B   
ATOM   3731  CE2 PHE   162      -8.885  -0.847  -1.479  1.00 10.00      B   
ATOM   3732  CZ  PHE   162      -8.009   0.016  -2.112  1.00 10.00      B   
ATOM   3733  C   PHE   162      -9.648  -4.433  -4.109  1.00 10.00      B   
ATOM   3734  O   PHE   162      -8.434  -4.614  -4.125  1.00 10.00      B   
ATOM   3735  N   ILE   163     -10.464  -5.059  -3.274  1.00 10.00      B   
ATOM   3736  HN  ILE   163     -11.431  -4.905  -3.352  1.00 10.00      B   
ATOM   3737  CA  ILE   163      -9.976  -5.964  -2.236  1.00 10.00      B   
ATOM   3738  CB  ILE   163     -11.126  -6.449  -1.327  1.00 10.00      B   
ATOM   3739  CG1 ILE   163     -12.007  -5.272  -0.887  1.00 10.00      B   
ATOM   3740  CG2 ILE   163     -10.581  -7.189  -0.116  1.00 10.00      B   
ATOM   3741  CD1 ILE   163     -11.275  -4.197  -0.113  1.00 10.00      B   
ATOM   3742  C   ILE   163      -9.231  -7.178  -2.803  1.00 10.00      B   
ATOM   3743  O   ILE   163      -8.171  -7.548  -2.293  1.00 10.00      B   
ATOM   3744  N   ARG   164      -9.780  -7.760  -3.869  1.00 10.00      B   
ATOM   3745  HN  ARG   164     -10.610  -7.378  -4.233  1.00 10.00      B   
ATOM   3746  CA  ARG   164      -9.220  -8.951  -4.522  1.00 10.00      B   
ATOM   3747  CB  ARG   164      -9.843  -9.144  -5.908  1.00 10.00      B   
ATOM   3748  CG  ARG   164      -9.572 -10.503  -6.537  1.00 10.00      B   
ATOM   3749  CD  ARG   164     -10.130 -10.577  -7.952  1.00 10.00      B   
ATOM   3750  NE  ARG   164      -9.537  -9.560  -8.820  1.00 10.00      B   
ATOM   3751  HE  ARG   164      -8.550  -9.587  -8.940  1.00 10.00      B   
ATOM   3752  CZ  ARG   164     -10.235  -8.630  -9.473  1.00 10.00      B   
ATOM   3753  NH1 ARG   164     -11.560  -8.587  -9.378  1.00 10.00      B   
ATOM   3754 HH11 ARG   164     -12.072  -9.285  -8.793  1.00 10.00      B   
ATOM   3755 HH12 ARG   164     -12.096  -7.850  -9.895  1.00 10.00      B   
ATOM   3756  NH2 ARG   164      -9.602  -7.730 -10.211  1.00 10.00      B   
ATOM   3757 HH21 ARG   164     -10.142  -6.996 -10.721  1.00 10.00      B   
ATOM   3758 HH22 ARG   164      -8.552  -7.749 -10.283  1.00 10.00      B   
ATOM   3759  C   ARG   164      -7.687  -8.970  -4.606  1.00 10.00      B   
ATOM   3760  O   ARG   164      -7.029  -9.737  -3.899  1.00 10.00      B   
ATOM   3761  N   LYS   165      -7.112  -8.128  -5.455  1.00 10.00      B   
ATOM   3762  HN  LYS   165      -7.669  -7.522  -5.985  1.00 10.00      B   
ATOM   3763  CA  LYS   165      -5.657  -8.101  -5.611  1.00 10.00      B   
ATOM   3764  CB  LYS   165      -5.227  -7.632  -7.005  1.00 10.00      B   
ATOM   3765  CG  LYS   165      -5.953  -6.383  -7.483  1.00 10.00      B   
ATOM   3766  CD  LYS   165      -4.985  -5.268  -7.850  1.00 10.00      B   
ATOM   3767  CE  LYS   165      -4.119  -5.649  -9.039  1.00 10.00      B   
ATOM   3768  NZ  LYS   165      -4.932  -6.053 -10.216  1.00 10.00      B   
ATOM   3769  HZ1 LYS   165      -4.331  -6.537 -10.914  1.00 10.00      B   
ATOM   3770  HZ2 LYS   165      -5.362  -5.217 -10.662  1.00 10.00      B   
ATOM   3771  HZ3 LYS   165      -5.696  -6.708  -9.924  1.00 10.00      B   
ATOM   3772  C   LYS   165      -4.947  -7.323  -4.499  1.00 10.00      B   
ATOM   3773  O   LYS   165      -3.734  -7.442  -4.342  1.00 10.00      B   
ATOM   3774  N   THR   166      -5.696  -6.539  -3.724  1.00 10.00      B   
ATOM   3775  HN  THR   166      -6.658  -6.471  -3.893  1.00 10.00      B   
ATOM   3776  CA  THR   166      -5.105  -5.780  -2.620  1.00 10.00      B   
ATOM   3777  CB  THR   166      -6.077  -4.709  -2.062  1.00 10.00      B   
ATOM   3778  OG1 THR   166      -6.299  -3.708  -3.061  1.00 10.00      B   
ATOM   3779  HG1 THR   166      -7.173  -3.845  -3.454  1.00 10.00      B   
ATOM   3780  CG2 THR   166      -5.533  -4.038  -0.803  1.00 10.00      B   
ATOM   3781  C   THR   166      -4.662  -6.736  -1.513  1.00 10.00      B   
ATOM   3782  O   THR   166      -3.568  -6.600  -0.958  1.00 10.00      B   
ATOM   3783  N   LEU   167      -5.501  -7.729  -1.225  1.00 10.00      B   
ATOM   3784  HN  LEU   167      -6.358  -7.789  -1.706  1.00 10.00      B   
ATOM   3785  CA  LEU   167      -5.190  -8.723  -0.203  1.00 10.00      B   
ATOM   3786  CB  LEU   167      -6.432  -9.543   0.148  1.00 10.00      B   
ATOM   3787  CG  LEU   167      -7.527  -8.815   0.929  1.00 10.00      B   
ATOM   3788  CD1 LEU   167      -8.679  -9.761   1.234  1.00 10.00      B   
ATOM   3789  CD2 LEU   167      -6.971  -8.218   2.213  1.00 10.00      B   
ATOM   3790  C   LEU   167      -4.079  -9.648  -0.681  1.00 10.00      B   
ATOM   3791  O   LEU   167      -3.375 -10.268   0.115  1.00 10.00      B   
ATOM   3792  N   ASN   168      -3.917  -9.722  -1.993  1.00 10.00      B   
ATOM   3793  HN  ASN   168      -4.506  -9.199  -2.575  1.00 10.00      B   
ATOM   3794  CA  ASN   168      -2.886 -10.561  -2.590  1.00 10.00      B   
ATOM   3795  CB  ASN   168      -3.365 -11.160  -3.914  1.00 10.00      B   
ATOM   3796  CG  ASN   168      -4.264 -12.366  -3.717  1.00 10.00      B   
ATOM   3797  OD1 ASN   168      -3.790 -13.495  -3.597  1.00 10.00      B   
ATOM   3798  ND2 ASN   168      -5.568 -12.138  -3.682  1.00 10.00      B   
ATOM   3799 HD21 ASN   168      -5.886 -11.213  -3.783  1.00 10.00      B   
ATOM   3800 HD22 ASN   168      -6.169 -12.904  -3.563  1.00 10.00      B   
ATOM   3801  C   ASN   168      -1.605  -9.766  -2.793  1.00 10.00      B   
ATOM   3802  O   ASN   168      -0.632 -10.257  -3.367  1.00 10.00      B   
ATOM   3803  N   ALA   169      -1.612  -8.531  -2.318  1.00 10.00      B   
ATOM   3804  HN  ALA   169      -2.420  -8.196  -1.874  1.00 10.00      B   
ATOM   3805  CA  ALA   169      -0.453  -7.662  -2.434  1.00 10.00      B   
ATOM   3806  CB  ALA   169      -0.816  -6.388  -3.179  1.00 10.00      B   
ATOM   3807  C   ALA   169       0.101  -7.331  -1.056  1.00 10.00      B   
ATOM   3808  O   ALA   169       1.279  -7.556  -0.777  1.00 10.00      B   
ATOM   3809  N   GLY   170      -0.760  -6.813  -0.190  1.00 10.00      B   
ATOM   3810  HN  GLY   170      -1.696  -6.665  -0.462  1.00 10.00      B   
ATOM   3811  CA  GLY   170      -0.334  -6.457   1.147  1.00 10.00      B   
ATOM   3812  C   GLY   170      -1.458  -6.541   2.156  1.00 10.00      B   
ATOM   3813  O   GLY   170      -1.888  -5.524   2.702  1.00 10.00      B   
ATOM   3814  N   ALA   171      -1.933  -7.753   2.407  1.00 10.00      B   
ATOM   3815  HN  ALA   171      -1.541  -8.527   1.947  1.00 10.00      B   
ATOM   3816  CA  ALA   171      -3.011  -7.969   3.359  1.00 10.00      B   
ATOM   3817  CB  ALA   171      -3.601  -9.358   3.183  1.00 10.00      B   
ATOM   3818  C   ALA   171      -2.498  -7.802   4.779  1.00 10.00      B   
ATOM   3819  O   ALA   171      -3.122  -7.138   5.603  1.00 10.00      B   
ATOM   3820  N   TYR   172      -1.337  -8.387   5.048  1.00 10.00      B   
ATOM   3821  HN  TYR   172      -0.876  -8.881   4.335  1.00 10.00      B   
ATOM   3822  CA  TYR   172      -0.728  -8.318   6.369  1.00 10.00      B   
ATOM   3823  CB  TYR   172       0.116  -9.566   6.631  1.00 10.00      B   
ATOM   3824  CG  TYR   172      -0.665 -10.859   6.659  1.00 10.00      B   
ATOM   3825  CD1 TYR   172      -1.665 -11.074   7.600  1.00 10.00      B   
ATOM   3826  CD2 TYR   172      -0.393 -11.871   5.750  1.00 10.00      B   
ATOM   3827  CE1 TYR   172      -2.370 -12.262   7.633  1.00 10.00      B   
ATOM   3828  CE2 TYR   172      -1.093 -13.060   5.773  1.00 10.00      B   
ATOM   3829  CZ  TYR   172      -2.079 -13.251   6.716  1.00 10.00      B   
ATOM   3830  OH  TYR   172      -2.775 -14.438   6.745  1.00 10.00      B   
ATOM   3831  HH  TYR   172      -3.710 -14.257   6.926  1.00 10.00      B   
ATOM   3832  C   TYR   172       0.144  -7.076   6.508  1.00 10.00      B   
ATOM   3833  O   TYR   172       1.156  -7.099   7.210  1.00 10.00      B   
ATOM   3834  N   SER   173      -0.255  -5.997   5.848  1.00 10.00      B   
ATOM   3835  HN  SER   173      -1.081  -6.038   5.321  1.00 10.00      B   
ATOM   3836  CA  SER   173       0.492  -4.751   5.897  1.00 10.00      B   
ATOM   3837  CB  SER   173       0.053  -3.818   4.766  1.00 10.00      B   
ATOM   3838  OG  SER   173      -1.362  -3.757   4.677  1.00 10.00      B   
ATOM   3839  HG  SER   173      -1.660  -4.295   3.926  1.00 10.00      B   
ATOM   3840  C   SER   173       0.326  -4.078   7.256  1.00 10.00      B   
ATOM   3841  O   SER   173       1.044  -4.397   8.202  1.00 10.00      B   
ATOM   3842  N   LYS   174      -0.635  -3.165   7.356  1.00 10.00      B   
ATOM   3843  HN  LYS   174      -1.186  -2.968   6.568  1.00 10.00      B   
ATOM   3844  CA  LYS   174      -0.897  -2.460   8.606  1.00 10.00      B   
ATOM   3845  CB  LYS   174       0.323  -1.659   9.073  1.00 10.00      B   
ATOM   3846  CG  LYS   174       0.905  -2.146  10.396  1.00 10.00      B   
ATOM   3847  CD  LYS   174      -0.170  -2.236  11.470  1.00 10.00      B   
ATOM   3848  CE  LYS   174       0.124  -3.338  12.480  1.00 10.00      B   
ATOM   3849  NZ  LYS   174       1.174  -2.953  13.460  1.00 10.00      B   
ATOM   3850  HZ1 LYS   174       2.071  -2.761  12.973  1.00 10.00      B   
ATOM   3851  HZ2 LYS   174       1.323  -3.724  14.140  1.00 10.00      B   
ATOM   3852  HZ3 LYS   174       0.887  -2.102  13.985  1.00 10.00      B   
ATOM   3853  C   LYS   174      -2.131  -1.565   8.517  1.00 10.00      B   
ATOM   3854  O   LYS   174      -3.122  -1.807   9.202  1.00 10.00      B   
ATOM   3855  N   VAL   175      -2.077  -0.543   7.661  1.00 10.00      B   
ATOM   3856  HN  VAL   175      -1.263  -0.399   7.135  1.00 10.00      B   
ATOM   3857  CA  VAL   175      -3.204   0.384   7.509  1.00 10.00      B   
ATOM   3858  CB  VAL   175      -2.852   1.653   6.682  1.00 10.00      B   
ATOM   3859  CG1 VAL   175      -1.420   2.100   6.940  1.00 10.00      B   
ATOM   3860  CG2 VAL   175      -3.117   1.474   5.190  1.00 10.00      B   
ATOM   3861  C   VAL   175      -4.441  -0.316   6.944  1.00 10.00      B   
ATOM   3862  O   VAL   175      -5.568   0.130   7.145  1.00 10.00      B   
ATOM   3863  N   VAL   176      -4.215  -1.422   6.251  1.00 10.00      B   
ATOM   3864  HN  VAL   176      -3.294  -1.723   6.124  1.00 10.00      B   
ATOM   3865  CA  VAL   176      -5.297  -2.197   5.666  1.00 10.00      B   
ATOM   3866  CB  VAL   176      -4.795  -3.004   4.447  1.00 10.00      B   
ATOM   3867  CG1 VAL   176      -5.941  -3.732   3.762  1.00 10.00      B   
ATOM   3868  CG2 VAL   176      -4.072  -2.098   3.460  1.00 10.00      B   
ATOM   3869  C   VAL   176      -5.872  -3.160   6.702  1.00 10.00      B   
ATOM   3870  O   VAL   176      -7.032  -3.551   6.632  1.00 10.00      B   
ATOM   3871  N   GLN   177      -5.056  -3.507   7.687  1.00 10.00      B   
ATOM   3872  HN  GLN   177      -4.162  -3.110   7.724  1.00 10.00      B   
ATOM   3873  CA  GLN   177      -5.460  -4.442   8.730  1.00 10.00      B   
ATOM   3874  CB  GLN   177      -4.243  -4.896   9.540  1.00 10.00      B   
ATOM   3875  CG  GLN   177      -3.342  -5.890   8.823  1.00 10.00      B   
ATOM   3876  CD  GLN   177      -3.819  -7.322   8.971  1.00 10.00      B   
ATOM   3877  OE1 GLN   177      -3.492  -7.997   9.944  1.00 10.00      B   
ATOM   3878  NE2 GLN   177      -4.573  -7.798   7.996  1.00 10.00      B   
ATOM   3879 HE21 GLN   177      -4.775  -7.209   7.238  1.00 10.00      B   
ATOM   3880 HE22 GLN   177      -4.905  -8.719   8.070  1.00 10.00      B   
ATOM   3881  C   GLN   177      -6.514  -3.856   9.669  1.00 10.00      B   
ATOM   3882  O   GLN   177      -7.588  -4.424   9.839  1.00 10.00      B   
ATOM   3883  N   GLU   178      -6.214  -2.703  10.250  1.00 10.00      B   
ATOM   3884  HN  GLU   178      -5.363  -2.267  10.033  1.00 10.00      B   
ATOM   3885  CA  GLU   178      -7.117  -2.065  11.207  1.00 10.00      B   
ATOM   3886  CB  GLU   178      -6.341  -1.108  12.116  1.00 10.00      B   
ATOM   3887  CG  GLU   178      -5.314  -1.788  13.006  1.00 10.00      B   
ATOM   3888  CD  GLU   178      -4.715  -0.846  14.029  1.00 10.00      B   
ATOM   3889  OE1 GLU   178      -5.188  -0.836  15.187  1.00 10.00      B   
ATOM   3890  OE2 GLU   178      -3.761  -0.117  13.686  1.00 10.00      B   
ATOM   3891  C   GLU   178      -8.293  -1.333  10.556  1.00 10.00      B   
ATOM   3892  O   GLU   178      -8.919  -0.479  11.190  1.00 10.00      B   
ATOM   3893  N   ARG   179      -8.612  -1.666   9.311  1.00 10.00      B   
ATOM   3894  HN  ARG   179      -8.097  -2.362   8.849  1.00 10.00      B   
ATOM   3895  CA  ARG   179      -9.725  -1.008   8.629  1.00 10.00      B   
ATOM   3896  CB  ARG   179      -9.289   0.328   8.032  1.00 10.00      B   
ATOM   3897  CG  ARG   179      -9.883   1.540   8.735  1.00 10.00      B   
ATOM   3898  CD  ARG   179      -8.795   2.505   9.176  1.00 10.00      B   
ATOM   3899  NE  ARG   179      -7.919   2.877   8.066  1.00 10.00      B   
ATOM   3900  HE  ARG   179      -8.347   3.064   7.206  1.00 10.00      B   
ATOM   3901  CZ  ARG   179      -6.596   2.985   8.161  1.00 10.00      B   
ATOM   3902  NH1 ARG   179      -5.988   2.770   9.323  1.00 10.00      B   
ATOM   3903 HH11 ARG   179      -6.547   2.515  10.168  1.00 10.00      B   
ATOM   3904 HH12 ARG   179      -4.949   2.850   9.400  1.00 10.00      B   
ATOM   3905  NH2 ARG   179      -5.875   3.292   7.087  1.00 10.00      B   
ATOM   3906 HH21 ARG   179      -6.339   3.443   6.165  1.00 10.00      B   
ATOM   3907 HH22 ARG   179      -4.839   3.378   7.164  1.00 10.00      B   
ATOM   3908  C   ARG   179     -10.372  -1.878   7.559  1.00 10.00      B   
ATOM   3909  O   ARG   179     -11.114  -1.374   6.715  1.00 10.00      B   
ATOM   3910  N   LEU   180     -10.109  -3.176   7.599  1.00 10.00      B   
ATOM   3911  HN  LEU   180      -9.530  -3.530   8.306  1.00 10.00      B   
ATOM   3912  CA  LEU   180     -10.680  -4.092   6.622  1.00 10.00      B   
ATOM   3913  CB  LEU   180      -9.748  -4.275   5.423  1.00 10.00      B   
ATOM   3914  CG  LEU   180     -10.301  -5.100   4.259  1.00 10.00      B   
ATOM   3915  CD1 LEU   180     -11.484  -4.392   3.620  1.00 10.00      B   
ATOM   3916  CD2 LEU   180      -9.218  -5.369   3.229  1.00 10.00      B   
ATOM   3917  C   LEU   180     -11.013  -5.442   7.247  1.00 10.00      B   
ATOM   3918  O   LEU   180     -10.139  -6.139   7.765  1.00 10.00      B   
ATOM   3919  N   VAL   181     -12.285  -5.805   7.173  1.00 10.00      B   
ATOM   3920  HN  VAL   181     -12.923  -5.197   6.733  1.00 10.00      B   
ATOM   3921  CA  VAL   181     -12.779  -7.065   7.721  1.00 10.00      B   
ATOM   3922  CB  VAL   181     -14.309  -7.180   7.516  1.00 10.00      B   
ATOM   3923  CG1 VAL   181     -14.821  -8.547   7.935  1.00 10.00      B   
ATOM   3924  CG2 VAL   181     -15.032  -6.083   8.278  1.00 10.00      B   
ATOM   3925  C   VAL   181     -12.095  -8.264   7.060  1.00 10.00      B   
ATOM   3926  O   VAL   181     -11.668  -9.205   7.732  1.00 10.00      B   
ATOM   3927  N   GLN   182     -11.979  -8.207   5.741  1.00 10.00      B   
ATOM   3928  HN  GLN   182     -12.330  -7.421   5.268  1.00 10.00      B   
ATOM   3929  CA  GLN   182     -11.363  -9.282   4.968  1.00 10.00      B   
ATOM   3930  CB  GLN   182     -11.537  -9.037   3.467  1.00 10.00      B   
ATOM   3931  CG  GLN   182     -12.928  -9.345   2.934  1.00 10.00      B   
ATOM   3932  CD  GLN   182     -13.988  -8.390   3.448  1.00 10.00      B   
ATOM   3933  OE1 GLN   182     -13.719  -7.211   3.688  1.00 10.00      B   
ATOM   3934  NE2 GLN   182     -15.196  -8.894   3.628  1.00 10.00      B   
ATOM   3935 HE21 GLN   182     -15.336  -9.844   3.424  1.00 10.00      B   
ATOM   3936 HE22 GLN   182     -15.902  -8.300   3.957  1.00 10.00      B   
ATOM   3937  C   GLN   182      -9.884  -9.463   5.303  1.00 10.00      B   
ATOM   3938  O   GLN   182      -9.318 -10.532   5.081  1.00 10.00      B   
ATOM   3939  N   ALA   183      -9.268  -8.428   5.852  1.00 10.00      B   
ATOM   3940  HN  ALA   183      -9.775  -7.611   6.040  1.00 10.00      B   
ATOM   3941  CA  ALA   183      -7.854  -8.486   6.202  1.00 10.00      B   
ATOM   3942  CB  ALA   183      -7.242  -7.095   6.198  1.00 10.00      B   
ATOM   3943  C   ALA   183      -7.639  -9.162   7.552  1.00 10.00      B   
ATOM   3944  O   ALA   183      -6.623  -9.825   7.768  1.00 10.00      B   
ATOM   3945  N   GLU   184      -8.604  -9.006   8.448  1.00 10.00      B   
ATOM   3946  HN  GLU   184      -9.401  -8.483   8.209  1.00 10.00      B   
ATOM   3947  CA  GLU   184      -8.509  -9.586   9.780  1.00 10.00      B   
ATOM   3948  CB  GLU   184      -9.503  -8.929  10.743  1.00 10.00      B   
ATOM   3949  CG  GLU   184      -9.018  -7.594  11.288  1.00 10.00      B   
ATOM   3950  CD  GLU   184     -10.002  -6.945  12.239  1.00 10.00      B   
ATOM   3951  OE1 GLU   184      -9.994  -7.288  13.447  1.00 10.00      B   
ATOM   3952  OE2 GLU   184     -10.779  -6.076  11.790  1.00 10.00      B   
ATOM   3953  C   GLU   184      -8.646 -11.109   9.773  1.00 10.00      B   
ATOM   3954  O   GLU   184      -8.058 -11.792  10.617  1.00 10.00      B   
ATOM   3955  N   TYR   185      -9.409 -11.648   8.823  1.00 10.00      B   
ATOM   3956  HN  TYR   185      -9.864 -11.067   8.175  1.00 10.00      B   
ATOM   3957  CA  TYR   185      -9.580 -13.094   8.742  1.00 10.00      B   
ATOM   3958  CB  TYR   185     -11.045 -13.544   8.852  1.00 10.00      B   
ATOM   3959  CG  TYR   185     -12.006 -12.998   7.811  1.00 10.00      B   
ATOM   3960  CD1 TYR   185     -11.790 -13.185   6.451  1.00 10.00      B   
ATOM   3961  CD2 TYR   185     -13.154 -12.321   8.200  1.00 10.00      B   
ATOM   3962  CE1 TYR   185     -12.686 -12.712   5.510  1.00 10.00      B   
ATOM   3963  CE2 TYR   185     -14.053 -11.841   7.266  1.00 10.00      B   
ATOM   3964  CZ  TYR   185     -13.816 -12.039   5.923  1.00 10.00      B   
ATOM   3965  OH  TYR   185     -14.718 -11.575   4.988  1.00 10.00      B   
ATOM   3966  HH  TYR   185     -15.403 -11.049   5.432  1.00 10.00      B   
ATOM   3967  C   TYR   185      -8.858 -13.717   7.548  1.00 10.00      B   
ATOM   3968  O   TYR   185      -9.151 -14.847   7.151  1.00 10.00      B   
ATOM   3969  N   TRP   186      -7.916 -12.975   6.978  1.00 10.00      B   
ATOM   3970  HN  TRP   186      -7.734 -12.079   7.331  1.00 10.00      B   
ATOM   3971  CA  TRP   186      -7.137 -13.468   5.849  1.00 10.00      B   
ATOM   3972  CB  TRP   186      -6.417 -12.302   5.157  1.00 10.00      B   
ATOM   3973  CG  TRP   186      -5.541 -12.706   4.004  1.00 10.00      B   
ATOM   3974  CD1 TRP   186      -4.198 -12.943   4.042  1.00 10.00      B   
ATOM   3975  CD2 TRP   186      -5.943 -12.909   2.643  1.00 10.00      B   
ATOM   3976  NE1 TRP   186      -3.738 -13.282   2.796  1.00 10.00      B   
ATOM   3977  HE1 TRP   186      -2.807 -13.500   2.570  1.00 10.00      B   
ATOM   3978  CE2 TRP   186      -4.789 -13.266   1.918  1.00 10.00      B   
ATOM   3979  CE3 TRP   186      -7.163 -12.823   1.967  1.00 10.00      B   
ATOM   3980  CZ2 TRP   186      -4.820 -13.538   0.553  1.00 10.00      B   
ATOM   3981  CZ3 TRP   186      -7.192 -13.092   0.612  1.00 10.00      B   
ATOM   3982  CH2 TRP   186      -6.028 -13.444  -0.081  1.00 10.00      B   
ATOM   3983  C   TRP   186      -6.128 -14.489   6.362  1.00 10.00      B   
ATOM   3984  O   TRP   186      -5.402 -14.223   7.320  1.00 10.00      B   
ATOM   3985  N   HIS   187      -6.079 -15.652   5.734  1.00 10.00      B   
ATOM   3986  HN  HIS   187      -6.662 -15.810   4.955  1.00 10.00      B   
ATOM   3987  CA  HIS   187      -5.166 -16.698   6.169  1.00 10.00      B   
ATOM   3988  CB  HIS   187      -5.950 -17.889   6.741  1.00 10.00      B   
ATOM   3989  CG  HIS   187      -5.109 -18.910   7.456  1.00 10.00      B   
ATOM   3990  ND1 HIS   187      -5.646 -19.980   8.143  1.00 10.00      B   
ATOM   3991  HD1 HIS   187      -6.608 -20.181   8.238  1.00 10.00      B   
ATOM   3992  CD2 HIS   187      -3.765 -19.022   7.586  1.00 10.00      B   
ATOM   3993  CE1 HIS   187      -4.669 -20.700   8.664  1.00 10.00      B   
ATOM   3994  NE2 HIS   187      -3.521 -20.138   8.338  1.00 10.00      B   
ATOM   3995  HE2 HIS   187      -2.618 -20.470   8.602  1.00 10.00      B   
ATOM   3996  C   HIS   187      -4.251 -17.163   5.046  1.00 10.00      B   
ATOM   3997  O   HIS   187      -4.686 -17.855   4.129  1.00 10.00      B   
ATOM   3998  N   ASP   188      -2.989 -16.769   5.125  1.00 10.00      B   
ATOM   3999  HN  ASP   188      -2.719 -16.169   5.857  1.00 10.00      B   
ATOM   4000  CA  ASP   188      -1.990 -17.181   4.147  1.00 10.00      B   
ATOM   4001  CB  ASP   188      -0.922 -16.091   3.984  1.00 10.00      B   
ATOM   4002  CG  ASP   188      -0.012 -16.308   2.787  1.00 10.00      B   
ATOM   4003  OD1 ASP   188       0.455 -17.448   2.584  1.00 10.00      B   
ATOM   4004  OD2 ASP   188       0.247 -15.331   2.046  1.00 10.00      B   
ATOM   4005  C   ASP   188      -1.349 -18.481   4.632  1.00 10.00      B   
ATOM   4006  O   ASP   188      -0.631 -18.488   5.630  1.00 10.00      B   
ATOM   4007  N   PRO   189      -1.622 -19.605   3.947  1.00 10.00      B   
ATOM   4008  CA  PRO   189      -1.088 -20.915   4.330  1.00 10.00      B   
ATOM   4009  CB  PRO   189      -1.943 -21.890   3.524  1.00 10.00      B   
ATOM   4010  CG  PRO   189      -2.335 -21.121   2.311  1.00 10.00      B   
ATOM   4011  CD  PRO   189      -2.468 -19.686   2.744  1.00 10.00      B   
ATOM   4012  C   PRO   189       0.388 -21.082   3.979  1.00 10.00      B   
ATOM   4013  O   PRO   189       1.020 -22.067   4.366  1.00 10.00      B   
ATOM   4014  N   ILE   190       0.929 -20.127   3.237  1.00 10.00      B   
ATOM   4015  HN  ILE   190       0.372 -19.366   2.950  1.00 10.00      B   
ATOM   4016  CA  ILE   190       2.330 -20.162   2.855  1.00 10.00      B   
ATOM   4017  CB  ILE   190       2.548 -19.603   1.434  1.00 10.00      B   
ATOM   4018  CG1 ILE   190       1.676 -20.364   0.428  1.00 10.00      B   
ATOM   4019  CG2 ILE   190       4.018 -19.700   1.046  1.00 10.00      B   
ATOM   4020  CD1 ILE   190       1.669 -19.764  -0.962  1.00 10.00      B   
ATOM   4021  C   ILE   190       3.131 -19.345   3.859  1.00 10.00      B   
ATOM   4022  O   ILE   190       4.149 -19.796   4.383  1.00 10.00      B   
ATOM   4023  N   LYS   191       2.638 -18.149   4.144  1.00 10.00      B   
ATOM   4024  HN  LYS   191       1.810 -17.854   3.691  1.00 10.00      B   
ATOM   4025  CA  LYS   191       3.278 -17.262   5.102  1.00 10.00      B   
ATOM   4026  CB  LYS   191       3.112 -15.802   4.676  1.00 10.00      B   
ATOM   4027  CG  LYS   191       3.629 -15.481   3.285  1.00 10.00      B   
ATOM   4028  CD  LYS   191       3.640 -13.981   3.063  1.00 10.00      B   
ATOM   4029  CE  LYS   191       3.759 -13.624   1.592  1.00 10.00      B   
ATOM   4030  NZ  LYS   191       3.794 -12.151   1.395  1.00 10.00      B   
ATOM   4031  HZ1 LYS   191       4.721 -11.772   1.691  1.00 10.00      B   
ATOM   4032  HZ2 LYS   191       3.051 -11.697   1.963  1.00 10.00      B   
ATOM   4033  HZ3 LYS   191       3.642 -11.916   0.393  1.00 10.00      B   
ATOM   4034  C   LYS   191       2.655 -17.462   6.480  1.00 10.00      B   
ATOM   4035  O   LYS   191       2.289 -16.499   7.154  1.00 10.00      B   
ATOM   4036  N   GLU   192       2.547 -18.723   6.888  1.00 10.00      B   
ATOM   4037  HN  GLU   192       2.866 -19.436   6.295  1.00 10.00      B   
ATOM   4038  CA  GLU   192       1.960 -19.086   8.179  1.00 10.00      B   
ATOM   4039  CB  GLU   192       2.126 -20.590   8.418  1.00 10.00      B   
ATOM   4040  CG  GLU   192       1.195 -21.164   9.471  1.00 10.00      B   
ATOM   4041  CD  GLU   192      -0.159 -21.538   8.911  1.00 10.00      B   
ATOM   4042  OE1 GLU   192      -0.300 -22.670   8.396  1.00 10.00      B   
ATOM   4043  OE2 GLU   192      -1.090 -20.717   8.994  1.00 10.00      B   
ATOM   4044  C   GLU   192       2.601 -18.300   9.326  1.00 10.00      B   
ATOM   4045  O   GLU   192       1.909 -17.774  10.201  1.00 10.00      B   
ATOM   4046  N   ASP   193       3.926 -18.210   9.296  1.00 10.00      B   
ATOM   4047  HN  ASP   193       4.410 -18.644   8.565  1.00 10.00      B   
ATOM   4048  CA  ASP   193       4.682 -17.493  10.322  1.00 10.00      B   
ATOM   4049  CB  ASP   193       6.184 -17.611  10.064  1.00 10.00      B   
ATOM   4050  CG  ASP   193       6.784 -18.867  10.652  1.00 10.00      B   
ATOM   4051  OD1 ASP   193       6.018 -19.772  11.045  1.00 10.00      B   
ATOM   4052  OD2 ASP   193       8.028 -18.956  10.722  1.00 10.00      B   
ATOM   4053  C   ASP   193       4.287 -16.024  10.383  1.00 10.00      B   
ATOM   4054  O   ASP   193       4.121 -15.455  11.468  1.00 10.00      B   
ATOM   4055  N   VAL   194       4.139 -15.417   9.216  1.00 10.00      B   
ATOM   4056  HN  VAL   194       4.281 -15.928   8.393  1.00 10.00      B   
ATOM   4057  CA  VAL   194       3.763 -14.014   9.122  1.00 10.00      B   
ATOM   4058  CB  VAL   194       3.933 -13.485   7.681  1.00 10.00      B   
ATOM   4059  CG1 VAL   194       3.618 -11.998   7.608  1.00 10.00      B   
ATOM   4060  CG2 VAL   194       5.343 -13.754   7.180  1.00 10.00      B   
ATOM   4061  C   VAL   194       2.316 -13.830   9.564  1.00 10.00      B   
ATOM   4062  O   VAL   194       1.986 -12.883  10.278  1.00 10.00      B   
ATOM   4063  N   TYR   195       1.465 -14.758   9.144  1.00 10.00      B   
ATOM   4064  HN  TYR   195       1.802 -15.491   8.576  1.00 10.00      B   
ATOM   4065  CA  TYR   195       0.048 -14.729   9.481  1.00 10.00      B   
ATOM   4066  CB  TYR   195      -0.663 -15.936   8.849  1.00 10.00      B   
ATOM   4067  CG  TYR   195      -1.851 -16.467   9.623  1.00 10.00      B   
ATOM   4068  CD1 TYR   195      -3.072 -15.805   9.609  1.00 10.00      B   
ATOM   4069  CD2 TYR   195      -1.749 -17.637  10.365  1.00 10.00      B   
ATOM   4070  CE1 TYR   195      -4.157 -16.295  10.311  1.00 10.00      B   
ATOM   4071  CE2 TYR   195      -2.826 -18.133  11.070  1.00 10.00      B   
ATOM   4072  CZ  TYR   195      -4.027 -17.459  11.041  1.00 10.00      B   
ATOM   4073  OH  TYR   195      -5.105 -17.952  11.738  1.00 10.00      B   
ATOM   4074  HH  TYR   195      -4.810 -18.291  12.587  1.00 10.00      B   
ATOM   4075  C   TYR   195      -0.171 -14.694  10.991  1.00 10.00      B   
ATOM   4076  O   TYR   195      -0.929 -13.864  11.496  1.00 10.00      B   
ATOM   4077  N   ARG   196       0.514 -15.579  11.702  1.00 10.00      B   
ATOM   4078  HN  ARG   196       1.123 -16.196  11.235  1.00 10.00      B   
ATOM   4079  CA  ARG   196       0.385 -15.672  13.151  1.00 10.00      B   
ATOM   4080  CB  ARG   196       1.273 -16.791  13.697  1.00 10.00      B   
ATOM   4081  CG  ARG   196       0.856 -18.191  13.286  1.00 10.00      B   
ATOM   4082  CD  ARG   196       1.885 -19.208  13.745  1.00 10.00      B   
ATOM   4083  NE  ARG   196       1.486 -20.578  13.446  1.00 10.00      B   
ATOM   4084  HE  ARG   196       0.564 -20.847  13.698  1.00 10.00      B   
ATOM   4085  CZ  ARG   196       2.279 -21.466  12.848  1.00 10.00      B   
ATOM   4086  NH1 ARG   196       3.510 -21.119  12.485  1.00 10.00      B   
ATOM   4087 HH11 ARG   196       3.858 -20.155  12.663  1.00 10.00      B   
ATOM   4088 HH12 ARG   196       4.135 -21.810  12.014  1.00 10.00      B   
ATOM   4089  NH2 ARG   196       1.853 -22.705  12.637  1.00 10.00      B   
ATOM   4090 HH21 ARG   196       2.472 -23.402  12.168  1.00 10.00      B   
ATOM   4091 HH22 ARG   196       0.893 -22.989  12.940  1.00 10.00      B   
ATOM   4092  C   ARG   196       0.739 -14.367  13.856  1.00 10.00      B   
ATOM   4093  O   ARG   196       0.034 -13.932  14.764  1.00 10.00      B   
ATOM   4094  N   ASN   197       1.821 -13.739  13.425  1.00 10.00      B   
ATOM   4095  HN  ASN   197       2.326 -14.117  12.674  1.00 10.00      B   
ATOM   4096  CA  ASN   197       2.290 -12.507  14.053  1.00 10.00      B   
ATOM   4097  CB  ASN   197       3.813 -12.388  13.940  1.00 10.00      B   
ATOM   4098  CG  ASN   197       4.563 -13.373  14.820  1.00 10.00      B   
ATOM   4099  OD1 ASN   197       4.097 -14.484  15.080  1.00 10.00      B   
ATOM   4100  ND2 ASN   197       5.739 -12.976  15.275  1.00 10.00      B   
ATOM   4101 HD21 ASN   197       6.056 -12.082  15.023  1.00 10.00      B   
ATOM   4102 HD22 ASN   197       6.250 -13.591  15.843  1.00 10.00      B   
ATOM   4103  C   ASN   197       1.630 -11.250  13.499  1.00 10.00      B   
ATOM   4104  O   ASN   197       1.806 -10.165  14.050  1.00 10.00      B   
ATOM   4105  N   HIS   198       0.875 -11.376  12.420  1.00 10.00      B   
ATOM   4106  HN  HIS   198       0.750 -12.261  12.014  1.00 10.00      B   
ATOM   4107  CA  HIS   198       0.237 -10.203  11.827  1.00 10.00      B   
ATOM   4108  CB  HIS   198       0.628 -10.020  10.357  1.00 10.00      B   
ATOM   4109  CG  HIS   198       2.016  -9.475  10.168  1.00 10.00      B   
ATOM   4110  ND1 HIS   198       2.315  -8.441   9.305  1.00 10.00      B   
ATOM   4111  HD1 HIS   198       1.673  -7.956   8.737  1.00 10.00      B   
ATOM   4112  CD2 HIS   198       3.192  -9.831  10.740  1.00 10.00      B   
ATOM   4113  CE1 HIS   198       3.610  -8.189   9.355  1.00 10.00      B   
ATOM   4114  NE2 HIS   198       4.163  -9.016  10.218  1.00 10.00      B   
ATOM   4115  HE2 HIS   198       5.122  -9.045  10.450  1.00 10.00      B   
ATOM   4116  C   HIS   198      -1.276 -10.174  12.018  1.00 10.00      B   
ATOM   4117  O   HIS   198      -1.843  -9.113  12.269  1.00 10.00      B   
ATOM   4118  N   SER   199      -1.926 -11.328  11.913  1.00 10.00      B   
ATOM   4119  HN  SER   199      -1.422 -12.152  11.727  1.00 10.00      B   
ATOM   4120  CA  SER   199      -3.376 -11.397  12.076  1.00 10.00      B   
ATOM   4121  CB  SER   199      -3.908 -12.794  11.738  1.00 10.00      B   
ATOM   4122  OG  SER   199      -5.324 -12.855  11.856  1.00 10.00      B   
ATOM   4123  HG  SER   199      -5.723 -12.731  10.985  1.00 10.00      B   
ATOM   4124  C   SER   199      -3.788 -10.986  13.487  1.00 10.00      B   
ATOM   4125  O   SER   199      -3.356 -11.583  14.476  1.00 10.00      B   
ATOM   4126  N   ILE   200      -4.616  -9.956  13.573  1.00 10.00      B   
ATOM   4127  HN  ILE   200      -4.908  -9.510  12.751  1.00 10.00      B   
ATOM   4128  CA  ILE   200      -5.084  -9.453  14.856  1.00 10.00      B   
ATOM   4129  CB  ILE   200      -5.176  -7.913  14.854  1.00 10.00      B   
ATOM   4130  CG1 ILE   200      -6.008  -7.427  13.660  1.00 10.00      B   
ATOM   4131  CG2 ILE   200      -3.784  -7.296  14.834  1.00 10.00      B   
ATOM   4132  CD1 ILE   200      -6.262  -5.935  13.652  1.00 10.00      B   
ATOM   4133  C   ILE   200      -6.443 -10.039  15.231  1.00 10.00      B   
ATOM   4134  O   ILE   200      -6.990  -9.731  16.289  1.00 10.00      B   
ATOM   4135  N   PHE   201      -6.984 -10.893  14.373  1.00 10.00      B   
ATOM   4136  HN  PHE   201      -6.499 -11.125  13.555  1.00 10.00      B   
ATOM   4137  CA  PHE   201      -8.283 -11.496  14.636  1.00 10.00      B   
ATOM   4138  CB  PHE   201      -9.360 -10.901  13.725  1.00 10.00      B   
ATOM   4139  CG  PHE   201     -10.724 -11.509  13.908  1.00 10.00      B   
ATOM   4140  CD1 PHE   201     -11.399 -11.381  15.110  1.00 10.00      B   
ATOM   4141  CD2 PHE   201     -11.326 -12.214  12.878  1.00 10.00      B   
ATOM   4142  CE1 PHE   201     -12.651 -11.942  15.283  1.00 10.00      B   
ATOM   4143  CE2 PHE   201     -12.576 -12.777  13.043  1.00 10.00      B   
ATOM   4144  CZ  PHE   201     -13.239 -12.643  14.248  1.00 10.00      B   
ATOM   4145  C   PHE   201      -8.253 -13.016  14.517  1.00 10.00      B   
ATOM   4146  O   PHE   201      -8.387 -13.722  15.515  1.00 10.00      B   
ATOM   4147  N   LEU   202      -8.061 -13.511  13.298  1.00 10.00      B   
ATOM   4148  HN  LEU   202      -7.933 -12.894  12.546  1.00 10.00      B   
ATOM   4149  CA  LEU   202      -8.041 -14.949  13.045  1.00 10.00      B   
ATOM   4150  CB  LEU   202      -7.844 -15.240  11.554  1.00 10.00      B   
ATOM   4151  CG  LEU   202      -8.177 -16.662  11.095  1.00 10.00      B   
ATOM   4152  CD1 LEU   202      -9.652 -16.969  11.315  1.00 10.00      B   
ATOM   4153  CD2 LEU   202      -7.803 -16.852   9.634  1.00 10.00      B   
ATOM   4154  C   LEU   202      -6.990 -15.678  13.880  1.00 10.00      B   
ATOM   4155  O   LEU   202      -7.283 -16.695  14.502  1.00 10.00      B   
ATOM   4156  N   ALA   203      -5.774 -15.146  13.911  1.00 10.00      B   
ATOM   4157  HN  ALA   203      -5.598 -14.320  13.409  1.00 10.00      B   
ATOM   4158  CA  ALA   203      -4.689 -15.768  14.669  1.00 10.00      B   
ATOM   4159  CB  ALA   203      -3.364 -15.092  14.358  1.00 10.00      B   
ATOM   4160  C   ALA   203      -4.959 -15.756  16.173  1.00 10.00      B   
ATOM   4161  O   ALA   203      -4.448 -16.601  16.913  1.00 10.00      B   
ATOM   4162  N   ASP   204      -5.781 -14.810  16.611  1.00 10.00      B   
ATOM   4163  HN  ASP   204      -6.193 -14.199  15.963  1.00 10.00      B   
ATOM   4164  CA  ASP   204      -6.114 -14.671  18.024  1.00 10.00      B   
ATOM   4165  CB  ASP   204      -6.609 -13.248  18.314  1.00 10.00      B   
ATOM   4166  CG  ASP   204      -7.074 -13.048  19.745  1.00 10.00      B   
ATOM   4167  OD1 ASP   204      -6.216 -12.892  20.641  1.00 10.00      B   
ATOM   4168  OD2 ASP   204      -8.303 -13.018  19.977  1.00 10.00      B   
ATOM   4169  C   ASP   204      -7.163 -15.696  18.444  1.00 10.00      B   
ATOM   4170  O   ASP   204      -6.963 -16.447  19.399  1.00 10.00      B   
ATOM   4171  N   ILE   205      -8.262 -15.749  17.699  1.00 10.00      B   
ATOM   4172  HN  ILE   205      -8.344 -15.145  16.928  1.00 10.00      B   
ATOM   4173  CA  ILE   205      -9.360 -16.670  18.003  1.00 10.00      B   
ATOM   4174  CB  ILE   205     -10.690 -16.236  17.354  1.00 10.00      B   
ATOM   4175  CG1 ILE   205     -10.563 -16.194  15.827  1.00 10.00      B   
ATOM   4176  CG2 ILE   205     -11.127 -14.884  17.896  1.00 10.00      B   
ATOM   4177  CD1 ILE   205     -11.880 -15.998  15.107  1.00 10.00      B   
ATOM   4178  C   ILE   205      -9.055 -18.119  17.621  1.00 10.00      B   
ATOM   4179  O   ILE   205      -9.805 -19.031  17.986  1.00 10.00      B   
ATOM   4180  N   ASN   206      -7.975 -18.330  16.880  1.00 10.00      B   
ATOM   4181  HN  ASN   206      -7.435 -17.564  16.591  1.00 10.00      B   
ATOM   4182  CA  ASN   206      -7.588 -19.678  16.467  1.00 10.00      B   
ATOM   4183  CB  ASN   206      -7.289 -19.751  14.966  1.00 10.00      B   
ATOM   4184  CG  ASN   206      -8.546 -19.917  14.129  1.00 10.00      B   
ATOM   4185  OD1 ASN   206      -9.628 -19.474  14.514  1.00 10.00      B   
ATOM   4186  ND2 ASN   206      -8.413 -20.557  12.976  1.00 10.00      B   
ATOM   4187 HD21 ASN   206      -7.523 -20.884  12.729  1.00 10.00      B   
ATOM   4188 HD22 ASN   206      -9.210 -20.676  12.417  1.00 10.00      B   
ATOM   4189  C   ASN   206      -6.406 -20.190  17.282  1.00 10.00      B   
ATOM   4190  O   ASN   206      -5.830 -21.232  16.968  1.00 10.00      B   
ATOM   4191  N   GLN   207      -6.051 -19.442  18.329  1.00 10.00      B   
ATOM   4192  HN  GLN   207      -6.548 -18.614  18.504  1.00 10.00      B   
ATOM   4193  CA  GLN   207      -4.949 -19.804  19.228  1.00 10.00      B   
ATOM   4194  CB  GLN   207      -5.292 -21.066  20.029  1.00 10.00      B   
ATOM   4195  CG  GLN   207      -6.699 -21.109  20.611  1.00 10.00      B   
ATOM   4196  CD  GLN   207      -6.834 -20.360  21.920  1.00 10.00      B   
ATOM   4197  OE1 GLN   207      -6.303 -19.263  22.084  1.00 10.00      B   
ATOM   4198  NE2 GLN   207      -7.520 -20.968  22.875  1.00 10.00      B   
ATOM   4199 HE21 GLN   207      -7.893 -21.860  22.685  1.00 10.00      B   
ATOM   4200 HE22 GLN   207      -7.629 -20.507  23.737  1.00 10.00      B   
ATOM   4201  C   GLN   207      -3.633 -20.013  18.476  1.00 10.00      B   
ATOM   4202  O   GLN   207      -2.843 -20.897  18.819  1.00 10.00      B   
ATOM   4203  N   GLU   208      -3.385 -19.188  17.470  1.00 10.00      B   
ATOM   4204  HN  GLU   208      -4.026 -18.471  17.264  1.00 10.00      B   
ATOM   4205  CA  GLU   208      -2.171 -19.315  16.677  1.00 10.00      B   
ATOM   4206  CB  GLU   208      -2.398 -18.842  15.239  1.00 10.00      B   
ATOM   4207  CG  GLU   208      -3.078 -19.871  14.347  1.00 10.00      B   
ATOM   4208  CD  GLU   208      -2.300 -21.169  14.245  1.00 10.00      B   
ATOM   4209  OE1 GLU   208      -1.052 -21.128  14.289  1.00 10.00      B   
ATOM   4210  OE2 GLU   208      -2.932 -22.242  14.121  1.00 10.00      B   
ATOM   4211  C   GLU   208      -1.000 -18.575  17.311  1.00 10.00      B   
ATOM   4212  O   GLU   208       0.159 -18.899  17.053  1.00 10.00      B   
ATOM   4213  N   ARG   209      -1.302 -17.594  18.150  1.00 10.00      B   
ATOM   4214  HN  ARG   209      -2.243 -17.383  18.324  1.00 10.00      B   
ATOM   4215  CA  ARG   209      -0.261 -16.814  18.812  1.00 10.00      B   
ATOM   4216  CB  ARG   209      -0.412 -15.333  18.460  1.00 10.00      B   
ATOM   4217  CG  ARG   209       0.879 -14.533  18.537  1.00 10.00      B   
ATOM   4218  CD  ARG   209       0.761 -13.226  17.772  1.00 10.00      B   
ATOM   4219  NE  ARG   209      -0.282 -12.358  18.316  1.00 10.00      B   
ATOM   4220  HE  ARG   209      -0.228 -12.141  19.276  1.00 10.00      B   
ATOM   4221  CZ  ARG   209      -1.289 -11.858  17.600  1.00 10.00      B   
ATOM   4222  NH1 ARG   209      -1.397 -12.142  16.308  1.00 10.00      B   
ATOM   4223 HH11 ARG   209      -0.695 -12.761  15.845  1.00 10.00      B   
ATOM   4224 HH12 ARG   209      -2.190 -11.750  15.744  1.00 10.00      B   
ATOM   4225  NH2 ARG   209      -2.186 -11.077  18.178  1.00 10.00      B   
ATOM   4226 HH21 ARG   209      -2.974 -10.678  17.622  1.00 10.00      B   
ATOM   4227 HH22 ARG   209      -2.109 -10.855  19.193  1.00 10.00      B   
ATOM   4228  C   ARG   209      -0.313 -17.022  20.325  1.00 10.00      B   
ATOM   4229  O   ARG   209       0.168 -16.194  21.101  1.00 10.00      B   
ATOM   4230  N   GLY   210      -0.900 -18.140  20.730  1.00 10.00      B   
ATOM   4231  HN  GLY   210      -1.269 -18.753  20.062  1.00 10.00      B   
ATOM   4232  CA  GLY   210      -1.018 -18.462  22.139  1.00 10.00      B   
ATOM   4233  C   GLY   210      -2.325 -19.166  22.429  1.00 10.00      B   
ATOM   4234  O   GLY   210      -3.306 -18.960  21.715  1.00 10.00      B   
ATOM   4235  N   ILE   211      -2.347 -19.995  23.462  1.00 10.00      B   
ATOM   4236  HN  ILE   211      -1.535 -20.116  24.002  1.00 10.00      B   
ATOM   4237  CA  ILE   211      -3.555 -20.728  23.819  1.00 10.00      B   
ATOM   4238  CB  ILE   211      -3.255 -22.203  24.175  1.00 10.00      B   
ATOM   4239  CG1 ILE   211      -2.449 -22.865  23.052  1.00 10.00      B   
ATOM   4240  CG2 ILE   211      -4.550 -22.968  24.422  1.00 10.00      B   
ATOM   4241  CD1 ILE   211      -2.008 -24.280  23.362  1.00 10.00      B   
ATOM   4242  C   ILE   211      -4.288 -20.056  24.976  1.00 10.00      B   
ATOM   4243  O   ILE   211      -3.894 -20.180  26.134  1.00 10.00      B   
ATOM   4244  N   ASN   212      -5.343 -19.328  24.649  1.00 10.00      B   
ATOM   4245  HN  ASN   212      -5.597 -19.253  23.699  1.00 10.00      B   
ATOM   4246  CA  ASN   212      -6.143 -18.641  25.651  1.00 10.00      B   
ATOM   4247  CB  ASN   212      -6.846 -17.433  25.022  1.00 10.00      B   
ATOM   4248  CG  ASN   212      -7.473 -16.495  26.037  1.00 10.00      B   
ATOM   4249  OD1 ASN   212      -7.991 -16.922  27.068  1.00 10.00      B   
ATOM   4250  ND2 ASN   212      -7.435 -15.203  25.749  1.00 10.00      B   
ATOM   4251 HD21 ASN   212      -7.010 -14.927  24.905  1.00 10.00      B   
ATOM   4252 HD22 ASN   212      -7.826 -14.571  26.392  1.00 10.00      B   
ATOM   4253  C   ASN   212      -7.163 -19.607  26.248  1.00 10.00      B   
ATOM   4254  O   ASN   212      -8.010 -20.147  25.531  1.00 10.00      B   
ATOM   4255  N   GLU   213      -7.070 -19.815  27.557  1.00 10.00      B   
ATOM   4256  HN  GLU   213      -6.376 -19.339  28.061  1.00 10.00      B   
ATOM   4257  CA  GLU   213      -7.957 -20.727  28.274  1.00 10.00      B   
ATOM   4258  CB  GLU   213      -7.593 -20.759  29.761  1.00 10.00      B   
ATOM   4259  CG  GLU   213      -8.189 -21.929  30.524  1.00 10.00      B   
ATOM   4260  CD  GLU   213      -7.491 -23.236  30.223  1.00 10.00      B   
ATOM   4261  OE1 GLU   213      -6.563 -23.602  30.974  1.00 10.00      B   
ATOM   4262  OE2 GLU   213      -7.859 -23.905  29.238  1.00 10.00      B   
ATOM   4263  C   GLU   213      -9.429 -20.357  28.099  1.00 10.00      B   
ATOM   4264  O   GLU   213     -10.282 -21.233  27.935  1.00 10.00      B   
ATOM   4265  N   SER   214      -9.725 -19.062  28.126  1.00 10.00      B   
ATOM   4266  HN  SER   214      -9.004 -18.405  28.257  1.00 10.00      B   
ATOM   4267  CA  SER   214     -11.095 -18.593  27.974  1.00 10.00      B   
ATOM   4268  CB  SER   214     -11.173 -17.076  28.147  1.00 10.00      B   
ATOM   4269  OG  SER   214     -10.682 -16.688  29.418  1.00 10.00      B   
ATOM   4270  HG  SER   214     -10.199 -15.855  29.332  1.00 10.00      B   
ATOM   4271  C   SER   214     -11.684 -19.008  26.629  1.00 10.00      B   
ATOM   4272  O   SER   214     -12.855 -19.362  26.540  1.00 10.00      B   
ATOM   4273  N   TYR   215     -10.858 -19.011  25.594  1.00 10.00      B   
ATOM   4274  HN  TYR   215      -9.914 -18.779  25.734  1.00 10.00      B   
ATOM   4275  CA  TYR   215     -11.316 -19.372  24.258  1.00 10.00      B   
ATOM   4276  CB  TYR   215     -10.244 -19.057  23.213  1.00 10.00      B   
ATOM   4277  CG  TYR   215     -10.061 -17.578  22.936  1.00 10.00      B   
ATOM   4278  CD1 TYR   215     -10.987 -16.641  23.382  1.00 10.00      B   
ATOM   4279  CD2 TYR   215      -8.963 -17.119  22.222  1.00 10.00      B   
ATOM   4280  CE1 TYR   215     -10.824 -15.294  23.125  1.00 10.00      B   
ATOM   4281  CE2 TYR   215      -8.790 -15.772  21.963  1.00 10.00      B   
ATOM   4282  CZ  TYR   215      -9.724 -14.864  22.415  1.00 10.00      B   
ATOM   4283  OH  TYR   215      -9.558 -13.522  22.154  1.00 10.00      B   
ATOM   4284  HH  TYR   215      -9.025 -13.420  21.338  1.00 10.00      B   
ATOM   4285  C   TYR   215     -11.747 -20.837  24.175  1.00 10.00      B   
ATOM   4286  O   TYR   215     -12.560 -21.207  23.330  1.00 10.00      B   
ATOM   4287  N   LYS   216     -11.203 -21.663  25.058  1.00 10.00      B   
ATOM   4288  HN  LYS   216     -10.560 -21.310  25.707  1.00 10.00      B   
ATOM   4289  CA  LYS   216     -11.537 -23.079  25.086  1.00 10.00      B   
ATOM   4290  CB  LYS   216     -10.336 -23.904  25.569  1.00 10.00      B   
ATOM   4291  CG  LYS   216     -10.592 -25.403  25.650  1.00 10.00      B   
ATOM   4292  CD  LYS   216      -9.302 -26.175  25.872  1.00 10.00      B   
ATOM   4293  CE  LYS   216      -9.540 -27.675  25.806  1.00 10.00      B   
ATOM   4294  NZ  LYS   216      -8.270 -28.448  25.767  1.00 10.00      B   
ATOM   4295  HZ1 LYS   216      -8.132 -28.957  26.664  1.00 10.00      B   
ATOM   4296  HZ2 LYS   216      -7.464 -27.808  25.618  1.00 10.00      B   
ATOM   4297  HZ3 LYS   216      -8.295 -29.143  24.986  1.00 10.00      B   
ATOM   4298  C   LYS   216     -12.749 -23.336  25.979  1.00 10.00      B   
ATOM   4299  O   LYS   216     -13.664 -24.075  25.610  1.00 10.00      B   
ATOM   4300  N   LYS   217     -12.759 -22.706  27.146  1.00 10.00      B   
ATOM   4301  HN  LYS   217     -12.012 -22.108  27.371  1.00 10.00      B   
ATOM   4302  CA  LYS   217     -13.845 -22.886  28.105  1.00 10.00      B   
ATOM   4303  CB  LYS   217     -13.419 -22.431  29.499  1.00 10.00      B   
ATOM   4304  CG  LYS   217     -12.273 -23.235  30.092  1.00 10.00      B   
ATOM   4305  CD  LYS   217     -12.060 -22.899  31.560  1.00 10.00      B   
ATOM   4306  CE  LYS   217     -11.564 -21.472  31.737  1.00 10.00      B   
ATOM   4307  NZ  LYS   217     -11.137 -21.191  33.133  1.00 10.00      B   
ATOM   4308  HZ1 LYS   217     -10.400 -21.864  33.426  1.00 10.00      B   
ATOM   4309  HZ2 LYS   217     -11.945 -21.278  33.784  1.00 10.00      B   
ATOM   4310  HZ3 LYS   217     -10.753 -20.224  33.200  1.00 10.00      B   
ATOM   4311  C   LYS   217     -15.133 -22.182  27.687  1.00 10.00      B   
ATOM   4312  O   LYS   217     -16.228 -22.684  27.939  1.00 10.00      B   
ATOM   4313  N   ASN   218     -15.014 -21.028  27.045  1.00 10.00      B   
ATOM   4314  HN  ASN   218     -14.118 -20.669  26.853  1.00 10.00      B   
ATOM   4315  CA  ASN   218     -16.195 -20.276  26.624  1.00 10.00      B   
ATOM   4316  CB  ASN   218     -15.875 -18.794  26.415  1.00 10.00      B   
ATOM   4317  CG  ASN   218     -15.420 -18.086  27.679  1.00 10.00      B   
ATOM   4318  OD1 ASN   218     -15.728 -18.503  28.795  1.00 10.00      B   
ATOM   4319  ND2 ASN   218     -14.682 -17.000  27.507  1.00 10.00      B   
ATOM   4320 HD21 ASN   218     -14.472 -16.722  26.585  1.00 10.00      B   
ATOM   4321 HD22 ASN   218     -14.378 -16.513  28.301  1.00 10.00      B   
ATOM   4322  C   ASN   218     -16.815 -20.858  25.360  1.00 10.00      B   
ATOM   4323  O   ASN   218     -17.954 -20.539  25.012  1.00 10.00      B   
ATOM   4324  N   LEU   219     -16.070 -21.724  24.683  1.00 10.00      B   
ATOM   4325  HN  LEU   219     -15.176 -21.952  25.016  1.00 10.00      B   
ATOM   4326  CA  LEU   219     -16.547 -22.341  23.453  1.00 10.00      B   
ATOM   4327  CB  LEU   219     -15.370 -22.667  22.531  1.00 10.00      B   
ATOM   4328  CG  LEU   219     -15.721 -23.054  21.093  1.00 10.00      B   
ATOM   4329  CD1 LEU   219     -16.476 -21.929  20.401  1.00 10.00      B   
ATOM   4330  CD2 LEU   219     -14.467 -23.417  20.317  1.00 10.00      B   
ATOM   4331  C   LEU   219     -17.369 -23.597  23.737  1.00 10.00      B   
ATOM   4332  O   LEU   219     -17.883 -24.235  22.816  1.00 10.00      B   
ATOM   4333  N   ALA   221     -17.497 -23.941  25.013  1.00 10.00      B   
ATOM   4334  HN  ALA   221     -17.076 -23.384  25.701  1.00 10.00      B   
ATOM   4335  CA  ALA   221     -18.257 -25.115  25.418  1.00 10.00      B   
ATOM   4336  CB  ALA   221     -17.889 -25.531  26.834  1.00 10.00      B   
ATOM   4337  C   ALA   221     -19.757 -24.856  25.301  1.00 10.00      B   
ATOM   4338  O   ALA   221     -20.416 -24.475  26.271  1.00 10.00      B   
ATOM   4339  N   LEU   222     -20.284 -25.051  24.104  1.00 10.00      B   
ATOM   4340  HN  LEU   222     -19.700 -25.349  23.371  1.00 10.00      B   
ATOM   4341  CA  LEU   222     -21.699 -24.842  23.837  1.00 10.00      B   
ATOM   4342  CB  LEU   222     -21.873 -24.061  22.531  1.00 10.00      B   
ATOM   4343  CG  LEU   222     -21.121 -22.729  22.433  1.00 10.00      B   
ATOM   4344  CD1 LEU   222     -21.169 -22.190  21.011  1.00 10.00      B   
ATOM   4345  CD2 LEU   222     -21.687 -21.716  23.418  1.00 10.00      B   
ATOM   4346  C   LEU   222     -22.413 -26.183  23.739  1.00 10.00      B   
ATOM   4347  O   LEU   222     -21.794 -27.236  23.917  1.00 10.00      B   
ATOM   4348  N   LYS   223     -23.711 -26.146  23.456  1.00 10.00      B   
ATOM   4349  HN  LYS   223     -24.151 -25.277  23.318  1.00 10.00      B   
ATOM   4350  CA  LYS   223     -24.490 -27.366  23.328  1.00 10.00      B   
ATOM   4351  CB  LYS   223     -25.989 -27.054  23.324  1.00 10.00      B   
ATOM   4352  CG  LYS   223     -26.876 -28.288  23.269  1.00 10.00      B   
ATOM   4353  CD  LYS   223     -28.349 -27.915  23.212  1.00 10.00      B   
ATOM   4354  CE  LYS   223     -29.228 -29.154  23.138  1.00 10.00      B   
ATOM   4355  NZ  LYS   223     -30.672 -28.810  23.113  1.00 10.00      B   
ATOM   4356  HZ1 LYS   223     -30.862 -28.111  22.366  1.00 10.00      B   
ATOM   4357  HZ2 LYS   223     -30.963 -28.413  24.027  1.00 10.00      B   
ATOM   4358  HZ3 LYS   223     -31.241 -29.659  22.927  1.00 10.00      B   
ATOM   4359  C   LYS   223     -24.094 -28.096  22.052  1.00 10.00      B   
ATOM   4360  O   LYS   223     -23.661 -29.247  22.089  1.00 10.00      B   
ATOM   4361  N   LYS   224     -24.242 -27.419  20.923  1.00 10.00      B   
ATOM   4362  HN  LYS   224     -24.617 -26.511  20.951  1.00 10.00      B   
ATOM   4363  CA  LYS   224     -23.884 -27.988  19.637  1.00 10.00      B   
ATOM   4364  CB  LYS   224     -25.068 -28.739  19.022  1.00 10.00      B   
ATOM   4365  CG  LYS   224     -25.014 -30.245  19.222  1.00 10.00      B   
ATOM   4366  CD  LYS   224     -26.296 -30.913  18.754  1.00 10.00      B   
ATOM   4367  CE  LYS   224     -26.072 -32.380  18.419  1.00 10.00      B   
ATOM   4368  NZ  LYS   224     -25.642 -33.175  19.602  1.00 10.00      B   
ATOM   4369  HZ1 LYS   224     -25.623 -34.188  19.362  1.00 10.00      B   
ATOM   4370  HZ2 LYS   224     -26.301 -33.032  20.392  1.00 10.00      B   
ATOM   4371  HZ3 LYS   224     -24.686 -32.888  19.903  1.00 10.00      B   
ATOM   4372  C   LYS   224     -23.374 -26.903  18.696  1.00 10.00      B   
ATOM   4373  O   LYS   224     -23.882 -25.778  18.692  1.00 10.00      B   
ATOM   4374  N   PHE   225     -22.370 -27.249  17.906  1.00 10.00      B   
ATOM   4375  HN  PHE   225     -22.030 -28.171  17.948  1.00 10.00      B   
ATOM   4376  CA  PHE   225     -21.764 -26.319  16.969  1.00 10.00      B   
ATOM   4377  CB  PHE   225     -20.270 -26.179  17.287  1.00 10.00      B   
ATOM   4378  CG  PHE   225     -19.570 -25.063  16.561  1.00 10.00      B   
ATOM   4379  CD1 PHE   225     -19.076 -25.252  15.278  1.00 10.00      B   
ATOM   4380  CD2 PHE   225     -19.395 -23.829  17.164  1.00 10.00      B   
ATOM   4381  CE1 PHE   225     -18.426 -24.230  14.612  1.00 10.00      B   
ATOM   4382  CE2 PHE   225     -18.746 -22.804  16.503  1.00 10.00      B   
ATOM   4383  CZ  PHE   225     -18.261 -23.004  15.226  1.00 10.00      B   
ATOM   4384  C   PHE   225     -21.956 -26.816  15.541  1.00 10.00      B   
ATOM   4385  O   PHE   225     -21.302 -27.770  15.110  1.00 10.00      B   
ATOM   4386  N   VAL   226     -22.856 -26.173  14.811  1.00 10.00      B   
ATOM   4387  HN  VAL   226     -23.340 -25.410  15.203  1.00 10.00      B   
ATOM   4388  CA  VAL   226     -23.132 -26.558  13.432  1.00 10.00      B   
ATOM   4389  CB  VAL   226     -24.645 -26.567  13.131  1.00 10.00      B   
ATOM   4390  CG1 VAL   226     -24.907 -27.031  11.705  1.00 10.00      B   
ATOM   4391  CG2 VAL   226     -25.387 -27.448  14.125  1.00 10.00      B   
ATOM   4392  C   VAL   226     -22.436 -25.613  12.460  1.00 10.00      B   
ATOM   4393  O   VAL   226     -22.530 -24.390  12.598  1.00 10.00      B   
ATOM   4394  N   VAL   228     -22.885 -25.483   8.284  1.00 10.00      B   
ATOM   4395  HN  VAL   228     -22.540 -24.562   8.254  1.00 10.00      B   
ATOM   4396  CA  VAL   228     -23.118 -26.188   7.030  1.00 10.00      B   
ATOM   4397  CB  VAL   228     -24.563 -25.963   6.522  1.00 10.00      B   
ATOM   4398  CG1 VAL   228     -24.780 -26.613   5.163  1.00 10.00      B   
ATOM   4399  CG2 VAL   228     -25.567 -26.505   7.529  1.00 10.00      B   
ATOM   4400  C   VAL   228     -22.117 -25.739   5.965  1.00 10.00      B   
ATOM   4401  O   VAL   228     -21.730 -24.569   5.924  1.00 10.00      B   
ATOM   4402  N   LYS   229     -21.680 -26.684   5.142  1.00 10.00      B   
ATOM   4403  HN  LYS   229     -22.002 -27.603   5.260  1.00 10.00      B   
ATOM   4404  CA  LYS   229     -20.742 -26.401   4.065  1.00 10.00      B   
ATOM   4405  CB  LYS   229     -19.522 -27.321   4.160  1.00 10.00      B   
ATOM   4406  CG  LYS   229     -18.343 -26.881   3.306  1.00 10.00      B   
ATOM   4407  CD  LYS   229     -17.381 -28.024   3.038  1.00 10.00      B   
ATOM   4408  CE  LYS   229     -17.924 -28.968   1.976  1.00 10.00      B   
ATOM   4409  NZ  LYS   229     -16.935 -30.015   1.612  1.00 10.00      B   
ATOM   4410  HZ1 LYS   229     -17.371 -30.717   0.980  1.00 10.00      B   
ATOM   4411  HZ2 LYS   229     -16.595 -30.500   2.467  1.00 10.00      B   
ATOM   4412  HZ3 LYS   229     -16.123 -29.587   1.125  1.00 10.00      B   
ATOM   4413  C   LYS   229     -21.429 -26.607   2.720  1.00 10.00      B   
ATOM   4414  O   LYS   229     -22.290 -27.484   2.584  1.00 10.00      B   
ATOM   4415  N   PHE   230     -21.059 -25.802   1.738  1.00 10.00      B   
ATOM   4416  HN  PHE   230     -20.369 -25.110   1.915  1.00 10.00      B   
ATOM   4417  CA  PHE   230     -21.642 -25.902   0.409  1.00 10.00      B   
ATOM   4418  CB  PHE   230     -21.845 -24.510  -0.196  1.00 10.00      B   
ATOM   4419  CG  PHE   230     -22.659 -23.607   0.685  1.00 10.00      B   
ATOM   4420  CD1 PHE   230     -24.002 -23.859   0.902  1.00 10.00      B   
ATOM   4421  CD2 PHE   230     -22.078 -22.519   1.314  1.00 10.00      B   
ATOM   4422  CE1 PHE   230     -24.751 -23.043   1.727  1.00 10.00      B   
ATOM   4423  CE2 PHE   230     -22.821 -21.697   2.137  1.00 10.00      B   
ATOM   4424  CZ  PHE   230     -24.159 -21.960   2.346  1.00 10.00      B   
ATOM   4425  C   PHE   230     -20.787 -26.776  -0.501  1.00 10.00      B   
ATOM   4426  O   PHE   230     -19.573 -26.884  -0.319  1.00 10.00      B   
ATOM   4427  N   LEU   231     -21.426 -27.418  -1.469  1.00 10.00      B   
ATOM   4428  HN  LEU   231     -22.398 -27.318  -1.550  1.00 10.00      B   
ATOM   4429  CA  LEU   231     -20.719 -28.289  -2.395  1.00 10.00      B   
ATOM   4430  CB  LEU   231     -21.509 -29.576  -2.648  1.00 10.00      B   
ATOM   4431  CG  LEU   231     -21.727 -30.489  -1.436  1.00 10.00      B   
ATOM   4432  CD1 LEU   231     -22.450 -31.761  -1.850  1.00 10.00      B   
ATOM   4433  CD2 LEU   231     -20.407 -30.819  -0.757  1.00 10.00      B   
ATOM   4434  C   LEU   231     -20.397 -27.592  -3.714  1.00 10.00      B   
ATOM   4435  O   LEU   231     -19.452 -27.971  -4.403  1.00 10.00      B   
ATOM   4436  N   ASN   232     -21.168 -26.568  -4.061  1.00 10.00      B   
ATOM   4437  HN  ASN   232     -21.890 -26.282  -3.462  1.00 10.00      B   
ATOM   4438  CA  ASN   232     -20.952 -25.844  -5.310  1.00 10.00      B   
ATOM   4439  CB  ASN   232     -22.134 -26.031  -6.270  1.00 10.00      B   
ATOM   4440  CG  ASN   232     -22.198 -27.423  -6.866  1.00 10.00      B   
ATOM   4441  OD1 ASN   232     -22.897 -28.300  -6.352  1.00 10.00      B   
ATOM   4442  ND2 ASN   232     -21.464 -27.637  -7.948  1.00 10.00      B   
ATOM   4443 HD21 ASN   232     -20.926 -26.892  -8.302  1.00 10.00      B   
ATOM   4444 HD22 ASN   232     -21.483 -28.531  -8.354  1.00 10.00      B   
ATOM   4445  C   ASN   232     -20.714 -24.363  -5.049  1.00 10.00      B   
ATOM   4446  O   ASN   232     -21.117 -23.509  -5.840  1.00 10.00      B   
ATOM   4447  N   ASP   233     -20.055 -24.066  -3.939  1.00 10.00      B   
ATOM   4448  HN  ASP   233     -19.752 -24.790  -3.354  1.00 10.00      B   
ATOM   4449  CA  ASP   233     -19.759 -22.687  -3.570  1.00 10.00      B   
ATOM   4450  CB  ASP   233     -19.304 -22.614  -2.108  1.00 10.00      B   
ATOM   4451  CG  ASP   233     -18.698 -21.271  -1.744  1.00 10.00      B   
ATOM   4452  OD1 ASP   233     -17.514 -21.042  -2.067  1.00 10.00      B   
ATOM   4453  OD2 ASP   233     -19.404 -20.434  -1.151  1.00 10.00      B   
ATOM   4454  C   ASP   233     -18.683 -22.102  -4.478  1.00 10.00      B   
ATOM   4455  O   ASP   233     -17.736 -22.796  -4.863  1.00 10.00      B   
ATOM   4456  N   SER   234     -18.836 -20.835  -4.830  1.00 10.00      B   
ATOM   4457  HN  SER   234     -19.628 -20.340  -4.519  1.00 10.00      B   
ATOM   4458  CA  SER   234     -17.866 -20.158  -5.676  1.00 10.00      B   
ATOM   4459  CB  SER   234     -18.472 -19.894  -7.055  1.00 10.00      B   
ATOM   4460  OG  SER   234     -19.740 -19.264  -6.948  1.00 10.00      B   
ATOM   4461  HG  SER   234     -20.413 -19.920  -6.693  1.00 10.00      B   
ATOM   4462  C   SER   234     -17.409 -18.852  -5.027  1.00 10.00      B   
ATOM   4463  O   SER   234     -16.865 -17.968  -5.692  1.00 10.00      B   
ATOM   4464  N   ILE   235     -17.606 -18.752  -3.716  1.00 10.00      B   
ATOM   4465  HN  ILE   235     -17.978 -19.524  -3.227  1.00 10.00      B   
ATOM   4466  CA  ILE   235     -17.252 -17.549  -2.974  1.00 10.00      B   
ATOM   4467  CB  ILE   235     -18.461 -17.029  -2.160  1.00 10.00      B   
ATOM   4468  CG1 ILE   235     -19.715 -16.903  -3.035  1.00 10.00      B   
ATOM   4469  CG2 ILE   235     -18.134 -15.705  -1.484  1.00 10.00      B   
ATOM   4470  CD1 ILE   235     -19.710 -15.716  -3.972  1.00 10.00      B   
ATOM   4471  C   ILE   235     -16.097 -17.803  -2.007  1.00 10.00      B   
ATOM   4472  O   ILE   235     -15.135 -17.033  -1.956  1.00 10.00      B   
ATOM   4473  N   VAL   236     -16.190 -18.888  -1.254  1.00 10.00      B   
ATOM   4474  HN  VAL   236     -16.957 -19.498  -1.382  1.00 10.00      B   
ATOM   4475  CA  VAL   236     -15.180 -19.230  -0.265  1.00 10.00      B   
ATOM   4476  CB  VAL   236     -15.805 -19.974   0.936  1.00 10.00      B   
ATOM   4477  CG1 VAL   236     -14.784 -20.189   2.042  1.00 10.00      B   
ATOM   4478  CG2 VAL   236     -17.006 -19.210   1.468  1.00 10.00      B   
ATOM   4479  C   VAL   236     -14.065 -20.078  -0.868  1.00 10.00      B   
ATOM   4480  O   VAL   236     -14.311 -21.093  -1.522  1.00 10.00      B   
ATOM   4481  N   ASP   237     -12.834 -19.652  -0.648  1.00 10.00      B   
ATOM   4482  HN  ASP   237     -12.698 -18.833  -0.128  1.00 10.00      B   
ATOM   4483  CA  ASP   237     -11.677 -20.367  -1.155  1.00 10.00      B   
ATOM   4484  CB  ASP   237     -11.088 -19.636  -2.364  1.00 10.00      B   
ATOM   4485  CG  ASP   237     -10.437 -20.574  -3.360  1.00 10.00      B   
ATOM   4486  OD1 ASP   237     -11.159 -21.392  -3.975  1.00 10.00      B   
ATOM   4487  OD2 ASP   237      -9.208 -20.489  -3.546  1.00 10.00      B   
ATOM   4488  C   ASP   237     -10.634 -20.519  -0.052  1.00 10.00      B   
ATOM   4489  O   ASP   237      -9.992 -19.542   0.349  1.00 10.00      B   
ATOM   4490  N   PRO   238     -10.460 -21.742   0.478  1.00 10.00      B   
ATOM   4491  CA  PRO   238     -11.207 -22.927   0.044  1.00 10.00      B   
ATOM   4492  CB  PRO   238     -10.271 -24.062   0.455  1.00 10.00      B   
ATOM   4493  CG  PRO   238      -9.613 -23.561   1.695  1.00 10.00      B   
ATOM   4494  CD  PRO   238      -9.514 -22.062   1.557  1.00 10.00      B   
ATOM   4495  C   PRO   238     -12.546 -23.082   0.768  1.00 10.00      B   
ATOM   4496  O   PRO   238     -12.724 -22.583   1.878  1.00 10.00      B   
ATOM   4497  N   VAL   239     -13.473 -23.806   0.143  1.00 10.00      B   
ATOM   4498  HN  VAL   239     -13.257 -24.203  -0.728  1.00 10.00      B   
ATOM   4499  CA  VAL   239     -14.802 -24.038   0.713  1.00 10.00      B   
ATOM   4500  CB  VAL   239     -15.737 -24.747  -0.293  1.00 10.00      B   
ATOM   4501  CG1 VAL   239     -17.182 -24.685   0.173  1.00 10.00      B   
ATOM   4502  CG2 VAL   239     -15.595 -24.144  -1.681  1.00 10.00      B   
ATOM   4503  C   VAL   239     -14.707 -24.886   1.981  1.00 10.00      B   
ATOM   4504  O   VAL   239     -15.578 -24.838   2.849  1.00 10.00      B   
ATOM   4505  N   ASP   240     -13.620 -25.644   2.094  1.00 10.00      B   
ATOM   4506  HN  ASP   240     -12.956 -25.627   1.374  1.00 10.00      B   
ATOM   4507  CA  ASP   240     -13.391 -26.508   3.253  1.00 10.00      B   
ATOM   4508  CB  ASP   240     -12.096 -27.314   3.097  1.00 10.00      B   
ATOM   4509  CG  ASP   240     -12.258 -28.516   2.185  1.00 10.00      B   
ATOM   4510  OD1 ASP   240     -12.078 -28.366   0.956  1.00 10.00      B   
ATOM   4511  OD2 ASP   240     -12.577 -29.613   2.687  1.00 10.00      B   
ATOM   4512  C   ASP   240     -13.372 -25.716   4.558  1.00 10.00      B   
ATOM   4513  O   ASP   240     -13.539 -26.281   5.640  1.00 10.00      B   
ATOM   4514  N   SER   241     -13.189 -24.402   4.448  1.00 10.00      B   
ATOM   4515  HN  SER   241     -13.072 -24.013   3.556  1.00 10.00      B   
ATOM   4516  CA  SER   241     -13.158 -23.522   5.611  1.00 10.00      B   
ATOM   4517  CB  SER   241     -12.852 -22.082   5.180  1.00 10.00      B   
ATOM   4518  OG  SER   241     -12.378 -21.302   6.267  1.00 10.00      B   
ATOM   4519  HG  SER   241     -11.677 -20.711   5.949  1.00 10.00      B   
ATOM   4520  C   SER   241     -14.486 -23.578   6.373  1.00 10.00      B   
ATOM   4521  O   SER   241     -14.525 -23.375   7.590  1.00 10.00      B   
ATOM   4522  N   GLU   242     -15.567 -23.887   5.658  1.00 10.00      B   
ATOM   4523  HN  GLU   242     -15.473 -24.063   4.693  1.00 10.00      B   
ATOM   4524  CA  GLU   242     -16.891 -23.971   6.265  1.00 10.00      B   
ATOM   4525  CB  GLU   242     -17.979 -23.971   5.188  1.00 10.00      B   
ATOM   4526  CG  GLU   242     -17.843 -22.837   4.183  1.00 10.00      B   
ATOM   4527  CD  GLU   242     -18.955 -22.814   3.154  1.00 10.00      B   
ATOM   4528  OE1 GLU   242     -19.352 -23.900   2.671  1.00 10.00      B   
ATOM   4529  OE2 GLU   242     -19.431 -21.708   2.823  1.00 10.00      B   
ATOM   4530  C   GLU   242     -17.012 -25.204   7.164  1.00 10.00      B   
ATOM   4531  O   GLU   242     -17.944 -25.318   7.959  1.00 10.00      B   
ATOM   4532  N   TRP   243     -16.057 -26.120   7.040  1.00 10.00      B   
ATOM   4533  HN  TRP   243     -15.345 -25.981   6.378  1.00 10.00      B   
ATOM   4534  CA  TRP   243     -16.043 -27.331   7.851  1.00 10.00      B   
ATOM   4535  CB  TRP   243     -16.100 -28.583   6.971  1.00 10.00      B   
ATOM   4536  CG  TRP   243     -17.467 -29.194   6.887  1.00 10.00      B   
ATOM   4537  CD1 TRP   243     -18.649 -28.601   7.217  1.00 10.00      B   
ATOM   4538  CD2 TRP   243     -17.793 -30.520   6.450  1.00 10.00      B   
ATOM   4539  NE1 TRP   243     -19.689 -29.470   7.010  1.00 10.00      B   
ATOM   4540  HE1 TRP   243     -20.638 -29.273   7.171  1.00 10.00      B   
ATOM   4541  CE2 TRP   243     -19.190 -30.656   6.539  1.00 10.00      B   
ATOM   4542  CE3 TRP   243     -17.040 -31.605   5.989  1.00 10.00      B   
ATOM   4543  CZ2 TRP   243     -19.851 -31.830   6.185  1.00 10.00      B   
ATOM   4544  CZ3 TRP   243     -17.698 -32.769   5.639  1.00 10.00      B   
ATOM   4545  CH2 TRP   243     -19.089 -32.873   5.738  1.00 10.00      B   
ATOM   4546  C   TRP   243     -14.810 -27.365   8.746  1.00 10.00      B   
ATOM   4547  O   TRP   243     -14.413 -28.423   9.233  1.00 10.00      B   
ATOM   4548  N   PHE   244     -14.214 -26.187   8.948  1.00 10.00      B   
ATOM   4549  HN  PHE   244     -14.583 -25.396   8.504  1.00 10.00      B   
ATOM   4550  CA  PHE   244     -13.024 -26.028   9.790  1.00 10.00      B   
ATOM   4551  CB  PHE   244     -13.234 -26.591  11.202  1.00 10.00      B   
ATOM   4552  CG  PHE   244     -13.188 -25.550  12.283  1.00 10.00      B   
ATOM   4553  CD1 PHE   244     -12.034 -24.820  12.513  1.00 10.00      B   
ATOM   4554  CD2 PHE   244     -14.301 -25.300  13.071  1.00 10.00      B   
ATOM   4555  CE1 PHE   244     -11.989 -23.860  13.505  1.00 10.00      B   
ATOM   4556  CE2 PHE   244     -14.264 -24.342  14.066  1.00 10.00      B   
ATOM   4557  CZ  PHE   244     -13.107 -23.621  14.283  1.00 10.00      B   
ATOM   4558  C   PHE   244     -11.767 -26.603   9.140  1.00 10.00      B   
ATOM   4559  O   PHE   244     -10.781 -26.887   9.817  1.00 10.00      B   
ATOM   4560  N   GLY   245     -11.805 -26.753   7.825  1.00 10.00      B   
ATOM   4561  HN  GLY   245     -12.616 -26.506   7.335  1.00 10.00      B   
ATOM   4562  CA  GLY   245     -10.663 -27.269   7.102  1.00 10.00      B   
ATOM   4563  C   GLY   245      -9.940 -26.162   6.363  1.00 10.00      B   
ATOM   4564  O   GLY   245     -10.480 -25.068   6.199  1.00 10.00      B   
ATOM   4565  N   PHE   246      -8.729 -26.440   5.910  1.00 10.00      B   
ATOM   4566  HN  PHE   246      -8.357 -27.339   6.053  1.00 10.00      B   
ATOM   4567  CA  PHE   246      -7.939 -25.451   5.193  1.00 10.00      B   
ATOM   4568  CB  PHE   246      -7.340 -24.434   6.175  1.00 10.00      B   
ATOM   4569  CG  PHE   246      -6.991 -23.111   5.554  1.00 10.00      B   
ATOM   4570  CD1 PHE   246      -7.984 -22.254   5.109  1.00 10.00      B   
ATOM   4571  CD2 PHE   246      -5.671 -22.725   5.414  1.00 10.00      B   
ATOM   4572  CE1 PHE   246      -7.664 -21.039   4.536  1.00 10.00      B   
ATOM   4573  CE2 PHE   246      -5.344 -21.512   4.842  1.00 10.00      B   
ATOM   4574  CZ  PHE   246      -6.343 -20.667   4.402  1.00 10.00      B   
ATOM   4575  C   PHE   246      -6.832 -26.145   4.415  1.00 10.00      B   
ATOM   4576  O   PHE   246      -6.706 -27.365   4.468  1.00 10.00      B   
ATOM   4577  N   TYR   247      -6.040 -25.374   3.685  1.00 10.00      B   
ATOM   4578  HN  TYR   247      -6.187 -24.406   3.677  1.00 10.00      B   
ATOM   4579  CA  TYR   247      -4.944 -25.932   2.913  1.00 10.00      B   
ATOM   4580  CB  TYR   247      -4.433 -24.919   1.887  1.00 10.00      B   
ATOM   4581  CG  TYR   247      -5.383 -24.665   0.740  1.00 10.00      B   
ATOM   4582  CD1 TYR   247      -5.750 -25.690  -0.121  1.00 10.00      B   
ATOM   4583  CD2 TYR   247      -5.908 -23.400   0.512  1.00 10.00      B   
ATOM   4584  CE1 TYR   247      -6.613 -25.466  -1.175  1.00 10.00      B   
ATOM   4585  CE2 TYR   247      -6.773 -23.166  -0.542  1.00 10.00      B   
ATOM   4586  CZ  TYR   247      -7.122 -24.203  -1.382  1.00 10.00      B   
ATOM   4587  OH  TYR   247      -7.987 -23.976  -2.432  1.00 10.00      B   
ATOM   4588  HH  TYR   247      -7.870 -23.068  -2.752  1.00 10.00      B   
ATOM   4589  C   TYR   247      -3.810 -26.345   3.840  1.00 10.00      B   
ATOM   4590  O   TYR   247      -3.601 -25.727   4.886  1.00 10.00      B   
ATOM   4591  N   ARG   248      -3.101 -27.400   3.463  1.00 10.00      B   
ATOM   4592  HN  ARG   248      -3.340 -27.862   2.630  1.00 10.00      B   
ATOM   4593  CA  ARG   248      -1.980 -27.893   4.251  1.00 10.00      B   
ATOM   4594  CB  ARG   248      -1.371 -29.143   3.599  1.00 10.00      B   
ATOM   4595  CG  ARG   248      -0.014 -29.548   4.158  1.00 10.00      B   
ATOM   4596  CD  ARG   248       0.242 -31.041   4.014  1.00 10.00      B   
ATOM   4597  NE  ARG   248       0.175 -31.497   2.625  1.00 10.00      B   
ATOM   4598  HE  ARG   248      -0.668 -31.934   2.335  1.00 10.00      B   
ATOM   4599  CZ  ARG   248       1.169 -31.373   1.743  1.00 10.00      B   
ATOM   4600  NH1 ARG   248       2.316 -30.806   2.100  1.00 10.00      B   
ATOM   4601 HH11 ARG   248       3.092 -30.706   1.405  1.00 10.00      B   
ATOM   4602 HH12 ARG   248       2.449 -30.457   3.072  1.00 10.00      B   
ATOM   4603  NH2 ARG   248       1.020 -31.839   0.508  1.00 10.00      B   
ATOM   4604 HH21 ARG   248       0.121 -32.306   0.223  1.00 10.00      B   
ATOM   4605 HH22 ARG   248       1.794 -31.743  -0.188  1.00 10.00      B   
ATOM   4606  C   ARG   248      -0.929 -26.800   4.424  1.00 10.00      B   
ATOM   4607  O   ARG   248      -0.555 -26.133   3.456  1.00 10.00      B   
ATOM   4608  N   SER   249      -0.473 -26.621   5.662  1.00 10.00      B   
ATOM   4609  HN  SER   249      -0.817 -27.197   6.380  1.00 10.00      B   
ATOM   4610  CA  SER   249       0.523 -25.609   5.995  1.00 10.00      B   
ATOM   4611  CB  SER   249       0.890 -25.710   7.480  1.00 10.00      B   
ATOM   4612  OG  SER   249       1.500 -24.518   7.945  1.00 10.00      B   
ATOM   4613  HG  SER   249       0.823 -23.817   8.012  1.00 10.00      B   
ATOM   4614  C   SER   249       1.773 -25.756   5.131  1.00 10.00      B   
ATOM   4615  O   SER   249       2.382 -26.831   5.078  1.00 10.00      B   
ATOM   4616  N   GLY   250       2.142 -24.677   4.451  1.00 10.00      B   
ATOM   4617  HN  GLY   250       1.612 -23.851   4.532  1.00 10.00      B   
ATOM   4618  CA  GLY   250       3.312 -24.696   3.597  1.00 10.00      B   
ATOM   4619  C   GLY   250       2.961 -24.591   2.127  1.00 10.00      B   
ATOM   4620  O   GLY   250       3.843 -24.447   1.284  1.00 10.00      B   
ATOM   4621  N   GLN   251       1.672 -24.655   1.817  1.00 10.00      B   
ATOM   4622  HN  GLN   251       1.007 -24.749   2.533  1.00 10.00      B   
ATOM   4623  CA  GLN   251       1.216 -24.576   0.437  1.00 10.00      B   
ATOM   4624  CB  GLN   251       1.460 -25.906  -0.282  1.00 10.00      B   
ATOM   4625  CG  GLN   251       1.000 -27.142   0.476  1.00 10.00      B   
ATOM   4626  CD  GLN   251      -0.408 -27.551   0.109  1.00 10.00      B   
ATOM   4627  OE1 GLN   251      -0.621 -28.262  -0.870  1.00 10.00      B   
ATOM   4628  NE2 GLN   251      -1.379 -27.107   0.888  1.00 10.00      B   
ATOM   4629 HE21 GLN   251      -1.133 -26.538   1.657  1.00 10.00      B   
ATOM   4630 HE22 GLN   251      -2.302 -27.363   0.674  1.00 10.00      B   
ATOM   4631  C   GLN   251      -0.255 -24.180   0.372  1.00 10.00      B   
ATOM   4632  O   GLN   251      -0.899 -24.020   1.408  1.00 10.00      B   
ATOM   4633  N   ALA   252      -0.787 -24.030  -0.837  1.00 10.00      B   
ATOM   4634  HN  ALA   252      -0.226 -24.184  -1.639  1.00 10.00      B   
ATOM   4635  CA  ALA   252      -2.181 -23.639  -1.011  1.00 10.00      B   
ATOM   4636  CB  ALA   252      -2.268 -22.158  -1.349  1.00 10.00      B   
ATOM   4637  C   ALA   252      -2.878 -24.468  -2.087  1.00 10.00      B   
ATOM   4638  O   ALA   252      -3.823 -23.999  -2.725  1.00 10.00      B   
ATOM   4639  N   LYS   253      -2.426 -25.697  -2.285  1.00 10.00      B   
ATOM   4640  HN  LYS   253      -1.669 -26.021  -1.753  1.00 10.00      B   
ATOM   4641  CA  LYS   253      -3.028 -26.567  -3.289  1.00 10.00      B   
ATOM   4642  CB  LYS   253      -1.959 -27.140  -4.222  1.00 10.00      B   
ATOM   4643  CG  LYS   253      -2.520 -27.857  -5.438  1.00 10.00      B   
ATOM   4644  CD  LYS   253      -1.967 -29.267  -5.550  1.00 10.00      B   
ATOM   4645  CE  LYS   253      -2.400 -29.924  -6.848  1.00 10.00      B   
ATOM   4646  NZ  LYS   253      -1.824 -31.287  -7.012  1.00 10.00      B   
ATOM   4647  HZ1 LYS   253      -2.156 -31.708  -7.902  1.00 10.00      B   
ATOM   4648  HZ2 LYS   253      -2.117 -31.898  -6.225  1.00 10.00      B   
ATOM   4649  HZ3 LYS   253      -0.785 -31.240  -7.031  1.00 10.00      B   
ATOM   4650  C   LYS   253      -3.826 -27.697  -2.640  1.00 10.00      B   
ATOM   4651  O   LYS   253      -5.010 -27.881  -2.925  1.00 10.00      B   
ATOM   4652  N   GLU   254      -3.167 -28.448  -1.771  1.00 10.00      B   
ATOM   4653  HN  GLU   254      -2.222 -28.248  -1.587  1.00 10.00      B   
ATOM   4654  CA  GLU   254      -3.794 -29.561  -1.079  1.00 10.00      B   
ATOM   4655  CB  GLU   254      -2.725 -30.569  -0.659  1.00 10.00      B   
ATOM   4656  CG  GLU   254      -3.248 -31.796   0.062  1.00 10.00      B   
ATOM   4657  CD  GLU   254      -2.122 -32.649   0.595  1.00 10.00      B   
ATOM   4658  OE1 GLU   254      -1.286 -33.106  -0.213  1.00 10.00      B   
ATOM   4659  OE2 GLU   254      -2.049 -32.848   1.824  1.00 10.00      B   
ATOM   4660  C   GLU   254      -4.561 -29.072   0.142  1.00 10.00      B   
ATOM   4661  O   GLU   254      -4.036 -28.299   0.950  1.00 10.00      B   
ATOM   4662  N   THR   255      -5.795 -29.529   0.270  1.00 10.00      B   
ATOM   4663  HN  THR   255      -6.145 -30.147  -0.405  1.00 10.00      B   
ATOM   4664  CA  THR   255      -6.651 -29.145   1.383  1.00 10.00      B   
ATOM   4665  CB  THR   255      -8.065 -28.803   0.874  1.00 10.00      B   
ATOM   4666  OG1 THR   255      -7.991 -28.423  -0.509  1.00 10.00      B   
ATOM   4667  HG1 THR   255      -7.993 -29.213  -1.060  1.00 10.00      B   
ATOM   4668  CG2 THR   255      -8.654 -27.649   1.668  1.00 10.00      B   
ATOM   4669  C   THR   255      -6.745 -30.280   2.404  1.00 10.00      B   
ATOM   4670  O   THR   255      -6.798 -31.454   2.034  1.00 10.00      B   
ATOM   4671  N   ILE   256      -6.757 -29.929   3.683  1.00 10.00      B   
ATOM   4672  HN  ILE   256      -6.718 -28.974   3.921  1.00 10.00      B   
ATOM   4673  CA  ILE   256      -6.844 -30.915   4.751  1.00 10.00      B   
ATOM   4674  CB  ILE   256      -5.539 -30.990   5.577  1.00 10.00      B   
ATOM   4675  CG1 ILE   256      -5.130 -29.602   6.079  1.00 10.00      B   
ATOM   4676  CG2 ILE   256      -4.422 -31.619   4.757  1.00 10.00      B   
ATOM   4677  CD1 ILE   256      -3.969 -29.614   7.049  1.00 10.00      B   
ATOM   4678  C   ILE   256      -8.015 -30.602   5.680  1.00 10.00      B   
ATOM   4679  O   ILE   256      -8.308 -29.435   5.951  1.00 10.00      B   
ATOM   4680  N   PRO   257      -8.709 -31.643   6.166  1.00 10.00      B   
ATOM   4681  CA  PRO   257      -9.852 -31.478   7.068  1.00 10.00      B   
ATOM   4682  CB  PRO   257     -10.499 -32.862   7.063  1.00 10.00      B   
ATOM   4683  CG  PRO   257      -9.368 -33.792   6.801  1.00 10.00      B   
ATOM   4684  CD  PRO   257      -8.441 -33.061   5.867  1.00 10.00      B   
ATOM   4685  C   PRO   257      -9.416 -31.115   8.483  1.00 10.00      B   
ATOM   4686  O   PRO   257      -8.221 -31.097   8.791  1.00 10.00      B   
ATOM   4687  N   LEU   258     -10.394 -30.853   9.341  1.00 10.00      B   
ATOM   4688  HN  LEU   258     -11.322 -30.907   9.030  1.00 10.00      B   
ATOM   4689  CA  LEU   258     -10.137 -30.484  10.728  1.00 10.00      B   
ATOM   4690  CB  LEU   258     -11.455 -30.306  11.488  1.00 10.00      B   
ATOM   4691  CG  LEU   258     -11.337 -29.903  12.962  1.00 10.00      B   
ATOM   4692  CD1 LEU   258     -10.726 -28.516  13.099  1.00 10.00      B   
ATOM   4693  CD2 LEU   258     -12.694 -29.970  13.647  1.00 10.00      B   
ATOM   4694  C   LEU   258      -9.260 -31.517  11.431  1.00 10.00      B   
ATOM   4695  O   LEU   258      -8.332 -31.163  12.155  1.00 10.00      B   
ATOM   4696  N   GLN   259      -9.539 -32.793  11.185  1.00 10.00      B   
ATOM   4697  HN  GLN   259     -10.284 -33.006  10.584  1.00 10.00      B   
ATOM   4698  CA  GLN   259      -8.786 -33.890  11.795  1.00 10.00      B   
ATOM   4699  CB  GLN   259      -9.422 -35.242  11.451  1.00 10.00      B   
ATOM   4700  CG  GLN   259     -10.521 -35.691  12.406  1.00 10.00      B   
ATOM   4701  CD  GLN   259     -11.758 -34.813  12.346  1.00 10.00      B   
ATOM   4702  OE1 GLN   259     -12.037 -34.181  11.327  1.00 10.00      B   
ATOM   4703  NE2 GLN   259     -12.513 -34.774  13.435  1.00 10.00      B   
ATOM   4704 HE21 GLN   259     -12.237 -35.307  14.213  1.00 10.00      B   
ATOM   4705 HE22 GLN   259     -13.324 -34.222  13.416  1.00 10.00      B   
ATOM   4706  C   GLN   259      -7.309 -33.892  11.393  1.00 10.00      B   
ATOM   4707  O   GLN   259      -6.502 -34.612  11.982  1.00 10.00      B   
ATOM   4708  N   GLU   260      -6.951 -33.097  10.392  1.00 10.00      B   
ATOM   4709  HN  GLU   260      -7.628 -32.540   9.951  1.00 10.00      B   
ATOM   4710  CA  GLU   260      -5.570 -33.033   9.935  1.00 10.00      B   
ATOM   4711  CB  GLU   260      -5.482 -33.293   8.429  1.00 10.00      B   
ATOM   4712  CG  GLU   260      -5.880 -34.705   8.022  1.00 10.00      B   
ATOM   4713  CD  GLU   260      -4.770 -35.447   7.303  1.00 10.00      B   
ATOM   4714  OE1 GLU   260      -3.619 -35.421   7.790  1.00 10.00      B   
ATOM   4715  OE2 GLU   260      -5.045 -36.065   6.248  1.00 10.00      B   
ATOM   4716  C   GLU   260      -4.919 -31.699  10.292  1.00 10.00      B   
ATOM   4717  O   GLU   260      -3.755 -31.461   9.968  1.00 10.00      B   
ATOM   4718  N   THR   261      -5.663 -30.834  10.972  1.00 10.00      B   
ATOM   4719  HN  THR   261      -6.579 -31.078  11.224  1.00 10.00      B   
ATOM   4720  CA  THR   261      -5.136 -29.533  11.363  1.00 10.00      B   
ATOM   4721  CB  THR   261      -6.235 -28.447  11.407  1.00 10.00      B   
ATOM   4722  OG1 THR   261      -7.199 -28.763  12.422  1.00 10.00      B   
ATOM   4723  HG1 THR   261      -7.546 -29.653  12.272  1.00 10.00      B   
ATOM   4724  CG2 THR   261      -6.932 -28.325  10.058  1.00 10.00      B   
ATOM   4725  C   THR   261      -4.456 -29.619  12.725  1.00 10.00      B   
ATOM   4726  O   THR   261      -4.853 -30.422  13.573  1.00 10.00      B   
ATOM   4727  N   SER   262      -3.438 -28.791  12.931  1.00 10.00      B   
ATOM   4728  HN  SER   262      -3.170 -28.173  12.215  1.00 10.00      B   
ATOM   4729  CA  SER   262      -2.705 -28.771  14.188  1.00 10.00      B   
ATOM   4730  CB  SER   262      -1.470 -27.884  14.054  1.00 10.00      B   
ATOM   4731  OG  SER   262      -1.756 -26.743  13.260  1.00 10.00      B   
ATOM   4732  HG  SER   262      -0.996 -26.548  12.697  1.00 10.00      B   
ATOM   4733  C   SER   262      -3.590 -28.280  15.330  1.00 10.00      B   
ATOM   4734  O   SER   262      -3.383 -28.637  16.488  1.00 10.00      B   
ATOM   4735  N   LEU   263      -4.584 -27.468  14.986  1.00 10.00      B   
ATOM   4736  HN  LEU   263      -4.691 -27.224  14.042  1.00 10.00      B   
ATOM   4737  CA  LEU   263      -5.513 -26.927  15.968  1.00 10.00      B   
ATOM   4738  CB  LEU   263      -6.471 -25.940  15.291  1.00 10.00      B   
ATOM   4739  CG  LEU   263      -7.531 -25.283  16.180  1.00 10.00      B   
ATOM   4740  CD1 LEU   263      -6.888 -24.380  17.221  1.00 10.00      B   
ATOM   4741  CD2 LEU   263      -8.529 -24.506  15.333  1.00 10.00      B   
ATOM   4742  C   LEU   263      -6.300 -28.051  16.639  1.00 10.00      B   
ATOM   4743  O   LEU   263      -6.623 -27.979  17.826  1.00 10.00      B   
ATOM   4744  N   TYR   264      -6.587 -29.096  15.873  1.00 10.00      B   
ATOM   4745  HN  TYR   264      -6.283 -29.101  14.940  1.00 10.00      B   
ATOM   4746  CA  TYR   264      -7.339 -30.237  16.380  1.00 10.00      B   
ATOM   4747  CB  TYR   264      -8.096 -30.923  15.235  1.00 10.00      B   
ATOM   4748  CG  TYR   264      -8.909 -32.133  15.648  1.00 10.00      B   
ATOM   4749  CD1 TYR   264     -10.126 -31.991  16.305  1.00 10.00      B   
ATOM   4750  CD2 TYR   264      -8.459 -33.419  15.379  1.00 10.00      B   
ATOM   4751  CE1 TYR   264     -10.867 -33.095  16.684  1.00 10.00      B   
ATOM   4752  CE2 TYR   264      -9.194 -34.528  15.753  1.00 10.00      B   
ATOM   4753  CZ  TYR   264     -10.397 -34.361  16.407  1.00 10.00      B   
ATOM   4754  OH  TYR   264     -11.129 -35.469  16.787  1.00 10.00      B   
ATOM   4755  HH  TYR   264     -12.024 -35.192  17.067  1.00 10.00      B   
ATOM   4756  C   TYR   264      -6.430 -31.234  17.087  1.00 10.00      B   
ATOM   4757  O   TYR   264      -6.733 -31.684  18.192  1.00 10.00      B   
ATOM   4758  N   THR   265      -5.310 -31.568  16.456  1.00 10.00      B   
ATOM   4759  HN  THR   265      -5.106 -31.160  15.584  1.00 10.00      B   
ATOM   4760  CA  THR   265      -4.374 -32.528  17.022  1.00 10.00      B   
ATOM   4761  CB  THR   265      -3.269 -32.895  16.020  1.00 10.00      B   
ATOM   4762  OG1 THR   265      -2.860 -31.717  15.309  1.00 10.00      B   
ATOM   4763  HG1 THR   265      -1.987 -31.860  14.927  1.00 10.00      B   
ATOM   4764  CG2 THR   265      -3.791 -33.920  15.027  1.00 10.00      B   
ATOM   4765  C   THR   265      -3.763 -32.035  18.329  1.00 10.00      B   
ATOM   4766  O   THR   265      -3.627 -32.797  19.287  1.00 10.00      B   
ATOM   4767  N   GLN   266      -3.403 -30.760  18.372  1.00 10.00      B   
ATOM   4768  HN  GLN   266      -3.527 -30.196  17.575  1.00 10.00      B   
ATOM   4769  CA  GLN   266      -2.823 -30.180  19.574  1.00 10.00      B   
ATOM   4770  CB  GLN   266      -1.966 -28.960  19.235  1.00 10.00      B   
ATOM   4771  CG  GLN   266      -0.700 -29.278  18.456  1.00 10.00      B   
ATOM   4772  CD  GLN   266       0.028 -28.030  17.998  1.00 10.00      B   
ATOM   4773  OE1 GLN   266      -0.589 -27.001  17.718  1.00 10.00      B   
ATOM   4774  NE2 GLN   266       1.343 -28.109  17.914  1.00 10.00      B   
ATOM   4775 HE21 GLN   266       1.774 -28.960  18.148  1.00 10.00      B   
ATOM   4776 HE22 GLN   266       1.837 -27.315  17.626  1.00 10.00      B   
ATOM   4777  C   GLN   266      -3.920 -29.787  20.555  1.00 10.00      B   
ATOM   4778  O   GLN   266      -3.684 -29.725  21.762  1.00 10.00      B   
ATOM   4779  N   ASP   267      -5.114 -29.536  20.016  1.00 10.00      B   
ATOM   4780  HN  ASP   267      -5.214 -29.620  19.044  1.00 10.00      B   
ATOM   4781  CA  ASP   267      -6.284 -29.141  20.805  1.00 10.00      B   
ATOM   4782  CB  ASP   267      -6.759 -30.250  21.745  1.00 10.00      B   
ATOM   4783  CG  ASP   267      -8.086 -29.906  22.387  1.00 10.00      B   
ATOM   4784  OD1 ASP   267      -9.003 -29.468  21.657  1.00 10.00      B   
ATOM   4785  OD2 ASP   267      -8.220 -30.079  23.620  1.00 10.00      B   
ATOM   4786  C   ASP   267      -6.060 -27.841  21.569  1.00 10.00      B   
ATOM   4787  O   ASP   267      -5.504 -27.833  22.669  1.00 10.00      B   
ATOM   4788  N   ARG   268      -6.496 -26.740  20.979  1.00 10.00      B   
ATOM   4789  HN  ARG   268      -6.932 -26.809  20.101  1.00 10.00      B   
ATOM   4790  CA  ARG   268      -6.336 -25.431  21.602  1.00 10.00      B   
ATOM   4791  CB  ARG   268      -5.509 -24.510  20.703  1.00 10.00      B   
ATOM   4792  CG  ARG   268      -4.298 -25.161  20.050  1.00 10.00      B   
ATOM   4793  CD  ARG   268      -3.557 -24.160  19.178  1.00 10.00      B   
ATOM   4794  NE  ARG   268      -2.666 -24.799  18.211  1.00 10.00      B   
ATOM   4795  HE  ARG   268      -2.129 -25.564  18.525  1.00 10.00      B   
ATOM   4796  CZ  ARG   268      -2.533 -24.394  16.945  1.00 10.00      B   
ATOM   4797  NH1 ARG   268      -3.228 -23.352  16.501  1.00 10.00      B   
ATOM   4798 HH11 ARG   268      -3.882 -22.849  17.135  1.00 10.00      B   
ATOM   4799 HH12 ARG   268      -3.121 -23.026  15.504  1.00 10.00      B   
ATOM   4800  NH2 ARG   268      -1.694 -25.024  16.131  1.00 10.00      B   
ATOM   4801 HH21 ARG   268      -1.582 -24.713  15.139  1.00 10.00      B   
ATOM   4802 HH22 ARG   268      -1.138 -25.839  16.483  1.00 10.00      B   
ATOM   4803  C   ARG   268      -7.686 -24.777  21.894  1.00 10.00      B   
ATOM   4804  O   ARG   268      -7.760 -23.783  22.616  1.00 10.00      B   
ATOM   4805  N   LEU   269      -8.752 -25.333  21.330  1.00 10.00      B   
ATOM   4806  HN  LEU   269      -8.639 -26.130  20.771  1.00 10.00      B   
ATOM   4807  CA  LEU   269     -10.088 -24.777  21.523  1.00 10.00      B   
ATOM   4808  CB  LEU   269     -10.638 -24.248  20.195  1.00 10.00      B   
ATOM   4809  CG  LEU   269     -10.000 -22.966  19.655  1.00 10.00      B   
ATOM   4810  CD1 LEU   269     -10.424 -22.731  18.214  1.00 10.00      B   
ATOM   4811  CD2 LEU   269     -10.380 -21.775  20.522  1.00 10.00      B   
ATOM   4812  C   LEU   269     -11.056 -25.795  22.117  1.00 10.00      B   
ATOM   4813  O   LEU   269     -12.220 -25.483  22.368  1.00 10.00      B   
ATOM   4814  N   GLY   270     -10.577 -27.008  22.347  1.00 10.00      B   
ATOM   4815  HN  GLY   270      -9.641 -27.209  22.140  1.00 10.00      B   
ATOM   4816  CA  GLY   270     -11.431 -28.039  22.904  1.00 10.00      B   
ATOM   4817  C   GLY   270     -12.238 -28.724  21.829  1.00 10.00      B   
ATOM   4818  O   GLY   270     -13.220 -29.408  22.110  1.00 10.00      B   
ATOM   4819  N   LEU   271     -11.812 -28.541  20.587  1.00 10.00      B   
ATOM   4820  HN  LEU   271     -11.015 -27.993  20.435  1.00 10.00      B   
ATOM   4821  CA  LEU   271     -12.492 -29.137  19.450  1.00 10.00      B   
ATOM   4822  CB  LEU   271     -12.182 -28.380  18.157  1.00 10.00      B   
ATOM   4823  CG  LEU   271     -12.696 -26.938  18.087  1.00 10.00      B   
ATOM   4824  CD1 LEU   271     -12.299 -26.283  16.773  1.00 10.00      B   
ATOM   4825  CD2 LEU   271     -14.206 -26.892  18.274  1.00 10.00      B   
ATOM   4826  C   LEU   271     -12.160 -30.618  19.316  1.00 10.00      B   
ATOM   4827  O   LEU   271     -12.823 -31.345  18.579  1.00 10.00      B   
ATOM   4828  N   LYS   272     -11.136 -31.070  20.035  1.00 10.00      B   
ATOM   4829  HN  LYS   272     -10.624 -30.446  20.600  1.00 10.00      B   
ATOM   4830  CA  LYS   272     -10.759 -32.478  20.000  1.00 10.00      B   
ATOM   4831  CB  LYS   272      -9.340 -32.688  20.528  1.00 10.00      B   
ATOM   4832  CG  LYS   272      -8.801 -34.086  20.275  1.00 10.00      B   
ATOM   4833  CD  LYS   272      -7.596 -34.392  21.144  1.00 10.00      B   
ATOM   4834  CE  LYS   272      -6.340 -33.727  20.612  1.00 10.00      B   
ATOM   4835  NZ  LYS   272      -5.129 -34.186  21.337  1.00 10.00      B   
ATOM   4836  HZ1 LYS   272      -5.077 -35.225  21.324  1.00 10.00      B   
ATOM   4837  HZ2 LYS   272      -5.157 -33.864  22.326  1.00 10.00      B   
ATOM   4838  HZ3 LYS   272      -4.272 -33.803  20.885  1.00 10.00      B   
ATOM   4839  C   LYS   272     -11.754 -33.286  20.824  1.00 10.00      B   
ATOM   4840  O   LYS   272     -11.788 -34.516  20.771  1.00 10.00      B   
ATOM   4841  N   GLU   273     -12.577 -32.566  21.576  1.00 10.00      B   
ATOM   4842  HN  GLU   273     -12.500 -31.588  21.559  1.00 10.00      B   
ATOM   4843  CA  GLU   273     -13.598 -33.172  22.415  1.00 10.00      B   
ATOM   4844  CB  GLU   273     -13.902 -32.254  23.600  1.00 10.00      B   
ATOM   4845  CG  GLU   273     -12.683 -31.938  24.453  1.00 10.00      B   
ATOM   4846  CD  GLU   273     -12.846 -30.680  25.279  1.00 10.00      B   
ATOM   4847  OE1 GLU   273     -13.999 -30.273  25.540  1.00 10.00      B   
ATOM   4848  OE2 GLU   273     -11.819 -30.096  25.684  1.00 10.00      B   
ATOM   4849  C   GLU   273     -14.858 -33.415  21.590  1.00 10.00      B   
ATOM   4850  O   GLU   273     -15.938 -33.662  22.130  1.00 10.00      B   
ATOM   4851  N   ASP   275     -14.690 -33.365  20.266  1.00 10.00      B   
ATOM   4852  HN  ASP   275     -13.792 -33.177  19.914  1.00 10.00      B   
ATOM   4853  CA  ASP   275     -15.782 -33.569  19.316  1.00 10.00      B   
ATOM   4854  CB  ASP   275     -15.281 -33.416  17.875  1.00 10.00      B   
ATOM   4855  CG  ASP   275     -14.741 -34.705  17.284  1.00 10.00      B   
ATOM   4856  OD1 ASP   275     -15.436 -35.315  16.445  1.00 10.00      B   
ATOM   4857  OD2 ASP   275     -13.621 -35.115  17.657  1.00 10.00      B   
ATOM   4858  C   ASP   275     -16.426 -34.936  19.493  1.00 10.00      B   
ATOM   4859  O   ASP   275     -17.576 -35.150  19.105  1.00 10.00      B   
ATOM   4860  N   ASN   276     -15.679 -35.849  20.103  1.00 10.00      B   
ATOM   4861  HN  ASN   276     -14.777 -35.599  20.397  1.00 10.00      B   
ATOM   4862  CA  ASN   276     -16.150 -37.204  20.350  1.00 10.00      B   
ATOM   4863  CB  ASN   276     -15.035 -38.061  20.954  1.00 10.00      B   
ATOM   4864  CG  ASN   276     -14.038 -38.596  19.935  1.00 10.00      B   
ATOM   4865  OD1 ASN   276     -13.526 -39.704  20.086  1.00 10.00      B   
ATOM   4866  ND2 ASN   276     -13.734 -37.813  18.905  1.00 10.00      B   
ATOM   4867 HD21 ASN   276     -14.162 -36.930  18.845  1.00 10.00      B   
ATOM   4868 HD22 ASN   276     -13.088 -38.145  18.244  1.00 10.00      B   
ATOM   4869  C   ASN   276     -17.367 -37.204  21.272  1.00 10.00      B   
ATOM   4870  O   ASN   276     -18.086 -38.201  21.368  1.00 10.00      B   
ATOM   4871  N   ALA   277     -17.596 -36.082  21.952  1.00 10.00      B   
ATOM   4872  HN  ALA   277     -16.982 -35.319  21.839  1.00 10.00      B   
ATOM   4873  CA  ALA   277     -18.733 -35.951  22.855  1.00 10.00      B   
ATOM   4874  CB  ALA   277     -18.553 -34.751  23.770  1.00 10.00      B   
ATOM   4875  C   ALA   277     -20.031 -35.830  22.062  1.00 10.00      B   
ATOM   4876  O   ALA   277     -21.084 -36.296  22.496  1.00 10.00      B   
ATOM   4877  N   GLY   278     -19.946 -35.215  20.892  1.00 10.00      B   
ATOM   4878  HN  GLY   278     -19.075 -34.882  20.584  1.00 10.00      B   
ATOM   4879  CA  GLY   278     -21.118 -35.056  20.056  1.00 10.00      B   
ATOM   4880  C   GLY   278     -21.663 -33.640  20.040  1.00 10.00      B   
ATOM   4881  O   GLY   278     -22.880 -33.440  20.049  1.00 10.00      B   
ATOM   4882  N   GLN   279     -20.776 -32.651  20.035  1.00 10.00      B   
ATOM   4883  HN  GLN   279     -19.816 -32.859  20.070  1.00 10.00      B   
ATOM   4884  CA  GLN   279     -21.202 -31.257  19.992  1.00 10.00      B   
ATOM   4885  CB  GLN   279     -20.427 -30.410  21.001  1.00 10.00      B   
ATOM   4886  CG  GLN   279     -20.692 -30.763  22.452  1.00 10.00      B   
ATOM   4887  CD  GLN   279     -19.516 -30.434  23.344  1.00 10.00      B   
ATOM   4888  OE1 GLN   279     -18.656 -31.280  23.584  1.00 10.00      B   
ATOM   4889  NE2 GLN   279     -19.459 -29.201  23.827  1.00 10.00      B   
ATOM   4890 HE21 GLN   279     -20.175 -28.571  23.585  1.00 10.00      B   
ATOM   4891 HE22 GLN   279     -18.697 -28.964  24.398  1.00 10.00      B   
ATOM   4892  C   GLN   279     -21.012 -30.690  18.590  1.00 10.00      B   
ATOM   4893  O   GLN   279     -21.830 -29.909  18.105  1.00 10.00      B   
ATOM   4894  N   LEU   280     -19.927 -31.091  17.942  1.00 10.00      B   
ATOM   4895  HN  LEU   280     -19.312 -31.711  18.381  1.00 10.00      B   
ATOM   4896  CA  LEU   280     -19.626 -30.629  16.594  1.00 10.00      B   
ATOM   4897  CB  LEU   280     -18.140 -30.816  16.266  1.00 10.00      B   
ATOM   4898  CG  LEU   280     -17.169 -29.861  16.965  1.00 10.00      B   
ATOM   4899  CD1 LEU   280     -15.733 -30.170  16.572  1.00 10.00      B   
ATOM   4900  CD2 LEU   280     -17.511 -28.417  16.640  1.00 10.00      B   
ATOM   4901  C   LEU   280     -20.491 -31.338  15.557  1.00 10.00      B   
ATOM   4902  O   LEU   280     -20.400 -32.553  15.377  1.00 10.00      B   
ATOM   4903  N   VAL   281     -21.341 -30.571  14.892  1.00 10.00      B   
ATOM   4904  HN  VAL   281     -21.376 -29.608  15.096  1.00 10.00      B   
ATOM   4905  CA  VAL   281     -22.221 -31.106  13.865  1.00 10.00      B   
ATOM   4906  CB  VAL   281     -23.677 -30.632  14.059  1.00 10.00      B   
ATOM   4907  CG1 VAL   281     -24.599 -31.304  13.054  1.00 10.00      B   
ATOM   4908  CG2 VAL   281     -24.144 -30.905  15.479  1.00 10.00      B   
ATOM   4909  C   VAL   281     -21.732 -30.669  12.489  1.00 10.00      B   
ATOM   4910  O   VAL   281     -21.697 -29.475  12.189  1.00 10.00      B   
ATOM   4911  N   PHE   282     -21.344 -31.630  11.665  1.00 10.00      B   
ATOM   4912  HN  PHE   282     -21.397 -32.567  11.959  1.00 10.00      B   
ATOM   4913  CA  PHE   282     -20.849 -31.331  10.328  1.00 10.00      B   
ATOM   4914  CB  PHE   282     -19.519 -32.046  10.069  1.00 10.00      B   
ATOM   4915  CG  PHE   282     -18.403 -31.579  10.961  1.00 10.00      B   
ATOM   4916  CD1 PHE   282     -18.028 -32.318  12.071  1.00 10.00      B   
ATOM   4917  CD2 PHE   282     -17.734 -30.396  10.692  1.00 10.00      B   
ATOM   4918  CE1 PHE   282     -17.006 -31.887  12.896  1.00 10.00      B   
ATOM   4919  CE2 PHE   282     -16.710 -29.959  11.512  1.00 10.00      B   
ATOM   4920  CZ  PHE   282     -16.346 -30.706  12.617  1.00 10.00      B   
ATOM   4921  C   PHE   282     -21.876 -31.702   9.266  1.00 10.00      B   
ATOM   4922  O   PHE   282     -22.097 -32.883   8.981  1.00 10.00      B   
ATOM   4923  N   LEU   283     -22.516 -30.690   8.700  1.00 10.00      B   
ATOM   4924  HN  LEU   283     -22.305 -29.772   8.987  1.00 10.00      B   
ATOM   4925  CA  LEU   283     -23.522 -30.893   7.667  1.00 10.00      B   
ATOM   4926  CB  LEU   283     -24.876 -30.347   8.130  1.00 10.00      B   
ATOM   4927  CG  LEU   283     -25.498 -31.020   9.355  1.00 10.00      B   
ATOM   4928  CD1 LEU   283     -26.713 -30.242   9.836  1.00 10.00      B   
ATOM   4929  CD2 LEU   283     -25.873 -32.462   9.046  1.00 10.00      B   
ATOM   4930  C   LEU   283     -23.101 -30.199   6.378  1.00 10.00      B   
ATOM   4931  O   LEU   283     -22.456 -29.151   6.414  1.00 10.00      B   
ATOM   4932  N   ALA   284     -23.457 -30.789   5.248  1.00 10.00      B   
ATOM   4933  HN  ALA   284     -23.968 -31.629   5.286  1.00 10.00      B   
ATOM   4934  CA  ALA   284     -23.120 -30.225   3.948  1.00 10.00      B   
ATOM   4935  CB  ALA   284     -21.877 -30.895   3.381  1.00 10.00      B   
ATOM   4936  C   ALA   284     -24.292 -30.384   2.988  1.00 10.00      B   
ATOM   4937  O   ALA   284     -25.049 -31.352   3.082  1.00 10.00      B   
ATOM   4938  N   THR   285     -24.449 -29.434   2.080  1.00 10.00      B   
ATOM   4939  HN  THR   285     -23.814 -28.681   2.052  1.00 10.00      B   
ATOM   4940  CA  THR   285     -25.534 -29.482   1.116  1.00 10.00      B   
ATOM   4941  CB  THR   285     -26.760 -28.667   1.594  1.00 10.00      B   
ATOM   4942  OG1 THR   285     -27.937 -29.102   0.900  1.00 10.00      B   
ATOM   4943  HG1 THR   285     -28.306 -29.870   1.356  1.00 10.00      B   
ATOM   4944  CG2 THR   285     -26.556 -27.174   1.376  1.00 10.00      B   
ATOM   4945  C   THR   285     -25.065 -28.988  -0.251  1.00 10.00      B   
ATOM   4946  O   THR   285     -24.000 -28.377  -0.369  1.00 10.00      B   
ATOM   4947  N   GLU   286     -25.859 -29.259  -1.279  1.00 10.00      B   
ATOM   4948  HN  GLU   286     -26.705 -29.727  -1.117  1.00 10.00      B   
ATOM   4949  CA  GLU   286     -25.524 -28.848  -2.633  1.00 10.00      B   
ATOM   4950  CB  GLU   286     -26.116 -29.815  -3.661  1.00 10.00      B   
ATOM   4951  CG  GLU   286     -25.728 -31.266  -3.434  1.00 10.00      B   
ATOM   4952  CD  GLU   286     -25.949 -32.129  -4.656  1.00 10.00      B   
ATOM   4953  OE1 GLU   286     -26.896 -31.853  -5.423  1.00 10.00      B   
ATOM   4954  OE2 GLU   286     -25.182 -33.096  -4.852  1.00 10.00      B   
ATOM   4955  C   GLU   286     -26.005 -27.429  -2.899  1.00 10.00      B   
ATOM   4956  O   GLU   286     -26.949 -26.955  -2.267  1.00 10.00      B   
ATOM   4957  N   GLY   287     -25.354 -26.764  -3.842  1.00 10.00      B   
ATOM   4958  HN  GLY   287     -24.620 -27.200  -4.320  1.00 10.00      B   
ATOM   4959  CA  GLY   287     -25.714 -25.402  -4.176  1.00 10.00      B   
ATOM   4960  C   GLY   287     -24.570 -24.444  -3.918  1.00 10.00      B   
ATOM   4961  O   GLY   287     -23.507 -24.856  -3.446  1.00 10.00      B   
ATOM   4962  N   ASP   288     -24.783 -23.175  -4.232  1.00 10.00      B   
ATOM   4963  HN  ASP   288     -25.656 -22.913  -4.602  1.00 10.00      B   
ATOM   4964  CA  ASP   288     -23.764 -22.152  -4.031  1.00 10.00      B   
ATOM   4965  CB  ASP   288     -23.899 -21.050  -5.091  1.00 10.00      B   
ATOM   4966  CG  ASP   288     -22.574 -20.418  -5.489  1.00 10.00      B   
ATOM   4967  OD1 ASP   288     -21.880 -19.863  -4.611  1.00 10.00      B   
ATOM   4968  OD2 ASP   288     -22.231 -20.456  -6.692  1.00 10.00      B   
ATOM   4969  C   ASP   288     -23.892 -21.559  -2.630  1.00 10.00      B   
ATOM   4970  O   ASP   288     -24.694 -22.028  -1.818  1.00 10.00      B   
ATOM   4971  N   HIS   289     -23.114 -20.526  -2.356  1.00 10.00      B   
ATOM   4972  HN  HIS   289     -22.508 -20.186  -3.059  1.00 10.00      B   
ATOM   4973  CA  HIS   289     -23.127 -19.873  -1.058  1.00 10.00      B   
ATOM   4974  CB  HIS   289     -22.009 -18.833  -0.973  1.00 10.00      B   
ATOM   4975  CG  HIS   289     -21.530 -18.570   0.421  1.00 10.00      B   
ATOM   4976  ND1 HIS   289     -20.509 -19.280   1.007  1.00 10.00      B   
ATOM   4977  HD1 HIS   289     -19.980 -20.001   0.570  1.00 10.00      B   
ATOM   4978  CD2 HIS   289     -21.945 -17.679   1.352  1.00 10.00      B   
ATOM   4979  CE1 HIS   289     -20.316 -18.843   2.238  1.00 10.00      B   
ATOM   4980  NE2 HIS   289     -21.176 -17.870   2.468  1.00 10.00      B   
ATOM   4981  HE2 HIS   289     -21.246 -17.359   3.308  1.00 10.00      B   
ATOM   4982  C   HIS   289     -24.472 -19.213  -0.770  1.00 10.00      B   
ATOM   4983  O   HIS   289     -24.996 -18.457  -1.593  1.00 10.00      B   
ATOM   4984  N   LEU   290     -25.016 -19.518   0.405  1.00 10.00      B   
ATOM   4985  HN  LEU   290     -24.547 -20.154   0.986  1.00 10.00      B   
ATOM   4986  CA  LEU   290     -26.292 -18.966   0.867  1.00 10.00      B   
ATOM   4987  CB  LEU   290     -26.309 -17.432   0.841  1.00 10.00      B   
ATOM   4988  CG  LEU   290     -25.334 -16.732   1.790  1.00 10.00      B   
ATOM   4989  CD1 LEU   290     -25.402 -15.227   1.609  1.00 10.00      B   
ATOM   4990  CD2 LEU   290     -25.626 -17.113   3.232  1.00 10.00      B   
ATOM   4991  C   LEU   290     -27.501 -19.554   0.144  1.00 10.00      B   
ATOM   4992  O   LEU   290     -28.616 -19.050   0.279  1.00 10.00      B   
ATOM   4993  N   GLN   291     -27.290 -20.617  -0.619  1.00 10.00      B   
ATOM   4994  HN  GLN   291     -26.382 -20.982  -0.700  1.00 10.00      B   
ATOM   4995  CA  GLN   291     -28.385 -21.258  -1.331  1.00 10.00      B   
ATOM   4996  CB  GLN   291     -27.936 -21.775  -2.697  1.00 10.00      B   
ATOM   4997  CG  GLN   291     -27.630 -20.676  -3.702  1.00 10.00      B   
ATOM   4998  CD  GLN   291     -27.549 -21.193  -5.126  1.00 10.00      B   
ATOM   4999  OE1 GLN   291     -27.200 -22.352  -5.362  1.00 10.00      B   
ATOM   5000  NE2 GLN   291     -27.867 -20.338  -6.084  1.00 10.00      B   
ATOM   5001 HE21 GLN   291     -28.134 -19.428  -5.826  1.00 10.00      B   
ATOM   5002 HE22 GLN   291     -27.814 -20.644  -7.014  1.00 10.00      B   
ATOM   5003  C   GLN   291     -28.961 -22.388  -0.490  1.00 10.00      B   
ATOM   5004  O   GLN   291     -28.312 -23.414  -0.282  1.00 10.00      B   
ATOM   5005  N   LEU   292     -30.171 -22.190   0.013  1.00 10.00      B   
ATOM   5006  HN  LEU   292     -30.647 -21.354  -0.189  1.00 10.00      B   
ATOM   5007  CA  LEU   292     -30.817 -23.190   0.847  1.00 10.00      B   
ATOM   5008  CB  LEU   292     -30.813 -22.747   2.317  1.00 10.00      B   
ATOM   5009  CG  LEU   292     -31.355 -21.344   2.616  1.00 10.00      B   
ATOM   5010  CD1 LEU   292     -32.836 -21.392   2.960  1.00 10.00      B   
ATOM   5011  CD2 LEU   292     -30.562 -20.689   3.737  1.00 10.00      B   
ATOM   5012  C   LEU   292     -32.237 -23.477   0.381  1.00 10.00      B   
ATOM   5013  O   LEU   292     -32.902 -22.614  -0.194  1.00 10.00      B   
ATOM   5014  N   SER   293     -32.684 -24.699   0.622  1.00 10.00      B   
ATOM   5015  HN  SER   293     -32.093 -25.345   1.060  1.00 10.00      B   
ATOM   5016  CA  SER   293     -34.025 -25.120   0.256  1.00 10.00      B   
ATOM   5017  CB  SER   293     -33.958 -26.459  -0.485  1.00 10.00      B   
ATOM   5018  OG  SER   293     -32.726 -27.117  -0.223  1.00 10.00      B   
ATOM   5019  HG  SER   293     -32.019 -26.681  -0.716  1.00 10.00      B   
ATOM   5020  C   SER   293     -34.877 -25.243   1.517  1.00 10.00      B   
ATOM   5021  O   SER   293     -34.367 -25.614   2.574  1.00 10.00      B   
ATOM   5022  N   GLU   294     -36.163 -24.927   1.405  1.00 10.00      B   
ATOM   5023  HN  GLU   294     -36.510 -24.643   0.532  1.00 10.00      B   
ATOM   5024  CA  GLU   294     -37.077 -24.983   2.546  1.00 10.00      B   
ATOM   5025  CB  GLU   294     -38.483 -24.579   2.124  1.00 10.00      B   
ATOM   5026  CG  GLU   294     -38.614 -23.122   1.737  1.00 10.00      B   
ATOM   5027  CD  GLU   294     -40.038 -22.630   1.839  1.00 10.00      B   
ATOM   5028  OE1 GLU   294     -40.323 -21.528   1.330  1.00 10.00      B   
ATOM   5029  OE2 GLU   294     -40.881 -23.341   2.434  1.00 10.00      B   
ATOM   5030  C   GLU   294     -37.114 -26.358   3.202  1.00 10.00      B   
ATOM   5031  O   GLU   294     -36.892 -26.486   4.408  1.00 10.00      B   
ATOM   5032  N   GLU   295     -37.394 -27.379   2.398  1.00 10.00      B   
ATOM   5033  HN  GLU   295     -37.579 -27.198   1.446  1.00 10.00      B   
ATOM   5034  CA  GLU   295     -37.471 -28.756   2.880  1.00 10.00      B   
ATOM   5035  CB  GLU   295     -37.778 -29.719   1.728  1.00 10.00      B   
ATOM   5036  CG  GLU   295     -38.956 -29.304   0.860  1.00 10.00      B   
ATOM   5037  CD  GLU   295     -38.543 -28.417  -0.297  1.00 10.00      B   
ATOM   5038  OE1 GLU   295     -38.378 -28.936  -1.422  1.00 10.00      B   
ATOM   5039  OE2 GLU   295     -38.375 -27.198  -0.090  1.00 10.00      B   
ATOM   5040  C   GLU   295     -36.185 -29.174   3.582  1.00 10.00      B   
ATOM   5041  O   GLU   295     -36.199 -29.999   4.495  1.00 10.00      B   
ATOM   5042  N   TRP   296     -35.077 -28.601   3.148  1.00 10.00      B   
ATOM   5043  HN  TRP   296     -35.131 -27.952   2.417  1.00 10.00      B   
ATOM   5044  CA  TRP   296     -33.786 -28.905   3.734  1.00 10.00      B   
ATOM   5045  CB  TRP   296     -32.665 -28.579   2.740  1.00 10.00      B   
ATOM   5046  CG  TRP   296     -31.289 -28.709   3.314  1.00 10.00      B   
ATOM   5047  CD1 TRP   296     -30.547 -29.849   3.414  1.00 10.00      B   
ATOM   5048  CD2 TRP   296     -30.492 -27.659   3.878  1.00 10.00      B   
ATOM   5049  NE1 TRP   296     -29.338 -29.574   4.003  1.00 10.00      B   
ATOM   5050  HE1 TRP   296     -28.627 -30.231   4.181  1.00 10.00      B   
ATOM   5051  CE2 TRP   296     -29.280 -28.237   4.296  1.00 10.00      B   
ATOM   5052  CE3 TRP   296     -30.684 -26.287   4.065  1.00 10.00      B   
ATOM   5053  CZ2 TRP   296     -28.267 -27.493   4.894  1.00 10.00      B   
ATOM   5054  CZ3 TRP   296     -29.678 -25.550   4.659  1.00 10.00      B   
ATOM   5055  CH2 TRP   296     -28.483 -26.154   5.065  1.00 10.00      B   
ATOM   5056  C   TRP   296     -33.590 -28.123   5.030  1.00 10.00      B   
ATOM   5057  O   TRP   296     -33.225 -28.689   6.059  1.00 10.00      B   
ATOM   5058  N   PHE   297     -33.859 -26.824   4.968  1.00 10.00      B   
ATOM   5059  HN  PHE   297     -34.181 -26.447   4.117  1.00 10.00      B   
ATOM   5060  CA  PHE   297     -33.694 -25.929   6.108  1.00 10.00      B   
ATOM   5061  CB  PHE   297     -33.988 -24.488   5.681  1.00 10.00      B   
ATOM   5062  CG  PHE   297     -33.469 -23.440   6.623  1.00 10.00      B   
ATOM   5063  CD1 PHE   297     -32.133 -23.071   6.601  1.00 10.00      B   
ATOM   5064  CD2 PHE   297     -34.317 -22.816   7.523  1.00 10.00      B   
ATOM   5065  CE1 PHE   297     -31.652 -22.101   7.460  1.00 10.00      B   
ATOM   5066  CE2 PHE   297     -33.843 -21.847   8.386  1.00 10.00      B   
ATOM   5067  CZ  PHE   297     -32.509 -21.488   8.354  1.00 10.00      B   
ATOM   5068  C   PHE   297     -34.581 -26.317   7.289  1.00 10.00      B   
ATOM   5069  O   PHE   297     -34.089 -26.509   8.406  1.00 10.00      B   
ATOM   5070  N   TYR   298     -35.879 -26.453   7.039  1.00 10.00      B   
ATOM   5071  HN  TYR   298     -36.209 -26.325   6.118  1.00 10.00      B   
ATOM   5072  CA  TYR   298     -36.830 -26.790   8.095  1.00 10.00      B   
ATOM   5073  CB  TYR   298     -38.286 -26.620   7.625  1.00 10.00      B   
ATOM   5074  CG  TYR   298     -39.017 -27.900   7.269  1.00 10.00      B   
ATOM   5075  CD1 TYR   298     -38.935 -28.440   5.993  1.00 10.00      B   
ATOM   5076  CD2 TYR   298     -39.797 -28.561   8.209  1.00 10.00      B   
ATOM   5077  CE1 TYR   298     -39.607 -29.600   5.664  1.00 10.00      B   
ATOM   5078  CE2 TYR   298     -40.471 -29.723   7.890  1.00 10.00      B   
ATOM   5079  CZ  TYR   298     -40.373 -30.238   6.616  1.00 10.00      B   
ATOM   5080  OH  TYR   298     -41.044 -31.394   6.293  1.00 10.00      B   
ATOM   5081  HH  TYR   298     -41.862 -31.440   6.800  1.00 10.00      B   
ATOM   5082  C   TYR   298     -36.578 -28.168   8.703  1.00 10.00      B   
ATOM   5083  O   TYR   298     -36.882 -28.406   9.870  1.00 10.00      B   
ATOM   5084  N   ALA   299     -35.998 -29.066   7.925  1.00 10.00      B   
ATOM   5085  HN  ALA   299     -35.749 -28.822   7.009  1.00 10.00      B   
ATOM   5086  CA  ALA   299     -35.725 -30.411   8.406  1.00 10.00      B   
ATOM   5087  CB  ALA   299     -36.133 -31.436   7.361  1.00 10.00      B   
ATOM   5088  C   ALA   299     -34.260 -30.586   8.805  1.00 10.00      B   
ATOM   5089  O   ALA   299     -33.757 -31.706   8.866  1.00 10.00      B   
ATOM   5090  N   HIS   300     -33.578 -29.478   9.076  1.00 10.00      B   
ATOM   5091  HN  HIS   300     -34.027 -28.609   9.003  1.00 10.00      B   
ATOM   5092  CA  HIS   300     -32.173 -29.531   9.473  1.00 10.00      B   
ATOM   5093  CB  HIS   300     -31.246 -29.301   8.275  1.00 10.00      B   
ATOM   5094  CG  HIS   300     -30.793 -30.551   7.586  1.00 10.00      B   
ATOM   5095  ND1 HIS   300     -31.490 -31.137   6.551  1.00 10.00      B   
ATOM   5096  HD1 HIS   300     -32.338 -30.813   6.172  1.00 10.00      B   
ATOM   5097  CD2 HIS   300     -29.692 -31.318   7.774  1.00 10.00      B   
ATOM   5098  CE1 HIS   300     -30.839 -32.207   6.135  1.00 10.00      B   
ATOM   5099  NE2 HIS   300     -29.746 -32.338   6.859  1.00 10.00      B   
ATOM   5100  HE2 HIS   300     -29.079 -33.055   6.759  1.00 10.00      B   
ATOM   5101  C   HIS   300     -31.850 -28.522  10.569  1.00 10.00      B   
ATOM   5102  O   HIS   300     -31.438 -28.898  11.661  1.00 10.00      B   
ATOM   5103  N   ILE   301     -32.058 -27.241  10.277  1.00 10.00      B   
ATOM   5104  HN  ILE   301     -32.426 -27.002   9.398  1.00 10.00      B   
ATOM   5105  CA  ILE   301     -31.751 -26.179  11.233  1.00 10.00      B   
ATOM   5106  CB  ILE   301     -31.451 -24.843  10.517  1.00 10.00      B   
ATOM   5107  CG1 ILE   301     -30.439 -25.052   9.381  1.00 10.00      B   
ATOM   5108  CG2 ILE   301     -30.950 -23.794  11.500  1.00 10.00      B   
ATOM   5109  CD1 ILE   301     -29.121 -25.655   9.822  1.00 10.00      B   
ATOM   5110  C   ILE   301     -32.862 -25.981  12.267  1.00 10.00      B   
ATOM   5111  O   ILE   301     -32.585 -25.775  13.448  1.00 10.00      B   
ATOM   5112  N   ILE   302     -34.113 -26.059  11.820  1.00 10.00      B   
ATOM   5113  HN  ILE   302     -34.265 -26.235  10.870  1.00 10.00      B   
ATOM   5114  CA  ILE   302     -35.273 -25.885  12.704  1.00 10.00      B   
ATOM   5115  CB  ILE   302     -36.617 -26.108  11.971  1.00 10.00      B   
ATOM   5116  CG1 ILE   302     -36.862 -24.988  10.954  1.00 10.00      B   
ATOM   5117  CG2 ILE   302     -37.783 -26.211  12.948  1.00 10.00      B   
ATOM   5118  CD1 ILE   302     -36.956 -23.607  11.565  1.00 10.00      B   
ATOM   5119  C   ILE   302     -35.198 -26.730  13.993  1.00 10.00      B   
ATOM   5120  O   ILE   302     -35.372 -26.190  15.090  1.00 10.00      B   
ATOM   5121  N   PRO   303     -34.943 -28.057  13.897  1.00 10.00      B   
ATOM   5122  CA  PRO   303     -34.847 -28.931  15.080  1.00 10.00      B   
ATOM   5123  CB  PRO   303     -34.426 -30.282  14.497  1.00 10.00      B   
ATOM   5124  CG  PRO   303     -34.911 -30.249  13.093  1.00 10.00      B   
ATOM   5125  CD  PRO   303     -34.765 -28.823  12.647  1.00 10.00      B   
ATOM   5126  C   PRO   303     -33.807 -28.455  16.101  1.00 10.00      B   
ATOM   5127  O   PRO   303     -33.949 -28.708  17.300  1.00 10.00      B   
ATOM   5128  N   PHE   304     -32.775 -27.753  15.631  1.00 10.00      B   
ATOM   5129  HN  PHE   304     -32.725 -27.561  14.669  1.00 10.00      B   
ATOM   5130  CA  PHE   304     -31.717 -27.255  16.517  1.00 10.00      B   
ATOM   5131  CB  PHE   304     -30.470 -26.848  15.729  1.00 10.00      B   
ATOM   5132  CG  PHE   304     -29.631 -28.008  15.272  1.00 10.00      B   
ATOM   5133  CD1 PHE   304     -29.096 -28.897  16.190  1.00 10.00      B   
ATOM   5134  CD2 PHE   304     -29.379 -28.210  13.926  1.00 10.00      B   
ATOM   5135  CE1 PHE   304     -28.325 -29.967  15.773  1.00 10.00      B   
ATOM   5136  CE2 PHE   304     -28.609 -29.277  13.502  1.00 10.00      B   
ATOM   5137  CZ  PHE   304     -28.081 -30.157  14.427  1.00 10.00      B   
ATOM   5138  C   PHE   304     -32.198 -26.095  17.384  1.00 10.00      B   
ATOM   5139  O   PHE   304     -31.582 -25.767  18.399  1.00 10.00      B   
ATOM   5140  N   LEU   305     -33.301 -25.480  16.985  1.00 10.00      B   
ATOM   5141  HN  LEU   305     -33.746 -25.783  16.162  1.00 10.00      B   
ATOM   5142  CA  LEU   305     -33.864 -24.363  17.735  1.00 10.00      B   
ATOM   5143  CB  LEU   305     -34.397 -23.288  16.788  1.00 10.00      B   
ATOM   5144  CG  LEU   305     -33.386 -22.672  15.817  1.00 10.00      B   
ATOM   5145  CD1 LEU   305     -34.047 -21.600  14.968  1.00 10.00      B   
ATOM   5146  CD2 LEU   305     -32.193 -22.100  16.566  1.00 10.00      B   
ATOM   5147  C   LEU   305     -34.972 -24.848  18.663  1.00 10.00      B   
ATOM   5148  O   LEU   305     -35.717 -24.052  19.242  1.00 10.00      B   
ATOM   5149  N   GLY   306     -35.075 -26.160  18.797  1.00 10.00      B   
ATOM   5150  HN  GLY   306     -34.443 -26.740  18.323  1.00 10.00      B   
ATOM   5151  CA  GLY   306     -36.082 -26.747  19.653  1.00 10.00      B   
ATOM   5152  C   GLY   306     -35.461 -27.377  20.880  1.00 10.00      B   
ATOM   5153  O   GLY   306     -36.155 -27.503  21.909  1.00 10.00      B   
ATOM   5154  OXT GLY   306     -34.268 -27.742  20.822  1.00 10.00      B   
ATOM   5155  N   PRO    30     -11.078 -25.104 -18.519  1.00 10.00      C   
ATOM   5156  HT1 PRO    30     -11.189 -24.758 -17.549  1.00 10.00      C   
ATOM   5157  HT2 PRO    30     -10.909 -26.128 -18.390  1.00 10.00      C   
ATOM   5158  CA  PRO    30      -9.782 -24.566 -18.980  1.00 10.00      C   
ATOM   5159  CB  PRO    30      -9.942 -24.012 -20.388  1.00 10.00      C   
ATOM   5160  CG  PRO    30     -11.291 -24.493 -20.787  1.00 10.00      C   
ATOM   5161  CD  PRO    30     -12.076 -24.659 -19.506  1.00 10.00      C   
ATOM   5162  C   PRO    30      -9.290 -23.478 -18.037  1.00 10.00      C   
ATOM   5163  O   PRO    30      -9.722 -22.327 -18.121  1.00 10.00      C   
ATOM   5164  N   ALA    31      -8.404 -23.854 -17.130  1.00 10.00      C   
ATOM   5165  HN  ALA    31      -8.109 -24.793 -17.107  1.00 10.00      C   
ATOM   5166  CA  ALA    31      -7.853 -22.916 -16.164  1.00 10.00      C   
ATOM   5167  CB  ALA    31      -7.610 -23.615 -14.835  1.00 10.00      C
[truncated: 395,862 more chars]
