# Supplementary material for: Cross-linking of the endolysosomal system reveals potential flotillin structures and cargo
Source: Nat Commun. 2022 Oct 20;13:6212. doi: 10.1038/s41467-022-33951-0 (PMC9584938; doi:10.1038/s41467-022-33951-0)
Supplement: Supplementary file 11 — Dataset 8 [file 41467_2022_33951_MOESM11_ESM.zip › PPT1_tetramer/haddock_top5_47w.pdb]

REMARK FILENAME="haddock_47w.pdb0"
REMARK ===============================================================
REMARK HADDOCK run for haddock
REMARK initial structure: haddock_47.pdb
REMARK final NOE weights: unambig 50 amb: 50
REMARK ===============================================================
REMARK            total,bonds,angles,improper,dihe,vdw,elec,air,cdih,coup,rdcs,vean,dani,xpcs,rg
REMARK energies: -778.389, 0, 0, 0, 0, -228.126, -1616.99, 1066.72, 0, 0, 0, 0, 0, 0, 0
REMARK ===============================================================
REMARK            bonds,angles,impropers,dihe,air,cdih,coup,rdcs,vean,dani,xpcs
REMARK rms-dev.: 0,0,0,0,3.85643,0,0, 0, 0, 0, 0
REMARK ===============================================================
REMARK               air,cdih,coup,rdcs,vean,dani,xpcs
REMARK               >0.3,>5,>1,>0,>5,>0.2,>0.2
REMARK violations.: 11, 0, 0, 0, 0, 0, 0
REMARK ===============================================================
REMARK                        CVpartition#,violations,rms
REMARK AIRs cross-validation: 2, 0, NaN
REMARK ===============================================================
REMARK NCS energy: 0
REMARK ===============================================================
REMARK Symmetry energy: 0
REMARK ===============================================================
REMARK Desolvation energy: -65.7994
REMARK Internal energy free molecules: 59716
REMARK Internal energy complex: -41281.3
REMARK Binding energy: -102908
REMARK ===============================================================
REMARK buried surface area: 7858.89
REMARK ===============================================================
REMARK water - chain1: 0 0 0
REMARK water - chain2: 0 0 0
REMARK water - chain3: 0 0 0
REMARK water - chain4: 0 0 0
REMARK water - chain5: 0 0 0
REMARK water - chain6: 0 0 0
REMARK ===============================================================
REMARK water - water: 0 0 0
REMARK ===============================================================
REMARK DATE:11-May-2021  23:36:49       created by user: hadeer
REMARK VERSION:1.3
ATOM      1  N   PRO    30     -43.320  25.905 -26.240  1.00 10.00      A   
ATOM      2  HT1 PRO    30     -43.714  25.054 -25.802  1.00 10.00      A   
ATOM      3  HT2 PRO    30     -43.113  25.595 -27.220  1.00 10.00      A   
ATOM      4  CA  PRO    30     -41.992  26.088 -25.617  1.00 10.00      A   
ATOM      5  CB  PRO    30     -41.811  27.551 -25.243  1.00 10.00      A   
ATOM      6  CG  PRO    30     -42.961  28.214 -25.917  1.00 10.00      A   
ATOM      7  CD  PRO    30     -44.046  27.169 -26.026  1.00 10.00      A   
ATOM      8  C   PRO    30     -41.851  25.209 -24.384  1.00 10.00      A   
ATOM      9  O   PRO    30     -42.502  25.441 -23.366  1.00 10.00      A   
ATOM     10  N   ALA    31     -41.006  24.199 -24.484  1.00 10.00      A   
ATOM     11  HN  ALA    31     -40.505  24.074 -25.319  1.00 10.00      A   
ATOM     12  CA  ALA    31     -40.780  23.278 -23.385  1.00 10.00      A   
ATOM     13  CB  ALA    31     -40.958  21.845 -23.859  1.00 10.00      A   
ATOM     14  C   ALA    31     -39.384  23.471 -22.811  1.00 10.00      A   
ATOM     15  O   ALA    31     -38.446  23.791 -23.540  1.00 10.00      A   
ATOM     16  N   PRO    32     -39.236  23.296 -21.493  1.00 10.00      A   
ATOM     17  CA  PRO    32     -37.942  23.441 -20.824  1.00 10.00      A   
ATOM     18  CB  PRO    32     -38.302  23.379 -19.337  1.00 10.00      A   
ATOM     19  CG  PRO    32     -39.578  22.613 -19.291  1.00 10.00      A   
ATOM     20  CD  PRO    32     -40.318  22.956 -20.552  1.00 10.00      A   
ATOM     21  C   PRO    32     -36.983  22.307 -21.188  1.00 10.00      A   
ATOM     22  O   PRO    32     -37.409  21.184 -21.484  1.00 10.00      A   
ATOM     23  N   LEU    33     -35.693  22.609 -21.169  1.00 10.00      A   
ATOM     24  HN  LEU    33     -35.421  23.522 -20.931  1.00 10.00      A   
ATOM     25  CA  LEU    33     -34.667  21.625 -21.490  1.00 10.00      A   
ATOM     26  CB  LEU    33     -33.297  22.301 -21.584  1.00 10.00      A   
ATOM     27  CG  LEU    33     -33.097  23.256 -22.760  1.00 10.00      A   
ATOM     28  CD1 LEU    33     -31.756  23.963 -22.647  1.00 10.00      A   
ATOM     29  CD2 LEU    33     -33.200  22.507 -24.082  1.00 10.00      A   
ATOM     30  C   LEU    33     -34.628  20.524 -20.436  1.00 10.00      A   
ATOM     31  O   LEU    33     -34.913  20.775 -19.263  1.00 10.00      A   
ATOM     32  N   PRO    34     -34.310  19.285 -20.844  1.00 10.00      A   
ATOM     33  CA  PRO    34     -34.224  18.145 -19.923  1.00 10.00      A   
ATOM     34  CB  PRO    34     -33.836  16.974 -20.834  1.00 10.00      A   
ATOM     35  CG  PRO    34     -34.233  17.407 -22.202  1.00 10.00      A   
ATOM     36  CD  PRO    34     -34.022  18.891 -22.233  1.00 10.00      A   
ATOM     37  C   PRO    34     -33.148  18.367 -18.863  1.00 10.00      A   
ATOM     38  O   PRO    34     -32.107  18.964 -19.139  1.00 10.00      A   
ATOM     39  N   LEU    35     -33.395  17.869 -17.661  1.00 10.00      A   
ATOM     40  HN  LEU    35     -34.223  17.358 -17.515  1.00 10.00      A   
ATOM     41  CA  LEU    35     -32.463  18.032 -16.558  1.00 10.00      A   
ATOM     42  CB  LEU    35     -33.191  18.589 -15.331  1.00 10.00      A   
ATOM     43  CG  LEU    35     -32.315  19.008 -14.147  1.00 10.00      A   
ATOM     44  CD1 LEU    35     -31.456  20.210 -14.511  1.00 10.00      A   
ATOM     45  CD2 LEU    35     -33.174  19.310 -12.929  1.00 10.00      A   
ATOM     46  C   LEU    35     -31.788  16.712 -16.208  1.00 10.00      A   
ATOM     47  O   LEU    35     -32.443  15.678 -16.087  1.00 10.00      A   
ATOM     48  N   VAL    36     -30.475  16.756 -16.051  1.00 10.00      A   
ATOM     49  HN  VAL    36     -30.010  17.614 -16.170  1.00 10.00      A   
ATOM     50  CA  VAL    36     -29.700  15.575 -15.703  1.00 10.00      A   
ATOM     51  CB  VAL    36     -28.545  15.349 -16.704  1.00 10.00      A   
ATOM     52  CG1 VAL    36     -27.800  14.061 -16.390  1.00 10.00      A   
ATOM     53  CG2 VAL    36     -29.066  15.329 -18.134  1.00 10.00      A   
ATOM     54  C   VAL    36     -29.130  15.738 -14.294  1.00 10.00      A   
ATOM     55  O   VAL    36     -28.534  16.767 -13.976  1.00 10.00      A   
ATOM     56  N   ILE    37     -29.331  14.735 -13.448  1.00 10.00      A   
ATOM     57  HN  ILE    37     -29.821  13.937 -13.755  1.00 10.00      A   
ATOM     58  CA  ILE    37     -28.842  14.791 -12.072  1.00 10.00      A   
ATOM     59  CB  ILE    37     -30.000  14.690 -11.049  1.00 10.00      A   
ATOM     60  CG1 ILE    37     -30.946  15.888 -11.196  1.00 10.00      A   
ATOM     61  CG2 ILE    37     -29.467  14.600  -9.623  1.00 10.00      A   
ATOM     62  CD1 ILE    37     -32.095  15.893 -10.209  1.00 10.00      A   
ATOM     63  C   ILE    37     -27.809  13.703 -11.788  1.00 10.00      A   
ATOM     64  O   ILE    37     -28.054  12.514 -12.025  1.00 10.00      A   
ATOM     65  N   TRP    38     -26.657  14.117 -11.276  1.00 10.00      A   
ATOM     66  HN  TRP    38     -26.524  15.078 -11.114  1.00 10.00      A   
ATOM     67  CA  TRP    38     -25.589  13.189 -10.932  1.00 10.00      A   
ATOM     68  CB  TRP    38     -24.326  13.473 -11.752  1.00 10.00      A   
ATOM     69  CG  TRP    38     -23.391  12.300 -11.853  1.00 10.00      A   
ATOM     70  CD1 TRP    38     -23.309  11.233 -11.003  1.00 10.00      A   
ATOM     71  CD2 TRP    38     -22.401  12.078 -12.864  1.00 10.00      A   
ATOM     72  NE1 TRP    38     -22.335  10.363 -11.423  1.00 10.00      A   
ATOM     73  HE1 TRP    38     -22.089   9.523 -10.978  1.00 10.00      A   
ATOM     74  CE2 TRP    38     -21.762  10.859 -12.564  1.00 10.00      A   
ATOM     75  CE3 TRP    38     -21.993  12.789 -13.997  1.00 10.00      A   
ATOM     76  CZ2 TRP    38     -20.741  10.338 -13.353  1.00 10.00      A   
ATOM     77  CZ3 TRP    38     -20.979  12.271 -14.779  1.00 10.00      A   
ATOM     78  CH2 TRP    38     -20.364  11.056 -14.455  1.00 10.00      A   
ATOM     79  C   TRP    38     -25.285  13.292  -9.441  1.00 10.00      A   
ATOM     80  O   TRP    38     -24.826  14.329  -8.962  1.00 10.00      A   
ATOM     81  N   HIS    39     -25.562  12.219  -8.711  1.00 10.00      A   
ATOM     82  HN  HIS    39     -25.942  11.430  -9.151  1.00 10.00      A   
ATOM     83  CA  HIS    39     -25.327  12.186  -7.272  1.00 10.00      A   
ATOM     84  CB  HIS    39     -26.074  11.007  -6.625  1.00 10.00      A   
ATOM     85  CG  HIS    39     -25.472   9.651  -6.885  1.00 10.00      A   
ATOM     86  ND1 HIS    39     -24.445   9.124  -6.128  1.00 10.00      A   
ATOM     87  HD1 HIS    39     -23.985   9.574  -5.382  1.00 10.00      A   
ATOM     88  CD2 HIS    39     -25.779   8.702  -7.805  1.00 10.00      A   
ATOM     89  CE1 HIS    39     -24.151   7.918  -6.569  1.00 10.00      A   
ATOM     90  NE2 HIS    39     -24.943   7.638  -7.578  1.00 10.00      A   
ATOM     91  HE2 HIS    39     -24.955   6.772  -8.069  1.00 10.00      A   
ATOM     92  C   HIS    39     -23.839  12.109  -6.941  1.00 10.00      A   
ATOM     93  O   HIS    39     -23.026  11.716  -7.780  1.00 10.00      A   
ATOM     94  N   GLY    40     -23.493  12.473  -5.711  1.00 10.00      A   
ATOM     95  HN  GLY    40     -24.187  12.777  -5.084  1.00 10.00      A   
ATOM     96  CA  GLY    40     -22.110  12.420  -5.280  1.00 10.00      A   
ATOM     97  C   GLY    40     -21.827  11.160  -4.487  1.00 10.00      A   
ATOM     98  O   GLY    40     -22.703  10.295  -4.375  1.00 10.00      A   
ATOM     99  N   GLY    42     -21.441   8.111  -2.237  1.00 10.00      A   
ATOM    100  HN  GLY    42     -21.682   7.243  -2.629  1.00 10.00      A   
ATOM    101  CA  GLY    42     -21.967   8.479  -0.937  1.00 10.00      A   
ATOM    102  C   GLY    42     -23.479   8.564  -0.937  1.00 10.00      A   
ATOM    103  O   GLY    42     -24.114   8.568   0.120  1.00 10.00      A   
ATOM    104  N   ASP    43     -24.052   8.634  -2.129  1.00 10.00      A   
ATOM    105  HN  ASP    43     -23.483   8.627  -2.928  1.00 10.00      A   
ATOM    106  CA  ASP    43     -25.498   8.713  -2.286  1.00 10.00      A   
ATOM    107  CB  ASP    43     -25.911  10.100  -2.782  1.00 10.00      A   
ATOM    108  CG  ASP    43     -27.254  10.539  -2.229  1.00 10.00      A   
ATOM    109  OD1 ASP    43     -28.288   9.952  -2.615  1.00 10.00      A   
ATOM    110  OD2 ASP    43     -27.280  11.475  -1.403  1.00 10.00      A   
ATOM    111  C   ASP    43     -25.972   7.644  -3.262  1.00 10.00      A   
ATOM    112  O   ASP    43     -25.169   6.849  -3.747  1.00 10.00      A   
ATOM    113  N   SER    44     -27.261   7.631  -3.555  1.00 10.00      A   
ATOM    114  HN  SER    44     -27.854   8.315  -3.159  1.00 10.00      A   
ATOM    115  CA  SER    44     -27.825   6.653  -4.469  1.00 10.00      A   
ATOM    116  CB  SER    44     -28.967   5.914  -3.779  1.00 10.00      A   
ATOM    117  OG  SER    44     -28.634   5.648  -2.429  1.00 10.00      A   
ATOM    118  HG  SER    44     -27.768   6.023  -2.240  1.00 10.00      A   
ATOM    119  C   SER    44     -28.325   7.339  -5.735  1.00 10.00      A   
ATOM    120  O   SER    44     -28.251   8.562  -5.859  1.00 10.00      A   
ATOM    121  N   CYS    45     -28.820   6.555  -6.674  1.00 10.00      A   
ATOM    122  HN  CYS    45     -28.819   5.584  -6.535  1.00 10.00      A   
ATOM    123  CA  CYS    45     -29.336   7.091  -7.924  1.00 10.00      A   
ATOM    124  C   CYS    45     -30.673   7.747  -7.709  1.00 10.00      A   
ATOM    125  O   CYS    45     -30.947   8.840  -8.203  1.00 10.00      A   
ATOM    126  CB  CYS    45     -29.581   5.941  -8.925  1.00 10.00      A   
ATOM    127  SG  CYS    45     -31.091   4.921  -8.604  1.00 10.00      A   
ATOM    128  N   CYS    46     -31.485   7.060  -6.939  1.00 10.00      A   
ATOM    129  HN  CYS    46     -31.151   6.251  -6.505  1.00 10.00      A   
ATOM    130  CA  CYS    46     -32.846   7.438  -6.730  1.00 10.00      A   
ATOM    131  C   CYS    46     -33.258   7.179  -5.283  1.00 10.00      A   
ATOM    132  O   CYS    46     -34.206   6.437  -5.010  1.00 10.00      A   
ATOM    133  CB  CYS    46     -33.638   6.537  -7.692  1.00 10.00      A   
ATOM    134  SG  CYS    46     -32.700   6.052  -9.216  1.00 10.00      A   
ATOM    135  N   ASN    47     -32.526   7.794  -4.362  1.00 10.00      A   
ATOM    136  HN  ASN    47     -31.791   8.378  -4.654  1.00 10.00      A   
ATOM    137  CA  ASN    47     -32.787   7.651  -2.932  1.00 10.00      A   
ATOM    138  CB  ASN    47     -31.619   8.254  -2.141  1.00 10.00      A   
ATOM    139  CG  ASN    47     -31.638   7.907  -0.665  1.00 10.00      A   
ATOM    140  OD1 ASN    47     -32.325   8.550   0.133  1.00 10.00      A   
ATOM    141  ND2 ASN    47     -30.879   6.893  -0.291  1.00 10.00      A   
ATOM    142 HD21 ASN    47     -30.358   6.426  -0.979  1.00 10.00      A   
ATOM    143 HD22 ASN    47     -30.858   6.654   0.658  1.00 10.00      A   
ATOM    144  C   ASN    47     -34.083   8.368  -2.559  1.00 10.00      A   
ATOM    145  O   ASN    47     -34.356   9.450  -3.065  1.00 10.00      A   
ATOM    146  N   PRO    48     -34.907   7.770  -1.683  1.00 10.00      A   
ATOM    147  CA  PRO    48     -36.179   8.369  -1.251  1.00 10.00      A   
ATOM    148  CB  PRO    48     -36.678   7.405  -0.171  1.00 10.00      A   
ATOM    149  CG  PRO    48     -36.036   6.106  -0.514  1.00 10.00      A   
ATOM    150  CD  PRO    48     -34.682   6.453  -1.060  1.00 10.00      A   
ATOM    151  C   PRO    48     -36.008   9.775  -0.669  1.00 10.00      A   
ATOM    152  O   PRO    48     -36.887  10.625  -0.818  1.00 10.00      A   
ATOM    153  N   LEU    49     -34.871  10.017  -0.019  1.00 10.00      A   
ATOM    154  HN  LEU    49     -34.200   9.302   0.056  1.00 10.00      A   
ATOM    155  CA  LEU    49     -34.595  11.318   0.583  1.00 10.00      A   
ATOM    156  CB  LEU    49     -33.666  11.176   1.793  1.00 10.00      A   
ATOM    157  CG  LEU    49     -34.265  10.524   3.041  1.00 10.00      A   
ATOM    158  CD1 LEU    49     -33.244  10.491   4.167  1.00 10.00      A   
ATOM    159  CD2 LEU    49     -35.519  11.259   3.481  1.00 10.00      A   
ATOM    160  C   LEU    49     -33.983  12.287  -0.426  1.00 10.00      A   
ATOM    161  O   LEU    49     -34.515  13.374  -0.661  1.00 10.00      A   
ATOM    162  N   SER    50     -32.875  11.880  -1.033  1.00 10.00      A   
ATOM    163  HN  SER    50     -32.506  10.997  -0.817  1.00 10.00      A   
ATOM    164  CA  SER    50     -32.179  12.715  -2.005  1.00 10.00      A   
ATOM    165  CB  SER    50     -30.824  12.096  -2.346  1.00 10.00      A   
ATOM    166  OG  SER    50     -30.342  11.301  -1.271  1.00 10.00      A   
ATOM    167  HG  SER    50     -29.518  10.864  -1.546  1.00 10.00      A   
ATOM    168  C   SER    50     -33.006  12.921  -3.275  1.00 10.00      A   
ATOM    169  O   SER    50     -32.730  13.821  -4.069  1.00 10.00      A   
ATOM    170  N   GLY    52     -34.027  12.090  -3.453  1.00 10.00      A   
ATOM    171  HN  GLY    52     -34.193  11.387  -2.787  1.00 10.00      A   
ATOM    172  CA  GLY    52     -34.885  12.184  -4.619  1.00 10.00      A   
ATOM    173  C   GLY    52     -35.776  13.411  -4.596  1.00 10.00      A   
ATOM    174  O   GLY    52     -36.479  13.692  -5.565  1.00 10.00      A   
ATOM    175  N   ALA    53     -35.737  14.154  -3.495  1.00 10.00      A   
ATOM    176  HN  ALA    53     -35.154  13.879  -2.753  1.00 10.00      A   
ATOM    177  CA  ALA    53     -36.541  15.362  -3.359  1.00 10.00      A   
ATOM    178  CB  ALA    53     -36.427  15.927  -1.953  1.00 10.00      A   
ATOM    179  C   ALA    53     -36.121  16.406  -4.386  1.00 10.00      A   
ATOM    180  O   ALA    53     -36.904  17.276  -4.762  1.00 10.00      A   
ATOM    181  N   ILE    54     -34.885  16.298  -4.854  1.00 10.00      A   
ATOM    182  HN  ILE    54     -34.315  15.571  -4.526  1.00 10.00      A   
ATOM    183  CA  ILE    54     -34.348  17.225  -5.845  1.00 10.00      A   
ATOM    184  CB  ILE    54     -32.804  17.181  -5.878  1.00 10.00      A   
ATOM    185  CG1 ILE    54     -32.233  17.145  -4.452  1.00 10.00      A   
ATOM    186  CG2 ILE    54     -32.242  18.370  -6.646  1.00 10.00      A   
ATOM    187  CD1 ILE    54     -32.553  18.371  -3.619  1.00 10.00      A   
ATOM    188  C   ILE    54     -34.915  16.913  -7.234  1.00 10.00      A   
ATOM    189  O   ILE    54     -34.813  17.716  -8.163  1.00 10.00      A   
ATOM    190  N   LYS    55     -35.521  15.738  -7.367  1.00 10.00      A   
ATOM    191  HN  LYS    55     -35.560  15.132  -6.596  1.00 10.00      A   
ATOM    192  CA  LYS    55     -36.127  15.320  -8.625  1.00 10.00      A   
ATOM    193  CB  LYS    55     -35.901  13.815  -8.854  1.00 10.00      A   
ATOM    194  CG  LYS    55     -36.321  13.310 -10.229  1.00 10.00      A   
ATOM    195  CD  LYS    55     -35.942  11.852 -10.438  1.00 10.00      A   
ATOM    196  CE  LYS    55     -36.368  11.361 -11.815  1.00 10.00      A   
ATOM    197  NZ  LYS    55     -35.813  10.017 -12.125  1.00 10.00      A   
ATOM    198  HZ1 LYS    55     -34.771  10.038 -12.075  1.00 10.00      A   
ATOM    199  HZ2 LYS    55     -36.099   9.723 -13.081  1.00 10.00      A   
ATOM    200  HZ3 LYS    55     -36.166   9.317 -11.443  1.00 10.00      A   
ATOM    201  C   LYS    55     -37.621  15.638  -8.596  1.00 10.00      A   
ATOM    202  O   LYS    55     -38.333  15.471  -9.587  1.00 10.00      A   
ATOM    203  N   LYS    56     -38.079  16.145  -7.453  1.00 10.00      A   
ATOM    204  HN  LYS    56     -37.448  16.298  -6.716  1.00 10.00      A   
ATOM    205  CA  LYS    56     -39.487  16.487  -7.263  1.00 10.00      A   
ATOM    206  CB  LYS    56     -39.857  16.478  -5.777  1.00 10.00      A   
ATOM    207  CG  LYS    56     -40.692  15.281  -5.344  1.00 10.00      A   
ATOM    208  CD  LYS    56     -40.006  13.965  -5.677  1.00 10.00      A   
ATOM    209  CE  LYS    56     -40.822  12.778  -5.189  1.00 10.00      A   
ATOM    210  NZ  LYS    56     -40.254  11.477  -5.639  1.00 10.00      A   
ATOM    211  HZ1 LYS    56     -39.233  11.440  -5.446  1.00 10.00      A   
ATOM    212  HZ2 LYS    56     -40.405  11.352  -6.662  1.00 10.00      A   
ATOM    213  HZ3 LYS    56     -40.719  10.693  -5.135  1.00 10.00      A   
ATOM    214  C   LYS    56     -39.850  17.828  -7.897  1.00 10.00      A   
ATOM    215  O   LYS    56     -40.930  18.370  -7.648  1.00 10.00      A   
ATOM    216  N   VAL    58     -38.961  18.348  -8.739  1.00 10.00      A   
ATOM    217  HN  VAL    58     -38.121  17.867  -8.900  1.00 10.00      A   
ATOM    218  CA  VAL    58     -39.196  19.617  -9.425  1.00 10.00      A   
ATOM    219  CB  VAL    58     -37.926  20.131 -10.137  1.00 10.00      A   
ATOM    220  CG1 VAL    58     -38.072  21.597 -10.520  1.00 10.00      A   
ATOM    221  CG2 VAL    58     -36.707  19.937  -9.254  1.00 10.00      A   
ATOM    222  C   VAL    58     -40.329  19.459 -10.439  1.00 10.00      A   
ATOM    223  O   VAL    58     -40.822  20.434 -11.004  1.00 10.00      A   
ATOM    224  N   GLU    59     -40.742  18.213 -10.640  1.00 10.00      A   
ATOM    225  HN  GLU    59     -40.290  17.488 -10.159  1.00 10.00      A   
ATOM    226  CA  GLU    59     -41.829  17.872 -11.549  1.00 10.00      A   
ATOM    227  CB  GLU    59     -42.002  16.352 -11.578  1.00 10.00      A   
ATOM    228  CG  GLU    59     -41.875  15.701 -10.206  1.00 10.00      A   
ATOM    229  CD  GLU    59     -41.946  14.190 -10.250  1.00 10.00      A   
ATOM    230  OE1 GLU    59     -42.795  13.616  -9.536  1.00 10.00      A   
ATOM    231  OE2 GLU    59     -41.155  13.570 -10.993  1.00 10.00      A   
ATOM    232  C   GLU    59     -43.134  18.531 -11.106  1.00 10.00      A   
ATOM    233  O   GLU    59     -44.081  18.645 -11.883  1.00 10.00      A   
ATOM    234  N   LYS    60     -43.179  18.944  -9.843  1.00 10.00      A   
ATOM    235  HN  LYS    60     -42.400  18.793  -9.267  1.00 10.00      A   
ATOM    236  CA  LYS    60     -44.348  19.606  -9.288  1.00 10.00      A   
ATOM    237  CB  LYS    60     -44.390  19.420  -7.767  1.00 10.00      A   
ATOM    238  CG  LYS    60     -45.516  20.168  -7.067  1.00 10.00      A   
ATOM    239  CD  LYS    60     -45.481  19.945  -5.565  1.00 10.00      A   
ATOM    240  CE  LYS    60     -46.336  20.969  -4.833  1.00 10.00      A   
ATOM    241  NZ  LYS    60     -46.332  20.753  -3.363  1.00 10.00      A   
ATOM    242  HZ1 LYS    60     -46.762  21.569  -2.877  1.00 10.00      A   
ATOM    243  HZ2 LYS    60     -45.360  20.634  -3.021  1.00 10.00      A   
ATOM    244  HZ3 LYS    60     -46.876  19.901  -3.128  1.00 10.00      A   
ATOM    245  C   LYS    60     -44.331  21.092  -9.645  1.00 10.00      A   
ATOM    246  O   LYS    60     -45.376  21.719  -9.801  1.00 10.00      A   
ATOM    247  N   LYS    61     -43.133  21.648  -9.789  1.00 10.00      A   
ATOM    248  HN  LYS    61     -42.332  21.094  -9.679  1.00 10.00      A   
ATOM    249  CA  LYS    61     -42.984  23.057 -10.128  1.00 10.00      A   
ATOM    250  CB  LYS    61     -41.723  23.647  -9.490  1.00 10.00      A   
ATOM    251  CG  LYS    61     -41.779  23.752  -7.972  1.00 10.00      A   
ATOM    252  CD  LYS    61     -42.819  24.763  -7.510  1.00 10.00      A   
ATOM    253  CE  LYS    61     -42.399  26.191  -7.829  1.00 10.00      A   
ATOM    254  NZ  LYS    61     -43.361  27.190  -7.287  1.00 10.00      A   
ATOM    255  HZ1 LYS    61     -43.395  27.131  -6.248  1.00 10.00      A   
ATOM    256  HZ2 LYS    61     -44.313  27.011  -7.661  1.00 10.00      A   
ATOM    257  HZ3 LYS    61     -43.071  28.151  -7.558  1.00 10.00      A   
ATOM    258  C   LYS    61     -42.958  23.251 -11.639  1.00 10.00      A   
ATOM    259  O   LYS    61     -43.506  24.224 -12.159  1.00 10.00      A   
ATOM    260  N   ILE    62     -42.321  22.322 -12.338  1.00 10.00      A   
ATOM    261  HN  ILE    62     -41.900  21.569 -11.867  1.00 10.00      A   
ATOM    262  CA  ILE    62     -42.229  22.385 -13.790  1.00 10.00      A   
ATOM    263  CB  ILE    62     -40.765  22.391 -14.274  1.00 10.00      A   
ATOM    264  CG1 ILE    62     -39.967  23.486 -13.561  1.00 10.00      A   
ATOM    265  CG2 ILE    62     -40.708  22.588 -15.783  1.00 10.00      A   
ATOM    266  CD1 ILE    62     -38.478  23.420 -13.819  1.00 10.00      A   
ATOM    267  C   ILE    62     -42.968  21.207 -14.413  1.00 10.00      A   
ATOM    268  O   ILE    62     -42.497  20.071 -14.365  1.00 10.00      A   
ATOM    269  N   PRO    63     -44.142  21.467 -14.997  1.00 10.00      A   
ATOM    270  CA  PRO    63     -44.970  20.435 -15.627  1.00 10.00      A   
ATOM    271  CB  PRO    63     -46.297  21.157 -15.920  1.00 10.00      A   
ATOM    272  CG  PRO    63     -46.220  22.452 -15.182  1.00 10.00      A   
ATOM    273  CD  PRO    63     -44.764  22.791 -15.095  1.00 10.00      A   
ATOM    274  C   PRO    63     -44.365  19.906 -16.928  1.00 10.00      A   
ATOM    275  O   PRO    63     -44.221  20.641 -17.911  1.00 10.00      A   
ATOM    276  N   GLY    64     -44.008  18.630 -16.929  1.00 10.00      A   
ATOM    277  HN  GLY    64     -44.122  18.098 -16.113  1.00 10.00      A   
ATOM    278  CA  GLY    64     -43.445  18.019 -18.116  1.00 10.00      A   
ATOM    279  C   GLY    64     -41.934  18.113 -18.174  1.00 10.00      A   
ATOM    280  O   GLY    64     -41.352  18.116 -19.259  1.00 10.00      A   
ATOM    281  N   ILE    65     -41.294  18.201 -17.018  1.00 10.00      A   
ATOM    282  HN  ILE    65     -41.805  18.212 -16.181  1.00 10.00      A   
ATOM    283  CA  ILE    65     -39.841  18.281 -16.972  1.00 10.00      A   
ATOM    284  CB  ILE    65     -39.326  19.070 -15.744  1.00 10.00      A   
ATOM    285  CG1 ILE    65     -37.800  19.214 -15.795  1.00 10.00      A   
ATOM    286  CG2 ILE    65     -39.765  18.420 -14.438  1.00 10.00      A   
ATOM    287  CD1 ILE    65     -37.221  20.056 -14.679  1.00 10.00      A   
ATOM    288  C   ILE    65     -39.225  16.884 -17.008  1.00 10.00      A   
ATOM    289  O   ILE    65     -39.622  15.995 -16.250  1.00 10.00      A   
ATOM    290  N   TYR    66     -38.282  16.679 -17.912  1.00 10.00      A   
ATOM    291  HN  TYR    66     -38.023  17.412 -18.513  1.00 10.00      A   
ATOM    292  CA  TYR    66     -37.620  15.394 -18.032  1.00 10.00      A   
ATOM    293  CB  TYR    66     -37.281  15.088 -19.493  1.00 10.00      A   
ATOM    294  CG  TYR    66     -36.641  13.732 -19.703  1.00 10.00      A   
ATOM    295  CD1 TYR    66     -37.261  12.574 -19.253  1.00 10.00      A   
ATOM    296  CD2 TYR    66     -35.420  13.609 -20.355  1.00 10.00      A   
ATOM    297  CE1 TYR    66     -36.687  11.334 -19.449  1.00 10.00      A   
ATOM    298  CE2 TYR    66     -34.837  12.372 -20.553  1.00 10.00      A   
ATOM    299  CZ  TYR    66     -35.476  11.238 -20.098  1.00 10.00      A   
ATOM    300  OH  TYR    66     -34.911  10.000 -20.308  1.00 10.00      A   
ATOM    301  HH  TYR    66     -34.039  10.110 -20.737  1.00 10.00      A   
ATOM    302  C   TYR    66     -36.361  15.370 -17.184  1.00 10.00      A   
ATOM    303  O   TYR    66     -35.335  15.934 -17.564  1.00 10.00      A   
ATOM    304  N   VAL    67     -36.449  14.735 -16.024  1.00 10.00      A   
ATOM    305  HN  VAL    67     -37.299  14.318 -15.767  1.00 10.00      A   
ATOM    306  CA  VAL    67     -35.311  14.638 -15.126  1.00 10.00      A   
ATOM    307  CB  VAL    67     -35.692  14.973 -13.668  1.00 10.00      A   
ATOM    308  CG1 VAL    67     -34.447  15.038 -12.798  1.00 10.00      A   
ATOM    309  CG2 VAL    67     -36.453  16.288 -13.599  1.00 10.00      A   
ATOM    310  C   VAL    67     -34.697  13.243 -15.191  1.00 10.00      A   
ATOM    311  O   VAL    67     -35.318  12.257 -14.795  1.00 10.00      A   
ATOM    312  N   LEU    68     -33.481  13.169 -15.703  1.00 10.00      A   
ATOM    313  HN  LEU    68     -33.037  13.998 -15.996  1.00 10.00      A   
ATOM    314  CA  LEU    68     -32.778  11.905 -15.830  1.00 10.00      A   
ATOM    315  CB  LEU    68     -32.020  11.845 -17.160  1.00 10.00      A   
ATOM    316  CG  LEU    68     -31.271  10.543 -17.453  1.00 10.00      A   
ATOM    317  CD1 LEU    68     -32.246   9.389 -17.636  1.00 10.00      A   
ATOM    318  CD2 LEU    68     -30.380  10.699 -18.676  1.00 10.00      A   
ATOM    319  C   LEU    68     -31.811  11.711 -14.669  1.00 10.00      A   
ATOM    320  O   LEU    68     -30.916  12.530 -14.450  1.00 10.00      A   
ATOM    321  N   SER    69     -32.005  10.639 -13.921  1.00 10.00      A   
ATOM    322  HN  SER    69     -32.744  10.031 -14.136  1.00 10.00      A   
ATOM    323  CA  SER    69     -31.148  10.333 -12.789  1.00 10.00      A   
ATOM    324  CB  SER    69     -31.964   9.664 -11.680  1.00 10.00      A   
ATOM    325  OG  SER    69     -33.130  10.420 -11.383  1.00 10.00      A   
ATOM    326  HG  SER    69     -32.991  10.904 -10.558  1.00 10.00      A   
ATOM    327  C   SER    69     -30.002   9.423 -13.224  1.00 10.00      A   
ATOM    328  O   SER    69     -30.223   8.288 -13.646  1.00 10.00      A   
ATOM    329  N   LEU    70     -28.781   9.935 -13.146  1.00 10.00      A   
ATOM    330  HN  LEU    70     -28.665  10.860 -12.833  1.00 10.00      A   
ATOM    331  CA  LEU    70     -27.610   9.161 -13.530  1.00 10.00      A   
ATOM    332  CB  LEU    70     -26.399  10.064 -13.771  1.00 10.00      A   
ATOM    333  CG  LEU    70     -26.451  10.920 -15.039  1.00 10.00      A   
ATOM    334  CD1 LEU    70     -25.196  11.765 -15.171  1.00 10.00      A   
ATOM    335  CD2 LEU    70     -26.645  10.048 -16.271  1.00 10.00      A   
ATOM    336  C   LEU    70     -27.297   8.079 -12.502  1.00 10.00      A   
ATOM    337  O   LEU    70     -27.143   8.356 -11.308  1.00 10.00      A   
ATOM    338  N   GLU    71     -27.218   6.851 -12.982  1.00 10.00      A   
ATOM    339  HN  GLU    71     -27.349   6.709 -13.945  1.00 10.00      A   
ATOM    340  CA  GLU    71     -26.943   5.701 -12.144  1.00 10.00      A   
ATOM    341  CB  GLU    71     -28.176   4.796 -12.152  1.00 10.00      A   
ATOM    342  CG  GLU    71     -28.008   3.448 -11.479  1.00 10.00      A   
ATOM    343  CD  GLU    71     -29.187   2.547 -11.763  1.00 10.00      A   
ATOM    344  OE1 GLU    71     -29.340   2.113 -12.926  1.00 10.00      A   
ATOM    345  OE2 GLU    71     -29.981   2.287 -10.836  1.00 10.00      A   
ATOM    346  C   GLU    71     -25.734   4.951 -12.690  1.00 10.00      A   
ATOM    347  O   GLU    71     -25.745   4.485 -13.829  1.00 10.00      A   
ATOM    348  N   ILE    72     -24.687   4.840 -11.886  1.00 10.00      A   
ATOM    349  HN  ILE    72     -24.730   5.219 -10.980  1.00 10.00      A   
ATOM    350  CA  ILE    72     -23.474   4.155 -12.315  1.00 10.00      A   
ATOM    351  CB  ILE    72     -22.204   5.014 -12.089  1.00 10.00      A   
ATOM    352  CG1 ILE    72     -22.527   6.517 -12.134  1.00 10.00      A   
ATOM    353  CG2 ILE    72     -21.138   4.665 -13.122  1.00 10.00      A   
ATOM    354  CD1 ILE    72     -22.873   7.048 -13.513  1.00 10.00      A   
ATOM    355  C   ILE    72     -23.328   2.818 -11.592  1.00 10.00      A   
ATOM    356  O   ILE    72     -22.235   2.434 -11.172  1.00 10.00      A   
ATOM    357  N   GLY    73     -24.437   2.107 -11.455  1.00 10.00      A   
ATOM    358  HN  GLY    73     -25.281   2.453 -11.820  1.00 10.00      A   
ATOM    359  CA  GLY    73     -24.415   0.825 -10.783  1.00 10.00      A   
ATOM    360  C   GLY    73     -25.490  -0.109 -11.289  1.00 10.00      A   
ATOM    361  O   GLY    73     -26.167   0.189 -12.275  1.00 10.00      A   
ATOM    362  N   LYS    74     -25.649  -1.236 -10.618  1.00 10.00      A   
ATOM    363  HN  LYS    74     -25.081  -1.411  -9.828  1.00 10.00      A   
ATOM    364  CA  LYS    74     -26.647  -2.217 -11.003  1.00 10.00      A   
ATOM    365  CB  LYS    74     -26.175  -3.629 -10.648  1.00 10.00      A   
ATOM    366  CG  LYS    74     -24.853  -4.009 -11.299  1.00 10.00      A   
ATOM    367  CD  LYS    74     -24.350  -5.356 -10.808  1.00 10.00      A   
ATOM    368  CE  LYS    74     -24.753  -6.482 -11.747  1.00 10.00      A   
ATOM    369  NZ  LYS    74     -26.194  -6.829 -11.625  1.00 10.00      A   
ATOM    370  HZ1 LYS    74     -26.417  -7.090 -10.636  1.00 10.00      A   
ATOM    371  HZ2 LYS    74     -26.419  -7.634 -12.241  1.00 10.00      A   
ATOM    372  HZ3 LYS    74     -26.786  -6.021 -11.902  1.00 10.00      A   
ATOM    373  C   LYS    74     -27.980  -1.906 -10.340  1.00 10.00      A   
ATOM    374  O   LYS    74     -29.023  -1.907 -10.995  1.00 10.00      A   
ATOM    375  N   THR    75     -27.941  -1.629  -9.045  1.00 10.00      A   
ATOM    376  HN  THR    75     -27.072  -1.649  -8.572  1.00 10.00      A   
ATOM    377  CA  THR    75     -29.151  -1.301  -8.303  1.00 10.00      A   
ATOM    378  CB  THR    75     -29.807  -2.555  -7.688  1.00 10.00      A   
ATOM    379  OG1 THR    75     -28.831  -3.597  -7.577  1.00 10.00      A   
ATOM    380  HG1 THR    75     -28.922  -4.202  -8.323  1.00 10.00      A   
ATOM    381  CG2 THR    75     -30.963  -3.039  -8.551  1.00 10.00      A   
ATOM    382  C   THR    75     -28.872  -0.266  -7.216  1.00 10.00      A   
ATOM    383  O   THR    75     -28.674   0.915  -7.508  1.00 10.00      A   
ATOM    384  N   LEU    76     -28.831  -0.709  -5.965  1.00 10.00      A   
ATOM    385  HN  LEU    76     -28.962  -1.664  -5.786  1.00 10.00      A   
ATOM    386  CA  LEU    76     -28.579   0.192  -4.850  1.00 10.00      A   
ATOM    387  CB  LEU    76     -29.531  -0.092  -3.683  1.00 10.00      A   
ATOM    388  CG  LEU    76     -31.002   0.275  -3.902  1.00 10.00      A   
ATOM    389  CD1 LEU    76     -31.805   0.045  -2.633  1.00 10.00      A   
ATOM    390  CD2 LEU    76     -31.136   1.718  -4.366  1.00 10.00      A   
ATOM    391  C   LEU    76     -27.130   0.111  -4.394  1.00 10.00      A   
ATOM    392  O   LEU    76     -26.749   0.709  -3.387  1.00 10.00      A   
ATOM    393  N   GLU    78     -26.322  -0.630  -5.142  1.00 10.00      A   
ATOM    394  HN  GLU    78     -26.681  -1.086  -5.932  1.00 10.00      A   
ATOM    395  CA  GLU    78     -24.911  -0.780  -4.823  1.00 10.00      A   
ATOM    396  CB  GLU    78     -24.397  -2.173  -5.232  1.00 10.00      A   
ATOM    397  CG  GLU    78     -23.491  -2.222  -6.456  1.00 10.00      A   
ATOM    398  CD  GLU    78     -24.219  -2.007  -7.767  1.00 10.00      A   
ATOM    399  OE1 GLU    78     -23.543  -1.981  -8.818  1.00 10.00      A   
ATOM    400  OE2 GLU    78     -25.465  -1.857  -7.759  1.00 10.00      A   
ATOM    401  C   GLU    78     -24.113   0.349  -5.468  1.00 10.00      A   
ATOM    402  O   GLU    78     -22.916   0.500  -5.243  1.00 10.00      A   
ATOM    403  N   ASP    79     -24.819   1.165  -6.250  1.00 10.00      A   
ATOM    404  HN  ASP    79     -25.774   0.985  -6.367  1.00 10.00      A   
ATOM    405  CA  ASP    79     -24.226   2.310  -6.945  1.00 10.00      A   
ATOM    406  CB  ASP    79     -25.263   2.972  -7.876  1.00 10.00      A   
ATOM    407  CG  ASP    79     -25.405   4.479  -7.738  1.00 10.00      A   
ATOM    408  OD1 ASP    79     -24.836   5.219  -8.578  1.00 10.00      A   
ATOM    409  OD2 ASP    79     -26.125   4.927  -6.822  1.00 10.00      A   
ATOM    410  C   ASP    79     -23.583   3.290  -5.957  1.00 10.00      A   
ATOM    411  O   ASP    79     -22.752   4.121  -6.330  1.00 10.00      A   
ATOM    412  N   VAL    80     -23.945   3.145  -4.684  1.00 10.00      A   
ATOM    413  HN  VAL    80     -24.604   2.457  -4.457  1.00 10.00      A   
ATOM    414  CA  VAL    80     -23.396   3.975  -3.619  1.00 10.00      A   
ATOM    415  CB  VAL    80     -24.126   3.730  -2.282  1.00 10.00      A   
ATOM    416  CG1 VAL    80     -23.665   4.723  -1.224  1.00 10.00      A   
ATOM    417  CG2 VAL    80     -25.635   3.792  -2.468  1.00 10.00      A   
ATOM    418  C   VAL    80     -21.911   3.658  -3.428  1.00 10.00      A   
ATOM    419  O   VAL    80     -21.085   4.561  -3.282  1.00 10.00      A   
ATOM    420  N   GLU    81     -21.576   2.369  -3.450  1.00 10.00      A   
ATOM    421  HN  GLU    81     -22.276   1.694  -3.589  1.00 10.00      A   
ATOM    422  CA  GLU    81     -20.192   1.936  -3.287  1.00 10.00      A   
ATOM    423  CB  GLU    81     -20.114   0.424  -3.033  1.00 10.00      A   
ATOM    424  CG  GLU    81     -20.266  -0.432  -4.284  1.00 10.00      A   
ATOM    425  CD  GLU    81     -20.256  -1.912  -3.994  1.00 10.00      A   
ATOM    426  OE1 GLU    81     -20.948  -2.335  -3.037  1.00 10.00      A   
ATOM    427  OE2 GLU    81     -19.554  -2.660  -4.724  1.00 10.00      A   
ATOM    428  C   GLU    81     -19.395   2.295  -4.533  1.00 10.00      A   
ATOM    429  O   GLU    81     -18.184   2.525  -4.477  1.00 10.00      A   
ATOM    430  N   ASN    82     -20.101   2.361  -5.655  1.00 10.00      A   
ATOM    431  HN  ASN    82     -21.062   2.166  -5.618  1.00 10.00      A   
ATOM    432  CA  ASN    82     -19.497   2.695  -6.936  1.00 10.00      A   
ATOM    433  CB  ASN    82     -20.466   2.402  -8.086  1.00 10.00      A   
ATOM    434  CG  ASN    82     -20.915   0.951  -8.117  1.00 10.00      A   
ATOM    435  OD1 ASN    82     -20.214   0.064  -7.641  1.00 10.00      A   
ATOM    436  ND2 ASN    82     -22.079   0.697  -8.691  1.00 10.00      A   
ATOM    437 HD21 ASN    82     -22.584   1.448  -9.066  1.00 10.00      A   
ATOM    438 HD22 ASN    82     -22.394  -0.236  -8.709  1.00 10.00      A   
ATOM    439  C   ASN    82     -19.062   4.154  -6.957  1.00 10.00      A   
ATOM    440  O   ASN    82     -18.286   4.574  -7.811  1.00 10.00      A   
ATOM    441  N   SER    83     -19.562   4.925  -6.002  1.00 10.00      A   
ATOM    442  HN  SER    83     -20.188   4.540  -5.350  1.00 10.00      A   
ATOM    443  CA  SER    83     -19.203   6.329  -5.899  1.00 10.00      A   
ATOM    444  CB  SER    83     -20.295   7.104  -5.166  1.00 10.00      A   
ATOM    445  OG  SER    83     -21.580   6.739  -5.636  1.00 10.00      A   
ATOM    446  HG  SER    83     -21.545   5.856  -6.025  1.00 10.00      A   
ATOM    447  C   SER    83     -17.878   6.474  -5.158  1.00 10.00      A   
ATOM    448  O   SER    83     -17.315   7.568  -5.073  1.00 10.00      A   
ATOM    449  N   PHE    84     -17.387   5.361  -4.626  1.00 10.00      A   
ATOM    450  HN  PHE    84     -17.880   4.521  -4.739  1.00 10.00      A   
ATOM    451  CA  PHE    84     -16.135   5.352  -3.889  1.00 10.00      A   
ATOM    452  CB  PHE    84     -16.339   4.796  -2.478  1.00 10.00      A   
ATOM    453  CG  PHE    84     -17.194   5.654  -1.589  1.00 10.00      A   
ATOM    454  CD1 PHE    84     -16.740   6.884  -1.143  1.00 10.00      A   
ATOM    455  CD2 PHE    84     -18.451   5.224  -1.191  1.00 10.00      A   
ATOM    456  CE1 PHE    84     -17.521   7.670  -0.317  1.00 10.00      A   
ATOM    457  CE2 PHE    84     -19.238   6.006  -0.367  1.00 10.00      A   
ATOM    458  CZ  PHE    84     -18.772   7.230   0.071  1.00 10.00      A   
ATOM    459  C   PHE    84     -15.062   4.543  -4.610  1.00 10.00      A   
ATOM    460  O   PHE    84     -13.944   5.015  -4.791  1.00 10.00      A   
ATOM    461  N   PHE    85     -15.401   3.330  -5.034  1.00 10.00      A   
ATOM    462  HN  PHE    85     -16.319   3.004  -4.892  1.00 10.00      A   
ATOM    463  CA  PHE    85     -14.432   2.470  -5.710  1.00 10.00      A   
ATOM    464  CB  PHE    85     -14.225   1.170  -4.926  1.00 10.00      A   
ATOM    465  CG  PHE    85     -13.772   1.375  -3.510  1.00 10.00      A   
ATOM    466  CD1 PHE    85     -12.438   1.605  -3.221  1.00 10.00      A   
ATOM    467  CD2 PHE    85     -14.684   1.345  -2.469  1.00 10.00      A   
ATOM    468  CE1 PHE    85     -12.020   1.797  -1.919  1.00 10.00      A   
ATOM    469  CE2 PHE    85     -14.274   1.536  -1.165  1.00 10.00      A   
ATOM    470  CZ  PHE    85     -12.940   1.764  -0.889  1.00 10.00      A   
ATOM    471  C   PHE    85     -14.837   2.156  -7.147  1.00 10.00      A   
ATOM    472  O   PHE    85     -15.370   1.089  -7.433  1.00 10.00      A   
ATOM    473  N   LEU    86     -14.577   3.082  -8.052  1.00 10.00      A   
ATOM    474  HN  LEU    86     -14.139   3.915  -7.777  1.00 10.00      A   
ATOM    475  CA  LEU    86     -14.912   2.889  -9.456  1.00 10.00      A   
ATOM    476  CB  LEU    86     -16.425   3.031  -9.681  1.00 10.00      A   
ATOM    477  CG  LEU    86     -16.901   3.535 -11.049  1.00 10.00      A   
ATOM    478  CD1 LEU    86     -16.552   2.559 -12.162  1.00 10.00      A   
ATOM    479  CD2 LEU    86     -18.399   3.790 -11.020  1.00 10.00      A   
ATOM    480  C   LEU    86     -14.129   3.862 -10.314  1.00 10.00      A   
ATOM    481  O   LEU    86     -14.143   5.064 -10.061  1.00 10.00      A   
ATOM    482  N   ASN    87     -13.443   3.333 -11.318  1.00 10.00      A   
ATOM    483  HN  ASN    87     -13.479   2.363 -11.461  1.00 10.00      A   
ATOM    484  CA  ASN    87     -12.641   4.155 -12.219  1.00 10.00      A   
ATOM    485  CB  ASN    87     -11.967   3.289 -13.289  1.00 10.00      A   
ATOM    486  CG  ASN    87     -11.017   4.066 -14.191  1.00 10.00      A   
ATOM    487  OD1 ASN    87     -10.868   3.747 -15.367  1.00 10.00      A   
ATOM    488  ND2 ASN    87     -10.364   5.082 -13.651  1.00 10.00      A   
ATOM    489 HD21 ASN    87     -10.521   5.293 -12.697  1.00 10.00      A   
ATOM    490 HD22 ASN    87      -9.746   5.589 -14.216  1.00 10.00      A   
ATOM    491  C   ASN    87     -13.490   5.248 -12.861  1.00 10.00      A   
ATOM    492  O   ASN    87     -14.388   4.969 -13.660  1.00 10.00      A   
ATOM    493  N   VAL    88     -13.194   6.490 -12.500  1.00 10.00      A   
ATOM    494  HN  VAL    88     -12.437   6.635 -11.876  1.00 10.00      A   
ATOM    495  CA  VAL    88     -13.920   7.649 -13.001  1.00 10.00      A   
ATOM    496  CB  VAL    88     -13.421   8.951 -12.340  1.00 10.00      A   
ATOM    497  CG1 VAL    88     -14.261  10.136 -12.785  1.00 10.00      A   
ATOM    498  CG2 VAL    88     -13.451   8.814 -10.826  1.00 10.00      A   
ATOM    499  C   VAL    88     -13.789   7.757 -14.513  1.00 10.00      A   
ATOM    500  O   VAL    88     -14.728   8.155 -15.202  1.00 10.00      A   
ATOM    501  N   ASN    89     -12.627   7.376 -15.023  1.00 10.00      A   
ATOM    502  HN  ASN    89     -11.917   7.073 -14.414  1.00 10.00      A   
ATOM    503  CA  ASN    89     -12.370   7.419 -16.457  1.00 10.00      A   
ATOM    504  CB  ASN    89     -10.926   7.025 -16.761  1.00 10.00      A   
ATOM    505  CG  ASN    89     -10.025   8.228 -16.955  1.00 10.00      A   
ATOM    506  OD1 ASN    89      -9.832   8.697 -18.080  1.00 10.00      A   
ATOM    507  ND2 ASN    89      -9.476   8.750 -15.867  1.00 10.00      A   
ATOM    508 HD21 ASN    89      -9.681   8.338 -14.989  1.00 10.00      A   
ATOM    509 HD22 ASN    89      -8.882   9.525 -15.976  1.00 10.00      A   
ATOM    510  C   ASN    89     -13.352   6.539 -17.230  1.00 10.00      A   
ATOM    511  O   ASN    89     -13.724   6.856 -18.359  1.00 10.00      A   
ATOM    512  N   SER    90     -13.786   5.445 -16.610  1.00 10.00      A   
ATOM    513  HN  SER    90     -13.454   5.241 -15.710  1.00 10.00      A   
ATOM    514  CA  SER    90     -14.741   4.537 -17.237  1.00 10.00      A   
ATOM    515  CB  SER    90     -14.656   3.153 -16.589  1.00 10.00      A   
ATOM    516  OG  SER    90     -13.327   2.662 -16.613  1.00 10.00      A   
ATOM    517  HG  SER    90     -12.790   3.221 -17.192  1.00 10.00      A   
ATOM    518  C   SER    90     -16.163   5.085 -17.120  1.00 10.00      A   
ATOM    519  O   SER    90     -17.018   4.822 -17.973  1.00 10.00      A   
ATOM    520  N   GLN    91     -16.403   5.863 -16.067  1.00 10.00      A   
ATOM    521  HN  GLN    91     -15.672   6.052 -15.441  1.00 10.00      A   
ATOM    522  CA  GLN    91     -17.714   6.455 -15.825  1.00 10.00      A   
ATOM    523  CB  GLN    91     -17.719   7.245 -14.514  1.00 10.00      A   
ATOM    524  CG  GLN    91     -17.402   6.441 -13.264  1.00 10.00      A   
ATOM    525  CD  GLN    91     -17.354   7.314 -12.023  1.00 10.00      A   
ATOM    526  OE1 GLN    91     -18.018   8.348 -11.958  1.00 10.00      A   
ATOM    527  NE2 GLN    91     -16.561   6.915 -11.038  1.00 10.00      A   
ATOM    528 HE21 GLN    91     -16.049   6.087 -11.159  1.00 10.00      A   
ATOM    529 HE22 GLN    91     -16.523   7.461 -10.223  1.00 10.00      A   
ATOM    530  C   GLN    91     -18.095   7.389 -16.962  1.00 10.00      A   
ATOM    531  O   GLN    91     -19.206   7.320 -17.484  1.00 10.00      A   
ATOM    532  N   VAL    92     -17.152   8.244 -17.346  1.00 10.00      A   
ATOM    533  HN  VAL    92     -16.284   8.226 -16.889  1.00 10.00      A   
ATOM    534  CA  VAL    92     -17.365   9.214 -18.417  1.00 10.00      A   
ATOM    535  CB  VAL    92     -16.067   9.980 -18.760  1.00 10.00      A   
ATOM    536  CG1 VAL    92     -16.366  11.172 -19.655  1.00 10.00      A   
ATOM    537  CG2 VAL    92     -15.346  10.425 -17.499  1.00 10.00      A   
ATOM    538  C   VAL    92     -17.882   8.535 -19.682  1.00 10.00      A   
ATOM    539  O   VAL    92     -18.929   8.906 -20.210  1.00 10.00      A   
ATOM    540  N   THR    93     -17.151   7.526 -20.143  1.00 10.00      A   
ATOM    541  HN  THR    93     -16.335   7.269 -19.664  1.00 10.00      A   
ATOM    542  CA  THR    93     -17.514   6.789 -21.346  1.00 10.00      A   
ATOM    543  CB  THR    93     -16.501   5.662 -21.596  1.00 10.00      A   
ATOM    544  OG1 THR    93     -15.281   5.978 -20.906  1.00 10.00      A   
ATOM    545  HG1 THR    93     -14.673   5.230 -20.968  1.00 10.00      A   
ATOM    546  CG2 THR    93     -16.214   5.526 -23.084  1.00 10.00      A   
ATOM    547  C   THR    93     -18.917   6.195 -21.234  1.00 10.00      A   
ATOM    548  O   THR    93     -19.691   6.208 -22.194  1.00 10.00      A   
ATOM    549  N   THR    94     -19.243   5.701 -20.049  1.00 10.00      A   
ATOM    550  HN  THR    94     -18.588   5.743 -19.319  1.00 10.00      A   
ATOM    551  CA  THR    94     -20.548   5.111 -19.799  1.00 10.00      A   
ATOM    552  CB  THR    94     -20.598   4.445 -18.408  1.00 10.00      A   
ATOM    553  OG1 THR    94     -19.471   3.566 -18.259  1.00 10.00      A   
ATOM    554  HG1 THR    94     -18.663   4.086 -18.141  1.00 10.00      A   
ATOM    555  CG2 THR    94     -21.879   3.638 -18.243  1.00 10.00      A   
ATOM    556  C   THR    94     -21.644   6.172 -19.911  1.00 10.00      A   
ATOM    557  O   THR    94     -22.675   5.951 -20.550  1.00 10.00      A   
ATOM    558  N   VAL    95     -21.397   7.331 -19.314  1.00 10.00      A   
ATOM    559  HN  VAL    95     -20.544   7.452 -18.838  1.00 10.00      A   
ATOM    560  CA  VAL    95     -22.353   8.430 -19.346  1.00 10.00      A   
ATOM    561  CB  VAL    95     -21.942   9.577 -18.397  1.00 10.00      A   
ATOM    562  CG1 VAL    95     -22.934  10.727 -18.476  1.00 10.00      A   
ATOM    563  CG2 VAL    95     -21.847   9.066 -16.968  1.00 10.00      A   
ATOM    564  C   VAL    95     -22.524   8.962 -20.771  1.00 10.00      A   
ATOM    565  O   VAL    95     -23.646   9.199 -21.218  1.00 10.00      A   
ATOM    566  N   CYS    96     -21.410   9.126 -21.480  1.00 10.00      A   
ATOM    567  HN  CYS    96     -20.542   8.925 -21.062  1.00 10.00      A   
ATOM    568  CA  CYS    96     -21.439   9.615 -22.859  1.00 10.00      A   
ATOM    569  C   CYS    96     -22.363   8.755 -23.715  1.00 10.00      A   
ATOM    570  O   CYS    96     -23.178   9.269 -24.481  1.00 10.00      A   
ATOM    571  CB  CYS    96     -20.031   9.620 -23.464  1.00 10.00      A   
ATOM    572  SG  CYS    96     -18.846  10.729 -22.635  1.00 10.00      A   
ATOM    573  N   GLN    97     -22.246   7.441 -23.557  1.00 10.00      A   
ATOM    574  HN  GLN    97     -21.589   7.093 -22.916  1.00 10.00      A   
ATOM    575  CA  GLN    97     -23.069   6.505 -24.308  1.00 10.00      A   
ATOM    576  CB  GLN    97     -22.522   5.082 -24.183  1.00 10.00      A   
ATOM    577  CG  GLN    97     -21.232   4.851 -24.956  1.00 10.00      A   
ATOM    578  CD  GLN    97     -21.422   4.936 -26.462  1.00 10.00      A   
ATOM    579  OE1 GLN    97     -20.543   5.405 -27.188  1.00 10.00      A   
ATOM    580  NE2 GLN    97     -22.562   4.465 -26.945  1.00 10.00      A   
ATOM    581 HE21 GLN    97     -23.215   4.088 -26.315  1.00 10.00      A   
ATOM    582 HE22 GLN    97     -22.712   4.512 -27.913  1.00 10.00      A   
ATOM    583  C   GLN    97     -24.523   6.565 -23.850  1.00 10.00      A   
ATOM    584  O   GLN    97     -25.438   6.510 -24.667  1.00 10.00      A   
ATOM    585  N   ALA    98     -24.726   6.704 -22.544  1.00 10.00      A   
ATOM    586  HN  ALA    98     -23.950   6.759 -21.944  1.00 10.00      A   
ATOM    587  CA  ALA    98     -26.068   6.772 -21.973  1.00 10.00      A   
ATOM    588  CB  ALA    98     -26.000   6.802 -20.454  1.00 10.00      A   
ATOM    589  C   ALA    98     -26.840   7.982 -22.496  1.00 10.00      A   
ATOM    590  O   ALA    98     -28.034   7.886 -22.780  1.00 10.00      A   
ATOM    591  N   LEU    99     -26.153   9.113 -22.620  1.00 10.00      A   
ATOM    592  HN  LEU    99     -25.203   9.128 -22.364  1.00 10.00      A   
ATOM    593  CA  LEU    99     -26.776  10.339 -23.110  1.00 10.00      A   
ATOM    594  CB  LEU    99     -25.855  11.543 -22.881  1.00 10.00      A   
ATOM    595  CG  LEU    99     -25.412  11.803 -21.437  1.00 10.00      A   
ATOM    596  CD1 LEU    99     -24.441  12.974 -21.379  1.00 10.00      A   
ATOM    597  CD2 LEU    99     -26.611  12.054 -20.535  1.00 10.00      A   
ATOM    598  C   LEU    99     -27.110  10.223 -24.593  1.00 10.00      A   
ATOM    599  O   LEU    99     -28.149  10.697 -25.044  1.00 10.00      A   
ATOM    600  N   ALA   100     -26.227   9.571 -25.343  1.00 10.00      A   
ATOM    601  HN  ALA   100     -25.421   9.205 -24.921  1.00 10.00      A   
ATOM    602  CA  ALA   100     -26.418   9.393 -26.778  1.00 10.00      A   
ATOM    603  CB  ALA   100     -25.125   8.923 -27.426  1.00 10.00      A   
ATOM    604  C   ALA   100     -27.550   8.416 -27.079  1.00 10.00      A   
ATOM    605  O   ALA   100     -28.086   8.394 -28.188  1.00 10.00      A   
ATOM    606  N   LYS   101     -27.907   7.606 -26.092  1.00 10.00      A   
ATOM    607  HN  LYS   101     -27.438   7.666 -25.232  1.00 10.00      A   
ATOM    608  CA  LYS   101     -28.973   6.629 -26.253  1.00 10.00      A   
ATOM    609  CB  LYS   101     -28.777   5.462 -25.285  1.00 10.00      A   
ATOM    610  CG  LYS   101     -27.621   4.543 -25.635  1.00 10.00      A   
ATOM    611  CD  LYS   101     -27.429   3.479 -24.568  1.00 10.00      A   
ATOM    612  CE  LYS   101     -26.161   2.679 -24.806  1.00 10.00      A   
ATOM    613  NZ  LYS   101     -25.955   1.639 -23.763  1.00 10.00      A   
ATOM    614  HZ1 LYS   101     -25.004   1.231 -23.849  1.00 10.00      A   
ATOM    615  HZ2 LYS   101     -26.656   0.878 -23.871  1.00 10.00      A   
ATOM    616  HZ3 LYS   101     -26.056   2.052 -22.815  1.00 10.00      A   
ATOM    617  C   LYS   101     -30.337   7.261 -26.011  1.00 10.00      A   
ATOM    618  O   LYS   101     -31.372   6.664 -26.316  1.00 10.00      A   
ATOM    619  N   ASP   102     -30.337   8.470 -25.471  1.00 10.00      A   
ATOM    620  HN  ASP   102     -29.481   8.914 -25.286  1.00 10.00      A   
ATOM    621  CA  ASP   102     -31.578   9.167 -25.176  1.00 10.00      A   
ATOM    622  CB  ASP   102     -31.482   9.913 -23.844  1.00 10.00      A   
ATOM    623  CG  ASP   102     -32.839  10.156 -23.217  1.00 10.00      A   
ATOM    624  OD1 ASP   102     -33.794  10.504 -23.950  1.00 10.00      A   
ATOM    625  OD2 ASP   102     -32.965   9.981 -21.986  1.00 10.00      A   
ATOM    626  C   ASP   102     -31.952  10.131 -26.295  1.00 10.00      A   
ATOM    627  O   ASP   102     -31.266  11.127 -26.529  1.00 10.00      A   
ATOM    628  N   PRO   103     -33.055   9.847 -27.001  1.00 10.00      A   
ATOM    629  CA  PRO   103     -33.532  10.686 -28.103  1.00 10.00      A   
ATOM    630  CB  PRO   103     -34.658   9.854 -28.739  1.00 10.00      A   
ATOM    631  CG  PRO   103     -34.529   8.488 -28.151  1.00 10.00      A   
ATOM    632  CD  PRO   103     -33.919   8.678 -26.796  1.00 10.00      A   
ATOM    633  C   PRO   103     -34.085  12.024 -27.615  1.00 10.00      A   
ATOM    634  O   PRO   103     -34.297  12.945 -28.405  1.00 10.00      A   
ATOM    635  N   LYS   104     -34.306  12.137 -26.311  1.00 10.00      A   
ATOM    636  HN  LYS   104     -34.094  11.378 -25.718  1.00 10.00      A   
ATOM    637  CA  LYS   104     -34.845  13.362 -25.735  1.00 10.00      A   
ATOM    638  CB  LYS   104     -35.621  13.054 -24.452  1.00 10.00      A   
ATOM    639  CG  LYS   104     -36.639  11.934 -24.599  1.00 10.00      A   
ATOM    640  CD  LYS   104     -37.218  11.533 -23.253  1.00 10.00      A   
ATOM    641  CE  LYS   104     -37.298  10.020 -23.111  1.00 10.00      A   
ATOM    642  NZ  LYS   104     -35.961   9.407 -22.886  1.00 10.00      A   
ATOM    643  HZ1 LYS   104     -35.977   8.403 -23.154  1.00 10.00      A   
ATOM    644  HZ2 LYS   104     -35.696   9.482 -21.881  1.00 10.00      A   
ATOM    645  HZ3 LYS   104     -35.234   9.898 -23.459  1.00 10.00      A   
ATOM    646  C   LYS   104     -33.738  14.369 -25.453  1.00 10.00      A   
ATOM    647  O   LYS   104     -33.981  15.576 -25.393  1.00 10.00      A   
ATOM    648  N   LEU   105     -32.519  13.867 -25.306  1.00 10.00      A   
ATOM    649  HN  LEU   105     -32.386  12.899 -25.393  1.00 10.00      A   
ATOM    650  CA  LEU   105     -31.370  14.713 -25.021  1.00 10.00      A   
ATOM    651  CB  LEU   105     -30.374  13.971 -24.125  1.00 10.00      A   
ATOM    652  CG  LEU   105     -30.911  13.476 -22.781  1.00 10.00      A   
ATOM    653  CD1 LEU   105     -29.860  12.648 -22.063  1.00 10.00      A   
ATOM    654  CD2 LEU   105     -31.356  14.643 -21.912  1.00 10.00      A   
ATOM    655  C   LEU   105     -30.682  15.157 -26.307  1.00 10.00      A   
ATOM    656  O   LEU   105     -29.669  15.855 -26.272  1.00 10.00      A   
ATOM    657  N   GLN   106     -31.242  14.751 -27.443  1.00 10.00      A   
ATOM    658  HN  GLN   106     -32.046  14.191 -27.401  1.00 10.00      A   
ATOM    659  CA  GLN   106     -30.682  15.102 -28.746  1.00 10.00      A   
ATOM    660  CB  GLN   106     -31.348  14.296 -29.864  1.00 10.00      A   
ATOM    661  CG  GLN   106     -30.931  12.834 -29.903  1.00 10.00      A   
ATOM    662  CD  GLN   106     -31.568  12.077 -31.050  1.00 10.00      A   
ATOM    663  OE1 GLN   106     -32.643  11.502 -30.909  1.00 10.00      A   
ATOM    664  NE2 GLN   106     -30.906  12.071 -32.193  1.00 10.00      A   
ATOM    665 HE21 GLN   106     -30.051  12.549 -32.235  1.00 10.00      A   
ATOM    666 HE22 GLN   106     -31.300  11.594 -32.953  1.00 10.00      A   
ATOM    667  C   GLN   106     -30.797  16.600 -29.021  1.00 10.00      A   
ATOM    668  O   GLN   106     -29.882  17.213 -29.577  1.00 10.00      A   
ATOM    669  N   GLN   107     -31.920  17.185 -28.622  1.00 10.00      A   
ATOM    670  HN  GLN   107     -32.604  16.646 -28.174  1.00 10.00      A   
ATOM    671  CA  GLN   107     -32.152  18.611 -28.829  1.00 10.00      A   
ATOM    672  CB  GLN   107     -33.631  18.961 -28.661  1.00 10.00      A   
ATOM    673  CG  GLN   107     -34.471  18.684 -29.894  1.00 10.00      A   
ATOM    674  CD  GLN   107     -35.831  19.350 -29.834  1.00 10.00      A   
ATOM    675  OE1 GLN   107     -36.813  18.753 -29.393  1.00 10.00      A   
ATOM    676  NE2 GLN   107     -35.895  20.599 -30.266  1.00 10.00      A   
ATOM    677 HE21 GLN   107     -35.071  21.020 -30.594  1.00 10.00      A   
ATOM    678 HE22 GLN   107     -36.764  21.052 -30.244  1.00 10.00      A   
ATOM    679  C   GLN   107     -31.299  19.453 -27.888  1.00 10.00      A   
ATOM    680  O   GLN   107     -30.760  20.487 -28.279  1.00 10.00      A   
ATOM    681  N   GLY   108     -31.176  18.999 -26.652  1.00 10.00      A   
ATOM    682  HN  GLY   108     -31.630  18.169 -26.396  1.00 10.00      A   
ATOM    683  CA  GLY   108     -30.389  19.712 -25.669  1.00 10.00      A   
ATOM    684  C   GLY   108     -30.585  19.132 -24.287  1.00 10.00      A   
ATOM    685  O   GLY   108     -31.404  18.231 -24.108  1.00 10.00      A   
ATOM    686  N   TYR   109     -29.841  19.643 -23.316  1.00 10.00      A   
ATOM    687  HN  TYR   109     -29.209  20.361 -23.523  1.00 10.00      A   
ATOM    688  CA  TYR   109     -29.939  19.167 -21.945  1.00 10.00      A   
ATOM    689  CB  TYR   109     -29.293  17.779 -21.804  1.00 10.00      A   
ATOM    690  CG  TYR   109     -27.781  17.789 -21.684  1.00 10.00      A   
ATOM    691  CD1 TYR   109     -27.158  17.323 -20.535  1.00 10.00      A   
ATOM    692  CD2 TYR   109     -26.978  18.264 -22.716  1.00 10.00      A   
ATOM    693  CE1 TYR   109     -25.782  17.331 -20.412  1.00 10.00      A   
ATOM    694  CE2 TYR   109     -25.601  18.274 -22.603  1.00 10.00      A   
ATOM    695  CZ  TYR   109     -25.008  17.806 -21.449  1.00 10.00      A   
ATOM    696  OH  TYR   109     -23.635  17.820 -21.329  1.00 10.00      A   
ATOM    697  HH  TYR   109     -23.292  16.931 -21.484  1.00 10.00      A   
ATOM    698  C   TYR   109     -29.279  20.156 -20.992  1.00 10.00      A   
ATOM    699  O   TYR   109     -28.436  20.955 -21.401  1.00 10.00      A   
ATOM    700  N   ASN   110     -29.680  20.108 -19.735  1.00 10.00      A   
ATOM    701  HN  ASN   110     -30.385  19.470 -19.481  1.00 10.00      A   
ATOM    702  CA  ASN   110     -29.122  20.977 -18.712  1.00 10.00      A   
ATOM    703  CB  ASN   110     -30.142  22.043 -18.295  1.00 10.00      A   
ATOM    704  CG  ASN   110     -29.744  23.444 -18.731  1.00 10.00      A   
ATOM    705  OD1 ASN   110     -29.025  23.621 -19.714  1.00 10.00      A   
ATOM    706  ND2 ASN   110     -30.210  24.450 -18.004  1.00 10.00      A   
ATOM    707 HD21 ASN   110     -30.779  24.242 -17.236  1.00 10.00      A   
ATOM    708 HD22 ASN   110     -29.971  25.365 -18.270  1.00 10.00      A   
ATOM    709  C   ASN   110     -28.699  20.141 -17.509  1.00 10.00      A   
ATOM    710  O   ASN   110     -29.454  19.284 -17.045  1.00 10.00      A   
ATOM    711  N   ALA   111     -27.492  20.377 -17.015  1.00 10.00      A   
ATOM    712  HN  ALA   111     -26.936  21.085 -17.413  1.00 10.00      A   
ATOM    713  CA  ALA   111     -26.978  19.620 -15.877  1.00 10.00      A   
ATOM    714  CB  ALA   111     -26.116  18.464 -16.361  1.00 10.00      A   
ATOM    715  C   ALA   111     -26.187  20.509 -14.926  1.00 10.00      A   
ATOM    716  O   ALA   111     -26.523  21.678 -14.725  1.00 10.00      A   
ATOM    717  N   GLY   113     -24.617  19.058 -10.898  1.00 10.00      A   
ATOM    718  HN  GLY   113     -24.351  19.977 -10.663  1.00 10.00      A   
ATOM    719  CA  GLY   113     -23.865  17.934 -10.373  1.00 10.00      A   
ATOM    720  C   GLY   113     -23.690  18.005  -8.870  1.00 10.00      A   
ATOM    721  O   GLY   113     -23.123  18.967  -8.349  1.00 10.00      A   
ATOM    722  N   PHE   114     -24.174  16.987  -8.174  1.00 10.00      A   
ATOM    723  HN  PHE   114     -24.603  16.241  -8.654  1.00 10.00      A   
ATOM    724  CA  PHE   114     -24.073  16.933  -6.720  1.00 10.00      A   
ATOM    725  CB  PHE   114     -25.128  15.998  -6.132  1.00 10.00      A   
ATOM    726  CG  PHE   114     -26.412  16.681  -5.771  1.00 10.00      A   
ATOM    727  CD1 PHE   114     -27.512  16.604  -6.607  1.00 10.00      A   
ATOM    728  CD2 PHE   114     -26.519  17.399  -4.591  1.00 10.00      A   
ATOM    729  CE1 PHE   114     -28.696  17.230  -6.275  1.00 10.00      A   
ATOM    730  CE2 PHE   114     -27.699  18.028  -4.252  1.00 10.00      A   
ATOM    731  CZ  PHE   114     -28.789  17.943  -5.096  1.00 10.00      A   
ATOM    732  C   PHE   114     -22.685  16.488  -6.274  1.00 10.00      A   
ATOM    733  O   PHE   114     -22.242  15.383  -6.596  1.00 10.00      A   
ATOM    734  N   SER   115     -22.011  17.354  -5.529  1.00 10.00      A   
ATOM    735  HN  SER   115     -22.424  18.221  -5.319  1.00 10.00      A   
ATOM    736  CA  SER   115     -20.675  17.076  -5.020  1.00 10.00      A   
ATOM    737  CB  SER   115     -20.706  16.030  -3.905  1.00 10.00      A   
ATOM    738  OG  SER   115     -21.450  16.495  -2.791  1.00 10.00      A   
ATOM    739  HG  SER   115     -21.910  15.749  -2.387  1.00 10.00      A   
ATOM    740  C   SER   115     -19.695  16.701  -6.135  1.00 10.00      A   
ATOM    741  O   SER   115     -19.491  17.475  -7.070  1.00 10.00      A   
ATOM    742  N   GLN   116     -19.116  15.505  -6.052  1.00 10.00      A   
ATOM    743  HN  GLN   116     -19.336  14.917  -5.302  1.00 10.00      A   
ATOM    744  CA  GLN   116     -18.158  15.050  -7.051  1.00 10.00      A   
ATOM    745  CB  GLN   116     -17.484  13.741  -6.632  1.00 10.00      A   
ATOM    746  CG  GLN   116     -18.440  12.604  -6.319  1.00 10.00      A   
ATOM    747  CD  GLN   116     -17.721  11.362  -5.829  1.00 10.00      A   
ATOM    748  OE1 GLN   116     -16.676  11.445  -5.182  1.00 10.00      A   
ATOM    749  NE2 GLN   116     -18.271  10.201  -6.141  1.00 10.00      A   
ATOM    750 HE21 GLN   116     -19.101  10.206  -6.667  1.00 10.00      A   
ATOM    751 HE22 GLN   116     -17.827   9.379  -5.833  1.00 10.00      A   
ATOM    752  C   GLN   116     -18.771  14.949  -8.448  1.00 10.00      A   
ATOM    753  O   GLN   116     -18.054  14.915  -9.445  1.00 10.00      A   
ATOM    754  N   GLY   117     -20.098  14.925  -8.516  1.00 10.00      A   
ATOM    755  HN  GLY   117     -20.625  14.970  -7.689  1.00 10.00      A   
ATOM    756  CA  GLY   117     -20.771  14.849  -9.795  1.00 10.00      A   
ATOM    757  C   GLY   117     -20.630  16.141 -10.574  1.00 10.00      A   
ATOM    758  O   GLY   117     -20.751  16.152 -11.799  1.00 10.00      A   
ATOM    759  N   GLY   118     -20.352  17.230  -9.856  1.00 10.00      A   
ATOM    760  HN  GLY   118     -20.244  17.148  -8.883  1.00 10.00      A   
ATOM    761  CA  GLY   118     -20.197  18.525 -10.486  1.00 10.00      A   
ATOM    762  C   GLY   118     -19.010  18.562 -11.428  1.00 10.00      A   
ATOM    763  O   GLY   118     -19.123  19.020 -12.566  1.00 10.00      A   
ATOM    764  N   GLN   119     -17.866  18.082 -10.957  1.00 10.00      A   
ATOM    765  HN  GLN   119     -17.828  17.744 -10.034  1.00 10.00      A   
ATOM    766  CA  GLN   119     -16.666  18.052 -11.781  1.00 10.00      A   
ATOM    767  CB  GLN   119     -15.389  17.923 -10.939  1.00 10.00      A   
ATOM    768  CG  GLN   119     -15.323  16.702 -10.032  1.00 10.00      A   
ATOM    769  CD  GLN   119     -15.793  16.995  -8.620  1.00 10.00      A   
ATOM    770  OE1 GLN   119     -16.688  17.811  -8.408  1.00 10.00      A   
ATOM    771  NE2 GLN   119     -15.193  16.330  -7.647  1.00 10.00      A   
ATOM    772 HE21 GLN   119     -14.487  15.694  -7.888  1.00 10.00      A   
ATOM    773 HE22 GLN   119     -15.476  16.505  -6.723  1.00 10.00      A   
ATOM    774  C   GLN   119     -16.754  16.950 -12.829  1.00 10.00      A   
ATOM    775  O   GLN   119     -16.192  17.070 -13.920  1.00 10.00      A   
ATOM    776  N   PHE   120     -17.483  15.887 -12.497  1.00 10.00      A   
ATOM    777  HN  PHE   120     -17.903  15.856 -11.611  1.00 10.00      A   
ATOM    778  CA  PHE   120     -17.664  14.765 -13.409  1.00 10.00      A   
ATOM    779  CB  PHE   120     -18.432  13.624 -12.731  1.00 10.00      A   
ATOM    780  CG  PHE   120     -17.664  12.876 -11.673  1.00 10.00      A   
ATOM    781  CD1 PHE   120     -16.325  13.141 -11.437  1.00 10.00      A   
ATOM    782  CD2 PHE   120     -18.290  11.905 -10.909  1.00 10.00      A   
ATOM    783  CE1 PHE   120     -15.629  12.456 -10.459  1.00 10.00      A   
ATOM    784  CE2 PHE   120     -17.599  11.215  -9.931  1.00 10.00      A   
ATOM    785  CZ  PHE   120     -16.266  11.490  -9.706  1.00 10.00      A   
ATOM    786  C   PHE   120     -18.410  15.218 -14.661  1.00 10.00      A   
ATOM    787  O   PHE   120     -18.002  14.916 -15.784  1.00 10.00      A   
ATOM    788  N   LEU   121     -19.494  15.959 -14.458  1.00 10.00      A   
ATOM    789  HN  LEU   121     -19.763  16.169 -13.536  1.00 10.00      A   
ATOM    790  CA  LEU   121     -20.301  16.463 -15.565  1.00 10.00      A   
ATOM    791  CB  LEU   121     -21.558  17.162 -15.043  1.00 10.00      A   
ATOM    792  CG  LEU   121     -22.712  16.242 -14.638  1.00 10.00      A   
ATOM    793  CD1 LEU   121     -23.786  17.025 -13.901  1.00 10.00      A   
ATOM    794  CD2 LEU   121     -23.301  15.554 -15.861  1.00 10.00      A   
ATOM    795  C   LEU   121     -19.495  17.405 -16.453  1.00 10.00      A   
ATOM    796  O   LEU   121     -19.685  17.441 -17.673  1.00 10.00      A   
ATOM    797  N   ARG   122     -18.589  18.159 -15.838  1.00 10.00      A   
ATOM    798  HN  ARG   122     -18.487  18.085 -14.867  1.00 10.00      A   
ATOM    799  CA  ARG   122     -17.745  19.089 -16.576  1.00 10.00      A   
ATOM    800  CB  ARG   122     -16.904  19.944 -15.622  1.00 10.00      A   
ATOM    801  CG  ARG   122     -16.439  21.262 -16.226  1.00 10.00      A   
ATOM    802  CD  ARG   122     -15.088  21.697 -15.672  1.00 10.00      A   
ATOM    803  NE  ARG   122     -13.981  20.956 -16.278  1.00 10.00      A   
ATOM    804  HE  ARG   122     -14.197  20.379 -17.052  1.00 10.00      A   
ATOM    805  CZ  ARG   122     -12.713  21.024 -15.872  1.00 10.00      A   
ATOM    806  NH1 ARG   122     -12.369  21.790 -14.845  1.00 10.00      A   
ATOM    807 HH11 ARG   122     -11.367  21.834 -14.533  1.00 10.00      A   
ATOM    808 HH12 ARG   122     -13.089  22.354 -14.351  1.00 10.00      A   
ATOM    809  NH2 ARG   122     -11.787  20.319 -16.498  1.00 10.00      A   
ATOM    810 HH21 ARG   122     -10.792  20.363 -16.187  1.00 10.00      A   
ATOM    811 HH22 ARG   122     -12.046  19.720 -17.317  1.00 10.00      A   
ATOM    812  C   ARG   122     -16.836  18.317 -17.527  1.00 10.00      A   
ATOM    813  O   ARG   122     -16.659  18.700 -18.680  1.00 10.00      A   
ATOM    814  N   ALA   123     -16.279  17.216 -17.036  1.00 10.00      A   
ATOM    815  HN  ALA   123     -16.464  16.957 -16.106  1.00 10.00      A   
ATOM    816  CA  ALA   123     -15.399  16.381 -17.840  1.00 10.00      A   
ATOM    817  CB  ALA   123     -14.751  15.318 -16.971  1.00 10.00      A   
ATOM    818  C   ALA   123     -16.177  15.730 -18.975  1.00 10.00      A   
ATOM    819  O   ALA   123     -15.670  15.589 -20.089  1.00 10.00      A   
ATOM    820  N   VAL   124     -17.414  15.339 -18.682  1.00 10.00      A   
ATOM    821  HN  VAL   124     -17.752  15.470 -17.770  1.00 10.00      A   
ATOM    822  CA  VAL   124     -18.279  14.713 -19.673  1.00 10.00      A   
ATOM    823  CB  VAL   124     -19.621  14.263 -19.047  1.00 10.00      A   
ATOM    824  CG1 VAL   124     -20.611  13.828 -20.117  1.00 10.00      A   
ATOM    825  CG2 VAL   124     -19.391  13.135 -18.054  1.00 10.00      A   
ATOM    826  C   VAL   124     -18.539  15.674 -20.833  1.00 10.00      A   
ATOM    827  O   VAL   124     -18.421  15.303 -21.999  1.00 10.00      A   
ATOM    828  N   ALA   125     -18.847  16.920 -20.500  1.00 10.00      A   
ATOM    829  HN  ALA   125     -18.894  17.162 -19.548  1.00 10.00      A   
ATOM    830  CA  ALA   125     -19.124  17.939 -21.511  1.00 10.00      A   
ATOM    831  CB  ALA   125     -19.650  19.210 -20.860  1.00 10.00      A   
ATOM    832  C   ALA   125     -17.892  18.242 -22.366  1.00 10.00      A   
ATOM    833  O   ALA   125     -18.011  18.705 -23.499  1.00 10.00      A   
ATOM    834  N   GLN   126     -16.713  17.975 -21.820  1.00 10.00      A   
ATOM    835  HN  GLN   126     -16.678  17.607 -20.913  1.00 10.00      A   
ATOM    836  CA  GLN   126     -15.470  18.221 -22.540  1.00 10.00      A   
ATOM    837  CB  GLN   126     -14.333  18.541 -21.569  1.00 10.00      A   
ATOM    838  CG  GLN   126     -14.549  19.796 -20.745  1.00 10.00      A   
ATOM    839  CD  GLN   126     -13.418  20.046 -19.769  1.00 10.00      A   
ATOM    840  OE1 GLN   126     -13.417  19.527 -18.651  1.00 10.00      A   
ATOM    841  NE2 GLN   126     -12.452  20.854 -20.175  1.00 10.00      A   
ATOM    842 HE21 GLN   126     -12.520  21.246 -21.079  1.00 10.00      A   
ATOM    843 HE22 GLN   126     -11.708  21.032 -19.565  1.00 10.00      A   
ATOM    844  C   GLN   126     -15.082  17.030 -23.411  1.00 10.00      A   
ATOM    845  O   GLN   126     -14.562  17.203 -24.513  1.00 10.00      A   
ATOM    846  N   ARG   127     -15.340  15.826 -22.918  1.00 10.00      A   
ATOM    847  HN  ARG   127     -15.768  15.749 -22.037  1.00 10.00      A   
ATOM    848  CA  ARG   127     -14.995  14.613 -23.653  1.00 10.00      A   
ATOM    849  CB  ARG   127     -14.707  13.448 -22.702  1.00 10.00      A   
ATOM    850  CG  ARG   127     -13.344  13.516 -22.029  1.00 10.00      A   
ATOM    851  CD  ARG   127     -13.005  12.205 -21.336  1.00 10.00      A   
ATOM    852  NE  ARG   127     -11.700  12.255 -20.676  1.00 10.00      A   
ATOM    853  HE  ARG   127     -11.205  13.114 -20.717  1.00 10.00      A   
ATOM    854  CZ  ARG   127     -11.144  11.224 -20.030  1.00 10.00      A   
ATOM    855  NH1 ARG   127     -11.776  10.056 -19.958  1.00 10.00      A   
ATOM    856 HH11 ARG   127     -11.340   9.254 -19.453  1.00 10.00      A   
ATOM    857 HH12 ARG   127     -12.709   9.936 -20.407  1.00 10.00      A   
ATOM    858  NH2 ARG   127      -9.951  11.357 -19.465  1.00 10.00      A   
ATOM    859 HH21 ARG   127      -9.434  12.272 -19.522  1.00 10.00      A   
ATOM    860 HH22 ARG   127      -9.515  10.555 -18.960  1.00 10.00      A   
ATOM    861  C   ARG   127     -16.060  14.221 -24.672  1.00 10.00      A   
ATOM    862  O   ARG   127     -15.737  13.684 -25.734  1.00 10.00      A   
ATOM    863  N   CYS   128     -17.323  14.477 -24.354  1.00 10.00      A   
ATOM    864  HN  CYS   128     -17.530  14.903 -23.489  1.00 10.00      A   
ATOM    865  CA  CYS   128     -18.415  14.135 -25.257  1.00 10.00      A   
ATOM    866  C   CYS   128     -19.498  15.217 -25.287  1.00 10.00      A   
ATOM    867  O   CYS   128     -20.553  15.077 -24.668  1.00 10.00      A   
ATOM    868  CB  CYS   128     -19.013  12.769 -24.893  1.00 10.00      A   
ATOM    869  SG  CYS   128     -19.483  12.589 -23.139  1.00 10.00      A   
ATOM    870  N   PRO   129     -19.254  16.314 -26.022  1.00 10.00      A   
ATOM    871  CA  PRO   129     -20.205  17.425 -26.140  1.00 10.00      A   
ATOM    872  CB  PRO   129     -19.300  18.576 -26.572  1.00 10.00      A   
ATOM    873  CG  PRO   129     -18.260  17.918 -27.410  1.00 10.00      A   
ATOM    874  CD  PRO   129     -18.026  16.563 -26.801  1.00 10.00      A   
ATOM    875  C   PRO   129     -21.250  17.154 -27.221  1.00 10.00      A   
ATOM    876  O   PRO   129     -21.602  18.036 -28.006  1.00 10.00      A   
ATOM    877  N   SER   130     -21.726  15.923 -27.273  1.00 10.00      A   
ATOM    878  HN  SER   130     -21.398  15.260 -26.627  1.00 10.00      A   
ATOM    879  CA  SER   130     -22.722  15.526 -28.252  1.00 10.00      A   
ATOM    880  CB  SER   130     -22.039  15.045 -29.537  1.00 10.00      A   
ATOM    881  OG  SER   130     -21.057  15.980 -29.957  1.00 10.00      A   
ATOM    882  HG  SER   130     -21.129  16.781 -29.413  1.00 10.00      A   
ATOM    883  C   SER   130     -23.622  14.432 -27.684  1.00 10.00      A   
ATOM    884  O   SER   130     -23.140  13.378 -27.265  1.00 10.00      A   
ATOM    885  N   PRO   131     -24.944  14.668 -27.660  1.00 10.00      A   
ATOM    886  CA  PRO   131     -25.551  15.912 -28.148  1.00 10.00      A   
ATOM    887  CB  PRO   131     -27.050  15.577 -28.233  1.00 10.00      A   
ATOM    888  CG  PRO   131     -27.148  14.103 -28.001  1.00 10.00      A   
ATOM    889  CD  PRO   131     -25.960  13.735 -27.165  1.00 10.00      A   
ATOM    890  C   PRO   131     -25.324  17.081 -27.185  1.00 10.00      A   
ATOM    891  O   PRO   131     -25.337  16.905 -25.965  1.00 10.00      A   
ATOM    892  N   PRO   132     -25.094  18.287 -27.729  1.00 10.00      A   
ATOM    893  CA  PRO   132     -24.855  19.494 -26.923  1.00 10.00      A   
ATOM    894  CB  PRO   132     -24.537  20.576 -27.968  1.00 10.00      A   
ATOM    895  CG  PRO   132     -24.224  19.830 -29.221  1.00 10.00      A   
ATOM    896  CD  PRO   132     -25.044  18.577 -29.168  1.00 10.00      A   
ATOM    897  C   PRO   132     -26.085  19.896 -26.113  1.00 10.00      A   
ATOM    898  O   PRO   132     -27.196  19.973 -26.646  1.00 10.00      A   
ATOM    899  N   ILE   134     -26.115  22.387 -21.959  1.00 10.00      A   
ATOM    900  HN  ILE   134     -26.960  21.951 -21.694  1.00 10.00      A   
ATOM    901  CA  ILE   134     -26.114  23.814 -22.271  1.00 10.00      A   
ATOM    902  CB  ILE   134     -27.520  24.302 -22.688  1.00 10.00      A   
ATOM    903  CG1 ILE   134     -28.045  23.478 -23.869  1.00 10.00      A   
ATOM    904  CG2 ILE   134     -27.505  25.788 -23.030  1.00 10.00      A   
ATOM    905  CD1 ILE   134     -27.197  23.575 -25.121  1.00 10.00      A   
ATOM    906  C   ILE   134     -25.620  24.621 -21.072  1.00 10.00      A   
ATOM    907  O   ILE   134     -24.708  25.441 -21.189  1.00 10.00      A   
ATOM    908  N   ASN   135     -26.218  24.374 -19.919  1.00 10.00      A   
ATOM    909  HN  ASN   135     -26.937  23.705 -19.886  1.00 10.00      A   
ATOM    910  CA  ASN   135     -25.837  25.068 -18.699  1.00 10.00      A   
ATOM    911  CB  ASN   135     -27.002  25.905 -18.164  1.00 10.00      A   
ATOM    912  CG  ASN   135     -26.538  27.134 -17.406  1.00 10.00      A   
ATOM    913  OD1 ASN   135     -26.276  28.179 -17.996  1.00 10.00      A   
ATOM    914  ND2 ASN   135     -26.442  27.023 -16.092  1.00 10.00      A   
ATOM    915 HD21 ASN   135     -26.676  26.167 -15.682  1.00 10.00      A   
ATOM    916 HD22 ASN   135     -26.128  27.802 -15.585  1.00 10.00      A   
ATOM    917  C   ASN   135     -25.373  24.065 -17.651  1.00 10.00      A   
ATOM    918  O   ASN   135     -25.885  22.943 -17.585  1.00 10.00      A   
ATOM    919  N   LEU   136     -24.403  24.462 -16.838  1.00 10.00      A   
ATOM    920  HN  LEU   136     -24.048  25.374 -16.920  1.00 10.00      A   
ATOM    921  CA  LEU   136     -23.867  23.582 -15.809  1.00 10.00      A   
ATOM    922  CB  LEU   136     -22.420  23.197 -16.134  1.00 10.00      A   
ATOM    923  CG  LEU   136     -21.813  22.067 -15.298  1.00 10.00      A   
ATOM    924  CD1 LEU   136     -22.581  20.773 -15.512  1.00 10.00      A   
ATOM    925  CD2 LEU   136     -20.346  21.880 -15.641  1.00 10.00      A   
ATOM    926  C   LEU   136     -23.947  24.230 -14.433  1.00 10.00      A   
ATOM    927  O   LEU   136     -23.504  25.366 -14.242  1.00 10.00      A   
ATOM    928  N   ILE   137     -24.535  23.508 -13.486  1.00 10.00      A   
ATOM    929  HN  ILE   137     -24.893  22.623 -13.712  1.00 10.00      A   
ATOM    930  CA  ILE   137     -24.675  23.991 -12.119  1.00 10.00      A   
ATOM    931  CB  ILE   137     -26.146  23.939 -11.643  1.00 10.00      A   
ATOM    932  CG1 ILE   137     -27.095  24.549 -12.686  1.00 10.00      A   
ATOM    933  CG2 ILE   137     -26.300  24.635 -10.296  1.00 10.00      A   
ATOM    934  CD1 ILE   137     -26.985  26.052 -12.833  1.00 10.00      A   
ATOM    935  C   ILE   137     -23.825  23.143 -11.173  1.00 10.00      A   
ATOM    936  O   ILE   137     -24.011  21.928 -11.073  1.00 10.00      A   
ATOM    937  N   SER   138     -22.880  23.781 -10.503  1.00 10.00      A   
ATOM    938  HN  SER   138     -22.758  24.746 -10.647  1.00 10.00      A   
ATOM    939  CA  SER   138     -22.008  23.094  -9.565  1.00 10.00      A   
ATOM    940  CB  SER   138     -20.641  23.786  -9.529  1.00 10.00      A   
ATOM    941  OG  SER   138     -19.710  23.079  -8.726  1.00 10.00      A   
ATOM    942  HG  SER   138     -19.748  23.424  -7.823  1.00 10.00      A   
ATOM    943  C   SER   138     -22.634  23.084  -8.175  1.00 10.00      A   
ATOM    944  O   SER   138     -22.829  24.136  -7.564  1.00 10.00      A   
ATOM    945  N   VAL   139     -22.973  21.897  -7.690  1.00 10.00      A   
ATOM    946  HN  VAL   139     -22.819  21.093  -8.233  1.00 10.00      A   
ATOM    947  CA  VAL   139     -23.572  21.758  -6.369  1.00 10.00      A   
ATOM    948  CB  VAL   139     -24.880  20.935  -6.402  1.00 10.00      A   
ATOM    949  CG1 VAL   139     -25.704  21.193  -5.148  1.00 10.00      A   
ATOM    950  CG2 VAL   139     -25.690  21.252  -7.649  1.00 10.00      A   
ATOM    951  C   VAL   139     -22.583  21.101  -5.412  1.00 10.00      A   
ATOM    952  O   VAL   139     -22.760  19.952  -5.002  1.00 10.00      A   
ATOM    953  N   GLY   140     -21.535  21.833  -5.067  1.00 10.00      A   
ATOM    954  HN  GLY   140     -21.442  22.742  -5.424  1.00 10.00      A   
ATOM    955  CA  GLY   140     -20.528  21.308  -4.170  1.00 10.00      A   
ATOM    956  C   GLY   140     -19.497  20.470  -4.898  1.00 10.00      A   
ATOM    957  O   GLY   140     -19.093  19.416  -4.409  1.00 10.00      A   
ATOM    958  N   GLY   141     -19.060  20.948  -6.056  1.00 10.00      A   
ATOM    959  HN  GLY   141     -19.388  21.816  -6.371  1.00 10.00      A   
ATOM    960  CA  GLY   141     -18.095  20.210  -6.844  1.00 10.00      A   
ATOM    961  C   GLY   141     -16.667  20.694  -6.686  1.00 10.00      A   
ATOM    962  O   GLY   141     -16.372  21.872  -6.885  1.00 10.00      A   
ATOM    963  N   GLN   142     -15.777  19.773  -6.347  1.00 10.00      A   
ATOM    964  HN  GLN   142     -16.080  18.848  -6.217  1.00 10.00      A   
ATOM    965  CA  GLN   142     -14.363  20.086  -6.170  1.00 10.00      A   
ATOM    966  CB  GLN   142     -13.676  19.020  -5.309  1.00 10.00      A   
ATOM    967  CG  GLN   142     -14.295  18.833  -3.931  1.00 10.00      A   
ATOM    968  CD  GLN   142     -15.598  18.056  -3.967  1.00 10.00      A   
ATOM    969  OE1 GLN   142     -15.770  17.136  -4.772  1.00 10.00      A   
ATOM    970  NE2 GLN   142     -16.533  18.434  -3.113  1.00 10.00      A   
ATOM    971 HE21 GLN   142     -16.336  19.184  -2.510  1.00 10.00      A   
ATOM    972 HE22 GLN   142     -17.389  17.961  -3.127  1.00 10.00      A   
ATOM    973  C   GLN   142     -13.694  20.168  -7.534  1.00 10.00      A   
ATOM    974  O   GLN   142     -13.292  19.156  -8.106  1.00 10.00      A   
ATOM    975  N   HIS   143     -13.571  21.380  -8.049  1.00 10.00      A   
ATOM    976  HN  HIS   143     -13.864  22.155  -7.521  1.00 10.00      A   
ATOM    977  CA  HIS   143     -12.992  21.593  -9.369  1.00 10.00      A   
ATOM    978  CB  HIS   143     -13.542  22.872 -10.004  1.00 10.00      A   
ATOM    979  CG  HIS   143     -15.036  22.870 -10.114  1.00 10.00      A   
ATOM    980  ND1 HIS   143     -15.724  22.072 -11.006  1.00 10.00      A   
ATOM    981  HD1 HIS   143     -15.317  21.465 -11.661  1.00 10.00      A   
ATOM    982  CD2 HIS   143     -15.980  23.535  -9.406  1.00 10.00      A   
ATOM    983  CE1 HIS   143     -17.022  22.248 -10.842  1.00 10.00      A   
ATOM    984  NE2 HIS   143     -17.202  23.127  -9.876  1.00 10.00      A   
ATOM    985  HE2 HIS   143     -18.079  23.420  -9.527  1.00 10.00      A   
ATOM    986  C   HIS   143     -11.469  21.594  -9.354  1.00 10.00      A   
ATOM    987  O   HIS   143     -10.830  21.442 -10.398  1.00 10.00      A   
ATOM    988  N   GLN   144     -10.891  21.751  -8.176  1.00 10.00      A   
ATOM    989  HN  GLN   144     -11.449  21.860  -7.373  1.00 10.00      A   
ATOM    990  CA  GLN   144      -9.442  21.764  -8.040  1.00 10.00      A   
ATOM    991  CB  GLN   144      -8.975  23.023  -7.308  1.00 10.00      A   
ATOM    992  CG  GLN   144      -8.612  24.176  -8.229  1.00 10.00      A   
ATOM    993  CD  GLN   144      -7.608  23.779  -9.294  1.00 10.00      A   
ATOM    994  OE1 GLN   144      -6.822  22.848  -9.112  1.00 10.00      A   
ATOM    995  NE2 GLN   144      -7.617  24.490 -10.409  1.00 10.00      A   
ATOM    996 HE21 GLN   144      -8.259  25.225 -10.483  1.00 10.00      A   
ATOM    997 HE22 GLN   144      -6.977  24.254 -11.111  1.00 10.00      A   
ATOM    998  C   GLN   144      -8.938  20.516  -7.327  1.00 10.00      A   
ATOM    999  O   GLN   144      -7.749  20.395  -7.036  1.00 10.00      A   
ATOM   1000  N   GLY   145      -9.846  19.587  -7.057  1.00 10.00      A   
ATOM   1001  HN  GLY   145     -10.776  19.737  -7.318  1.00 10.00      A   
ATOM   1002  CA  GLY   145      -9.477  18.360  -6.379  1.00 10.00      A   
ATOM   1003  C   GLY   145      -9.584  18.489  -4.874  1.00 10.00      A   
ATOM   1004  O   GLY   145     -10.095  19.490  -4.370  1.00 10.00      A   
ATOM   1005  N   VAL   146      -9.108  17.481  -4.155  1.00 10.00      A   
ATOM   1006  HN  VAL   146      -8.707  16.711  -4.616  1.00 10.00      A   
ATOM   1007  CA  VAL   146      -9.155  17.489  -2.696  1.00 10.00      A   
ATOM   1008  CB  VAL   146     -10.166  16.456  -2.144  1.00 10.00      A   
ATOM   1009  CG1 VAL   146     -11.590  16.831  -2.525  1.00 10.00      A   
ATOM   1010  CG2 VAL   146      -9.828  15.054  -2.630  1.00 10.00      A   
ATOM   1011  C   VAL   146      -7.781  17.195  -2.102  1.00 10.00      A   
ATOM   1012  O   VAL   146      -6.902  16.656  -2.779  1.00 10.00      A   
ATOM   1013  N   PHE   147      -7.605  17.561  -0.837  1.00 10.00      A   
ATOM   1014  HN  PHE   147      -8.338  18.012  -0.365  1.00 10.00      A   
ATOM   1015  CA  PHE   147      -6.356  17.324  -0.127  1.00 10.00      A   
ATOM   1016  CB  PHE   147      -5.443  18.556  -0.195  1.00 10.00      A   
ATOM   1017  CG  PHE   147      -4.041  18.300   0.291  1.00 10.00      A   
ATOM   1018  CD1 PHE   147      -3.294  17.250  -0.221  1.00 10.00      A   
ATOM   1019  CD2 PHE   147      -3.475  19.106   1.266  1.00 10.00      A   
ATOM   1020  CE1 PHE   147      -2.010  17.009   0.230  1.00 10.00      A   
ATOM   1021  CE2 PHE   147      -2.192  18.871   1.720  1.00 10.00      A   
ATOM   1022  CZ  PHE   147      -1.458  17.821   1.202  1.00 10.00      A   
ATOM   1023  C   PHE   147      -6.655  16.940   1.320  1.00 10.00      A   
ATOM   1024  O   PHE   147      -6.076  17.476   2.266  1.00 10.00      A   
ATOM   1025  N   GLY   148      -7.579  16.011   1.485  1.00 10.00      A   
ATOM   1026  HN  GLY   148      -8.019  15.624   0.699  1.00 10.00      A   
ATOM   1027  CA  GLY   148      -7.956  15.564   2.807  1.00 10.00      A   
ATOM   1028  C   GLY   148      -9.452  15.376   2.925  1.00 10.00      A   
ATOM   1029  O   GLY   148     -10.220  16.015   2.204  1.00 10.00      A   
ATOM   1030  N   LEU   149      -9.868  14.500   3.825  1.00 10.00      A   
ATOM   1031  HN  LEU   149      -9.205  14.020   4.369  1.00 10.00      A   
ATOM   1032  CA  LEU   149     -11.282  14.227   4.036  1.00 10.00      A   
ATOM   1033  CB  LEU   149     -11.696  12.963   3.271  1.00 10.00      A   
ATOM   1034  CG  LEU   149     -13.192  12.777   3.008  1.00 10.00      A   
ATOM   1035  CD1 LEU   149     -13.772  14.002   2.315  1.00 10.00      A   
ATOM   1036  CD2 LEU   149     -13.429  11.531   2.168  1.00 10.00      A   
ATOM   1037  C   LEU   149     -11.562  14.072   5.526  1.00 10.00      A   
ATOM   1038  O   LEU   149     -11.457  12.975   6.074  1.00 10.00      A   
ATOM   1039  N   PRO   150     -11.907  15.181   6.204  1.00 10.00      A   
ATOM   1040  CA  PRO   150     -12.184  15.184   7.648  1.00 10.00      A   
ATOM   1041  CB  PRO   150     -12.544  16.646   7.944  1.00 10.00      A   
ATOM   1042  CG  PRO   150     -11.959  17.419   6.813  1.00 10.00      A   
ATOM   1043  CD  PRO   150     -12.051  16.522   5.615  1.00 10.00      A   
ATOM   1044  C   PRO   150     -13.351  14.277   8.021  1.00 10.00      A   
ATOM   1045  O   PRO   150     -13.329  13.608   9.058  1.00 10.00      A   
ATOM   1046  N   ARG   151     -14.365  14.258   7.170  1.00 10.00      A   
ATOM   1047  HN  ARG   151     -14.308  14.790   6.350  1.00 10.00      A   
ATOM   1048  CA  ARG   151     -15.550  13.449   7.403  1.00 10.00      A   
ATOM   1049  CB  ARG   151     -16.474  14.130   8.424  1.00 10.00      A   
ATOM   1050  CG  ARG   151     -16.741  15.600   8.132  1.00 10.00      A   
ATOM   1051  CD  ARG   151     -17.584  16.247   9.215  1.00 10.00      A   
ATOM   1052  NE  ARG   151     -19.008  15.948   9.069  1.00 10.00      A   
ATOM   1053  HE  ARG   151     -19.298  15.025   9.275  1.00 10.00      A   
ATOM   1054  CZ  ARG   151     -19.919  16.829   8.653  1.00 10.00      A   
ATOM   1055  NH1 ARG   151     -19.560  18.077   8.353  1.00 10.00      A   
ATOM   1056 HH11 ARG   151     -20.281  18.776   8.030  1.00 10.00      A   
ATOM   1057 HH12 ARG   151     -18.562  18.365   8.420  1.00 10.00      A   
ATOM   1058  NH2 ARG   151     -21.189  16.467   8.559  1.00 10.00      A   
ATOM   1059 HH21 ARG   151     -21.910  17.148   8.240  1.00 10.00      A   
ATOM   1060 HH22 ARG   151     -21.474  15.489   8.795  1.00 10.00      A   
ATOM   1061  C   ARG   151     -16.298  13.212   6.101  1.00 10.00      A   
ATOM   1062  O   ARG   151     -16.178  13.992   5.153  1.00 10.00      A   
ATOM   1063  N   CYS   152     -17.054  12.132   6.062  1.00 10.00      A   
ATOM   1064  HN  CYS   152     -17.089  11.547   6.848  1.00 10.00      A   
ATOM   1065  CA  CYS   152     -17.836  11.781   4.893  1.00 10.00      A   
ATOM   1066  C   CYS   152     -19.299  12.158   5.112  1.00 10.00      A   
ATOM   1067  O   CYS   152     -19.868  11.879   6.168  1.00 10.00      A   
ATOM   1068  CB  CYS   152     -17.701  10.282   4.605  1.00 10.00      A   
ATOM   1069  SG  CYS   152     -16.198   9.821   3.675  1.00 10.00      A   
ATOM   1070  N   PRO   153     -19.920  12.827   4.129  1.00 10.00      A   
ATOM   1071  CA  PRO   153     -21.322  13.243   4.224  1.00 10.00      A   
ATOM   1072  CB  PRO   153     -21.527  14.126   2.989  1.00 10.00      A   
ATOM   1073  CG  PRO   153     -20.465  13.708   2.031  1.00 10.00      A   
ATOM   1074  CD  PRO   153     -19.301  13.240   2.858  1.00 10.00      A   
ATOM   1075  C   PRO   153     -22.283  12.052   4.209  1.00 10.00      A   
ATOM   1076  O   PRO   153     -22.416  11.351   3.201  1.00 10.00      A   
ATOM   1077  N   GLY   154     -22.938  11.823   5.339  1.00 10.00      A   
ATOM   1078  HN  GLY   154     -22.779  12.405   6.112  1.00 10.00      A   
ATOM   1079  CA  GLY   154     -23.876  10.728   5.448  1.00 10.00      A   
ATOM   1080  C   GLY   154     -23.537   9.790   6.588  1.00 10.00      A   
ATOM   1081  O   GLY   154     -22.826  10.164   7.524  1.00 10.00      A   
ATOM   1082  N   GLU   155     -24.046   8.569   6.508  1.00 10.00      A   
ATOM   1083  HN  GLU   155     -24.608   8.340   5.739  1.00 10.00      A   
ATOM   1084  CA  GLU   155     -23.801   7.560   7.534  1.00 10.00      A   
ATOM   1085  CB  GLU   155     -24.883   6.481   7.481  1.00 10.00      A   
ATOM   1086  CG  GLU   155     -26.294   7.019   7.302  1.00 10.00      A   
ATOM   1087  CD  GLU   155     -26.890   7.568   8.581  1.00 10.00      A   
ATOM   1088  OE1 GLU   155     -26.391   8.594   9.092  1.00 10.00      A   
ATOM   1089  OE2 GLU   155     -27.878   6.981   9.075  1.00 10.00      A   
ATOM   1090  C   GLU   155     -22.424   6.931   7.344  1.00 10.00      A   
ATOM   1091  O   GLU   155     -21.811   6.442   8.296  1.00 10.00      A   
ATOM   1092  N   SER   156     -21.949   6.958   6.104  1.00 10.00      A   
ATOM   1093  HN  SER   156     -22.492   7.365   5.400  1.00 10.00      A   
ATOM   1094  CA  SER   156     -20.646   6.413   5.749  1.00 10.00      A   
ATOM   1095  CB  SER   156     -20.355   6.734   4.283  1.00 10.00      A   
ATOM   1096  OG  SER   156     -21.507   6.520   3.485  1.00 10.00      A   
ATOM   1097  HG  SER   156     -21.502   5.595   3.166  1.00 10.00      A   
ATOM   1098  C   SER   156     -19.550   7.011   6.632  1.00 10.00      A   
ATOM   1099  O   SER   156     -19.308   8.217   6.605  1.00 10.00      A   
ATOM   1100  N   SER   157     -18.900   6.166   7.419  1.00 10.00      A   
ATOM   1101  HN  SER   157     -19.134   5.214   7.396  1.00 10.00      A   
ATOM   1102  CA  SER   157     -17.846   6.621   8.310  1.00 10.00      A   
ATOM   1103  CB  SER   157     -18.425   6.909   9.695  1.00 10.00      A   
ATOM   1104  OG  SER   157     -19.536   6.064   9.959  1.00 10.00      A   
ATOM   1105  HG  SER   157     -20.244   6.256   9.323  1.00 10.00      A   
ATOM   1106  C   SER   157     -16.713   5.604   8.402  1.00 10.00      A   
ATOM   1107  O   SER   157     -15.537   5.965   8.356  1.00 10.00      A   
ATOM   1108  N   HIS   158     -17.077   4.328   8.494  1.00 10.00      A   
ATOM   1109  HN  HIS   158     -18.033   4.105   8.469  1.00 10.00      A   
ATOM   1110  CA  HIS   158     -16.097   3.245   8.606  1.00 10.00      A   
ATOM   1111  CB  HIS   158     -16.792   1.913   8.902  1.00 10.00      A   
ATOM   1112  CG  HIS   158     -17.438   1.859  10.254  1.00 10.00      A   
ATOM   1113  ND1 HIS   158     -16.777   1.439  11.389  1.00 10.00      A   
ATOM   1114  HD1 HIS   158     -15.847   1.118  11.429  1.00 10.00      A   
ATOM   1115  CD2 HIS   158     -18.692   2.195  10.655  1.00 10.00      A   
ATOM   1116  CE1 HIS   158     -17.592   1.521  12.424  1.00 10.00      A   
ATOM   1117  NE2 HIS   158     -18.756   1.976  12.006  1.00 10.00      A   
ATOM   1118  HE2 HIS   158     -19.545   2.130  12.574  1.00 10.00      A   
ATOM   1119  C   HIS   158     -15.244   3.138   7.348  1.00 10.00      A   
ATOM   1120  O   HIS   158     -14.052   2.822   7.410  1.00 10.00      A   
ATOM   1121  N   ILE   159     -15.870   3.396   6.209  1.00 10.00      A   
ATOM   1122  HN  ILE   159     -16.829   3.598   6.227  1.00 10.00      A   
ATOM   1123  CA  ILE   159     -15.179   3.364   4.929  1.00 10.00      A   
ATOM   1124  CB  ILE   159     -16.190   3.324   3.755  1.00 10.00      A   
ATOM   1125  CG1 ILE   159     -15.476   3.421   2.402  1.00 10.00      A   
ATOM   1126  CG2 ILE   159     -17.244   4.417   3.896  1.00 10.00      A   
ATOM   1127  CD1 ILE   159     -16.385   3.202   1.212  1.00 10.00      A   
ATOM   1128  C   ILE   159     -14.275   4.592   4.799  1.00 10.00      A   
ATOM   1129  O   ILE   159     -13.156   4.509   4.291  1.00 10.00      A   
ATOM   1130  N   CYS   160     -14.762   5.716   5.318  1.00 10.00      A   
ATOM   1131  HN  CYS   160     -15.639   5.689   5.748  1.00 10.00      A   
ATOM   1132  CA  CYS   160     -14.043   6.984   5.275  1.00 10.00      A   
ATOM   1133  C   CYS   160     -12.738   6.902   6.065  1.00 10.00      A   
ATOM   1134  O   CYS   160     -11.728   7.490   5.678  1.00 10.00      A   
ATOM   1135  CB  CYS   160     -14.934   8.099   5.843  1.00 10.00      A   
ATOM   1136  SG  CYS   160     -14.722   9.738   5.073  1.00 10.00      A   
ATOM   1137  N   ASP   161     -12.764   6.155   7.165  1.00 10.00      A   
ATOM   1138  HN  ASP   161     -13.599   5.700   7.412  1.00 10.00      A   
ATOM   1139  CA  ASP   161     -11.590   5.994   8.023  1.00 10.00      A   
ATOM   1140  CB  ASP   161     -11.956   5.175   9.264  1.00 10.00      A   
ATOM   1141  CG  ASP   161     -10.970   5.335  10.409  1.00 10.00      A   
ATOM   1142  OD1 ASP   161      -9.766   5.551  10.152  1.00 10.00      A   
ATOM   1143  OD2 ASP   161     -11.400   5.239  11.578  1.00 10.00      A   
ATOM   1144  C   ASP   161     -10.436   5.323   7.280  1.00 10.00      A   
ATOM   1145  O   ASP   161      -9.326   5.859   7.229  1.00 10.00      A   
ATOM   1146  N   PHE   162     -10.709   4.159   6.697  1.00 10.00      A   
ATOM   1147  HN  PHE   162     -11.620   3.801   6.757  1.00 10.00      A   
ATOM   1148  CA  PHE   162      -9.699   3.398   5.967  1.00 10.00      A   
ATOM   1149  CB  PHE   162     -10.309   2.102   5.418  1.00 10.00      A   
ATOM   1150  CG  PHE   162      -9.391   1.290   4.540  1.00 10.00      A   
ATOM   1151  CD1 PHE   162      -8.404   0.488   5.089  1.00 10.00      A   
ATOM   1152  CD2 PHE   162      -9.525   1.320   3.163  1.00 10.00      A   
ATOM   1153  CE1 PHE   162      -7.571  -0.266   4.278  1.00 10.00      A   
ATOM   1154  CE2 PHE   162      -8.696   0.571   2.348  1.00 10.00      A   
ATOM   1155  CZ  PHE   162      -7.714  -0.228   2.901  1.00 10.00      A   
ATOM   1156  C   PHE   162      -9.077   4.216   4.838  1.00 10.00      A   
ATOM   1157  O   PHE   162      -7.851   4.306   4.730  1.00 10.00      A   
ATOM   1158  N   ILE   163      -9.927   4.824   4.019  1.00 10.00      A   
ATOM   1159  HN  ILE   163     -10.892   4.731   4.181  1.00 10.00      A   
ATOM   1160  CA  ILE   163      -9.476   5.623   2.881  1.00 10.00      A   
ATOM   1161  CB  ILE   163     -10.671   6.160   2.061  1.00 10.00      A   
ATOM   1162  CG1 ILE   163     -11.562   5.004   1.589  1.00 10.00      A   
ATOM   1163  CG2 ILE   163     -10.196   6.991   0.875  1.00 10.00      A   
ATOM   1164  CD1 ILE   163     -10.815   3.890   0.881  1.00 10.00      A   
ATOM   1165  C   ILE   163      -8.574   6.780   3.311  1.00 10.00      A   
ATOM   1166  O   ILE   163      -7.566   7.063   2.657  1.00 10.00      A   
ATOM   1167  N   ARG   164      -8.931   7.413   4.423  1.00 10.00      A   
ATOM   1168  HN  ARG   164      -9.736   7.111   4.898  1.00 10.00      A   
ATOM   1169  CA  ARG   164      -8.184   8.548   4.960  1.00 10.00      A   
ATOM   1170  CB  ARG   164      -8.698   8.907   6.352  1.00 10.00      A   
ATOM   1171  CG  ARG   164      -9.229  10.322   6.473  1.00 10.00      A   
ATOM   1172  CD  ARG   164     -10.441  10.377   7.390  1.00 10.00      A   
ATOM   1173  NE  ARG   164     -10.143   9.904   8.743  1.00 10.00      A   
ATOM   1174  HE  ARG   164      -9.197   9.906   9.024  1.00 10.00      A   
ATOM   1175  CZ  ARG   164     -11.072   9.483   9.604  1.00 10.00      A   
ATOM   1176  NH1 ARG   164     -12.353   9.476   9.254  1.00 10.00      A   
ATOM   1177 HH11 ARG   164     -12.639   9.801   8.307  1.00 10.00      A   
ATOM   1178 HH12 ARG   164     -13.080   9.146   9.926  1.00 10.00      A   
ATOM   1179  NH2 ARG   164     -10.719   9.073  10.816  1.00 10.00      A   
ATOM   1180 HH21 ARG   164     -11.443   8.745  11.493  1.00 10.00      A   
ATOM   1181 HH22 ARG   164      -9.716   9.078  11.100  1.00 10.00      A   
ATOM   1182  C   ARG   164      -6.673   8.307   5.000  1.00 10.00      A   
ATOM   1183  O   ARG   164      -5.912   8.982   4.305  1.00 10.00      A   
ATOM   1184  N   LYS   165      -6.233   7.337   5.794  1.00 10.00      A   
ATOM   1185  HN  LYS   165      -6.875   6.807   6.312  1.00 10.00      A   
ATOM   1186  CA  LYS   165      -4.802   7.057   5.898  1.00 10.00      A   
ATOM   1187  CB  LYS   165      -4.386   6.541   7.285  1.00 10.00      A   
ATOM   1188  CG  LYS   165      -4.904   7.397   8.427  1.00 10.00      A   
ATOM   1189  CD  LYS   165      -4.357   6.944   9.771  1.00 10.00      A   
ATOM   1190  CE  LYS   165      -5.265   7.385  10.911  1.00 10.00      A   
ATOM   1191  NZ  LYS   165      -5.822   8.747  10.692  1.00 10.00      A   
ATOM   1192  HZ1 LYS   165      -6.294   8.798   9.766  1.00 10.00      A   
ATOM   1193  HZ2 LYS   165      -5.057   9.461  10.716  1.00 10.00      A   
ATOM   1194  HZ3 LYS   165      -6.515   8.976  11.431  1.00 10.00      A   
ATOM   1195  C   LYS   165      -4.289   6.178   4.754  1.00 10.00      A   
ATOM   1196  O   LYS   165      -3.082   6.003   4.603  1.00 10.00      A   
ATOM   1197  N   THR   166      -5.202   5.621   3.955  1.00 10.00      A   
ATOM   1198  HN  THR   166      -6.155   5.756   4.143  1.00 10.00      A   
ATOM   1199  CA  THR   166      -4.808   4.812   2.798  1.00 10.00      A   
ATOM   1200  CB  THR   166      -6.025   4.122   2.121  1.00 10.00      A   
ATOM   1201  OG1 THR   166      -6.443   2.992   2.894  1.00 10.00      A   
ATOM   1202  HG1 THR   166      -6.978   3.296   3.638  1.00 10.00      A   
ATOM   1203  CG2 THR   166      -5.691   3.653   0.709  1.00 10.00      A   
ATOM   1204  C   THR   166      -4.123   5.726   1.782  1.00 10.00      A   
ATOM   1205  O   THR   166      -3.076   5.391   1.221  1.00 10.00      A   
ATOM   1206  N   LEU   167      -4.720   6.898   1.575  1.00 10.00      A   
ATOM   1207  HN  LEU   167      -5.551   7.103   2.058  1.00 10.00      A   
ATOM   1208  CA  LEU   167      -4.180   7.883   0.649  1.00 10.00      A   
ATOM   1209  CB  LEU   167      -5.190   9.010   0.422  1.00 10.00      A   
ATOM   1210  CG  LEU   167      -6.487   8.615  -0.289  1.00 10.00      A   
ATOM   1211  CD1 LEU   167      -7.494   9.749  -0.228  1.00 10.00      A   
ATOM   1212  CD2 LEU   167      -6.208   8.227  -1.732  1.00 10.00      A   
ATOM   1213  C   LEU   167      -2.869   8.441   1.189  1.00 10.00      A   
ATOM   1214  O   LEU   167      -1.943   8.738   0.433  1.00 10.00      A   
ATOM   1215  N   ASN   168      -2.785   8.540   2.511  1.00 10.00      A   
ATOM   1216  HN  ASN   168      -3.553   8.269   3.056  1.00 10.00      A   
ATOM   1217  CA  ASN   168      -1.587   9.046   3.175  1.00 10.00      A   
ATOM   1218  CB  ASN   168      -1.915   9.542   4.587  1.00 10.00      A   
ATOM   1219  CG  ASN   168      -2.732  10.821   4.601  1.00 10.00      A   
ATOM   1220  OD1 ASN   168      -2.682  11.619   3.664  1.00 10.00      A   
ATOM   1221  ND2 ASN   168      -3.476  11.032   5.676  1.00 10.00      A   
ATOM   1222 HD21 ASN   168      -3.456  10.362   6.396  1.00 10.00      A   
ATOM   1223 HD22 ASN   168      -4.019  11.848   5.712  1.00 10.00      A   
ATOM   1224  C   ASN   168      -0.513   7.962   3.244  1.00 10.00      A   
ATOM   1225  O   ASN   168       0.503   8.117   3.921  1.00 10.00      A   
ATOM   1226  N   ALA   169      -0.759   6.853   2.560  1.00 10.00      A   
ATOM   1227  HN  ALA   169      -1.604   6.773   2.068  1.00 10.00      A   
ATOM   1228  CA  ALA   169       0.182   5.745   2.525  1.00 10.00      A   
ATOM   1229  CB  ALA   169      -0.367   4.553   3.295  1.00 10.00      A   
ATOM   1230  C   ALA   169       0.486   5.355   1.084  1.00 10.00      A   
ATOM   1231  O   ALA   169       1.228   4.408   0.830  1.00 10.00      A   
ATOM   1232  N   GLY   170      -0.089   6.093   0.142  1.00 10.00      A   
ATOM   1233  HN  GLY   170      -0.666   6.842   0.402  1.00 10.00      A   
ATOM   1234  CA  GLY   170       0.134   5.803  -1.258  1.00 10.00      A   
ATOM   1235  C   GLY   170      -1.041   6.202  -2.123  1.00 10.00      A   
ATOM   1236  O   GLY   170      -1.775   5.348  -2.619  1.00 10.00      A   
ATOM   1237  N   ALA   171      -1.227   7.503  -2.302  1.00 10.00      A   
ATOM   1238  HN  ALA   171      -0.610   8.138  -1.880  1.00 10.00      A   
ATOM   1239  CA  ALA   171      -2.322   8.011  -3.120  1.00 10.00      A   
ATOM   1240  CB  ALA   171      -2.611   9.465  -2.779  1.00 10.00      A   
ATOM   1241  C   ALA   171      -1.984   7.878  -4.599  1.00 10.00      A   
ATOM   1242  O   ALA   171      -2.856   7.632  -5.431  1.00 10.00      A   
ATOM   1243  N   TYR   172      -0.701   8.019  -4.913  1.00 10.00      A   
ATOM   1244  HN  TYR   172      -0.051   8.188  -4.196  1.00 10.00      A   
ATOM   1245  CA  TYR   172      -0.229   7.924  -6.289  1.00 10.00      A   
ATOM   1246  CB  TYR   172       0.944   8.884  -6.525  1.00 10.00      A   
ATOM   1247  CG  TYR   172       0.609  10.347  -6.332  1.00 10.00      A   
ATOM   1248  CD1 TYR   172      -0.345  10.972  -7.124  1.00 10.00      A   
ATOM   1249  CD2 TYR   172       1.252  11.106  -5.361  1.00 10.00      A   
ATOM   1250  CE1 TYR   172      -0.652  12.309  -6.953  1.00 10.00      A   
ATOM   1251  CE2 TYR   172       0.951  12.444  -5.183  1.00 10.00      A   
ATOM   1252  CZ  TYR   172      -0.002  13.040  -5.982  1.00 10.00      A   
ATOM   1253  OH  TYR   172      -0.307  14.371  -5.810  1.00 10.00      A   
ATOM   1254  HH  TYR   172       0.505  14.887  -5.777  1.00 10.00      A   
ATOM   1255  C   TYR   172       0.205   6.500  -6.620  1.00 10.00      A   
ATOM   1256  O   TYR   172       0.969   6.278  -7.559  1.00 10.00      A   
ATOM   1257  N   SER   173      -0.290   5.540  -5.850  1.00 10.00      A   
ATOM   1258  HN  SER   173      -0.909   5.780  -5.130  1.00 10.00      A   
ATOM   1259  CA  SER   173       0.049   4.140  -6.057  1.00 10.00      A   
ATOM   1260  CB  SER   173      -0.384   3.307  -4.851  1.00 10.00      A   
ATOM   1261  OG  SER   173      -1.752   3.515  -4.558  1.00 10.00      A   
ATOM   1262  HG  SER   173      -1.829   4.072  -3.768  1.00 10.00      A   
ATOM   1263  C   SER   173      -0.595   3.604  -7.335  1.00 10.00      A   
ATOM   1264  O   SER   173      -1.333   4.312  -8.017  1.00 10.00      A   
ATOM   1265  N   LYS   174      -0.321   2.353  -7.655  1.00 10.00      A   
ATOM   1266  HN  LYS   174       0.277   1.824  -7.078  1.00 10.00      A   
ATOM   1267  CA  LYS   174      -0.871   1.742  -8.849  1.00 10.00      A   
ATOM   1268  CB  LYS   174       0.232   1.046  -9.639  1.00 10.00      A   
ATOM   1269  CG  LYS   174       0.749   1.864 -10.808  1.00 10.00      A   
ATOM   1270  CD  LYS   174      -0.365   2.178 -11.793  1.00 10.00      A   
ATOM   1271  CE  LYS   174      -0.018   3.386 -12.644  1.00 10.00      A   
ATOM   1272  NZ  LYS   174      -1.139   3.782 -13.535  1.00 10.00      A   
ATOM   1273  HZ1 LYS   174      -1.227   3.111 -14.322  1.00 10.00      A   
ATOM   1274  HZ2 LYS   174      -0.965   4.729 -13.924  1.00 10.00      A   
ATOM   1275  HZ3 LYS   174      -2.040   3.799 -13.003  1.00 10.00      A   
ATOM   1276  C   LYS   174      -2.000   0.771  -8.523  1.00 10.00      A   
ATOM   1277  O   LYS   174      -2.676   0.268  -9.418  1.00 10.00      A   
ATOM   1278  N   VAL   175      -2.211   0.515  -7.242  1.00 10.00      A   
ATOM   1279  HN  VAL   175      -1.639   0.936  -6.568  1.00 10.00      A   
ATOM   1280  CA  VAL   175      -3.266  -0.396  -6.817  1.00 10.00      A   
ATOM   1281  CB  VAL   175      -2.757  -1.437  -5.797  1.00 10.00      A   
ATOM   1282  CG1 VAL   175      -1.898  -2.489  -6.486  1.00 10.00      A   
ATOM   1283  CG2 VAL   175      -1.982  -0.762  -4.673  1.00 10.00      A   
ATOM   1284  C   VAL   175      -4.460   0.356  -6.231  1.00 10.00      A   
ATOM   1285  O   VAL   175      -5.508  -0.234  -5.968  1.00 10.00      A   
ATOM   1286  N   VAL   176      -4.298   1.660  -6.034  1.00 10.00      A   
ATOM   1287  HN  VAL   176      -3.443   2.075  -6.263  1.00 10.00      A   
ATOM   1288  CA  VAL   176      -5.362   2.485  -5.472  1.00 10.00      A   
ATOM   1289  CB  VAL   176      -4.905   3.192  -4.172  1.00 10.00      A   
ATOM   1290  CG1 VAL   176      -6.024   4.037  -3.580  1.00 10.00      A   
ATOM   1291  CG2 VAL   176      -4.413   2.177  -3.152  1.00 10.00      A   
ATOM   1292  C   VAL   176      -5.865   3.523  -6.479  1.00 10.00      A   
ATOM   1293  O   VAL   176      -7.051   3.855  -6.489  1.00 10.00      A   
ATOM   1294  N   GLN   177      -4.959   4.019  -7.327  1.00 10.00      A   
ATOM   1295  HN  GLN   177      -4.036   3.702  -7.270  1.00 10.00      A   
ATOM   1296  CA  GLN   177      -5.295   5.034  -8.335  1.00 10.00      A   
ATOM   1297  CB  GLN   177      -4.121   5.274  -9.285  1.00 10.00      A   
ATOM   1298  CG  GLN   177      -3.256   6.474  -8.936  1.00 10.00      A   
ATOM   1299  CD  GLN   177      -4.018   7.781  -8.974  1.00 10.00      A   
ATOM   1300  OE1 GLN   177      -4.231   8.356 -10.040  1.00 10.00      A   
ATOM   1301  NE2 GLN   177      -4.396   8.277  -7.809  1.00 10.00      A   
ATOM   1302 HE21 GLN   177      -4.159   7.782  -6.994  1.00 10.00      A   
ATOM   1303 HE22 GLN   177      -4.904   9.122  -7.804  1.00 10.00      A   
ATOM   1304  C   GLN   177      -6.544   4.686  -9.140  1.00 10.00      A   
ATOM   1305  O   GLN   177      -7.590   5.307  -8.973  1.00 10.00      A   
ATOM   1306  N   GLU   178      -6.438   3.675  -9.992  1.00 10.00      A   
ATOM   1307  HN  GLU   178      -5.588   3.191 -10.062  1.00 10.00      A   
ATOM   1308  CA  GLU   178      -7.562   3.264 -10.827  1.00 10.00      A   
ATOM   1309  CB  GLU   178      -7.063   2.641 -12.137  1.00 10.00      A   
ATOM   1310  CG  GLU   178      -5.946   3.413 -12.828  1.00 10.00      A   
ATOM   1311  CD  GLU   178      -4.566   2.919 -12.443  1.00 10.00      A   
ATOM   1312  OE1 GLU   178      -4.426   1.710 -12.155  1.00 10.00      A   
ATOM   1313  OE2 GLU   178      -3.614   3.732 -12.433  1.00 10.00      A   
ATOM   1314  C   GLU   178      -8.467   2.280 -10.090  1.00 10.00      A   
ATOM   1315  O   GLU   178      -8.989   1.334 -10.685  1.00 10.00      A   
ATOM   1316  N   ARG   179      -8.661   2.515  -8.798  1.00 10.00      A   
ATOM   1317  HN  ARG   179      -8.246   3.305  -8.390  1.00 10.00      A   
ATOM   1318  CA  ARG   179      -9.488   1.641  -7.979  1.00 10.00      A   
ATOM   1319  CB  ARG   179      -8.592   0.717  -7.152  1.00 10.00      A   
ATOM   1320  CG  ARG   179      -9.138  -0.689  -6.967  1.00 10.00      A   
ATOM   1321  CD  ARG   179      -9.359  -1.385  -8.300  1.00 10.00      A   
ATOM   1322  NE  ARG   179      -8.235  -1.203  -9.221  1.00 10.00      A   
ATOM   1323  HE  ARG   179      -7.515  -0.592  -8.937  1.00 10.00      A   
ATOM   1324  CZ  ARG   179      -8.141  -1.797 -10.411  1.00 10.00      A   
ATOM   1325  NH1 ARG   179      -9.094  -2.623 -10.831  1.00 10.00      A   
ATOM   1326 HH11 ARG   179      -9.941  -2.808 -10.230  1.00 10.00      A   
ATOM   1327 HH12 ARG   179      -9.018  -3.087 -11.763  1.00 10.00      A   
ATOM   1328  NH2 ARG   179      -7.088  -1.562 -11.183  1.00 10.00      A   
ATOM   1329 HH21 ARG   179      -6.342  -0.906 -10.863  1.00 10.00      A   
ATOM   1330 HH22 ARG   179      -7.004  -2.022 -12.118  1.00 10.00      A   
ATOM   1331  C   ARG   179     -10.396   2.448  -7.056  1.00 10.00      A   
ATOM   1332  O   ARG   179     -11.480   1.991  -6.678  1.00 10.00      A   
ATOM   1333  N   LEU   180      -9.940   3.645  -6.698  1.00 10.00      A   
ATOM   1334  HN  LEU   180      -9.067   3.943  -7.032  1.00 10.00      A   
ATOM   1335  CA  LEU   180     -10.686   4.531  -5.815  1.00 10.00      A   
ATOM   1336  CB  LEU   180      -9.868   4.779  -4.544  1.00 10.00      A   
ATOM   1337  CG  LEU   180     -10.421   5.805  -3.555  1.00 10.00      A   
ATOM   1338  CD1 LEU   180     -11.535   5.200  -2.718  1.00 10.00      A   
ATOM   1339  CD2 LEU   180      -9.309   6.340  -2.669  1.00 10.00      A   
ATOM   1340  C   LEU   180     -10.984   5.859  -6.513  1.00 10.00      A   
ATOM   1341  O   LEU   180     -10.096   6.465  -7.107  1.00 10.00      A   
ATOM   1342  N   VAL   181     -12.229   6.310  -6.413  1.00 10.00      A   
ATOM   1343  HN  VAL   181     -12.883   5.787  -5.893  1.00 10.00      A   
ATOM   1344  CA  VAL   181     -12.663   7.561  -7.037  1.00 10.00      A   
ATOM   1345  CB  VAL   181     -14.183   7.780  -6.845  1.00 10.00      A   
ATOM   1346  CG1 VAL   181     -14.616   9.143  -7.368  1.00 10.00      A   
ATOM   1347  CG2 VAL   181     -14.972   6.675  -7.527  1.00 10.00      A   
ATOM   1348  C   VAL   181     -11.915   8.758  -6.454  1.00 10.00      A   
ATOM   1349  O   VAL   181     -11.458   9.639  -7.185  1.00 10.00      A   
ATOM   1350  N   GLN   182     -11.783   8.769  -5.135  1.00 10.00      A   
ATOM   1351  HN  GLN   182     -12.167   8.030  -4.614  1.00 10.00      A   
ATOM   1352  CA  GLN   182     -11.105   9.852  -4.431  1.00 10.00      A   
ATOM   1353  CB  GLN   182     -11.237   9.685  -2.913  1.00 10.00      A   
ATOM   1354  CG  GLN   182     -12.605  10.062  -2.361  1.00 10.00      A   
ATOM   1355  CD  GLN   182     -13.709   9.123  -2.813  1.00 10.00      A   
ATOM   1356  OE1 GLN   182     -13.490   7.926  -2.996  1.00 10.00      A   
ATOM   1357  NE2 GLN   182     -14.898   9.663  -3.015  1.00 10.00      A   
ATOM   1358 HE21 GLN   182     -15.000  10.628  -2.867  1.00 10.00      A   
ATOM   1359 HE22 GLN   182     -15.630   9.079  -3.306  1.00 10.00      A   
ATOM   1360  C   GLN   182      -9.637   9.971  -4.828  1.00 10.00      A   
ATOM   1361  O   GLN   182      -9.029  11.027  -4.671  1.00 10.00      A   
ATOM   1362  N   ALA   183      -9.079   8.896  -5.366  1.00 10.00      A   
ATOM   1363  HN  ALA   183      -9.622   8.092  -5.503  1.00 10.00      A   
ATOM   1364  CA  ALA   183      -7.683   8.891  -5.774  1.00 10.00      A   
ATOM   1365  CB  ALA   183      -7.143   7.470  -5.800  1.00 10.00      A   
ATOM   1366  C   ALA   183      -7.497   9.569  -7.129  1.00 10.00      A   
ATOM   1367  O   ALA   183      -6.436  10.127  -7.412  1.00 10.00      A   
ATOM   1368  N   GLU   184      -8.534   9.536  -7.958  1.00 10.00      A   
ATOM   1369  HN  GLU   184      -9.362   9.091  -7.674  1.00 10.00      A   
ATOM   1370  CA  GLU   184      -8.464  10.141  -9.283  1.00 10.00      A   
ATOM   1371  CB  GLU   184      -9.473   9.522 -10.256  1.00 10.00      A   
ATOM   1372  CG  GLU   184      -8.964   8.256 -10.934  1.00 10.00      A   
ATOM   1373  CD  GLU   184      -9.957   7.650 -11.909  1.00 10.00      A   
ATOM   1374  OE1 GLU   184      -9.933   8.021 -13.107  1.00 10.00      A   
ATOM   1375  OE2 GLU   184     -10.759   6.786 -11.489  1.00 10.00      A   
ATOM   1376  C   GLU   184      -8.549  11.669  -9.250  1.00 10.00      A   
ATOM   1377  O   GLU   184      -8.161  12.337 -10.210  1.00 10.00      A   
ATOM   1378  N   TYR   185      -9.049  12.224  -8.149  1.00 10.00      A   
ATOM   1379  HN  TYR   185      -9.359  11.653  -7.417  1.00 10.00      A   
ATOM   1380  CA  TYR   185      -9.141  13.675  -8.021  1.00 10.00      A   
ATOM   1381  CB  TYR   185     -10.581  14.227  -8.077  1.00 10.00      A   
ATOM   1382  CG  TYR   185     -11.567  13.734  -7.029  1.00 10.00      A   
ATOM   1383  CD1 TYR   185     -11.184  13.475  -5.719  1.00 10.00      A   
ATOM   1384  CD2 TYR   185     -12.906  13.558  -7.361  1.00 10.00      A   
ATOM   1385  CE1 TYR   185     -12.103  13.054  -4.774  1.00 10.00      A   
ATOM   1386  CE2 TYR   185     -13.828  13.135  -6.424  1.00 10.00      A   
ATOM   1387  CZ  TYR   185     -13.424  12.885  -5.133  1.00 10.00      A   
ATOM   1388  OH  TYR   185     -14.347  12.472  -4.197  1.00 10.00      A   
ATOM   1389  HH  TYR   185     -15.058  11.985  -4.642  1.00 10.00      A   
ATOM   1390  C   TYR   185      -8.326  14.223  -6.850  1.00 10.00      A   
ATOM   1391  O   TYR   185      -8.632  15.284  -6.301  1.00 10.00      A   
ATOM   1392  N   TRP   186      -7.280  13.494  -6.480  1.00 10.00      A   
ATOM   1393  HN  TRP   186      -7.088  12.659  -6.955  1.00 10.00      A   
ATOM   1394  CA  TRP   186      -6.401  13.910  -5.395  1.00 10.00      A   
ATOM   1395  CB  TRP   186      -5.598  12.711  -4.874  1.00 10.00      A   
ATOM   1396  CG  TRP   186      -4.588  13.059  -3.821  1.00 10.00      A   
ATOM   1397  CD1 TRP   186      -3.263  13.325  -4.014  1.00 10.00      A   
ATOM   1398  CD2 TRP   186      -4.817  13.171  -2.411  1.00 10.00      A   
ATOM   1399  NE1 TRP   186      -2.655  13.605  -2.817  1.00 10.00      A   
ATOM   1400  HE1 TRP   186      -1.710  13.833  -2.700  1.00 10.00      A   
ATOM   1401  CE2 TRP   186      -3.588  13.515  -1.814  1.00 10.00      A   
ATOM   1402  CE3 TRP   186      -5.943  13.020  -1.596  1.00 10.00      A   
ATOM   1403  CZ2 TRP   186      -3.454  13.705  -0.439  1.00 10.00      A   
ATOM   1404  CZ3 TRP   186      -5.808  13.208  -0.234  1.00 10.00      A   
ATOM   1405  CH2 TRP   186      -4.574  13.548   0.331  1.00 10.00      A   
ATOM   1406  C   TRP   186      -5.458  14.993  -5.907  1.00 10.00      A   
ATOM   1407  O   TRP   186      -4.925  14.883  -7.011  1.00 10.00      A   
ATOM   1408  N   HIS   187      -5.258  16.042  -5.122  1.00 10.00      A   
ATOM   1409  HN  HIS   187      -5.701  16.084  -4.243  1.00 10.00      A   
ATOM   1410  CA  HIS   187      -4.387  17.129  -5.539  1.00 10.00      A   
ATOM   1411  CB  HIS   187      -5.225  18.324  -6.015  1.00 10.00      A   
ATOM   1412  CG  HIS   187      -4.487  19.315  -6.870  1.00 10.00      A   
ATOM   1413  ND1 HIS   187      -5.110  20.372  -7.500  1.00 10.00      A   
ATOM   1414  HD1 HIS   187      -6.074  20.583  -7.455  1.00 10.00      A   
ATOM   1415  CD2 HIS   187      -3.177  19.407  -7.202  1.00 10.00      A   
ATOM   1416  CE1 HIS   187      -4.218  21.066  -8.181  1.00 10.00      A   
ATOM   1417  NE2 HIS   187      -3.041  20.501  -8.016  1.00 10.00      A   
ATOM   1418  HE2 HIS   187      -2.189  20.821  -8.421  1.00 10.00      A   
ATOM   1419  C   HIS   187      -3.442  17.555  -4.423  1.00 10.00      A   
ATOM   1420  O   HIS   187      -3.834  18.276  -3.509  1.00 10.00      A   
ATOM   1421  N   ASP   188      -2.199  17.093  -4.499  1.00 10.00      A   
ATOM   1422  HN  ASP   188      -1.953  16.492  -5.233  1.00 10.00      A   
ATOM   1423  CA  ASP   188      -1.187  17.456  -3.512  1.00 10.00      A   
ATOM   1424  CB  ASP   188      -0.159  16.325  -3.358  1.00 10.00      A   
ATOM   1425  CG  ASP   188       0.736  16.477  -2.139  1.00 10.00      A   
ATOM   1426  OD1 ASP   188       1.467  17.488  -2.050  1.00 10.00      A   
ATOM   1427  OD2 ASP   188       0.728  15.570  -1.273  1.00 10.00      A   
ATOM   1428  C   ASP   188      -0.502  18.735  -3.985  1.00 10.00      A   
ATOM   1429  O   ASP   188       0.153  18.738  -5.027  1.00 10.00      A   
ATOM   1430  N   PRO   189      -0.664  19.842  -3.241  1.00 10.00      A   
ATOM   1431  CA  PRO   189      -0.084  21.143  -3.605  1.00 10.00      A   
ATOM   1432  CB  PRO   189      -0.781  22.117  -2.657  1.00 10.00      A   
ATOM   1433  CG  PRO   189      -1.133  21.292  -1.469  1.00 10.00      A   
ATOM   1434  CD  PRO   189      -1.434  19.914  -1.987  1.00 10.00      A   
ATOM   1435  C   PRO   189       1.431  21.213  -3.426  1.00 10.00      A   
ATOM   1436  O   PRO   189       2.068  22.178  -3.852  1.00 10.00      A   
ATOM   1437  N   ILE   190       2.006  20.208  -2.786  1.00 10.00      A   
ATOM   1438  HN  ILE   190       1.452  19.465  -2.452  1.00 10.00      A   
ATOM   1439  CA  ILE   190       3.444  20.172  -2.579  1.00 10.00      A   
ATOM   1440  CB  ILE   190       3.812  19.722  -1.151  1.00 10.00      A   
ATOM   1441  CG1 ILE   190       3.107  20.615  -0.124  1.00 10.00      A   
ATOM   1442  CG2 ILE   190       5.323  19.763  -0.945  1.00 10.00      A   
ATOM   1443  CD1 ILE   190       3.276  20.164   1.310  1.00 10.00      A   
ATOM   1444  C   ILE   190       4.080  19.247  -3.609  1.00 10.00      A   
ATOM   1445  O   ILE   190       5.134  19.549  -4.171  1.00 10.00      A   
ATOM   1446  N   LYS   191       3.420  18.126  -3.862  1.00 10.00      A   
ATOM   1447  HN  LYS   191       2.588  17.940  -3.362  1.00 10.00      A   
ATOM   1448  CA  LYS   191       3.891  17.152  -4.839  1.00 10.00      A   
ATOM   1449  CB  LYS   191       3.711  15.729  -4.306  1.00 10.00      A   
ATOM   1450  CG  LYS   191       4.377  15.485  -2.964  1.00 10.00      A   
ATOM   1451  CD  LYS   191       4.001  14.127  -2.403  1.00 10.00      A   
ATOM   1452  CE  LYS   191       4.265  14.061  -0.908  1.00 10.00      A   
ATOM   1453  NZ  LYS   191       3.810  12.776  -0.318  1.00 10.00      A   
ATOM   1454  HZ1 LYS   191       4.562  12.055  -0.410  1.00 10.00      A   
ATOM   1455  HZ2 LYS   191       2.959  12.434  -0.808  1.00 10.00      A   
ATOM   1456  HZ3 LYS   191       3.588  12.902   0.691  1.00 10.00      A   
ATOM   1457  C   LYS   191       3.137  17.326  -6.154  1.00 10.00      A   
ATOM   1458  O   LYS   191       2.676  16.354  -6.761  1.00 10.00      A   
ATOM   1459  N   GLU   192       3.025  18.578  -6.581  1.00 10.00      A   
ATOM   1460  HN  GLU   192       3.428  19.294  -6.043  1.00 10.00      A   
ATOM   1461  CA  GLU   192       2.324  18.933  -7.810  1.00 10.00      A   
ATOM   1462  CB  GLU   192       2.321  20.456  -7.979  1.00 10.00      A   
ATOM   1463  CG  GLU   192       1.507  20.965  -9.158  1.00 10.00      A   
ATOM   1464  CD  GLU   192       0.215  21.643  -8.745  1.00 10.00      A   
ATOM   1465  OE1 GLU   192       0.265  22.614  -7.957  1.00 10.00      A   
ATOM   1466  OE2 GLU   192      -0.857  21.217  -9.219  1.00 10.00      A   
ATOM   1467  C   GLU   192       2.959  18.261  -9.028  1.00 10.00      A   
ATOM   1468  O   GLU   192       2.256  17.816  -9.941  1.00 10.00      A   
ATOM   1469  N   ASP   193       4.287  18.162  -9.023  1.00 10.00      A   
ATOM   1470  HN  ASP   193       4.788  18.509  -8.255  1.00 10.00      A   
ATOM   1471  CA  ASP   193       5.016  17.547 -10.128  1.00 10.00      A   
ATOM   1472  CB  ASP   193       6.527  17.693  -9.931  1.00 10.00      A   
ATOM   1473  CG  ASP   193       7.176  18.532 -11.012  1.00 10.00      A   
ATOM   1474  OD1 ASP   193       6.509  18.823 -12.024  1.00 10.00      A   
ATOM   1475  OD2 ASP   193       8.358  18.908 -10.854  1.00 10.00      A   
ATOM   1476  C   ASP   193       4.646  16.078 -10.273  1.00 10.00      A   
ATOM   1477  O   ASP   193       4.434  15.583 -11.383  1.00 10.00      A   
ATOM   1478  N   VAL   194       4.565  15.387  -9.142  1.00 10.00      A   
ATOM   1479  HN  VAL   194       4.757  15.839  -8.292  1.00 10.00      A   
ATOM   1480  CA  VAL   194       4.206  13.974  -9.133  1.00 10.00      A   
ATOM   1481  CB  VAL   194       4.479  13.330  -7.757  1.00 10.00      A   
ATOM   1482  CG1 VAL   194       4.140  11.846  -7.770  1.00 10.00      A   
ATOM   1483  CG2 VAL   194       5.931  13.535  -7.360  1.00 10.00      A   
ATOM   1484  C   VAL   194       2.732  13.805  -9.502  1.00 10.00      A   
ATOM   1485  O   VAL   194       2.351  12.851 -10.185  1.00 10.00      A   
ATOM   1486  N   TYR   195       1.915  14.752  -9.058  1.00 10.00      A   
ATOM   1487  HN  TYR   195       2.287  15.483  -8.514  1.00 10.00      A   
ATOM   1488  CA  TYR   195       0.484  14.742  -9.336  1.00 10.00      A   
ATOM   1489  CB  TYR   195      -0.189  15.931  -8.627  1.00 10.00      A   
ATOM   1490  CG  TYR   195      -1.376  16.542  -9.344  1.00 10.00      A   
ATOM   1491  CD1 TYR   195      -2.620  15.924  -9.334  1.00 10.00      A   
ATOM   1492  CD2 TYR   195      -1.250  17.747 -10.022  1.00 10.00      A   
ATOM   1493  CE1 TYR   195      -3.703  16.488  -9.981  1.00 10.00      A   
ATOM   1494  CE2 TYR   195      -2.326  18.318 -10.672  1.00 10.00      A   
ATOM   1495  CZ  TYR   195      -3.550  17.684 -10.649  1.00 10.00      A   
ATOM   1496  OH  TYR   195      -4.624  18.252 -11.294  1.00 10.00      A   
ATOM   1497  HH  TYR   195      -4.319  18.708 -12.084  1.00 10.00      A   
ATOM   1498  C   TYR   195       0.225  14.771 -10.840  1.00 10.00      A   
ATOM   1499  O   TYR   195      -0.562  13.976 -11.363  1.00 10.00      A   
ATOM   1500  N   ARG   196       0.925  15.662 -11.533  1.00 10.00      A   
ATOM   1501  HN  ARG   196       1.564  16.243 -11.057  1.00 10.00      A   
ATOM   1502  CA  ARG   196       0.771  15.808 -12.976  1.00 10.00      A   
ATOM   1503  CB  ARG   196       1.539  17.033 -13.480  1.00 10.00      A   
ATOM   1504  CG  ARG   196       1.007  18.364 -12.976  1.00 10.00      A   
ATOM   1505  CD  ARG   196       1.905  19.514 -13.407  1.00 10.00      A   
ATOM   1506  NE  ARG   196       1.424  20.805 -12.912  1.00 10.00      A   
ATOM   1507  HE  ARG   196       0.444  20.964 -12.937  1.00 10.00      A   
ATOM   1508  CZ  ARG   196       2.222  21.761 -12.434  1.00 10.00      A   
ATOM   1509  NH1 ARG   196       3.537  21.573 -12.389  1.00 10.00      A   
ATOM   1510 HH11 ARG   196       3.955  20.678 -12.727  1.00 10.00      A   
ATOM   1511 HH12 ARG   196       4.164  22.320 -12.013  1.00 10.00      A   
ATOM   1512  NH2 ARG   196       1.704  22.906 -11.999  1.00 10.00      A   
ATOM   1513 HH21 ARG   196       2.329  23.656 -11.624  1.00 10.00      A   
ATOM   1514 HH22 ARG   196       0.670  23.064 -12.024  1.00 10.00      A   
ATOM   1515  C   ARG   196       1.240  14.565 -13.726  1.00 10.00      A   
ATOM   1516  O   ARG   196       0.843  14.334 -14.867  1.00 10.00      A   
ATOM   1517  N   ASN   197       2.065  13.753 -13.078  1.00 10.00      A   
ATOM   1518  HN  ASN   197       2.318  13.963 -12.152  1.00 10.00      A   
ATOM   1519  CA  ASN   197       2.599  12.551 -13.712  1.00 10.00      A   
ATOM   1520  CB  ASN   197       4.108  12.433 -13.467  1.00 10.00      A   
ATOM   1521  CG  ASN   197       4.937  13.312 -14.384  1.00 10.00      A   
ATOM   1522  OD1 ASN   197       5.325  12.897 -15.477  1.00 10.00      A   
ATOM   1523  ND2 ASN   197       5.223  14.526 -13.942  1.00 10.00      A   
ATOM   1524 HD21 ASN   197       4.886  14.791 -13.055  1.00 10.00      A   
ATOM   1525 HD22 ASN   197       5.763  15.114 -14.512  1.00 10.00      A   
ATOM   1526  C   ASN   197       1.903  11.275 -13.251  1.00 10.00      A   
ATOM   1527  O   ASN   197       2.305  10.177 -13.634  1.00 10.00      A   
ATOM   1528  N   HIS   198       0.866  11.399 -12.431  1.00 10.00      A   
ATOM   1529  HN  HIS   198       0.574  12.292 -12.147  1.00 10.00      A   
ATOM   1530  CA  HIS   198       0.161  10.212 -11.947  1.00 10.00      A   
ATOM   1531  CB  HIS   198       0.529   9.882 -10.496  1.00 10.00      A   
ATOM   1532  CG  HIS   198       1.780   9.062 -10.363  1.00 10.00      A   
ATOM   1533  ND1 HIS   198       1.774   7.696 -10.164  1.00 10.00      A   
ATOM   1534  HD1 HIS   198       0.976   7.127 -10.090  1.00 10.00      A   
ATOM   1535  CD2 HIS   198       3.084   9.425 -10.407  1.00 10.00      A   
ATOM   1536  CE1 HIS   198       3.019   7.257 -10.091  1.00 10.00      A   
ATOM   1537  NE2 HIS   198       3.830   8.287 -10.237  1.00 10.00      A   
ATOM   1538  HE2 HIS   198       4.815   8.242 -10.235  1.00 10.00      A   
ATOM   1539  C   HIS   198      -1.350  10.291 -12.125  1.00 10.00      A   
ATOM   1540  O   HIS   198      -1.997   9.276 -12.383  1.00 10.00      A   
ATOM   1541  N   SER   199      -1.915  11.484 -11.997  1.00 10.00      A   
ATOM   1542  HN  SER   199      -1.356  12.267 -11.797  1.00 10.00      A   
ATOM   1543  CA  SER   199      -3.354  11.652 -12.144  1.00 10.00      A   
ATOM   1544  CB  SER   199      -3.808  13.020 -11.630  1.00 10.00      A   
ATOM   1545  OG  SER   199      -5.221  13.153 -11.698  1.00 10.00      A   
ATOM   1546  HG  SER   199      -5.624  12.616 -11.002  1.00 10.00      A   
ATOM   1547  C   SER   199      -3.799  11.442 -13.591  1.00 10.00      A   
ATOM   1548  O   SER   199      -3.218  12.001 -14.525  1.00 10.00      A   
ATOM   1549  N   ILE   200      -4.825  10.619 -13.764  1.00 10.00      A   
ATOM   1550  HN  ILE   200      -5.228  10.191 -12.978  1.00 10.00      A   
ATOM   1551  CA  ILE   200      -5.373  10.326 -15.081  1.00 10.00      A   
ATOM   1552  CB  ILE   200      -5.476   8.807 -15.337  1.00 10.00      A   
ATOM   1553  CG1 ILE   200      -6.224   8.114 -14.193  1.00 10.00      A   
ATOM   1554  CG2 ILE   200      -4.093   8.202 -15.529  1.00 10.00      A   
ATOM   1555  CD1 ILE   200      -6.630   6.688 -14.501  1.00 10.00      A   
ATOM   1556  C   ILE   200      -6.754  10.948 -15.233  1.00 10.00      A   
ATOM   1557  O   ILE   200      -7.430  10.747 -16.242  1.00 10.00      A   
ATOM   1558  N   PHE   201      -7.176  11.694 -14.221  1.00 10.00      A   
ATOM   1559  HN  PHE   201      -6.603  11.808 -13.434  1.00 10.00      A   
ATOM   1560  CA  PHE   201      -8.474  12.347 -14.261  1.00 10.00      A   
ATOM   1561  CB  PHE   201      -9.456  11.715 -13.271  1.00 10.00      A   
ATOM   1562  CG  PHE   201     -10.791  12.409 -13.226  1.00 10.00      A   
ATOM   1563  CD1 PHE   201     -11.622  12.417 -14.335  1.00 10.00      A   
ATOM   1564  CD2 PHE   201     -11.209  13.060 -12.076  1.00 10.00      A   
ATOM   1565  CE1 PHE   201     -12.844  13.060 -14.299  1.00 10.00      A   
ATOM   1566  CE2 PHE   201     -12.431  13.704 -12.032  1.00 10.00      A   
ATOM   1567  CZ  PHE   201     -13.249  13.705 -13.145  1.00 10.00      A   
ATOM   1568  C   PHE   201      -8.344  13.843 -14.012  1.00 10.00      A   
ATOM   1569  O   PHE   201      -8.500  14.641 -14.930  1.00 10.00      A   
ATOM   1570  N   LEU   202      -8.032  14.216 -12.774  1.00 10.00      A   
ATOM   1571  HN  LEU   202      -7.897  13.529 -12.083  1.00 10.00      A   
ATOM   1572  CA  LEU   202      -7.895  15.622 -12.411  1.00 10.00      A   
ATOM   1573  CB  LEU   202      -7.538  15.767 -10.931  1.00 10.00      A   
ATOM   1574  CG  LEU   202      -7.681  17.171 -10.341  1.00 10.00      A   
ATOM   1575  CD1 LEU   202      -9.132  17.626 -10.376  1.00 10.00      A   
ATOM   1576  CD2 LEU   202      -7.134  17.210  -8.925  1.00 10.00      A   
ATOM   1577  C   LEU   202      -6.864  16.335 -13.286  1.00 10.00      A   
ATOM   1578  O   LEU   202      -7.138  17.401 -13.841  1.00 10.00      A   
ATOM   1579  N   ALA   203      -5.690  15.728 -13.430  1.00 10.00      A   
ATOM   1580  HN  ALA   203      -5.536  14.871 -12.972  1.00 10.00      A   
ATOM   1581  CA  ALA   203      -4.621  16.309 -14.238  1.00 10.00      A   
ATOM   1582  CB  ALA   203      -3.298  15.620 -13.944  1.00 10.00      A   
ATOM   1583  C   ALA   203      -4.937  16.238 -15.731  1.00 10.00      A   
ATOM   1584  O   ALA   203      -4.429  17.034 -16.523  1.00 10.00      A   
ATOM   1585  N   ASP   204      -5.788  15.292 -16.105  1.00 10.00      A   
ATOM   1586  HN  ASP   204      -6.181  14.709 -15.422  1.00 10.00      A   
ATOM   1587  CA  ASP   204      -6.167  15.103 -17.502  1.00 10.00      A   
ATOM   1588  CB  ASP   204      -6.702  13.682 -17.716  1.00 10.00      A   
ATOM   1589  CG  ASP   204      -7.005  13.361 -19.168  1.00 10.00      A   
ATOM   1590  OD1 ASP   204      -6.060  13.023 -19.918  1.00 10.00      A   
ATOM   1591  OD2 ASP   204      -8.191  13.422 -19.564  1.00 10.00      A   
ATOM   1592  C   ASP   204      -7.213  16.128 -17.933  1.00 10.00      A   
ATOM   1593  O   ASP   204      -7.058  16.799 -18.952  1.00 10.00      A   
ATOM   1594  N   ILE   205      -8.260  16.267 -17.133  1.00 10.00      A   
ATOM   1595  HN  ILE   205      -8.315  15.722 -16.317  1.00 10.00      A   
ATOM   1596  CA  ILE   205      -9.342  17.194 -17.445  1.00 10.00      A   
ATOM   1597  CB  ILE   205     -10.649  16.851 -16.694  1.00 10.00      A   
ATOM   1598  CG1 ILE   205     -10.486  17.051 -15.182  1.00 10.00      A   
ATOM   1599  CG2 ILE   205     -11.078  15.423 -17.007  1.00 10.00      A   
ATOM   1600  CD1 ILE   205     -11.786  17.011 -14.409  1.00 10.00      A   
ATOM   1601  C   ILE   205      -8.974  18.656 -17.204  1.00 10.00      A   
ATOM   1602  O   ILE   205      -9.504  19.544 -17.867  1.00 10.00      A   
ATOM   1603  N   ASN   206      -8.076  18.913 -16.259  1.00 10.00      A   
ATOM   1604  HN  ASN   206      -7.674  18.171 -15.755  1.00 10.00      A   
ATOM   1605  CA  ASN   206      -7.680  20.289 -15.957  1.00 10.00      A   
ATOM   1606  CB  ASN   206      -7.395  20.501 -14.468  1.00 10.00      A   
ATOM   1607  CG  ASN   206      -8.635  20.899 -13.683  1.00 10.00      A   
ATOM   1608  OD1 ASN   206      -9.644  21.323 -14.253  1.00 10.00      A   
ATOM   1609  ND2 ASN   206      -8.563  20.776 -12.366  1.00 10.00      A   
ATOM   1610 HD21 ASN   206      -7.726  20.439 -11.977  1.00 10.00      A   
ATOM   1611 HD22 ASN   206      -9.344  21.034 -11.831  1.00 10.00      A   
ATOM   1612  C   ASN   206      -6.508  20.757 -16.809  1.00 10.00      A   
ATOM   1613  O   ASN   206      -5.952  21.830 -16.573  1.00 10.00      A   
ATOM   1614  N   GLN   207      -6.143  19.947 -17.801  1.00 10.00      A   
ATOM   1615  HN  GLN   207      -6.629  19.105 -17.927  1.00 10.00      A   
ATOM   1616  CA  GLN   207      -5.049  20.272 -18.716  1.00 10.00      A   
ATOM   1617  CB  GLN   207      -5.402  21.501 -19.563  1.00 10.00      A   
ATOM   1618  CG  GLN   207      -6.779  21.434 -20.199  1.00 10.00      A   
ATOM   1619  CD  GLN   207      -6.723  21.152 -21.682  1.00 10.00      A   
ATOM   1620  OE1 GLN   207      -6.617  20.000 -22.100  1.00 10.00      A   
ATOM   1621  NE2 GLN   207      -6.801  22.200 -22.491  1.00 10.00      A   
ATOM   1622 HE21 GLN   207      -6.883  23.096 -22.086  1.00 10.00      A   
ATOM   1623 HE22 GLN   207      -6.792  22.040 -23.463  1.00 10.00      A   
ATOM   1624  C   GLN   207      -3.738  20.505 -17.972  1.00 10.00      A   
ATOM   1625  O   GLN   207      -3.045  21.497 -18.209  1.00 10.00      A   
ATOM   1626  N   GLU   208      -3.402  19.593 -17.071  1.00 10.00      A   
ATOM   1627  HN  GLU   208      -4.002  18.828 -16.916  1.00 10.00      A   
ATOM   1628  CA  GLU   208      -2.169  19.697 -16.297  1.00 10.00      A   
ATOM   1629  CB  GLU   208      -2.370  19.126 -14.893  1.00 10.00      A   
ATOM   1630  CG  GLU   208      -3.141  20.036 -13.954  1.00 10.00      A   
ATOM   1631  CD  GLU   208      -2.447  21.365 -13.743  1.00 10.00      A   
ATOM   1632  OE1 GLU   208      -1.234  21.367 -13.435  1.00 10.00      A   
ATOM   1633  OE2 GLU   208      -3.108  22.412 -13.883  1.00 10.00      A   
ATOM   1634  C   GLU   208      -1.031  18.960 -16.990  1.00 10.00      A   
ATOM   1635  O   GLU   208       0.132  19.083 -16.603  1.00 10.00      A   
ATOM   1636  N   ARG   209      -1.376  18.193 -18.013  1.00 10.00      A   
ATOM   1637  HN  ARG   209      -2.317  18.145 -18.274  1.00 10.00      A   
ATOM   1638  CA  ARG   209      -0.393  17.426 -18.765  1.00 10.00      A   
ATOM   1639  CB  ARG   209      -0.473  15.944 -18.374  1.00 10.00      A   
ATOM   1640  CG  ARG   209       0.744  15.120 -18.772  1.00 10.00      A   
ATOM   1641  CD  ARG   209       0.792  13.801 -18.016  1.00 10.00      A   
ATOM   1642  NE  ARG   209      -0.359  12.949 -18.315  1.00 10.00      A   
ATOM   1643  HE  ARG   209      -0.537  12.754 -19.263  1.00 10.00      A   
ATOM   1644  CZ  ARG   209      -1.165  12.427 -17.390  1.00 10.00      A   
ATOM   1645  NH1 ARG   209      -0.953  12.668 -16.102  1.00 10.00      A   
ATOM   1646 HH11 ARG   209      -0.152  13.271 -15.804  1.00 10.00      A   
ATOM   1647 HH12 ARG   209      -1.587  12.253 -15.378  1.00 10.00      A   
ATOM   1648  NH2 ARG   209      -2.186  11.661 -17.755  1.00 10.00      A   
ATOM   1649 HH21 ARG   209      -2.818  11.252 -17.034  1.00 10.00      A   
ATOM   1650 HH22 ARG   209      -2.363  11.465 -18.764  1.00 10.00      A   
ATOM   1651  C   ARG   209      -0.621  17.606 -20.264  1.00 10.00      A   
ATOM   1652  O   ARG   209      -0.865  16.645 -20.992  1.00 10.00      A   
ATOM   1653  N   GLY   210      -0.559  18.851 -20.711  1.00 10.00      A   
ATOM   1654  HN  GLY   210      -0.376  19.581 -20.081  1.00 10.00      A   
ATOM   1655  CA  GLY   210      -0.767  19.154 -22.113  1.00 10.00      A   
ATOM   1656  C   GLY   210      -1.997  20.015 -22.318  1.00 10.00      A   
ATOM   1657  O   GLY   210      -2.934  19.961 -21.520  1.00 10.00      A   
ATOM   1658  N   ILE   211      -1.997  20.815 -23.375  1.00 10.00      A   
ATOM   1659  HN  ILE   211      -1.225  20.814 -23.979  1.00 10.00      A   
ATOM   1660  CA  ILE   211      -3.123  21.689 -23.667  1.00 10.00      A   
ATOM   1661  CB  ILE   211      -2.666  23.129 -23.984  1.00 10.00      A   
ATOM   1662  CG1 ILE   211      -1.729  23.641 -22.885  1.00 10.00      A   
ATOM   1663  CG2 ILE   211      -3.870  24.051 -24.130  1.00 10.00      A   
ATOM   1664  CD1 ILE   211      -1.078  24.970 -23.194  1.00 10.00      A   
ATOM   1665  C   ILE   211      -3.947  21.142 -24.825  1.00 10.00      A   
ATOM   1666  O   ILE   211      -3.642  21.380 -25.994  1.00 10.00      A   
ATOM   1667  N   ASN   212      -4.978  20.384 -24.489  1.00 10.00      A   
ATOM   1668  HN  ASN   212      -5.157  20.212 -23.539  1.00 10.00      A   
ATOM   1669  CA  ASN   212      -5.860  19.806 -25.490  1.00 10.00      A   
ATOM   1670  CB  ASN   212      -6.612  18.607 -24.907  1.00 10.00      A   
ATOM   1671  CG  ASN   212      -7.523  17.931 -25.911  1.00 10.00      A   
ATOM   1672  OD1 ASN   212      -8.696  18.271 -26.022  1.00 10.00      A   
ATOM   1673  ND2 ASN   212      -6.991  16.970 -26.643  1.00 10.00      A   
ATOM   1674 HD21 ASN   212      -6.045  16.746 -26.500  1.00 10.00      A   
ATOM   1675 HD22 ASN   212      -7.563  16.521 -27.303  1.00 10.00      A   
ATOM   1676  C   ASN   212      -6.836  20.866 -25.986  1.00 10.00      A   
ATOM   1677  O   ASN   212      -7.446  21.580 -25.187  1.00 10.00      A   
ATOM   1678  N   GLU   213      -6.971  20.969 -27.299  1.00 10.00      A   
ATOM   1679  HN  GLU   213      -6.472  20.354 -27.879  1.00 10.00      A   
ATOM   1680  CA  GLU   213      -7.849  21.958 -27.909  1.00 10.00      A   
ATOM   1681  CB  GLU   213      -7.593  22.017 -29.418  1.00 10.00      A   
ATOM   1682  CG  GLU   213      -8.208  23.216 -30.116  1.00 10.00      A   
ATOM   1683  CD  GLU   213      -7.645  24.540 -29.638  1.00 10.00      A   
ATOM   1684  OE1 GLU   213      -8.266  25.586 -29.932  1.00 10.00      A   
ATOM   1685  OE2 GLU   213      -6.585  24.541 -28.975  1.00 10.00      A   
ATOM   1686  C   GLU   213      -9.320  21.665 -27.623  1.00 10.00      A   
ATOM   1687  O   GLU   213     -10.078  22.563 -27.256  1.00 10.00      A   
ATOM   1688  N   SER   214      -9.708  20.405 -27.770  1.00 10.00      A   
ATOM   1689  HN  SER   214      -9.049  19.730 -28.040  1.00 10.00      A   
ATOM   1690  CA  SER   214     -11.083  19.983 -27.544  1.00 10.00      A   
ATOM   1691  CB  SER   214     -11.210  18.489 -27.837  1.00 10.00      A   
ATOM   1692  OG  SER   214     -10.362  18.113 -28.915  1.00 10.00      A   
ATOM   1693  HG  SER   214     -10.378  17.151 -29.011  1.00 10.00      A   
ATOM   1694  C   SER   214     -11.547  20.291 -26.119  1.00 10.00      A   
ATOM   1695  O   SER   214     -12.634  20.823 -25.917  1.00 10.00      A   
ATOM   1696  N   TYR   215     -10.710  19.972 -25.140  1.00 10.00      A   
ATOM   1697  HN  TYR   215      -9.846  19.559 -25.368  1.00 10.00      A   
ATOM   1698  CA  TYR   215     -11.033  20.212 -23.737  1.00 10.00      A   
ATOM   1699  CB  TYR   215      -9.867  19.782 -22.846  1.00 10.00      A   
ATOM   1700  CG  TYR   215      -9.985  18.382 -22.290  1.00 10.00      A   
ATOM   1701  CD1 TYR   215      -9.558  17.280 -23.019  1.00 10.00      A   
ATOM   1702  CD2 TYR   215     -10.515  18.164 -21.026  1.00 10.00      A   
ATOM   1703  CE1 TYR   215      -9.650  16.003 -22.502  1.00 10.00      A   
ATOM   1704  CE2 TYR   215     -10.614  16.891 -20.504  1.00 10.00      A   
ATOM   1705  CZ  TYR   215     -10.180  15.815 -21.245  1.00 10.00      A   
ATOM   1706  OH  TYR   215     -10.268  14.547 -20.724  1.00 10.00      A   
ATOM   1707  HH  TYR   215      -9.389  14.269 -20.402  1.00 10.00      A   
ATOM   1708  C   TYR   215     -11.364  21.679 -23.479  1.00 10.00      A   
ATOM   1709  O   TYR   215     -12.308  21.996 -22.754  1.00 10.00      A   
ATOM   1710  N   LYS   216     -10.587  22.568 -24.081  1.00 10.00      A   
ATOM   1711  HN  LYS   216      -9.854  22.253 -24.654  1.00 10.00      A   
ATOM   1712  CA  LYS   216     -10.789  23.998 -23.911  1.00 10.00      A   
ATOM   1713  CB  LYS   216      -9.504  24.757 -24.264  1.00 10.00      A   
ATOM   1714  CG  LYS   216      -9.629  26.272 -24.197  1.00 10.00      A   
ATOM   1715  CD  LYS   216      -8.278  26.951 -24.357  1.00 10.00      A   
ATOM   1716  CE  LYS   216      -8.404  28.458 -24.208  1.00 10.00      A   
ATOM   1717  NZ  LYS   216      -7.086  29.136 -24.253  1.00 10.00      A   
ATOM   1718  HZ1 LYS   216      -6.451  28.743 -23.524  1.00 10.00      A   
ATOM   1719  HZ2 LYS   216      -7.203  30.153 -24.078  1.00 10.00      A   
ATOM   1720  HZ3 LYS   216      -6.646  29.005 -25.187  1.00 10.00      A   
ATOM   1721  C   LYS   216     -11.960  24.505 -24.752  1.00 10.00      A   
ATOM   1722  O   LYS   216     -12.807  25.256 -24.269  1.00 10.00      A   
ATOM   1723  N   LYS   217     -12.017  24.075 -26.004  1.00 10.00      A   
ATOM   1724  HN  LYS   217     -11.326  23.454 -26.330  1.00 10.00      A   
ATOM   1725  CA  LYS   217     -13.067  24.503 -26.918  1.00 10.00      A   
ATOM   1726  CB  LYS   217     -12.740  24.045 -28.335  1.00 10.00      A   
ATOM   1727  CG  LYS   217     -13.401  24.869 -29.426  1.00 10.00      A   
ATOM   1728  CD  LYS   217     -12.923  24.432 -30.797  1.00 10.00      A   
ATOM   1729  CE  LYS   217     -11.459  24.778 -31.007  1.00 10.00      A   
ATOM   1730  NZ  LYS   217     -10.875  24.029 -32.148  1.00 10.00      A   
ATOM   1731  HZ1 LYS   217     -11.437  24.186 -33.008  1.00 10.00      A   
ATOM   1732  HZ2 LYS   217     -10.866  23.012 -31.941  1.00 10.00      A   
ATOM   1733  HZ3 LYS   217      -9.900  24.344 -32.323  1.00 10.00      A   
ATOM   1734  C   LYS   217     -14.452  24.001 -26.504  1.00 10.00      A   
ATOM   1735  O   LYS   217     -15.466  24.649 -26.778  1.00 10.00      A   
ATOM   1736  N   ASN   218     -14.498  22.856 -25.841  1.00 10.00      A   
ATOM   1737  HN  ASN   218     -13.659  22.378 -25.648  1.00 10.00      A   
ATOM   1738  CA  ASN   218     -15.766  22.275 -25.403  1.00 10.00      A   
ATOM   1739  CB  ASN   218     -15.683  20.749 -25.311  1.00 10.00      A   
ATOM   1740  CG  ASN   218     -15.675  20.088 -26.676  1.00 10.00      A   
ATOM   1741  OD1 ASN   218     -16.178  20.648 -27.652  1.00 10.00      A   
ATOM   1742  ND2 ASN   218     -15.114  18.891 -26.757  1.00 10.00      A   
ATOM   1743 HD21 ASN   218     -14.738  18.494 -25.938  1.00 10.00      A   
ATOM   1744 HD22 ASN   218     -15.098  18.445 -27.632  1.00 10.00      A   
ATOM   1745  C   ASN   218     -16.253  22.875 -24.089  1.00 10.00      A   
ATOM   1746  O   ASN   218     -17.236  22.413 -23.509  1.00 10.00      A   
ATOM   1747  N   LEU   219     -15.570  23.914 -23.630  1.00 10.00      A   
ATOM   1748  HN  LEU   219     -14.791  24.233 -24.131  1.00 10.00      A   
ATOM   1749  CA  LEU   219     -15.944  24.589 -22.396  1.00 10.00      A   
ATOM   1750  CB  LEU   219     -14.706  25.168 -21.709  1.00 10.00      A   
ATOM   1751  CG  LEU   219     -14.772  25.273 -20.184  1.00 10.00      A   
ATOM   1752  CD1 LEU   219     -14.338  23.966 -19.537  1.00 10.00      A   
ATOM   1753  CD2 LEU   219     -13.925  26.432 -19.685  1.00 10.00      A   
ATOM   1754  C   LEU   219     -16.942  25.704 -22.695  1.00 10.00      A   
ATOM   1755  O   LEU   219     -17.328  26.465 -21.809  1.00 10.00      A   
ATOM   1756  N   ALA   221     -17.347  25.796 -23.958  1.00 10.00      A   
ATOM   1757  HN  ALA   221     -16.992  25.164 -24.617  1.00 10.00      A   
ATOM   1758  CA  ALA   221     -18.298  26.811 -24.393  1.00 10.00      A   
ATOM   1759  CB  ALA   221     -18.210  27.021 -25.897  1.00 10.00      A   
ATOM   1760  C   ALA   221     -19.720  26.445 -23.989  1.00 10.00      A   
ATOM   1761  O   ALA   221     -20.425  25.749 -24.722  1.00 10.00      A   
ATOM   1762  N   LEU   222     -20.124  26.897 -22.812  1.00 10.00      A   
ATOM   1763  HN  LEU   222     -19.505  27.427 -22.267  1.00 10.00      A   
ATOM   1764  CA  LEU   222     -21.460  26.636 -22.305  1.00 10.00      A   
ATOM   1765  CB  LEU   222     -21.387  25.908 -20.960  1.00 10.00      A   
ATOM   1766  CG  LEU   222     -20.823  24.486 -20.985  1.00 10.00      A   
ATOM   1767  CD1 LEU   222     -20.656  23.954 -19.569  1.00 10.00      A   
ATOM   1768  CD2 LEU   222     -21.719  23.564 -21.801  1.00 10.00      A   
ATOM   1769  C   LEU   222     -22.216  27.946 -22.147  1.00 10.00      A   
ATOM   1770  O   LEU   222     -21.706  29.010 -22.507  1.00 10.00      A   
ATOM   1771  N   LYS   223     -23.433  27.867 -21.626  1.00 10.00      A   
ATOM   1772  HN  LYS   223     -23.792  26.984 -21.382  1.00 10.00      A   
ATOM   1773  CA  LYS   223     -24.251  29.053 -21.414  1.00 10.00      A   
ATOM   1774  CB  LYS   223     -25.706  28.659 -21.137  1.00 10.00      A   
ATOM   1775  CG  LYS   223     -26.668  29.833 -21.014  1.00 10.00      A   
ATOM   1776  CD  LYS   223     -28.095  29.353 -20.797  1.00 10.00      A   
ATOM   1777  CE  LYS   223     -29.055  30.517 -20.611  1.00 10.00      A   
ATOM   1778  NZ  LYS   223     -30.467  30.059 -20.516  1.00 10.00      A   
ATOM   1779  HZ1 LYS   223     -30.602  29.481 -19.660  1.00 10.00      A   
ATOM   1780  HZ2 LYS   223     -30.712  29.487 -21.346  1.00 10.00      A   
ATOM   1781  HZ3 LYS   223     -31.108  30.880 -20.472  1.00 10.00      A   
ATOM   1782  C   LYS   223     -23.686  29.878 -20.260  1.00 10.00      A   
ATOM   1783  O   LYS   223     -23.250  31.014 -20.450  1.00 10.00      A   
ATOM   1784  N   LYS   224     -23.697  29.297 -19.069  1.00 10.00      A   
ATOM   1785  HN  LYS   224     -24.079  28.400 -18.978  1.00 10.00      A   
ATOM   1786  CA  LYS   224     -23.173  29.957 -17.884  1.00 10.00      A   
ATOM   1787  CB  LYS   224     -24.211  30.910 -17.286  1.00 10.00      A   
ATOM   1788  CG  LYS   224     -23.831  32.380 -17.372  1.00 10.00      A   
ATOM   1789  CD  LYS   224     -24.738  33.130 -18.333  1.00 10.00      A   
ATOM   1790  CE  LYS   224     -24.350  34.597 -18.429  1.00 10.00      A   
ATOM   1791  NZ  LYS   224     -25.305  35.371 -19.265  1.00 10.00      A   
ATOM   1792  HZ1 LYS   224     -25.310  35.003 -20.237  1.00 10.00      A   
ATOM   1793  HZ2 LYS   224     -25.031  36.372 -19.291  1.00 10.00      A   
ATOM   1794  HZ3 LYS   224     -26.267  35.296 -18.875  1.00 10.00      A   
ATOM   1795  C   LYS   224     -22.760  28.924 -16.844  1.00 10.00      A   
ATOM   1796  O   LYS   224     -23.587  28.150 -16.360  1.00 10.00      A   
ATOM   1797  N   PHE   225     -21.478  28.900 -16.516  1.00 10.00      A   
ATOM   1798  HN  PHE   225     -20.859  29.528 -16.950  1.00 10.00      A   
ATOM   1799  CA  PHE   225     -20.968  27.965 -15.526  1.00 10.00      A   
ATOM   1800  CB  PHE   225     -19.479  27.692 -15.748  1.00 10.00      A   
ATOM   1801  CG  PHE   225     -18.870  26.753 -14.743  1.00 10.00      A   
ATOM   1802  CD1 PHE   225     -19.308  25.442 -14.640  1.00 10.00      A   
ATOM   1803  CD2 PHE   225     -17.856  27.182 -13.906  1.00 10.00      A   
ATOM   1804  CE1 PHE   225     -18.744  24.578 -13.720  1.00 10.00      A   
ATOM   1805  CE2 PHE   225     -17.289  26.323 -12.983  1.00 10.00      A   
ATOM   1806  CZ  PHE   225     -17.733  25.019 -12.891  1.00 10.00      A   
ATOM   1807  C   PHE   225     -21.217  28.501 -14.121  1.00 10.00      A   
ATOM   1808  O   PHE   225     -20.516  29.400 -13.654  1.00 10.00      A   
ATOM   1809  N   VAL   226     -22.233  27.962 -13.466  1.00 10.00      A   
ATOM   1810  HN  VAL   226     -22.760  27.255 -13.900  1.00 10.00      A   
ATOM   1811  CA  VAL   226     -22.588  28.385 -12.116  1.00 10.00      A   
ATOM   1812  CB  VAL   226     -24.115  28.333 -11.891  1.00 10.00      A   
ATOM   1813  CG1 VAL   226     -24.478  28.869 -10.512  1.00 10.00      A   
ATOM   1814  CG2 VAL   226     -24.847  29.103 -12.982  1.00 10.00      A   
ATOM   1815  C   VAL   226     -21.897  27.509 -11.079  1.00 10.00      A   
ATOM   1816  O   VAL   226     -21.873  26.285 -11.213  1.00 10.00      A   
ATOM   1817  N   VAL   228     -20.705  28.575  -6.891  1.00 10.00      A   
ATOM   1818  HN  VAL   228     -20.096  27.952  -7.348  1.00 10.00      A   
ATOM   1819  CA  VAL   228     -21.381  28.130  -5.679  1.00 10.00      A   
ATOM   1820  CB  VAL   228     -22.494  27.105  -5.990  1.00 10.00      A   
ATOM   1821  CG1 VAL   228     -23.237  26.707  -4.722  1.00 10.00      A   
ATOM   1822  CG2 VAL   228     -23.460  27.667  -7.021  1.00 10.00      A   
ATOM   1823  C   VAL   228     -20.383  27.518  -4.699  1.00 10.00      A   
ATOM   1824  O   VAL   228     -19.614  26.628  -5.061  1.00 10.00      A   
ATOM   1825  N   LYS   229     -20.386  28.031  -3.473  1.00 10.00      A   
ATOM   1826  HN  LYS   229     -21.000  28.766  -3.270  1.00 10.00      A   
ATOM   1827  CA  LYS   229     -19.502  27.547  -2.420  1.00 10.00      A   
ATOM   1828  CB  LYS   229     -18.148  28.263  -2.489  1.00 10.00      A   
ATOM   1829  CG  LYS   229     -17.105  27.725  -1.522  1.00 10.00      A   
ATOM   1830  CD  LYS   229     -15.780  28.463  -1.643  1.00 10.00      A   
ATOM   1831  CE  LYS   229     -15.874  29.878  -1.096  1.00 10.00      A   
ATOM   1832  NZ  LYS   229     -14.534  30.440  -0.782  1.00 10.00      A   
ATOM   1833  HZ1 LYS   229     -14.599  31.471  -0.653  1.00 10.00      A   
ATOM   1834  HZ2 LYS   229     -13.863  30.240  -1.558  1.00 10.00      A   
ATOM   1835  HZ3 LYS   229     -14.167  30.017   0.095  1.00 10.00      A   
ATOM   1836  C   LYS   229     -20.147  27.794  -1.061  1.00 10.00      A   
ATOM   1837  O   LYS   229     -20.797  28.825  -0.858  1.00 10.00      A   
ATOM   1838  N   PHE   230     -19.982  26.855  -0.142  1.00 10.00      A   
ATOM   1839  HN  PHE   230     -19.465  26.046  -0.364  1.00 10.00      A   
ATOM   1840  CA  PHE   230     -20.547  26.991   1.190  1.00 10.00      A   
ATOM   1841  CB  PHE   230     -20.992  25.638   1.745  1.00 10.00      A   
ATOM   1842  CG  PHE   230     -22.214  25.089   1.063  1.00 10.00      A   
ATOM   1843  CD1 PHE   230     -23.479  25.380   1.544  1.00 10.00      A   
ATOM   1844  CD2 PHE   230     -22.098  24.293  -0.065  1.00 10.00      A   
ATOM   1845  CE1 PHE   230     -24.604  24.886   0.916  1.00 10.00      A   
ATOM   1846  CE2 PHE   230     -23.219  23.794  -0.698  1.00 10.00      A   
ATOM   1847  CZ  PHE   230     -24.474  24.092  -0.207  1.00 10.00      A   
ATOM   1848  C   PHE   230     -19.568  27.686   2.130  1.00 10.00      A   
ATOM   1849  O   PHE   230     -18.354  27.495   2.042  1.00 10.00      A   
ATOM   1850  N   LEU   231     -20.100  28.505   3.023  1.00 10.00      A   
ATOM   1851  HN  LEU   231     -21.076  28.625   3.036  1.00 10.00      A   
ATOM   1852  CA  LEU   231     -19.277  29.250   3.965  1.00 10.00      A   
ATOM   1853  CB  LEU   231     -19.929  30.591   4.307  1.00 10.00      A   
ATOM   1854  CG  LEU   231     -20.137  31.558   3.137  1.00 10.00      A   
ATOM   1855  CD1 LEU   231     -20.855  32.814   3.602  1.00 10.00      A   
ATOM   1856  CD2 LEU   231     -18.808  31.907   2.482  1.00 10.00      A   
ATOM   1857  C   LEU   231     -18.974  28.467   5.241  1.00 10.00      A   
ATOM   1858  O   LEU   231     -18.028  28.790   5.956  1.00 10.00      A   
ATOM   1859  N   ASN   232     -19.766  27.445   5.533  1.00 10.00      A   
ATOM   1860  HN  ASN   232     -20.508  27.216   4.931  1.00 10.00      A   
ATOM   1861  CA  ASN   232     -19.551  26.653   6.742  1.00 10.00      A   
ATOM   1862  CB  ASN   232     -20.743  26.771   7.699  1.00 10.00      A   
ATOM   1863  CG  ASN   232     -21.026  28.197   8.131  1.00 10.00      A   
ATOM   1864  OD1 ASN   232     -21.812  28.907   7.497  1.00 10.00      A   
ATOM   1865  ND2 ASN   232     -20.394  28.626   9.213  1.00 10.00      A   
ATOM   1866 HD21 ASN   232     -19.784  28.009   9.672  1.00 10.00      A   
ATOM   1867 HD22 ASN   232     -20.559  29.548   9.512  1.00 10.00      A   
ATOM   1868  C   ASN   232     -19.291  25.191   6.401  1.00 10.00      A   
ATOM   1869  O   ASN   232     -19.466  24.306   7.241  1.00 10.00      A   
ATOM   1870  N   ASP   233     -18.853  24.950   5.171  1.00 10.00      A   
ATOM   1871  HN  ASP   233     -18.709  25.703   4.564  1.00 10.00      A   
ATOM   1872  CA  ASP   233     -18.567  23.597   4.702  1.00 10.00      A   
ATOM   1873  CB  ASP   233     -18.098  23.624   3.246  1.00 10.00      A   
ATOM   1874  CG  ASP   233     -18.010  22.246   2.613  1.00 10.00      A   
ATOM   1875  OD1 ASP   233     -17.269  21.384   3.133  1.00 10.00      A   
ATOM   1876  OD2 ASP   233     -18.678  22.025   1.581  1.00 10.00      A   
ATOM   1877  C   ASP   233     -17.510  22.937   5.576  1.00 10.00      A   
ATOM   1878  O   ASP   233     -16.421  23.481   5.773  1.00 10.00      A   
ATOM   1879  N   SER   234     -17.844  21.778   6.117  1.00 10.00      A   
ATOM   1880  HN  SER   234     -18.744  21.405   5.937  1.00 10.00      A   
ATOM   1881  CA  SER   234     -16.931  21.036   6.969  1.00 10.00      A   
ATOM   1882  CB  SER   234     -17.540  20.876   8.365  1.00 10.00      A   
ATOM   1883  OG  SER   234     -18.357  21.989   8.694  1.00 10.00      A   
ATOM   1884  HG  SER   234     -18.719  22.370   7.881  1.00 10.00      A   
ATOM   1885  C   SER   234     -16.632  19.665   6.364  1.00 10.00      A   
ATOM   1886  O   SER   234     -16.299  18.716   7.078  1.00 10.00      A   
ATOM   1887  N   ILE   235     -16.762  19.569   5.047  1.00 10.00      A   
ATOM   1888  HN  ILE   235     -17.036  20.367   4.531  1.00 10.00      A   
ATOM   1889  CA  ILE   235     -16.511  18.323   4.332  1.00 10.00      A   
ATOM   1890  CB  ILE   235     -17.757  17.883   3.522  1.00 10.00      A   
ATOM   1891  CG1 ILE   235     -18.953  17.618   4.445  1.00 10.00      A   
ATOM   1892  CG2 ILE   235     -17.452  16.659   2.664  1.00 10.00      A   
ATOM   1893  CD1 ILE   235     -18.815  16.371   5.291  1.00 10.00      A   
ATOM   1894  C   ILE   235     -15.339  18.497   3.369  1.00 10.00      A   
ATOM   1895  O   ILE   235     -14.419  17.675   3.329  1.00 10.00      A   
ATOM   1896  N   VAL   236     -15.375  19.576   2.605  1.00 10.00      A   
ATOM   1897  HN  VAL   236     -16.123  20.215   2.707  1.00 10.00      A   
ATOM   1898  CA  VAL   236     -14.335  19.858   1.627  1.00 10.00      A   
ATOM   1899  CB  VAL   236     -14.900  20.605   0.402  1.00 10.00      A   
ATOM   1900  CG1 VAL   236     -13.878  20.654  -0.724  1.00 10.00      A   
ATOM   1901  CG2 VAL   236     -16.190  19.958  -0.075  1.00 10.00      A   
ATOM   1902  C   VAL   236     -13.202  20.673   2.236  1.00 10.00      A   
ATOM   1903  O   VAL   236     -13.430  21.638   2.964  1.00 10.00      A   
ATOM   1904  N   ASP   237     -11.979  20.270   1.945  1.00 10.00      A   
ATOM   1905  HN  ASP   237     -11.859  19.477   1.377  1.00 10.00      A   
ATOM   1906  CA  ASP   237     -10.804  20.963   2.443  1.00 10.00      A   
ATOM   1907  CB  ASP   237     -10.280  20.296   3.716  1.00 10.00      A   
ATOM   1908  CG  ASP   237      -9.255  21.144   4.439  1.00 10.00      A   
ATOM   1909  OD1 ASP   237      -9.552  22.324   4.736  1.00 10.00      A   
ATOM   1910  OD2 ASP   237      -8.154  20.631   4.738  1.00 10.00      A   
ATOM   1911  C   ASP   237      -9.724  20.982   1.373  1.00 10.00      A   
ATOM   1912  O   ASP   237      -9.135  19.946   1.060  1.00 10.00      A   
ATOM   1913  N   PRO   238      -9.463  22.155   0.774  1.00 10.00      A   
ATOM   1914  CA  PRO   238     -10.161  23.400   1.104  1.00 10.00      A   
ATOM   1915  CB  PRO   238      -9.170  24.464   0.636  1.00 10.00      A   
ATOM   1916  CG  PRO   238      -8.486  23.840  -0.535  1.00 10.00      A   
ATOM   1917  CD  PRO   238      -8.455  22.354  -0.280  1.00 10.00      A   
ATOM   1918  C   PRO   238     -11.483  23.550   0.347  1.00 10.00      A   
ATOM   1919  O   PRO   238     -11.635  23.050  -0.771  1.00 10.00      A   
ATOM   1920  N   VAL   239     -12.427  24.264   0.959  1.00 10.00      A   
ATOM   1921  HN  VAL   239     -12.237  24.638   1.848  1.00 10.00      A   
ATOM   1922  CA  VAL   239     -13.745  24.493   0.363  1.00 10.00      A   
ATOM   1923  CB  VAL   239     -14.684  25.226   1.348  1.00 10.00      A   
ATOM   1924  CG1 VAL   239     -16.107  25.256   0.822  1.00 10.00      A   
ATOM   1925  CG2 VAL   239     -14.634  24.592   2.727  1.00 10.00      A   
ATOM   1926  C   VAL   239     -13.640  25.324  -0.916  1.00 10.00      A   
ATOM   1927  O   VAL   239     -14.481  25.223  -1.810  1.00 10.00      A   
ATOM   1928  N   ASP   240     -12.583  26.127  -1.012  1.00 10.00      A   
ATOM   1929  HN  ASP   240     -11.931  26.141  -0.283  1.00 10.00      A   
ATOM   1930  CA  ASP   240     -12.371  26.993  -2.173  1.00 10.00      A   
ATOM   1931  CB  ASP   240     -11.178  27.926  -1.961  1.00 10.00      A   
ATOM   1932  CG  ASP   240     -11.590  29.385  -1.932  1.00 10.00      A   
ATOM   1933  OD1 ASP   240     -10.897  30.195  -1.281  1.00 10.00      A   
ATOM   1934  OD2 ASP   240     -12.620  29.732  -2.555  1.00 10.00      A   
ATOM   1935  C   ASP   240     -12.227  26.217  -3.481  1.00 10.00      A   
ATOM   1936  O   ASP   240     -12.268  26.804  -4.563  1.00 10.00      A   
ATOM   1937  N   SER   241     -12.077  24.899  -3.379  1.00 10.00      A   
ATOM   1938  HN  SER   241     -12.057  24.494  -2.488  1.00 10.00      A   
ATOM   1939  CA  SER   241     -11.941  24.037  -4.553  1.00 10.00      A   
ATOM   1940  CB  SER   241     -11.718  22.582  -4.117  1.00 10.00      A   
ATOM   1941  OG  SER   241     -11.345  21.758  -5.211  1.00 10.00      A   
ATOM   1942  HG  SER   241     -10.836  21.001  -4.881  1.00 10.00      A   
ATOM   1943  C   SER   241     -13.183  24.136  -5.441  1.00 10.00      A   
ATOM   1944  O   SER   241     -13.115  23.949  -6.660  1.00 10.00      A   
ATOM   1945  N   GLU   242     -14.315  24.455  -4.823  1.00 10.00      A   
ATOM   1946  HN  GLU   242     -14.303  24.604  -3.851  1.00 10.00      A   
ATOM   1947  CA  GLU   242     -15.577  24.584  -5.538  1.00 10.00      A   
ATOM   1948  CB  GLU   242     -16.738  24.497  -4.556  1.00 10.00      A   
ATOM   1949  CG  GLU   242     -16.726  23.227  -3.719  1.00 10.00      A   
ATOM   1950  CD  GLU   242     -18.009  23.032  -2.945  1.00 10.00      A   
ATOM   1951  OE1 GLU   242     -19.010  23.697  -3.279  1.00 10.00      A   
ATOM   1952  OE2 GLU   242     -18.026  22.204  -2.009  1.00 10.00      A   
ATOM   1953  C   GLU   242     -15.632  25.893  -6.326  1.00 10.00      A   
ATOM   1954  O   GLU   242     -16.447  26.059  -7.236  1.00 10.00      A   
ATOM   1955  N   TRP   243     -14.742  26.812  -5.979  1.00 10.00      A   
ATOM   1956  HN  TRP   243     -14.118  26.616  -5.248  1.00 10.00      A   
ATOM   1957  CA  TRP   243     -14.657  28.103  -6.645  1.00 10.00      A   
ATOM   1958  CB  TRP   243     -14.628  29.232  -5.612  1.00 10.00      A   
ATOM   1959  CG  TRP   243     -15.959  29.887  -5.394  1.00 10.00      A   
ATOM   1960  CD1 TRP   243     -17.191  29.345  -5.619  1.00 10.00      A   
ATOM   1961  CD2 TRP   243     -16.187  31.216  -4.910  1.00 10.00      A   
ATOM   1962  NE1 TRP   243     -18.170  30.254  -5.304  1.00 10.00      A   
ATOM   1963  HE1 TRP   243     -19.139  30.100  -5.378  1.00 10.00      A   
ATOM   1964  CE2 TRP   243     -17.580  31.410  -4.866  1.00 10.00      A   
ATOM   1965  CE3 TRP   243     -15.348  32.259  -4.508  1.00 10.00      A   
ATOM   1966  CZ2 TRP   243     -18.153  32.605  -4.438  1.00 10.00      A   
ATOM   1967  CZ3 TRP   243     -15.919  33.443  -4.083  1.00 10.00      A   
ATOM   1968  CH2 TRP   243     -17.308  33.607  -4.051  1.00 10.00      A   
ATOM   1969  C   TRP   243     -13.408  28.158  -7.517  1.00 10.00      A   
ATOM   1970  O   TRP   243     -12.920  29.238  -7.859  1.00 10.00      A   
ATOM   1971  N   PHE   244     -12.894  26.974  -7.851  1.00 10.00      A   
ATOM   1972  HN  PHE   244     -13.333  26.166  -7.516  1.00 10.00      A   
ATOM   1973  CA  PHE   244     -11.699  26.831  -8.683  1.00 10.00      A   
ATOM   1974  CB  PHE   244     -11.880  27.478 -10.061  1.00 10.00      A   
ATOM   1975  CG  PHE   244     -12.091  26.492 -11.176  1.00 10.00      A   
ATOM   1976  CD1 PHE   244     -11.094  25.600 -11.531  1.00 10.00      A   
ATOM   1977  CD2 PHE   244     -13.288  26.459 -11.872  1.00 10.00      A   
ATOM   1978  CE1 PHE   244     -11.284  24.694 -12.557  1.00 10.00      A   
ATOM   1979  CE2 PHE   244     -13.485  25.556 -12.899  1.00 10.00      A   
ATOM   1980  CZ  PHE   244     -12.483  24.672 -13.242  1.00 10.00      A   
ATOM   1981  C   PHE   244     -10.449  27.361  -7.985  1.00 10.00      A   
ATOM   1982  O   PHE   244      -9.504  27.816  -8.631  1.00 10.00      A   
ATOM   1983  N   GLY   245     -10.453  27.292  -6.661  1.00 10.00      A   
ATOM   1984  HN  GLY   245     -11.236  26.918  -6.202  1.00 10.00      A   
ATOM   1985  CA  GLY   245      -9.323  27.751  -5.885  1.00 10.00      A   
ATOM   1986  C   GLY   245      -8.668  26.606  -5.145  1.00 10.00      A   
ATOM   1987  O   GLY   245      -9.310  25.589  -4.885  1.00 10.00      A   
ATOM   1988  N   PHE   246      -7.397  26.760  -4.810  1.00 10.00      A   
ATOM   1989  HN  PHE   246      -6.940  27.601  -5.032  1.00 10.00      A   
ATOM   1990  CA  PHE   246      -6.666  25.720  -4.104  1.00 10.00      A   
ATOM   1991  CB  PHE   246      -6.215  24.628  -5.082  1.00 10.00      A   
ATOM   1992  CG  PHE   246      -6.186  23.249  -4.487  1.00 10.00      A   
ATOM   1993  CD1 PHE   246      -7.361  22.614  -4.122  1.00 10.00      A   
ATOM   1994  CD2 PHE   246      -4.985  22.588  -4.290  1.00 10.00      A   
ATOM   1995  CE1 PHE   246      -7.340  21.348  -3.571  1.00 10.00      A   
ATOM   1996  CE2 PHE   246      -4.956  21.322  -3.740  1.00 10.00      A   
ATOM   1997  CZ  PHE   246      -6.136  20.701  -3.379  1.00 10.00      A   
ATOM   1998  C   PHE   246      -5.467  26.315  -3.380  1.00 10.00      A   
ATOM   1999  O   PHE   246      -5.355  27.532  -3.250  1.00 10.00      A   
ATOM   2000  N   TYR   247      -4.580  25.458  -2.901  1.00 10.00      A   
ATOM   2001  HN  TYR   247      -4.721  24.499  -3.034  1.00 10.00      A   
ATOM   2002  CA  TYR   247      -3.393  25.911  -2.202  1.00 10.00      A   
ATOM   2003  CB  TYR   247      -2.877  24.836  -1.240  1.00 10.00      A   
ATOM   2004  CG  TYR   247      -3.858  24.422  -0.169  1.00 10.00      A   
ATOM   2005  CD1 TYR   247      -4.380  25.349   0.723  1.00 10.00      A   
ATOM   2006  CD2 TYR   247      -4.258  23.098  -0.045  1.00 10.00      A   
ATOM   2007  CE1 TYR   247      -5.273  24.970   1.706  1.00 10.00      A   
ATOM   2008  CE2 TYR   247      -5.149  22.710   0.933  1.00 10.00      A   
ATOM   2009  CZ  TYR   247      -5.653  23.650   1.806  1.00 10.00      A   
ATOM   2010  OH  TYR   247      -6.547  23.268   2.777  1.00 10.00      A   
ATOM   2011  HH  TYR   247      -6.387  22.343   3.011  1.00 10.00      A   
ATOM   2012  C   TYR   247      -2.306  26.248  -3.206  1.00 10.00      A   
ATOM   2013  O   TYR   247      -2.104  25.516  -4.173  1.00 10.00      A   
ATOM   2014  N   ARG   248      -1.640  27.373  -2.988  1.00 10.00      A   
ATOM   2015  HN  ARG   248      -1.895  27.934  -2.228  1.00 10.00      A   
ATOM   2016  CA  ARG   248      -0.552  27.802  -3.856  1.00 10.00      A   
ATOM   2017  CB  ARG   248       0.017  29.135  -3.358  1.00 10.00      A   
ATOM   2018  CG  ARG   248       1.244  29.627  -4.108  1.00 10.00      A   
ATOM   2019  CD  ARG   248       1.484  31.110  -3.866  1.00 10.00      A   
ATOM   2020  NE  ARG   248       1.526  31.452  -2.441  1.00 10.00      A   
ATOM   2021  HE  ARG   248       0.664  31.694  -2.008  1.00 10.00      A   
ATOM   2022  CZ  ARG   248       2.641  31.474  -1.707  1.00 10.00      A   
ATOM   2023  NH1 ARG   248       3.812  31.174  -2.258  1.00 10.00      A   
ATOM   2024 HH11 ARG   248       4.687  31.193  -1.686  1.00 10.00      A   
ATOM   2025 HH12 ARG   248       3.866  30.910  -3.266  1.00 10.00      A   
ATOM   2026  NH2 ARG   248       2.580  31.805  -0.425  1.00 10.00      A   
ATOM   2027 HH21 ARG   248       1.657  32.051   0.014  1.00 10.00      A   
ATOM   2028 HH22 ARG   248       3.446  31.824   0.156  1.00 10.00      A   
ATOM   2029  C   ARG   248       0.532  26.725  -3.897  1.00 10.00      A   
ATOM   2030  O   ARG   248       0.995  26.267  -2.851  1.00 10.00      A   
ATOM   2031  N   SER   249       0.909  26.324  -5.107  1.00 10.00      A   
ATOM   2032  HN  SER   249       0.498  26.746  -5.894  1.00 10.00      A   
ATOM   2033  CA  SER   249       1.912  25.284  -5.316  1.00 10.00      A   
ATOM   2034  CB  SER   249       2.253  25.162  -6.802  1.00 10.00      A   
ATOM   2035  OG  SER   249       2.526  23.817  -7.155  1.00 10.00      A   
ATOM   2036  HG  SER   249       1.697  23.387  -7.436  1.00 10.00      A   
ATOM   2037  C   SER   249       3.179  25.526  -4.503  1.00 10.00      A   
ATOM   2038  O   SER   249       3.832  26.566  -4.632  1.00 10.00      A   
ATOM   2039  N   GLY   250       3.520  24.553  -3.670  1.00 10.00      A   
ATOM   2040  HN  GLY   250       2.961  23.743  -3.622  1.00 10.00      A   
ATOM   2041  CA  GLY   250       4.698  24.659  -2.840  1.00 10.00      A   
ATOM   2042  C   GLY   250       4.372  24.562  -1.365  1.00 10.00      A   
ATOM   2043  O   GLY   250       5.230  24.215  -0.556  1.00 10.00      A   
ATOM   2044  N   GLN   251       3.125  24.848  -1.015  1.00 10.00      A   
ATOM   2045  HN  GLN   251       2.471  25.082  -1.711  1.00 10.00      A   
ATOM   2046  CA  GLN   251       2.694  24.806   0.377  1.00 10.00      A   
ATOM   2047  CB  GLN   251       2.779  26.205   0.985  1.00 10.00      A   
ATOM   2048  CG  GLN   251       2.065  27.274   0.179  1.00 10.00      A   
ATOM   2049  CD  GLN   251       0.620  27.437   0.593  1.00 10.00      A   
ATOM   2050  OE1 GLN   251       0.287  27.328   1.769  1.00 10.00      A   
ATOM   2051  NE2 GLN   251      -0.249  27.671  -0.370  1.00 10.00      A   
ATOM   2052 HE21 GLN   251       0.085  27.722  -1.291  1.00 10.00      A   
ATOM   2053 HE22 GLN   251      -1.194  27.784  -0.126  1.00 10.00      A   
ATOM   2054  C   GLN   251       1.274  24.258   0.478  1.00 10.00      A   
ATOM   2055  O   GLN   251       0.601  24.098  -0.537  1.00 10.00      A   
ATOM   2056  N   ALA   252       0.810  23.986   1.693  1.00 10.00      A   
ATOM   2057  HN  ALA   252       1.376  24.144   2.480  1.00 10.00      A   
ATOM   2058  CA  ALA   252      -0.529  23.440   1.875  1.00 10.00      A   
ATOM   2059  CB  ALA   252      -0.455  21.938   2.094  1.00 10.00      A   
ATOM   2060  C   ALA   252      -1.306  24.115   3.008  1.00 10.00      A   
ATOM   2061  O   ALA   252      -1.795  23.446   3.921  1.00 10.00      A   
ATOM   2062  N   LYS   253      -1.426  25.437   2.947  1.00 10.00      A   
ATOM   2063  HN  LYS   253      -0.998  25.920   2.207  1.00 10.00      A   
ATOM   2064  CA  LYS   253      -2.166  26.188   3.962  1.00 10.00      A   
ATOM   2065  CB  LYS   253      -1.244  26.621   5.111  1.00 10.00      A   
ATOM   2066  CG  LYS   253      -1.957  27.345   6.246  1.00 10.00      A   
ATOM   2067  CD  LYS   253      -0.969  27.828   7.293  1.00 10.00      A   
ATOM   2068  CE  LYS   253      -1.633  28.703   8.344  1.00 10.00      A   
ATOM   2069  NZ  LYS   253      -0.643  29.244   9.313  1.00 10.00      A   
ATOM   2070  HZ1 LYS   253      -0.230  28.471   9.873  1.00 10.00      A   
ATOM   2071  HZ2 LYS   253      -1.101  29.916   9.960  1.00 10.00      A   
ATOM   2072  HZ3 LYS   253       0.124  29.738   8.807  1.00 10.00      A   
ATOM   2073  C   LYS   253      -2.857  27.405   3.343  1.00 10.00      A   
ATOM   2074  O   LYS   253      -4.062  27.604   3.505  1.00 10.00      A   
ATOM   2075  N   GLU   254      -2.084  28.208   2.630  1.00 10.00      A   
ATOM   2076  HN  GLU   254      -1.131  27.988   2.531  1.00 10.00      A   
ATOM   2077  CA  GLU   254      -2.598  29.404   1.979  1.00 10.00      A   
ATOM   2078  CB  GLU   254      -1.429  30.279   1.530  1.00 10.00      A   
ATOM   2079  CG  GLU   254      -1.827  31.573   0.846  1.00 10.00      A   
ATOM   2080  CD  GLU   254      -0.646  32.239   0.175  1.00 10.00      A   
ATOM   2081  OE1 GLU   254       0.317  32.604   0.882  1.00 10.00      A   
ATOM   2082  OE2 GLU   254      -0.662  32.388  -1.065  1.00 10.00      A   
ATOM   2083  C   GLU   254      -3.467  29.033   0.780  1.00 10.00      A   
ATOM   2084  O   GLU   254      -3.020  28.329  -0.128  1.00 10.00      A   
ATOM   2085  N   THR   255      -4.701  29.512   0.780  1.00 10.00      A   
ATOM   2086  HN  THR   255      -4.990  30.094   1.517  1.00 10.00      A   
ATOM   2087  CA  THR   255      -5.633  29.225  -0.296  1.00 10.00      A   
ATOM   2088  CB  THR   255      -7.024  28.889   0.273  1.00 10.00      A   
ATOM   2089  OG1 THR   255      -6.866  28.229   1.542  1.00 10.00      A   
ATOM   2090  HG1 THR   255      -5.929  28.075   1.707  1.00 10.00      A   
ATOM   2091  CG2 THR   255      -7.780  27.969  -0.673  1.00 10.00      A   
ATOM   2092  C   THR   255      -5.743  30.417  -1.247  1.00 10.00      A   
ATOM   2093  O   THR   255      -5.913  31.557  -0.811  1.00 10.00      A   
ATOM   2094  N   ILE   256      -5.631  30.147  -2.540  1.00 10.00      A   
ATOM   2095  HN  ILE   256      -5.497  29.215  -2.825  1.00 10.00      A   
ATOM   2096  CA  ILE   256      -5.709  31.188  -3.555  1.00 10.00      A   
ATOM   2097  CB  ILE   256      -4.408  31.270  -4.389  1.00 10.00      A   
ATOM   2098  CG1 ILE   256      -4.085  29.921  -5.046  1.00 10.00      A   
ATOM   2099  CG2 ILE   256      -3.250  31.742  -3.524  1.00 10.00      A   
ATOM   2100  CD1 ILE   256      -2.921  29.965  -6.011  1.00 10.00      A   
ATOM   2101  C   ILE   256      -6.892  30.948  -4.490  1.00 10.00      A   
ATOM   2102  O   ILE   256      -7.226  29.803  -4.799  1.00 10.00      A   
ATOM   2103  N   PRO   257      -7.550  32.028  -4.937  1.00 10.00      A   
ATOM   2104  CA  PRO   257      -8.692  31.932  -5.850  1.00 10.00      A   
ATOM   2105  CB  PRO   257      -9.290  33.339  -5.809  1.00 10.00      A   
ATOM   2106  CG  PRO   257      -8.140  34.225  -5.477  1.00 10.00      A   
ATOM   2107  CD  PRO   257      -7.240  33.424  -4.579  1.00 10.00      A   
ATOM   2108  C   PRO   257      -8.252  31.584  -7.271  1.00 10.00      A   
ATOM   2109  O   PRO   257      -7.057  31.592  -7.579  1.00 10.00      A   
ATOM   2110  N   LEU   258      -9.226  31.299  -8.132  1.00 10.00      A   
ATOM   2111  HN  LEU   258     -10.153  31.324  -7.818  1.00 10.00      A   
ATOM   2112  CA  LEU   258      -8.962  30.938  -9.524  1.00 10.00      A   
ATOM   2113  CB  LEU   258     -10.281  30.759 -10.286  1.00 10.00      A   
ATOM   2114  CG  LEU   258     -10.170  30.557 -11.804  1.00 10.00      A   
ATOM   2115  CD1 LEU   258      -9.451  29.257 -12.136  1.00 10.00      A   
ATOM   2116  CD2 LEU   258     -11.545  30.600 -12.456  1.00 10.00      A   
ATOM   2117  C   LEU   258      -8.088  31.971 -10.231  1.00 10.00      A   
ATOM   2118  O   LEU   258      -7.143  31.616 -10.931  1.00 10.00      A   
ATOM   2119  N   GLN   259      -8.396  33.243 -10.023  1.00 10.00      A   
ATOM   2120  HN  GLN   259      -9.153  33.460  -9.436  1.00 10.00      A   
ATOM   2121  CA  GLN   259      -7.656  34.335 -10.650  1.00 10.00      A   
ATOM   2122  CB  GLN   259      -8.272  35.685 -10.276  1.00 10.00      A   
ATOM   2123  CG  GLN   259      -9.460  36.106 -11.132  1.00 10.00      A   
ATOM   2124  CD  GLN   259     -10.691  35.243 -10.923  1.00 10.00      A   
ATOM   2125  OE1 GLN   259     -10.882  34.649  -9.859  1.00 10.00      A   
ATOM   2126  NE2 GLN   259     -11.541  35.179 -11.935  1.00 10.00      A   
ATOM   2127 HE21 GLN   259     -11.332  35.687 -12.750  1.00 10.00      A   
ATOM   2128 HE22 GLN   259     -12.350  34.634 -11.830  1.00 10.00      A   
ATOM   2129  C   GLN   259      -6.168  34.324 -10.295  1.00 10.00      A   
ATOM   2130  O   GLN   259      -5.348  34.868 -11.032  1.00 10.00      A   
ATOM   2131  N   GLU   260      -5.817  33.692  -9.182  1.00 10.00      A   
ATOM   2132  HN  GLU   260      -6.504  33.241  -8.642  1.00 10.00      A   
ATOM   2133  CA  GLU   260      -4.427  33.642  -8.750  1.00 10.00      A   
ATOM   2134  CB  GLU   260      -4.296  33.944  -7.254  1.00 10.00      A   
ATOM   2135  CG  GLU   260      -4.358  35.430  -6.938  1.00 10.00      A   
ATOM   2136  CD  GLU   260      -4.330  35.733  -5.455  1.00 10.00      A   
ATOM   2137  OE1 GLU   260      -3.260  35.559  -4.826  1.00 10.00      A   
ATOM   2138  OE2 GLU   260      -5.368  36.173  -4.915  1.00 10.00      A   
ATOM   2139  C   GLU   260      -3.741  32.329  -9.117  1.00 10.00      A   
ATOM   2140  O   GLU   260      -2.589  32.099  -8.744  1.00 10.00      A   
ATOM   2141  N   THR   261      -4.438  31.475  -9.855  1.00 10.00      A   
ATOM   2142  HN  THR   261      -5.349  31.710 -10.132  1.00 10.00      A   
ATOM   2143  CA  THR   261      -3.868  30.198 -10.272  1.00 10.00      A   
ATOM   2144  CB  THR   261      -4.919  29.069 -10.293  1.00 10.00      A   
ATOM   2145  OG1 THR   261      -5.893  29.318 -11.317  1.00 10.00      A   
ATOM   2146  HG1 THR   261      -6.359  30.144 -11.129  1.00 10.00      A   
ATOM   2147  CG2 THR   261      -5.611  28.947  -8.944  1.00 10.00      A   
ATOM   2148  C   THR   261      -3.254  30.327 -11.659  1.00 10.00      A   
ATOM   2149  O   THR   261      -3.668  31.178 -12.451  1.00 10.00      A   
ATOM   2150  N   SER   262      -2.278  29.478 -11.959  1.00 10.00      A   
ATOM   2151  HN  SER   262      -2.002  28.806 -11.296  1.00 10.00      A   
ATOM   2152  CA  SER   262      -1.618  29.506 -13.256  1.00 10.00      A   
ATOM   2153  CB  SER   262      -0.398  28.586 -13.249  1.00 10.00      A   
ATOM   2154  OG  SER   262       0.441  28.870 -12.144  1.00 10.00      A   
ATOM   2155  HG  SER   262       0.097  29.633 -11.665  1.00 10.00      A   
ATOM   2156  C   SER   262      -2.588  29.093 -14.358  1.00 10.00      A   
ATOM   2157  O   SER   262      -2.449  29.504 -15.509  1.00 10.00      A   
ATOM   2158  N   LEU   263      -3.582  28.289 -13.988  1.00 10.00      A   
ATOM   2159  HN  LEU   263      -3.639  28.007 -13.048  1.00 10.00      A   
ATOM   2160  CA  LEU   263      -4.590  27.814 -14.927  1.00 10.00      A   
ATOM   2161  CB  LEU   263      -5.571  26.892 -14.199  1.00 10.00      A   
ATOM   2162  CG  LEU   263      -6.694  26.285 -15.039  1.00 10.00      A   
ATOM   2163  CD1 LEU   263      -6.132  25.326 -16.078  1.00 10.00      A   
ATOM   2164  CD2 LEU   263      -7.703  25.580 -14.146  1.00 10.00      A   
ATOM   2165  C   LEU   263      -5.339  28.988 -15.557  1.00 10.00      A   
ATOM   2166  O   LEU   263      -5.720  28.946 -16.731  1.00 10.00      A   
ATOM   2167  N   TYR   264      -5.528  30.040 -14.771  1.00 10.00      A   
ATOM   2168  HN  TYR   264      -5.186  30.015 -13.852  1.00 10.00      A   
ATOM   2169  CA  TYR   264      -6.225  31.231 -15.232  1.00 10.00      A   
ATOM   2170  CB  TYR   264      -6.740  32.048 -14.042  1.00 10.00      A   
ATOM   2171  CG  TYR   264      -7.594  33.238 -14.425  1.00 10.00      A   
ATOM   2172  CD1 TYR   264      -8.914  33.069 -14.819  1.00 10.00      A   
ATOM   2173  CD2 TYR   264      -7.083  34.530 -14.388  1.00 10.00      A   
ATOM   2174  CE1 TYR   264      -9.701  34.150 -15.167  1.00 10.00      A   
ATOM   2175  CE2 TYR   264      -7.862  35.616 -14.735  1.00 10.00      A   
ATOM   2176  CZ  TYR   264      -9.168  35.421 -15.124  1.00 10.00      A   
ATOM   2177  OH  TYR   264      -9.946  36.504 -15.467  1.00 10.00      A   
ATOM   2178  HH  TYR   264     -10.870  36.211 -15.600  1.00 10.00      A   
ATOM   2179  C   TYR   264      -5.326  32.090 -16.114  1.00 10.00      A   
ATOM   2180  O   TYR   264      -5.695  32.430 -17.236  1.00 10.00      A   
ATOM   2181  N   THR   265      -4.142  32.422 -15.608  1.00 10.00      A   
ATOM   2182  HN  THR   265      -3.897  32.102 -14.711  1.00 10.00      A   
ATOM   2183  CA  THR   265      -3.195  33.256 -16.339  1.00 10.00      A   
ATOM   2184  CB  THR   265      -1.950  33.556 -15.491  1.00 10.00      A   
ATOM   2185  OG1 THR   265      -2.123  32.995 -14.183  1.00 10.00      A   
ATOM   2186  HG1 THR   265      -1.285  32.610 -13.890  1.00 10.00      A   
ATOM   2187  CG2 THR   265      -1.741  35.058 -15.374  1.00 10.00      A   
ATOM   2188  C   THR   265      -2.767  32.631 -17.667  1.00 10.00      A   
ATOM   2189  O   THR   265      -2.768  33.301 -18.702  1.00 10.00      A   
ATOM   2190  N   GLN   266      -2.414  31.348 -17.634  1.00 10.00      A   
ATOM   2191  HN  GLN   266      -2.442  30.865 -16.777  1.00 10.00      A   
ATOM   2192  CA  GLN   266      -1.985  30.639 -18.836  1.00 10.00      A   
ATOM   2193  CB  GLN   266      -1.271  29.334 -18.470  1.00 10.00      A   
ATOM   2194  CG  GLN   266      -0.021  29.520 -17.624  1.00 10.00      A   
ATOM   2195  CD  GLN   266       0.415  28.240 -16.933  1.00 10.00      A   
ATOM   2196  OE1 GLN   266      -0.406  27.378 -16.620  1.00 10.00      A   
ATOM   2197  NE2 GLN   266       1.707  28.116 -16.670  1.00 10.00      A   
ATOM   2198 HE21 GLN   266       2.307  28.852 -16.929  1.00 10.00      A   
ATOM   2199 HE22 GLN   266       2.014  27.296 -16.232  1.00 10.00      A   
ATOM   2200  C   GLN   266      -3.175  30.337 -19.738  1.00 10.00      A   
ATOM   2201  O   GLN   266      -3.014  30.104 -20.936  1.00 10.00      A   
ATOM   2202  N   ASP   267      -4.364  30.345 -19.146  1.00 10.00      A   
ATOM   2203  HN  ASP   267      -4.410  30.545 -18.189  1.00 10.00      A   
ATOM   2204  CA  ASP   267      -5.606  30.073 -19.867  1.00 10.00      A   
ATOM   2205  CB  ASP   267      -5.946  31.183 -20.865  1.00 10.00      A   
ATOM   2206  CG  ASP   267      -7.399  31.134 -21.287  1.00 10.00      A   
ATOM   2207  OD1 ASP   267      -8.249  30.798 -20.432  1.00 10.00      A   
ATOM   2208  OD2 ASP   267      -7.696  31.437 -22.467  1.00 10.00      A   
ATOM   2209  C   ASP   267      -5.575  28.714 -20.556  1.00 10.00      A   
ATOM   2210  O   ASP   267      -5.736  28.610 -21.772  1.00 10.00      A   
ATOM   2211  N   ARG   268      -5.379  27.670 -19.764  1.00 10.00      A   
ATOM   2212  HN  ARG   268      -5.283  27.815 -18.798  1.00 10.00      A   
ATOM   2213  CA  ARG   268      -5.312  26.314 -20.294  1.00 10.00      A   
ATOM   2214  CB  ARG   268      -4.436  25.421 -19.409  1.00 10.00      A   
ATOM   2215  CG  ARG   268      -2.942  25.659 -19.564  1.00 10.00      A   
ATOM   2216  CD  ARG   268      -2.135  24.711 -18.688  1.00 10.00      A   
ATOM   2217  NE  ARG   268      -1.938  25.236 -17.335  1.00 10.00      A   
ATOM   2218  HE  ARG   268      -1.452  26.091 -17.252  1.00 10.00      A   
ATOM   2219  CZ  ARG   268      -2.347  24.626 -16.222  1.00 10.00      A   
ATOM   2220  NH1 ARG   268      -2.982  23.465 -16.280  1.00 10.00      A   
ATOM   2221 HH11 ARG   268      -3.169  23.004 -17.199  1.00 10.00      A   
ATOM   2222 HH12 ARG   268      -3.296  22.996 -15.389  1.00 10.00      A   
ATOM   2223  NH2 ARG   268      -2.100  25.173 -15.039  1.00 10.00      A   
ATOM   2224 HH21 ARG   268      -2.423  24.697 -14.163  1.00 10.00      A   
ATOM   2225 HH22 ARG   268      -1.579  26.072 -14.976  1.00 10.00      A   
ATOM   2226  C   ARG   268      -6.698  25.698 -20.461  1.00 10.00      A   
ATOM   2227  O   ARG   268      -6.856  24.683 -21.139  1.00 10.00      A   
ATOM   2228  N   LEU   269      -7.704  26.312 -19.852  1.00 10.00      A   
ATOM   2229  HN  LEU   269      -7.531  27.125 -19.333  1.00 10.00      A   
ATOM   2230  CA  LEU   269      -9.063  25.796 -19.943  1.00 10.00      A   
ATOM   2231  CB  LEU   269      -9.612  25.457 -18.555  1.00 10.00      A   
ATOM   2232  CG  LEU   269      -9.330  24.042 -18.046  1.00 10.00      A   
ATOM   2233  CD1 LEU   269      -9.898  23.854 -16.649  1.00 10.00      A   
ATOM   2234  CD2 LEU   269      -9.904  23.004 -18.999  1.00 10.00      A   
ATOM   2235  C   LEU   269     -10.000  26.756 -20.666  1.00 10.00      A   
ATOM   2236  O   LEU   269     -11.024  26.343 -21.204  1.00 10.00      A   
ATOM   2237  N   GLY   270      -9.645  28.033 -20.686  1.00 10.00      A   
ATOM   2238  HN  GLY   270      -8.809  28.310 -20.256  1.00 10.00      A   
ATOM   2239  CA  GLY   270     -10.484  29.019 -21.340  1.00 10.00      A   
ATOM   2240  C   GLY   270     -11.309  29.798 -20.338  1.00 10.00      A   
ATOM   2241  O   GLY   270     -12.321  30.411 -20.686  1.00 10.00      A   
ATOM   2242  N   LEU   271     -10.863  29.782 -19.090  1.00 10.00      A   
ATOM   2243  HN  LEU   271     -10.041  29.289 -18.888  1.00 10.00      A   
ATOM   2244  CA  LEU   271     -11.549  30.474 -18.010  1.00 10.00      A   
ATOM   2245  CB  LEU   271     -11.244  29.797 -16.671  1.00 10.00      A   
ATOM   2246  CG  LEU   271     -11.676  28.336 -16.538  1.00 10.00      A   
ATOM   2247  CD1 LEU   271     -11.034  27.702 -15.314  1.00 10.00      A   
ATOM   2248  CD2 LEU   271     -13.191  28.231 -16.463  1.00 10.00      A   
ATOM   2249  C   LEU   271     -11.146  31.941 -17.949  1.00 10.00      A   
ATOM   2250  O   LEU   271     -11.762  32.726 -17.237  1.00 10.00      A   
ATOM   2251  N   LYS   272     -10.118  32.314 -18.706  1.00 10.00      A   
ATOM   2252  HN  LYS   272      -9.670  31.647 -19.278  1.00 10.00      A   
ATOM   2253  CA  LYS   272      -9.646  33.695 -18.717  1.00 10.00      A   
ATOM   2254  CB  LYS   272      -8.281  33.786 -19.396  1.00 10.00      A   
ATOM   2255  CG  LYS   272      -7.393  34.906 -18.881  1.00 10.00      A   
ATOM   2256  CD  LYS   272      -6.044  34.890 -19.578  1.00 10.00      A   
ATOM   2257  CE  LYS   272      -5.100  35.928 -18.993  1.00 10.00      A   
ATOM   2258  NZ  LYS   272      -3.840  36.021 -19.776  1.00 10.00      A   
ATOM   2259  HZ1 LYS   272      -3.220  36.753 -19.375  1.00 10.00      A   
ATOM   2260  HZ2 LYS   272      -4.051  36.269 -20.762  1.00 10.00      A   
ATOM   2261  HZ3 LYS   272      -3.336  35.109 -19.759  1.00 10.00      A   
ATOM   2262  C   LYS   272     -10.650  34.597 -19.426  1.00 10.00      A   
ATOM   2263  O   LYS   272     -10.620  35.820 -19.285  1.00 10.00      A   
ATOM   2264  N   GLU   273     -11.540  33.980 -20.191  1.00 10.00      A   
ATOM   2265  HN  GLU   273     -11.506  33.002 -20.268  1.00 10.00      A   
ATOM   2266  CA  GLU   273     -12.567  34.715 -20.917  1.00 10.00      A   
ATOM   2267  CB  GLU   273     -12.913  34.022 -22.233  1.00 10.00      A   
ATOM   2268  CG  GLU   273     -12.027  34.429 -23.399  1.00 10.00      A   
ATOM   2269  CD  GLU   273     -12.484  33.820 -24.706  1.00 10.00      A   
ATOM   2270  OE1 GLU   273     -11.791  32.918 -25.222  1.00 10.00      A   
ATOM   2271  OE2 GLU   273     -13.552  34.223 -25.217  1.00 10.00      A   
ATOM   2272  C   GLU   273     -13.813  34.887 -20.057  1.00 10.00      A   
ATOM   2273  O   GLU   273     -14.901  35.179 -20.561  1.00 10.00      A   
ATOM   2274  N   ASP   275     -13.636  34.710 -18.751  1.00 10.00      A   
ATOM   2275  HN  ASP   275     -12.741  34.475 -18.422  1.00 10.00      A   
ATOM   2276  CA  ASP   275     -14.721  34.849 -17.787  1.00 10.00      A   
ATOM   2277  CB  ASP   275     -14.264  34.386 -16.401  1.00 10.00      A   
ATOM   2278  CG  ASP   275     -13.585  35.476 -15.592  1.00 10.00      A   
ATOM   2279  OD1 ASP   275     -14.214  35.988 -14.642  1.00 10.00      A   
ATOM   2280  OD2 ASP   275     -12.426  35.823 -15.895  1.00 10.00      A   
ATOM   2281  C   ASP   275     -15.183  36.297 -17.721  1.00 10.00      A   
ATOM   2282  O   ASP   275     -16.312  36.585 -17.327  1.00 10.00      A   
ATOM   2283  N   ASN   276     -14.306  37.196 -18.151  1.00 10.00      A   
ATOM   2284  HN  ASN   276     -13.434  36.885 -18.475  1.00 10.00      A   
ATOM   2285  CA  ASN   276     -14.592  38.626 -18.153  1.00 10.00      A   
ATOM   2286  CB  ASN   276     -13.316  39.442 -18.386  1.00 10.00      A   
ATOM   2287  CG  ASN   276     -12.320  39.315 -17.246  1.00 10.00      A   
ATOM   2288  OD1 ASN   276     -12.434  39.997 -16.225  1.00 10.00      A   
ATOM   2289  ND2 ASN   276     -11.323  38.457 -17.416  1.00 10.00      A   
ATOM   2290 HD21 ASN   276     -11.277  37.956 -18.259  1.00 10.00      A   
ATOM   2291 HD22 ASN   276     -10.674  38.350 -16.690  1.00 10.00      A   
ATOM   2292  C   ASN   276     -15.658  38.983 -19.187  1.00 10.00      A   
ATOM   2293  O   ASN   276     -16.056  40.139 -19.304  1.00 10.00      A   
ATOM   2294  N   ALA   277     -16.110  37.983 -19.938  1.00 10.00      A   
ATOM   2295  HN  ALA   277     -15.726  37.087 -19.822  1.00 10.00      A   
ATOM   2296  CA  ALA   277     -17.145  38.181 -20.943  1.00 10.00      A   
ATOM   2297  CB  ALA   277     -16.863  37.317 -22.161  1.00 10.00      A   
ATOM   2298  C   ALA   277     -18.521  37.852 -20.366  1.00 10.00      A   
ATOM   2299  O   ALA   277     -19.530  37.870 -21.076  1.00 10.00      A   
ATOM   2300  N   GLY   278     -18.552  37.542 -19.072  1.00 10.00      A   
ATOM   2301  HN  GLY   278     -17.715  37.536 -18.558  1.00 10.00      A   
ATOM   2302  CA  GLY   278     -19.802  37.220 -18.412  1.00 10.00      A   
ATOM   2303  C   GLY   278     -20.275  35.809 -18.709  1.00 10.00      A   
ATOM   2304  O   GLY   278     -21.360  35.614 -19.257  1.00 10.00      A   
ATOM   2305  N   GLN   279     -19.466  34.820 -18.352  1.00 10.00      A   
ATOM   2306  HN  GLN   279     -18.615  35.032 -17.918  1.00 10.00      A   
ATOM   2307  CA  GLN   279     -19.823  33.424 -18.594  1.00 10.00      A   
ATOM   2308  CB  GLN   279     -19.071  32.862 -19.803  1.00 10.00      A   
ATOM   2309  CG  GLN   279     -19.779  33.090 -21.130  1.00 10.00      A   
ATOM   2310  CD  GLN   279     -19.129  32.345 -22.280  1.00 10.00      A   
ATOM   2311  OE1 GLN   279     -18.242  32.871 -22.956  1.00 10.00      A   
ATOM   2312  NE2 GLN   279     -19.554  31.111 -22.503  1.00 10.00      A   
ATOM   2313 HE21 GLN   279     -20.258  30.745 -21.919  1.00 10.00      A   
ATOM   2314 HE22 GLN   279     -19.150  30.611 -23.239  1.00 10.00      A   
ATOM   2315  C   GLN   279     -19.603  32.545 -17.365  1.00 10.00      A   
ATOM   2316  O   GLN   279     -19.909  31.350 -17.385  1.00 10.00      A   
ATOM   2317  N   LEU   280     -19.085  33.134 -16.295  1.00 10.00      A   
ATOM   2318  HN  LEU   280     -18.881  34.093 -16.326  1.00 10.00      A   
ATOM   2319  CA  LEU   280     -18.832  32.392 -15.064  1.00 10.00      A   
ATOM   2320  CB  LEU   280     -17.340  32.396 -14.703  1.00 10.00      A   
ATOM   2321  CG  LEU   280     -16.401  31.577 -15.600  1.00 10.00      A   
ATOM   2322  CD1 LEU   280     -15.046  31.392 -14.932  1.00 10.00      A   
ATOM   2323  CD2 LEU   280     -17.010  30.229 -15.948  1.00 10.00      A   
ATOM   2324  C   LEU   280     -19.648  32.965 -13.911  1.00 10.00      A   
ATOM   2325  O   LEU   280     -19.558  34.155 -13.603  1.00 10.00      A   
ATOM   2326  N   VAL   281     -20.442  32.117 -13.279  1.00 10.00      A   
ATOM   2327  HN  VAL   281     -20.461  31.175 -13.566  1.00 10.00      A   
ATOM   2328  CA  VAL   281     -21.278  32.532 -12.163  1.00 10.00      A   
ATOM   2329  CB  VAL   281     -22.748  32.111 -12.369  1.00 10.00      A   
ATOM   2330  CG1 VAL   281     -23.622  32.628 -11.237  1.00 10.00      A   
ATOM   2331  CG2 VAL   281     -23.265  32.606 -13.709  1.00 10.00      A   
ATOM   2332  C   VAL   281     -20.759  31.939 -10.857  1.00 10.00      A   
ATOM   2333  O   VAL   281     -20.647  30.719 -10.718  1.00 10.00      A   
ATOM   2334  N   PHE   282     -20.426  32.805  -9.913  1.00 10.00      A   
ATOM   2335  HN  PHE   282     -20.527  33.767 -10.088  1.00 10.00      A   
ATOM   2336  CA  PHE   282     -19.926  32.371  -8.619  1.00 10.00      A   
ATOM   2337  CB  PHE   282     -18.520  32.923  -8.368  1.00 10.00      A   
ATOM   2338  CG  PHE   282     -17.451  32.251  -9.185  1.00 10.00      A   
ATOM   2339  CD1 PHE   282     -17.075  32.758 -10.417  1.00 10.00      A   
ATOM   2340  CD2 PHE   282     -16.823  31.109  -8.719  1.00 10.00      A   
ATOM   2341  CE1 PHE   282     -16.095  32.140 -11.168  1.00 10.00      A   
ATOM   2342  CE2 PHE   282     -15.841  30.485  -9.465  1.00 10.00      A   
ATOM   2343  CZ  PHE   282     -15.476  31.001 -10.692  1.00 10.00      A   
ATOM   2344  C   PHE   282     -20.879  32.811  -7.518  1.00 10.00      A   
ATOM   2345  O   PHE   282     -21.160  34.000  -7.367  1.00 10.00      A   
ATOM   2346  N   LEU   283     -21.386  31.849  -6.763  1.00 10.00      A   
ATOM   2347  HN  LEU   283     -21.121  30.918  -6.928  1.00 10.00      A   
ATOM   2348  CA  LEU   283     -22.316  32.142  -5.684  1.00 10.00      A   
ATOM   2349  CB  LEU   283     -23.691  31.537  -5.983  1.00 10.00      A   
ATOM   2350  CG  LEU   283     -24.412  32.067  -7.226  1.00 10.00      A   
ATOM   2351  CD1 LEU   283     -25.650  31.236  -7.519  1.00 10.00      A   
ATOM   2352  CD2 LEU   283     -24.780  33.532  -7.045  1.00 10.00      A   
ATOM   2353  C   LEU   283     -21.790  31.605  -4.363  1.00 10.00      A   
ATOM   2354  O   LEU   283     -20.892  30.762  -4.338  1.00 10.00      A   
ATOM   2355  N   ALA   284     -22.345  32.097  -3.270  1.00 10.00      A   
ATOM   2356  HN  ALA   284     -23.044  32.785  -3.355  1.00 10.00      A   
ATOM   2357  CA  ALA   284     -21.943  31.662  -1.942  1.00 10.00      A   
ATOM   2358  CB  ALA   284     -20.893  32.605  -1.368  1.00 10.00      A   
ATOM   2359  C   ALA   284     -23.151  31.578  -1.017  1.00 10.00      A   
ATOM   2360  O   ALA   284     -24.090  32.366  -1.135  1.00 10.00      A   
ATOM   2361  N   THR   285     -23.133  30.611  -0.114  1.00 10.00      A   
ATOM   2362  HN  THR   285     -22.365  29.998  -0.082  1.00 10.00      A   
ATOM   2363  CA  THR   285     -24.221  30.426   0.831  1.00 10.00      A   
ATOM   2364  CB  THR   285     -25.336  29.513   0.257  1.00 10.00      A   
ATOM   2365  OG1 THR   285     -26.306  29.193   1.269  1.00 10.00      A   
ATOM   2366  HG1 THR   285     -25.906  28.605   1.925  1.00 10.00      A   
ATOM   2367  CG2 THR   285     -24.760  28.228  -0.318  1.00 10.00      A   
ATOM   2368  C   THR   285     -23.688  29.858   2.142  1.00 10.00      A   
ATOM   2369  O   THR   285     -22.688  29.139   2.155  1.00 10.00      A   
ATOM   2370  N   GLU   286     -24.345  30.198   3.241  1.00 10.00      A   
ATOM   2371  HN  GLU   286     -25.137  30.774   3.167  1.00 10.00      A   
ATOM   2372  CA  GLU   286     -23.935  29.724   4.553  1.00 10.00      A   
ATOM   2373  CB  GLU   286     -24.485  30.645   5.639  1.00 10.00      A   
ATOM   2374  CG  GLU   286     -24.079  32.099   5.472  1.00 10.00      A   
ATOM   2375  CD  GLU   286     -24.884  33.031   6.347  1.00 10.00      A   
ATOM   2376  OE1 GLU   286     -26.072  33.269   6.029  1.00 10.00      A   
ATOM   2377  OE2 GLU   286     -24.331  33.538   7.348  1.00 10.00      A   
ATOM   2378  C   GLU   286     -24.428  28.302   4.777  1.00 10.00      A   
ATOM   2379  O   GLU   286     -25.302  27.821   4.051  1.00 10.00      A   
ATOM   2380  N   GLY   287     -23.872  27.640   5.777  1.00 10.00      A   
ATOM   2381  HN  GLY   287     -23.188  28.082   6.328  1.00 10.00      A   
ATOM   2382  CA  GLY   287     -24.263  26.277   6.069  1.00 10.00      A   
ATOM   2383  C   GLY   287     -23.200  25.286   5.645  1.00 10.00      A   
ATOM   2384  O   GLY   287     -22.216  25.662   5.001  1.00 10.00      A   
ATOM   2385  N   ASP   288     -23.391  24.027   6.016  1.00 10.00      A   
ATOM   2386  HN  ASP   288     -24.194  23.801   6.535  1.00 10.00      A   
ATOM   2387  CA  ASP   288     -22.447  22.966   5.674  1.00 10.00      A   
ATOM   2388  CB  ASP   288     -22.572  21.802   6.675  1.00 10.00      A   
ATOM   2389  CG  ASP   288     -21.335  20.915   6.767  1.00 10.00      A   
ATOM   2390  OD1 ASP   288     -20.397  21.101   5.966  1.00 10.00      A   
ATOM   2391  OD2 ASP   288     -21.303  20.020   7.646  1.00 10.00      A   
ATOM   2392  C   ASP   288     -22.696  22.479   4.244  1.00 10.00      A   
ATOM   2393  O   ASP   288     -23.617  22.947   3.569  1.00 10.00      A   
ATOM   2394  N   HIS   289     -21.877  21.543   3.794  1.00 10.00      A   
ATOM   2395  HN  HIS   289     -21.167  21.209   4.395  1.00 10.00      A   
ATOM   2396  CA  HIS   289     -21.983  20.992   2.447  1.00 10.00      A   
ATOM   2397  CB  HIS   289     -20.960  19.869   2.245  1.00 10.00      A   
ATOM   2398  CG  HIS   289     -20.679  19.547   0.808  1.00 10.00      A   
ATOM   2399  ND1 HIS   289     -19.776  20.253   0.043  1.00 10.00      A   
ATOM   2400  HD1 HIS   289     -19.234  21.029   0.357  1.00 10.00      A   
ATOM   2401  CD2 HIS   289     -21.183  18.587  -0.004  1.00 10.00      A   
ATOM   2402  CE1 HIS   289     -19.735  19.744  -1.174  1.00 10.00      A   
ATOM   2403  NE2 HIS   289     -20.581  18.731  -1.228  1.00 10.00      A   
ATOM   2404  HE2 HIS   289     -20.752  18.168  -2.020  1.00 10.00      A   
ATOM   2405  C   HIS   289     -23.387  20.472   2.147  1.00 10.00      A   
ATOM   2406  O   HIS   289     -23.901  19.610   2.856  1.00 10.00      A   
ATOM   2407  N   LEU   290     -23.992  21.025   1.096  1.00 10.00      A   
ATOM   2408  HN  LEU   290     -23.521  21.735   0.612  1.00 10.00      A   
ATOM   2409  CA  LEU   290     -25.332  20.635   0.634  1.00 10.00      A   
ATOM   2410  CB  LEU   290     -25.465  19.124   0.401  1.00 10.00      A   
ATOM   2411  CG  LEU   290     -24.581  18.531  -0.699  1.00 10.00      A   
ATOM   2412  CD1 LEU   290     -24.920  17.067  -0.938  1.00 10.00      A   
ATOM   2413  CD2 LEU   290     -24.703  19.330  -1.986  1.00 10.00      A   
ATOM   2414  C   LEU   290     -26.476  21.174   1.492  1.00 10.00      A   
ATOM   2415  O   LEU   290     -27.624  20.761   1.326  1.00 10.00      A   
ATOM   2416  N   GLN   291     -26.182  22.099   2.393  1.00 10.00      A   
ATOM   2417  HN  GLN   291     -25.251  22.401   2.498  1.00 10.00      A   
ATOM   2418  CA  GLN   291     -27.223  22.677   3.234  1.00 10.00      A   
ATOM   2419  CB  GLN   291     -26.722  22.918   4.659  1.00 10.00      A   
ATOM   2420  CG  GLN   291     -26.347  21.648   5.404  1.00 10.00      A   
ATOM   2421  CD  GLN   291     -26.099  21.888   6.880  1.00 10.00      A   
ATOM   2422  OE1 GLN   291     -25.696  22.979   7.287  1.00 10.00      A   
ATOM   2423  NE2 GLN   291     -26.335  20.870   7.691  1.00 10.00      A   
ATOM   2424 HE21 GLN   291     -26.651  20.027   7.299  1.00 10.00      A   
ATOM   2425 HE22 GLN   291     -26.188  21.000   8.650  1.00 10.00      A   
ATOM   2426  C   GLN   291     -27.747  23.971   2.621  1.00 10.00      A   
ATOM   2427  O   GLN   291     -27.323  25.063   2.992  1.00 10.00      A   
ATOM   2428  N   LEU   292     -28.659  23.839   1.668  1.00 10.00      A   
ATOM   2429  HN  LEU   292     -28.961  22.939   1.418  1.00 10.00      A   
ATOM   2430  CA  LEU   292     -29.232  24.996   0.993  1.00 10.00      A   
ATOM   2431  CB  LEU   292     -28.965  24.918  -0.515  1.00 10.00      A   
ATOM   2432  CG  LEU   292     -29.425  23.642  -1.226  1.00 10.00      A   
ATOM   2433  CD1 LEU   292     -30.616  23.929  -2.128  1.00 10.00      A   
ATOM   2434  CD2 LEU   292     -28.283  23.025  -2.020  1.00 10.00      A   
ATOM   2435  C   LEU   292     -30.728  25.112   1.263  1.00 10.00      A   
ATOM   2436  O   LEU   292     -31.434  24.104   1.365  1.00 10.00      A   
ATOM   2437  N   SER   293     -31.207  26.342   1.379  1.00 10.00      A   
ATOM   2438  HN  SER   293     -30.596  27.105   1.284  1.00 10.00      A   
ATOM   2439  CA  SER   293     -32.615  26.594   1.634  1.00 10.00      A   
ATOM   2440  CB  SER   293     -32.780  27.930   2.366  1.00 10.00      A   
ATOM   2441  OG  SER   293     -32.353  29.012   1.555  1.00 10.00      A   
ATOM   2442  HG  SER   293     -31.460  29.273   1.813  1.00 10.00      A   
ATOM   2443  C   SER   293     -33.401  26.616   0.327  1.00 10.00      A   
ATOM   2444  O   SER   293     -32.826  26.783  -0.753  1.00 10.00      A   
ATOM   2445  N   GLU   294     -34.716  26.455   0.429  1.00 10.00      A   
ATOM   2446  HN  GLU   294     -35.116  26.328   1.317  1.00 10.00      A   
ATOM   2447  CA  GLU   294     -35.580  26.466  -0.744  1.00 10.00      A   
ATOM   2448  CB  GLU   294     -36.993  26.004  -0.377  1.00 10.00      A   
ATOM   2449  CG  GLU   294     -37.086  24.539   0.018  1.00 10.00      A   
ATOM   2450  CD  GLU   294     -38.517  24.054   0.140  1.00 10.00      A   
ATOM   2451  OE1 GLU   294     -38.798  23.231   1.041  1.00 10.00      A   
ATOM   2452  OE2 GLU   294     -39.369  24.489  -0.665  1.00 10.00      A   
ATOM   2453  C   GLU   294     -35.630  27.863  -1.352  1.00 10.00      A   
ATOM   2454  O   GLU   294     -35.831  28.028  -2.557  1.00 10.00      A   
ATOM   2455  N   GLU   295     -35.424  28.864  -0.508  1.00 10.00      A   
ATOM   2456  HN  GLU   295     -35.248  28.662   0.437  1.00 10.00      A   
ATOM   2457  CA  GLU   295     -35.445  30.251  -0.945  1.00 10.00      A   
ATOM   2458  CB  GLU   295     -35.487  31.188   0.256  1.00 10.00      A   
ATOM   2459  CG  GLU   295     -36.591  30.868   1.246  1.00 10.00      A   
ATOM   2460  CD  GLU   295     -37.002  32.077   2.052  1.00 10.00      A   
ATOM   2461  OE1 GLU   295     -38.223  32.314   2.191  1.00 10.00      A   
ATOM   2462  OE2 GLU   295     -36.109  32.804   2.538  1.00 10.00      A   
ATOM   2463  C   GLU   295     -34.237  30.569  -1.812  1.00 10.00      A   
ATOM   2464  O   GLU   295     -34.382  31.058  -2.934  1.00 10.00      A   
ATOM   2465  N   TRP   296     -33.047  30.272  -1.297  1.00 10.00      A   
ATOM   2466  HN  TRP   296     -32.999  29.875  -0.398  1.00 10.00      A   
ATOM   2467  CA  TRP   296     -31.810  30.528  -2.029  1.00 10.00      A   
ATOM   2468  CB  TRP   296     -30.594  30.136  -1.184  1.00 10.00      A   
ATOM   2469  CG  TRP   296     -29.299  30.713  -1.677  1.00 10.00      A   
ATOM   2470  CD1 TRP   296     -28.815  31.966  -1.436  1.00 10.00      A   
ATOM   2471  CD2 TRP   296     -28.322  30.057  -2.494  1.00 10.00      A   
ATOM   2472  NE1 TRP   296     -27.601  32.133  -2.057  1.00 10.00      A   
ATOM   2473  HE1 TRP   296     -27.054  32.953  -2.035  1.00 10.00      A   
ATOM   2474  CE2 TRP   296     -27.275  30.974  -2.711  1.00 10.00      A   
ATOM   2475  CE3 TRP   296     -28.233  28.784  -3.063  1.00 10.00      A   
ATOM   2476  CZ2 TRP   296     -26.154  30.658  -3.472  1.00 10.00      A   
ATOM   2477  CZ3 TRP   296     -27.119  28.471  -3.818  1.00 10.00      A   
ATOM   2478  CH2 TRP   296     -26.094  29.404  -4.015  1.00 10.00      A   
ATOM   2479  C   TRP   296     -31.808  29.772  -3.355  1.00 10.00      A   
ATOM   2480  O   TRP   296     -31.285  30.253  -4.358  1.00 10.00      A   
ATOM   2481  N   PHE   297     -32.415  28.594  -3.349  1.00 10.00      A   
ATOM   2482  HN  PHE   297     -32.811  28.268  -2.512  1.00 10.00      A   
ATOM   2483  CA  PHE   297     -32.499  27.760  -4.539  1.00 10.00      A   
ATOM   2484  CB  PHE   297     -33.034  26.373  -4.158  1.00 10.00      A   
ATOM   2485  CG  PHE   297     -33.327  25.466  -5.320  1.00 10.00      A   
ATOM   2486  CD1 PHE   297     -32.305  24.989  -6.125  1.00 10.00      A   
ATOM   2487  CD2 PHE   297     -34.628  25.085  -5.602  1.00 10.00      A   
ATOM   2488  CE1 PHE   297     -32.576  24.148  -7.189  1.00 10.00      A   
ATOM   2489  CE2 PHE   297     -34.906  24.246  -6.664  1.00 10.00      A   
ATOM   2490  CZ  PHE   297     -33.878  23.777  -7.459  1.00 10.00      A   
ATOM   2491  C   PHE   297     -33.388  28.401  -5.609  1.00 10.00      A   
ATOM   2492  O   PHE   297     -33.000  28.505  -6.777  1.00 10.00      A   
ATOM   2493  N   TYR   298     -34.566  28.858  -5.201  1.00 10.00      A   
ATOM   2494  HN  TYR   298     -34.803  28.786  -4.250  1.00 10.00      A   
ATOM   2495  CA  TYR   298     -35.519  29.462  -6.129  1.00 10.00      A   
ATOM   2496  CB  TYR   298     -36.947  29.423  -5.554  1.00 10.00      A   
ATOM   2497  CG  TYR   298     -37.583  30.764  -5.247  1.00 10.00      A   
ATOM   2498  CD1 TYR   298     -37.298  31.441  -4.068  1.00 10.00      A   
ATOM   2499  CD2 TYR   298     -38.485  31.343  -6.131  1.00 10.00      A   
ATOM   2500  CE1 TYR   298     -37.891  32.656  -3.779  1.00 10.00      A   
ATOM   2501  CE2 TYR   298     -39.080  32.558  -5.853  1.00 10.00      A   
ATOM   2502  CZ  TYR   298     -38.781  33.210  -4.675  1.00 10.00      A   
ATOM   2503  OH  TYR   298     -39.381  34.417  -4.390  1.00 10.00      A   
ATOM   2504  HH  TYR   298     -40.336  34.291  -4.320  1.00 10.00      A   
ATOM   2505  C   TYR   298     -35.109  30.865  -6.582  1.00 10.00      A   
ATOM   2506  O   TYR   298     -35.480  31.305  -7.669  1.00 10.00      A   
ATOM   2507  N   ALA   299     -34.326  31.554  -5.768  1.00 10.00      A   
ATOM   2508  HN  ALA   299     -34.038  31.153  -4.917  1.00 10.00      A   
ATOM   2509  CA  ALA   299     -33.898  32.906  -6.102  1.00 10.00      A   
ATOM   2510  CB  ALA   299     -34.021  33.818  -4.892  1.00 10.00      A   
ATOM   2511  C   ALA   299     -32.482  32.947  -6.671  1.00 10.00      A   
ATOM   2512  O   ALA   299     -31.887  34.018  -6.792  1.00 10.00      A   
ATOM   2513  N   HIS   300     -31.938  31.789  -7.023  1.00 10.00      A   
ATOM   2514  HN  HIS   300     -32.450  30.961  -6.909  1.00 10.00      A   
ATOM   2515  CA  HIS   300     -30.588  31.734  -7.578  1.00 10.00      A   
ATOM   2516  CB  HIS   300     -29.537  31.541  -6.481  1.00 10.00      A   
ATOM   2517  CG  HIS   300     -29.129  32.812  -5.806  1.00 10.00      A   
ATOM   2518  ND1 HIS   300     -29.660  33.234  -4.605  1.00 10.00      A   
ATOM   2519  HD1 HIS   300     -30.352  32.769  -4.084  1.00 10.00      A   
ATOM   2520  CD2 HIS   300     -28.231  33.757  -6.171  1.00 10.00      A   
ATOM   2521  CE1 HIS   300     -29.104  34.383  -4.264  1.00 10.00      A   
ATOM   2522  NE2 HIS   300     -28.237  34.719  -5.195  1.00 10.00      A   
ATOM   2523  HE2 HIS   300     -27.684  35.531  -5.188  1.00 10.00      A   
ATOM   2524  C   HIS   300     -30.435  30.660  -8.649  1.00 10.00      A   
ATOM   2525  O   HIS   300     -30.127  30.964  -9.798  1.00 10.00      A   
ATOM   2526  N   ILE   301     -30.663  29.409  -8.276  1.00 10.00      A   
ATOM   2527  HN  ILE   301     -30.946  29.225  -7.356  1.00 10.00      A   
ATOM   2528  CA  ILE   301     -30.511  28.297  -9.211  1.00 10.00      A   
ATOM   2529  CB  ILE   301     -30.392  26.944  -8.475  1.00 10.00      A   
ATOM   2530  CG1 ILE   301     -29.349  27.026  -7.351  1.00 10.00      A   
ATOM   2531  CG2 ILE   301     -30.039  25.829  -9.451  1.00 10.00      A   
ATOM   2532  CD1 ILE   301     -27.950  27.381  -7.818  1.00 10.00      A   
ATOM   2533  C   ILE   301     -31.657  28.234 -10.220  1.00 10.00      A   
ATOM   2534  O   ILE   301     -31.427  28.065 -11.417  1.00 10.00      A   
ATOM   2535  N   ILE   302     -32.884  28.383  -9.727  1.00 10.00      A   
ATOM   2536  HN  ILE   302     -32.992  28.522  -8.761  1.00 10.00      A   
ATOM   2537  CA  ILE   302     -34.082  28.340 -10.576  1.00 10.00      A   
ATOM   2538  CB  ILE   302     -35.380  28.598  -9.773  1.00 10.00      A   
ATOM   2539  CG1 ILE   302     -35.711  27.388  -8.891  1.00 10.00      A   
ATOM   2540  CG2 ILE   302     -36.552  28.930 -10.687  1.00 10.00      A   
ATOM   2541  CD1 ILE   302     -35.918  26.101  -9.664  1.00 10.00      A   
ATOM   2542  C   ILE   302     -33.997  29.257 -11.815  1.00 10.00      A   
ATOM   2543  O   ILE   302     -34.218  28.795 -12.938  1.00 10.00      A   
ATOM   2544  N   PRO   303     -33.684  30.561 -11.644  1.00 10.00      A   
ATOM   2545  CA  PRO   303     -33.575  31.502 -12.772  1.00 10.00      A   
ATOM   2546  CB  PRO   303     -33.101  32.801 -12.115  1.00 10.00      A   
ATOM   2547  CG  PRO   303     -33.557  32.693 -10.704  1.00 10.00      A   
ATOM   2548  CD  PRO   303     -33.454  31.237 -10.353  1.00 10.00      A   
ATOM   2549  C   PRO   303     -32.567  31.054 -13.838  1.00 10.00      A   
ATOM   2550  O   PRO   303     -32.689  31.418 -15.005  1.00 10.00      A   
ATOM   2551  N   PHE   304     -31.586  30.251 -13.443  1.00 10.00      A   
ATOM   2552  HN  PHE   304     -31.548  29.962 -12.504  1.00 10.00      A   
ATOM   2553  CA  PHE   304     -30.567  29.777 -14.376  1.00 10.00      A   
ATOM   2554  CB  PHE   304     -29.206  29.666 -13.687  1.00 10.00      A   
ATOM   2555  CG  PHE   304     -28.468  30.969 -13.580  1.00 10.00      A   
ATOM   2556  CD1 PHE   304     -27.722  31.446 -14.644  1.00 10.00      A   
ATOM   2557  CD2 PHE   304     -28.518  31.715 -12.415  1.00 10.00      A   
ATOM   2558  CE1 PHE   304     -27.039  32.643 -14.549  1.00 10.00      A   
ATOM   2559  CE2 PHE   304     -27.839  32.914 -12.312  1.00 10.00      A   
ATOM   2560  CZ  PHE   304     -27.097  33.379 -13.381  1.00 10.00      A   
ATOM   2561  C   PHE   304     -30.953  28.443 -15.008  1.00 10.00      A   
ATOM   2562  O   PHE   304     -30.234  27.917 -15.860  1.00 10.00      A   
ATOM   2563  N   LEU   305     -32.086  27.899 -14.593  1.00 10.00      A   
ATOM   2564  HN  LEU   305     -32.619  28.361 -13.909  1.00 10.00      A   
ATOM   2565  CA  LEU   305     -32.552  26.628 -15.124  1.00 10.00      A   
ATOM   2566  CB  LEU   305     -32.940  25.671 -13.994  1.00 10.00      A   
ATOM   2567  CG  LEU   305     -31.790  25.125 -13.142  1.00 10.00      A   
ATOM   2568  CD1 LEU   305     -32.328  24.219 -12.046  1.00 10.00      A   
ATOM   2569  CD2 LEU   305     -30.789  24.374 -14.007  1.00 10.00      A   
ATOM   2570  C   LEU   305     -33.725  26.811 -16.079  1.00 10.00      A   
ATOM   2571  O   LEU   305     -33.955  25.977 -16.957  1.00 10.00      A   
ATOM   2572  N   GLY   306     -34.457  27.901 -15.915  1.00 10.00      A   
ATOM   2573  HN  GLY   306     -34.215  28.547 -15.218  1.00 10.00      A   
ATOM   2574  CA  GLY   306     -35.600  28.149 -16.768  1.00 10.00      A   
ATOM   2575  C   GLY   306     -35.294  29.132 -17.873  1.00 10.00      A   
ATOM   2576  O   GLY   306     -35.843  28.972 -18.982  1.00 10.00      A   
ATOM   2577  OXT GLY   306     -34.512  30.076 -17.635  1.00 10.00      A   
ATOM   2578  N   PRO    30     -44.581 -25.355  26.019  1.00 10.00      B   
ATOM   2579  HT1 PRO    30     -44.981 -24.428  25.800  1.00 10.00      B   
ATOM   2580  HT2 PRO    30     -44.538 -25.354  27.067  1.00 10.00      B   
ATOM   2581  CA  PRO    30     -43.166 -25.285  25.583  1.00 10.00      B   
ATOM   2582  CB  PRO    30     -42.942 -26.283  24.457  1.00 10.00      B   
ATOM   2583  CG  PRO    30     -44.321 -26.701  24.091  1.00 10.00      B   
ATOM   2584  CD  PRO    30     -45.168 -26.518  25.329  1.00 10.00      B   
ATOM   2585  C   PRO    30     -42.836 -23.878  25.103  1.00 10.00      B   
ATOM   2586  O   PRO    30     -43.738 -23.101  24.785  1.00 10.00      B   
ATOM   2587  N   ALA    31     -41.551 -23.554  25.042  1.00 10.00      B   
ATOM   2588  HN  ALA    31     -40.873 -24.218  25.293  1.00 10.00      B   
ATOM   2589  CA  ALA    31     -41.120 -22.235  24.605  1.00 10.00      B   
ATOM   2590  CB  ALA    31     -40.552 -21.454  25.780  1.00 10.00      B   
ATOM   2591  C   ALA    31     -40.093 -22.337  23.481  1.00 10.00      B   
ATOM   2592  O   ALA    31     -39.083 -23.030  23.612  1.00 10.00      B   
ATOM   2593  N   PRO    32     -40.357 -21.671  22.349  1.00 10.00      B   
ATOM   2594  CA  PRO    32     -39.451 -21.668  21.197  1.00 10.00      B   
ATOM   2595  CB  PRO    32     -40.244 -20.923  20.111  1.00 10.00      B   
ATOM   2596  CG  PRO    32     -41.655 -20.924  20.591  1.00 10.00      B   
ATOM   2597  CD  PRO    32     -41.570 -20.884  22.086  1.00 10.00      B   
ATOM   2598  C   PRO    32     -38.159 -20.919  21.509  1.00 10.00      B   
ATOM   2599  O   PRO    32     -38.174 -19.889  22.187  1.00 10.00      B   
ATOM   2600  N   LEU    33     -37.049 -21.438  21.010  1.00 10.00      B   
ATOM   2601  HN  LEU    33     -37.108 -22.260  20.479  1.00 10.00      B   
ATOM   2602  CA  LEU    33     -35.745 -20.830  21.236  1.00 10.00      B   
ATOM   2603  CB  LEU    33     -34.646 -21.882  21.076  1.00 10.00      B   
ATOM   2604  CG  LEU    33     -34.750 -23.100  21.996  1.00 10.00      B   
ATOM   2605  CD1 LEU    33     -33.758 -24.172  21.578  1.00 10.00      B   
ATOM   2606  CD2 LEU    33     -34.523 -22.695  23.444  1.00 10.00      B   
ATOM   2607  C   LEU    33     -35.493 -19.666  20.279  1.00 10.00      B   
ATOM   2608  O   LEU    33     -35.748 -19.775  19.079  1.00 10.00      B   
ATOM   2609  N   PRO    34     -35.003 -18.530  20.807  1.00 10.00      B   
ATOM   2610  CA  PRO    34     -34.703 -17.339  20.001  1.00 10.00      B   
ATOM   2611  CB  PRO    34     -34.317 -16.277  21.044  1.00 10.00      B   
ATOM   2612  CG  PRO    34     -34.789 -16.817  22.350  1.00 10.00      B   
ATOM   2613  CD  PRO    34     -34.707 -18.310  22.230  1.00 10.00      B   
ATOM   2614  C   PRO    34     -33.530 -17.594  19.058  1.00 10.00      B   
ATOM   2615  O   PRO    34     -32.600 -18.326  19.401  1.00 10.00      B   
ATOM   2616  N   LEU    35     -33.566 -16.980  17.884  1.00 10.00      B   
ATOM   2617  HN  LEU    35     -34.314 -16.372  17.681  1.00 10.00      B   
ATOM   2618  CA  LEU    35     -32.515 -17.165  16.897  1.00 10.00      B   
ATOM   2619  CB  LEU    35     -33.071 -17.867  15.654  1.00 10.00      B   
ATOM   2620  CG  LEU    35     -32.068 -18.179  14.541  1.00 10.00      B   
ATOM   2621  CD1 LEU    35     -31.018 -19.166  15.020  1.00 10.00      B   
ATOM   2622  CD2 LEU    35     -32.785 -18.712  13.309  1.00 10.00      B   
ATOM   2623  C   LEU    35     -31.871 -15.838  16.511  1.00 10.00      B   
ATOM   2624  O   LEU    35     -32.555 -14.878  16.146  1.00 10.00      B   
ATOM   2625  N   VAL    36     -30.551 -15.791  16.606  1.00 10.00      B   
ATOM   2626  HN  VAL    36     -30.068 -16.590  16.918  1.00 10.00      B   
ATOM   2627  CA  VAL    36     -29.792 -14.601  16.257  1.00 10.00      B   
ATOM   2628  CB  VAL    36     -28.688 -14.315  17.298  1.00 10.00      B   
ATOM   2629  CG1 VAL    36     -27.894 -13.076  16.918  1.00 10.00      B   
ATOM   2630  CG2 VAL    36     -29.296 -14.151  18.683  1.00 10.00      B   
ATOM   2631  C   VAL    36     -29.170 -14.788  14.875  1.00 10.00      B   
ATOM   2632  O   VAL    36     -28.543 -15.815  14.602  1.00 10.00      B   
ATOM   2633  N   ILE    37     -29.355 -13.810  14.002  1.00 10.00      B   
ATOM   2634  HN  ILE    37     -29.860 -13.010  14.276  1.00 10.00      B   
ATOM   2635  CA  ILE    37     -28.826 -13.889  12.647  1.00 10.00      B   
ATOM   2636  CB  ILE    37     -29.952 -13.746  11.597  1.00 10.00      B   
ATOM   2637  CG1 ILE    37     -31.069 -14.762  11.860  1.00 10.00      B   
ATOM   2638  CG2 ILE    37     -29.402 -13.911  10.185  1.00 10.00      B   
ATOM   2639  CD1 ILE    37     -32.288 -14.571  10.983  1.00 10.00      B   
ATOM   2640  C   ILE    37     -27.772 -12.818  12.388  1.00 10.00      B   
ATOM   2641  O   ILE    37     -28.031 -11.622  12.535  1.00 10.00      B   
ATOM   2642  N   TRP    38     -26.581 -13.257  12.010  1.00 10.00      B   
ATOM   2643  HN  TRP    38     -26.431 -14.220  11.939  1.00 10.00      B   
ATOM   2644  CA  TRP    38     -25.495 -12.348  11.690  1.00 10.00      B   
ATOM   2645  CB  TRP    38     -24.196 -12.768  12.388  1.00 10.00      B   
ATOM   2646  CG  TRP    38     -23.183 -11.662  12.516  1.00 10.00      B   
ATOM   2647  CD1 TRP    38     -22.890 -10.695  11.595  1.00 10.00      B   
ATOM   2648  CD2 TRP    38     -22.321 -11.415  13.633  1.00 10.00      B   
ATOM   2649  NE1 TRP    38     -21.909  -9.863  12.074  1.00 10.00      B   
ATOM   2650  HE1 TRP    38     -21.531  -9.092  11.599  1.00 10.00      B   
ATOM   2651  CE2 TRP    38     -21.543 -10.282  13.323  1.00 10.00      B   
ATOM   2652  CE3 TRP    38     -22.136 -12.038  14.868  1.00 10.00      B   
ATOM   2653  CZ2 TRP    38     -20.593  -9.765  14.201  1.00 10.00      B   
ATOM   2654  CZ3 TRP    38     -21.195 -11.524  15.736  1.00 10.00      B   
ATOM   2655  CH2 TRP    38     -20.436 -10.397  15.402  1.00 10.00      B   
ATOM   2656  C   TRP    38     -25.300 -12.340  10.181  1.00 10.00      B   
ATOM   2657  O   TRP    38     -24.953 -13.365   9.590  1.00 10.00      B   
ATOM   2658  N   HIS    39     -25.549 -11.191   9.569  1.00 10.00      B   
ATOM   2659  HN  HIS    39     -25.826 -10.422  10.105  1.00 10.00      B   
ATOM   2660  CA  HIS    39     -25.416 -11.038   8.123  1.00 10.00      B   
ATOM   2661  CB  HIS    39     -25.944  -9.666   7.665  1.00 10.00      B   
ATOM   2662  CG  HIS    39     -25.085  -8.501   8.071  1.00 10.00      B   
ATOM   2663  ND1 HIS    39     -23.982  -8.084   7.353  1.00 10.00      B   
ATOM   2664  HD1 HIS    39     -23.657  -8.480   6.513  1.00 10.00      B   
ATOM   2665  CD2 HIS    39     -25.165  -7.673   9.140  1.00 10.00      B   
ATOM   2666  CE1 HIS    39     -23.423  -7.058   7.964  1.00 10.00      B   
ATOM   2667  NE2 HIS    39     -24.123  -6.789   9.047  1.00 10.00      B   
ATOM   2668  HE2 HIS    39     -23.938  -6.051   9.669  1.00 10.00      B   
ATOM   2669  C   HIS    39     -23.973 -11.223   7.659  1.00 10.00      B   
ATOM   2670  O   HIS    39     -23.026 -11.023   8.422  1.00 10.00      B   
ATOM   2671  N   GLY    40     -23.817 -11.591   6.398  1.00 10.00      B   
ATOM   2672  HN  GLY    40     -24.612 -11.741   5.842  1.00 10.00      B   
ATOM   2673  CA  GLY    40     -22.497 -11.784   5.833  1.00 10.00      B   
ATOM   2674  C   GLY    40     -22.001 -10.539   5.127  1.00 10.00      B   
ATOM   2675  O   GLY    40     -22.336  -9.420   5.531  1.00 10.00      B   
ATOM   2676  N   GLY    42     -21.472  -7.521   2.431  1.00 10.00      B   
ATOM   2677  HN  GLY    42     -21.052  -6.861   3.032  1.00 10.00      B   
ATOM   2678  CA  GLY    42     -22.093  -7.066   1.203  1.00 10.00      B   
ATOM   2679  C   GLY    42     -23.606  -7.095   1.275  1.00 10.00      B   
ATOM   2680  O   GLY    42     -24.289  -6.703   0.326  1.00 10.00      B   
ATOM   2681  N   ASP    43     -24.128  -7.563   2.401  1.00 10.00      B   
ATOM   2682  HN  ASP    43     -23.527  -7.847   3.123  1.00 10.00      B   
ATOM   2683  CA  ASP    43     -25.572  -7.652   2.595  1.00 10.00      B   
ATOM   2684  CB  ASP    43     -26.037  -9.110   2.583  1.00 10.00      B   
ATOM   2685  CG  ASP    43     -27.528  -9.251   2.343  1.00 10.00      B   
ATOM   2686  OD1 ASP    43     -28.066  -8.541   1.463  1.00 10.00      B   
ATOM   2687  OD2 ASP    43     -28.166 -10.091   3.019  1.00 10.00      B   
ATOM   2688  C   ASP    43     -25.984  -6.973   3.894  1.00 10.00      B   
ATOM   2689  O   ASP    43     -25.273  -7.052   4.897  1.00 10.00      B   
ATOM   2690  N   SER    44     -27.129  -6.315   3.867  1.00 10.00      B   
ATOM   2691  HN  SER    44     -27.657  -6.307   3.037  1.00 10.00      B   
ATOM   2692  CA  SER    44     -27.645  -5.594   5.021  1.00 10.00      B   
ATOM   2693  CB  SER    44     -28.740  -4.648   4.536  1.00 10.00      B   
ATOM   2694  OG  SER    44     -28.912  -4.781   3.133  1.00 10.00      B   
ATOM   2695  HG  SER    44     -29.756  -4.391   2.878  1.00 10.00      B   
ATOM   2696  C   SER    44     -28.188  -6.533   6.105  1.00 10.00      B   
ATOM   2697  O   SER    44     -28.082  -7.758   6.000  1.00 10.00      B   
ATOM   2698  N   CYS    45     -28.766  -5.953   7.151  1.00 10.00      B   
ATOM   2699  HN  CYS    45     -28.810  -4.971   7.190  1.00 10.00      B   
ATOM   2700  CA  CYS    45     -29.326  -6.734   8.250  1.00 10.00      B   
ATOM   2701  C   CYS    45     -30.652  -7.316   7.864  1.00 10.00      B   
ATOM   2702  O   CYS    45     -30.968  -8.472   8.155  1.00 10.00      B   
ATOM   2703  CB  CYS    45     -29.619  -5.824   9.463  1.00 10.00      B   
ATOM   2704  SG  CYS    45     -31.119  -4.743   9.313  1.00 10.00      B   
ATOM   2705  N   CYS    46     -31.419  -6.490   7.196  1.00 10.00      B   
ATOM   2706  HN  CYS    46     -31.060  -5.620   6.924  1.00 10.00      B   
ATOM   2707  CA  CYS    46     -32.765  -6.812   6.871  1.00 10.00      B   
ATOM   2708  C   CYS    46     -33.104  -6.403   5.444  1.00 10.00      B   
ATOM   2709  O   CYS    46     -33.932  -5.522   5.202  1.00 10.00      B   
ATOM   2710  CB  CYS    46     -33.599  -6.048   7.904  1.00 10.00      B   
ATOM   2711  SG  CYS    46     -32.775  -5.941   9.558  1.00 10.00      B   
ATOM   2712  N   ASN    47     -32.433  -7.047   4.503  1.00 10.00      B   
ATOM   2713  HN  ASN    47     -31.773  -7.724   4.771  1.00 10.00      B   
ATOM   2714  CA  ASN    47     -32.644  -6.801   3.084  1.00 10.00      B   
ATOM   2715  CB  ASN    47     -31.339  -7.100   2.324  1.00 10.00      B   
ATOM   2716  CG  ASN    47     -31.491  -7.395   0.836  1.00 10.00      B   
ATOM   2717  OD1 ASN    47     -32.440  -6.972   0.179  1.00 10.00      B   
ATOM   2718  ND2 ASN    47     -30.529  -8.120   0.295  1.00 10.00      B   
ATOM   2719 HD21 ASN    47     -29.787  -8.417   0.878  1.00 10.00      B   
ATOM   2720 HD22 ASN    47     -30.582  -8.326  -0.661  1.00 10.00      B   
ATOM   2721  C   ASN    47     -33.788  -7.685   2.601  1.00 10.00      B   
ATOM   2722  O   ASN    47     -33.795  -8.882   2.872  1.00 10.00      B   
ATOM   2723  N   PRO    48     -34.782  -7.099   1.904  1.00 10.00      B   
ATOM   2724  CA  PRO    48     -35.958  -7.819   1.390  1.00 10.00      B   
ATOM   2725  CB  PRO    48     -36.604  -6.827   0.406  1.00 10.00      B   
ATOM   2726  CG  PRO    48     -35.643  -5.687   0.290  1.00 10.00      B   
ATOM   2727  CD  PRO    48     -34.851  -5.673   1.564  1.00 10.00      B   
ATOM   2728  C   PRO    48     -35.628  -9.135   0.681  1.00 10.00      B   
ATOM   2729  O   PRO    48     -36.423 -10.078   0.709  1.00 10.00      B   
ATOM   2730  N   LEU    49     -34.461  -9.205   0.052  1.00 10.00      B   
ATOM   2731  HN  LEU    49     -33.860  -8.426   0.067  1.00 10.00      B   
ATOM   2732  CA  LEU    49     -34.053 -10.414  -0.654  1.00 10.00      B   
ATOM   2733  CB  LEU    49     -32.851 -10.132  -1.555  1.00 10.00      B   
ATOM   2734  CG  LEU    49     -33.044  -9.032  -2.602  1.00 10.00      B   
ATOM   2735  CD1 LEU    49     -31.736  -8.731  -3.315  1.00 10.00      B   
ATOM   2736  CD2 LEU    49     -34.123  -9.421  -3.599  1.00 10.00      B   
ATOM   2737  C   LEU    49     -33.726 -11.538   0.326  1.00 10.00      B   
ATOM   2738  O   LEU    49     -34.331 -12.609   0.286  1.00 10.00      B   
ATOM   2739  N   SER    50     -32.787 -11.274   1.221  1.00 10.00      B   
ATOM   2740  HN  SER    50     -32.353 -10.393   1.215  1.00 10.00      B   
ATOM   2741  CA  SER    50     -32.361 -12.252   2.214  1.00 10.00      B   
ATOM   2742  CB  SER    50     -30.973 -11.868   2.714  1.00 10.00      B   
ATOM   2743  OG  SER    50     -30.538 -10.677   2.073  1.00 10.00      B   
ATOM   2744  HG  SER    50     -29.630 -10.471   2.357  1.00 10.00      B   
ATOM   2745  C   SER    50     -33.348 -12.340   3.385  1.00 10.00      B   
ATOM   2746  O   SER    50     -33.202 -13.182   4.277  1.00 10.00      B   
ATOM   2747  N   GLY    52     -34.359 -11.476   3.360  1.00 10.00      B   
ATOM   2748  HN  GLY    52     -34.407 -10.829   2.624  1.00 10.00      B   
ATOM   2749  CA  GLY    52     -35.370 -11.444   4.406  1.00 10.00      B   
ATOM   2750  C   GLY    52     -36.233 -12.691   4.438  1.00 10.00      B   
ATOM   2751  O   GLY    52     -37.007 -12.900   5.374  1.00 10.00      B   
ATOM   2752  N   ALA    53     -36.097 -13.525   3.415  1.00 10.00      B   
ATOM   2753  HN  ALA    53     -35.469 -13.297   2.696  1.00 10.00      B   
ATOM   2754  CA  ALA    53     -36.857 -14.764   3.329  1.00 10.00      B   
ATOM   2755  CB  ALA    53     -36.618 -15.437   1.987  1.00 10.00      B   
ATOM   2756  C   ALA    53     -36.477 -15.702   4.471  1.00 10.00      B   
ATOM   2757  O   ALA    53     -37.274 -16.539   4.896  1.00 10.00      B   
ATOM   2758  N   ILE    54     -35.257 -15.542   4.973  1.00 10.00      B   
ATOM   2759  HN  ILE    54     -34.671 -14.851   4.595  1.00 10.00      B   
ATOM   2760  CA  ILE    54     -34.763 -16.368   6.067  1.00 10.00      B   
ATOM   2761  CB  ILE    54     -33.222 -16.324   6.151  1.00 10.00      B   
ATOM   2762  CG1 ILE    54     -32.593 -16.576   4.773  1.00 10.00      B   
ATOM   2763  CG2 ILE    54     -32.704 -17.328   7.171  1.00 10.00      B   
ATOM   2764  CD1 ILE    54     -32.898 -17.942   4.188  1.00 10.00      B   
ATOM   2765  C   ILE    54     -35.360 -15.907   7.398  1.00 10.00      B   
ATOM   2766  O   ILE    54     -35.467 -16.683   8.347  1.00 10.00      B   
ATOM   2767  N   LYS    55     -35.764 -14.642   7.453  1.00 10.00      B   
ATOM   2768  HN  LYS    55     -35.674 -14.078   6.656  1.00 10.00      B   
ATOM   2769  CA  LYS    55     -36.351 -14.073   8.662  1.00 10.00      B   
ATOM   2770  CB  LYS    55     -36.403 -12.544   8.562  1.00 10.00      B   
ATOM   2771  CG  LYS    55     -36.751 -11.836   9.864  1.00 10.00      B   
ATOM   2772  CD  LYS    55     -37.073 -10.366   9.635  1.00 10.00      B   
ATOM   2773  CE  LYS    55     -37.408  -9.660  10.939  1.00 10.00      B   
ATOM   2774  NZ  LYS    55     -37.889  -8.270  10.713  1.00 10.00      B   
ATOM   2775  HZ1 LYS    55     -37.260  -7.774  10.051  1.00 10.00      B   
ATOM   2776  HZ2 LYS    55     -37.906  -7.748  11.611  1.00 10.00      B   
ATOM   2777  HZ3 LYS    55     -38.851  -8.283  10.316  1.00 10.00      B   
ATOM   2778  C   LYS    55     -37.754 -14.634   8.887  1.00 10.00      B   
ATOM   2779  O   LYS    55     -38.292 -14.577   9.991  1.00 10.00      B   
ATOM   2780  N   LYS    56     -38.325 -15.208   7.834  1.00 10.00      B   
ATOM   2781  HN  LYS    56     -37.831 -15.246   6.989  1.00 10.00      B   
ATOM   2782  CA  LYS    56     -39.664 -15.784   7.895  1.00 10.00      B   
ATOM   2783  CB  LYS    56     -40.274 -15.850   6.494  1.00 10.00      B   
ATOM   2784  CG  LYS    56     -40.543 -14.492   5.868  1.00 10.00      B   
ATOM   2785  CD  LYS    56     -41.086 -14.634   4.457  1.00 10.00      B   
ATOM   2786  CE  LYS    56     -41.500 -13.288   3.881  1.00 10.00      B   
ATOM   2787  NZ  LYS    56     -40.358 -12.342   3.774  1.00 10.00      B   
ATOM   2788  HZ1 LYS    56     -39.952 -12.160   4.712  1.00 10.00      B   
ATOM   2789  HZ2 LYS    56     -40.678 -11.441   3.368  1.00 10.00      B   
ATOM   2790  HZ3 LYS    56     -39.619 -12.737   3.158  1.00 10.00      B   
ATOM   2791  C   LYS    56     -39.651 -17.175   8.528  1.00 10.00      B   
ATOM   2792  O   LYS    56     -40.448 -18.045   8.168  1.00 10.00      B   
ATOM   2793  N   VAL    58     -38.761 -17.369   9.494  1.00 10.00      B   
ATOM   2794  HN  VAL    58     -38.175 -16.626   9.754  1.00 10.00      B   
ATOM   2795  CA  VAL    58     -38.636 -18.642  10.191  1.00 10.00      B   
ATOM   2796  CB  VAL    58     -37.364 -18.675  11.073  1.00 10.00      B   
ATOM   2797  CG1 VAL    58     -37.474 -17.726  12.256  1.00 10.00      B   
ATOM   2798  CG2 VAL    58     -37.033 -20.088  11.528  1.00 10.00      B   
ATOM   2799  C   VAL    58     -39.887 -18.907  11.036  1.00 10.00      B   
ATOM   2800  O   VAL    58     -40.144 -20.038  11.462  1.00 10.00      B   
ATOM   2801  N   GLU    59     -40.679 -17.857  11.244  1.00 10.00      B   
ATOM   2802  HN  GLU    59     -40.425 -16.987  10.868  1.00 10.00      B   
ATOM   2803  CA  GLU    59     -41.911 -17.962  12.012  1.00 10.00      B   
ATOM   2804  CB  GLU    59     -42.478 -16.580  12.320  1.00 10.00      B   
ATOM   2805  CG  GLU    59     -41.802 -15.879  13.482  1.00 10.00      B   
ATOM   2806  CD  GLU    59     -42.792 -15.159  14.369  1.00 10.00      B   
ATOM   2807  OE1 GLU    59     -42.868 -13.912  14.290  1.00 10.00      B   
ATOM   2808  OE2 GLU    59     -43.505 -15.835  15.146  1.00 10.00      B   
ATOM   2809  C   GLU    59     -42.950 -18.789  11.265  1.00 10.00      B   
ATOM   2810  O   GLU    59     -43.912 -19.271  11.859  1.00 10.00      B   
ATOM   2811  N   LYS    60     -42.744 -18.962   9.961  1.00 10.00      B   
ATOM   2812  HN  LYS    60     -41.956 -18.552   9.540  1.00 10.00      B   
ATOM   2813  CA  LYS    60     -43.664 -19.740   9.140  1.00 10.00      B   
ATOM   2814  CB  LYS    60     -43.383 -19.512   7.652  1.00 10.00      B   
ATOM   2815  CG  LYS    60     -44.624 -19.563   6.776  1.00 10.00      B   
ATOM   2816  CD  LYS    60     -44.273 -19.493   5.298  1.00 10.00      B   
ATOM   2817  CE  LYS    60     -45.530 -19.500   4.443  1.00 10.00      B   
ATOM   2818  NZ  LYS    60     -45.239 -19.724   3.001  1.00 10.00      B   
ATOM   2819  HZ1 LYS    60     -46.126 -19.758   2.460  1.00 10.00      B   
ATOM   2820  HZ2 LYS    60     -44.737 -20.628   2.871  1.00 10.00      B   
ATOM   2821  HZ3 LYS    60     -44.648 -18.953   2.630  1.00 10.00      B   
ATOM   2822  C   LYS    60     -43.569 -21.226   9.488  1.00 10.00      B   
ATOM   2823  O   LYS    60     -44.398 -22.035   9.069  1.00 10.00      B   
ATOM   2824  N   LYS    61     -42.542 -21.576  10.253  1.00 10.00      B   
ATOM   2825  HN  LYS    61     -41.905 -20.889  10.534  1.00 10.00      B   
ATOM   2826  CA  LYS    61     -42.338 -22.952  10.682  1.00 10.00      B   
ATOM   2827  CB  LYS    61     -41.010 -23.506  10.162  1.00 10.00      B   
ATOM   2828  CG  LYS    61     -41.109 -24.097   8.765  1.00 10.00      B   
ATOM   2829  CD  LYS    61     -42.215 -25.139   8.705  1.00 10.00      B   
ATOM   2830  CE  LYS    61     -42.542 -25.544   7.278  1.00 10.00      B   
ATOM   2831  NZ  LYS    61     -43.854 -26.244   7.196  1.00 10.00      B   
ATOM   2832  HZ1 LYS    61     -43.854 -27.080   7.814  1.00 10.00      B   
ATOM   2833  HZ2 LYS    61     -44.040 -26.549   6.220  1.00 10.00      B   
ATOM   2834  HZ3 LYS    61     -44.621 -25.607   7.496  1.00 10.00      B   
ATOM   2835  C   LYS    61     -42.436 -23.071  12.199  1.00 10.00      B   
ATOM   2836  O   LYS    61     -42.903 -24.082  12.724  1.00 10.00      B   
ATOM   2837  N   ILE    62     -41.989 -22.037  12.898  1.00 10.00      B   
ATOM   2838  HN  ILE    62     -41.609 -21.267  12.426  1.00 10.00      B   
ATOM   2839  CA  ILE    62     -42.054 -22.012  14.354  1.00 10.00      B   
ATOM   2840  CB  ILE    62     -40.661 -22.134  15.017  1.00 10.00      B   
ATOM   2841  CG1 ILE    62     -40.022 -23.485  14.678  1.00 10.00      B   
ATOM   2842  CG2 ILE    62     -40.772 -21.968  16.530  1.00 10.00      B   
ATOM   2843  CD1 ILE    62     -38.612 -23.656  15.206  1.00 10.00      B   
ATOM   2844  C   ILE    62     -42.743 -20.729  14.814  1.00 10.00      B   
ATOM   2845  O   ILE    62     -42.133 -19.660  14.840  1.00 10.00      B   
ATOM   2846  N   PRO    63     -44.033 -20.821  15.156  1.00 10.00      B   
ATOM   2847  CA  PRO    63     -44.825 -19.673  15.605  1.00 10.00      B   
ATOM   2848  CB  PRO    63     -46.269 -20.207  15.622  1.00 10.00      B   
ATOM   2849  CG  PRO    63     -46.221 -21.532  14.936  1.00 10.00      B   
ATOM   2850  CD  PRO    63     -44.829 -22.052  15.127  1.00 10.00      B   
ATOM   2851  C   PRO    63     -44.432 -19.215  17.006  1.00 10.00      B   
ATOM   2852  O   PRO    63     -44.526 -19.982  17.970  1.00 10.00      B   
ATOM   2853  N   GLY    64     -44.001 -17.965  17.115  1.00 10.00      B   
ATOM   2854  HN  GLY    64     -43.948 -17.401  16.310  1.00 10.00      B   
ATOM   2855  CA  GLY    64     -43.616 -17.424  18.402  1.00 10.00      B   
ATOM   2856  C   GLY    64     -42.119 -17.448  18.626  1.00 10.00      B   
ATOM   2857  O   GLY    64     -41.657 -17.471  19.767  1.00 10.00      B   
ATOM   2858  N   ILE    65     -41.356 -17.435  17.545  1.00 10.00      B   
ATOM   2859  HN  ILE    65     -41.776 -17.399  16.660  1.00 10.00      B   
ATOM   2860  CA  ILE    65     -39.906 -17.456  17.649  1.00 10.00      B   
ATOM   2861  CB  ILE    65     -39.255 -18.363  16.577  1.00 10.00      B   
ATOM   2862  CG1 ILE    65     -37.746 -18.493  16.813  1.00 10.00      B   
ATOM   2863  CG2 ILE    65     -39.539 -17.843  15.176  1.00 10.00      B   
ATOM   2864  CD1 ILE    65     -37.058 -19.476  15.887  1.00 10.00      B   
ATOM   2865  C   ILE    65     -39.337 -16.039  17.579  1.00 10.00      B   
ATOM   2866  O   ILE    65     -39.793 -15.208  16.788  1.00 10.00      B   
ATOM   2867  N   TYR    66     -38.365 -15.762  18.431  1.00 10.00      B   
ATOM   2868  HN  TYR    66     -38.068 -16.457  19.057  1.00 10.00      B   
ATOM   2869  CA  TYR    66     -37.729 -14.455  18.470  1.00 10.00      B   
ATOM   2870  CB  TYR    66     -37.224 -14.159  19.886  1.00 10.00      B   
ATOM   2871  CG  TYR    66     -36.662 -12.767  20.075  1.00 10.00      B   
ATOM   2872  CD1 TYR    66     -37.306 -11.657  19.545  1.00 10.00      B   
ATOM   2873  CD2 TYR    66     -35.491 -12.565  20.792  1.00 10.00      B   
ATOM   2874  CE1 TYR    66     -36.799 -10.384  19.724  1.00 10.00      B   
ATOM   2875  CE2 TYR    66     -34.976 -11.296  20.976  1.00 10.00      B   
ATOM   2876  CZ  TYR    66     -35.634 -10.209  20.439  1.00 10.00      B   
ATOM   2877  OH  TYR    66     -35.130  -8.943  20.625  1.00 10.00      B   
ATOM   2878  HH  TYR    66     -34.364  -8.987  21.228  1.00 10.00      B   
ATOM   2879  C   TYR    66     -36.578 -14.393  17.473  1.00 10.00      B   
ATOM   2880  O   TYR    66     -35.579 -15.095  17.622  1.00 10.00      B   
ATOM   2881  N   VAL    67     -36.733 -13.564  16.452  1.00 10.00      B   
ATOM   2882  HN  VAL    67     -37.557 -13.038  16.383  1.00 10.00      B   
ATOM   2883  CA  VAL    67     -35.710 -13.404  15.430  1.00 10.00      B   
ATOM   2884  CB  VAL    67     -36.331 -13.357  14.016  1.00 10.00      B   
ATOM   2885  CG1 VAL    67     -35.252 -13.458  12.949  1.00 10.00      B   
ATOM   2886  CG2 VAL    67     -37.367 -14.457  13.841  1.00 10.00      B   
ATOM   2887  C   VAL    67     -34.934 -12.113  15.674  1.00 10.00      B   
ATOM   2888  O   VAL    67     -35.524 -11.033  15.766  1.00 10.00      B   
ATOM   2889  N   LEU    68     -33.621 -12.223  15.799  1.00 10.00      B   
ATOM   2890  HN  LEU    68     -33.201 -13.113  15.740  1.00 10.00      B   
ATOM   2891  CA  LEU    68     -32.786 -11.058  16.035  1.00 10.00      B   
ATOM   2892  CB  LEU    68     -32.134 -11.137  17.417  1.00 10.00      B   
ATOM   2893  CG  LEU    68     -31.372  -9.891  17.872  1.00 10.00      B   
ATOM   2894  CD1 LEU    68     -32.323  -8.722  18.081  1.00 10.00      B   
ATOM   2895  CD2 LEU    68     -30.583 -10.177  19.139  1.00 10.00      B   
ATOM   2896  C   LEU    68     -31.721 -10.909  14.954  1.00 10.00      B   
ATOM   2897  O   LEU    68     -30.762 -11.676  14.905  1.00 10.00      B   
ATOM   2898  N   SER    69     -31.906  -9.934  14.076  1.00 10.00      B   
ATOM   2899  HN  SER    69     -32.704  -9.369  14.148  1.00 10.00      B   
ATOM   2900  CA  SER    69     -30.953  -9.675  13.010  1.00 10.00      B   
ATOM   2901  CB  SER    69     -31.683  -9.190  11.758  1.00 10.00      B   
ATOM   2902  OG  SER    69     -32.854  -9.962  11.532  1.00 10.00      B   
ATOM   2903  HG  SER    69     -32.625 -10.896  11.532  1.00 10.00      B   
ATOM   2904  C   SER    69     -29.937  -8.637  13.470  1.00 10.00      B   
ATOM   2905  O   SER    69     -30.301  -7.525  13.850  1.00 10.00      B   
ATOM   2906  N   LEU    70     -28.669  -9.005  13.444  1.00 10.00      B   
ATOM   2907  HN  LEU    70     -28.437  -9.907  13.123  1.00 10.00      B   
ATOM   2908  CA  LEU    70     -27.608  -8.111  13.881  1.00 10.00      B   
ATOM   2909  CB  LEU    70     -26.369  -8.902  14.298  1.00 10.00      B   
ATOM   2910  CG  LEU    70     -26.541  -9.800  15.525  1.00 10.00      B   
ATOM   2911  CD1 LEU    70     -25.292 -10.631  15.755  1.00 10.00      B   
ATOM   2912  CD2 LEU    70     -26.871  -8.971  16.757  1.00 10.00      B   
ATOM   2913  C   LEU    70     -27.254  -7.058  12.837  1.00 10.00      B   
ATOM   2914  O   LEU    70     -27.034  -7.369  11.665  1.00 10.00      B   
ATOM   2915  N   GLU    71     -27.212  -5.811  13.284  1.00 10.00      B   
ATOM   2916  HN  GLU    71     -27.422  -5.640  14.225  1.00 10.00      B   
ATOM   2917  CA  GLU    71     -26.870  -4.679  12.434  1.00 10.00      B   
ATOM   2918  CB  GLU    71     -28.141  -3.906  12.057  1.00 10.00      B   
ATOM   2919  CG  GLU    71     -27.900  -2.657  11.222  1.00 10.00      B   
ATOM   2920  CD  GLU    71     -29.184  -2.058  10.686  1.00 10.00      B   
ATOM   2921  OE1 GLU    71     -29.952  -1.470  11.478  1.00 10.00      B   
ATOM   2922  OE2 GLU    71     -29.433  -2.177   9.469  1.00 10.00      B   
ATOM   2923  C   GLU    71     -25.909  -3.773  13.197  1.00 10.00      B   
ATOM   2924  O   GLU    71     -26.208  -3.353  14.316  1.00 10.00      B   
ATOM   2925  N   ILE    72     -24.750  -3.494  12.616  1.00 10.00      B   
ATOM   2926  HN  ILE    72     -24.554  -3.854  11.722  1.00 10.00      B   
ATOM   2927  CA  ILE    72     -23.765  -2.648  13.279  1.00 10.00      B   
ATOM   2928  CB  ILE    72     -22.352  -3.284  13.276  1.00 10.00      B   
ATOM   2929  CG1 ILE    72     -22.433  -4.799  13.515  1.00 10.00      B   
ATOM   2930  CG2 ILE    72     -21.464  -2.632  14.331  1.00 10.00      B   
ATOM   2931  CD1 ILE    72     -22.907  -5.192  14.900  1.00 10.00      B   
ATOM   2932  C   ILE    72     -23.726  -1.259  12.640  1.00 10.00      B   
ATOM   2933  O   ILE    72     -22.949  -0.392  13.044  1.00 10.00      B   
ATOM   2934  N   GLY    73     -24.572  -1.056  11.637  1.00 10.00      B   
ATOM   2935  HN  GLY    73     -25.153  -1.789  11.343  1.00 10.00      B   
ATOM   2936  CA  GLY    73     -24.640   0.226  10.968  1.00 10.00      B   
ATOM   2937  C   GLY    73     -25.605   1.172  11.656  1.00 10.00      B   
ATOM   2938  O   GLY    73     -25.971   0.966  12.818  1.00 10.00      B   
ATOM   2939  N   LYS    74     -26.010   2.213  10.950  1.00 10.00      B   
ATOM   2940  HN  LYS    74     -25.667   2.336  10.028  1.00 10.00      B   
ATOM   2941  CA  LYS    74     -26.941   3.189  11.491  1.00 10.00      B   
ATOM   2942  CB  LYS    74     -26.440   4.614  11.242  1.00 10.00      B   
ATOM   2943  CG  LYS    74     -25.629   5.191  12.390  1.00 10.00      B   
ATOM   2944  CD  LYS    74     -25.168   6.606  12.087  1.00 10.00      B   
ATOM   2945  CE  LYS    74     -25.164   7.459  13.343  1.00 10.00      B   
ATOM   2946  NZ  LYS    74     -26.540   7.693  13.854  1.00 10.00      B   
ATOM   2947  HZ1 LYS    74     -27.083   8.263  13.175  1.00 10.00      B   
ATOM   2948  HZ2 LYS    74     -26.507   8.198  14.762  1.00 10.00      B   
ATOM   2949  HZ3 LYS    74     -27.031   6.786  13.996  1.00 10.00      B   
ATOM   2950  C   LYS    74     -28.328   3.004  10.891  1.00 10.00      B   
ATOM   2951  O   LYS    74     -29.301   2.790  11.613  1.00 10.00      B   
ATOM   2952  N   THR    75     -28.409   3.079   9.570  1.00 10.00      B   
ATOM   2953  HN  THR    75     -27.593   3.236   9.049  1.00 10.00      B   
ATOM   2954  CA  THR    75     -29.679   2.926   8.873  1.00 10.00      B   
ATOM   2955  CB  THR    75     -30.159   4.262   8.278  1.00 10.00      B   
ATOM   2956  OG1 THR    75     -29.036   4.968   7.725  1.00 10.00      B   
ATOM   2957  HG1 THR    75     -28.682   5.586   8.391  1.00 10.00      B   
ATOM   2958  CG2 THR    75     -30.823   5.115   9.347  1.00 10.00      B   
ATOM   2959  C   THR    75     -29.571   1.886   7.763  1.00 10.00      B   
ATOM   2960  O   THR    75     -29.941   0.731   7.946  1.00 10.00      B   
ATOM   2961  N   LEU    76     -29.056   2.299   6.613  1.00 10.00      B   
ATOM   2962  HN  LEU    76     -28.783   3.237   6.519  1.00 10.00      B   
ATOM   2963  CA  LEU    76     -28.903   1.394   5.487  1.00 10.00      B   
ATOM   2964  CB  LEU    76     -29.871   1.753   4.357  1.00 10.00      B   
ATOM   2965  CG  LEU    76     -31.300   1.222   4.497  1.00 10.00      B   
ATOM   2966  CD1 LEU    76     -32.138   1.629   3.296  1.00 10.00      B   
ATOM   2967  CD2 LEU    76     -31.300  -0.291   4.654  1.00 10.00      B   
ATOM   2968  C   LEU    76     -27.470   1.380   4.979  1.00 10.00      B   
ATOM   2969  O   LEU    76     -27.189   0.860   3.902  1.00 10.00      B   
ATOM   2970  N   GLU    78     -26.558   1.939   5.765  1.00 10.00      B   
ATOM   2971  HN  GLU    78     -26.828   2.330   6.625  1.00 10.00      B   
ATOM   2972  CA  GLU    78     -25.157   1.973   5.383  1.00 10.00      B   
ATOM   2973  CB  GLU    78     -24.483   3.281   5.837  1.00 10.00      B   
ATOM   2974  CG  GLU    78     -23.503   3.166   6.995  1.00 10.00      B   
ATOM   2975  CD  GLU    78     -24.175   3.080   8.348  1.00 10.00      B   
ATOM   2976  OE1 GLU    78     -23.482   3.308   9.364  1.00 10.00      B   
ATOM   2977  OE2 GLU    78     -25.392   2.776   8.403  1.00 10.00      B   
ATOM   2978  C   GLU    78     -24.439   0.721   5.886  1.00 10.00      B   
ATOM   2979  O   GLU    78     -23.233   0.557   5.711  1.00 10.00      B   
ATOM   2980  N   ASP    79     -25.212  -0.182   6.487  1.00 10.00      B   
ATOM   2981  HN  ASP    79     -26.166   0.007   6.593  1.00 10.00      B   
ATOM   2982  CA  ASP    79     -24.677  -1.438   7.006  1.00 10.00      B   
ATOM   2983  CB  ASP    79     -25.785  -2.270   7.661  1.00 10.00      B   
ATOM   2984  CG  ASP    79     -25.259  -3.535   8.311  1.00 10.00      B   
ATOM   2985  OD1 ASP    79     -24.824  -3.472   9.486  1.00 10.00      B   
ATOM   2986  OD2 ASP    79     -25.273  -4.593   7.651  1.00 10.00      B   
ATOM   2987  C   ASP    79     -23.989  -2.233   5.896  1.00 10.00      B   
ATOM   2988  O   ASP    79     -23.051  -2.986   6.151  1.00 10.00      B   
ATOM   2989  N   VAL    80     -24.451  -2.037   4.659  1.00 10.00      B   
ATOM   2990  HN  VAL    80     -25.202  -1.421   4.528  1.00 10.00      B   
ATOM   2991  CA  VAL    80     -23.877  -2.713   3.495  1.00 10.00      B   
ATOM   2992  CB  VAL    80     -24.599  -2.310   2.189  1.00 10.00      B   
ATOM   2993  CG1 VAL    80     -23.972  -2.996   0.978  1.00 10.00      B   
ATOM   2994  CG2 VAL    80     -26.084  -2.626   2.277  1.00 10.00      B   
ATOM   2995  C   VAL    80     -22.392  -2.382   3.365  1.00 10.00      B   
ATOM   2996  O   VAL    80     -21.557  -3.272   3.218  1.00 10.00      B   
ATOM   2997  N   GLU    81     -22.065  -1.096   3.449  1.00 10.00      B   
ATOM   2998  HN  GLU    81     -22.771  -0.430   3.600  1.00 10.00      B   
ATOM   2999  CA  GLU    81     -20.679  -0.649   3.343  1.00 10.00      B   
ATOM   3000  CB  GLU    81     -20.601   0.803   2.855  1.00 10.00      B   
ATOM   3001  CG  GLU    81     -21.604   1.737   3.516  1.00 10.00      B   
ATOM   3002  CD  GLU    81     -21.125   3.172   3.589  1.00 10.00      B   
ATOM   3003  OE1 GLU    81     -21.550   3.989   2.742  1.00 10.00      B   
ATOM   3004  OE2 GLU    81     -20.339   3.493   4.507  1.00 10.00      B   
ATOM   3005  C   GLU    81     -19.958  -0.802   4.680  1.00 10.00      B   
ATOM   3006  O   GLU    81     -18.815  -0.371   4.839  1.00 10.00      B   
ATOM   3007  N   ASN    82     -20.630  -1.433   5.635  1.00 10.00      B   
ATOM   3008  HN  ASN    82     -21.537  -1.759   5.445  1.00 10.00      B   
ATOM   3009  CA  ASN    82     -20.063  -1.649   6.958  1.00 10.00      B   
ATOM   3010  CB  ASN    82     -21.016  -1.187   8.063  1.00 10.00      B   
ATOM   3011  CG  ASN    82     -20.875   0.291   8.372  1.00 10.00      B   
ATOM   3012  OD1 ASN    82     -19.830   0.897   8.115  1.00 10.00      B   
ATOM   3013  ND2 ASN    82     -21.918   0.875   8.939  1.00 10.00      B   
ATOM   3014 HD21 ASN    82     -22.707   0.328   9.126  1.00 10.00      B   
ATOM   3015 HD22 ASN    82     -21.867   1.838   9.139  1.00 10.00      B   
ATOM   3016  C   ASN    82     -19.659  -3.100   7.170  1.00 10.00      B   
ATOM   3017  O   ASN    82     -19.476  -3.547   8.299  1.00 10.00      B   
ATOM   3018  N   SER    83     -19.534  -3.844   6.085  1.00 10.00      B   
ATOM   3019  HN  SER    83     -19.747  -3.460   5.208  1.00 10.00      B   
ATOM   3020  CA  SER    83     -19.123  -5.236   6.171  1.00 10.00      B   
ATOM   3021  CB  SER    83     -20.133  -6.128   5.453  1.00 10.00      B   
ATOM   3022  OG  SER    83     -20.446  -5.609   4.172  1.00 10.00      B   
ATOM   3023  HG  SER    83     -21.274  -5.109   4.221  1.00 10.00      B   
ATOM   3024  C   SER    83     -17.737  -5.410   5.561  1.00 10.00      B   
ATOM   3025  O   SER    83     -17.265  -6.530   5.357  1.00 10.00      B   
ATOM   3026  N   PHE    84     -17.085  -4.287   5.284  1.00 10.00      B   
ATOM   3027  HN  PHE    84     -17.506  -3.429   5.491  1.00 10.00      B   
ATOM   3028  CA  PHE    84     -15.765  -4.304   4.681  1.00 10.00      B   
ATOM   3029  CB  PHE    84     -15.818  -3.703   3.271  1.00 10.00      B   
ATOM   3030  CG  PHE    84     -16.898  -4.273   2.391  1.00 10.00      B   
ATOM   3031  CD1 PHE    84     -16.765  -5.537   1.840  1.00 10.00      B   
ATOM   3032  CD2 PHE    84     -18.043  -3.542   2.111  1.00 10.00      B   
ATOM   3033  CE1 PHE    84     -17.753  -6.064   1.029  1.00 10.00      B   
ATOM   3034  CE2 PHE    84     -19.035  -4.062   1.301  1.00 10.00      B   
ATOM   3035  CZ  PHE    84     -18.889  -5.326   0.759  1.00 10.00      B   
ATOM   3036  C   PHE    84     -14.747  -3.543   5.524  1.00 10.00      B   
ATOM   3037  O   PHE    84     -13.644  -4.026   5.751  1.00 10.00      B   
ATOM   3038  N   PHE    85     -15.130  -2.367   6.011  1.00 10.00      B   
ATOM   3039  HN  PHE    85     -16.042  -2.051   5.844  1.00 10.00      B   
ATOM   3040  CA  PHE    85     -14.221  -1.529   6.796  1.00 10.00      B   
ATOM   3041  CB  PHE    85     -14.117  -0.136   6.169  1.00 10.00      B   
ATOM   3042  CG  PHE    85     -13.959  -0.143   4.677  1.00 10.00      B   
ATOM   3043  CD1 PHE    85     -12.703  -0.208   4.101  1.00 10.00      B   
ATOM   3044  CD2 PHE    85     -15.068  -0.081   3.852  1.00 10.00      B   
ATOM   3045  CE1 PHE    85     -12.556  -0.210   2.729  1.00 10.00      B   
ATOM   3046  CE2 PHE    85     -14.928  -0.085   2.480  1.00 10.00      B   
ATOM   3047  CZ  PHE    85     -13.669  -0.149   1.918  1.00 10.00      B   
ATOM   3048  C   PHE    85     -14.656  -1.402   8.254  1.00 10.00      B   
ATOM   3049  O   PHE    85     -14.411  -0.383   8.903  1.00 10.00      B   
ATOM   3050  N   LEU    86     -15.296  -2.432   8.768  1.00 10.00      B   
ATOM   3051  HN  LEU    86     -15.448  -3.224   8.219  1.00 10.00      B   
ATOM   3052  CA  LEU    86     -15.756  -2.422  10.144  1.00 10.00      B   
ATOM   3053  CB  LEU    86     -17.243  -2.772  10.219  1.00 10.00      B   
ATOM   3054  CG  LEU    86     -17.821  -3.047  11.610  1.00 10.00      B   
ATOM   3055  CD1 LEU    86     -17.605  -1.865  12.538  1.00 10.00      B   
ATOM   3056  CD2 LEU    86     -19.300  -3.374  11.507  1.00 10.00      B   
ATOM   3057  C   LEU    86     -14.929  -3.377  10.987  1.00 10.00      B   
ATOM   3058  O   LEU    86     -14.989  -4.590  10.798  1.00 10.00      B   
ATOM   3059  N   ASN    87     -14.156  -2.809  11.906  1.00 10.00      B   
ATOM   3060  HN  ASN    87     -14.161  -1.830  11.985  1.00 10.00      B   
ATOM   3061  CA  ASN    87     -13.294  -3.581  12.799  1.00 10.00      B   
ATOM   3062  CB  ASN    87     -12.718  -2.664  13.879  1.00 10.00      B   
ATOM   3063  CG  ASN    87     -11.602  -3.312  14.671  1.00 10.00      B   
ATOM   3064  OD1 ASN    87     -11.841  -3.968  15.687  1.00 10.00      B   
ATOM   3065  ND2 ASN    87     -10.374  -3.125  14.218  1.00 10.00      B   
ATOM   3066 HD21 ASN    87     -10.253  -2.581  13.402  1.00 10.00      B   
ATOM   3067 HD22 ASN    87      -9.633  -3.537  14.708  1.00 10.00      B   
ATOM   3068  C   ASN    87     -14.049  -4.746  13.438  1.00 10.00      B   
ATOM   3069  O   ASN    87     -14.926  -4.545  14.282  1.00 10.00      B   
ATOM   3070  N   VAL    88     -13.690  -5.963  13.041  1.00 10.00      B   
ATOM   3071  HN  VAL    88     -12.941  -6.056  12.406  1.00 10.00      B   
ATOM   3072  CA  VAL    88     -14.343  -7.172  13.536  1.00 10.00      B   
ATOM   3073  CB  VAL    88     -13.843  -8.434  12.806  1.00 10.00      B   
ATOM   3074  CG1 VAL    88     -14.678  -9.640  13.196  1.00 10.00      B   
ATOM   3075  CG2 VAL    88     -13.870  -8.228  11.301  1.00 10.00      B   
ATOM   3076  C   VAL    88     -14.139  -7.343  15.033  1.00 10.00      B   
ATOM   3077  O   VAL    88     -15.053  -7.753  15.752  1.00 10.00      B   
ATOM   3078  N   ASN    89     -12.949  -7.004  15.503  1.00 10.00      B   
ATOM   3079  HN  ASN    89     -12.263  -6.670  14.877  1.00 10.00      B   
ATOM   3080  CA  ASN    89     -12.631  -7.118  16.922  1.00 10.00      B   
ATOM   3081  CB  ASN    89     -11.156  -6.822  17.184  1.00 10.00      B   
ATOM   3082  CG  ASN    89     -10.342  -8.079  17.430  1.00 10.00      B   
ATOM   3083  OD1 ASN    89     -10.277  -8.585  18.553  1.00 10.00      B   
ATOM   3084  ND2 ASN    89      -9.715  -8.596  16.387  1.00 10.00      B   
ATOM   3085 HD21 ASN    89      -9.811  -8.147  15.506  1.00 10.00      B   
ATOM   3086 HD22 ASN    89      -9.163  -9.394  16.526  1.00 10.00      B   
ATOM   3087  C   ASN    89     -13.523  -6.209  17.764  1.00 10.00      B   
ATOM   3088  O   ASN    89     -13.657  -6.396  18.973  1.00 10.00      B   
ATOM   3089  N   SER    90     -14.132  -5.224  17.115  1.00 10.00      B   
ATOM   3090  HN  SER    90     -13.971  -5.116  16.153  1.00 10.00      B   
ATOM   3091  CA  SER    90     -15.028  -4.301  17.789  1.00 10.00      B   
ATOM   3092  CB  SER    90     -14.841  -2.881  17.247  1.00 10.00      B   
ATOM   3093  OG  SER    90     -13.480  -2.485  17.316  1.00 10.00      B   
ATOM   3094  HG  SER    90     -12.932  -3.126  16.840  1.00 10.00      B   
ATOM   3095  C   SER    90     -16.477  -4.755  17.619  1.00 10.00      B   
ATOM   3096  O   SER    90     -17.343  -4.428  18.435  1.00 10.00      B   
ATOM   3097  N   GLN    91     -16.732  -5.521  16.560  1.00 10.00      B   
ATOM   3098  HN  GLN    91     -15.996  -5.757  15.953  1.00 10.00      B   
ATOM   3099  CA  GLN    91     -18.073  -6.027  16.284  1.00 10.00      B   
ATOM   3100  CB  GLN    91     -18.123  -6.759  14.939  1.00 10.00      B   
ATOM   3101  CG  GLN    91     -17.749  -5.914  13.734  1.00 10.00      B   
ATOM   3102  CD  GLN    91     -17.989  -6.636  12.421  1.00 10.00      B   
ATOM   3103  OE1 GLN    91     -18.918  -7.433  12.294  1.00 10.00      B   
ATOM   3104  NE2 GLN    91     -17.149  -6.369  11.433  1.00 10.00      B   
ATOM   3105 HE21 GLN    91     -16.423  -5.724  11.596  1.00 10.00      B   
ATOM   3106 HE22 GLN    91     -17.281  -6.829  10.580  1.00 10.00      B   
ATOM   3107  C   GLN    91     -18.512  -6.979  17.388  1.00 10.00      B   
ATOM   3108  O   GLN    91     -19.606  -6.846  17.937  1.00 10.00      B   
ATOM   3109  N   VAL    92     -17.633  -7.925  17.714  1.00 10.00      B   
ATOM   3110  HN  VAL    92     -16.774  -7.957  17.238  1.00 10.00      B   
ATOM   3111  CA  VAL    92     -17.902  -8.923  18.750  1.00 10.00      B   
ATOM   3112  CB  VAL    92     -16.657  -9.800  19.016  1.00 10.00      B   
ATOM   3113  CG1 VAL    92     -16.945 -10.844  20.085  1.00 10.00      B   
ATOM   3114  CG2 VAL    92     -16.193 -10.470  17.732  1.00 10.00      B   
ATOM   3115  C   VAL    92     -18.350  -8.265  20.054  1.00 10.00      B   
ATOM   3116  O   VAL    92     -19.406  -8.594  20.597  1.00 10.00      B   
ATOM   3117  N   THR    93     -17.555  -7.319  20.537  1.00 10.00      B   
ATOM   3118  HN  THR    93     -16.732  -7.095  20.055  1.00 10.00      B   
ATOM   3119  CA  THR    93     -17.858  -6.611  21.773  1.00 10.00      B   
ATOM   3120  CB  THR    93     -16.746  -5.601  22.093  1.00 10.00      B   
ATOM   3121  OG1 THR    93     -15.518  -6.077  21.520  1.00 10.00      B   
ATOM   3122  HG1 THR    93     -14.885  -5.348  21.474  1.00 10.00      B   
ATOM   3123  CG2 THR    93     -16.573  -5.461  23.597  1.00 10.00      B   
ATOM   3124  C   THR    93     -19.205  -5.890  21.685  1.00 10.00      B   
ATOM   3125  O   THR    93     -20.009  -5.939  22.620  1.00 10.00      B   
ATOM   3126  N   THR    94     -19.456  -5.245  20.548  1.00 10.00      B   
ATOM   3127  HN  THR    94     -18.784  -5.257  19.835  1.00 10.00      B   
ATOM   3128  CA  THR    94     -20.706  -4.526  20.330  1.00 10.00      B   
ATOM   3129  CB  THR    94     -20.693  -3.769  18.980  1.00 10.00      B   
ATOM   3130  OG1 THR    94     -19.561  -2.887  18.934  1.00 10.00      B   
ATOM   3131  HG1 THR    94     -18.767  -3.393  18.714  1.00 10.00      B   
ATOM   3132  CG2 THR    94     -21.964  -2.951  18.798  1.00 10.00      B   
ATOM   3133  C   THR    94     -21.897  -5.488  20.382  1.00 10.00      B   
ATOM   3134  O   THR    94     -22.963  -5.150  20.903  1.00 10.00      B   
ATOM   3135  N   VAL    95     -21.704  -6.691  19.856  1.00 10.00      B   
ATOM   3136  HN  VAL    95     -20.832  -6.907  19.453  1.00 10.00      B   
ATOM   3137  CA  VAL    95     -22.756  -7.698  19.854  1.00 10.00      B   
ATOM   3138  CB  VAL    95     -22.466  -8.837  18.853  1.00 10.00      B   
ATOM   3139  CG1 VAL    95     -23.496  -9.949  18.982  1.00 10.00      B   
ATOM   3140  CG2 VAL    95     -22.458  -8.292  17.434  1.00 10.00      B   
ATOM   3141  C   VAL    95     -22.969  -8.266  21.256  1.00 10.00      B   
ATOM   3142  O   VAL    95     -24.102  -8.351  21.729  1.00 10.00      B   
ATOM   3143  N   CYS    96     -21.874  -8.624  21.924  1.00 10.00      B   
ATOM   3144  HN  CYS    96     -20.995  -8.519  21.493  1.00 10.00      B   
ATOM   3145  CA  CYS    96     -21.938  -9.182  23.275  1.00 10.00      B   
ATOM   3146  C   CYS    96     -22.706  -8.261  24.222  1.00 10.00      B   
ATOM   3147  O   CYS    96     -23.528  -8.718  25.021  1.00 10.00      B   
ATOM   3148  CB  CYS    96     -20.529  -9.438  23.824  1.00 10.00      B   
ATOM   3149  SG  CYS    96     -19.583 -10.726  22.947  1.00 10.00      B   
ATOM   3150  N   GLN    97     -22.453  -6.960  24.115  1.00 10.00      B   
ATOM   3151  HN  GLN    97     -21.799  -6.650  23.448  1.00 10.00      B   
ATOM   3152  CA  GLN    97     -23.121  -5.987  24.966  1.00 10.00      B   
ATOM   3153  CB  GLN    97     -22.414  -4.630  24.922  1.00 10.00      B   
ATOM   3154  CG  GLN    97     -20.982  -4.665  25.435  1.00 10.00      B   
ATOM   3155  CD  GLN    97     -20.865  -5.278  26.818  1.00 10.00      B   
ATOM   3156  OE1 GLN    97     -19.911  -5.997  27.108  1.00 10.00      B   
ATOM   3157  NE2 GLN    97     -21.822  -4.988  27.687  1.00 10.00      B   
ATOM   3158 HE21 GLN    97     -22.549  -4.396  27.397  1.00 10.00      B   
ATOM   3159 HE22 GLN    97     -21.764  -5.376  28.587  1.00 10.00      B   
ATOM   3160  C   GLN    97     -24.593  -5.845  24.604  1.00 10.00      B   
ATOM   3161  O   GLN    97     -25.426  -5.581  25.470  1.00 10.00      B   
ATOM   3162  N   ALA    98     -24.908  -6.035  23.325  1.00 10.00      B   
ATOM   3163  HN  ALA    98     -24.198  -6.255  22.684  1.00 10.00      B   
ATOM   3164  CA  ALA    98     -26.283  -5.934  22.850  1.00 10.00      B   
ATOM   3165  CB  ALA    98     -26.321  -5.795  21.338  1.00 10.00      B   
ATOM   3166  C   ALA    98     -27.091  -7.144  23.298  1.00 10.00      B   
ATOM   3167  O   ALA    98     -28.278  -7.031  23.602  1.00 10.00      B   
ATOM   3168  N   LEU    99     -26.439  -8.300  23.341  1.00 10.00      B   
ATOM   3169  HN  LEU    99     -25.494  -8.330  23.066  1.00 10.00      B   
ATOM   3170  CA  LEU    99     -27.091  -9.530  23.772  1.00 10.00      B   
ATOM   3171  CB  LEU    99     -26.156 -10.723  23.581  1.00 10.00      B   
ATOM   3172  CG  LEU    99     -25.649 -10.966  22.160  1.00 10.00      B   
ATOM   3173  CD1 LEU    99     -24.457 -11.908  22.178  1.00 10.00      B   
ATOM   3174  CD2 LEU    99     -26.758 -11.516  21.276  1.00 10.00      B   
ATOM   3175  C   LEU    99     -27.490  -9.415  25.239  1.00 10.00      B   
ATOM   3176  O   LEU    99     -28.555  -9.882  25.646  1.00 10.00      B   
ATOM   3177  N   ALA   100     -26.632  -8.766  26.021  1.00 10.00      B   
ATOM   3178  HN  ALA   100     -25.801  -8.421  25.631  1.00 10.00      B   
ATOM   3179  CA  ALA   100     -26.882  -8.568  27.442  1.00 10.00      B   
ATOM   3180  CB  ALA   100     -25.611  -8.113  28.142  1.00 10.00      B   
ATOM   3181  C   ALA   100     -27.998  -7.550  27.656  1.00 10.00      B   
ATOM   3182  O   ALA   100     -28.592  -7.479  28.730  1.00 10.00      B   
ATOM   3183  N   LYS   101     -28.291  -6.777  26.620  1.00 10.00      B   
ATOM   3184  HN  LYS   101     -27.794  -6.895  25.781  1.00 10.00      B   
ATOM   3185  CA  LYS   101     -29.335  -5.764  26.689  1.00 10.00      B   
ATOM   3186  CB  LYS   101     -29.003  -4.581  25.777  1.00 10.00      B   
ATOM   3187  CG  LYS   101     -27.818  -3.746  26.232  1.00 10.00      B   
ATOM   3188  CD  LYS   101     -27.527  -2.626  25.246  1.00 10.00      B   
ATOM   3189  CE  LYS   101     -26.285  -1.843  25.642  1.00 10.00      B   
ATOM   3190  NZ  LYS   101     -26.116  -0.612  24.823  1.00 10.00      B   
ATOM   3191  HZ1 LYS   101     -25.299  -0.064  25.161  1.00 10.00      B   
ATOM   3192  HZ2 LYS   101     -26.967  -0.017  24.892  1.00 10.00      B   
ATOM   3193  HZ3 LYS   101     -25.966  -0.860  23.825  1.00 10.00      B   
ATOM   3194  C   LYS   101     -30.692  -6.347  26.308  1.00 10.00      B   
ATOM   3195  O   LYS   101     -31.700  -5.638  26.272  1.00 10.00      B   
ATOM   3196  N   ASP   102     -30.717  -7.638  26.008  1.00 10.00      B   
ATOM   3197  HN  ASP   102     -29.884  -8.155  26.030  1.00 10.00      B   
ATOM   3198  CA  ASP   102     -31.957  -8.303  25.637  1.00 10.00      B   
ATOM   3199  CB  ASP   102     -31.815  -9.016  24.297  1.00 10.00      B   
ATOM   3200  CG  ASP   102     -33.147  -9.175  23.597  1.00 10.00      B   
ATOM   3201  OD1 ASP   102     -34.071  -9.774  24.191  1.00 10.00      B   
ATOM   3202  OD2 ASP   102     -33.279  -8.683  22.456  1.00 10.00      B   
ATOM   3203  C   ASP   102     -32.390  -9.286  26.715  1.00 10.00      B   
ATOM   3204  O   ASP   102     -31.660 -10.223  27.041  1.00 10.00      B   
ATOM   3205  N   PRO   103     -33.586  -9.079  27.286  1.00 10.00      B   
ATOM   3206  CA  PRO   103     -34.121  -9.942  28.341  1.00 10.00      B   
ATOM   3207  CB  PRO   103     -35.289  -9.126  28.899  1.00 10.00      B   
ATOM   3208  CG  PRO   103     -35.744  -8.300  27.747  1.00 10.00      B   
ATOM   3209  CD  PRO   103     -34.508  -7.976  26.953  1.00 10.00      B   
ATOM   3210  C   PRO   103     -34.616 -11.288  27.814  1.00 10.00      B   
ATOM   3211  O   PRO   103     -34.799 -12.232  28.582  1.00 10.00      B   
ATOM   3212  N   LYS   104     -34.811 -11.387  26.505  1.00 10.00      B   
ATOM   3213  HN  LYS   104     -34.620 -10.612  25.924  1.00 10.00      B   
ATOM   3214  CA  LYS   104     -35.294 -12.627  25.908  1.00 10.00      B   
ATOM   3215  CB  LYS   104     -36.053 -12.358  24.607  1.00 10.00      B   
ATOM   3216  CG  LYS   104     -37.374 -11.639  24.808  1.00 10.00      B   
ATOM   3217  CD  LYS   104     -38.119 -11.464  23.497  1.00 10.00      B   
ATOM   3218  CE  LYS   104     -39.481 -10.832  23.725  1.00 10.00      B   
ATOM   3219  NZ  LYS   104     -40.161 -10.497  22.448  1.00 10.00      B   
ATOM   3220  HZ1 LYS   104     -41.108 -10.110  22.638  1.00 10.00      B   
ATOM   3221  HZ2 LYS   104     -40.263 -11.349  21.860  1.00 10.00      B   
ATOM   3222  HZ3 LYS   104     -39.609  -9.786  21.921  1.00 10.00      B   
ATOM   3223  C   LYS   104     -34.159 -13.616  25.678  1.00 10.00      B   
ATOM   3224  O   LYS   104     -34.395 -14.793  25.405  1.00 10.00      B   
ATOM   3225  N   LEU   105     -32.929 -13.136  25.812  1.00 10.00      B   
ATOM   3226  HN  LEU   105     -32.809 -12.192  26.049  1.00 10.00      B   
ATOM   3227  CA  LEU   105     -31.753 -13.972  25.611  1.00 10.00      B   
ATOM   3228  CB  LEU   105     -30.760 -13.279  24.670  1.00 10.00      B   
ATOM   3229  CG  LEU   105     -31.331 -12.696  23.374  1.00 10.00      B   
ATOM   3230  CD1 LEU   105     -30.244 -11.975  22.592  1.00 10.00      B   
ATOM   3231  CD2 LEU   105     -31.972 -13.784  22.527  1.00 10.00      B   
ATOM   3232  C   LEU   105     -31.062 -14.282  26.937  1.00 10.00      B   
ATOM   3233  O   LEU   105     -29.987 -14.879  26.953  1.00 10.00      B   
ATOM   3234  N   GLN   106     -31.688 -13.893  28.046  1.00 10.00      B   
ATOM   3235  HN  GLN   106     -32.552 -13.438  27.969  1.00 10.00      B   
ATOM   3236  CA  GLN   106     -31.117 -14.121  29.375  1.00 10.00      B   
ATOM   3237  CB  GLN   106     -31.989 -13.485  30.460  1.00 10.00      B   
ATOM   3238  CG  GLN   106     -32.039 -11.970  30.396  1.00 10.00      B   
ATOM   3239  CD  GLN   106     -32.838 -11.361  31.531  1.00 10.00      B   
ATOM   3240  OE1 GLN   106     -34.059 -11.218  31.441  1.00 10.00      B   
ATOM   3241  NE2 GLN   106     -32.157 -10.987  32.602  1.00 10.00      B   
ATOM   3242 HE21 GLN   106     -31.183 -11.122  32.608  1.00 10.00      B   
ATOM   3243 HE22 GLN   106     -32.652 -10.589  33.348  1.00 10.00      B   
ATOM   3244  C   GLN   106     -30.903 -15.605  29.669  1.00 10.00      B   
ATOM   3245  O   GLN   106     -29.871 -15.996  30.218  1.00 10.00      B   
ATOM   3246  N   GLN   107     -31.882 -16.423  29.303  1.00 10.00      B   
ATOM   3247  HN  GLN   107     -32.678 -16.052  28.873  1.00 10.00      B   
ATOM   3248  CA  GLN   107     -31.797 -17.863  29.527  1.00 10.00      B   
ATOM   3249  CB  GLN   107     -33.183 -18.503  29.453  1.00 10.00      B   
ATOM   3250  CG  GLN   107     -33.985 -18.399  30.737  1.00 10.00      B   
ATOM   3251  CD  GLN   107     -35.169 -19.342  30.755  1.00 10.00      B   
ATOM   3252  OE1 GLN   107     -36.274 -18.978  30.349  1.00 10.00      B   
ATOM   3253  NE2 GLN   107     -34.942 -20.565  31.206  1.00 10.00      B   
ATOM   3254 HE21 GLN   107     -34.029 -20.792  31.496  1.00 10.00      B   
ATOM   3255 HE22 GLN   107     -35.693 -21.197  31.238  1.00 10.00      B   
ATOM   3256  C   GLN   107     -30.876 -18.524  28.511  1.00 10.00      B   
ATOM   3257  O   GLN   107     -30.146 -19.461  28.832  1.00 10.00      B   
ATOM   3258  N   GLY   108     -30.917 -18.026  27.286  1.00 10.00      B   
ATOM   3259  HN  GLY   108     -31.509 -17.270  27.096  1.00 10.00      B   
ATOM   3260  CA  GLY   108     -30.101 -18.575  26.229  1.00 10.00      B   
ATOM   3261  C   GLY   108     -30.708 -18.297  24.875  1.00 10.00      B   
ATOM   3262  O   GLY   108     -31.823 -17.777  24.789  1.00 10.00      B   
ATOM   3263  N   TYR   109     -29.985 -18.637  23.822  1.00 10.00      B   
ATOM   3264  HN  TYR   109     -29.104 -19.047  23.958  1.00 10.00      B   
ATOM   3265  CA  TYR   109     -30.458 -18.417  22.464  1.00 10.00      B   
ATOM   3266  CB  TYR   109     -30.293 -16.938  22.079  1.00 10.00      B   
ATOM   3267  CG  TYR   109     -28.862 -16.437  22.129  1.00 10.00      B   
ATOM   3268  CD1 TYR   109     -28.023 -16.554  21.027  1.00 10.00      B   
ATOM   3269  CD2 TYR   109     -28.350 -15.847  23.280  1.00 10.00      B   
ATOM   3270  CE1 TYR   109     -26.719 -16.105  21.070  1.00 10.00      B   
ATOM   3271  CE2 TYR   109     -27.045 -15.393  23.331  1.00 10.00      B   
ATOM   3272  CZ  TYR   109     -26.234 -15.525  22.222  1.00 10.00      B   
ATOM   3273  OH  TYR   109     -24.932 -15.081  22.264  1.00 10.00      B   
ATOM   3274  HH  TYR   109     -24.543 -15.304  23.118  1.00 10.00      B   
ATOM   3275  C   TYR   109     -29.680 -19.285  21.488  1.00 10.00      B   
ATOM   3276  O   TYR   109     -28.749 -19.991  21.879  1.00 10.00      B   
ATOM   3277  N   ASN   110     -30.071 -19.236  20.227  1.00 10.00      B   
ATOM   3278  HN  ASN   110     -30.845 -18.677  19.988  1.00 10.00      B   
ATOM   3279  CA  ASN   110     -29.396 -19.984  19.178  1.00 10.00      B   
ATOM   3280  CB  ASN   110     -30.380 -20.894  18.432  1.00 10.00      B   
ATOM   3281  CG  ASN   110     -30.833 -22.086  19.257  1.00 10.00      B   
ATOM   3282  OD1 ASN   110     -30.115 -22.564  20.139  1.00 10.00      B   
ATOM   3283  ND2 ASN   110     -32.025 -22.583  18.974  1.00 10.00      B   
ATOM   3284 HD21 ASN   110     -32.548 -22.162  18.255  1.00 10.00      B   
ATOM   3285 HD22 ASN   110     -32.341 -23.348  19.497  1.00 10.00      B   
ATOM   3286  C   ASN   110     -28.760 -18.998  18.210  1.00 10.00      B   
ATOM   3287  O   ASN   110     -29.433 -18.101  17.702  1.00 10.00      B   
ATOM   3288  N   ALA   111     -27.470 -19.145  17.970  1.00 10.00      B   
ATOM   3289  HN  ALA   111     -26.980 -19.881  18.398  1.00 10.00      B   
ATOM   3290  CA  ALA   111     -26.763 -18.245  17.071  1.00 10.00      B   
ATOM   3291  CB  ALA   111     -25.313 -18.095  17.503  1.00 10.00      B   
ATOM   3292  C   ALA   111     -26.850 -18.722  15.626  1.00 10.00      B   
ATOM   3293  O   ALA   111     -26.487 -19.857  15.311  1.00 10.00      B   
ATOM   3294  N   GLY   113     -25.611 -17.535  11.595  1.00 10.00      B   
ATOM   3295  HN  GLY   113     -25.453 -18.509  11.579  1.00 10.00      B   
ATOM   3296  CA  GLY   113     -24.658 -16.649  10.948  1.00 10.00      B   
ATOM   3297  C   GLY   113     -24.442 -17.009   9.494  1.00 10.00      B   
ATOM   3298  O   GLY   113     -24.202 -18.171   9.169  1.00 10.00      B   
ATOM   3299  N   PHE   114     -24.530 -16.018   8.620  1.00 10.00      B   
ATOM   3300  HN  PHE   114     -24.703 -15.106   8.945  1.00 10.00      B   
ATOM   3301  CA  PHE   114     -24.356 -16.237   7.193  1.00 10.00      B   
ATOM   3302  CB  PHE   114     -25.449 -15.514   6.401  1.00 10.00      B   
ATOM   3303  CG  PHE   114     -26.788 -16.194   6.451  1.00 10.00      B   
ATOM   3304  CD1 PHE   114     -27.586 -16.109   7.582  1.00 10.00      B   
ATOM   3305  CD2 PHE   114     -27.250 -16.918   5.364  1.00 10.00      B   
ATOM   3306  CE1 PHE   114     -28.818 -16.733   7.626  1.00 10.00      B   
ATOM   3307  CE2 PHE   114     -28.481 -17.543   5.401  1.00 10.00      B   
ATOM   3308  CZ  PHE   114     -29.264 -17.452   6.534  1.00 10.00      B   
ATOM   3309  C   PHE   114     -22.984 -15.769   6.735  1.00 10.00      B   
ATOM   3310  O   PHE   114     -22.561 -14.658   7.056  1.00 10.00      B   
ATOM   3311  N   SER   115     -22.293 -16.628   5.993  1.00 10.00      B   
ATOM   3312  HN  SER   115     -22.687 -17.506   5.795  1.00 10.00      B   
ATOM   3313  CA  SER   115     -20.964 -16.323   5.474  1.00 10.00      B   
ATOM   3314  CB  SER   115     -21.031 -15.254   4.376  1.00 10.00      B   
ATOM   3315  OG  SER   115     -20.051 -15.484   3.376  1.00 10.00      B   
ATOM   3316  HG  SER   115     -19.465 -14.715   3.319  1.00 10.00      B   
ATOM   3317  C   SER   115     -20.004 -15.928   6.599  1.00 10.00      B   
ATOM   3318  O   SER   115     -19.774 -16.708   7.523  1.00 10.00      B   
ATOM   3319  N   GLN   116     -19.473 -14.707   6.541  1.00 10.00      B   
ATOM   3320  HN  GLN   116     -19.702 -14.121   5.791  1.00 10.00      B   
ATOM   3321  CA  GLN   116     -18.546 -14.230   7.561  1.00 10.00      B   
ATOM   3322  CB  GLN   116     -17.897 -12.897   7.174  1.00 10.00      B   
ATOM   3323  CG  GLN   116     -18.869 -11.798   6.781  1.00 10.00      B   
ATOM   3324  CD  GLN   116     -18.157 -10.544   6.316  1.00 10.00      B   
ATOM   3325  OE1 GLN   116     -17.049 -10.601   5.782  1.00 10.00      B   
ATOM   3326  NE2 GLN   116     -18.785  -9.398   6.517  1.00 10.00      B   
ATOM   3327 HE21 GLN   116     -19.662  -9.421   6.951  1.00 10.00      B   
ATOM   3328 HE22 GLN   116     -18.347  -8.573   6.217  1.00 10.00      B   
ATOM   3329  C   GLN   116     -19.197 -14.150   8.937  1.00 10.00      B   
ATOM   3330  O   GLN   116     -18.511 -14.156   9.957  1.00 10.00      B   
ATOM   3331  N   GLY   117     -20.521 -14.098   8.963  1.00 10.00      B   
ATOM   3332  HN  GLY   117     -21.023 -14.117   8.118  1.00 10.00      B   
ATOM   3333  CA  GLY   117     -21.233 -14.034  10.221  1.00 10.00      B   
ATOM   3334  C   GLY   117     -21.094 -15.324  11.001  1.00 10.00      B   
ATOM   3335  O   GLY   117     -21.215 -15.337  12.227  1.00 10.00      B   
ATOM   3336  N   GLY   118     -20.812 -16.407  10.283  1.00 10.00      B   
ATOM   3337  HN  GLY   118     -20.703 -16.324   9.311  1.00 10.00      B   
ATOM   3338  CA  GLY   118     -20.653 -17.702  10.910  1.00 10.00      B   
ATOM   3339  C   GLY   118     -19.429 -17.765  11.801  1.00 10.00      B   
ATOM   3340  O   GLY   118     -19.485 -18.306  12.906  1.00 10.00      B   
ATOM   3341  N   GLN   119     -18.319 -17.210  11.329  1.00 10.00      B   
ATOM   3342  HN  GLN   119     -18.327 -16.796  10.437  1.00 10.00      B   
ATOM   3343  CA  GLN   119     -17.089 -17.210  12.109  1.00 10.00      B   
ATOM   3344  CB  GLN   119     -15.840 -17.035  11.236  1.00 10.00      B   
ATOM   3345  CG  GLN   119     -15.786 -15.762  10.412  1.00 10.00      B   
ATOM   3346  CD  GLN   119     -16.102 -16.009   8.952  1.00 10.00      B   
ATOM   3347  OE1 GLN   119     -16.912 -16.872   8.618  1.00 10.00      B   
ATOM   3348  NE2 GLN   119     -15.461 -15.255   8.072  1.00 10.00      B   
ATOM   3349 HE21 GLN   119     -14.828 -14.589   8.407  1.00 10.00      B   
ATOM   3350 HE22 GLN   119     -15.647 -15.399   7.115  1.00 10.00      B   
ATOM   3351  C   GLN   119     -17.134 -16.169  13.217  1.00 10.00      B   
ATOM   3352  O   GLN   119     -16.550 -16.362  14.285  1.00 10.00      B   
ATOM   3353  N   PHE   120     -17.846 -15.079  12.963  1.00 10.00      B   
ATOM   3354  HN  PHE   120     -18.296 -14.992  12.095  1.00 10.00      B   
ATOM   3355  CA  PHE   120     -17.976 -14.006  13.939  1.00 10.00      B   
ATOM   3356  CB  PHE   120     -18.668 -12.786  13.317  1.00 10.00      B   
ATOM   3357  CG  PHE   120     -17.915 -12.131  12.187  1.00 10.00      B   
ATOM   3358  CD1 PHE   120     -16.598 -12.468  11.916  1.00 10.00      B   
ATOM   3359  CD2 PHE   120     -18.534 -11.180  11.391  1.00 10.00      B   
ATOM   3360  CE1 PHE   120     -15.914 -11.870  10.875  1.00 10.00      B   
ATOM   3361  CE2 PHE   120     -17.856 -10.578  10.351  1.00 10.00      B   
ATOM   3362  CZ  PHE   120     -16.545 -10.924  10.092  1.00 10.00      B   
ATOM   3363  C   PHE   120     -18.762 -14.484  15.156  1.00 10.00      B   
ATOM   3364  O   PHE   120     -18.401 -14.185  16.295  1.00 10.00      B   
ATOM   3365  N   LEU   121     -19.827 -15.242  14.906  1.00 10.00      B   
ATOM   3366  HN  LEU   121     -20.061 -15.447  13.975  1.00 10.00      B   
ATOM   3367  CA  LEU   121     -20.665 -15.766  15.977  1.00 10.00      B   
ATOM   3368  CB  LEU   121     -21.897 -16.481  15.422  1.00 10.00      B   
ATOM   3369  CG  LEU   121     -23.092 -15.587  15.083  1.00 10.00      B   
ATOM   3370  CD1 LEU   121     -24.191 -16.393  14.416  1.00 10.00      B   
ATOM   3371  CD2 LEU   121     -23.619 -14.900  16.335  1.00 10.00      B   
ATOM   3372  C   LEU   121     -19.879 -16.678  16.910  1.00 10.00      B   
ATOM   3373  O   LEU   121     -20.103 -16.674  18.120  1.00 10.00      B   
ATOM   3374  N   ARG   122     -18.954 -17.456  16.354  1.00 10.00      B   
ATOM   3375  HN  ARG   122     -18.821 -17.432  15.384  1.00 10.00      B   
ATOM   3376  CA  ARG   122     -18.138 -18.344  17.175  1.00 10.00      B   
ATOM   3377  CB  ARG   122     -17.315 -19.319  16.330  1.00 10.00      B   
ATOM   3378  CG  ARG   122     -16.448 -20.245  17.172  1.00 10.00      B   
ATOM   3379  CD  ARG   122     -15.786 -21.337  16.349  1.00 10.00      B   
ATOM   3380  NE  ARG   122     -14.855 -20.810  15.350  1.00 10.00      B   
ATOM   3381  HE  ARG   122     -15.198 -20.700  14.437  1.00 10.00      B   
ATOM   3382  CZ  ARG   122     -13.584 -20.477  15.601  1.00 10.00      B   
ATOM   3383  NH1 ARG   122     -13.073 -20.608  16.821  1.00 10.00      B   
ATOM   3384 HH11 ARG   122     -12.076 -20.347  17.007  1.00 10.00      B   
ATOM   3385 HH12 ARG   122     -13.664 -20.966  17.609  1.00 10.00      B   
ATOM   3386  NH2 ARG   122     -12.822 -20.020  14.614  1.00 10.00      B   
ATOM   3387 HH21 ARG   122     -11.820 -19.760  14.794  1.00 10.00      B   
ATOM   3388 HH22 ARG   122     -13.210 -19.917  13.653  1.00 10.00      B   
ATOM   3389  C   ARG   122     -17.231 -17.525  18.085  1.00 10.00      B   
ATOM   3390  O   ARG   122     -17.021 -17.871  19.247  1.00 10.00      B   
ATOM   3391  N   ALA   123     -16.705 -16.430  17.549  1.00 10.00      B   
ATOM   3392  HN  ALA   123     -16.903 -16.210  16.615  1.00 10.00      B   
ATOM   3393  CA  ALA   123     -15.839 -15.548  18.318  1.00 10.00      B   
ATOM   3394  CB  ALA   123     -15.289 -14.444  17.428  1.00 10.00      B   
ATOM   3395  C   ALA   123     -16.619 -14.949  19.481  1.00 10.00      B   
ATOM   3396  O   ALA   123     -16.079 -14.744  20.567  1.00 10.00      B   
ATOM   3397  N   VAL   124     -17.899 -14.689  19.238  1.00 10.00      B   
ATOM   3398  HN  VAL   124     -18.259 -14.872  18.343  1.00 10.00      B   
ATOM   3399  CA  VAL   124     -18.783 -14.132  20.250  1.00 10.00      B   
ATOM   3400  CB  VAL   124     -20.131 -13.698  19.624  1.00 10.00      B   
ATOM   3401  CG1 VAL   124     -21.160 -13.361  20.689  1.00 10.00      B   
ATOM   3402  CG2 VAL   124     -19.925 -12.509  18.702  1.00 10.00      B   
ATOM   3403  C   VAL   124     -19.028 -15.151  21.360  1.00 10.00      B   
ATOM   3404  O   VAL   124     -18.804 -14.866  22.533  1.00 10.00      B   
ATOM   3405  N   ALA   125     -19.451 -16.349  20.973  1.00 10.00      B   
ATOM   3406  HN  ALA   125     -19.588 -16.518  20.014  1.00 10.00      B   
ATOM   3407  CA  ALA   125     -19.733 -17.417  21.931  1.00 10.00      B   
ATOM   3408  CB  ALA   125     -20.288 -18.639  21.215  1.00 10.00      B   
ATOM   3409  C   ALA   125     -18.499 -17.794  22.751  1.00 10.00      B   
ATOM   3410  O   ALA   125     -18.614 -18.207  23.905  1.00 10.00      B   
ATOM   3411  N   GLN   126     -17.328 -17.646  22.147  1.00 10.00      B   
ATOM   3412  HN  GLN   126     -17.307 -17.311  21.224  1.00 10.00      B   
ATOM   3413  CA  GLN   126     -16.072 -17.975  22.810  1.00 10.00      B   
ATOM   3414  CB  GLN   126     -14.995 -18.325  21.776  1.00 10.00      B   
ATOM   3415  CG  GLN   126     -15.070 -19.750  21.247  1.00 10.00      B   
ATOM   3416  CD  GLN   126     -14.057 -20.029  20.147  1.00 10.00      B   
ATOM   3417  OE1 GLN   126     -14.281 -20.871  19.278  1.00 10.00      B   
ATOM   3418  NE2 GLN   126     -12.937 -19.323  20.172  1.00 10.00      B   
ATOM   3419 HE21 GLN   126     -12.821 -18.667  20.890  1.00 10.00      B   
ATOM   3420 HE22 GLN   126     -12.268 -19.488  19.474  1.00 10.00      B   
ATOM   3421  C   GLN   126     -15.580 -16.844  23.712  1.00 10.00      B   
ATOM   3422  O   GLN   126     -14.999 -17.093  24.769  1.00 10.00      B   
ATOM   3423  N   ARG   127     -15.808 -15.604  23.295  1.00 10.00      B   
ATOM   3424  HN  ARG   127     -16.290 -15.460  22.452  1.00 10.00      B   
ATOM   3425  CA  ARG   127     -15.360 -14.449  24.070  1.00 10.00      B   
ATOM   3426  CB  ARG   127     -15.009 -13.262  23.169  1.00 10.00      B   
ATOM   3427  CG  ARG   127     -13.636 -13.380  22.526  1.00 10.00      B   
ATOM   3428  CD  ARG   127     -13.291 -12.161  21.687  1.00 10.00      B   
ATOM   3429  NE  ARG   127     -11.910 -12.214  21.198  1.00 10.00      B   
ATOM   3430  HE  ARG   127     -11.385 -13.019  21.421  1.00 10.00      B   
ATOM   3431  CZ  ARG   127     -11.328 -11.247  20.489  1.00 10.00      B   
ATOM   3432  NH1 ARG   127     -11.998 -10.140  20.186  1.00 10.00      B   
ATOM   3433 HH11 ARG   127     -11.534  -9.386  19.629  1.00 10.00      B   
ATOM   3434 HH12 ARG   127     -12.987 -10.016  20.501  1.00 10.00      B   
ATOM   3435  NH2 ARG   127     -10.071 -11.385  20.079  1.00 10.00      B   
ATOM   3436 HH21 ARG   127      -9.527 -12.261  20.304  1.00 10.00      B   
ATOM   3437 HH22 ARG   127      -9.613 -10.624  19.534  1.00 10.00      B   
ATOM   3438  C   ARG   127     -16.348 -14.047  25.160  1.00 10.00      B   
ATOM   3439  O   ARG   127     -15.943 -13.696  26.266  1.00 10.00      B   
ATOM   3440  N   CYS   128     -17.633 -14.088  24.855  1.00 10.00      B   
ATOM   3441  HN  CYS   128     -17.913 -14.367  23.952  1.00 10.00      B   
ATOM   3442  CA  CYS   128     -18.646 -13.733  25.837  1.00 10.00      B   
ATOM   3443  C   CYS   128     -19.606 -14.894  26.094  1.00 10.00      B   
ATOM   3444  O   CYS   128     -20.555 -15.117  25.341  1.00 10.00      B   
ATOM   3445  CB  CYS   128     -19.390 -12.446  25.455  1.00 10.00      B   
ATOM   3446  SG  CYS   128     -20.189 -12.459  23.817  1.00 10.00      B   
ATOM   3447  N   PRO   129     -19.353 -15.664  27.168  1.00 10.00      B   
ATOM   3448  CA  PRO   129     -20.189 -16.814  27.534  1.00 10.00      B   
ATOM   3449  CB  PRO   129     -19.378 -17.510  28.631  1.00 10.00      B   
ATOM   3450  CG  PRO   129     -18.539 -16.432  29.224  1.00 10.00      B   
ATOM   3451  CD  PRO   129     -18.227 -15.479  28.103  1.00 10.00      B   
ATOM   3452  C   PRO   129     -21.548 -16.384  28.077  1.00 10.00      B   
ATOM   3453  O   PRO   129     -22.470 -17.194  28.185  1.00 10.00      B   
ATOM   3454  N   SER   130     -21.660 -15.110  28.422  1.00 10.00      B   
ATOM   3455  HN  SER   130     -20.886 -14.521  28.326  1.00 10.00      B   
ATOM   3456  CA  SER   130     -22.897 -14.559  28.943  1.00 10.00      B   
ATOM   3457  CB  SER   130     -22.671 -14.032  30.361  1.00 10.00      B   
ATOM   3458  OG  SER   130     -21.293 -13.778  30.596  1.00 10.00      B   
ATOM   3459  HG  SER   130     -21.167 -12.834  30.759  1.00 10.00      B   
ATOM   3460  C   SER   130     -23.413 -13.444  28.033  1.00 10.00      B   
ATOM   3461  O   SER   130     -22.704 -12.466  27.778  1.00 10.00      B   
ATOM   3462  N   PRO   131     -24.650 -13.571  27.527  1.00 10.00      B   
ATOM   3463  CA  PRO   131     -25.520 -14.718  27.808  1.00 10.00      B   
ATOM   3464  CB  PRO   131     -26.907 -14.186  27.443  1.00 10.00      B   
ATOM   3465  CG  PRO   131     -26.652 -13.195  26.360  1.00 10.00      B   
ATOM   3466  CD  PRO   131     -25.303 -12.590  26.643  1.00 10.00      B   
ATOM   3467  C   PRO   131     -25.172 -15.937  26.948  1.00 10.00      B   
ATOM   3468  O   PRO   131     -24.564 -15.806  25.881  1.00 10.00      B   
ATOM   3469  N   PRO   132     -25.545 -17.142  27.411  1.00 10.00      B   
ATOM   3470  CA  PRO   132     -25.273 -18.401  26.695  1.00 10.00      B   
ATOM   3471  CB  PRO   132     -25.890 -19.472  27.603  1.00 10.00      B   
ATOM   3472  CG  PRO   132     -25.985 -18.827  28.942  1.00 10.00      B   
ATOM   3473  CD  PRO   132     -26.262 -17.379  28.676  1.00 10.00      B   
ATOM   3474  C   PRO   132     -25.926 -18.445  25.315  1.00 10.00      B   
ATOM   3475  O   PRO   132     -27.151 -18.364  25.189  1.00 10.00      B   
ATOM   3476  N   ILE   134     -26.379 -21.382  22.523  1.00 10.00      B   
ATOM   3477  HN  ILE   134     -27.202 -20.902  22.272  1.00 10.00      B   
ATOM   3478  CA  ILE   134     -26.451 -22.806  22.835  1.00 10.00      B   
ATOM   3479  CB  ILE   134     -27.818 -23.183  23.443  1.00 10.00      B   
ATOM   3480  CG1 ILE   134     -28.133 -22.285  24.644  1.00 10.00      B   
ATOM   3481  CG2 ILE   134     -27.846 -24.650  23.853  1.00 10.00      B   
ATOM   3482  CD1 ILE   134     -27.145 -22.402  25.786  1.00 10.00      B   
ATOM   3483  C   ILE   134     -26.194 -23.642  21.587  1.00 10.00      B   
ATOM   3484  O   ILE   134     -25.475 -24.642  21.630  1.00 10.00      B   
ATOM   3485  N   ASN   135     -26.783 -23.225  20.479  1.00 10.00      B   
ATOM   3486  HN  ASN   135     -27.346 -22.423  20.509  1.00 10.00      B   
ATOM   3487  CA  ASN   135     -26.610 -23.923  19.215  1.00 10.00      B   
ATOM   3488  CB  ASN   135     -27.948 -24.472  18.713  1.00 10.00      B   
ATOM   3489  CG  ASN   135     -27.776 -25.540  17.650  1.00 10.00      B   
ATOM   3490  OD1 ASN   135     -26.809 -26.298  17.666  1.00 10.00      B   
ATOM   3491  ND2 ASN   135     -28.716 -25.614  16.721  1.00 10.00      B   
ATOM   3492 HD21 ASN   135     -29.466 -24.986  16.768  1.00 10.00      B   
ATOM   3493 HD22 ASN   135     -28.624 -26.298  16.025  1.00 10.00      B   
ATOM   3494  C   ASN   135     -26.019 -22.969  18.190  1.00 10.00      B   
ATOM   3495  O   ASN   135     -26.534 -21.867  17.995  1.00 10.00      B   
ATOM   3496  N   LEU   136     -24.940 -23.386  17.543  1.00 10.00      B   
ATOM   3497  HN  LEU   136     -24.583 -24.281  17.728  1.00 10.00      B   
ATOM   3498  CA  LEU   136     -24.277 -22.547  16.556  1.00 10.00      B   
ATOM   3499  CB  LEU   136     -22.770 -22.509  16.821  1.00 10.00      B   
ATOM   3500  CG  LEU   136     -21.959 -21.482  16.026  1.00 10.00      B   
ATOM   3501  CD1 LEU   136     -22.560 -20.091  16.163  1.00 10.00      B   
ATOM   3502  CD2 LEU   136     -20.511 -21.483  16.490  1.00 10.00      B   
ATOM   3503  C   LEU   136     -24.563 -23.014  15.133  1.00 10.00      B   
ATOM   3504  O   LEU   136     -24.189 -24.122  14.744  1.00 10.00      B   
ATOM   3505  N   ILE   137     -25.237 -22.165  14.369  1.00 10.00      B   
ATOM   3506  HN  ILE   137     -25.517 -21.299  14.748  1.00 10.00      B   
ATOM   3507  CA  ILE   137     -25.577 -22.472  12.987  1.00 10.00      B   
ATOM   3508  CB  ILE   137     -27.084 -22.258  12.711  1.00 10.00      B   
ATOM   3509  CG1 ILE   137     -27.939 -23.137  13.633  1.00 10.00      B   
ATOM   3510  CG2 ILE   137     -27.415 -22.533  11.249  1.00 10.00      B   
ATOM   3511  CD1 ILE   137     -27.766 -24.623  13.404  1.00 10.00      B   
ATOM   3512  C   ILE   137     -24.761 -21.602  12.036  1.00 10.00      B   
ATOM   3513  O   ILE   137     -25.020 -20.406  11.893  1.00 10.00      B   
ATOM   3514  N   SER   138     -23.769 -22.201  11.401  1.00 10.00      B   
ATOM   3515  HN  SER   138     -23.604 -23.156  11.564  1.00 10.00      B   
ATOM   3516  CA  SER   138     -22.915 -21.488  10.467  1.00 10.00      B   
ATOM   3517  CB  SER   138     -21.452 -21.886  10.689  1.00 10.00      B   
ATOM   3518  OG  SER   138     -20.621 -21.444   9.628  1.00 10.00      B   
ATOM   3519  HG  SER   138     -20.755 -22.013   8.860  1.00 10.00      B   
ATOM   3520  C   SER   138     -23.336 -21.781   9.029  1.00 10.00      B   
ATOM   3521  O   SER   138     -23.144 -22.893   8.531  1.00 10.00      B   
ATOM   3522  N   VAL   139     -23.925 -20.792   8.369  1.00 10.00      B   
ATOM   3523  HN  VAL   139     -24.061 -19.925   8.818  1.00 10.00      B   
ATOM   3524  CA  VAL   139     -24.365 -20.955   6.990  1.00 10.00      B   
ATOM   3525  CB  VAL   139     -25.635 -20.134   6.687  1.00 10.00      B   
ATOM   3526  CG1 VAL   139     -26.252 -20.569   5.364  1.00 10.00      B   
ATOM   3527  CG2 VAL   139     -26.643 -20.257   7.821  1.00 10.00      B   
ATOM   3528  C   VAL   139     -23.251 -20.540   6.032  1.00 10.00      B   
ATOM   3529  O   VAL   139     -23.210 -19.397   5.560  1.00 10.00      B   
ATOM   3530  N   GLY   140     -22.342 -21.471   5.766  1.00 10.00      B   
ATOM   3531  HN  GLY   140     -22.430 -22.358   6.175  1.00 10.00      B   
ATOM   3532  CA  GLY   140     -21.232 -21.197   4.878  1.00 10.00      B   
ATOM   3533  C   GLY   140     -20.278 -20.175   5.459  1.00 10.00      B   
ATOM   3534  O   GLY   140     -20.093 -19.096   4.890  1.00 10.00      B   
ATOM   3535  N   GLY   141     -19.678 -20.514   6.592  1.00 10.00      B   
ATOM   3536  HN  GLY   141     -19.851 -21.397   6.977  1.00 10.00      B   
ATOM   3537  CA  GLY   141     -18.758 -19.609   7.252  1.00 10.00      B   
ATOM   3538  C   GLY   141     -17.312 -20.038   7.120  1.00 10.00      B   
ATOM   3539  O   GLY   141     -16.981 -21.211   7.310  1.00 10.00      B   
ATOM   3540  N   GLN   142     -16.448 -19.080   6.816  1.00 10.00      B   
ATOM   3541  HN  GLN   142     -16.776 -18.160   6.719  1.00 10.00      B   
ATOM   3542  CA  GLN   142     -15.025 -19.342   6.654  1.00 10.00      B   
ATOM   3543  CB  GLN   142     -14.346 -18.200   5.893  1.00 10.00      B   
ATOM   3544  CG  GLN   142     -14.998 -17.874   4.558  1.00 10.00      B   
ATOM   3545  CD  GLN   142     -16.101 -16.837   4.677  1.00 10.00      B   
ATOM   3546  OE1 GLN   142     -16.014 -15.907   5.476  1.00 10.00      B   
ATOM   3547  NE2 GLN   142     -17.154 -17.001   3.892  1.00 10.00      B   
ATOM   3548 HE21 GLN   142     -17.163 -17.773   3.288  1.00 10.00      B   
ATOM   3549 HE22 GLN   142     -17.882 -16.344   3.946  1.00 10.00      B   
ATOM   3550  C   GLN   142     -14.377 -19.543   8.018  1.00 10.00      B   
ATOM   3551  O   GLN   142     -13.999 -18.587   8.698  1.00 10.00      B   
ATOM   3552  N   HIS   143     -14.248 -20.799   8.411  1.00 10.00      B   
ATOM   3553  HN  HIS   143     -14.539 -21.520   7.806  1.00 10.00      B   
ATOM   3554  CA  HIS   143     -13.686 -21.141   9.709  1.00 10.00      B   
ATOM   3555  CB  HIS   143     -14.253 -22.470  10.212  1.00 10.00      B   
ATOM   3556  CG  HIS   143     -15.749 -22.501  10.322  1.00 10.00      B   
ATOM   3557  ND1 HIS   143     -16.482 -21.514  10.947  1.00 10.00      B   
ATOM   3558  HD1 HIS   143     -16.116 -20.708  11.369  1.00 10.00      B   
ATOM   3559  CD2 HIS   143     -16.649 -23.413   9.884  1.00 10.00      B   
ATOM   3560  CE1 HIS   143     -17.765 -21.817  10.887  1.00 10.00      B   
ATOM   3561  NE2 HIS   143     -17.890 -22.963  10.248  1.00 10.00      B   
ATOM   3562  HE2 HIS   143     -18.743 -23.421  10.065  1.00 10.00      B   
ATOM   3563  C   HIS   143     -12.158 -21.176   9.704  1.00 10.00      B   
ATOM   3564  O   HIS   143     -11.529 -21.097  10.758  1.00 10.00      B   
ATOM   3565  N   GLN   144     -11.566 -21.295   8.526  1.00 10.00      B   
ATOM   3566  HN  GLN   144     -12.114 -21.360   7.714  1.00 10.00      B   
ATOM   3567  CA  GLN   144     -10.113 -21.336   8.412  1.00 10.00      B   
ATOM   3568  CB  GLN   144      -9.662 -22.585   7.656  1.00 10.00      B   
ATOM   3569  CG  GLN   144      -9.301 -23.763   8.549  1.00 10.00      B   
ATOM   3570  CD  GLN   144      -8.097 -23.493   9.433  1.00 10.00      B   
ATOM   3571  OE1 GLN   144      -7.227 -22.687   9.095  1.00 10.00      B   
ATOM   3572  NE2 GLN   144      -8.031 -24.176  10.566  1.00 10.00      B   
ATOM   3573 HE21 GLN   144      -8.753 -24.809  10.767  1.00 10.00      B   
ATOM   3574 HE22 GLN   144      -7.262 -24.024  11.154  1.00 10.00      B   
ATOM   3575  C   GLN   144      -9.578 -20.084   7.732  1.00 10.00      B   
ATOM   3576  O   GLN   144      -8.375 -19.955   7.502  1.00 10.00      B   
ATOM   3577  N   GLY   145     -10.478 -19.167   7.416  1.00 10.00      B   
ATOM   3578  HN  GLY   145     -11.419 -19.331   7.622  1.00 10.00      B   
ATOM   3579  CA  GLY   145     -10.086 -17.933   6.766  1.00 10.00      B   
ATOM   3580  C   GLY   145     -10.229 -18.007   5.260  1.00 10.00      B   
ATOM   3581  O   GLY   145     -10.796 -18.969   4.734  1.00 10.00      B   
ATOM   3582  N   VAL   146      -9.723 -16.993   4.569  1.00 10.00      B   
ATOM   3583  HN  VAL   146      -9.285 -16.259   5.050  1.00 10.00      B   
ATOM   3584  CA  VAL   146      -9.793 -16.940   3.114  1.00 10.00      B   
ATOM   3585  CB  VAL   146     -10.780 -15.859   2.617  1.00 10.00      B   
ATOM   3586  CG1 VAL   146     -12.208 -16.202   3.011  1.00 10.00      B   
ATOM   3587  CG2 VAL   146     -10.390 -14.482   3.137  1.00 10.00      B   
ATOM   3588  C   VAL   146      -8.421 -16.661   2.514  1.00 10.00      B   
ATOM   3589  O   VAL   146      -7.545 -16.098   3.178  1.00 10.00      B   
ATOM   3590  N   PHE   147      -8.242 -17.062   1.262  1.00 10.00      B   
ATOM   3591  HN  PHE   147      -8.972 -17.532   0.804  1.00 10.00      B   
ATOM   3592  CA  PHE   147      -6.983 -16.845   0.557  1.00 10.00      B   
ATOM   3593  CB  PHE   147      -6.264 -18.181   0.316  1.00 10.00      B   
ATOM   3594  CG  PHE   147      -4.862 -18.037  -0.214  1.00 10.00      B   
ATOM   3595  CD1 PHE   147      -3.947 -17.211   0.420  1.00 10.00      B   
ATOM   3596  CD2 PHE   147      -4.464 -18.723  -1.350  1.00 10.00      B   
ATOM   3597  CE1 PHE   147      -2.660 -17.072  -0.069  1.00 10.00      B   
ATOM   3598  CE2 PHE   147      -3.179 -18.590  -1.844  1.00 10.00      B   
ATOM   3599  CZ  PHE   147      -2.276 -17.763  -1.203  1.00 10.00      B   
ATOM   3600  C   PHE   147      -7.230 -16.111  -0.763  1.00 10.00      B   
ATOM   3601  O   PHE   147      -6.312 -15.886  -1.553  1.00 10.00      B   
ATOM   3602  N   GLY   148      -8.477 -15.731  -0.997  1.00 10.00      B   
ATOM   3603  HN  GLY   148      -9.176 -15.922  -0.336  1.00 10.00      B   
ATOM   3604  CA  GLY   148      -8.816 -15.031  -2.217  1.00 10.00      B   
ATOM   3605  C   GLY   148     -10.263 -14.599  -2.242  1.00 10.00      B   
ATOM   3606  O   GLY   148     -11.047 -14.989  -1.371  1.00 10.00      B   
ATOM   3607  N   LEU   149     -10.612 -13.793  -3.237  1.00 10.00      B   
ATOM   3608  HN  LEU   149      -9.932 -13.519  -3.889  1.00 10.00      B   
ATOM   3609  CA  LEU   149     -11.973 -13.298  -3.394  1.00 10.00      B   
ATOM   3610  CB  LEU   149     -12.181 -12.038  -2.554  1.00 10.00      B   
ATOM   3611  CG  LEU   149     -13.609 -11.497  -2.483  1.00 10.00      B   
ATOM   3612  CD1 LEU   149     -14.567 -12.570  -1.991  1.00 10.00      B   
ATOM   3613  CD2 LEU   149     -13.661 -10.280  -1.576  1.00 10.00      B   
ATOM   3614  C   LEU   149     -12.262 -13.008  -4.865  1.00 10.00      B   
ATOM   3615  O   LEU   149     -12.049 -11.895  -5.345  1.00 10.00      B   
ATOM   3616  N   PRO   150     -12.729 -14.020  -5.607  1.00 10.00      B   
ATOM   3617  CA  PRO   150     -13.036 -13.871  -7.031  1.00 10.00      B   
ATOM   3618  CB  PRO   150     -13.312 -15.306  -7.492  1.00 10.00      B   
ATOM   3619  CG  PRO   150     -13.717 -16.037  -6.258  1.00 10.00      B   
ATOM   3620  CD  PRO   150     -12.980 -15.389  -5.119  1.00 10.00      B   
ATOM   3621  C   PRO   150     -14.254 -12.978  -7.276  1.00 10.00      B   
ATOM   3622  O   PRO   150     -14.228 -12.087  -8.130  1.00 10.00      B   
ATOM   3623  N   ARG   151     -15.314 -13.205  -6.515  1.00 10.00      B   
ATOM   3624  HN  ARG   151     -15.272 -13.908  -5.828  1.00 10.00      B   
ATOM   3625  CA  ARG   151     -16.535 -12.429  -6.662  1.00 10.00      B   
ATOM   3626  CB  ARG   151     -17.478 -13.089  -7.674  1.00 10.00      B   
ATOM   3627  CG  ARG   151     -17.723 -14.569  -7.426  1.00 10.00      B   
ATOM   3628  CD  ARG   151     -18.723 -15.144  -8.416  1.00 10.00      B   
ATOM   3629  NE  ARG   151     -20.081 -14.651  -8.181  1.00 10.00      B   
ATOM   3630  HE  ARG   151     -20.223 -13.677  -8.232  1.00 10.00      B   
ATOM   3631  CZ  ARG   151     -21.124 -15.439  -7.918  1.00 10.00      B   
ATOM   3632  NH1 ARG   151     -20.968 -16.758  -7.861  1.00 10.00      B   
ATOM   3633 HH11 ARG   151     -21.786 -17.385  -7.647  1.00 10.00      B   
ATOM   3634 HH12 ARG   151     -20.031 -17.184  -8.028  1.00 10.00      B   
ATOM   3635  NH2 ARG   151     -22.321 -14.903  -7.707  1.00 10.00      B   
ATOM   3636 HH21 ARG   151     -23.141 -15.513  -7.499  1.00 10.00      B   
ATOM   3637 HH22 ARG   151     -22.448 -13.867  -7.746  1.00 10.00      B   
ATOM   3638  C   ARG   151     -17.237 -12.244  -5.323  1.00 10.00      B   
ATOM   3639  O   ARG   151     -17.083 -13.055  -4.412  1.00 10.00      B   
ATOM   3640  N   CYS   152     -17.989 -11.164  -5.209  1.00 10.00      B   
ATOM   3641  HN  CYS   152     -18.056 -10.546  -5.967  1.00 10.00      B   
ATOM   3642  CA  CYS   152     -18.725 -10.868  -3.993  1.00 10.00      B   
ATOM   3643  C   CYS   152     -20.208 -11.142  -4.207  1.00 10.00      B   
ATOM   3644  O   CYS   152     -20.728 -10.930  -5.305  1.00 10.00      B   
ATOM   3645  CB  CYS   152     -18.499  -9.410  -3.577  1.00 10.00      B   
ATOM   3646  SG  CYS   152     -16.923  -9.110  -2.703  1.00 10.00      B   
ATOM   3647  N   PRO   153     -20.900 -11.650  -3.179  1.00 10.00      B   
ATOM   3648  CA  PRO   153     -22.331 -11.958  -3.265  1.00 10.00      B   
ATOM   3649  CB  PRO   153     -22.619 -12.691  -1.952  1.00 10.00      B   
ATOM   3650  CG  PRO   153     -21.567 -12.212  -1.015  1.00 10.00      B   
ATOM   3651  CD  PRO   153     -20.345 -11.966  -1.852  1.00 10.00      B   
ATOM   3652  C   PRO   153     -23.188 -10.698  -3.369  1.00 10.00      B   
ATOM   3653  O   PRO   153     -23.050  -9.766  -2.571  1.00 10.00      B   
ATOM   3654  N   GLY   154     -24.068 -10.675  -4.356  1.00 10.00      B   
ATOM   3655  HN  GLY   154     -24.124 -11.441  -4.964  1.00 10.00      B   
ATOM   3656  CA  GLY   154     -24.936  -9.536  -4.555  1.00 10.00      B   
ATOM   3657  C   GLY   154     -24.530  -8.714  -5.759  1.00 10.00      B   
ATOM   3658  O   GLY   154     -23.891  -9.225  -6.681  1.00 10.00      B   
ATOM   3659  N   GLU   155     -24.889  -7.442  -5.748  1.00 10.00      B   
ATOM   3660  HN  GLU   155     -25.387  -7.091  -4.977  1.00 10.00      B   
ATOM   3661  CA  GLU   155     -24.561  -6.548  -6.849  1.00 10.00      B   
ATOM   3662  CB  GLU   155     -25.646  -5.488  -7.000  1.00 10.00      B   
ATOM   3663  CG  GLU   155     -27.051  -6.069  -7.052  1.00 10.00      B   
ATOM   3664  CD  GLU   155     -27.402  -6.644  -8.410  1.00 10.00      B   
ATOM   3665  OE1 GLU   155     -26.548  -7.315  -9.026  1.00 10.00      B   
ATOM   3666  OE2 GLU   155     -28.541  -6.425  -8.875  1.00 10.00      B   
ATOM   3667  C   GLU   155     -23.202  -5.900  -6.622  1.00 10.00      B   
ATOM   3668  O   GLU   155     -22.516  -5.523  -7.574  1.00 10.00      B   
ATOM   3669  N   SER   156     -22.830  -5.781  -5.350  1.00 10.00      B   
ATOM   3670  HN  SER   156     -23.441  -6.090  -4.650  1.00 10.00      B   
ATOM   3671  CA  SER   156     -21.552  -5.206  -4.952  1.00 10.00      B   
ATOM   3672  CB  SER   156     -21.363  -5.357  -3.442  1.00 10.00      B   
ATOM   3673  OG  SER   156     -22.316  -4.581  -2.738  1.00 10.00      B   
ATOM   3674  HG  SER   156     -22.006  -3.658  -2.712  1.00 10.00      B   
ATOM   3675  C   SER   156     -20.397  -5.876  -5.686  1.00 10.00      B   
ATOM   3676  O   SER   156     -20.123  -7.063  -5.497  1.00 10.00      B   
ATOM   3677  N   SER   157     -19.729  -5.113  -6.526  1.00 10.00      B   
ATOM   3678  HN  SER   157     -19.985  -4.172  -6.619  1.00 10.00      B   
ATOM   3679  CA  SER   157     -18.623  -5.632  -7.302  1.00 10.00      B   
ATOM   3680  CB  SER   157     -19.106  -6.004  -8.706  1.00 10.00      B   
ATOM   3681  OG  SER   157     -20.175  -5.161  -9.109  1.00 10.00      B   
ATOM   3682  HG  SER   157     -20.922  -5.273  -8.501  1.00 10.00      B   
ATOM   3683  C   SER   157     -17.482  -4.626  -7.379  1.00 10.00      B   
ATOM   3684  O   SER   157     -16.316  -5.002  -7.483  1.00 10.00      B   
ATOM   3685  N   HIS   158     -17.817  -3.348  -7.284  1.00 10.00      B   
ATOM   3686  HN  HIS   158     -18.755  -3.105  -7.136  1.00 10.00      B   
ATOM   3687  CA  HIS   158     -16.816  -2.297  -7.368  1.00 10.00      B   
ATOM   3688  CB  HIS   158     -17.426  -0.980  -7.827  1.00 10.00      B   
ATOM   3689  CG  HIS   158     -17.618  -0.912  -9.308  1.00 10.00      B   
ATOM   3690  ND1 HIS   158     -16.607  -0.562 -10.184  1.00 10.00      B   
ATOM   3691  HD1 HIS   158     -15.691  -0.302  -9.932  1.00 10.00      B   
ATOM   3692  CD2 HIS   158     -18.702  -1.185 -10.073  1.00 10.00      B   
ATOM   3693  CE1 HIS   158     -17.065  -0.629 -11.421  1.00 10.00      B   
ATOM   3694  NE2 HIS   158     -18.329  -1.004 -11.381  1.00 10.00      B   
ATOM   3695  HE2 HIS   158     -18.908  -1.143 -12.163  1.00 10.00      B   
ATOM   3696  C   HIS   158     -16.047  -2.144  -6.066  1.00 10.00      B   
ATOM   3697  O   HIS   158     -14.843  -1.870  -6.078  1.00 10.00      B   
ATOM   3698  N   ILE   159     -16.733  -2.330  -4.944  1.00 10.00      B   
ATOM   3699  HN  ILE   159     -17.706  -2.510  -4.989  1.00 10.00      B   
ATOM   3700  CA  ILE   159     -16.081  -2.247  -3.645  1.00 10.00      B   
ATOM   3701  CB  ILE   159     -17.100  -2.049  -2.496  1.00 10.00      B   
ATOM   3702  CG1 ILE   159     -16.419  -1.435  -1.267  1.00 10.00      B   
ATOM   3703  CG2 ILE   159     -17.778  -3.364  -2.128  1.00 10.00      B   
ATOM   3704  CD1 ILE   159     -17.384  -0.845  -0.259  1.00 10.00      B   
ATOM   3705  C   ILE   159     -15.281  -3.528  -3.422  1.00 10.00      B   
ATOM   3706  O   ILE   159     -14.318  -3.562  -2.658  1.00 10.00      B   
ATOM   3707  N   CYS   160     -15.682  -4.570  -4.144  1.00 10.00      B   
ATOM   3708  HN  CYS   160     -16.441  -4.453  -4.754  1.00 10.00      B   
ATOM   3709  CA  CYS   160     -15.043  -5.874  -4.066  1.00 10.00      B   
ATOM   3710  C   CYS   160     -13.740  -5.874  -4.861  1.00 10.00      B   
ATOM   3711  O   CYS   160     -12.830  -6.659  -4.594  1.00 10.00      B   
ATOM   3712  CB  CYS   160     -16.002  -6.937  -4.616  1.00 10.00      B   
ATOM   3713  SG  CYS   160     -15.597  -8.659  -4.175  1.00 10.00      B   
ATOM   3714  N   ASP   161     -13.649  -4.968  -5.828  1.00 10.00      B   
ATOM   3715  HN  ASP   161     -14.402  -4.358  -5.983  1.00 10.00      B   
ATOM   3716  CA  ASP   161     -12.461  -4.855  -6.672  1.00 10.00      B   
ATOM   3717  CB  ASP   161     -12.740  -3.902  -7.841  1.00 10.00      B   
ATOM   3718  CG  ASP   161     -11.741  -4.013  -8.981  1.00 10.00      B   
ATOM   3719  OD1 ASP   161     -11.157  -5.102  -9.175  1.00 10.00      B   
ATOM   3720  OD2 ASP   161     -11.550  -3.009  -9.703  1.00 10.00      B   
ATOM   3721  C   ASP   161     -11.266  -4.369  -5.856  1.00 10.00      B   
ATOM   3722  O   ASP   161     -10.119  -4.702  -6.146  1.00 10.00      B   
ATOM   3723  N   PHE   162     -11.544  -3.604  -4.810  1.00 10.00      B   
ATOM   3724  HN  PHE   162     -12.480  -3.389  -4.609  1.00 10.00      B   
ATOM   3725  CA  PHE   162     -10.489  -3.078  -3.949  1.00 10.00      B   
ATOM   3726  CB  PHE   162     -10.949  -1.780  -3.273  1.00 10.00      B   
ATOM   3727  CG  PHE   162      -9.851  -0.946  -2.661  1.00 10.00      B   
ATOM   3728  CD1 PHE   162      -8.917  -0.297  -3.453  1.00 10.00      B   
ATOM   3729  CD2 PHE   162      -9.768  -0.796  -1.289  1.00 10.00      B   
ATOM   3730  CE1 PHE   162      -7.922   0.484  -2.884  1.00 10.00      B   
ATOM   3731  CE2 PHE   162      -8.778  -0.021  -0.715  1.00 10.00      B   
ATOM   3732  CZ  PHE   162      -7.852   0.623  -1.508  1.00 10.00      B   
ATOM   3733  C   PHE   162     -10.063  -4.118  -2.909  1.00 10.00      B   
ATOM   3734  O   PHE   162      -9.178  -3.869  -2.099  1.00 10.00      B   
ATOM   3735  N   ILE   163     -10.689  -5.292  -2.949  1.00 10.00      B   
ATOM   3736  HN  ILE   163     -11.385  -5.441  -3.623  1.00 10.00      B   
ATOM   3737  CA  ILE   163     -10.366  -6.369  -2.013  1.00 10.00      B   
ATOM   3738  CB  ILE   163     -11.639  -6.948  -1.340  1.00 10.00      B   
ATOM   3739  CG1 ILE   163     -12.686  -5.857  -1.079  1.00 10.00      B   
ATOM   3740  CG2 ILE   163     -11.287  -7.664  -0.040  1.00 10.00      B   
ATOM   3741  CD1 ILE   163     -12.385  -4.981   0.119  1.00 10.00      B   
ATOM   3742  C   ILE   163      -9.647  -7.502  -2.752  1.00 10.00      B   
ATOM   3743  O   ILE   163      -9.526  -8.618  -2.247  1.00 10.00      B   
ATOM   3744  N   ARG   164      -9.162  -7.206  -3.952  1.00 10.00      B   
ATOM   3745  HN  ARG   164      -9.265  -6.297  -4.299  1.00 10.00      B   
ATOM   3746  CA  ARG   164      -8.479  -8.208  -4.757  1.00 10.00      B   
ATOM   3747  CB  ARG   164      -8.870  -8.096  -6.232  1.00 10.00      B   
ATOM   3748  CG  ARG   164     -10.280  -8.593  -6.518  1.00 10.00      B   
ATOM   3749  CD  ARG   164     -10.790  -8.116  -7.868  1.00 10.00      B   
ATOM   3750  NE  ARG   164     -10.019  -8.664  -8.982  1.00 10.00      B   
ATOM   3751  HE  ARG   164      -9.224  -8.155  -9.277  1.00 10.00      B   
ATOM   3752  CZ  ARG   164     -10.319  -9.790  -9.621  1.00 10.00      B   
ATOM   3753  NH1 ARG   164     -11.373 -10.511  -9.260  1.00 10.00      B   
ATOM   3754 HH11 ARG   164     -11.975 -10.200  -8.469  1.00 10.00      B   
ATOM   3755 HH12 ARG   164     -11.603 -11.392  -9.771  1.00 10.00      B   
ATOM   3756  NH2 ARG   164      -9.560 -10.188 -10.632  1.00 10.00      B   
ATOM   3757 HH21 ARG   164      -9.780 -11.069 -11.145  1.00 10.00      B   
ATOM   3758 HH22 ARG   164      -8.733  -9.609 -10.919  1.00 10.00      B   
ATOM   3759  C   ARG   164      -6.962  -8.200  -4.559  1.00 10.00      B   
ATOM   3760  O   ARG   164      -6.459  -8.774  -3.592  1.00 10.00      B   
ATOM   3761  N   LYS   165      -6.232  -7.529  -5.448  1.00 10.00      B   
ATOM   3762  HN  LYS   165      -6.677  -7.059  -6.183  1.00 10.00      B   
ATOM   3763  CA  LYS   165      -4.775  -7.491  -5.347  1.00 10.00      B   
ATOM   3764  CB  LYS   165      -4.077  -7.143  -6.672  1.00 10.00      B   
ATOM   3765  CG  LYS   165      -4.410  -5.772  -7.234  1.00 10.00      B   
ATOM   3766  CD  LYS   165      -5.521  -5.859  -8.264  1.00 10.00      B   
ATOM   3767  CE  LYS   165      -5.634  -4.579  -9.074  1.00 10.00      B   
ATOM   3768  NZ  LYS   165      -6.614  -4.717 -10.182  1.00 10.00      B   
ATOM   3769  HZ1 LYS   165      -6.550  -3.907 -10.826  1.00 10.00      B   
ATOM   3770  HZ2 LYS   165      -7.580  -4.763  -9.800  1.00 10.00      B   
ATOM   3771  HZ3 LYS   165      -6.429  -5.595 -10.723  1.00 10.00      B   
ATOM   3772  C   LYS   165      -4.269  -6.640  -4.182  1.00 10.00      B   
ATOM   3773  O   LYS   165      -3.073  -6.627  -3.903  1.00 10.00      B   
ATOM   3774  N   THR   166      -5.173  -5.944  -3.497  1.00 10.00      B   
ATOM   3775  HN  THR   166      -6.113  -5.972  -3.772  1.00 10.00      B   
ATOM   3776  CA  THR   166      -4.795  -5.130  -2.346  1.00 10.00      B   
ATOM   3777  CB  THR   166      -6.005  -4.335  -1.813  1.00 10.00      B   
ATOM   3778  OG1 THR   166      -6.700  -3.742  -2.920  1.00 10.00      B   
ATOM   3779  HG1 THR   166      -7.627  -3.609  -2.670  1.00 10.00      B   
ATOM   3780  CG2 THR   166      -5.582  -3.243  -0.828  1.00 10.00      B   
ATOM   3781  C   THR   166      -4.253  -6.049  -1.250  1.00 10.00      B   
ATOM   3782  O   THR   166      -3.198  -5.794  -0.668  1.00 10.00      B   
ATOM   3783  N   LEU   167      -4.962  -7.150  -1.011  1.00 10.00      B   
ATOM   3784  HN  LEU   167      -5.789  -7.307  -1.517  1.00 10.00      B   
ATOM   3785  CA  LEU   167      -4.548  -8.126  -0.012  1.00 10.00      B   
ATOM   3786  CB  LEU   167      -5.735  -8.985   0.434  1.00 10.00      B   
ATOM   3787  CG  LEU   167      -6.652  -8.373   1.495  1.00 10.00      B   
ATOM   3788  CD1 LEU   167      -7.920  -9.199   1.650  1.00 10.00      B   
ATOM   3789  CD2 LEU   167      -5.926  -8.250   2.826  1.00 10.00      B   
ATOM   3790  C   LEU   167      -3.441  -9.011  -0.572  1.00 10.00      B   
ATOM   3791  O   LEU   167      -2.763  -9.726   0.161  1.00 10.00      B   
ATOM   3792  N   ASN   168      -3.254  -8.945  -1.882  1.00 10.00      B   
ATOM   3793  HN  ASN   168      -3.820  -8.348  -2.415  1.00 10.00      B   
ATOM   3794  CA  ASN   168      -2.224  -9.734  -2.546  1.00 10.00      B   
ATOM   3795  CB  ASN   168      -2.657 -10.118  -3.966  1.00 10.00      B   
ATOM   3796  CG  ASN   168      -3.558 -11.339  -3.985  1.00 10.00      B   
ATOM   3797  OD1 ASN   168      -3.406 -12.247  -3.168  1.00 10.00      B   
ATOM   3798  ND2 ASN   168      -4.501 -11.375  -4.915  1.00 10.00      B   
ATOM   3799 HD21 ASN   168      -4.568 -10.624  -5.543  1.00 10.00      B   
ATOM   3800 HD22 ASN   168      -5.107 -12.149  -4.928  1.00 10.00      B   
ATOM   3801  C   ASN   168      -0.911  -8.964  -2.576  1.00 10.00      B   
ATOM   3802  O   ASN   168       0.124  -9.485  -2.996  1.00 10.00      B   
ATOM   3803  N   ALA   169      -0.970  -7.714  -2.136  1.00 10.00      B   
ATOM   3804  HN  ALA   169      -1.832  -7.355  -1.839  1.00 10.00      B   
ATOM   3805  CA  ALA   169       0.203  -6.856  -2.094  1.00 10.00      B   
ATOM   3806  CB  ALA   169      -0.025  -5.607  -2.932  1.00 10.00      B   
ATOM   3807  C   ALA   169       0.539  -6.483  -0.655  1.00 10.00      B   
ATOM   3808  O   ALA   169       1.706  -6.464  -0.264  1.00 10.00      B   
ATOM   3809  N   GLY   170      -0.491  -6.188   0.130  1.00 10.00      B   
ATOM   3810  HN  GLY   170      -1.403  -6.213  -0.236  1.00 10.00      B   
ATOM   3811  CA  GLY   170      -0.285  -5.822   1.515  1.00 10.00      B   
ATOM   3812  C   GLY   170      -1.299  -6.470   2.436  1.00 10.00      B   
ATOM   3813  O   GLY   170      -2.119  -5.784   3.044  1.00 10.00      B   
ATOM   3814  N   ALA   171      -1.247  -7.795   2.532  1.00 10.00      B   
ATOM   3815  HN  ALA   171      -0.572  -8.284   2.015  1.00 10.00      B   
ATOM   3816  CA  ALA   171      -2.164  -8.541   3.392  1.00 10.00      B   
ATOM   3817  CB  ALA   171      -2.080 -10.029   3.093  1.00 10.00      B   
ATOM   3818  C   ALA   171      -1.830  -8.296   4.853  1.00 10.00      B   
ATOM   3819  O   ALA   171      -2.714  -8.140   5.691  1.00 10.00      B   
ATOM   3820  N   TYR   172      -0.541  -8.255   5.144  1.00 10.00      B   
ATOM   3821  HN  TYR   172       0.113  -8.371   4.423  1.00 10.00      B   
ATOM   3822  CA  TYR   172      -0.068  -8.032   6.497  1.00 10.00      B   
ATOM   3823  CB  TYR   172       1.122  -8.944   6.797  1.00 10.00      B   
ATOM   3824  CG  TYR   172       0.801 -10.413   6.635  1.00 10.00      B   
ATOM   3825  CD1 TYR   172      -0.052 -11.053   7.523  1.00 10.00      B   
ATOM   3826  CD2 TYR   172       1.342 -11.156   5.594  1.00 10.00      B   
ATOM   3827  CE1 TYR   172      -0.353 -12.391   7.383  1.00 10.00      B   
ATOM   3828  CE2 TYR   172       1.044 -12.497   5.447  1.00 10.00      B   
ATOM   3829  CZ  TYR   172       0.195 -13.108   6.343  1.00 10.00      B   
ATOM   3830  OH  TYR   172      -0.102 -14.440   6.206  1.00 10.00      B   
ATOM   3831  HH  TYR   172       0.698 -14.962   6.329  1.00 10.00      B   
ATOM   3832  C   TYR   172       0.295  -6.567   6.688  1.00 10.00      B   
ATOM   3833  O   TYR   172       1.411  -6.230   7.087  1.00 10.00      B   
ATOM   3834  N   SER   173      -0.662  -5.704   6.384  1.00 10.00      B   
ATOM   3835  HN  SER   173      -1.527  -6.046   6.072  1.00 10.00      B   
ATOM   3836  CA  SER   173      -0.487  -4.269   6.500  1.00 10.00      B   
ATOM   3837  CB  SER   173      -1.520  -3.590   5.609  1.00 10.00      B   
ATOM   3838  OG  SER   173      -2.614  -4.467   5.377  1.00 10.00      B   
ATOM   3839  HG  SER   173      -2.525  -4.866   4.497  1.00 10.00      B   
ATOM   3840  C   SER   173      -0.650  -3.820   7.951  1.00 10.00      B   
ATOM   3841  O   SER   173      -0.977  -4.625   8.824  1.00 10.00      B   
ATOM   3842  N   LYS   174      -0.434  -2.539   8.210  1.00 10.00      B   
ATOM   3843  HN  LYS   174      -0.180  -1.933   7.481  1.00 10.00      B   
ATOM   3844  CA  LYS   174      -0.548  -2.020   9.563  1.00 10.00      B   
ATOM   3845  CB  LYS   174       0.814  -1.549  10.070  1.00 10.00      B   
ATOM   3846  CG  LYS   174       0.939  -1.523  11.586  1.00 10.00      B   
ATOM   3847  CD  LYS   174       0.628  -2.886  12.186  1.00 10.00      B   
ATOM   3848  CE  LYS   174       0.928  -2.921  13.675  1.00 10.00      B   
ATOM   3849  NZ  LYS   174       0.626  -4.249  14.270  1.00 10.00      B   
ATOM   3850  HZ1 LYS   174       1.190  -4.991  13.803  1.00 10.00      B   
ATOM   3851  HZ2 LYS   174      -0.380  -4.472  14.152  1.00 10.00      B   
ATOM   3852  HZ3 LYS   174       0.854  -4.247  15.286  1.00 10.00      B   
ATOM   3853  C   LYS   174      -1.609  -0.920   9.690  1.00 10.00      B   
ATOM   3854  O   LYS   174      -1.873  -0.425  10.787  1.00 10.00      B   
ATOM   3855  N   VAL   175      -2.202  -0.519   8.574  1.00 10.00      B   
ATOM   3856  HN  VAL   175      -1.917  -0.898   7.716  1.00 10.00      B   
ATOM   3857  CA  VAL   175      -3.255   0.497   8.599  1.00 10.00      B   
ATOM   3858  CB  VAL   175      -2.809   1.870   8.026  1.00 10.00      B   
ATOM   3859  CG1 VAL   175      -1.470   2.308   8.600  1.00 10.00      B   
ATOM   3860  CG2 VAL   175      -2.795   1.890   6.499  1.00 10.00      B   
ATOM   3861  C   VAL   175      -4.486  -0.001   7.851  1.00 10.00      B   
ATOM   3862  O   VAL   175      -5.477   0.715   7.702  1.00 10.00      B   
ATOM   3863  N   VAL   176      -4.412  -1.243   7.400  1.00 10.00      B   
ATOM   3864  HN  VAL   176      -3.606  -1.766   7.587  1.00 10.00      B   
ATOM   3865  CA  VAL   176      -5.493  -1.857   6.645  1.00 10.00      B   
ATOM   3866  CB  VAL   176      -4.952  -2.516   5.355  1.00 10.00      B   
ATOM   3867  CG1 VAL   176      -6.043  -3.281   4.620  1.00 10.00      B   
ATOM   3868  CG2 VAL   176      -4.313  -1.476   4.445  1.00 10.00      B   
ATOM   3869  C   VAL   176      -6.239  -2.903   7.474  1.00 10.00      B   
ATOM   3870  O   VAL   176      -7.457  -2.837   7.609  1.00 10.00      B   
ATOM   3871  N   GLN   177      -5.493  -3.847   8.044  1.00 10.00      B   
ATOM   3872  HN  GLN   177      -4.522  -3.813   7.927  1.00 10.00      B   
ATOM   3873  CA  GLN   177      -6.066  -4.940   8.837  1.00 10.00      B   
ATOM   3874  CB  GLN   177      -4.961  -5.767   9.496  1.00 10.00      B   
ATOM   3875  CG  GLN   177      -4.089  -6.535   8.519  1.00 10.00      B   
ATOM   3876  CD  GLN   177      -3.228  -7.576   9.207  1.00 10.00      B   
ATOM   3877  OE1 GLN   177      -2.809  -7.398  10.352  1.00 10.00      B   
ATOM   3878  NE2 GLN   177      -2.954  -8.667   8.509  1.00 10.00      B   
ATOM   3879 HE21 GLN   177      -3.312  -8.736   7.594  1.00 10.00      B   
ATOM   3880 HE22 GLN   177      -2.425  -9.371   8.937  1.00 10.00      B   
ATOM   3881  C   GLN   177      -7.078  -4.484   9.890  1.00 10.00      B   
ATOM   3882  O   GLN   177      -8.164  -5.050  10.003  1.00 10.00      B   
ATOM   3883  N   GLU   178      -6.729  -3.449  10.640  1.00 10.00      B   
ATOM   3884  HN  GLU   178      -5.859  -3.021  10.486  1.00 10.00      B   
ATOM   3885  CA  GLU   178      -7.597  -2.936  11.701  1.00 10.00      B   
ATOM   3886  CB  GLU   178      -6.797  -2.054  12.654  1.00 10.00      B   
ATOM   3887  CG  GLU   178      -6.103  -0.892  11.970  1.00 10.00      B   
ATOM   3888  CD  GLU   178      -4.913  -0.395  12.753  1.00 10.00      B   
ATOM   3889  OE1 GLU   178      -4.934   0.771  13.195  1.00 10.00      B   
ATOM   3890  OE2 GLU   178      -3.948  -1.170  12.932  1.00 10.00      B   
ATOM   3891  C   GLU   178      -8.812  -2.170  11.177  1.00 10.00      B   
ATOM   3892  O   GLU   178      -9.631  -1.688  11.963  1.00 10.00      B   
ATOM   3893  N   ARG   179      -8.929  -2.049   9.866  1.00 10.00      B   
ATOM   3894  HN  ARG   179      -8.252  -2.456   9.281  1.00 10.00      B   
ATOM   3895  CA  ARG   179     -10.049  -1.337   9.267  1.00 10.00      B   
ATOM   3896  CB  ARG   179      -9.640   0.077   8.853  1.00 10.00      B   
ATOM   3897  CG  ARG   179      -9.557   1.058  10.009  1.00 10.00      B   
ATOM   3898  CD  ARG   179      -9.125   2.433   9.537  1.00 10.00      B   
ATOM   3899  NE  ARG   179      -7.817   2.412   8.881  1.00 10.00      B   
ATOM   3900  HE  ARG   179      -7.505   1.546   8.530  1.00 10.00      B   
ATOM   3901  CZ  ARG   179      -7.041   3.482   8.737  1.00 10.00      B   
ATOM   3902  NH1 ARG   179      -7.444   4.661   9.188  1.00 10.00      B   
ATOM   3903 HH11 ARG   179      -8.378   4.756   9.668  1.00 10.00      B   
ATOM   3904 HH12 ARG   179      -6.843   5.501   9.076  1.00 10.00      B   
ATOM   3905  NH2 ARG   179      -5.864   3.374   8.128  1.00 10.00      B   
ATOM   3906 HH21 ARG   179      -5.546   2.442   7.769  1.00 10.00      B   
ATOM   3907 HH22 ARG   179      -5.253   4.207   8.012  1.00 10.00      B   
ATOM   3908  C   ARG   179     -10.602  -2.100   8.073  1.00 10.00      B   
ATOM   3909  O   ARG   179     -11.287  -1.528   7.225  1.00 10.00      B   
ATOM   3910  N   LEU   180     -10.297  -3.393   8.022  1.00 10.00      B   
ATOM   3911  HN  LEU   180      -9.754  -3.782   8.739  1.00 10.00      B   
ATOM   3912  CA  LEU   180     -10.757  -4.253   6.944  1.00 10.00      B   
ATOM   3913  CB  LEU   180      -9.674  -4.423   5.875  1.00 10.00      B   
ATOM   3914  CG  LEU   180     -10.094  -5.159   4.600  1.00 10.00      B   
ATOM   3915  CD1 LEU   180     -11.086  -4.329   3.803  1.00 10.00      B   
ATOM   3916  CD2 LEU   180      -8.882  -5.510   3.752  1.00 10.00      B   
ATOM   3917  C   LEU   180     -11.177  -5.612   7.497  1.00 10.00      B   
ATOM   3918  O   LEU   180     -10.357  -6.350   8.047  1.00 10.00      B   
ATOM   3919  N   VAL   181     -12.453  -5.931   7.334  1.00 10.00      B   
ATOM   3920  HN  VAL   181     -13.040  -5.295   6.865  1.00 10.00      B   
ATOM   3921  CA  VAL   181     -13.019  -7.186   7.817  1.00 10.00      B   
ATOM   3922  CB  VAL   181     -14.529  -7.258   7.489  1.00 10.00      B   
ATOM   3923  CG1 VAL   181     -15.130  -8.582   7.932  1.00 10.00      B   
ATOM   3924  CG2 VAL   181     -15.276  -6.094   8.117  1.00 10.00      B   
ATOM   3925  C   VAL   181     -12.325  -8.392   7.188  1.00 10.00      B   
ATOM   3926  O   VAL   181     -11.946  -9.341   7.878  1.00 10.00      B   
ATOM   3927  N   GLN   182     -12.141  -8.332   5.877  1.00 10.00      B   
ATOM   3928  HN  GLN   182     -12.437  -7.529   5.392  1.00 10.00      B   
ATOM   3929  CA  GLN   182     -11.523  -9.417   5.127  1.00 10.00      B   
ATOM   3930  CB  GLN   182     -11.624  -9.155   3.619  1.00 10.00      B   
ATOM   3931  CG  GLN   182     -13.040  -9.234   3.051  1.00 10.00      B   
ATOM   3932  CD  GLN   182     -13.952  -8.116   3.535  1.00 10.00      B   
ATOM   3933  OE1 GLN   182     -13.502  -7.008   3.830  1.00 10.00      B   
ATOM   3934  NE2 GLN   182     -15.240  -8.403   3.626  1.00 10.00      B   
ATOM   3935 HE21 GLN   182     -15.532  -9.308   3.378  1.00 10.00      B   
ATOM   3936 HE22 GLN   182     -15.853  -7.702   3.938  1.00 10.00      B   
ATOM   3937  C   GLN   182     -10.070  -9.660   5.535  1.00 10.00      B   
ATOM   3938  O   GLN   182      -9.548 -10.761   5.368  1.00 10.00      B   
ATOM   3939  N   ALA   183      -9.428  -8.641   6.091  1.00 10.00      B   
ATOM   3940  HN  ALA   183      -9.905  -7.798   6.242  1.00 10.00      B   
ATOM   3941  CA  ALA   183      -8.033  -8.757   6.502  1.00 10.00      B   
ATOM   3942  CB  ALA   183      -7.377  -7.387   6.567  1.00 10.00      B   
ATOM   3943  C   ALA   183      -7.893  -9.486   7.835  1.00 10.00      B   
ATOM   3944  O   ALA   183      -6.937 -10.237   8.047  1.00 10.00      B   
ATOM   3945  N   GLU   184      -8.860  -9.286   8.724  1.00 10.00      B   
ATOM   3946  HN  GLU   184      -9.616  -8.705   8.491  1.00 10.00      B   
ATOM   3947  CA  GLU   184      -8.825  -9.914  10.038  1.00 10.00      B   
ATOM   3948  CB  GLU   184      -9.824  -9.271  11.002  1.00 10.00      B   
ATOM   3949  CG  GLU   184      -9.390  -7.897  11.491  1.00 10.00      B   
ATOM   3950  CD  GLU   184     -10.099  -7.457  12.756  1.00 10.00      B   
ATOM   3951  OE1 GLU   184      -9.624  -7.798  13.861  1.00 10.00      B   
ATOM   3952  OE2 GLU   184     -11.117  -6.743  12.652  1.00 10.00      B   
ATOM   3953  C   GLU   184      -8.994 -11.431   9.969  1.00 10.00      B   
ATOM   3954  O   GLU   184      -8.641 -12.142  10.913  1.00 10.00      B   
ATOM   3955  N   TYR   185      -9.531 -11.930   8.857  1.00 10.00      B   
ATOM   3956  HN  TYR   185      -9.819 -11.322   8.144  1.00 10.00      B   
ATOM   3957  CA  TYR   185      -9.703 -13.370   8.690  1.00 10.00      B   
ATOM   3958  CB  TYR   185     -11.175 -13.818   8.698  1.00 10.00      B   
ATOM   3959  CG  TYR   185     -12.085 -13.193   7.656  1.00 10.00      B   
ATOM   3960  CD1 TYR   185     -11.854 -13.363   6.298  1.00 10.00      B   
ATOM   3961  CD2 TYR   185     -13.203 -12.463   8.041  1.00 10.00      B   
ATOM   3962  CE1 TYR   185     -12.707 -12.823   5.354  1.00 10.00      B   
ATOM   3963  CE2 TYR   185     -14.059 -11.914   7.102  1.00 10.00      B   
ATOM   3964  CZ  TYR   185     -13.807 -12.100   5.760  1.00 10.00      B   
ATOM   3965  OH  TYR   185     -14.662 -11.571   4.819  1.00 10.00      B   
ATOM   3966  HH  TYR   185     -15.317 -11.009   5.259  1.00 10.00      B   
ATOM   3967  C   TYR   185      -8.917 -13.926   7.500  1.00 10.00      B   
ATOM   3968  O   TYR   185      -9.186 -15.029   7.019  1.00 10.00      B   
ATOM   3969  N   TRP   186      -7.939 -13.156   7.036  1.00 10.00      B   
ATOM   3970  HN  TRP   186      -7.781 -12.284   7.451  1.00 10.00      B   
ATOM   3971  CA  TRP   186      -7.090 -13.578   5.924  1.00 10.00      B   
ATOM   3972  CB  TRP   186      -6.304 -12.382   5.365  1.00 10.00      B   
ATOM   3973  CG  TRP   186      -5.313 -12.746   4.297  1.00 10.00      B   
ATOM   3974  CD1 TRP   186      -3.996 -13.059   4.474  1.00 10.00      B   
ATOM   3975  CD2 TRP   186      -5.557 -12.831   2.888  1.00 10.00      B   
ATOM   3976  NE1 TRP   186      -3.411 -13.345   3.267  1.00 10.00      B   
ATOM   3977  HE1 TRP   186      -2.475 -13.603   3.136  1.00 10.00      B   
ATOM   3978  CE2 TRP   186      -4.345 -13.206   2.276  1.00 10.00      B   
ATOM   3979  CE3 TRP   186      -6.683 -12.630   2.085  1.00 10.00      B   
ATOM   3980  CZ2 TRP   186      -4.228 -13.382   0.899  1.00 10.00      B   
ATOM   3981  CZ3 TRP   186      -6.565 -12.804   0.719  1.00 10.00      B   
ATOM   3982  CH2 TRP   186      -5.346 -13.176   0.140  1.00 10.00      B   
ATOM   3983  C   TRP   186      -6.134 -14.664   6.408  1.00 10.00      B   
ATOM   3984  O   TRP   186      -5.588 -14.566   7.509  1.00 10.00      B   
ATOM   3985  N   HIS   187      -5.940 -15.699   5.603  1.00 10.00      B   
ATOM   3986  HN  HIS   187      -6.403 -15.732   4.734  1.00 10.00      B   
ATOM   3987  CA  HIS   187      -5.052 -16.787   5.981  1.00 10.00      B   
ATOM   3988  CB  HIS   187      -5.865 -17.979   6.509  1.00 10.00      B   
ATOM   3989  CG  HIS   187      -5.051 -19.056   7.170  1.00 10.00      B   
ATOM   3990  ND1 HIS   187      -5.615 -20.183   7.735  1.00 10.00      B   
ATOM   3991  HD1 HIS   187      -6.582 -20.385   7.776  1.00 10.00      B   
ATOM   3992  CD2 HIS   187      -3.713 -19.180   7.350  1.00 10.00      B   
ATOM   3993  CE1 HIS   187      -4.659 -20.946   8.233  1.00 10.00      B   
ATOM   3994  NE2 HIS   187      -3.499 -20.361   8.010  1.00 10.00      B   
ATOM   3995  HE2 HIS   187      -2.610 -20.717   8.283  1.00 10.00      B   
ATOM   3996  C   HIS   187      -4.172 -17.222   4.814  1.00 10.00      B   
ATOM   3997  O   HIS   187      -4.656 -17.786   3.836  1.00 10.00      B   
ATOM   3998  N   ASP   188      -2.881 -16.952   4.928  1.00 10.00      B   
ATOM   3999  HN  ASP   188      -2.561 -16.477   5.723  1.00 10.00      B   
ATOM   4000  CA  ASP   188      -1.917 -17.338   3.902  1.00 10.00      B   
ATOM   4001  CB  ASP   188      -0.877 -16.225   3.712  1.00 10.00      B   
ATOM   4002  CG  ASP   188       0.002 -16.412   2.489  1.00 10.00      B   
ATOM   4003  OD1 ASP   188       0.709 -17.436   2.409  1.00 10.00      B   
ATOM   4004  OD2 ASP   188       0.008 -15.518   1.611  1.00 10.00      B   
ATOM   4005  C   ASP   188      -1.239 -18.638   4.331  1.00 10.00      B   
ATOM   4006  O   ASP   188      -0.589 -18.685   5.375  1.00 10.00      B   
ATOM   4007  N   PRO   189      -1.407 -19.717   3.549  1.00 10.00      B   
ATOM   4008  CA  PRO   189      -0.829 -21.033   3.865  1.00 10.00      B   
ATOM   4009  CB  PRO   189      -1.577 -21.971   2.919  1.00 10.00      B   
ATOM   4010  CG  PRO   189      -1.926 -21.118   1.749  1.00 10.00      B   
ATOM   4011  CD  PRO   189      -2.183 -19.742   2.295  1.00 10.00      B   
ATOM   4012  C   PRO   189       0.677 -21.116   3.614  1.00 10.00      B   
ATOM   4013  O   PRO   189       1.322 -22.108   3.964  1.00 10.00      B   
ATOM   4014  N   ILE   190       1.229 -20.089   2.991  1.00 10.00      B   
ATOM   4015  HN  ILE   190       0.663 -19.328   2.725  1.00 10.00      B   
ATOM   4016  CA  ILE   190       2.653 -20.041   2.707  1.00 10.00      B   
ATOM   4017  CB  ILE   190       2.919 -19.409   1.323  1.00 10.00      B   
ATOM   4018  CG1 ILE   190       2.032 -20.070   0.262  1.00 10.00      B   
ATOM   4019  CG2 ILE   190       4.387 -19.537   0.943  1.00 10.00      B   
ATOM   4020  CD1 ILE   190       1.809 -19.218  -0.968  1.00 10.00      B   
ATOM   4021  C   ILE   190       3.336 -19.217   3.792  1.00 10.00      B   
ATOM   4022  O   ILE   190       4.388 -19.588   4.316  1.00 10.00      B   
ATOM   4023  N   LYS   191       2.710 -18.103   4.135  1.00 10.00      B   
ATOM   4024  HN  LYS   191       1.869 -17.866   3.672  1.00 10.00      B   
ATOM   4025  CA  LYS   191       3.218 -17.221   5.172  1.00 10.00      B   
ATOM   4026  CB  LYS   191       3.040 -15.754   4.768  1.00 10.00      B   
ATOM   4027  CG  LYS   191       4.031 -15.262   3.724  1.00 10.00      B   
ATOM   4028  CD  LYS   191       3.887 -13.764   3.497  1.00 10.00      B   
ATOM   4029  CE  LYS   191       2.907 -13.457   2.375  1.00 10.00      B   
ATOM   4030  NZ  LYS   191       3.554 -13.548   1.043  1.00 10.00      B   
ATOM   4031  HZ1 LYS   191       4.413 -12.947   1.023  1.00 10.00      B   
ATOM   4032  HZ2 LYS   191       2.902 -13.219   0.302  1.00 10.00      B   
ATOM   4033  HZ3 LYS   191       3.826 -14.529   0.840  1.00 10.00      B   
ATOM   4034  C   LYS   191       2.487 -17.497   6.481  1.00 10.00      B   
ATOM   4035  O   LYS   191       1.947 -16.584   7.109  1.00 10.00      B   
ATOM   4036  N   GLU   192       2.477 -18.769   6.875  1.00 10.00      B   
ATOM   4037  HN  GLU   192       2.932 -19.435   6.317  1.00 10.00      B   
ATOM   4038  CA  GLU   192       1.813 -19.215   8.098  1.00 10.00      B   
ATOM   4039  CB  GLU   192       1.962 -20.733   8.248  1.00 10.00      B   
ATOM   4040  CG  GLU   192       1.141 -21.340   9.375  1.00 10.00      B   
ATOM   4041  CD  GLU   192      -0.168 -21.932   8.896  1.00 10.00      B   
ATOM   4042  OE1 GLU   192      -0.184 -23.124   8.523  1.00 10.00      B   
ATOM   4043  OE2 GLU   192      -1.191 -21.215   8.901  1.00 10.00      B   
ATOM   4044  C   GLU   192       2.370 -18.512   9.336  1.00 10.00      B   
ATOM   4045  O   GLU   192       1.611 -18.007  10.169  1.00 10.00      B   
ATOM   4046  N   ASP   193       3.694 -18.464   9.444  1.00 10.00      B   
ATOM   4047  HN  ASP   193       4.247 -18.856   8.733  1.00 10.00      B   
ATOM   4048  CA  ASP   193       4.345 -17.828  10.587  1.00 10.00      B   
ATOM   4049  CB  ASP   193       5.865 -17.999  10.524  1.00 10.00      B   
ATOM   4050  CG  ASP   193       6.325 -19.380  10.934  1.00 10.00      B   
ATOM   4051  OD1 ASP   193       5.545 -20.113  11.577  1.00 10.00      B   
ATOM   4052  OD2 ASP   193       7.474 -19.745  10.609  1.00 10.00      B   
ATOM   4053  C   ASP   193       3.998 -16.352  10.642  1.00 10.00      B   
ATOM   4054  O   ASP   193       3.646 -15.819  11.697  1.00 10.00      B   
ATOM   4055  N   VAL   194       4.079 -15.703   9.487  1.00 10.00      B   
ATOM   4056  HN  VAL   194       4.351 -16.194   8.683  1.00 10.00      B   
ATOM   4057  CA  VAL   194       3.771 -14.285   9.380  1.00 10.00      B   
ATOM   4058  CB  VAL   194       4.036 -13.757   7.953  1.00 10.00      B   
ATOM   4059  CG1 VAL   194       3.939 -12.240   7.906  1.00 10.00      B   
ATOM   4060  CG2 VAL   194       5.395 -14.223   7.449  1.00 10.00      B   
ATOM   4061  C   VAL   194       2.309 -14.043   9.752  1.00 10.00      B   
ATOM   4062  O   VAL   194       1.973 -13.052  10.398  1.00 10.00      B   
ATOM   4063  N   TYR   195       1.450 -14.975   9.360  1.00 10.00      B   
ATOM   4064  HN  TYR   195       1.787 -15.751   8.858  1.00 10.00      B   
ATOM   4065  CA  TYR   195       0.025 -14.887   9.648  1.00 10.00      B   
ATOM   4066  CB  TYR   195      -0.736 -16.009   8.916  1.00 10.00      B   
ATOM   4067  CG  TYR   195      -1.922 -16.592   9.659  1.00 10.00      B   
ATOM   4068  CD1 TYR   195      -3.138 -15.921   9.712  1.00 10.00      B   
ATOM   4069  CD2 TYR   195      -1.825 -17.820  10.306  1.00 10.00      B   
ATOM   4070  CE1 TYR   195      -4.219 -16.454  10.390  1.00 10.00      B   
ATOM   4071  CE2 TYR   195      -2.901 -18.360  10.985  1.00 10.00      B   
ATOM   4072  CZ  TYR   195      -4.095 -17.673  11.024  1.00 10.00      B   
ATOM   4073  OH  TYR   195      -5.169 -18.207  11.702  1.00 10.00      B   
ATOM   4074  HH  TYR   195      -4.856 -18.671  12.484  1.00 10.00      B   
ATOM   4075  C   TYR   195      -0.234 -14.932  11.152  1.00 10.00      B   
ATOM   4076  O   TYR   195      -0.988 -14.119  11.683  1.00 10.00      B   
ATOM   4077  N   ARG   196       0.422 -15.863  11.832  1.00 10.00      B   
ATOM   4078  HN  ARG   196       1.039 -16.460  11.351  1.00 10.00      B   
ATOM   4079  CA  ARG   196       0.253 -16.034  13.269  1.00 10.00      B   
ATOM   4080  CB  ARG   196       1.013 -17.274  13.744  1.00 10.00      B   
ATOM   4081  CG  ARG   196       0.444 -18.581  13.222  1.00 10.00      B   
ATOM   4082  CD  ARG   196       1.389 -19.738  13.484  1.00 10.00      B   
ATOM   4083  NE  ARG   196       0.807 -21.011  13.079  1.00 10.00      B   
ATOM   4084  HE  ARG   196      -0.180 -21.046  12.973  1.00 10.00      B   
ATOM   4085  CZ  ARG   196       1.516 -22.113  12.845  1.00 10.00      B   
ATOM   4086  NH1 ARG   196       2.837 -22.100  12.978  1.00 10.00      B   
ATOM   4087 HH11 ARG   196       3.326 -21.226  13.263  1.00 10.00      B   
ATOM   4088 HH12 ARG   196       3.394 -22.967  12.798  1.00 10.00      B   
ATOM   4089  NH2 ARG   196       0.899 -23.225  12.478  1.00 10.00      B   
ATOM   4090 HH21 ARG   196       1.448 -24.095  12.292  1.00 10.00      B   
ATOM   4091 HH22 ARG   196      -0.137 -23.233  12.372  1.00 10.00      B   
ATOM   4092  C   ARG   196       0.698 -14.807  14.062  1.00 10.00      B   
ATOM   4093  O   ARG   196       0.047 -14.415  15.032  1.00 10.00      B   
ATOM   4094  N   ASN   197       1.793 -14.188  13.641  1.00 10.00      B   
ATOM   4095  HN  ASN   197       2.263 -14.524  12.843  1.00 10.00      B   
ATOM   4096  CA  ASN   197       2.322 -13.023  14.349  1.00 10.00      B   
ATOM   4097  CB  ASN   197       3.851 -12.992  14.284  1.00 10.00      B   
ATOM   4098  CG  ASN   197       4.485 -12.778  15.645  1.00 10.00      B   
ATOM   4099  OD1 ASN   197       3.962 -13.228  16.665  1.00 10.00      B   
ATOM   4100  ND2 ASN   197       5.619 -12.096  15.671  1.00 10.00      B   
ATOM   4101 HD21 ASN   197       5.982 -11.767  14.821  1.00 10.00      B   
ATOM   4102 HD22 ASN   197       6.054 -11.950  16.540  1.00 10.00      B   
ATOM   4103  C   ASN   197       1.746 -11.696  13.849  1.00 10.00      B   
ATOM   4104  O   ASN   197       2.121 -10.630  14.340  1.00 10.00      B   
ATOM   4105  N   HIS   198       0.842 -11.749  12.879  1.00 10.00      B   
ATOM   4106  HN  HIS   198       0.573 -12.619  12.515  1.00 10.00      B   
ATOM   4107  CA  HIS   198       0.250 -10.524  12.344  1.00 10.00      B   
ATOM   4108  CB  HIS   198       0.623 -10.311  10.876  1.00 10.00      B   
ATOM   4109  CG  HIS   198       1.994  -9.739  10.663  1.00 10.00      B   
ATOM   4110  ND1 HIS   198       2.218  -8.505  10.089  1.00 10.00      B   
ATOM   4111  HD1 HIS   198       1.525  -7.877   9.787  1.00 10.00      B   
ATOM   4112  CD2 HIS   198       3.220 -10.246  10.938  1.00 10.00      B   
ATOM   4113  CE1 HIS   198       3.518  -8.285  10.015  1.00 10.00      B   
ATOM   4114  NE2 HIS   198       4.145  -9.325  10.525  1.00 10.00      B   
ATOM   4115  HE2 HIS   198       5.121  -9.424  10.593  1.00 10.00      B   
ATOM   4116  C   HIS   198      -1.264 -10.467  12.527  1.00 10.00      B   
ATOM   4117  O   HIS   198      -1.821  -9.390  12.741  1.00 10.00      B   
ATOM   4118  N   SER   199      -1.924 -11.619  12.434  1.00 10.00      B   
ATOM   4119  HN  SER   199      -1.428 -12.445  12.245  1.00 10.00      B   
ATOM   4120  CA  SER   199      -3.372 -11.682  12.591  1.00 10.00      B   
ATOM   4121  CB  SER   199      -3.901 -13.086  12.291  1.00 10.00      B   
ATOM   4122  OG  SER   199      -5.321 -13.100  12.236  1.00 10.00      B   
ATOM   4123  HG  SER   199      -5.604 -12.921  11.328  1.00 10.00      B   
ATOM   4124  C   SER   199      -3.797 -11.238  13.986  1.00 10.00      B   
ATOM   4125  O   SER   199      -3.248 -11.685  14.998  1.00 10.00      B   
ATOM   4126  N   ILE   200      -4.779 -10.356  14.027  1.00 10.00      B   
ATOM   4127  HN  ILE   200      -5.166 -10.035  13.184  1.00 10.00      B   
ATOM   4128  CA  ILE   200      -5.287  -9.831  15.283  1.00 10.00      B   
ATOM   4129  CB  ILE   200      -5.335  -8.290  15.258  1.00 10.00      B   
ATOM   4130  CG1 ILE   200      -5.757  -7.795  13.867  1.00 10.00      B   
ATOM   4131  CG2 ILE   200      -3.986  -7.711  15.665  1.00 10.00      B   
ATOM   4132  CD1 ILE   200      -5.576  -6.309  13.650  1.00 10.00      B   
ATOM   4133  C   ILE   200      -6.672 -10.379  15.605  1.00 10.00      B   
ATOM   4134  O   ILE   200      -7.276 -10.005  16.611  1.00 10.00      B   
ATOM   4135  N   PHE   201      -7.170 -11.278  14.764  1.00 10.00      B   
ATOM   4136  HN  PHE   201      -6.640 -11.561  13.990  1.00 10.00      B   
ATOM   4137  CA  PHE   201      -8.490 -11.859  14.978  1.00 10.00      B   
ATOM   4138  CB  PHE   201      -9.533 -11.189  14.076  1.00 10.00      B   
ATOM   4139  CG  PHE   201     -10.931 -11.716  14.252  1.00 10.00      B   
ATOM   4140  CD1 PHE   201     -11.632 -11.486  15.424  1.00 10.00      B   
ATOM   4141  CD2 PHE   201     -11.543 -12.444  13.244  1.00 10.00      B   
ATOM   4142  CE1 PHE   201     -12.917 -11.970  15.587  1.00 10.00      B   
ATOM   4143  CE2 PHE   201     -12.828 -12.931  13.399  1.00 10.00      B   
ATOM   4144  CZ  PHE   201     -13.517 -12.694  14.574  1.00 10.00      B   
ATOM   4145  C   PHE   201      -8.493 -13.368  14.765  1.00 10.00      B   
ATOM   4146  O   PHE   201      -8.667 -14.130  15.713  1.00 10.00      B   
ATOM   4147  N   LEU   202      -8.290 -13.790  13.521  1.00 10.00      B   
ATOM   4148  HN  LEU   202      -8.147 -13.126  12.810  1.00 10.00      B   
ATOM   4149  CA  LEU   202      -8.292 -15.209  13.170  1.00 10.00      B   
ATOM   4150  CB  LEU   202      -7.996 -15.399  11.680  1.00 10.00      B   
ATOM   4151  CG  LEU   202      -8.270 -16.793  11.109  1.00 10.00      B   
ATOM   4152  CD1 LEU   202      -9.753 -17.129  11.188  1.00 10.00      B   
ATOM   4153  CD2 LEU   202      -7.774 -16.891   9.677  1.00 10.00      B   
ATOM   4154  C   LEU   202      -7.324 -16.028  14.022  1.00 10.00      B   
ATOM   4155  O   LEU   202      -7.705 -17.039  14.602  1.00 10.00      B   
ATOM   4156  N   ALA   203      -6.081 -15.572  14.117  1.00 10.00      B   
ATOM   4157  HN  ALA   203      -5.841 -14.742  13.651  1.00 10.00      B   
ATOM   4158  CA  ALA   203      -5.061 -16.279  14.892  1.00 10.00      B   
ATOM   4159  CB  ALA   203      -3.697 -15.635  14.691  1.00 10.00      B   
ATOM   4160  C   ALA   203      -5.402 -16.343  16.381  1.00 10.00      B   
ATOM   4161  O   ALA   203      -4.921 -17.222  17.100  1.00 10.00      B   
ATOM   4162  N   ASP   204      -6.241 -15.423  16.832  1.00 10.00      B   
ATOM   4163  HN  ASP   204      -6.619 -14.775  16.204  1.00 10.00      B   
ATOM   4164  CA  ASP   204      -6.634 -15.365  18.235  1.00 10.00      B   
ATOM   4165  CB  ASP   204      -7.028 -13.934  18.619  1.00 10.00      B   
ATOM   4166  CG  ASP   204      -7.397 -13.785  20.084  1.00 10.00      B   
ATOM   4167  OD1 ASP   204      -6.482 -13.804  20.939  1.00 10.00      B   
ATOM   4168  OD2 ASP   204      -8.598 -13.620  20.386  1.00 10.00      B   
ATOM   4169  C   ASP   204      -7.780 -16.327  18.531  1.00 10.00      B   
ATOM   4170  O   ASP   204      -7.682 -17.162  19.432  1.00 10.00      B   
ATOM   4171  N   ILE   205      -8.848 -16.235  17.745  1.00 10.00      B   
ATOM   4172  HN  ILE   205      -8.849 -15.576  17.016  1.00 10.00      B   
ATOM   4173  CA  ILE   205     -10.025 -17.082  17.941  1.00 10.00      B   
ATOM   4174  CB  ILE   205     -11.274 -16.518  17.234  1.00 10.00      B   
ATOM   4175  CG1 ILE   205     -11.055 -16.452  15.717  1.00 10.00      B   
ATOM   4176  CG2 ILE   205     -11.623 -15.145  17.793  1.00 10.00      B   
ATOM   4177  CD1 ILE   205     -12.324 -16.235  14.920  1.00 10.00      B   
ATOM   4178  C   ILE   205      -9.795 -18.527  17.500  1.00 10.00      B   
ATOM   4179  O   ILE   205     -10.589 -19.415  17.826  1.00 10.00      B   
ATOM   4180  N   ASN   206      -8.726 -18.757  16.747  1.00 10.00      B   
ATOM   4181  HN  ASN   206      -8.149 -18.006  16.490  1.00 10.00      B   
ATOM   4182  CA  ASN   206      -8.405 -20.100  16.270  1.00 10.00      B   
ATOM   4183  CB  ASN   206      -8.000 -20.092  14.790  1.00 10.00      B   
ATOM   4184  CG  ASN   206      -9.195 -20.107  13.856  1.00 10.00      B   
ATOM   4185  OD1 ASN   206     -10.248 -19.555  14.170  1.00 10.00      B   
ATOM   4186  ND2 ASN   206      -9.043 -20.743  12.701  1.00 10.00      B   
ATOM   4187 HD21 ASN   206      -8.178 -21.162  12.513  1.00 10.00      B   
ATOM   4188 HD22 ASN   206      -9.807 -20.770  12.084  1.00 10.00      B   
ATOM   4189  C   ASN   206      -7.315 -20.743  17.117  1.00 10.00      B   
ATOM   4190  O   ASN   206      -6.867 -21.848  16.821  1.00 10.00      B   
ATOM   4191  N   GLN   207      -6.899 -20.042  18.175  1.00 10.00      B   
ATOM   4192  HN  GLN   207      -7.303 -19.165  18.350  1.00 10.00      B   
ATOM   4193  CA  GLN   207      -5.864 -20.538  19.086  1.00 10.00      B   
ATOM   4194  CB  GLN   207      -6.354 -21.785  19.831  1.00 10.00      B   
ATOM   4195  CG  GLN   207      -7.668 -21.582  20.563  1.00 10.00      B   
ATOM   4196  CD  GLN   207      -7.475 -21.173  22.007  1.00 10.00      B   
ATOM   4197  OE1 GLN   207      -7.239 -20.004  22.308  1.00 10.00      B   
ATOM   4198  NE2 GLN   207      -7.590 -22.131  22.912  1.00 10.00      B   
ATOM   4199 HE21 GLN   207      -7.787 -23.045  22.599  1.00 10.00      B   
ATOM   4200 HE22 GLN   207      -7.494 -21.891  23.860  1.00 10.00      B   
ATOM   4201  C   GLN   207      -4.565 -20.833  18.340  1.00 10.00      B   
ATOM   4202  O   GLN   207      -3.923 -21.860  18.562  1.00 10.00      B   
ATOM   4203  N   GLU   208      -4.178 -19.919  17.460  1.00 10.00      B   
ATOM   4204  HN  GLU   208      -4.723 -19.110  17.337  1.00 10.00      B   
ATOM   4205  CA  GLU   208      -2.964 -20.082  16.674  1.00 10.00      B   
ATOM   4206  CB  GLU   208      -3.157 -19.511  15.270  1.00 10.00      B   
ATOM   4207  CG  GLU   208      -3.668 -20.522  14.262  1.00 10.00      B   
ATOM   4208  CD  GLU   208      -2.627 -21.563  13.920  1.00 10.00      B   
ATOM   4209  OE1 GLU   208      -1.858 -21.346  12.963  1.00 10.00      B   
ATOM   4210  OE2 GLU   208      -2.565 -22.599  14.610  1.00 10.00      B   
ATOM   4211  C   GLU   208      -1.771 -19.423  17.352  1.00 10.00      B   
ATOM   4212  O   GLU   208      -0.619 -19.749  17.060  1.00 10.00      B   
ATOM   4213  N   ARG   209      -2.050 -18.507  18.267  1.00 10.00      B   
ATOM   4214  HN  ARG   209      -2.988 -18.302  18.468  1.00 10.00      B   
ATOM   4215  CA  ARG   209      -0.993 -17.796  18.981  1.00 10.00      B   
ATOM   4216  CB  ARG   209      -0.901 -16.351  18.488  1.00 10.00      B   
ATOM   4217  CG  ARG   209       0.458 -15.704  18.700  1.00 10.00      B   
ATOM   4218  CD  ARG   209       0.471 -14.274  18.186  1.00 10.00      B   
ATOM   4219  NE  ARG   209      -0.560 -13.458  18.823  1.00 10.00      B   
ATOM   4220  HE  ARG   209      -0.579 -13.448  19.810  1.00 10.00      B   
ATOM   4221  CZ  ARG   209      -1.465 -12.742  18.158  1.00 10.00      B   
ATOM   4222  NH1 ARG   209      -1.473 -12.738  16.827  1.00 10.00      B   
ATOM   4223 HH11 ARG   209      -0.768 -13.298  16.294  1.00 10.00      B   
ATOM   4224 HH12 ARG   209      -2.186 -12.177  16.306  1.00 10.00      B   
ATOM   4225  NH2 ARG   209      -2.371 -12.042  18.826  1.00 10.00      B   
ATOM   4226 HH21 ARG   209      -3.081 -11.475  18.315  1.00 10.00      B   
ATOM   4227 HH22 ARG   209      -2.381 -12.057  19.872  1.00 10.00      B   
ATOM   4228  C   ARG   209      -1.220 -17.843  20.492  1.00 10.00      B   
ATOM   4229  O   ARG   209      -1.020 -16.853  21.203  1.00 10.00      B   
ATOM   4230  N   GLY   210      -1.636 -19.004  20.977  1.00 10.00      B   
ATOM   4231  HN  GLY   210      -1.775 -19.755  20.366  1.00 10.00      B   
ATOM   4232  CA  GLY   210      -1.886 -19.172  22.394  1.00 10.00      B   
ATOM   4233  C   GLY   210      -3.134 -19.987  22.648  1.00 10.00      B   
ATOM   4234  O   GLY   210      -4.185 -19.718  22.063  1.00 10.00      B   
ATOM   4235  N   ILE   211      -3.021 -20.988  23.506  1.00 10.00      B   
ATOM   4236  HN  ILE   211      -2.156 -21.150  23.943  1.00 10.00      B   
ATOM   4237  CA  ILE   211      -4.150 -21.844  23.827  1.00 10.00      B   
ATOM   4238  CB  ILE   211      -3.702 -23.288  24.135  1.00 10.00      B   
ATOM   4239  CG1 ILE   211      -2.650 -23.750  23.122  1.00 10.00      B   
ATOM   4240  CG2 ILE   211      -4.898 -24.232  24.129  1.00 10.00      B   
ATOM   4241  CD1 ILE   211      -1.932 -25.018  23.524  1.00 10.00      B   
ATOM   4242  C   ILE   211      -4.917 -21.289  25.021  1.00 10.00      B   
ATOM   4243  O   ILE   211      -4.689 -21.691  26.161  1.00 10.00      B   
ATOM   4244  N   ASN   212      -5.816 -20.352  24.756  1.00 10.00      B   
ATOM   4245  HN  ASN   212      -5.950 -20.064  23.824  1.00 10.00      B   
ATOM   4246  CA  ASN   212      -6.618 -19.751  25.809  1.00 10.00      B   
ATOM   4247  CB  ASN   212      -7.203 -18.415  25.344  1.00 10.00      B   
ATOM   4248  CG  ASN   212      -7.228 -17.372  26.445  1.00 10.00      B   
ATOM   4249  OD1 ASN   212      -7.402 -17.694  27.621  1.00 10.00      B   
ATOM   4250  ND2 ASN   212      -7.045 -16.115  26.074  1.00 10.00      B   
ATOM   4251 HD21 ASN   212      -6.903 -15.927  25.119  1.00 10.00      B   
ATOM   4252 HD22 ASN   212      -7.047 -15.420  26.769  1.00 10.00      B   
ATOM   4253  C   ASN   212      -7.730 -20.711  26.213  1.00 10.00      B   
ATOM   4254  O   ASN   212      -8.546 -21.113  25.382  1.00 10.00      B   
ATOM   4255  N   GLU   213      -7.745 -21.088  27.487  1.00 10.00      B   
ATOM   4256  HN  GLU   213      -7.061 -20.735  28.094  1.00 10.00      B   
ATOM   4257  CA  GLU   213      -8.739 -22.021  28.012  1.00 10.00      B   
ATOM   4258  CB  GLU   213      -8.511 -22.269  29.506  1.00 10.00      B   
ATOM   4259  CG  GLU   213      -9.414 -23.336  30.108  1.00 10.00      B   
ATOM   4260  CD  GLU   213      -9.075 -24.733  29.623  1.00 10.00      B   
ATOM   4261  OE1 GLU   213      -8.282 -25.423  30.302  1.00 10.00      B   
ATOM   4262  OE2 GLU   213      -9.602 -25.149  28.570  1.00 10.00      B   
ATOM   4263  C   GLU   213     -10.166 -21.537  27.770  1.00 10.00      B   
ATOM   4264  O   GLU   213     -11.058 -22.335  27.489  1.00 10.00      B   
ATOM   4265  N   SER   214     -10.371 -20.229  27.858  1.00 10.00      B   
ATOM   4266  HN  SER   214      -9.613 -19.637  28.057  1.00 10.00      B   
ATOM   4267  CA  SER   214     -11.691 -19.645  27.659  1.00 10.00      B   
ATOM   4268  CB  SER   214     -11.617 -18.122  27.796  1.00 10.00      B   
ATOM   4269  OG  SER   214     -10.441 -17.617  27.183  1.00 10.00      B   
ATOM   4270  HG  SER   214     -10.598 -16.709  26.890  1.00 10.00      B   
ATOM   4271  C   SER   214     -12.282 -20.023  26.302  1.00 10.00      B   
ATOM   4272  O   SER   214     -13.461 -20.350  26.201  1.00 10.00      B   
ATOM   4273  N   TYR   215     -11.446 -20.011  25.272  1.00 10.00      B   
ATOM   4274  HN  TYR   215     -10.502 -19.793  25.425  1.00 10.00      B   
ATOM   4275  CA  TYR   215     -11.890 -20.328  23.921  1.00 10.00      B   
ATOM   4276  CB  TYR   215     -10.824 -19.955  22.888  1.00 10.00      B   
ATOM   4277  CG  TYR   215     -10.671 -18.459  22.700  1.00 10.00      B   
ATOM   4278  CD1 TYR   215     -11.770 -17.618  22.786  1.00 10.00      B   
ATOM   4279  CD2 TYR   215      -9.433 -17.887  22.433  1.00 10.00      B   
ATOM   4280  CE1 TYR   215     -11.648 -16.254  22.613  1.00 10.00      B   
ATOM   4281  CE2 TYR   215      -9.299 -16.520  22.260  1.00 10.00      B   
ATOM   4282  CZ  TYR   215     -10.410 -15.709  22.350  1.00 10.00      B   
ATOM   4283  OH  TYR   215     -10.284 -14.348  22.179  1.00 10.00      B   
ATOM   4284  HH  TYR   215      -9.557 -14.168  21.547  1.00 10.00      B   
ATOM   4285  C   TYR   215     -12.326 -21.783  23.772  1.00 10.00      B   
ATOM   4286  O   TYR   215     -13.279 -22.077  23.054  1.00 10.00      B   
ATOM   4287  N   LYS   216     -11.643 -22.686  24.461  1.00 10.00      B   
ATOM   4288  HN  LYS   216     -10.898 -22.396  25.028  1.00 10.00      B   
ATOM   4289  CA  LYS   216     -11.976 -24.105  24.395  1.00 10.00      B   
ATOM   4290  CB  LYS   216     -10.743 -24.963  24.699  1.00 10.00      B   
ATOM   4291  CG  LYS   216     -11.009 -26.462  24.760  1.00 10.00      B   
ATOM   4292  CD  LYS   216      -9.711 -27.256  24.702  1.00 10.00      B   
ATOM   4293  CE  LYS   216      -9.814 -28.568  25.468  1.00 10.00      B   
ATOM   4294  NZ  LYS   216     -10.053 -29.740  24.580  1.00 10.00      B   
ATOM   4295  HZ1 LYS   216      -9.461 -29.678  23.723  1.00 10.00      B   
ATOM   4296  HZ2 LYS   216     -11.059 -29.784  24.296  1.00 10.00      B   
ATOM   4297  HZ3 LYS   216      -9.815 -30.616  25.083  1.00 10.00      B   
ATOM   4298  C   LYS   216     -13.127 -24.451  25.342  1.00 10.00      B   
ATOM   4299  O   LYS   216     -13.997 -25.261  25.009  1.00 10.00      B   
ATOM   4300  N   LYS   217     -13.139 -23.821  26.507  1.00 10.00      B   
ATOM   4301  HN  LYS   217     -12.424 -23.175  26.713  1.00 10.00      B   
ATOM   4302  CA  LYS   217     -14.174 -24.074  27.500  1.00 10.00      B   
ATOM   4303  CB  LYS   217     -13.739 -23.556  28.875  1.00 10.00      B   
ATOM   4304  CG  LYS   217     -14.686 -23.918  30.008  1.00 10.00      B   
ATOM   4305  CD  LYS   217     -14.049 -23.684  31.368  1.00 10.00      B   
ATOM   4306  CE  LYS   217     -12.985 -24.727  31.667  1.00 10.00      B   
ATOM   4307  NZ  LYS   217     -12.473 -24.623  33.060  1.00 10.00      B   
ATOM   4308  HZ1 LYS   217     -13.248 -24.774  33.741  1.00 10.00      B   
ATOM   4309  HZ2 LYS   217     -12.064 -23.682  33.222  1.00 10.00      B   
ATOM   4310  HZ3 LYS   217     -11.738 -25.339  33.225  1.00 10.00      B   
ATOM   4311  C   LYS   217     -15.521 -23.476  27.094  1.00 10.00      B   
ATOM   4312  O   LYS   217     -16.569 -24.081  27.327  1.00 10.00      B   
ATOM   4313  N   ASN   218     -15.494 -22.302  26.474  1.00 10.00      B   
ATOM   4314  HN  ASN   218     -14.628 -21.866  26.297  1.00 10.00      B   
ATOM   4315  CA  ASN   218     -16.727 -21.637  26.053  1.00 10.00      B   
ATOM   4316  CB  ASN   218     -16.538 -20.121  25.936  1.00 10.00      B   
ATOM   4317  CG  ASN   218     -16.307 -19.449  27.276  1.00 10.00      B   
ATOM   4318  OD1 ASN   218     -16.711 -19.961  28.319  1.00 10.00      B   
ATOM   4319  ND2 ASN   218     -15.655 -18.295  27.261  1.00 10.00      B   
ATOM   4320 HD21 ASN   218     -15.358 -17.938  26.389  1.00 10.00      B   
ATOM   4321 HD22 ASN   218     -15.499 -17.839  28.116  1.00 10.00      B   
ATOM   4322  C   ASN   218     -17.261 -22.210  24.745  1.00 10.00      B   
ATOM   4323  O   ASN   218     -18.367 -21.878  24.319  1.00 10.00      B   
ATOM   4324  N   LEU   219     -16.483 -23.082  24.115  1.00 10.00      B   
ATOM   4325  HN  LEU   219     -15.616 -23.320  24.506  1.00 10.00      B   
ATOM   4326  CA  LEU   219     -16.890 -23.699  22.856  1.00 10.00      B   
ATOM   4327  CB  LEU   219     -15.672 -23.983  21.969  1.00 10.00      B   
ATOM   4328  CG  LEU   219     -15.965 -24.283  20.494  1.00 10.00      B   
ATOM   4329  CD1 LEU   219     -16.818 -23.186  19.876  1.00 10.00      B   
ATOM   4330  CD2 LEU   219     -14.674 -24.461  19.712  1.00 10.00      B   
ATOM   4331  C   LEU   219     -17.695 -24.975  23.106  1.00 10.00      B   
ATOM   4332  O   LEU   219     -17.942 -25.762  22.193  1.00 10.00      B   
ATOM   4333  N   ALA   221     -18.110 -25.163  24.351  1.00 10.00      B   
ATOM   4334  HN  ALA   221     -17.888 -24.494  25.030  1.00 10.00      B   
ATOM   4335  CA  ALA   221     -18.896 -26.327  24.735  1.00 10.00      B   
ATOM   4336  CB  ALA   221     -18.624 -26.688  26.188  1.00 10.00      B   
ATOM   4337  C   ALA   221     -20.383 -26.057  24.514  1.00 10.00      B   
ATOM   4338  O   ALA   221     -21.134 -25.817  25.461  1.00 10.00      B   
ATOM   4339  N   LEU   222     -20.788 -26.083  23.252  1.00 10.00      B   
ATOM   4340  HN  LEU   222     -20.133 -26.284  22.549  1.00 10.00      B   
ATOM   4341  CA  LEU   222     -22.174 -25.834  22.874  1.00 10.00      B   
ATOM   4342  CB  LEU   222     -22.224 -25.007  21.583  1.00 10.00      B   
ATOM   4343  CG  LEU   222     -21.618 -23.600  21.652  1.00 10.00      B   
ATOM   4344  CD1 LEU   222     -21.275 -23.098  20.259  1.00 10.00      B   
ATOM   4345  CD2 LEU   222     -22.572 -22.637  22.341  1.00 10.00      B   
ATOM   4346  C   LEU   222     -22.925 -27.146  22.674  1.00 10.00      B   
ATOM   4347  O   LEU   222     -22.378 -28.228  22.908  1.00 10.00      B   
ATOM   4348  N   LYS   223     -24.180 -27.047  22.247  1.00 10.00      B   
ATOM   4349  HN  LYS   223     -24.563 -26.155  22.085  1.00 10.00      B   
ATOM   4350  CA  LYS   223     -25.002 -28.222  22.008  1.00 10.00      B   
ATOM   4351  CB  LYS   223     -26.474 -27.822  21.843  1.00 10.00      B   
ATOM   4352  CG  LYS   223     -27.413 -28.991  21.582  1.00 10.00      B   
ATOM   4353  CD  LYS   223     -28.834 -28.526  21.301  1.00 10.00      B   
ATOM   4354  CE  LYS   223     -29.723 -29.697  20.920  1.00 10.00      B   
ATOM   4355  NZ  LYS   223     -31.129 -29.282  20.672  1.00 10.00      B   
ATOM   4356  HZ1 LYS   223     -31.169 -28.591  19.898  1.00 10.00      B   
ATOM   4357  HZ2 LYS   223     -31.532 -28.850  21.525  1.00 10.00      B   
ATOM   4358  HZ3 LYS   223     -31.705 -30.109  20.411  1.00 10.00      B   
ATOM   4359  C   LYS   223     -24.512 -28.956  20.765  1.00 10.00      B   
ATOM   4360  O   LYS   223     -24.192 -30.144  20.817  1.00 10.00      B   
ATOM   4361  N   LYS   224     -24.446 -28.234  19.654  1.00 10.00      B   
ATOM   4362  HN  LYS   224     -24.700 -27.286  19.684  1.00 10.00      B   
ATOM   4363  CA  LYS   224     -23.995 -28.798  18.392  1.00 10.00      B   
ATOM   4364  CB  LYS   224     -25.130 -29.556  17.696  1.00 10.00      B   
ATOM   4365  CG  LYS   224     -25.063 -31.068  17.870  1.00 10.00      B   
ATOM   4366  CD  LYS   224     -26.379 -31.730  17.497  1.00 10.00      B   
ATOM   4367  CE  LYS   224     -26.225 -33.234  17.326  1.00 10.00      B   
ATOM   4368  NZ  LYS   224     -25.819 -33.916  18.584  1.00 10.00      B   
ATOM   4369  HZ1 LYS   224     -25.974 -34.940  18.497  1.00 10.00      B   
ATOM   4370  HZ2 LYS   224     -26.378 -33.560  19.386  1.00 10.00      B   
ATOM   4371  HZ3 LYS   224     -24.809 -33.747  18.778  1.00 10.00      B   
ATOM   4372  C   LYS   224     -23.452 -27.696  17.490  1.00 10.00      B   
ATOM   4373  O   LYS   224     -23.741 -26.514  17.700  1.00 10.00      B   
ATOM   4374  N   PHE   225     -22.669 -28.085  16.497  1.00 10.00      B   
ATOM   4375  HN  PHE   225     -22.479 -29.046  16.383  1.00 10.00      B   
ATOM   4376  CA  PHE   225     -22.079 -27.134  15.570  1.00 10.00      B   
ATOM   4377  CB  PHE   225     -20.577 -27.010  15.851  1.00 10.00      B   
ATOM   4378  CG  PHE   225     -19.897 -25.830  15.207  1.00 10.00      B   
ATOM   4379  CD1 PHE   225     -20.606 -24.926  14.429  1.00 10.00      B   
ATOM   4380  CD2 PHE   225     -18.539 -25.625  15.385  1.00 10.00      B   
ATOM   4381  CE1 PHE   225     -19.975 -23.847  13.839  1.00 10.00      B   
ATOM   4382  CE2 PHE   225     -17.901 -24.548  14.798  1.00 10.00      B   
ATOM   4383  CZ  PHE   225     -18.621 -23.657  14.025  1.00 10.00      B   
ATOM   4384  C   PHE   225     -22.318 -27.574  14.128  1.00 10.00      B   
ATOM   4385  O   PHE   225     -21.686 -28.514  13.637  1.00 10.00      B   
ATOM   4386  N   VAL   226     -23.242 -26.894  13.459  1.00 10.00      B   
ATOM   4387  HN  VAL   226     -23.711 -26.159  13.911  1.00 10.00      B   
ATOM   4388  CA  VAL   226     -23.576 -27.201  12.072  1.00 10.00      B   
ATOM   4389  CB  VAL   226     -25.099 -27.360  11.867  1.00 10.00      B   
ATOM   4390  CG1 VAL   226     -25.418 -27.660  10.410  1.00 10.00      B   
ATOM   4391  CG2 VAL   226     -25.651 -28.456  12.766  1.00 10.00      B   
ATOM   4392  C   VAL   226     -23.059 -26.109  11.137  1.00 10.00      B   
ATOM   4393  O   VAL   226     -22.782 -24.981  11.567  1.00 10.00      B   
ATOM   4394  N   VAL   228     -22.784 -25.871   7.504  1.00 10.00      B   
ATOM   4395  HN  VAL   228     -22.200 -25.081   7.555  1.00 10.00      B   
ATOM   4396  CA  VAL   228     -23.036 -26.477   6.201  1.00 10.00      B   
ATOM   4397  CB  VAL   228     -24.469 -26.167   5.702  1.00 10.00      B   
ATOM   4398  CG1 VAL   228     -24.718 -26.772   4.327  1.00 10.00      B   
ATOM   4399  CG2 VAL   228     -25.501 -26.675   6.695  1.00 10.00      B   
ATOM   4400  C   VAL   228     -22.024 -25.975   5.172  1.00 10.00      B   
ATOM   4401  O   VAL   228     -21.641 -24.803   5.195  1.00 10.00      B   
ATOM   4402  N   LYS   229     -21.577 -26.874   4.303  1.00 10.00      B   
ATOM   4403  HN  LYS   229     -21.897 -27.800   4.369  1.00 10.00      B   
ATOM   4404  CA  LYS   229     -20.628 -26.528   3.253  1.00 10.00      B   
ATOM   4405  CB  LYS   229     -19.408 -27.456   3.298  1.00 10.00      B   
ATOM   4406  CG  LYS   229     -18.148 -26.860   2.685  1.00 10.00      B   
ATOM   4407  CD  LYS   229     -17.242 -27.930   2.093  1.00 10.00      B   
ATOM   4408  CE  LYS   229     -17.715 -28.347   0.710  1.00 10.00      B   
ATOM   4409  NZ  LYS   229     -16.703 -29.171  -0.001  1.00 10.00      B   
ATOM   4410  HZ1 LYS   229     -17.114 -29.576  -0.865  1.00 10.00      B   
ATOM   4411  HZ2 LYS   229     -16.379 -29.948   0.607  1.00 10.00      B   
ATOM   4412  HZ3 LYS   229     -15.882 -28.588  -0.263  1.00 10.00      B   
ATOM   4413  C   LYS   229     -21.302 -26.641   1.891  1.00 10.00      B   
ATOM   4414  O   LYS   229     -22.091 -27.564   1.653  1.00 10.00      B   
ATOM   4415  N   PHE   230     -21.000 -25.707   1.008  1.00 10.00      B   
ATOM   4416  HN  PHE   230     -20.358 -24.991   1.262  1.00 10.00      B   
ATOM   4417  CA  PHE   230     -21.571 -25.709  -0.329  1.00 10.00      B   
ATOM   4418  CB  PHE   230     -21.798 -24.280  -0.827  1.00 10.00      B   
ATOM   4419  CG  PHE   230     -22.894 -23.563  -0.092  1.00 10.00      B   
ATOM   4420  CD1 PHE   230     -24.215 -23.716  -0.473  1.00 10.00      B   
ATOM   4421  CD2 PHE   230     -22.604 -22.743   0.985  1.00 10.00      B   
ATOM   4422  CE1 PHE   230     -25.227 -23.065   0.206  1.00 10.00      B   
ATOM   4423  CE2 PHE   230     -23.610 -22.087   1.668  1.00 10.00      B   
ATOM   4424  CZ  PHE   230     -24.924 -22.249   1.277  1.00 10.00      B   
ATOM   4425  C   PHE   230     -20.677 -26.489  -1.283  1.00 10.00      B   
ATOM   4426  O   PHE   230     -19.454 -26.352  -1.260  1.00 10.00      B   
ATOM   4427  N   LEU   231     -21.287 -27.320  -2.111  1.00 10.00      B   
ATOM   4428  HN  LEU   231     -22.268 -27.397  -2.077  1.00 10.00      B   
ATOM   4429  CA  LEU   231     -20.539 -28.137  -3.058  1.00 10.00      B   
ATOM   4430  CB  LEU   231     -21.287 -29.439  -3.361  1.00 10.00      B   
ATOM   4431  CG  LEU   231     -21.519 -30.378  -2.175  1.00 10.00      B   
ATOM   4432  CD1 LEU   231     -22.278 -31.617  -2.616  1.00 10.00      B   
ATOM   4433  CD2 LEU   231     -20.199 -30.761  -1.525  1.00 10.00      B   
ATOM   4434  C   LEU   231     -20.234 -27.396  -4.356  1.00 10.00      B   
ATOM   4435  O   LEU   231     -19.331 -27.784  -5.098  1.00 10.00      B   
ATOM   4436  N   ASN   232     -20.970 -26.327  -4.632  1.00 10.00      B   
ATOM   4437  HN  ASN   232     -21.656 -26.031  -3.996  1.00 10.00      B   
ATOM   4438  CA  ASN   232     -20.759 -25.577  -5.866  1.00 10.00      B   
ATOM   4439  CB  ASN   232     -21.927 -25.782  -6.840  1.00 10.00      B   
ATOM   4440  CG  ASN   232     -22.369 -27.227  -6.956  1.00 10.00      B   
ATOM   4441  OD1 ASN   232     -23.331 -27.645  -6.312  1.00 10.00      B   
ATOM   4442  ND2 ASN   232     -21.675 -27.999  -7.775  1.00 10.00      B   
ATOM   4443 HD21 ASN   232     -20.921 -27.601  -8.259  1.00 10.00      B   
ATOM   4444 HD22 ASN   232     -21.943 -28.938  -7.862  1.00 10.00      B   
ATOM   4445  C   ASN   232     -20.567 -24.090  -5.602  1.00 10.00      B   
ATOM   4446  O   ASN   232     -21.036 -23.253  -6.374  1.00 10.00      B   
ATOM   4447  N   ASP   233     -19.868 -23.754  -4.527  1.00 10.00      B   
ATOM   4448  HN  ASP   233     -19.496 -24.455  -3.952  1.00 10.00      B   
ATOM   4449  CA  ASP   233     -19.637 -22.352  -4.196  1.00 10.00      B   
ATOM   4450  CB  ASP   233     -19.292 -22.155  -2.719  1.00 10.00      B   
ATOM   4451  CG  ASP   233     -19.005 -20.698  -2.392  1.00 10.00      B   
ATOM   4452  OD1 ASP   233     -18.119 -20.418  -1.561  1.00 10.00      B   
ATOM   4453  OD2 ASP   233     -19.666 -19.817  -2.974  1.00 10.00      B   
ATOM   4454  C   ASP   233     -18.547 -21.746  -5.070  1.00 10.00      B   
ATOM   4455  O   ASP   233     -17.535 -22.388  -5.365  1.00 10.00      B   
ATOM   4456  N   SER   234     -18.764 -20.512  -5.486  1.00 10.00      B   
ATOM   4457  HN  SER   234     -19.600 -20.061  -5.215  1.00 10.00      B   
ATOM   4458  CA  SER   234     -17.805 -19.802  -6.312  1.00 10.00      B   
ATOM   4459  CB  SER   234     -18.364 -19.583  -7.719  1.00 10.00      B   
ATOM   4460  OG  SER   234     -19.764 -19.358  -7.688  1.00 10.00      B   
ATOM   4461  HG  SER   234     -20.106 -19.553  -6.801  1.00 10.00      B   
ATOM   4462  C   SER   234     -17.414 -18.474  -5.666  1.00 10.00      B   
ATOM   4463  O   SER   234     -16.764 -17.632  -6.288  1.00 10.00      B   
ATOM   4464  N   ILE   235     -17.822 -18.293  -4.414  1.00 10.00      B   
ATOM   4465  HN  ILE   235     -18.356 -18.998  -3.975  1.00 10.00      B   
ATOM   4466  CA  ILE   235     -17.516 -17.075  -3.674  1.00 10.00      B   
ATOM   4467  CB  ILE   235     -18.689 -16.676  -2.748  1.00 10.00      B   
ATOM   4468  CG1 ILE   235     -19.975 -16.453  -3.554  1.00 10.00      B   
ATOM   4469  CG2 ILE   235     -18.349 -15.439  -1.924  1.00 10.00      B   
ATOM   4470  CD1 ILE   235     -19.935 -15.244  -4.465  1.00 10.00      B   
ATOM   4471  C   ILE   235     -16.250 -17.250  -2.836  1.00 10.00      B   
ATOM   4472  O   ILE   235     -15.365 -16.392  -2.840  1.00 10.00      B   
ATOM   4473  N   VAL   236     -16.163 -18.366  -2.124  1.00 10.00      B   
ATOM   4474  HN  VAL   236     -16.892 -19.028  -2.169  1.00 10.00      B   
ATOM   4475  CA  VAL   236     -15.012 -18.636  -1.274  1.00 10.00      B   
ATOM   4476  CB  VAL   236     -15.448 -19.078   0.141  1.00 10.00      B   
ATOM   4477  CG1 VAL   236     -14.243 -19.291   1.047  1.00 10.00      B   
ATOM   4478  CG2 VAL   236     -16.389 -18.050   0.747  1.00 10.00      B   
ATOM   4479  C   VAL   236     -14.097 -19.692  -1.887  1.00 10.00      B   
ATOM   4480  O   VAL   236     -14.562 -20.695  -2.427  1.00 10.00      B   
ATOM   4481  N   ASP   237     -12.797 -19.446  -1.814  1.00 10.00      B   
ATOM   4482  HN  ASP   237     -12.494 -18.617  -1.393  1.00 10.00      B   
ATOM   4483  CA  ASP   237     -11.800 -20.372  -2.336  1.00 10.00      B   
ATOM   4484  CB  ASP   237     -11.361 -19.966  -3.747  1.00 10.00      B   
ATOM   4485  CG  ASP   237     -10.283 -20.873  -4.313  1.00 10.00      B   
ATOM   4486  OD1 ASP   237      -9.191 -20.367  -4.666  1.00 10.00      B   
ATOM   4487  OD2 ASP   237     -10.522 -22.095  -4.418  1.00 10.00      B   
ATOM   4488  C   ASP   237     -10.599 -20.401  -1.400  1.00 10.00      B   
ATOM   4489  O   ASP   237      -9.931 -19.382  -1.215  1.00 10.00      B   
ATOM   4490  N   PRO   238     -10.311 -21.556  -0.779  1.00 10.00      B   
ATOM   4491  CA  PRO   238     -11.085 -22.790  -0.964  1.00 10.00      B   
ATOM   4492  CB  PRO   238     -10.141 -23.865  -0.429  1.00 10.00      B   
ATOM   4493  CG  PRO   238      -9.353 -23.167   0.627  1.00 10.00      B   
ATOM   4494  CD  PRO   238      -9.195 -21.744   0.165  1.00 10.00      B   
ATOM   4495  C   PRO   238     -12.392 -22.796  -0.166  1.00 10.00      B   
ATOM   4496  O   PRO   238     -12.513 -22.129   0.866  1.00 10.00      B   
ATOM   4497  N   VAL   239     -13.357 -23.574  -0.649  1.00 10.00      B   
ATOM   4498  HN  VAL   239     -13.186 -24.089  -1.466  1.00 10.00      B   
ATOM   4499  CA  VAL   239     -14.664 -23.685  -0.007  1.00 10.00      B   
ATOM   4500  CB  VAL   239     -15.711 -24.288  -0.970  1.00 10.00      B   
ATOM   4501  CG1 VAL   239     -17.124 -23.957  -0.513  1.00 10.00      B   
ATOM   4502  CG2 VAL   239     -15.481 -23.816  -2.400  1.00 10.00      B   
ATOM   4503  C   VAL   239     -14.577 -24.559   1.245  1.00 10.00      B   
ATOM   4504  O   VAL   239     -15.451 -24.523   2.107  1.00 10.00      B   
ATOM   4505  N   ASP   240     -13.493 -25.324   1.351  1.00 10.00      B   
ATOM   4506  HN  ASP   240     -12.826 -25.297   0.633  1.00 10.00      B   
ATOM   4507  CA  ASP   240     -13.272 -26.220   2.488  1.00 10.00      B   
ATOM   4508  CB  ASP   240     -11.942 -26.966   2.332  1.00 10.00      B   
ATOM   4509  CG  ASP   240     -11.919 -27.918   1.150  1.00 10.00      B   
ATOM   4510  OD1 ASP   240     -11.956 -27.442  -0.007  1.00 10.00      B   
ATOM   4511  OD2 ASP   240     -11.850 -29.148   1.369  1.00 10.00      B   
ATOM   4512  C   ASP   240     -13.292 -25.474   3.823  1.00 10.00      B   
ATOM   4513  O   ASP   240     -13.477 -26.080   4.879  1.00 10.00      B   
ATOM   4514  N   SER   241     -13.118 -24.156   3.765  1.00 10.00      B   
ATOM   4515  HN  SER   241     -12.997 -23.737   2.889  1.00 10.00      B   
ATOM   4516  CA  SER   241     -13.107 -23.315   4.958  1.00 10.00      B   
ATOM   4517  CB  SER   241     -12.832 -21.855   4.577  1.00 10.00      B   
ATOM   4518  OG  SER   241     -12.317 -21.119   5.676  1.00 10.00      B   
ATOM   4519  HG  SER   241     -11.683 -20.462   5.352  1.00 10.00      B   
ATOM   4520  C   SER   241     -14.421 -23.422   5.735  1.00 10.00      B   
ATOM   4521  O   SER   241     -14.444 -23.252   6.959  1.00 10.00      B   
ATOM   4522  N   GLU   242     -15.505 -23.730   5.028  1.00 10.00      B   
ATOM   4523  HN  GLU   242     -15.420 -23.883   4.058  1.00 10.00      B   
ATOM   4524  CA  GLU   242     -16.819 -23.853   5.650  1.00 10.00      B   
ATOM   4525  CB  GLU   242     -17.920 -23.943   4.589  1.00 10.00      B   
ATOM   4526  CG  GLU   242     -17.899 -22.819   3.564  1.00 10.00      B   
ATOM   4527  CD  GLU   242     -19.057 -22.905   2.589  1.00 10.00      B   
ATOM   4528  OE1 GLU   242     -19.246 -23.974   1.976  1.00 10.00      B   
ATOM   4529  OE2 GLU   242     -19.785 -21.904   2.443  1.00 10.00      B   
ATOM   4530  C   GLU   242     -16.880 -25.060   6.584  1.00 10.00      B   
ATOM   4531  O   GLU   242     -17.718 -25.117   7.485  1.00 10.00      B   
ATOM   4532  N   TRP   243     -15.976 -26.011   6.376  1.00 10.00      B   
ATOM   4533  HN  TRP   243     -15.329 -25.901   5.645  1.00 10.00      B   
ATOM   4534  CA  TRP   243     -15.919 -27.215   7.196  1.00 10.00      B   
ATOM   4535  CB  TRP   243     -15.938 -28.466   6.317  1.00 10.00      B   
ATOM   4536  CG  TRP   243     -17.302 -29.058   6.141  1.00 10.00      B   
ATOM   4537  CD1 TRP   243     -18.474 -28.589   6.660  1.00 10.00      B   
ATOM   4538  CD2 TRP   243     -17.634 -30.235   5.399  1.00 10.00      B   
ATOM   4539  NE1 TRP   243     -19.515 -29.403   6.286  1.00 10.00      B   
ATOM   4540  HE1 TRP   243     -20.456 -29.272   6.535  1.00 10.00      B   
ATOM   4541  CE2 TRP   243     -19.025 -30.421   5.510  1.00 10.00      B   
ATOM   4542  CE3 TRP   243     -16.889 -31.150   4.650  1.00 10.00      B   
ATOM   4543  CZ2 TRP   243     -19.685 -31.485   4.902  1.00 10.00      B   
ATOM   4544  CZ3 TRP   243     -17.546 -32.204   4.046  1.00 10.00      B   
ATOM   4545  CH2 TRP   243     -18.930 -32.364   4.175  1.00 10.00      B   
ATOM   4546  C   TRP   243     -14.682 -27.218   8.090  1.00 10.00      B   
ATOM   4547  O   TRP   243     -14.267 -28.271   8.580  1.00 10.00      B   
ATOM   4548  N   PHE   244     -14.104 -26.031   8.291  1.00 10.00      B   
ATOM   4549  HN  PHE   244     -14.492 -25.242   7.858  1.00 10.00      B   
ATOM   4550  CA  PHE   244     -12.910 -25.860   9.127  1.00 10.00      B   
ATOM   4551  CB  PHE   244     -13.106 -26.460  10.525  1.00 10.00      B   
ATOM   4552  CG  PHE   244     -13.078 -25.457  11.641  1.00 10.00      B   
ATOM   4553  CD1 PHE   244     -11.914 -24.770  11.946  1.00 10.00      B   
ATOM   4554  CD2 PHE   244     -14.215 -25.210  12.394  1.00 10.00      B   
ATOM   4555  CE1 PHE   244     -11.882 -23.854  12.979  1.00 10.00      B   
ATOM   4556  CE2 PHE   244     -14.191 -24.293  13.427  1.00 10.00      B   
ATOM   4557  CZ  PHE   244     -13.023 -23.615  13.720  1.00 10.00      B   
ATOM   4558  C   PHE   244     -11.662 -26.437   8.462  1.00 10.00      B   
ATOM   4559  O   PHE   244     -10.679 -26.750   9.134  1.00 10.00      B   
ATOM   4560  N   GLY   245     -11.705 -26.568   7.143  1.00 10.00      B   
ATOM   4561  HN  GLY   245     -12.514 -26.303   6.657  1.00 10.00      B   
ATOM   4562  CA  GLY   245     -10.569 -27.091   6.411  1.00 10.00      B   
ATOM   4563  C   GLY   245      -9.874 -26.002   5.623  1.00 10.00      B   
ATOM   4564  O   GLY   245     -10.449 -24.937   5.394  1.00 10.00      B   
ATOM   4565  N   PHE   246      -8.646 -26.260   5.199  1.00 10.00      B   
ATOM   4566  HN  PHE   246      -8.246 -27.138   5.386  1.00 10.00      B   
ATOM   4567  CA  PHE   246      -7.881 -25.277   4.443  1.00 10.00      B   
ATOM   4568  CB  PHE   246      -7.304 -24.210   5.382  1.00 10.00      B   
ATOM   4569  CG  PHE   246      -7.141 -22.854   4.747  1.00 10.00      B   
ATOM   4570  CD1 PHE   246      -8.248 -22.136   4.325  1.00 10.00      B   
ATOM   4571  CD2 PHE   246      -5.884 -22.298   4.575  1.00 10.00      B   
ATOM   4572  CE1 PHE   246      -8.104 -20.892   3.744  1.00 10.00      B   
ATOM   4573  CE2 PHE   246      -5.734 -21.054   3.994  1.00 10.00      B   
ATOM   4574  CZ  PHE   246      -6.846 -20.351   3.578  1.00 10.00      B   
ATOM   4575  C   PHE   246      -6.763 -25.952   3.661  1.00 10.00      B   
ATOM   4576  O   PHE   246      -6.626 -27.174   3.693  1.00 10.00      B   
ATOM   4577  N   TYR   247      -5.984 -25.152   2.945  1.00 10.00      B   
ATOM   4578  HN  TYR   247      -6.156 -24.189   2.950  1.00 10.00      B   
ATOM   4579  CA  TYR   247      -4.874 -25.665   2.160  1.00 10.00      B   
ATOM   4580  CB  TYR   247      -4.323 -24.573   1.238  1.00 10.00      B   
ATOM   4581  CG  TYR   247      -5.172 -24.292   0.020  1.00 10.00      B   
ATOM   4582  CD1 TYR   247      -5.661 -25.327  -0.760  1.00 10.00      B   
ATOM   4583  CD2 TYR   247      -5.472 -22.989  -0.357  1.00 10.00      B   
ATOM   4584  CE1 TYR   247      -6.425 -25.079  -1.883  1.00 10.00      B   
ATOM   4585  CE2 TYR   247      -6.238 -22.730  -1.479  1.00 10.00      B   
ATOM   4586  CZ  TYR   247      -6.712 -23.781  -2.238  1.00 10.00      B   
ATOM   4587  OH  TYR   247      -7.469 -23.533  -3.357  1.00 10.00      B   
ATOM   4588  HH  TYR   247      -8.276 -24.061  -3.317  1.00 10.00      B   
ATOM   4589  C   TYR   247      -3.762 -26.159   3.075  1.00 10.00      B   
ATOM   4590  O   TYR   247      -3.546 -25.605   4.154  1.00 10.00      B   
ATOM   4591  N   ARG   248      -3.073 -27.208   2.649  1.00 10.00      B   
ATOM   4592  HN  ARG   248      -3.311 -27.620   1.790  1.00 10.00      B   
ATOM   4593  CA  ARG   248      -1.972 -27.764   3.424  1.00 10.00      B   
ATOM   4594  CB  ARG   248      -1.466 -29.060   2.780  1.00 10.00      B   
ATOM   4595  CG  ARG   248      -0.262 -29.681   3.470  1.00 10.00      B   
ATOM   4596  CD  ARG   248      -0.242 -31.196   3.318  1.00 10.00      B   
ATOM   4597  NE  ARG   248      -0.317 -31.630   1.920  1.00 10.00      B   
ATOM   4598  HE  ARG   248      -1.216 -31.836   1.559  1.00 10.00      B   
ATOM   4599  CZ  ARG   248       0.742 -31.780   1.121  1.00 10.00      B   
ATOM   4600  NH1 ARG   248       1.966 -31.535   1.571  1.00 10.00      B   
ATOM   4601 HH11 ARG   248       2.791 -31.655   0.941  1.00 10.00      B   
ATOM   4602 HH12 ARG   248       2.112 -31.219   2.552  1.00 10.00      B   
ATOM   4603  NH2 ARG   248       0.577 -32.184  -0.130  1.00 10.00      B   
ATOM   4604 HH21 ARG   248      -0.389 -32.392  -0.498  1.00 10.00      B   
ATOM   4605 HH22 ARG   248       1.401 -32.299  -0.758  1.00 10.00      B   
ATOM   4606  C   ARG   248      -0.848 -26.738   3.539  1.00 10.00      B   
ATOM   4607  O   ARG   248      -0.395 -26.193   2.529  1.00 10.00      B   
ATOM   4608  N   SER   249      -0.436 -26.463   4.772  1.00 10.00      B   
ATOM   4609  HN  SER   249      -0.865 -26.920   5.528  1.00 10.00      B   
ATOM   4610  CA  SER   249       0.621 -25.497   5.049  1.00 10.00      B   
ATOM   4611  CB  SER   249       0.987 -25.527   6.536  1.00 10.00      B   
ATOM   4612  OG  SER   249       1.570 -24.300   6.949  1.00 10.00      B   
ATOM   4613  HG  SER   249       0.910 -23.785   7.452  1.00 10.00      B   
ATOM   4614  C   SER   249       1.858 -25.752   4.194  1.00 10.00      B   
ATOM   4615  O   SER   249       2.394 -26.865   4.164  1.00 10.00      B   
ATOM   4616  N   GLY   250       2.301 -24.714   3.498  1.00 10.00      B   
ATOM   4617  HN  GLY   250       1.833 -23.850   3.573  1.00 10.00      B   
ATOM   4618  CA  GLY   250       3.464 -24.829   2.644  1.00 10.00      B   
ATOM   4619  C   GLY   250       3.110 -24.662   1.181  1.00 10.00      B   
ATOM   4620  O   GLY   250       3.988 -24.474   0.342  1.00 10.00      B   
ATOM   4621  N   GLN   251       1.819 -24.725   0.879  1.00 10.00      B   
ATOM   4622  HN  GLN   251       1.166 -24.863   1.600  1.00 10.00      B   
ATOM   4623  CA  GLN   251       1.340 -24.588  -0.492  1.00 10.00      B   
ATOM   4624  CB  GLN   251       1.465 -25.917  -1.235  1.00 10.00      B   
ATOM   4625  CG  GLN   251       0.906 -27.123  -0.495  1.00 10.00      B   
ATOM   4626  CD  GLN   251      -0.541 -27.394  -0.839  1.00 10.00      B   
ATOM   4627  OE1 GLN   251      -0.836 -28.030  -1.843  1.00 10.00      B   
ATOM   4628  NE2 GLN   251      -1.454 -26.918  -0.008  1.00 10.00      B   
ATOM   4629 HE21 GLN   251      -1.145 -26.415   0.783  1.00 10.00      B   
ATOM   4630 HE22 GLN   251      -2.399 -27.091  -0.206  1.00 10.00      B   
ATOM   4631  C   GLN   251      -0.101 -24.091  -0.517  1.00 10.00      B   
ATOM   4632  O   GLN   251      -0.709 -23.901   0.538  1.00 10.00      B   
ATOM   4633  N   ALA   252      -0.655 -23.898  -1.712  1.00 10.00      B   
ATOM   4634  HN  ALA   252      -0.128 -24.082  -2.531  1.00 10.00      B   
ATOM   4635  CA  ALA   252      -2.022 -23.411  -1.842  1.00 10.00      B   
ATOM   4636  CB  ALA   252      -2.014 -21.922  -2.150  1.00 10.00      B   
ATOM   4637  C   ALA   252      -2.799 -24.168  -2.918  1.00 10.00      B   
ATOM   4638  O   ALA   252      -3.703 -23.612  -3.549  1.00 10.00      B   
ATOM   4639  N   LYS   253      -2.459 -25.432  -3.125  1.00 10.00      B   
ATOM   4640  HN  LYS   253      -1.729 -25.825  -2.603  1.00 10.00      B   
ATOM   4641  CA  LYS   253      -3.139 -26.240  -4.129  1.00 10.00      B   
ATOM   4642  CB  LYS   253      -2.128 -26.849  -5.110  1.00 10.00      B   
ATOM   4643  CG  LYS   253      -2.749 -27.455  -6.362  1.00 10.00      B   
ATOM   4644  CD  LYS   253      -2.951 -28.957  -6.221  1.00 10.00      B   
ATOM   4645  CE  LYS   253      -3.645 -29.532  -7.445  1.00 10.00      B   
ATOM   4646  NZ  LYS   253      -3.876 -30.996  -7.330  1.00 10.00      B   
ATOM   4647  HZ1 LYS   253      -4.362 -31.349  -8.180  1.00 10.00      B   
ATOM   4648  HZ2 LYS   253      -4.466 -31.200  -6.502  1.00 10.00      B   
ATOM   4649  HZ3 LYS   253      -2.972 -31.498  -7.229  1.00 10.00      B   
ATOM   4650  C   LYS   253      -4.000 -27.332  -3.491  1.00 10.00      B   
ATOM   4651  O   LYS   253      -5.187 -27.454  -3.794  1.00 10.00      B   
ATOM   4652  N   GLU   254      -3.395 -28.123  -2.617  1.00 10.00      B   
ATOM   4653  HN  GLU   254      -2.444 -27.977  -2.417  1.00 10.00      B   
ATOM   4654  CA  GLU   254      -4.092 -29.211  -1.947  1.00 10.00      B   
ATOM   4655  CB  GLU   254      -3.098 -30.321  -1.604  1.00 10.00      B   
ATOM   4656  CG  GLU   254      -3.726 -31.578  -1.033  1.00 10.00      B   
ATOM   4657  CD  GLU   254      -2.704 -32.456  -0.349  1.00 10.00      B   
ATOM   4658  OE1 GLU   254      -1.796 -32.968  -1.037  1.00 10.00      B   
ATOM   4659  OE2 GLU   254      -2.791 -32.627   0.884  1.00 10.00      B   
ATOM   4660  C   GLU   254      -4.795 -28.729  -0.679  1.00 10.00      B   
ATOM   4661  O   GLU   254      -4.189 -28.067   0.172  1.00 10.00      B   
ATOM   4662  N   THR   255      -6.072 -29.069  -0.562  1.00 10.00      B   
ATOM   4663  HN  THR   255      -6.491 -29.585  -1.279  1.00 10.00      B   
ATOM   4664  CA  THR   255      -6.875 -28.694   0.591  1.00 10.00      B   
ATOM   4665  CB  THR   255      -8.236 -28.137   0.139  1.00 10.00      B   
ATOM   4666  OG1 THR   255      -8.203 -27.876  -1.271  1.00 10.00      B   
ATOM   4667  HG1 THR   255      -8.957 -28.305  -1.691  1.00 10.00      B   
ATOM   4668  CG2 THR   255      -8.554 -26.851   0.878  1.00 10.00      B   
ATOM   4669  C   THR   255      -7.116 -29.912   1.480  1.00 10.00      B   
ATOM   4670  O   THR   255      -7.562 -30.955   1.001  1.00 10.00      B   
ATOM   4671  N   ILE   256      -6.835 -29.777   2.767  1.00 10.00      B   
ATOM   4672  HN  ILE   256      -6.521 -28.907   3.105  1.00 10.00      B   
ATOM   4673  CA  ILE   256      -7.007 -30.879   3.704  1.00 10.00      B   
ATOM   4674  CB  ILE   256      -5.752 -31.084   4.584  1.00 10.00      B   
ATOM   4675  CG1 ILE   256      -5.383 -29.789   5.321  1.00 10.00      B   
ATOM   4676  CG2 ILE   256      -4.586 -31.580   3.738  1.00 10.00      B   
ATOM   4677  CD1 ILE   256      -4.283 -29.955   6.349  1.00 10.00      B   
ATOM   4678  C   ILE   256      -8.230 -30.672   4.593  1.00 10.00      B   
ATOM   4679  O   ILE   256      -8.640 -29.537   4.844  1.00 10.00      B   
ATOM   4680  N   PRO   257      -8.849 -31.772   5.055  1.00 10.00      B   
ATOM   4681  CA  PRO   257     -10.019 -31.710   5.934  1.00 10.00      B   
ATOM   4682  CB  PRO   257     -10.553 -33.143   5.905  1.00 10.00      B   
ATOM   4683  CG  PRO   257      -9.350 -33.979   5.643  1.00 10.00      B   
ATOM   4684  CD  PRO   257      -8.466 -33.163   4.741  1.00 10.00      B   
ATOM   4685  C   PRO   257      -9.625 -31.328   7.358  1.00 10.00      B   
ATOM   4686  O   PRO   257      -8.455 -31.438   7.737  1.00 10.00      B   
ATOM   4687  N   LEU   258     -10.607 -30.892   8.144  1.00 10.00      B   
ATOM   4688  HN  LEU   258     -11.515 -30.838   7.783  1.00 10.00      B   
ATOM   4689  CA  LEU   258     -10.371 -30.488   9.528  1.00 10.00      B   
ATOM   4690  CB  LEU   258     -11.687 -30.104  10.215  1.00 10.00      B   
ATOM   4691  CG  LEU   258     -11.629 -29.923  11.736  1.00 10.00      B   
ATOM   4692  CD1 LEU   258     -10.782 -28.718  12.116  1.00 10.00      B   
ATOM   4693  CD2 LEU   258     -13.027 -29.806  12.321  1.00 10.00      B   
ATOM   4694  C   LEU   258      -9.676 -31.588  10.319  1.00 10.00      B   
ATOM   4695  O   LEU   258      -8.737 -31.326  11.065  1.00 10.00      B   
ATOM   4696  N   GLN   259     -10.125 -32.820  10.128  1.00 10.00      B   
ATOM   4697  HN  GLN   259     -10.867 -32.961   9.502  1.00 10.00      B   
ATOM   4698  CA  GLN   259      -9.569 -33.971  10.829  1.00 10.00      B   
ATOM   4699  CB  GLN   259     -10.345 -35.243  10.473  1.00 10.00      B   
ATOM   4700  CG  GLN   259     -11.637 -35.441  11.254  1.00 10.00      B   
ATOM   4701  CD  GLN   259     -12.670 -34.360  10.993  1.00 10.00      B   
ATOM   4702  OE1 GLN   259     -12.716 -33.766   9.914  1.00 10.00      B   
ATOM   4703  NE2 GLN   259     -13.509 -34.097  11.983  1.00 10.00      B   
ATOM   4704 HE21 GLN   259     -13.418 -34.607  12.816  1.00 10.00      B   
ATOM   4705 HE22 GLN   259     -14.190 -33.409  11.844  1.00 10.00      B   
ATOM   4706  C   GLN   259      -8.076 -34.174  10.564  1.00 10.00      B   
ATOM   4707  O   GLN   259      -7.408 -34.893  11.305  1.00 10.00      B   
ATOM   4708  N   GLU   260      -7.550 -33.548   9.514  1.00 10.00      B   
ATOM   4709  HN  GLU   260      -8.122 -32.983   8.950  1.00 10.00      B   
ATOM   4710  CA  GLU   260      -6.138 -33.686   9.184  1.00 10.00      B   
ATOM   4711  CB  GLU   260      -5.956 -34.070   7.717  1.00 10.00      B   
ATOM   4712  CG  GLU   260      -6.088 -35.560   7.457  1.00 10.00      B   
ATOM   4713  CD  GLU   260      -5.771 -35.929   6.027  1.00 10.00      B   
ATOM   4714  OE1 GLU   260      -4.874 -35.298   5.429  1.00 10.00      B   
ATOM   4715  OE2 GLU   260      -6.413 -36.854   5.492  1.00 10.00      B   
ATOM   4716  C   GLU   260      -5.337 -32.430   9.516  1.00 10.00      B   
ATOM   4717  O   GLU   260      -4.127 -32.384   9.299  1.00 10.00      B   
ATOM   4718  N   THR   261      -6.004 -31.415  10.046  1.00 10.00      B   
ATOM   4719  HN  THR   261      -6.967 -31.502  10.210  1.00 10.00      B   
ATOM   4720  CA  THR   261      -5.322 -30.181  10.402  1.00 10.00      B   
ATOM   4721  CB  THR   261      -6.284 -28.975  10.479  1.00 10.00      B   
ATOM   4722  OG1 THR   261      -7.255 -29.177  11.519  1.00 10.00      B   
ATOM   4723  HG1 THR   261      -7.706 -30.021  11.383  1.00 10.00      B   
ATOM   4724  CG2 THR   261      -6.991 -28.767   9.148  1.00 10.00      B   
ATOM   4725  C   THR   261      -4.607 -30.340  11.738  1.00 10.00      B   
ATOM   4726  O   THR   261      -5.091 -31.044  12.627  1.00 10.00      B   
ATOM   4727  N   SER   262      -3.459 -29.689  11.872  1.00 10.00      B   
ATOM   4728  HN  SER   262      -3.113 -29.163  11.119  1.00 10.00      B   
ATOM   4729  CA  SER   262      -2.677 -29.745  13.096  1.00 10.00      B   
ATOM   4730  CB  SER   262      -1.390 -28.952  12.894  1.00 10.00      B   
ATOM   4731  OG  SER   262      -1.227 -28.627  11.520  1.00 10.00      B   
ATOM   4732  HG  SER   262      -0.472 -29.113  11.164  1.00 10.00      B   
ATOM   4733  C   SER   262      -3.470 -29.184  14.275  1.00 10.00      B   
ATOM   4734  O   SER   262      -3.272 -29.582  15.422  1.00 10.00      B   
ATOM   4735  N   LEU   263      -4.381 -28.265  13.979  1.00 10.00      B   
ATOM   4736  HN  LEU   263      -4.489 -27.983  13.044  1.00 10.00      B   
ATOM   4737  CA  LEU   263      -5.214 -27.654  15.002  1.00 10.00      B   
ATOM   4738  CB  LEU   263      -5.991 -26.478  14.404  1.00 10.00      B   
ATOM   4739  CG  LEU   263      -6.932 -25.725  15.346  1.00 10.00      B   
ATOM   4740  CD1 LEU   263      -6.151 -25.023  16.446  1.00 10.00      B   
ATOM   4741  CD2 LEU   263      -7.781 -24.733  14.567  1.00 10.00      B   
ATOM   4742  C   LEU   263      -6.180 -28.679  15.596  1.00 10.00      B   
ATOM   4743  O   LEU   263      -6.609 -28.554  16.744  1.00 10.00      B   
ATOM   4744  N   TYR   264      -6.512 -29.695  14.810  1.00 10.00      B   
ATOM   4745  HN  TYR   264      -6.121 -29.753  13.909  1.00 10.00      B   
ATOM   4746  CA  TYR   264      -7.429 -30.737  15.247  1.00 10.00      B   
ATOM   4747  CB  TYR   264      -8.151 -31.331  14.036  1.00 10.00      B   
ATOM   4748  CG  TYR   264      -9.221 -32.350  14.361  1.00 10.00      B   
ATOM   4749  CD1 TYR   264     -10.513 -31.953  14.680  1.00 10.00      B   
ATOM   4750  CD2 TYR   264      -8.941 -33.710  14.339  1.00 10.00      B   
ATOM   4751  CE1 TYR   264     -11.495 -32.883  14.967  1.00 10.00      B   
ATOM   4752  CE2 TYR   264      -9.914 -34.645  14.627  1.00 10.00      B   
ATOM   4753  CZ  TYR   264     -11.190 -34.227  14.940  1.00 10.00      B   
ATOM   4754  OH  TYR   264     -12.163 -35.161  15.220  1.00 10.00      B   
ATOM   4755  HH  TYR   264     -12.995 -34.706  15.460  1.00 10.00      B   
ATOM   4756  C   TYR   264      -6.683 -31.832  15.994  1.00 10.00      B   
ATOM   4757  O   TYR   264      -7.097 -32.248  17.075  1.00 10.00      B   
ATOM   4758  N   THR   265      -5.579 -32.283  15.416  1.00 10.00      B   
ATOM   4759  HN  THR   265      -5.292 -31.894  14.557  1.00 10.00      B   
ATOM   4760  CA  THR   265      -4.773 -33.338  16.014  1.00 10.00      B   
ATOM   4761  CB  THR   265      -3.611 -33.718  15.087  1.00 10.00      B   
ATOM   4762  OG1 THR   265      -3.169 -32.545  14.392  1.00 10.00      B   
ATOM   4763  HG1 THR   265      -2.430 -32.773  13.816  1.00 10.00      B   
ATOM   4764  CG2 THR   265      -4.061 -34.759  14.074  1.00 10.00      B   
ATOM   4765  C   THR   265      -4.231 -32.920  17.380  1.00 10.00      B   
ATOM   4766  O   THR   265      -4.238 -33.704  18.335  1.00 10.00      B   
ATOM   4767  N   GLN   266      -3.754 -31.685  17.465  1.00 10.00      B   
ATOM   4768  HN  GLN   266      -3.744 -31.119  16.660  1.00 10.00      B   
ATOM   4769  CA  GLN   266      -3.229 -31.152  18.716  1.00 10.00      B   
ATOM   4770  CB  GLN   266      -2.345 -29.935  18.446  1.00 10.00      B   
ATOM   4771  CG  GLN   266      -1.003 -30.278  17.823  1.00 10.00      B   
ATOM   4772  CD  GLN   266      -0.405 -29.123  17.047  1.00 10.00      B   
ATOM   4773  OE1 GLN   266      -0.644 -27.957  17.355  1.00 10.00      B   
ATOM   4774  NE2 GLN   266       0.366 -29.439  16.022  1.00 10.00      B   
ATOM   4775 HE21 GLN   266       0.503 -30.391  15.819  1.00 10.00      B   
ATOM   4776 HE22 GLN   266       0.779 -28.712  15.515  1.00 10.00      B   
ATOM   4777  C   GLN   266      -4.375 -30.772  19.643  1.00 10.00      B   
ATOM   4778  O   GLN   266      -4.272 -30.908  20.862  1.00 10.00      B   
ATOM   4779  N   ASP   267      -5.465 -30.307  19.037  1.00 10.00      B   
ATOM   4780  HN  ASP   267      -5.459 -30.237  18.060  1.00 10.00      B   
ATOM   4781  CA  ASP   267      -6.666 -29.892  19.762  1.00 10.00      B   
ATOM   4782  CB  ASP   267      -7.311 -31.040  20.543  1.00 10.00      B   
ATOM   4783  CG  ASP   267      -8.696 -30.677  21.045  1.00 10.00      B   
ATOM   4784  OD1 ASP   267      -9.579 -30.400  20.203  1.00 10.00      B   
ATOM   4785  OD2 ASP   267      -8.910 -30.671  22.279  1.00 10.00      B   
ATOM   4786  C   ASP   267      -6.420 -28.691  20.667  1.00 10.00      B   
ATOM   4787  O   ASP   267      -6.029 -28.831  21.827  1.00 10.00      B   
ATOM   4788  N   ARG   268      -6.638 -27.503  20.126  1.00 10.00      B   
ATOM   4789  HN  ARG   268      -6.931 -27.449  19.192  1.00 10.00      B   
ATOM   4790  CA  ARG   268      -6.450 -26.277  20.887  1.00 10.00      B   
ATOM   4791  CB  ARG   268      -5.451 -25.352  20.188  1.00 10.00      B   
ATOM   4792  CG  ARG   268      -4.050 -25.932  20.069  1.00 10.00      B   
ATOM   4793  CD  ARG   268      -3.078 -24.919  19.492  1.00 10.00      B   
ATOM   4794  NE  ARG   268      -2.272 -25.492  18.419  1.00 10.00      B   
ATOM   4795  HE  ARG   268      -1.765 -26.315  18.622  1.00 10.00      B   
ATOM   4796  CZ  ARG   268      -2.173 -24.960  17.201  1.00 10.00      B   
ATOM   4797  NH1 ARG   268      -2.823 -23.839  16.904  1.00 10.00      B   
ATOM   4798 HH11 ARG   268      -3.411 -23.365  17.625  1.00 10.00      B   
ATOM   4799 HH12 ARG   268      -2.745 -23.420  15.941  1.00 10.00      B   
ATOM   4800  NH2 ARG   268      -1.434 -25.557  16.279  1.00 10.00      B   
ATOM   4801 HH21 ARG   268      -1.354 -25.148  15.323  1.00 10.00      B   
ATOM   4802 HH22 ARG   268      -0.924 -26.443  16.510  1.00 10.00      B   
ATOM   4803  C   ARG   268      -7.781 -25.565  21.099  1.00 10.00      B   
ATOM   4804  O   ARG   268      -7.901 -24.689  21.954  1.00 10.00      B   
ATOM   4805  N   LEU   269      -8.779 -25.949  20.312  1.00 10.00      B   
ATOM   4806  HN  LEU   269      -8.621 -26.654  19.650  1.00 10.00      B   
ATOM   4807  CA  LEU   269     -10.106 -25.348  20.405  1.00 10.00      B   
ATOM   4808  CB  LEU   269     -10.588 -24.898  19.023  1.00 10.00      B   
ATOM   4809  CG  LEU   269     -10.264 -23.457  18.625  1.00 10.00      B   
ATOM   4810  CD1 LEU   269     -10.591 -23.223  17.158  1.00 10.00      B   
ATOM   4811  CD2 LEU   269     -11.026 -22.478  19.504  1.00 10.00      B   
ATOM   4812  C   LEU   269     -11.111 -26.323  21.004  1.00 10.00      B   
ATOM   4813  O   LEU   269     -12.200 -25.932  21.418  1.00 10.00      B   
ATOM   4814  N   GLY   270     -10.742 -27.594  21.051  1.00 10.00      B   
ATOM   4815  HN  GLY   270      -9.860 -27.852  20.715  1.00 10.00      B   
ATOM   4816  CA  GLY   270     -11.632 -28.601  21.588  1.00 10.00      B   
ATOM   4817  C   GLY   270     -12.525 -29.177  20.512  1.00 10.00      B   
ATOM   4818  O   GLY   270     -13.613 -29.679  20.791  1.00 10.00      B   
ATOM   4819  N   LEU   271     -12.064 -29.095  19.274  1.00 10.00      B   
ATOM   4820  HN  LEU   271     -11.191 -28.682  19.120  1.00 10.00      B   
ATOM   4821  CA  LEU   271     -12.818 -29.603  18.141  1.00 10.00      B   
ATOM   4822  CB  LEU   271     -12.459 -28.845  16.860  1.00 10.00      B   
ATOM   4823  CG  LEU   271     -12.892 -27.378  16.804  1.00 10.00      B   
ATOM   4824  CD1 LEU   271     -12.336 -26.704  15.561  1.00 10.00      B   
ATOM   4825  CD2 LEU   271     -14.408 -27.265  16.838  1.00 10.00      B   
ATOM   4826  C   LEU   271     -12.601 -31.099  17.956  1.00 10.00      B   
ATOM   4827  O   LEU   271     -13.385 -31.763  17.286  1.00 10.00      B   
ATOM   4828  N   LYS   272     -11.544 -31.637  18.563  1.00 10.00      B   
ATOM   4829  HN  LYS   272     -10.948 -31.067  19.104  1.00 10.00      B   
ATOM   4830  CA  LYS   272     -11.260 -33.062  18.450  1.00 10.00      B   
ATOM   4831  CB  LYS   272      -9.820 -33.363  18.870  1.00 10.00      B   
ATOM   4832  CG  LYS   272      -9.312 -34.724  18.422  1.00 10.00      B   
ATOM   4833  CD  LYS   272      -7.905 -34.978  18.929  1.00 10.00      B   
ATOM   4834  CE  LYS   272      -7.489 -36.420  18.701  1.00 10.00      B   
ATOM   4835  NZ  LYS   272      -6.776 -36.978  19.879  1.00 10.00      B   
ATOM   4836  HZ1 LYS   272      -5.893 -36.455  20.046  1.00 10.00      B   
ATOM   4837  HZ2 LYS   272      -6.548 -37.979  19.718  1.00 10.00      B   
ATOM   4838  HZ3 LYS   272      -7.376 -36.904  20.726  1.00 10.00      B   
ATOM   4839  C   LYS   272     -12.249 -33.848  19.304  1.00 10.00      B   
ATOM   4840  O   LYS   272     -12.374 -35.069  19.192  1.00 10.00      B   
ATOM   4841  N   GLU   273     -12.964 -33.119  20.153  1.00 10.00      B   
ATOM   4842  HN  GLU   273     -12.814 -32.150  20.185  1.00 10.00      B   
ATOM   4843  CA  GLU   273     -13.964 -33.704  21.035  1.00 10.00      B   
ATOM   4844  CB  GLU   273     -14.120 -32.840  22.293  1.00 10.00      B   
ATOM   4845  CG  GLU   273     -12.799 -32.501  22.972  1.00 10.00      B   
ATOM   4846  CD  GLU   273     -12.937 -31.505  24.106  1.00 10.00      B   
ATOM   4847  OE1 GLU   273     -12.576 -30.324  23.917  1.00 10.00      B   
ATOM   4848  OE2 GLU   273     -13.375 -31.904  25.207  1.00 10.00      B   
ATOM   4849  C   GLU   273     -15.299 -33.826  20.297  1.00 10.00      B   
ATOM   4850  O   GLU   273     -16.311 -34.239  20.866  1.00 10.00      B   
ATOM   4851  N   ASP   275     -15.279 -33.475  19.013  1.00 10.00      B   
ATOM   4852  HN  ASP   275     -14.434 -33.161  18.625  1.00 10.00      B   
ATOM   4853  CA  ASP   275     -16.467 -33.532  18.160  1.00 10.00      B   
ATOM   4854  CB  ASP   275     -16.173 -32.929  16.780  1.00 10.00      B   
ATOM   4855  CG  ASP   275     -15.772 -33.963  15.739  1.00 10.00      B   
ATOM   4856  OD1 ASP   275     -16.635 -34.359  14.925  1.00 10.00      B   
ATOM   4857  OD2 ASP   275     -14.596 -34.392  15.737  1.00 10.00      B   
ATOM   4858  C   ASP   275     -16.965 -34.963  18.000  1.00 10.00      B   
ATOM   4859  O   ASP   275     -18.134 -35.192  17.680  1.00 10.00      B   
ATOM   4860  N   ASN   276     -16.070 -35.917  18.240  1.00 10.00      B   
ATOM   4861  HN  ASN   276     -15.157 -35.653  18.485  1.00 10.00      B   
ATOM   4862  CA  ASN   276     -16.386 -37.337  18.131  1.00 10.00      B   
ATOM   4863  CB  ASN   276     -15.138 -38.175  18.439  1.00 10.00      B   
ATOM   4864  CG  ASN   276     -15.266 -39.628  18.019  1.00 10.00      B   
ATOM   4865  OD1 ASN   276     -15.699 -40.475  18.795  1.00 10.00      B   
ATOM   4866  ND2 ASN   276     -14.881 -39.931  16.788  1.00 10.00      B   
ATOM   4867 HD21 ASN   276     -14.539 -39.211  16.217  1.00 10.00      B   
ATOM   4868 HD22 ASN   276     -14.942 -40.868  16.500  1.00 10.00      B   
ATOM   4869  C   ASN   276     -17.537 -37.718  19.062  1.00 10.00      B   
ATOM   4870  O   ASN   276     -18.173 -38.753  18.888  1.00 10.00      B   
ATOM   4871  N   ALA   277     -17.812 -36.861  20.041  1.00 10.00      B   
ATOM   4872  HN  ALA   277     -17.266 -36.049  20.132  1.00 10.00      B   
ATOM   4873  CA  ALA   277     -18.897 -37.094  20.985  1.00 10.00      B   
ATOM   4874  CB  ALA   277     -18.728 -36.214  22.213  1.00 10.00      B   
ATOM   4875  C   ALA   277     -20.258 -36.845  20.333  1.00 10.00      B   
ATOM   4876  O   ALA   277     -21.297 -37.199  20.891  1.00 10.00      B   
ATOM   4877  N   GLY   278     -20.246 -36.231  19.155  1.00 10.00      B   
ATOM   4878  HN  GLY   278     -19.389 -35.970  18.758  1.00 10.00      B   
ATOM   4879  CA  GLY   278     -21.482 -35.953  18.450  1.00 10.00      B   
ATOM   4880  C   GLY   278     -21.875 -34.491  18.518  1.00 10.00      B   
ATOM   4881  O   GLY   278     -23.054 -34.163  18.643  1.00 10.00      B   
ATOM   4882  N   GLN   279     -20.891 -33.607  18.433  1.00 10.00      B   
ATOM   4883  HN  GLN   279     -19.971 -33.924  18.331  1.00 10.00      B   
ATOM   4884  CA  GLN   279     -21.158 -32.175  18.486  1.00 10.00      B   
ATOM   4885  CB  GLN   279     -20.230 -31.468  19.479  1.00 10.00      B   
ATOM   4886  CG  GLN   279     -20.631 -31.660  20.935  1.00 10.00      B   
ATOM   4887  CD  GLN   279     -19.588 -31.142  21.904  1.00 10.00      B   
ATOM   4888  OE1 GLN   279     -18.682 -31.875  22.308  1.00 10.00      B   
ATOM   4889  NE2 GLN   279     -19.703 -29.879  22.284  1.00 10.00      B   
ATOM   4890 HE21 GLN   279     -20.448 -29.347  21.926  1.00 10.00      B   
ATOM   4891 HE22 GLN   279     -19.033 -29.522  22.906  1.00 10.00      B   
ATOM   4892  C   GLN   279     -21.082 -31.535  17.101  1.00 10.00      B   
ATOM   4893  O   GLN   279     -21.939 -30.733  16.730  1.00 10.00      B   
ATOM   4894  N   LEU   280     -20.068 -31.899  16.330  1.00 10.00      B   
ATOM   4895  HN  LEU   280     -19.420 -32.553  16.662  1.00 10.00      B   
ATOM   4896  CA  LEU   280     -19.908 -31.353  14.989  1.00 10.00      B   
ATOM   4897  CB  LEU   280     -18.438 -31.373  14.558  1.00 10.00      B   
ATOM   4898  CG  LEU   280     -17.653 -30.073  14.750  1.00 10.00      B   
ATOM   4899  CD1 LEU   280     -16.178 -30.289  14.448  1.00 10.00      B   
ATOM   4900  CD2 LEU   280     -18.216 -28.975  13.863  1.00 10.00      B   
ATOM   4901  C   LEU   280     -20.761 -32.123  13.988  1.00 10.00      B   
ATOM   4902  O   LEU   280     -20.666 -33.346  13.887  1.00 10.00      B   
ATOM   4903  N   VAL   281     -21.612 -31.408  13.270  1.00 10.00      B   
ATOM   4904  HN  VAL   281     -21.663 -30.436  13.411  1.00 10.00      B   
ATOM   4905  CA  VAL   281     -22.475 -32.022  12.272  1.00 10.00      B   
ATOM   4906  CB  VAL   281     -23.954 -31.621  12.467  1.00 10.00      B   
ATOM   4907  CG1 VAL   281     -24.862 -32.441  11.559  1.00 10.00      B   
ATOM   4908  CG2 VAL   281     -24.368 -31.772  13.924  1.00 10.00      B   
ATOM   4909  C   VAL   281     -22.024 -31.604  10.882  1.00 10.00      B   
ATOM   4910  O   VAL   281     -22.206 -30.454  10.481  1.00 10.00      B   
ATOM   4911  N   PHE   282     -21.423 -32.533  10.155  1.00 10.00      B   
ATOM   4912  HN  PHE   282     -21.304 -33.433  10.530  1.00 10.00      B   
ATOM   4913  CA  PHE   282     -20.933 -32.254   8.814  1.00 10.00      B   
ATOM   4914  CB  PHE   282     -19.774 -33.185   8.455  1.00 10.00      B   
ATOM   4915  CG  PHE   282     -18.495 -32.879   9.182  1.00 10.00      B   
ATOM   4916  CD1 PHE   282     -18.292 -33.325  10.476  1.00 10.00      B   
ATOM   4917  CD2 PHE   282     -17.495 -32.144   8.568  1.00 10.00      B   
ATOM   4918  CE1 PHE   282     -17.118 -33.044  11.147  1.00 10.00      B   
ATOM   4919  CE2 PHE   282     -16.317 -31.859   9.232  1.00 10.00      B   
ATOM   4920  CZ  PHE   282     -16.129 -32.310  10.523  1.00 10.00      B   
ATOM   4921  C   PHE   282     -22.045 -32.366   7.776  1.00 10.00      B   
ATOM   4922  O   PHE   282     -22.414 -33.467   7.361  1.00 10.00      B   
ATOM   4923  N   LEU   283     -22.579 -31.222   7.371  1.00 10.00      B   
ATOM   4924  HN  LEU   283     -22.244 -30.380   7.750  1.00 10.00      B   
ATOM   4925  CA  LEU   283     -23.642 -31.169   6.379  1.00 10.00      B   
ATOM   4926  CB  LEU   283     -24.864 -30.446   6.948  1.00 10.00      B   
ATOM   4927  CG  LEU   283     -25.795 -31.278   7.830  1.00 10.00      B   
ATOM   4928  CD1 LEU   283     -26.872 -30.400   8.445  1.00 10.00      B   
ATOM   4929  CD2 LEU   283     -26.426 -32.397   7.022  1.00 10.00      B   
ATOM   4930  C   LEU   283     -23.159 -30.452   5.126  1.00 10.00      B   
ATOM   4931  O   LEU   283     -22.416 -29.472   5.209  1.00 10.00      B   
ATOM   4932  N   ALA   284     -23.568 -30.947   3.971  1.00 10.00      B   
ATOM   4933  HN  ALA   284     -24.150 -31.738   3.966  1.00 10.00      B   
ATOM   4934  CA  ALA   284     -23.180 -30.352   2.703  1.00 10.00      B   
ATOM   4935  CB  ALA   284     -22.054 -31.153   2.067  1.00 10.00      B   
ATOM   4936  C   ALA   284     -24.376 -30.282   1.762  1.00 10.00      B   
ATOM   4937  O   ALA   284     -25.213 -31.190   1.741  1.00 10.00      B   
ATOM   4938  N   THR   285     -24.460 -29.206   0.993  1.00 10.00      B   
ATOM   4939  HN  THR   285     -23.764 -28.513   1.059  1.00 10.00      B   
ATOM   4940  CA  THR   285     -25.551 -29.024   0.049  1.00 10.00      B   
ATOM   4941  CB  THR   285     -26.631 -28.061   0.601  1.00 10.00      B   
ATOM   4942  OG1 THR   285     -27.778 -28.059  -0.260  1.00 10.00      B   
ATOM   4943  HG1 THR   285     -27.812 -27.224  -0.740  1.00 10.00      B   
ATOM   4944  CG2 THR   285     -26.096 -26.643   0.738  1.00 10.00      B   
ATOM   4945  C   THR   285     -25.016 -28.518  -1.290  1.00 10.00      B   
ATOM   4946  O   THR   285     -23.894 -28.010  -1.369  1.00 10.00      B   
ATOM   4947  N   GLU   286     -25.813 -28.667  -2.335  1.00 10.00      B   
ATOM   4948  HN  GLU   286     -26.698 -29.067  -2.208  1.00 10.00      B   
ATOM   4949  CA  GLU   286     -25.424 -28.234  -3.665  1.00 10.00      B   
ATOM   4950  CB  GLU   286     -25.988 -29.190  -4.715  1.00 10.00      B   
ATOM   4951  CG  GLU   286     -25.481 -30.616  -4.577  1.00 10.00      B   
ATOM   4952  CD  GLU   286     -26.328 -31.608  -5.340  1.00 10.00      B   
ATOM   4953  OE1 GLU   286     -27.152 -32.303  -4.703  1.00 10.00      B   
ATOM   4954  OE2 GLU   286     -26.180 -31.693  -6.581  1.00 10.00      B   
ATOM   4955  C   GLU   286     -25.897 -26.808  -3.923  1.00 10.00      B   
ATOM   4956  O   GLU   286     -26.808 -26.314  -3.252  1.00 10.00      B   
ATOM   4957  N   GLY   287     -25.271 -26.152  -4.889  1.00 10.00      B   
ATOM   4958  HN  GLY   287     -24.550 -26.600  -5.384  1.00 10.00      B   
ATOM   4959  CA  GLY   287     -25.629 -24.786  -5.217  1.00 10.00      B   
ATOM   4960  C   GLY   287     -24.515 -23.818  -4.872  1.00 10.00      B   
ATOM   4961  O   GLY   287     -23.471 -24.229  -4.365  1.00 10.00      B   
ATOM   4962  N   ASP   288     -24.734 -22.536  -5.149  1.00 10.00      B   
ATOM   4963  HN  ASP   288     -25.593 -22.272  -5.538  1.00 10.00      B   
ATOM   4964  CA  ASP   288     -23.739 -21.502  -4.866  1.00 10.00      B   
ATOM   4965  CB  ASP   288     -23.913 -20.323  -5.832  1.00 10.00      B   
ATOM   4966  CG  ASP   288     -22.612 -19.619  -6.179  1.00 10.00      B   
ATOM   4967  OD1 ASP   288     -21.558 -19.983  -5.619  1.00 10.00      B   
ATOM   4968  OD2 ASP   288     -22.642 -18.701  -7.032  1.00 10.00      B   
ATOM   4969  C   ASP   288     -23.898 -21.019  -3.430  1.00 10.00      B   
ATOM   4970  O   ASP   288     -24.847 -21.405  -2.743  1.00 10.00      B   
ATOM   4971  N   HIS   289     -22.981 -20.174  -2.980  1.00 10.00      B   
ATOM   4972  HN  HIS   289     -22.247 -19.899  -3.578  1.00 10.00      B   
ATOM   4973  CA  HIS   289     -23.025 -19.648  -1.619  1.00 10.00      B   
ATOM   4974  CB  HIS   289     -21.875 -18.671  -1.377  1.00 10.00      B   
ATOM   4975  CG  HIS   289     -21.220 -18.811  -0.036  1.00 10.00      B   
ATOM   4976  ND1 HIS   289     -19.924 -19.245   0.125  1.00 10.00      B   
ATOM   4977  HD1 HIS   289     -19.313 -19.532  -0.604  1.00 10.00      B   
ATOM   4978  CD2 HIS   289     -21.684 -18.564   1.213  1.00 10.00      B   
ATOM   4979  CE1 HIS   289     -19.618 -19.257   1.405  1.00 10.00      B   
ATOM   4980  NE2 HIS   289     -20.669 -18.850   2.089  1.00 10.00      B   
ATOM   4981  HE2 HIS   289     -20.716 -18.790   3.071  1.00 10.00      B   
ATOM   4982  C   HIS   289     -24.352 -18.955  -1.326  1.00 10.00      B   
ATOM   4983  O   HIS   289     -24.817 -18.127  -2.110  1.00 10.00      B   
ATOM   4984  N   LEU   290     -24.962 -19.337  -0.204  1.00 10.00      B   
ATOM   4985  HN  LEU   290     -24.551 -20.050   0.327  1.00 10.00      B   
ATOM   4986  CA  LEU   290     -26.225 -18.761   0.264  1.00 10.00      B   
ATOM   4987  CB  LEU   290     -26.170 -17.229   0.327  1.00 10.00      B   
ATOM   4988  CG  LEU   290     -25.002 -16.628   1.116  1.00 10.00      B   
ATOM   4989  CD1 LEU   290     -25.031 -15.109   1.046  1.00 10.00      B   
ATOM   4990  CD2 LEU   290     -25.025 -17.101   2.562  1.00 10.00      B   
ATOM   4991  C   LEU   290     -27.450 -19.245  -0.515  1.00 10.00      B   
ATOM   4992  O   LEU   290     -28.579 -18.879  -0.191  1.00 10.00      B   
ATOM   4993  N   GLN   291     -27.234 -20.076  -1.526  1.00 10.00      B   
ATOM   4994  HN  GLN   291     -26.316 -20.352  -1.737  1.00 10.00      B   
ATOM   4995  CA  GLN   291     -28.336 -20.597  -2.323  1.00 10.00      B   
ATOM   4996  CB  GLN   291     -27.915 -20.802  -3.780  1.00 10.00      B   
ATOM   4997  CG  GLN   291     -27.712 -19.518  -4.568  1.00 10.00      B   
ATOM   4998  CD  GLN   291     -27.519 -19.777  -6.051  1.00 10.00      B   
ATOM   4999  OE1 GLN   291     -26.996 -20.822  -6.451  1.00 10.00      B   
ATOM   5000  NE2 GLN   291     -27.954 -18.837  -6.879  1.00 10.00      B   
ATOM   5001 HE21 GLN   291     -28.376 -18.037  -6.493  1.00 10.00      B   
ATOM   5002 HE22 GLN   291     -27.833 -18.975  -7.844  1.00 10.00      B   
ATOM   5003  C   GLN   291     -28.847 -21.907  -1.736  1.00 10.00      B   
ATOM   5004  O   GLN   291     -28.263 -22.967  -1.957  1.00 10.00      B   
ATOM   5005  N   LEU   292     -29.933 -21.828  -0.982  1.00 10.00      B   
ATOM   5006  HN  LEU   292     -30.354 -20.953  -0.842  1.00 10.00      B   
ATOM   5007  CA  LEU   292     -30.520 -23.006  -0.359  1.00 10.00      B   
ATOM   5008  CB  LEU   292     -30.251 -23.008   1.151  1.00 10.00      B   
ATOM   5009  CG  LEU   292     -30.554 -21.707   1.903  1.00 10.00      B   
ATOM   5010  CD1 LEU   292     -31.964 -21.723   2.477  1.00 10.00      B   
ATOM   5011  CD2 LEU   292     -29.529 -21.467   2.998  1.00 10.00      B   
ATOM   5012  C   LEU   292     -32.016 -23.088  -0.644  1.00 10.00      B   
ATOM   5013  O   LEU   292     -32.677 -22.065  -0.842  1.00 10.00      B   
ATOM   5014  N   SER   293     -32.539 -24.305  -0.678  1.00 10.00      B   
ATOM   5015  HN  SER   293     -31.958 -25.079  -0.530  1.00 10.00      B   
ATOM   5016  CA  SER   293     -33.951 -24.528  -0.933  1.00 10.00      B   
ATOM   5017  CB  SER   293     -34.121 -25.736  -1.855  1.00 10.00      B   
ATOM   5018  OG  SER   293     -32.940 -26.524  -1.883  1.00 10.00      B   
ATOM   5019  HG  SER   293     -33.186 -27.458  -1.924  1.00 10.00      B   
ATOM   5020  C   SER   293     -34.708 -24.733   0.379  1.00 10.00      B   
ATOM   5021  O   SER   293     -34.119 -25.134   1.387  1.00 10.00      B   
ATOM   5022  N   GLU   294     -36.009 -24.464   0.355  1.00 10.00      B   
ATOM   5023  HN  GLU   294     -36.418 -24.174  -0.487  1.00 10.00      B   
ATOM   5024  CA  GLU   294     -36.852 -24.598   1.538  1.00 10.00      B   
ATOM   5025  CB  GLU   294     -38.272 -24.113   1.243  1.00 10.00      B   
ATOM   5026  CG  GLU   294     -38.381 -22.632   0.916  1.00 10.00      B   
ATOM   5027  CD  GLU   294     -39.821 -22.165   0.875  1.00 10.00      B   
ATOM   5028  OE1 GLU   294     -40.282 -21.721  -0.198  1.00 10.00      B   
ATOM   5029  OE2 GLU   294     -40.512 -22.264   1.916  1.00 10.00      B   
ATOM   5030  C   GLU   294     -36.893 -26.038   2.046  1.00 10.00      B   
ATOM   5031  O   GLU   294     -36.807 -26.277   3.249  1.00 10.00      B   
ATOM   5032  N   GLU   295     -37.012 -26.986   1.121  1.00 10.00      B   
ATOM   5033  HN  GLU   295     -37.063 -26.723   0.176  1.00 10.00      B   
ATOM   5034  CA  GLU   295     -37.079 -28.405   1.465  1.00 10.00      B   
ATOM   5035  CB  GLU   295     -37.152 -29.254   0.196  1.00 10.00      B   
ATOM   5036  CG  GLU   295     -38.268 -28.876  -0.757  1.00 10.00      B   
ATOM   5037  CD  GLU   295     -38.038 -29.435  -2.142  1.00 10.00      B   
ATOM   5038  OE1 GLU   295     -38.546 -30.538  -2.434  1.00 10.00      B   
ATOM   5039  OE2 GLU   295     -37.336 -28.777  -2.945  1.00 10.00      B   
ATOM   5040  C   GLU   295     -35.878 -28.847   2.291  1.00 10.00      B   
ATOM   5041  O   GLU   295     -36.028 -29.366   3.399  1.00 10.00      B   
ATOM   5042  N   TRP   296     -34.687 -28.625   1.746  1.00 10.00      B   
ATOM   5043  HN  TRP   296     -34.642 -28.193   0.869  1.00 10.00      B   
ATOM   5044  CA  TRP   296     -33.447 -29.009   2.407  1.00 10.00      B   
ATOM   5045  CB  TRP   296     -32.247 -28.684   1.515  1.00 10.00      B   
ATOM   5046  CG  TRP   296     -31.018 -29.475   1.850  1.00 10.00      B   
ATOM   5047  CD1 TRP   296     -30.653 -30.680   1.322  1.00 10.00      B   
ATOM   5048  CD2 TRP   296     -29.990 -29.122   2.788  1.00 10.00      B   
ATOM   5049  NE1 TRP   296     -29.468 -31.100   1.873  1.00 10.00      B   
ATOM   5050  HE1 TRP   296     -29.002 -31.938   1.651  1.00 10.00      B   
ATOM   5051  CE2 TRP   296     -29.041 -30.162   2.776  1.00 10.00      B   
ATOM   5052  CE3 TRP   296     -29.783 -28.028   3.636  1.00 10.00      B   
ATOM   5053  CZ2 TRP   296     -27.903 -30.142   3.578  1.00 10.00      B   
ATOM   5054  CZ3 TRP   296     -28.654 -28.011   4.431  1.00 10.00      B   
ATOM   5055  CH2 TRP   296     -27.728 -29.060   4.396  1.00 10.00      B   
ATOM   5056  C   TRP   296     -33.297 -28.323   3.760  1.00 10.00      B   
ATOM   5057  O   TRP   296     -32.907 -28.953   4.743  1.00 10.00      B   
ATOM   5058  N   PHE   297     -33.612 -27.036   3.805  1.00 10.00      B   
ATOM   5059  HN  PHE   297     -33.923 -26.592   2.986  1.00 10.00      B   
ATOM   5060  CA  PHE   297     -33.505 -26.261   5.034  1.00 10.00      B   
ATOM   5061  CB  PHE   297     -33.787 -24.783   4.748  1.00 10.00      B   
ATOM   5062  CG  PHE   297     -33.261 -23.839   5.795  1.00 10.00      B   
ATOM   5063  CD1 PHE   297     -31.954 -23.379   5.738  1.00 10.00      B   
ATOM   5064  CD2 PHE   297     -34.073 -23.407   6.832  1.00 10.00      B   
ATOM   5065  CE1 PHE   297     -31.467 -22.508   6.695  1.00 10.00      B   
ATOM   5066  CE2 PHE   297     -33.591 -22.537   7.793  1.00 10.00      B   
ATOM   5067  CZ  PHE   297     -32.287 -22.087   7.724  1.00 10.00      B   
ATOM   5068  C   PHE   297     -34.461 -26.781   6.107  1.00 10.00      B   
ATOM   5069  O   PHE   297     -34.060 -27.026   7.247  1.00 10.00      B   
ATOM   5070  N   TYR   298     -35.715 -26.981   5.725  1.00 10.00      B   
ATOM   5071  HN  TYR   298     -35.962 -26.807   4.788  1.00 10.00      B   
ATOM   5072  CA  TYR   298     -36.740 -27.450   6.647  1.00 10.00      B   
ATOM   5073  CB  TYR   298     -38.138 -27.297   6.024  1.00 10.00      B   
ATOM   5074  CG  TYR   298     -39.016 -28.531   6.072  1.00 10.00      B   
ATOM   5075  CD1 TYR   298     -39.058 -29.417   5.002  1.00 10.00      B   
ATOM   5076  CD2 TYR   298     -39.806 -28.807   7.183  1.00 10.00      B   
ATOM   5077  CE1 TYR   298     -39.858 -30.542   5.038  1.00 10.00      B   
ATOM   5078  CE2 TYR   298     -40.608 -29.931   7.225  1.00 10.00      B   
ATOM   5079  CZ  TYR   298     -40.630 -30.795   6.151  1.00 10.00      B   
ATOM   5080  OH  TYR   298     -41.425 -31.919   6.190  1.00 10.00      B   
ATOM   5081  HH  TYR   298     -42.264 -31.705   6.623  1.00 10.00      B   
ATOM   5082  C   TYR   298     -36.482 -28.873   7.147  1.00 10.00      B   
ATOM   5083  O   TYR   298     -36.809 -29.209   8.289  1.00 10.00      B   
ATOM   5084  N   ALA   299     -35.874 -29.700   6.312  1.00 10.00      B   
ATOM   5085  HN  ALA   299     -35.611 -29.380   5.419  1.00 10.00      B   
ATOM   5086  CA  ALA   299     -35.603 -31.083   6.686  1.00 10.00      B   
ATOM   5087  CB  ALA   299     -35.891 -32.010   5.516  1.00 10.00      B   
ATOM   5088  C   ALA   299     -34.179 -31.289   7.201  1.00 10.00      B   
ATOM   5089  O   ALA   299     -33.739 -32.424   7.373  1.00 10.00      B   
ATOM   5090  N   HIS   300     -33.456 -30.204   7.455  1.00 10.00      B   
ATOM   5091  HN  HIS   300     -33.848 -29.316   7.308  1.00 10.00      B   
ATOM   5092  CA  HIS   300     -32.086 -30.322   7.945  1.00 10.00      B   
ATOM   5093  CB  HIS   300     -31.073 -30.242   6.798  1.00 10.00      B   
ATOM   5094  CG  HIS   300     -30.859 -31.540   6.077  1.00 10.00      B   
ATOM   5095  ND1 HIS   300     -31.477 -31.854   4.883  1.00 10.00      B   
ATOM   5096  HD1 HIS   300     -32.118 -31.286   4.399  1.00 10.00      B   
ATOM   5097  CD2 HIS   300     -30.083 -32.606   6.385  1.00 10.00      B   
ATOM   5098  CE1 HIS   300     -31.089 -33.056   4.491  1.00 10.00      B   
ATOM   5099  NE2 HIS   300     -30.244 -33.530   5.385  1.00 10.00      B   
ATOM   5100  HE2 HIS   300     -29.810 -34.412   5.346  1.00 10.00      B   
ATOM   5101  C   HIS   300     -31.743 -29.307   9.030  1.00 10.00      B   
ATOM   5102  O   HIS   300     -31.360 -29.689  10.131  1.00 10.00      B   
ATOM   5103  N   ILE   301     -31.892 -28.024   8.728  1.00 10.00      B   
ATOM   5104  HN  ILE   301     -32.244 -27.776   7.848  1.00 10.00      B   
ATOM   5105  CA  ILE   301     -31.556 -26.969   9.685  1.00 10.00      B   
ATOM   5106  CB  ILE   301     -31.165 -25.655   8.970  1.00 10.00      B   
ATOM   5107  CG1 ILE   301     -30.079 -25.917   7.918  1.00 10.00      B   
ATOM   5108  CG2 ILE   301     -30.696 -24.607   9.973  1.00 10.00      B   
ATOM   5109  CD1 ILE   301     -28.815 -26.544   8.470  1.00 10.00      B   
ATOM   5110  C   ILE   301     -32.684 -26.702  10.681  1.00 10.00      B   
ATOM   5111  O   ILE   301     -32.433 -26.488  11.867  1.00 10.00      B   
ATOM   5112  N   ILE   302     -33.921 -26.725  10.194  1.00 10.00      B   
ATOM   5113  HN  ILE   302     -34.050 -26.902   9.237  1.00 10.00      B   
ATOM   5114  CA  ILE   302     -35.099 -26.483  11.039  1.00 10.00      B   
ATOM   5115  CB  ILE   302     -36.430 -26.603  10.259  1.00 10.00      B   
ATOM   5116  CG1 ILE   302     -36.534 -25.486   9.215  1.00 10.00      B   
ATOM   5117  CG2 ILE   302     -37.632 -26.572  11.195  1.00 10.00      B   
ATOM   5118  CD1 ILE   302     -36.381 -24.090   9.781  1.00 10.00      B   
ATOM   5119  C   ILE   302     -35.125 -27.332  12.327  1.00 10.00      B   
ATOM   5120  O   ILE   302     -35.367 -26.791  13.405  1.00 10.00      B   
ATOM   5121  N   PRO   303     -34.889 -28.665  12.247  1.00 10.00      B   
ATOM   5122  CA  PRO   303     -34.882 -29.537  13.435  1.00 10.00      B   
ATOM   5123  CB  PRO   303     -34.404 -30.884  12.889  1.00 10.00      B   
ATOM   5124  CG  PRO   303     -34.795 -30.864  11.455  1.00 10.00      B   
ATOM   5125  CD  PRO   303     -34.660 -29.437  11.009  1.00 10.00      B   
ATOM   5126  C   PRO   303     -33.925 -29.053  14.529  1.00 10.00      B   
ATOM   5127  O   PRO   303     -34.166 -29.279  15.716  1.00 10.00      B   
ATOM   5128  N   PHE   304     -32.854 -28.373  14.128  1.00 10.00      B   
ATOM   5129  HN  PHE   304     -32.730 -28.195  13.169  1.00 10.00      B   
ATOM   5130  CA  PHE   304     -31.864 -27.869  15.079  1.00 10.00      B   
ATOM   5131  CB  PHE   304     -30.519 -27.617  14.393  1.00 10.00      B   
ATOM   5132  CG  PHE   304     -29.762 -28.870  14.056  1.00 10.00      B   
ATOM   5133  CD1 PHE   304     -29.149 -29.613  15.051  1.00 10.00      B   
ATOM   5134  CD2 PHE   304     -29.662 -29.304  12.745  1.00 10.00      B   
ATOM   5135  CE1 PHE   304     -28.451 -30.766  14.745  1.00 10.00      B   
ATOM   5136  CE2 PHE   304     -28.966 -30.456  12.431  1.00 10.00      B   
ATOM   5137  CZ  PHE   304     -28.359 -31.188  13.434  1.00 10.00      B   
ATOM   5138  C   PHE   304     -32.344 -26.594  15.768  1.00 10.00      B   
ATOM   5139  O   PHE   304     -31.754 -26.150  16.753  1.00 10.00      B   
ATOM   5140  N   LEU   305     -33.415 -26.011  15.250  1.00 10.00      B   
ATOM   5141  HN  LEU   305     -33.846 -26.410  14.461  1.00 10.00      B   
ATOM   5142  CA  LEU   305     -33.973 -24.792  15.820  1.00 10.00      B   
ATOM   5143  CB  LEU   305     -34.403 -23.836  14.705  1.00 10.00      B   
ATOM   5144  CG  LEU   305     -33.331 -23.479  13.673  1.00 10.00      B   
ATOM   5145  CD1 LEU   305     -33.921 -22.624  12.562  1.00 10.00      B   
ATOM   5146  CD2 LEU   305     -32.156 -22.772  14.332  1.00 10.00      B   
ATOM   5147  C   LEU   305     -35.162 -25.119  16.714  1.00 10.00      B   
ATOM   5148  O   LEU   305     -35.823 -24.225  17.252  1.00 10.00      B   
ATOM   5149  N   GLY   306     -35.425 -26.406  16.872  1.00 10.00      B   
ATOM   5150  HN  GLY   306     -34.846 -27.068  16.444  1.00 10.00      B   
ATOM   5151  CA  GLY   306     -36.533 -26.843  17.691  1.00 10.00      B   
ATOM   5152  C   GLY   306     -36.069 -27.347  19.040  1.00 10.00      B   
ATOM   5153  O   GLY   306     -36.880 -27.361  19.985  1.00 10.00      B   
ATOM   5154  OXT GLY   306     -34.886 -27.733  19.160  1.00 10.00      B   
ATOM   5155  N   PRO    30     -11.297 -25.357 -18.555  1.00 10.00      C   
ATOM   5156  HT1 PRO    30     -11.535 -24.840 -17.693  1.00 10.00      C   
ATOM   5157  HT2 PRO    30     -11.012 -26.300 -18.195  1.00 10.00      C   
ATOM   5158  CA  PRO    30     -10.038 -24.747 -19.039  1.00 10.00      C   
ATOM   5159  CB  PRO    30     -10.190 -24.371 -20.503  1.00 10.00      C   
ATOM   5160  CG  PRO    30     -11.403 -25.124 -20.914  1.00 10.00      C   
ATOM   5161  CD  PRO    30     -12.256 -25.272 -19.673  1.00 10.00      C   
ATOM   5162  C   PRO    30      -9.672 -23.524 -18.210  1.00 10.00      C   
ATOM   5163  O   PRO    30     -10.502 -22.643 -17.981  1.00 10.00      C   
ATOM   5164  N   ALA    31      -8.428 -23.481 -17.760  1.00 10.00      C   
ATOM   5165  HN  ALA    31      -7.812 -24.210 -17.987  1.00 10.00      C   
ATOM   5166  CA  ALA    31      -7.942 -22.377 -16.951  1.00 10.00      C   
ATOM   5167  CB  ALA    31      -7.881 -22.791 -15.486  1.00 10.00      C
[truncated: 395,862 more chars]
