# Supplementary material for: Cross-linking of the endolysosomal system reveals potential flotillin structures and cargo
Source: Nat Commun. 2022 Oct 20;13:6212. doi: 10.1038/s41467-022-33951-0 (PMC9584938; doi:10.1038/s41467-022-33951-0)
Supplement: Supplementary file 11 — Dataset 8 [file 41467_2022_33951_MOESM11_ESM.zip › PPT1_tetramer/haddock_top6_80w.pdb]

REMARK FILENAME="haddock_80w.pdb0"
REMARK ===============================================================
REMARK HADDOCK run for haddock
REMARK initial structure: haddock_80.pdb
REMARK final NOE weights: unambig 50 amb: 50
REMARK ===============================================================
REMARK            total,bonds,angles,improper,dihe,vdw,elec,air,cdih,coup,rdcs,vean,dani,xpcs,rg
REMARK energies: -721.849, 0, 0, 0, 0, -219.221, -1616.05, 1113.42, 0, 0, 0, 0, 0, 0, 0
REMARK ===============================================================
REMARK            bonds,angles,impropers,dihe,air,cdih,coup,rdcs,vean,dani,xpcs
REMARK rms-dev.: 0,0,0,0,3.84935,0,0, 0, 0, 0, 0
REMARK ===============================================================
REMARK               air,cdih,coup,rdcs,vean,dani,xpcs
REMARK               >0.3,>5,>1,>0,>5,>0.2,>0.2
REMARK violations.: 12, 0, 0, 0, 0, 0, 0
REMARK ===============================================================
REMARK                        CVpartition#,violations,rms
REMARK AIRs cross-validation: 1, 0, NaN
REMARK ===============================================================
REMARK NCS energy: 0
REMARK ===============================================================
REMARK Symmetry energy: 0
REMARK ===============================================================
REMARK Desolvation energy: -78.8548
REMARK Internal energy free molecules: 59411.6
REMARK Internal energy complex: -41078.2
REMARK Binding energy: -102404
REMARK ===============================================================
REMARK buried surface area: 7894.06
REMARK ===============================================================
REMARK water - chain1: 0 0 0
REMARK water - chain2: 0 0 0
REMARK water - chain3: 0 0 0
REMARK water - chain4: 0 0 0
REMARK water - chain5: 0 0 0
REMARK water - chain6: 0 0 0
REMARK ===============================================================
REMARK water - water: 0 0 0
REMARK ===============================================================
REMARK DATE:12-May-2021  01:24:01       created by user: hadeer
REMARK VERSION:1.3
ATOM      1  N   PRO    30     -43.055  21.711 -29.613  1.00 10.00      A   
ATOM      2  HT1 PRO    30     -43.572  20.962 -29.120  1.00 10.00      A   
ATOM      3  HT2 PRO    30     -42.891  21.304 -30.563  1.00 10.00      A   
ATOM      4  CA  PRO    30     -41.716  21.746 -28.987  1.00 10.00      A   
ATOM      5  CB  PRO    30     -41.284  23.197 -28.819  1.00 10.00      A   
ATOM      6  CG  PRO    30     -42.359  23.959 -29.514  1.00 10.00      A   
ATOM      7  CD  PRO    30     -43.584  23.078 -29.498  1.00 10.00      A   
ATOM      8  C   PRO    30     -41.741  21.048 -27.636  1.00 10.00      A   
ATOM      9  O   PRO    30     -42.282  21.575 -26.662  1.00 10.00      A   
ATOM     10  N   ALA    31     -41.154  19.864 -27.584  1.00 10.00      A   
ATOM     11  HN  ALA    31     -40.733  19.502 -28.395  1.00 10.00      A   
ATOM     12  CA  ALA    31     -41.107  19.083 -26.357  1.00 10.00      A   
ATOM     13  CB  ALA    31     -41.097  17.596 -26.689  1.00 10.00      A   
ATOM     14  C   ALA    31     -39.874  19.454 -25.538  1.00 10.00      A   
ATOM     15  O   ALA    31     -38.851  19.847 -26.098  1.00 10.00      A   
ATOM     16  N   PRO    32     -39.960  19.357 -24.202  1.00 10.00      A   
ATOM     17  CA  PRO    32     -38.836  19.673 -23.314  1.00 10.00      A   
ATOM     18  CB  PRO    32     -39.406  19.453 -21.908  1.00 10.00      A   
ATOM     19  CG  PRO    32     -40.599  18.583 -22.108  1.00 10.00      A   
ATOM     20  CD  PRO    32     -41.158  18.947 -23.451  1.00 10.00      A   
ATOM     21  C   PRO    32     -37.644  18.746 -23.551  1.00 10.00      A   
ATOM     22  O   PRO    32     -37.811  17.582 -23.931  1.00 10.00      A   
ATOM     23  N   LEU    33     -36.447  19.268 -23.320  1.00 10.00      A   
ATOM     24  HN  LEU    33     -36.387  20.197 -23.014  1.00 10.00      A   
ATOM     25  CA  LEU    33     -35.220  18.503 -23.507  1.00 10.00      A   
ATOM     26  CB  LEU    33     -34.005  19.438 -23.496  1.00 10.00      A   
ATOM     27  CG  LEU    33     -34.077  20.664 -24.410  1.00 10.00      A   
ATOM     28  CD1 LEU    33     -32.890  21.583 -24.168  1.00 10.00      A   
ATOM     29  CD2 LEU    33     -34.143  20.242 -25.869  1.00 10.00      A   
ATOM     30  C   LEU    33     -35.058  17.449 -22.414  1.00 10.00      A   
ATOM     31  O   LEU    33     -35.181  17.758 -21.227  1.00 10.00      A   
ATOM     32  N   PRO    34     -34.800  16.189 -22.806  1.00 10.00      A   
ATOM     33  CA  PRO    34     -34.599  15.086 -21.855  1.00 10.00      A   
ATOM     34  CB  PRO    34     -34.413  13.857 -22.757  1.00 10.00      A   
ATOM     35  CG  PRO    34     -34.941  14.266 -24.090  1.00 10.00      A   
ATOM     36  CD  PRO    34     -34.687  15.739 -24.201  1.00 10.00      A   
ATOM     37  C   PRO    34     -33.339  15.322 -21.026  1.00 10.00      A   
ATOM     38  O   PRO    34     -32.334  15.805 -21.545  1.00 10.00      A   
ATOM     39  N   LEU    35     -33.382  14.973 -19.750  1.00 10.00      A   
ATOM     40  HN  LEU    35     -34.192  14.544 -19.393  1.00 10.00      A   
ATOM     41  CA  LEU    35     -32.244  15.185 -18.873  1.00 10.00      A   
ATOM     42  CB  LEU    35     -32.552  16.298 -17.869  1.00 10.00      A   
ATOM     43  CG  LEU    35     -31.416  16.674 -16.917  1.00 10.00      A   
ATOM     44  CD1 LEU    35     -30.814  18.014 -17.305  1.00 10.00      A   
ATOM     45  CD2 LEU    35     -31.905  16.695 -15.478  1.00 10.00      A   
ATOM     46  C   LEU    35     -31.846  13.913 -18.133  1.00 10.00      A   
ATOM     47  O   LEU    35     -32.677  13.259 -17.503  1.00 10.00      A   
ATOM     48  N   VAL    36     -30.570  13.569 -18.212  1.00 10.00      A   
ATOM     49  HN  VAL    36     -29.956  14.130 -18.735  1.00 10.00      A   
ATOM     50  CA  VAL    36     -30.052  12.390 -17.532  1.00 10.00      A   
ATOM     51  CB  VAL    36     -29.043  11.616 -18.409  1.00 10.00      A   
ATOM     52  CG1 VAL    36     -28.670  10.296 -17.753  1.00 10.00      A   
ATOM     53  CG2 VAL    36     -29.614  11.375 -19.798  1.00 10.00      A   
ATOM     54  C   VAL    36     -29.381  12.825 -16.231  1.00 10.00      A   
ATOM     55  O   VAL    36     -28.492  13.679 -16.242  1.00 10.00      A   
ATOM     56  N   ILE    37     -29.810  12.247 -15.117  1.00 10.00      A   
ATOM     57  HN  ILE    37     -30.506  11.553 -15.175  1.00 10.00      A   
ATOM     58  CA  ILE    37     -29.272  12.604 -13.811  1.00 10.00      A   
ATOM     59  CB  ILE    37     -30.402  12.791 -12.775  1.00 10.00      A   
ATOM     60  CG1 ILE    37     -31.533  13.640 -13.364  1.00 10.00      A   
ATOM     61  CG2 ILE    37     -29.861  13.429 -11.503  1.00 10.00      A   
ATOM     62  CD1 ILE    37     -32.783  13.684 -12.512  1.00 10.00      A   
ATOM     63  C   ILE    37     -28.295  11.554 -13.287  1.00 10.00      A   
ATOM     64  O   ILE    37     -28.571  10.353 -13.342  1.00 10.00      A   
ATOM     65  N   TRP    38     -27.156  12.019 -12.779  1.00 10.00      A   
ATOM     66  HN  TRP    38     -26.996  12.986 -12.778  1.00 10.00      A   
ATOM     67  CA  TRP    38     -26.138  11.139 -12.220  1.00 10.00      A   
ATOM     68  CB  TRP    38     -24.912  11.064 -13.142  1.00 10.00      A   
ATOM     69  CG  TRP    38     -24.033   9.869 -12.893  1.00 10.00      A   
ATOM     70  CD1 TRP    38     -24.177   8.930 -11.911  1.00 10.00      A   
ATOM     71  CD2 TRP    38     -22.872   9.482 -13.643  1.00 10.00      A   
ATOM     72  NE1 TRP    38     -23.181   7.991 -11.999  1.00 10.00      A   
ATOM     73  HE1 TRP    38     -23.069   7.219 -11.404  1.00 10.00      A   
ATOM     74  CE2 TRP    38     -22.367   8.306 -13.054  1.00 10.00      A   
ATOM     75  CE3 TRP    38     -22.212  10.015 -14.752  1.00 10.00      A   
ATOM     76  CZ2 TRP    38     -21.235   7.655 -13.537  1.00 10.00      A   
ATOM     77  CZ3 TRP    38     -21.090   9.367 -15.230  1.00 10.00      A   
ATOM     78  CH2 TRP    38     -20.612   8.200 -14.624  1.00 10.00      A   
ATOM     79  C   TRP    38     -25.732  11.632 -10.831  1.00 10.00      A   
ATOM     80  O   TRP    38     -25.323  12.783 -10.660  1.00 10.00      A   
ATOM     81  N   HIS    39     -25.879  10.763  -9.839  1.00 10.00      A   
ATOM     82  HN  HIS    39     -26.247   9.877 -10.038  1.00 10.00      A   
ATOM     83  CA  HIS    39     -25.526  11.095  -8.463  1.00 10.00      A   
ATOM     84  CB  HIS    39     -26.177  10.110  -7.478  1.00 10.00      A   
ATOM     85  CG  HIS    39     -25.540   8.746  -7.441  1.00 10.00      A   
ATOM     86  ND1 HIS    39     -24.474   8.428  -6.619  1.00 10.00      A   
ATOM     87  HD1 HIS    39     -24.026   9.040  -5.990  1.00 10.00      A   
ATOM     88  CD2 HIS    39     -25.822   7.615  -8.134  1.00 10.00      A   
ATOM     89  CE1 HIS    39     -24.134   7.168  -6.810  1.00 10.00      A   
ATOM     90  NE2 HIS    39     -24.935   6.656  -7.719  1.00 10.00      A   
ATOM     91  HE2 HIS    39     -24.913   5.711  -8.031  1.00 10.00      A   
ATOM     92  C   HIS    39     -24.012  11.102  -8.259  1.00 10.00      A   
ATOM     93  O   HIS    39     -23.251  10.651  -9.117  1.00 10.00      A   
ATOM     94  N   GLY    40     -23.589  11.604  -7.107  1.00 10.00      A   
ATOM     95  HN  GLY    40     -24.244  11.951  -6.468  1.00 10.00      A   
ATOM     96  CA  GLY    40     -22.176  11.650  -6.785  1.00 10.00      A   
ATOM     97  C   GLY    40     -21.811  10.624  -5.730  1.00 10.00      A   
ATOM     98  O   GLY    40     -22.696   9.953  -5.188  1.00 10.00      A   
ATOM     99  N   GLY    42     -21.231   8.056  -2.821  1.00 10.00      A   
ATOM    100  HN  GLY    42     -21.188   7.272  -3.418  1.00 10.00      A   
ATOM    101  CA  GLY    42     -21.785   7.909  -1.487  1.00 10.00      A   
ATOM    102  C   GLY    42     -23.297   7.935  -1.494  1.00 10.00      A   
ATOM    103  O   GLY    42     -23.945   7.508  -0.537  1.00 10.00      A   
ATOM    104  N   ASP    43     -23.858   8.425  -2.586  1.00 10.00      A   
ATOM    105  HN  ASP    43     -23.283   8.726  -3.320  1.00 10.00      A   
ATOM    106  CA  ASP    43     -25.304   8.514  -2.726  1.00 10.00      A   
ATOM    107  CB  ASP    43     -25.699   9.830  -3.400  1.00 10.00      A   
ATOM    108  CG  ASP    43     -27.008  10.377  -2.870  1.00 10.00      A   
ATOM    109  OD1 ASP    43     -26.971  11.303  -2.033  1.00 10.00      A   
ATOM    110  OD2 ASP    43     -28.076   9.878  -3.280  1.00 10.00      A   
ATOM    111  C   ASP    43     -25.837   7.328  -3.521  1.00 10.00      A   
ATOM    112  O   ASP    43     -25.079   6.434  -3.895  1.00 10.00      A   
ATOM    113  N   SER    44     -27.134   7.329  -3.793  1.00 10.00      A   
ATOM    114  HN  SER    44     -27.689   8.093  -3.497  1.00 10.00      A   
ATOM    115  CA  SER    44     -27.760   6.247  -4.539  1.00 10.00      A   
ATOM    116  CB  SER    44     -28.816   5.558  -3.674  1.00 10.00      A   
ATOM    117  OG  SER    44     -28.334   5.354  -2.355  1.00 10.00      A   
ATOM    118  HG  SER    44     -27.374   5.441  -2.352  1.00 10.00      A   
ATOM    119  C   SER    44     -28.392   6.775  -5.826  1.00 10.00      A   
ATOM    120  O   SER    44     -28.427   7.986  -6.060  1.00 10.00      A   
ATOM    121  N   CYS    45     -28.887   5.865  -6.655  1.00 10.00      A   
ATOM    122  HN  CYS    45     -28.822   4.916  -6.411  1.00 10.00      A   
ATOM    123  CA  CYS    45     -29.508   6.229  -7.921  1.00 10.00      A   
ATOM    124  C   CYS    45     -30.830   6.913  -7.702  1.00 10.00      A   
ATOM    125  O   CYS    45     -31.133   7.946  -8.296  1.00 10.00      A   
ATOM    126  CB  CYS    45     -29.816   4.958  -8.745  1.00 10.00      A   
ATOM    127  SG  CYS    45     -31.296   3.992  -8.192  1.00 10.00      A   
ATOM    128  N   CYS    46     -31.596   6.335  -6.810  1.00 10.00      A   
ATOM    129  HN  CYS    46     -31.244   5.580  -6.296  1.00 10.00      A   
ATOM    130  CA  CYS    46     -32.937   6.760  -6.583  1.00 10.00      A   
ATOM    131  C   CYS    46     -33.271   6.778  -5.094  1.00 10.00      A   
ATOM    132  O   CYS    46     -34.194   6.103  -4.638  1.00 10.00      A   
ATOM    133  CB  CYS    46     -33.789   5.730  -7.336  1.00 10.00      A   
ATOM    134  SG  CYS    46     -32.954   5.032  -8.838  1.00 10.00      A   
ATOM    135  N   ASN    47     -32.505   7.555  -4.343  1.00 10.00      A   
ATOM    136  HN  ASN    47     -31.788   8.071  -4.771  1.00 10.00      A   
ATOM    137  CA  ASN    47     -32.708   7.686  -2.905  1.00 10.00      A   
ATOM    138  CB  ASN    47     -31.437   8.272  -2.268  1.00 10.00      A   
ATOM    139  CG  ASN    47     -31.603   8.657  -0.809  1.00 10.00      A   
ATOM    140  OD1 ASN    47     -31.989   9.781  -0.495  1.00 10.00      A   
ATOM    141  ND2 ASN    47     -31.311   7.730   0.091  1.00 10.00      A   
ATOM    142 HD21 ASN    47     -31.005   6.852  -0.228  1.00 10.00      A   
ATOM    143 HD22 ASN    47     -31.403   7.959   1.040  1.00 10.00      A   
ATOM    144  C   ASN    47     -33.915   8.592  -2.646  1.00 10.00      A   
ATOM    145  O   ASN    47     -34.155   9.521  -3.410  1.00 10.00      A   
ATOM    146  N   PRO    48     -34.717   8.312  -1.603  1.00 10.00      A   
ATOM    147  CA  PRO    48     -35.901   9.122  -1.269  1.00 10.00      A   
ATOM    148  CB  PRO    48     -36.329   8.574   0.093  1.00 10.00      A   
ATOM    149  CG  PRO    48     -35.857   7.161   0.085  1.00 10.00      A   
ATOM    150  CD  PRO    48     -34.568   7.161  -0.690  1.00 10.00      A   
ATOM    151  C   PRO    48     -35.618  10.627  -1.168  1.00 10.00      A   
ATOM    152  O   PRO    48     -36.427  11.446  -1.605  1.00 10.00      A   
ATOM    153  N   LEU    49     -34.467  10.986  -0.615  1.00 10.00      A   
ATOM    154  HN  LEU    49     -33.838  10.291  -0.323  1.00 10.00      A   
ATOM    155  CA  LEU    49     -34.103  12.388  -0.446  1.00 10.00      A   
ATOM    156  CB  LEU    49     -33.107  12.544   0.707  1.00 10.00      A   
ATOM    157  CG  LEU    49     -33.601  12.110   2.087  1.00 10.00      A   
ATOM    158  CD1 LEU    49     -32.438  12.018   3.060  1.00 10.00      A   
ATOM    159  CD2 LEU    49     -34.653  13.081   2.604  1.00 10.00      A   
ATOM    160  C   LEU    49     -33.519  12.986  -1.723  1.00 10.00      A   
ATOM    161  O   LEU    49     -33.964  14.034  -2.190  1.00 10.00      A   
ATOM    162  N   SER    50     -32.524  12.315  -2.286  1.00 10.00      A   
ATOM    163  HN  SER    50     -32.208  11.485  -1.866  1.00 10.00      A   
ATOM    164  CA  SER    50     -31.867  12.786  -3.504  1.00 10.00      A   
ATOM    165  CB  SER    50     -30.612  11.956  -3.764  1.00 10.00      A   
ATOM    166  OG  SER    50     -30.196  11.295  -2.581  1.00 10.00      A   
ATOM    167  HG  SER    50     -29.365  10.815  -2.760  1.00 10.00      A   
ATOM    168  C   SER    50     -32.801  12.721  -4.713  1.00 10.00      A   
ATOM    169  O   SER    50     -32.631  13.456  -5.688  1.00 10.00      A   
ATOM    170  N   GLY    52     -33.791  11.842  -4.634  1.00 10.00      A   
ATOM    171  HN  GLY    52     -33.864  11.280  -3.831  1.00 10.00      A   
ATOM    172  CA  GLY    52     -34.749  11.677  -5.713  1.00 10.00      A   
ATOM    173  C   GLY    52     -35.704  12.845  -5.838  1.00 10.00      A   
ATOM    174  O   GLY    52     -36.462  12.933  -6.804  1.00 10.00      A   
ATOM    175  N   ALA    53     -35.665  13.747  -4.861  1.00 10.00      A   
ATOM    176  HN  ALA    53     -35.049  13.611  -4.109  1.00 10.00      A   
ATOM    177  CA  ALA    53     -36.519  14.927  -4.869  1.00 10.00      A   
ATOM    178  CB  ALA    53     -36.350  15.712  -3.577  1.00 10.00      A   
ATOM    179  C   ALA    53     -36.200  15.805  -6.074  1.00 10.00      A   
ATOM    180  O   ALA    53     -37.051  16.549  -6.559  1.00 10.00      A   
ATOM    181  N   ILE    54     -34.967  15.701  -6.558  1.00 10.00      A   
ATOM    182  HN  ILE    54     -34.334  15.092  -6.120  1.00 10.00      A   
ATOM    183  CA  ILE    54     -34.527  16.468  -7.716  1.00 10.00      A   
ATOM    184  CB  ILE    54     -32.990  16.428  -7.869  1.00 10.00      A   
ATOM    185  CG1 ILE    54     -32.303  16.852  -6.563  1.00 10.00      A   
ATOM    186  CG2 ILE    54     -32.533  17.305  -9.029  1.00 10.00      A   
ATOM    187  CD1 ILE    54     -32.632  18.261  -6.114  1.00 10.00      A   
ATOM    188  C   ILE    54     -35.186  15.927  -8.986  1.00 10.00      A   
ATOM    189  O   ILE    54     -35.471  16.674  -9.918  1.00 10.00      A   
ATOM    190  N   LYS    55     -35.453  14.625  -9.005  1.00 10.00      A   
ATOM    191  HN  LYS    55     -35.227  14.077  -8.223  1.00 10.00      A   
ATOM    192  CA  LYS    55     -36.090  13.995 -10.156  1.00 10.00      A   
ATOM    193  CB  LYS    55     -35.978  12.470 -10.084  1.00 10.00      A   
ATOM    194  CG  LYS    55     -36.353  11.764 -11.379  1.00 10.00      A   
ATOM    195  CD  LYS    55     -37.599  10.909 -11.217  1.00 10.00      A   
ATOM    196  CE  LYS    55     -38.301  10.710 -12.552  1.00 10.00      A   
ATOM    197  NZ  LYS    55     -39.001   9.400 -12.627  1.00 10.00      A   
ATOM    198  HZ1 LYS    55     -38.308   8.623 -12.624  1.00 10.00      A   
ATOM    199  HZ2 LYS    55     -39.564   9.342 -13.500  1.00 10.00      A   
ATOM    200  HZ3 LYS    55     -39.636   9.284 -11.813  1.00 10.00      A   
ATOM    201  C   LYS    55     -37.550  14.414 -10.232  1.00 10.00      A   
ATOM    202  O   LYS    55     -38.177  14.351 -11.287  1.00 10.00      A   
ATOM    203  N   LYS    56     -38.074  14.871  -9.101  1.00 10.00      A   
ATOM    204  HN  LYS    56     -37.511  14.915  -8.300  1.00 10.00      A   
ATOM    205  CA  LYS    56     -39.453  15.316  -9.018  1.00 10.00      A   
ATOM    206  CB  LYS    56     -39.987  15.170  -7.591  1.00 10.00      A   
ATOM    207  CG  LYS    56     -40.176  13.723  -7.162  1.00 10.00      A   
ATOM    208  CD  LYS    56     -40.646  13.614  -5.720  1.00 10.00      A   
ATOM    209  CE  LYS    56     -40.888  12.162  -5.337  1.00 10.00      A   
ATOM    210  NZ  LYS    56     -41.128  12.000  -3.879  1.00 10.00      A   
ATOM    211  HZ1 LYS    56     -40.271  12.252  -3.346  1.00 10.00      A   
ATOM    212  HZ2 LYS    56     -41.378  11.015  -3.666  1.00 10.00      A   
ATOM    213  HZ3 LYS    56     -41.907  12.616  -3.571  1.00 10.00      A   
ATOM    214  C   LYS    56     -39.598  16.751  -9.528  1.00 10.00      A   
ATOM    215  O   LYS    56     -40.621  17.405  -9.313  1.00 10.00      A   
ATOM    216  N   VAL    58     -38.564  17.234 -10.217  1.00 10.00      A   
ATOM    217  HN  VAL    58     -37.769  16.672 -10.337  1.00 10.00      A   
ATOM    218  CA  VAL    58     -38.576  18.576 -10.791  1.00 10.00      A   
ATOM    219  CB  VAL    58     -37.153  19.037 -11.191  1.00 10.00      A   
ATOM    220  CG1 VAL    58     -36.682  18.358 -12.473  1.00 10.00      A   
ATOM    221  CG2 VAL    58     -37.078  20.552 -11.307  1.00 10.00      A   
ATOM    222  C   VAL    58     -39.497  18.592 -12.012  1.00 10.00      A   
ATOM    223  O   VAL    58     -39.825  19.648 -12.559  1.00 10.00      A   
ATOM    224  N   GLU    59     -39.934  17.396 -12.407  1.00 10.00      A   
ATOM    225  HN  GLU    59     -39.633  16.603 -11.917  1.00 10.00      A   
ATOM    226  CA  GLU    59     -40.833  17.215 -13.538  1.00 10.00      A   
ATOM    227  CB  GLU    59     -41.058  15.724 -13.788  1.00 10.00      A   
ATOM    228  CG  GLU    59     -41.307  14.919 -12.523  1.00 10.00      A   
ATOM    229  CD  GLU    59     -41.771  13.507 -12.804  1.00 10.00      A   
ATOM    230  OE1 GLU    59     -42.222  12.830 -11.853  1.00 10.00      A   
ATOM    231  OE2 GLU    59     -41.701  13.068 -13.971  1.00 10.00      A   
ATOM    232  C   GLU    59     -42.170  17.907 -13.285  1.00 10.00      A   
ATOM    233  O   GLU    59     -42.973  18.086 -14.197  1.00 10.00      A   
ATOM    234  N   LYS    60     -42.405  18.279 -12.034  1.00 10.00      A   
ATOM    235  HN  LYS    60     -41.739  18.077 -11.345  1.00 10.00      A   
ATOM    236  CA  LYS    60     -43.627  18.969 -11.657  1.00 10.00      A   
ATOM    237  CB  LYS    60     -43.751  19.013 -10.134  1.00 10.00      A   
ATOM    238  CG  LYS    60     -45.066  19.577  -9.626  1.00 10.00      A   
ATOM    239  CD  LYS    60     -45.115  19.567  -8.108  1.00 10.00      A   
ATOM    240  CE  LYS    60     -46.430  20.129  -7.594  1.00 10.00      A   
ATOM    241  NZ  LYS    60     -46.525  20.046  -6.113  1.00 10.00      A   
ATOM    242  HZ1 LYS    60     -47.397  20.505  -5.781  1.00 10.00      A   
ATOM    243  HZ2 LYS    60     -45.710  20.518  -5.674  1.00 10.00      A   
ATOM    244  HZ3 LYS    60     -46.535  19.053  -5.812  1.00 10.00      A   
ATOM    245  C   LYS    60     -43.616  20.386 -12.228  1.00 10.00      A   
ATOM    246  O   LYS    60     -44.664  20.962 -12.522  1.00 10.00      A   
ATOM    247  N   LYS    61     -42.415  20.934 -12.393  1.00 10.00      A   
ATOM    248  HN  LYS    61     -41.617  20.416 -12.152  1.00 10.00      A   
ATOM    249  CA  LYS    61     -42.251  22.275 -12.939  1.00 10.00      A   
ATOM    250  CB  LYS    61     -40.981  22.933 -12.389  1.00 10.00      A   
ATOM    251  CG  LYS    61     -40.970  23.103 -10.876  1.00 10.00      A   
ATOM    252  CD  LYS    61     -42.073  24.040 -10.403  1.00 10.00      A   
ATOM    253  CE  LYS    61     -41.765  25.492 -10.745  1.00 10.00      A   
ATOM    254  NZ  LYS    61     -42.792  26.423 -10.204  1.00 10.00      A   
ATOM    255  HZ1 LYS    61     -42.805  26.382  -9.165  1.00 10.00      A   
ATOM    256  HZ2 LYS    61     -43.733  26.165 -10.561  1.00 10.00      A   
ATOM    257  HZ3 LYS    61     -42.582  27.399 -10.499  1.00 10.00      A   
ATOM    258  C   LYS    61     -42.197  22.215 -14.462  1.00 10.00      A   
ATOM    259  O   LYS    61     -42.731  23.087 -15.152  1.00 10.00      A   
ATOM    260  N   ILE    62     -41.552  21.177 -14.979  1.00 10.00      A   
ATOM    261  HN  ILE    62     -41.148  20.517 -14.375  1.00 10.00      A   
ATOM    262  CA  ILE    62     -41.434  20.983 -16.418  1.00 10.00      A   
ATOM    263  CB  ILE    62     -39.960  20.829 -16.855  1.00 10.00      A   
ATOM    264  CG1 ILE    62     -39.095  21.922 -16.216  1.00 10.00      A   
ATOM    265  CG2 ILE    62     -39.846  20.879 -18.373  1.00 10.00      A   
ATOM    266  CD1 ILE    62     -37.606  21.724 -16.410  1.00 10.00      A   
ATOM    267  C   ILE    62     -42.217  19.735 -16.816  1.00 10.00      A   
ATOM    268  O   ILE    62     -41.706  18.622 -16.732  1.00 10.00      A   
ATOM    269  N   PRO    63     -43.477  19.907 -17.237  1.00 10.00      A   
ATOM    270  CA  PRO    63     -44.343  18.788 -17.612  1.00 10.00      A   
ATOM    271  CB  PRO    63     -45.716  19.443 -17.789  1.00 10.00      A   
ATOM    272  CG  PRO    63     -45.416  20.862 -18.124  1.00 10.00      A   
ATOM    273  CD  PRO    63     -44.156  21.207 -17.385  1.00 10.00      A   
ATOM    274  C   PRO    63     -43.914  18.084 -18.898  1.00 10.00      A   
ATOM    275  O   PRO    63     -43.603  18.723 -19.906  1.00 10.00      A   
ATOM    276  N   GLY    64     -43.898  16.758 -18.850  1.00 10.00      A   
ATOM    277  HN  GLY    64     -44.136  16.309 -18.010  1.00 10.00      A   
ATOM    278  CA  GLY    64     -43.534  15.966 -20.010  1.00 10.00      A   
ATOM    279  C   GLY    64     -42.039  15.852 -20.222  1.00 10.00      A   
ATOM    280  O   GLY    64     -41.588  15.543 -21.325  1.00 10.00      A   
ATOM    281  N   ILE    65     -41.261  16.096 -19.178  1.00 10.00      A   
ATOM    282  HN  ILE    65     -41.665  16.333 -18.316  1.00 10.00      A   
ATOM    283  CA  ILE    65     -39.814  16.009 -19.294  1.00 10.00      A   
ATOM    284  CB  ILE    65     -39.077  17.055 -18.422  1.00 10.00      A   
ATOM    285  CG1 ILE    65     -37.603  17.152 -18.832  1.00 10.00      A   
ATOM    286  CG2 ILE    65     -39.205  16.728 -16.939  1.00 10.00      A   
ATOM    287  CD1 ILE    65     -36.840  18.264 -18.143  1.00 10.00      A   
ATOM    288  C   ILE    65     -39.316  14.600 -18.980  1.00 10.00      A   
ATOM    289  O   ILE    65     -39.762  13.961 -18.023  1.00 10.00      A   
ATOM    290  N   TYR    66     -38.419  14.108 -19.817  1.00 10.00      A   
ATOM    291  HN  TYR    66     -38.138  14.648 -20.587  1.00 10.00      A   
ATOM    292  CA  TYR    66     -37.846  12.786 -19.635  1.00 10.00      A   
ATOM    293  CB  TYR    66     -37.550  12.155 -20.999  1.00 10.00      A   
ATOM    294  CG  TYR    66     -36.946  10.768 -20.941  1.00 10.00      A   
ATOM    295  CD1 TYR    66     -37.354   9.841 -19.988  1.00 10.00      A   
ATOM    296  CD2 TYR    66     -35.971  10.384 -21.850  1.00 10.00      A   
ATOM    297  CE1 TYR    66     -36.805   8.575 -19.944  1.00 10.00      A   
ATOM    298  CE2 TYR    66     -35.417   9.120 -21.813  1.00 10.00      A   
ATOM    299  CZ  TYR    66     -35.836   8.220 -20.860  1.00 10.00      A   
ATOM    300  OH  TYR    66     -35.289   6.957 -20.828  1.00 10.00      A   
ATOM    301  HH  TYR    66     -34.435   6.965 -21.296  1.00 10.00      A   
ATOM    302  C   TYR    66     -36.571  12.891 -18.806  1.00 10.00      A   
ATOM    303  O   TYR    66     -35.564  13.423 -19.268  1.00 10.00      A   
ATOM    304  N   VAL    67     -36.625  12.402 -17.576  1.00 10.00      A   
ATOM    305  HN  VAL    67     -37.456  11.992 -17.259  1.00 10.00      A   
ATOM    306  CA  VAL    67     -35.474  12.452 -16.687  1.00 10.00      A   
ATOM    307  CB  VAL    67     -35.740  13.316 -15.433  1.00 10.00      A   
ATOM    308  CG1 VAL    67     -35.412  14.774 -15.713  1.00 10.00      A   
ATOM    309  CG2 VAL    67     -37.185  13.179 -14.968  1.00 10.00      A   
ATOM    310  C   VAL    67     -35.029  11.052 -16.273  1.00 10.00      A   
ATOM    311  O   VAL    67     -35.651  10.413 -15.421  1.00 10.00      A   
ATOM    312  N   LEU    68     -33.961  10.572 -16.893  1.00 10.00      A   
ATOM    313  HN  LEU    68     -33.512  11.124 -17.575  1.00 10.00      A   
ATOM    314  CA  LEU    68     -33.436   9.250 -16.585  1.00 10.00      A   
ATOM    315  CB  LEU    68     -32.768   8.625 -17.812  1.00 10.00      A   
ATOM    316  CG  LEU    68     -32.262   7.190 -17.638  1.00 10.00      A   
ATOM    317  CD1 LEU    68     -33.416   6.202 -17.692  1.00 10.00      A   
ATOM    318  CD2 LEU    68     -31.204   6.852 -18.678  1.00 10.00      A   
ATOM    319  C   LEU    68     -32.442   9.312 -15.434  1.00 10.00      A   
ATOM    320  O   LEU    68     -31.529  10.136 -15.431  1.00 10.00      A   
ATOM    321  N   SER    69     -32.633   8.448 -14.456  1.00 10.00      A   
ATOM    322  HN  SER    69     -33.389   7.829 -14.507  1.00 10.00      A   
ATOM    323  CA  SER    69     -31.749   8.388 -13.307  1.00 10.00      A   
ATOM    324  CB  SER    69     -32.564   8.098 -12.046  1.00 10.00      A   
ATOM    325  OG  SER    69     -33.721   8.920 -12.002  1.00 10.00      A   
ATOM    326  HG  SER    69     -33.455   9.828 -11.833  1.00 10.00      A   
ATOM    327  C   SER    69     -30.698   7.306 -13.529  1.00 10.00      A   
ATOM    328  O   SER    69     -31.018   6.116 -13.560  1.00 10.00      A   
ATOM    329  N   LEU    70     -29.449   7.726 -13.710  1.00 10.00      A   
ATOM    330  HN  LEU    70     -29.256   8.692 -13.676  1.00 10.00      A   
ATOM    331  CA  LEU    70     -28.355   6.792 -13.947  1.00 10.00      A   
ATOM    332  CB  LEU    70     -27.058   7.520 -14.305  1.00 10.00      A   
ATOM    333  CG  LEU    70     -26.922   7.957 -15.767  1.00 10.00      A   
ATOM    334  CD1 LEU    70     -25.604   8.678 -15.996  1.00 10.00      A   
ATOM    335  CD2 LEU    70     -27.051   6.762 -16.702  1.00 10.00      A   
ATOM    336  C   LEU    70     -28.150   5.842 -12.776  1.00 10.00      A   
ATOM    337  O   LEU    70     -28.059   6.263 -11.619  1.00 10.00      A   
ATOM    338  N   GLU    71     -28.095   4.561 -13.096  1.00 10.00      A   
ATOM    339  HN  GLU    71     -28.179   4.305 -14.039  1.00 10.00      A   
ATOM    340  CA  GLU    71     -27.914   3.516 -12.107  1.00 10.00      A   
ATOM    341  CB  GLU    71     -29.163   2.628 -12.092  1.00 10.00      A   
ATOM    342  CG  GLU    71     -29.094   1.409 -11.189  1.00 10.00      A   
ATOM    343  CD  GLU    71     -30.204   0.428 -11.502  1.00 10.00      A   
ATOM    344  OE1 GLU    71     -30.132  -0.237 -12.559  1.00 10.00      A   
ATOM    345  OE2 GLU    71     -31.166   0.333 -10.709  1.00 10.00      A   
ATOM    346  C   GLU    71     -26.677   2.698 -12.458  1.00 10.00      A   
ATOM    347  O   GLU    71     -26.690   1.909 -13.405  1.00 10.00      A   
ATOM    348  N   ILE    72     -25.601   2.910 -11.717  1.00 10.00      A   
ATOM    349  HN  ILE    72     -25.643   3.558 -10.979  1.00 10.00      A   
ATOM    350  CA  ILE    72     -24.359   2.191 -11.964  1.00 10.00      A   
ATOM    351  CB  ILE    72     -23.120   3.100 -11.821  1.00 10.00      A   
ATOM    352  CG1 ILE    72     -23.365   4.459 -12.492  1.00 10.00      A   
ATOM    353  CG2 ILE    72     -21.896   2.426 -12.425  1.00 10.00      A   
ATOM    354  CD1 ILE    72     -23.582   4.386 -13.991  1.00 10.00      A   
ATOM    355  C   ILE    72     -24.245   1.003 -11.018  1.00 10.00      A   
ATOM    356  O   ILE    72     -23.480   1.023 -10.052  1.00 10.00      A   
ATOM    357  N   GLY    73     -25.030  -0.024 -11.298  1.00 10.00      A   
ATOM    358  HN  GLY    73     -25.621   0.026 -12.080  1.00 10.00      A   
ATOM    359  CA  GLY    73     -25.034  -1.214 -10.480  1.00 10.00      A   
ATOM    360  C   GLY    73     -26.205  -2.101 -10.832  1.00 10.00      A   
ATOM    361  O   GLY    73     -26.763  -1.983 -11.921  1.00 10.00      A   
ATOM    362  N   LYS    74     -26.586  -2.985  -9.925  1.00 10.00      A   
ATOM    363  HN  LYS    74     -26.092  -3.050  -9.069  1.00 10.00      A   
ATOM    364  CA  LYS    74     -27.705  -3.879 -10.173  1.00 10.00      A   
ATOM    365  CB  LYS    74     -27.298  -5.338  -9.975  1.00 10.00      A   
ATOM    366  CG  LYS    74     -26.383  -5.863 -11.067  1.00 10.00      A   
ATOM    367  CD  LYS    74     -26.191  -7.364 -10.958  1.00 10.00      A   
ATOM    368  CE  LYS    74     -25.702  -7.951 -12.269  1.00 10.00      A   
ATOM    369  NZ  LYS    74     -26.695  -7.765 -13.360  1.00 10.00      A   
ATOM    370  HZ1 LYS    74     -27.619  -8.145 -13.071  1.00 10.00      A   
ATOM    371  HZ2 LYS    74     -26.385  -8.261 -14.217  1.00 10.00      A   
ATOM    372  HZ3 LYS    74     -26.803  -6.754 -13.581  1.00 10.00      A   
ATOM    373  C   LYS    74     -28.917  -3.527  -9.319  1.00 10.00      A   
ATOM    374  O   LYS    74     -30.025  -3.376  -9.838  1.00 10.00      A   
ATOM    375  N   THR    75     -28.713  -3.392  -8.018  1.00 10.00      A   
ATOM    376  HN  THR    75     -27.811  -3.528  -7.650  1.00 10.00      A   
ATOM    377  CA  THR    75     -29.809  -3.064  -7.118  1.00 10.00      A   
ATOM    378  CB  THR    75     -30.108  -4.229  -6.158  1.00 10.00      A   
ATOM    379  OG1 THR    75     -28.872  -4.741  -5.634  1.00 10.00      A   
ATOM    380  HG1 THR    75     -28.963  -5.686  -5.459  1.00 10.00      A   
ATOM    381  CG2 THR    75     -30.844  -5.340  -6.892  1.00 10.00      A   
ATOM    382  C   THR    75     -29.531  -1.790  -6.326  1.00 10.00      A   
ATOM    383  O   THR    75     -29.979  -0.701  -6.699  1.00 10.00      A   
ATOM    384  N   LEU    76     -28.777  -1.927  -5.242  1.00 10.00      A   
ATOM    385  HN  LEU    76     -28.440  -2.822  -5.003  1.00 10.00      A   
ATOM    386  CA  LEU    76     -28.439  -0.790  -4.397  1.00 10.00      A   
ATOM    387  CB  LEU    76     -29.280  -0.799  -3.114  1.00 10.00      A   
ATOM    388  CG  LEU    76     -30.757  -0.420  -3.266  1.00 10.00      A   
ATOM    389  CD1 LEU    76     -31.506  -0.641  -1.960  1.00 10.00      A   
ATOM    390  CD2 LEU    76     -30.896   1.022  -3.725  1.00 10.00      A   
ATOM    391  C   LEU    76     -26.956  -0.792  -4.054  1.00 10.00      A   
ATOM    392  O   LEU    76     -26.517  -0.086  -3.147  1.00 10.00      A   
ATOM    393  N   GLU    78     -26.179  -1.576  -4.794  1.00 10.00      A   
ATOM    394  HN  GLU    78     -26.573  -2.097  -5.528  1.00 10.00      A   
ATOM    395  CA  GLU    78     -24.745  -1.660  -4.554  1.00 10.00      A   
ATOM    396  CB  GLU    78     -24.197  -3.049  -4.920  1.00 10.00      A   
ATOM    397  CG  GLU    78     -23.480  -3.143  -6.260  1.00 10.00      A   
ATOM    398  CD  GLU    78     -24.415  -3.276  -7.444  1.00 10.00      A   
ATOM    399  OE1 GLU    78     -23.961  -3.769  -8.496  1.00 10.00      A   
ATOM    400  OE2 GLU    78     -25.605  -2.883  -7.336  1.00 10.00      A   
ATOM    401  C   GLU    78     -24.015  -0.539  -5.291  1.00 10.00      A   
ATOM    402  O   GLU    78     -22.811  -0.357  -5.141  1.00 10.00      A   
ATOM    403  N   ASP    79     -24.779   0.236  -6.056  1.00 10.00      A   
ATOM    404  HN  ASP    79     -25.736   0.038  -6.114  1.00 10.00      A   
ATOM    405  CA  ASP    79     -24.246   1.363  -6.824  1.00 10.00      A   
ATOM    406  CB  ASP    79     -25.376   2.029  -7.631  1.00 10.00      A   
ATOM    407  CG  ASP    79     -25.358   3.545  -7.637  1.00 10.00      A   
ATOM    408  OD1 ASP    79     -24.715   4.142  -8.532  1.00 10.00      A   
ATOM    409  OD2 ASP    79     -26.020   4.148  -6.767  1.00 10.00      A   
ATOM    410  C   ASP    79     -23.508   2.354  -5.919  1.00 10.00      A   
ATOM    411  O   ASP    79     -22.660   3.124  -6.374  1.00 10.00      A   
ATOM    412  N   VAL    80     -23.815   2.297  -4.626  1.00 10.00      A   
ATOM    413  HN  VAL    80     -24.492   1.654  -4.328  1.00 10.00      A   
ATOM    414  CA  VAL    80     -23.173   3.159  -3.643  1.00 10.00      A   
ATOM    415  CB  VAL    80     -23.824   3.019  -2.250  1.00 10.00      A   
ATOM    416  CG1 VAL    80     -23.211   4.007  -1.267  1.00 10.00      A   
ATOM    417  CG2 VAL    80     -25.330   3.215  -2.342  1.00 10.00      A   
ATOM    418  C   VAL    80     -21.687   2.816  -3.541  1.00 10.00      A   
ATOM    419  O   VAL    80     -20.835   3.704  -3.556  1.00 10.00      A   
ATOM    420  N   GLU    81     -21.375   1.523  -3.469  1.00 10.00      A   
ATOM    421  HN  GLU    81     -22.093   0.854  -3.492  1.00 10.00      A   
ATOM    422  CA  GLU    81     -19.987   1.078  -3.376  1.00 10.00      A   
ATOM    423  CB  GLU    81     -19.905  -0.410  -3.002  1.00 10.00      A   
ATOM    424  CG  GLU    81     -20.209  -1.366  -4.149  1.00 10.00      A   
ATOM    425  CD  GLU    81     -19.954  -2.816  -3.802  1.00 10.00      A   
ATOM    426  OE1 GLU    81     -20.419  -3.261  -2.732  1.00 10.00      A   
ATOM    427  OE2 GLU    81     -19.292  -3.521  -4.606  1.00 10.00      A   
ATOM    428  C   GLU    81     -19.282   1.323  -4.702  1.00 10.00      A   
ATOM    429  O   GLU    81     -18.076   1.563  -4.753  1.00 10.00      A   
ATOM    430  N   ASN    82     -20.066   1.293  -5.770  1.00 10.00      A   
ATOM    431  HN  ASN    82     -21.023   1.111  -5.647  1.00 10.00      A   
ATOM    432  CA  ASN    82     -19.553   1.503  -7.114  1.00 10.00      A   
ATOM    433  CB  ASN    82     -20.567   1.043  -8.167  1.00 10.00      A   
ATOM    434  CG  ASN    82     -20.962  -0.415  -7.995  1.00 10.00      A   
ATOM    435  OD1 ASN    82     -20.223  -1.207  -7.412  1.00 10.00      A   
ATOM    436  ND2 ASN    82     -22.120  -0.784  -8.515  1.00 10.00      A   
ATOM    437 HD21 ASN    82     -22.659  -0.102  -8.981  1.00 10.00      A   
ATOM    438 HD22 ASN    82     -22.401  -1.718  -8.409  1.00 10.00      A   
ATOM    439  C   ASN    82     -19.152   2.957  -7.330  1.00 10.00      A   
ATOM    440  O   ASN    82     -18.382   3.273  -8.231  1.00 10.00      A   
ATOM    441  N   SER    83     -19.665   3.847  -6.491  1.00 10.00      A   
ATOM    442  HN  SER    83     -20.297   3.552  -5.801  1.00 10.00      A   
ATOM    443  CA  SER    83     -19.315   5.255  -6.596  1.00 10.00      A   
ATOM    444  CB  SER    83     -20.463   6.159  -6.128  1.00 10.00      A   
ATOM    445  OG  SER    83     -20.685   6.054  -4.730  1.00 10.00      A   
ATOM    446  HG  SER    83     -20.712   5.121  -4.473  1.00 10.00      A   
ATOM    447  C   SER    83     -18.030   5.532  -5.815  1.00 10.00      A   
ATOM    448  O   SER    83     -17.585   6.677  -5.695  1.00 10.00      A   
ATOM    449  N   PHE    84     -17.438   4.458  -5.289  1.00 10.00      A   
ATOM    450  HN  PHE    84     -17.845   3.577  -5.431  1.00 10.00      A   
ATOM    451  CA  PHE    84     -16.206   4.546  -4.520  1.00 10.00      A   
ATOM    452  CB  PHE    84     -16.452   4.139  -3.062  1.00 10.00      A   
ATOM    453  CG  PHE    84     -17.218   5.137  -2.244  1.00 10.00      A   
ATOM    454  CD1 PHE    84     -16.766   6.439  -2.108  1.00 10.00      A   
ATOM    455  CD2 PHE    84     -18.382   4.766  -1.595  1.00 10.00      A   
ATOM    456  CE1 PHE    84     -17.462   7.351  -1.339  1.00 10.00      A   
ATOM    457  CE2 PHE    84     -19.084   5.672  -0.827  1.00 10.00      A   
ATOM    458  CZ  PHE    84     -18.623   6.967  -0.698  1.00 10.00      A   
ATOM    459  C   PHE    84     -15.127   3.641  -5.110  1.00 10.00      A   
ATOM    460  O   PHE    84     -14.019   4.090  -5.399  1.00 10.00      A   
ATOM    461  N   PHE    85     -15.457   2.367  -5.304  1.00 10.00      A   
ATOM    462  HN  PHE    85     -16.369   2.063  -5.087  1.00 10.00      A   
ATOM    463  CA  PHE    85     -14.493   1.403  -5.826  1.00 10.00      A   
ATOM    464  CB  PHE    85     -14.298   0.254  -4.835  1.00 10.00      A   
ATOM    465  CG  PHE    85     -13.784   0.701  -3.498  1.00 10.00      A   
ATOM    466  CD1 PHE    85     -12.424   0.808  -3.265  1.00 10.00      A   
ATOM    467  CD2 PHE    85     -14.662   1.019  -2.477  1.00 10.00      A   
ATOM    468  CE1 PHE    85     -11.949   1.226  -2.038  1.00 10.00      A   
ATOM    469  CE2 PHE    85     -14.194   1.436  -1.249  1.00 10.00      A   
ATOM    470  CZ  PHE    85     -12.836   1.540  -1.028  1.00 10.00      A   
ATOM    471  C   PHE    85     -14.876   0.857  -7.197  1.00 10.00      A   
ATOM    472  O   PHE    85     -15.218  -0.313  -7.340  1.00 10.00      A   
ATOM    473  N   LEU    86     -14.815   1.707  -8.204  1.00 10.00      A   
ATOM    474  HN  LEU    86     -14.543   2.632  -8.034  1.00 10.00      A   
ATOM    475  CA  LEU    86     -15.135   1.304  -9.563  1.00 10.00      A   
ATOM    476  CB  LEU    86     -16.647   1.353  -9.818  1.00 10.00      A   
ATOM    477  CG  LEU    86     -17.120   1.565 -11.263  1.00 10.00      A   
ATOM    478  CD1 LEU    86     -16.621   0.464 -12.189  1.00 10.00      A   
ATOM    479  CD2 LEU    86     -18.635   1.649 -11.312  1.00 10.00      A   
ATOM    480  C   LEU    86     -14.375   2.168 -10.548  1.00 10.00      A   
ATOM    481  O   LEU    86     -14.443   3.393 -10.481  1.00 10.00      A   
ATOM    482  N   ASN    87     -13.644   1.519 -11.447  1.00 10.00      A   
ATOM    483  HN  ASN    87     -13.637   0.538 -11.437  1.00 10.00      A   
ATOM    484  CA  ASN    87     -12.849   2.227 -12.453  1.00 10.00      A   
ATOM    485  CB  ASN    87     -12.216   1.238 -13.435  1.00 10.00      A   
ATOM    486  CG  ASN    87     -11.406   1.910 -14.533  1.00 10.00      A   
ATOM    487  OD1 ASN    87     -11.461   1.504 -15.691  1.00 10.00      A   
ATOM    488  ND2 ASN    87     -10.645   2.932 -14.186  1.00 10.00      A   
ATOM    489 HD21 ASN    87     -10.637   3.216 -13.238  1.00 10.00      A   
ATOM    490 HD22 ASN    87     -10.118   3.375 -14.882  1.00 10.00      A   
ATOM    491  C   ASN    87     -13.695   3.248 -13.207  1.00 10.00      A   
ATOM    492  O   ASN    87     -14.621   2.883 -13.936  1.00 10.00      A   
ATOM    493  N   VAL    88     -13.362   4.525 -13.033  1.00 10.00      A   
ATOM    494  HN  VAL    88     -12.580   4.743 -12.465  1.00 10.00      A   
ATOM    495  CA  VAL    88     -14.091   5.614 -13.676  1.00 10.00      A   
ATOM    496  CB  VAL    88     -13.575   6.998 -13.229  1.00 10.00      A   
ATOM    497  CG1 VAL    88     -14.482   8.099 -13.755  1.00 10.00      A   
ATOM    498  CG2 VAL    88     -13.471   7.070 -11.715  1.00 10.00      A   
ATOM    499  C   VAL    88     -13.995   5.502 -15.188  1.00 10.00      A   
ATOM    500  O   VAL    88     -14.957   5.781 -15.907  1.00 10.00      A   
ATOM    501  N   ASN    89     -12.830   5.089 -15.665  1.00 10.00      A   
ATOM    502  HN  ASN    89     -12.093   4.911 -15.036  1.00 10.00      A   
ATOM    503  CA  ASN    89     -12.609   4.916 -17.092  1.00 10.00      A   
ATOM    504  CB  ASN    89     -11.181   4.442 -17.368  1.00 10.00      A   
ATOM    505  CG  ASN    89     -10.235   5.581 -17.697  1.00 10.00      A   
ATOM    506  OD1 ASN    89     -10.064   5.943 -18.863  1.00 10.00      A   
ATOM    507  ND2 ASN    89      -9.626   6.167 -16.677  1.00 10.00      A   
ATOM    508 HD21 ASN    89      -9.821   5.845 -15.760  1.00 10.00      A   
ATOM    509 HD22 ASN    89      -8.990   6.890 -16.872  1.00 10.00      A   
ATOM    510  C   ASN    89     -13.623   3.939 -17.674  1.00 10.00      A   
ATOM    511  O   ASN    89     -14.159   4.163 -18.757  1.00 10.00      A   
ATOM    512  N   SER    90     -13.906   2.871 -16.929  1.00 10.00      A   
ATOM    513  HN  SER    90     -13.453   2.756 -16.068  1.00 10.00      A   
ATOM    514  CA  SER    90     -14.870   1.868 -17.361  1.00 10.00      A   
ATOM    515  CB  SER    90     -14.731   0.591 -16.526  1.00 10.00      A   
ATOM    516  OG  SER    90     -13.442   0.011 -16.673  1.00 10.00      A   
ATOM    517  HG  SER    90     -12.766   0.700 -16.595  1.00 10.00      A   
ATOM    518  C   SER    90     -16.295   2.418 -17.267  1.00 10.00      A   
ATOM    519  O   SER    90     -17.171   2.042 -18.052  1.00 10.00      A   
ATOM    520  N   GLN    91     -16.523   3.311 -16.302  1.00 10.00      A   
ATOM    521  HN  GLN    91     -15.789   3.563 -15.701  1.00 10.00      A   
ATOM    522  CA  GLN    91     -17.837   3.921 -16.119  1.00 10.00      A   
ATOM    523  CB  GLN    91     -17.855   4.857 -14.902  1.00 10.00      A   
ATOM    524  CG  GLN    91     -17.443   4.212 -13.589  1.00 10.00      A   
ATOM    525  CD  GLN    91     -17.673   5.119 -12.394  1.00 10.00      A   
ATOM    526  OE1 GLN    91     -18.625   5.896 -12.363  1.00 10.00      A   
ATOM    527  NE2 GLN    91     -16.799   5.035 -11.404  1.00 10.00      A   
ATOM    528 HE21 GLN    91     -16.051   4.403 -11.491  1.00 10.00      A   
ATOM    529 HE22 GLN    91     -16.936   5.607 -10.621  1.00 10.00      A   
ATOM    530  C   GLN    91     -18.214   4.708 -17.366  1.00 10.00      A   
ATOM    531  O   GLN    91     -19.303   4.538 -17.909  1.00 10.00      A   
ATOM    532  N   VAL    92     -17.286   5.550 -17.821  1.00 10.00      A   
ATOM    533  HN  VAL    92     -16.435   5.619 -17.338  1.00 10.00      A   
ATOM    534  CA  VAL    92     -17.495   6.379 -19.007  1.00 10.00      A   
ATOM    535  CB  VAL    92     -16.227   7.191 -19.361  1.00 10.00      A   
ATOM    536  CG1 VAL    92     -16.453   8.043 -20.603  1.00 10.00      A   
ATOM    537  CG2 VAL    92     -15.803   8.061 -18.187  1.00 10.00      A   
ATOM    538  C   VAL    92     -17.915   5.535 -20.209  1.00 10.00      A   
ATOM    539  O   VAL    92     -18.892   5.854 -20.891  1.00 10.00      A   
ATOM    540  N   THR    93     -17.190   4.447 -20.448  1.00 10.00      A   
ATOM    541  HN  THR    93     -16.433   4.238 -19.860  1.00 10.00      A   
ATOM    542  CA  THR    93     -17.487   3.558 -21.562  1.00 10.00      A   
ATOM    543  CB  THR    93     -16.484   2.390 -21.611  1.00 10.00      A   
ATOM    544  OG1 THR    93     -15.212   2.827 -21.111  1.00 10.00      A   
ATOM    545  HG1 THR    93     -15.007   3.700 -21.470  1.00 10.00      A   
ATOM    546  CG2 THR    93     -16.319   1.892 -23.038  1.00 10.00      A   
ATOM    547  C   THR    93     -18.906   2.999 -21.448  1.00 10.00      A   
ATOM    548  O   THR    93     -19.675   3.025 -22.412  1.00 10.00      A   
ATOM    549  N   THR    94     -19.253   2.529 -20.256  1.00 10.00      A   
ATOM    550  HN  THR    94     -18.604   2.569 -19.522  1.00 10.00      A   
ATOM    551  CA  THR    94     -20.571   1.962 -20.004  1.00 10.00      A   
ATOM    552  CB  THR    94     -20.654   1.360 -18.584  1.00 10.00      A   
ATOM    553  OG1 THR    94     -19.488   0.556 -18.331  1.00 10.00      A   
ATOM    554  HG1 THR    94     -18.730   1.133 -18.159  1.00 10.00      A   
ATOM    555  CG2 THR    94     -21.898   0.496 -18.440  1.00 10.00      A   
ATOM    556  C   THR    94     -21.670   3.014 -20.183  1.00 10.00      A   
ATOM    557  O   THR    94     -22.720   2.735 -20.768  1.00 10.00      A   
ATOM    558  N   VAL    95     -21.411   4.226 -19.695  1.00 10.00      A   
ATOM    559  HN  VAL    95     -20.545   4.388 -19.256  1.00 10.00      A   
ATOM    560  CA  VAL    95     -22.373   5.319 -19.796  1.00 10.00      A   
ATOM    561  CB  VAL    95     -21.933   6.566 -18.991  1.00 10.00      A   
ATOM    562  CG1 VAL    95     -22.886   7.729 -19.224  1.00 10.00      A   
ATOM    563  CG2 VAL    95     -21.866   6.241 -17.507  1.00 10.00      A   
ATOM    564  C   VAL    95     -22.642   5.691 -21.255  1.00 10.00      A   
ATOM    565  O   VAL    95     -23.799   5.788 -21.668  1.00 10.00      A   
ATOM    566  N   CYS    96     -21.577   5.882 -22.034  1.00 10.00      A   
ATOM    567  HN  CYS    96     -20.676   5.794 -21.647  1.00 10.00      A   
ATOM    568  CA  CYS    96     -21.717   6.231 -23.449  1.00 10.00      A   
ATOM    569  C   CYS    96     -22.576   5.202 -24.183  1.00 10.00      A   
ATOM    570  O   CYS    96     -23.417   5.555 -25.013  1.00 10.00      A   
ATOM    571  CB  CYS    96     -20.348   6.354 -24.132  1.00 10.00      A   
ATOM    572  SG  CYS    96     -19.329   7.763 -23.578  1.00 10.00      A   
ATOM    573  N   GLN    97     -22.371   3.929 -23.857  1.00 10.00      A   
ATOM    574  HN  GLN    97     -21.689   3.712 -23.182  1.00 10.00      A   
ATOM    575  CA  GLN    97     -23.127   2.850 -24.476  1.00 10.00      A   
ATOM    576  CB  GLN    97     -22.521   1.486 -24.133  1.00 10.00      A   
ATOM    577  CG  GLN    97     -21.116   1.275 -24.679  1.00 10.00      A   
ATOM    578  CD  GLN    97     -21.045   1.364 -26.191  1.00 10.00      A   
ATOM    579  OE1 GLN    97     -20.058   1.846 -26.747  1.00 10.00      A   
ATOM    580  NE2 GLN    97     -22.078   0.891 -26.868  1.00 10.00      A   
ATOM    581 HE21 GLN    97     -22.828   0.510 -26.365  1.00 10.00      A   
ATOM    582 HE22 GLN    97     -22.052   0.944 -27.847  1.00 10.00      A   
ATOM    583  C   GLN    97     -24.594   2.896 -24.064  1.00 10.00      A   
ATOM    584  O   GLN    97     -25.482   2.752 -24.901  1.00 10.00      A   
ATOM    585  N   ALA    98     -24.841   3.114 -22.775  1.00 10.00      A   
ATOM    586  HN  ALA    98     -24.086   3.238 -22.157  1.00 10.00      A   
ATOM    587  CA  ALA    98     -26.202   3.175 -22.254  1.00 10.00      A   
ATOM    588  CB  ALA    98     -26.183   3.300 -20.739  1.00 10.00      A   
ATOM    589  C   ALA    98     -26.984   4.329 -22.873  1.00 10.00      A   
ATOM    590  O   ALA    98     -28.166   4.191 -23.199  1.00 10.00      A   
ATOM    591  N   LEU    99     -26.315   5.467 -23.035  1.00 10.00      A   
ATOM    592  HN  LEU    99     -25.375   5.515 -22.744  1.00 10.00      A   
ATOM    593  CA  LEU    99     -26.940   6.649 -23.617  1.00 10.00      A   
ATOM    594  CB  LEU    99     -26.005   7.856 -23.516  1.00 10.00      A   
ATOM    595  CG  LEU    99     -25.583   8.276 -22.106  1.00 10.00      A   
ATOM    596  CD1 LEU    99     -24.418   9.248 -22.171  1.00 10.00      A   
ATOM    597  CD2 LEU    99     -26.750   8.887 -21.347  1.00 10.00      A   
ATOM    598  C   LEU    99     -27.312   6.408 -25.076  1.00 10.00      A   
ATOM    599  O   LEU    99     -28.324   6.913 -25.563  1.00 10.00      A   
ATOM    600  N   ALA   100     -26.493   5.619 -25.768  1.00 10.00      A   
ATOM    601  HN  ALA   100     -25.705   5.239 -25.320  1.00 10.00      A   
ATOM    602  CA  ALA   100     -26.727   5.307 -27.175  1.00 10.00      A   
ATOM    603  CB  ALA   100     -25.441   4.829 -27.835  1.00 10.00      A   
ATOM    604  C   ALA   100     -27.833   4.266 -27.345  1.00 10.00      A   
ATOM    605  O   ALA   100     -28.324   4.040 -28.453  1.00 10.00      A   
ATOM    606  N   LYS   101     -28.222   3.631 -26.249  1.00 10.00      A   
ATOM    607  HN  LYS   101     -27.793   3.845 -25.393  1.00 10.00      A   
ATOM    608  CA  LYS   101     -29.268   2.620 -26.290  1.00 10.00      A   
ATOM    609  CB  LYS   101     -29.004   1.520 -25.260  1.00 10.00      A   
ATOM    610  CG  LYS   101     -27.762   0.687 -25.537  1.00 10.00      A   
ATOM    611  CD  LYS   101     -27.594  -0.404 -24.493  1.00 10.00      A   
ATOM    612  CE  LYS   101     -26.244  -1.090 -24.615  1.00 10.00      A   
ATOM    613  NZ  LYS   101     -26.068  -2.151 -23.591  1.00 10.00      A   
ATOM    614  HZ1 LYS   101     -25.099  -2.524 -23.625  1.00 10.00      A   
ATOM    615  HZ2 LYS   101     -26.733  -2.928 -23.761  1.00 10.00      A   
ATOM    616  HZ3 LYS   101     -26.244  -1.763 -22.640  1.00 10.00      A   
ATOM    617  C   LYS   101     -30.643   3.237 -26.063  1.00 10.00      A   
ATOM    618  O   LYS   101     -31.670   2.585 -26.263  1.00 10.00      A   
ATOM    619  N   ASP   102     -30.660   4.493 -25.641  1.00 10.00      A   
ATOM    620  HN  ASP   102     -29.811   4.963 -25.500  1.00 10.00      A   
ATOM    621  CA  ASP   102     -31.915   5.193 -25.390  1.00 10.00      A   
ATOM    622  CB  ASP   102     -31.751   6.226 -24.275  1.00 10.00      A   
ATOM    623  CG  ASP   102     -33.075   6.638 -23.660  1.00 10.00      A   
ATOM    624  OD1 ASP   102     -33.985   7.053 -24.411  1.00 10.00      A   
ATOM    625  OD2 ASP   102     -33.213   6.541 -22.419  1.00 10.00      A   
ATOM    626  C   ASP   102     -32.410   5.864 -26.666  1.00 10.00      A   
ATOM    627  O   ASP   102     -31.707   6.687 -27.254  1.00 10.00      A   
ATOM    628  N   PRO   103     -33.630   5.524 -27.108  1.00 10.00      A   
ATOM    629  CA  PRO   103     -34.214   6.076 -28.335  1.00 10.00      A   
ATOM    630  CB  PRO   103     -35.420   5.168 -28.583  1.00 10.00      A   
ATOM    631  CG  PRO   103     -35.822   4.717 -27.224  1.00 10.00      A   
ATOM    632  CD  PRO   103     -34.545   4.574 -26.444  1.00 10.00      A   
ATOM    633  C   PRO   103     -34.664   7.532 -28.194  1.00 10.00      A   
ATOM    634  O   PRO   103     -34.897   8.215 -29.191  1.00 10.00      A   
ATOM    635  N   LYS   104     -34.777   8.016 -26.965  1.00 10.00      A   
ATOM    636  HN  LYS   104     -34.554   7.442 -26.191  1.00 10.00      A   
ATOM    637  CA  LYS   104     -35.213   9.391 -26.737  1.00 10.00      A   
ATOM    638  CB  LYS   104     -36.049   9.500 -25.461  1.00 10.00      A   
ATOM    639  CG  LYS   104     -37.358   8.727 -25.528  1.00 10.00      A   
ATOM    640  CD  LYS   104     -38.199   8.927 -24.278  1.00 10.00      A   
ATOM    641  CE  LYS   104     -39.510   8.161 -24.371  1.00 10.00      A   
ATOM    642  NZ  LYS   104     -40.265   8.191 -23.090  1.00 10.00      A   
ATOM    643  HZ1 LYS   104     -39.653   7.898 -22.302  1.00 10.00      A   
ATOM    644  HZ2 LYS   104     -41.075   7.544 -23.138  1.00 10.00      A   
ATOM    645  HZ3 LYS   104     -40.617   9.151 -22.903  1.00 10.00      A   
ATOM    646  C   LYS   104     -34.032  10.356 -26.710  1.00 10.00      A   
ATOM    647  O   LYS   104     -34.198  11.572 -26.811  1.00 10.00      A   
ATOM    648  N   LEU   105     -32.833   9.810 -26.589  1.00 10.00      A   
ATOM    649  HN  LEU   105     -32.752   8.837 -26.517  1.00 10.00      A   
ATOM    650  CA  LEU   105     -31.632  10.632 -26.557  1.00 10.00      A   
ATOM    651  CB  LEU   105     -30.611  10.064 -25.568  1.00 10.00      A   
ATOM    652  CG  LEU   105     -31.112   9.758 -24.154  1.00 10.00      A   
ATOM    653  CD1 LEU   105     -29.952   9.345 -23.263  1.00 10.00      A   
ATOM    654  CD2 LEU   105     -31.849  10.950 -23.558  1.00 10.00      A   
ATOM    655  C   LEU   105     -31.010  10.724 -27.944  1.00 10.00      A   
ATOM    656  O   LEU   105     -29.996  11.391 -28.139  1.00 10.00      A   
ATOM    657  N   GLN   106     -31.639  10.067 -28.909  1.00 10.00      A   
ATOM    658  HN  GLN   106     -32.461   9.580 -28.693  1.00 10.00      A   
ATOM    659  CA  GLN   106     -31.143  10.052 -30.281  1.00 10.00      A   
ATOM    660  CB  GLN   106     -31.933   9.069 -31.145  1.00 10.00      A   
ATOM    661  CG  GLN   106     -31.843   7.627 -30.677  1.00 10.00      A   
ATOM    662  CD  GLN   106     -32.495   6.662 -31.644  1.00 10.00      A   
ATOM    663  OE1 GLN   106     -33.698   6.405 -31.573  1.00 10.00      A   
ATOM    664  NE2 GLN   106     -31.708   6.117 -32.555  1.00 10.00      A   
ATOM    665 HE21 GLN   106     -30.758   6.363 -32.554  1.00 10.00      A   
ATOM    666 HE22 GLN   106     -32.103   5.486 -33.194  1.00 10.00      A   
ATOM    667  C   GLN   106     -31.126  11.441 -30.911  1.00 10.00      A   
ATOM    668  O   GLN   106     -30.284  11.731 -31.758  1.00 10.00      A   
ATOM    669  N   GLN   107     -32.049  12.299 -30.497  1.00 10.00      A   
ATOM    670  HN  GLN   107     -32.701  12.019 -29.824  1.00 10.00      A   
ATOM    671  CA  GLN   107     -32.112  13.652 -31.032  1.00 10.00      A   
ATOM    672  CB  GLN   107     -33.564  14.117 -31.162  1.00 10.00      A   
ATOM    673  CG  GLN   107     -33.939  14.561 -32.566  1.00 10.00      A   
ATOM    674  CD  GLN   107     -35.207  15.392 -32.596  1.00 10.00      A   
ATOM    675  OE1 GLN   107     -36.310  14.862 -32.739  1.00 10.00      A   
ATOM    676  NE2 GLN   107     -35.058  16.702 -32.470  1.00 10.00      A   
ATOM    677 HE21 GLN   107     -34.147  17.056 -32.370  1.00 10.00      A   
ATOM    678 HE22 GLN   107     -35.863  17.263 -32.472  1.00 10.00      A   
ATOM    679  C   GLN   107     -31.325  14.621 -30.152  1.00 10.00      A   
ATOM    680  O   GLN   107     -31.364  15.835 -30.354  1.00 10.00      A   
ATOM    681  N   GLY   108     -30.602  14.073 -29.185  1.00 10.00      A   
ATOM    682  HN  GLY   108     -30.601  13.097 -29.079  1.00 10.00      A   
ATOM    683  CA  GLY   108     -29.820  14.892 -28.283  1.00 10.00      A   
ATOM    684  C   GLY   108     -30.455  14.962 -26.909  1.00 10.00      A   
ATOM    685  O   GLY   108     -31.674  14.830 -26.779  1.00 10.00      A   
ATOM    686  N   TYR   109     -29.642  15.163 -25.886  1.00 10.00      A   
ATOM    687  HN  TYR   109     -28.677  15.267 -26.049  1.00 10.00      A   
ATOM    688  CA  TYR   109     -30.147  15.244 -24.524  1.00 10.00      A   
ATOM    689  CB  TYR   109     -30.005  13.904 -23.793  1.00 10.00      A   
ATOM    690  CG  TYR   109     -28.584  13.505 -23.457  1.00 10.00      A   
ATOM    691  CD1 TYR   109     -28.051  13.760 -22.200  1.00 10.00      A   
ATOM    692  CD2 TYR   109     -27.781  12.866 -24.392  1.00 10.00      A   
ATOM    693  CE1 TYR   109     -26.760  13.391 -21.886  1.00 10.00      A   
ATOM    694  CE2 TYR   109     -26.485  12.493 -24.085  1.00 10.00      A   
ATOM    695  CZ  TYR   109     -25.982  12.759 -22.829  1.00 10.00      A   
ATOM    696  OH  TYR   109     -24.696  12.387 -22.512  1.00 10.00      A   
ATOM    697  HH  TYR   109     -24.694  11.965 -21.641  1.00 10.00      A   
ATOM    698  C   TYR   109     -29.477  16.366 -23.743  1.00 10.00      A   
ATOM    699  O   TYR   109     -28.568  17.027 -24.245  1.00 10.00      A   
ATOM    700  N   ASN   110     -29.937  16.571 -22.520  1.00 10.00      A   
ATOM    701  HN  ASN   110     -30.668  16.003 -22.185  1.00 10.00      A   
ATOM    702  CA  ASN   110     -29.407  17.609 -21.652  1.00 10.00      A   
ATOM    703  CB  ASN   110     -30.520  18.613 -21.336  1.00 10.00      A   
ATOM    704  CG  ASN   110     -30.007  19.906 -20.741  1.00 10.00      A   
ATOM    705  OD1 ASN   110     -28.902  20.345 -21.046  1.00 10.00      A   
ATOM    706  ND2 ASN   110     -30.812  20.526 -19.892  1.00 10.00      A   
ATOM    707 HD21 ASN   110     -31.685  20.117 -19.697  1.00 10.00      A   
ATOM    708 HD22 ASN   110     -30.507  21.368 -19.496  1.00 10.00      A   
ATOM    709  C   ASN   110     -28.889  16.992 -20.358  1.00 10.00      A   
ATOM    710  O   ASN   110     -29.443  16.004 -19.871  1.00 10.00      A   
ATOM    711  N   ALA   111     -27.826  17.565 -19.808  1.00 10.00      A   
ATOM    712  HN  ALA   111     -27.414  18.342 -20.250  1.00 10.00      A   
ATOM    713  CA  ALA   111     -27.246  17.064 -18.567  1.00 10.00      A   
ATOM    714  CB  ALA   111     -25.899  16.406 -18.831  1.00 10.00      A   
ATOM    715  C   ALA   111     -27.115  18.177 -17.530  1.00 10.00      A   
ATOM    716  O   ALA   111     -26.017  18.676 -17.262  1.00 10.00      A   
ATOM    717  N   GLY   113     -24.393  14.945 -12.723  1.00 10.00      A   
ATOM    718  HN  GLY   113     -25.178  14.678 -13.249  1.00 10.00      A   
ATOM    719  CA  GLY   113     -24.091  16.352 -12.564  1.00 10.00      A   
ATOM    720  C   GLY   113     -23.885  16.727 -11.112  1.00 10.00      A   
ATOM    721  O   GLY   113     -23.436  17.832 -10.800  1.00 10.00      A   
ATOM    722  N   PHE   114     -24.203  15.800 -10.221  1.00 10.00      A   
ATOM    723  HN  PHE   114     -24.536  14.929 -10.536  1.00 10.00      A   
ATOM    724  CA  PHE   114     -24.058  16.035  -8.793  1.00 10.00      A   
ATOM    725  CB  PHE   114     -25.198  15.376  -8.013  1.00 10.00      A   
ATOM    726  CG  PHE   114     -26.523  16.062  -8.194  1.00 10.00      A   
ATOM    727  CD1 PHE   114     -26.758  17.300  -7.618  1.00 10.00      A   
ATOM    728  CD2 PHE   114     -27.528  15.472  -8.942  1.00 10.00      A   
ATOM    729  CE1 PHE   114     -27.971  17.938  -7.786  1.00 10.00      A   
ATOM    730  CE2 PHE   114     -28.745  16.104  -9.113  1.00 10.00      A   
ATOM    731  CZ  PHE   114     -28.966  17.339  -8.534  1.00 10.00      A   
ATOM    732  C   PHE   114     -22.707  15.543  -8.290  1.00 10.00      A   
ATOM    733  O   PHE   114     -22.380  14.362  -8.419  1.00 10.00      A   
ATOM    734  N   SER   115     -21.926  16.463  -7.735  1.00 10.00      A   
ATOM    735  HN  SER   115     -22.243  17.392  -7.687  1.00 10.00      A   
ATOM    736  CA  SER   115     -20.606  16.147  -7.203  1.00 10.00      A   
ATOM    737  CB  SER   115     -20.703  15.247  -5.971  1.00 10.00      A   
ATOM    738  OG  SER   115     -21.432  15.889  -4.941  1.00 10.00      A   
ATOM    739  HG  SER   115     -21.514  15.289  -4.191  1.00 10.00      A   
ATOM    740  C   SER   115     -19.683  15.561  -8.272  1.00 10.00      A   
ATOM    741  O   SER   115     -19.490  16.172  -9.327  1.00 10.00      A   
ATOM    742  N   GLN   116     -19.136  14.373  -8.015  1.00 10.00      A   
ATOM    743  HN  GLN   116     -19.347  13.918  -7.174  1.00 10.00      A   
ATOM    744  CA  GLN   116     -18.226  13.733  -8.957  1.00 10.00      A   
ATOM    745  CB  GLN   116     -17.555  12.496  -8.349  1.00 10.00      A   
ATOM    746  CG  GLN   116     -18.509  11.386  -7.939  1.00 10.00      A   
ATOM    747  CD  GLN   116     -17.792  10.219  -7.285  1.00 10.00      A   
ATOM    748  OE1 GLN   116     -16.766  10.391  -6.625  1.00 10.00      A   
ATOM    749  NE2 GLN   116     -18.323   9.021  -7.463  1.00 10.00      A   
ATOM    750 HE21 GLN   116     -19.144   8.949  -8.003  1.00 10.00      A   
ATOM    751 HE22 GLN   116     -17.876   8.252  -7.050  1.00 10.00      A   
ATOM    752  C   GLN   116     -18.898  13.407 -10.288  1.00 10.00      A   
ATOM    753  O   GLN   116     -18.226  13.272 -11.309  1.00 10.00      A   
ATOM    754  N   GLY   117     -20.224  13.302 -10.276  1.00 10.00      A   
ATOM    755  HN  GLY   117     -20.711  13.440  -9.435  1.00 10.00      A   
ATOM    756  CA  GLY   117     -20.955  13.002 -11.492  1.00 10.00      A   
ATOM    757  C   GLY   117     -20.799  14.102 -12.524  1.00 10.00      A   
ATOM    758  O   GLY   117     -20.777  13.839 -13.726  1.00 10.00      A   
ATOM    759  N   GLY   118     -20.651  15.333 -12.043  1.00 10.00      A   
ATOM    760  HN  GLY   118     -20.642  15.467 -11.072  1.00 10.00      A   
ATOM    761  CA  GLY   118     -20.496  16.474 -12.925  1.00 10.00      A   
ATOM    762  C   GLY   118     -19.238  16.398 -13.764  1.00 10.00      A   
ATOM    763  O   GLY   118     -19.266  16.676 -14.965  1.00 10.00      A   
ATOM    764  N   GLN   119     -18.124  16.020 -13.147  1.00 10.00      A   
ATOM    765  HN  GLN   119     -18.149  15.807 -12.188  1.00 10.00      A   
ATOM    766  CA  GLN   119     -16.869  15.914 -13.878  1.00 10.00      A   
ATOM    767  CB  GLN   119     -15.650  15.974 -12.953  1.00 10.00      A   
ATOM    768  CG  GLN   119     -15.449  14.753 -12.074  1.00 10.00      A   
ATOM    769  CD  GLN   119     -15.599  15.067 -10.603  1.00 10.00      A   
ATOM    770  OE1 GLN   119     -16.373  15.943 -10.217  1.00 10.00      A   
ATOM    771  NE2 GLN   119     -14.859  14.359  -9.772  1.00 10.00      A   
ATOM    772 HE21 GLN   119     -14.263  13.679 -10.148  1.00 10.00      A   
ATOM    773 HE22 GLN   119     -14.938  14.543  -8.806  1.00 10.00      A   
ATOM    774  C   GLN   119     -16.853  14.664 -14.748  1.00 10.00      A   
ATOM    775  O   GLN   119     -16.198  14.629 -15.791  1.00 10.00      A   
ATOM    776  N   PHE   120     -17.590  13.644 -14.318  1.00 10.00      A   
ATOM    777  HN  PHE   120     -18.086  13.730 -13.474  1.00 10.00      A   
ATOM    778  CA  PHE   120     -17.674  12.400 -15.070  1.00 10.00      A   
ATOM    779  CB  PHE   120     -18.402  11.317 -14.269  1.00 10.00      A   
ATOM    780  CG  PHE   120     -17.651  10.803 -13.072  1.00 10.00      A   
ATOM    781  CD1 PHE   120     -16.348  11.202 -12.822  1.00 10.00      A   
ATOM    782  CD2 PHE   120     -18.255   9.921 -12.193  1.00 10.00      A   
ATOM    783  CE1 PHE   120     -15.665  10.733 -11.718  1.00 10.00      A   
ATOM    784  CE2 PHE   120     -17.577   9.447 -11.088  1.00 10.00      A   
ATOM    785  CZ  PHE   120     -16.281   9.855 -10.850  1.00 10.00      A   
ATOM    786  C   PHE   120     -18.400  12.650 -16.383  1.00 10.00      A   
ATOM    787  O   PHE   120     -17.976  12.181 -17.438  1.00 10.00      A   
ATOM    788  N   LEU   121     -19.484  13.417 -16.310  1.00 10.00      A   
ATOM    789  HN  LEU   121     -19.770  13.757 -15.433  1.00 10.00      A   
ATOM    790  CA  LEU   121     -20.271  13.756 -17.490  1.00 10.00      A   
ATOM    791  CB  LEU   121     -21.488  14.596 -17.103  1.00 10.00      A   
ATOM    792  CG  LEU   121     -22.552  13.897 -16.261  1.00 10.00      A   
ATOM    793  CD1 LEU   121     -23.751  14.809 -16.057  1.00 10.00      A   
ATOM    794  CD2 LEU   121     -22.973  12.586 -16.905  1.00 10.00      A   
ATOM    795  C   LEU   121     -19.421  14.510 -18.501  1.00 10.00      A   
ATOM    796  O   LEU   121     -19.572  14.340 -19.712  1.00 10.00      A   
ATOM    797  N   ARG   122     -18.512  15.332 -17.989  1.00 10.00      A   
ATOM    798  HN  ARG   122     -18.441  15.413 -17.015  1.00 10.00      A   
ATOM    799  CA  ARG   122     -17.617  16.108 -18.834  1.00 10.00      A   
ATOM    800  CB  ARG   122     -16.768  17.056 -17.983  1.00 10.00      A   
ATOM    801  CG  ARG   122     -15.803  17.911 -18.784  1.00 10.00      A   
ATOM    802  CD  ARG   122     -15.038  18.877 -17.893  1.00 10.00      A   
ATOM    803  NE  ARG   122     -14.133  18.190 -16.968  1.00 10.00      A   
ATOM    804  HE  ARG   122     -14.541  17.587 -16.307  1.00 10.00      A   
ATOM    805  CZ  ARG   122     -12.802  18.317 -16.991  1.00 10.00      A   
ATOM    806  NH1 ARG   122     -12.218  19.097 -17.891  1.00 10.00      A   
ATOM    807 HH11 ARG   122     -11.176  19.190 -17.900  1.00 10.00      A   
ATOM    808 HH12 ARG   122     -12.789  19.610 -18.592  1.00 10.00      A   
ATOM    809  NH2 ARG   122     -12.053  17.678 -16.103  1.00 10.00      A   
ATOM    810 HH21 ARG   122     -11.013  17.782 -16.127  1.00 10.00      A   
ATOM    811 HH22 ARG   122     -12.494  17.068 -15.381  1.00 10.00      A   
ATOM    812  C   ARG   122     -16.721  15.167 -19.630  1.00 10.00      A   
ATOM    813  O   ARG   122     -16.536  15.336 -20.834  1.00 10.00      A   
ATOM    814  N   ALA   123     -16.192  14.158 -18.944  1.00 10.00      A   
ATOM    815  HN  ALA   123     -16.393  14.075 -17.987  1.00 10.00      A   
ATOM    816  CA  ALA   123     -15.328  13.170 -19.571  1.00 10.00      A   
ATOM    817  CB  ALA   123     -14.738  12.245 -18.519  1.00 10.00      A   
ATOM    818  C   ALA   123     -16.114  12.369 -20.604  1.00 10.00      A   
ATOM    819  O   ALA   123     -15.594  12.024 -21.665  1.00 10.00      A   
ATOM    820  N   VAL   124     -17.373  12.087 -20.285  1.00 10.00      A   
ATOM    821  HN  VAL   124     -17.722  12.385 -19.418  1.00 10.00      A   
ATOM    822  CA  VAL   124     -18.250  11.344 -21.180  1.00 10.00      A   
ATOM    823  CB  VAL   124     -19.610  11.038 -20.507  1.00 10.00      A   
ATOM    824  CG1 VAL   124     -20.589  10.426 -21.496  1.00 10.00      A   
ATOM    825  CG2 VAL   124     -19.420  10.114 -19.312  1.00 10.00      A   
ATOM    826  C   VAL   124     -18.477  12.127 -22.473  1.00 10.00      A   
ATOM    827  O   VAL   124     -18.219  11.621 -23.565  1.00 10.00      A   
ATOM    828  N   ALA   125     -18.915  13.375 -22.336  1.00 10.00      A   
ATOM    829  HN  ALA   125     -19.066  13.731 -21.431  1.00 10.00      A   
ATOM    830  CA  ALA   125     -19.186  14.233 -23.486  1.00 10.00      A   
ATOM    831  CB  ALA   125     -19.710  15.585 -23.025  1.00 10.00      A   
ATOM    832  C   ALA   125     -17.957  14.420 -24.373  1.00 10.00      A   
ATOM    833  O   ALA   125     -18.069  14.446 -25.598  1.00 10.00      A   
ATOM    834  N   GLN   126     -16.786  14.538 -23.752  1.00 10.00      A   
ATOM    835  HN  GLN   126     -16.756  14.493 -22.772  1.00 10.00      A   
ATOM    836  CA  GLN   126     -15.547  14.742 -24.492  1.00 10.00      A   
ATOM    837  CB  GLN   126     -14.480  15.392 -23.606  1.00 10.00      A   
ATOM    838  CG  GLN   126     -14.848  16.782 -23.106  1.00 10.00      A   
ATOM    839  CD  GLN   126     -13.734  17.442 -22.313  1.00 10.00      A   
ATOM    840  OE1 GLN   126     -13.981  18.167 -21.350  1.00 10.00      A   
ATOM    841  NE2 GLN   126     -12.499  17.205 -22.713  1.00 10.00      A   
ATOM    842 HE21 GLN   126     -12.371  16.625 -23.489  1.00 10.00      A   
ATOM    843 HE22 GLN   126     -11.764  17.626 -22.223  1.00 10.00      A   
ATOM    844  C   GLN   126     -15.020  13.451 -25.123  1.00 10.00      A   
ATOM    845  O   GLN   126     -14.222  13.492 -26.063  1.00 10.00      A   
ATOM    846  N   ARG   127     -15.456  12.307 -24.611  1.00 10.00      A   
ATOM    847  HN  ARG   127     -16.088  12.324 -23.858  1.00 10.00      A   
ATOM    848  CA  ARG   127     -15.010  11.024 -25.148  1.00 10.00      A   
ATOM    849  CB  ARG   127     -14.720  10.005 -24.041  1.00 10.00      A   
ATOM    850  CG  ARG   127     -13.379  10.227 -23.354  1.00 10.00      A   
ATOM    851  CD  ARG   127     -13.042   9.108 -22.377  1.00 10.00      A   
ATOM    852  NE  ARG   127     -11.648   9.174 -21.929  1.00 10.00      A   
ATOM    853  HE  ARG   127     -11.103   9.930 -22.264  1.00 10.00      A   
ATOM    854  CZ  ARG   127     -11.074   8.282 -21.117  1.00 10.00      A   
ATOM    855  NH1 ARG   127     -11.770   7.247 -20.659  1.00 10.00      A   
ATOM    856 HH11 ARG   127     -11.314   6.551 -20.023  1.00 10.00      A   
ATOM    857 HH12 ARG   127     -12.767   7.122 -20.932  1.00 10.00      A   
ATOM    858  NH2 ARG   127      -9.798   8.413 -20.769  1.00 10.00      A   
ATOM    859 HH21 ARG   127      -9.226   9.220 -21.130  1.00 10.00      A   
ATOM    860 HH22 ARG   127      -9.356   7.713 -20.134  1.00 10.00      A   
ATOM    861  C   ARG   127     -15.977  10.472 -26.195  1.00 10.00      A   
ATOM    862  O   ARG   127     -15.553   9.885 -27.192  1.00 10.00      A   
ATOM    863  N   CYS   128     -17.271  10.659 -25.973  1.00 10.00      A   
ATOM    864  HN  CYS   128     -17.562  11.120 -25.150  1.00 10.00      A   
ATOM    865  CA  CYS   128     -18.277  10.193 -26.919  1.00 10.00      A   
ATOM    866  C   CYS   128     -19.178  11.348 -27.366  1.00 10.00      A   
ATOM    867  O   CYS   128     -19.937  11.906 -26.570  1.00 10.00      A   
ATOM    868  CB  CYS   128     -19.084   9.009 -26.361  1.00 10.00      A   
ATOM    869  SG  CYS   128     -19.917   9.308 -24.764  1.00 10.00      A   
ATOM    870  N   PRO   129     -19.091  11.729 -28.655  1.00 10.00      A   
ATOM    871  CA  PRO   129     -19.877  12.835 -29.221  1.00 10.00      A   
ATOM    872  CB  PRO   129     -19.136  13.151 -30.520  1.00 10.00      A   
ATOM    873  CG  PRO   129     -18.541  11.849 -30.933  1.00 10.00      A   
ATOM    874  CD  PRO   129     -18.206  11.112 -29.664  1.00 10.00      A   
ATOM    875  C   PRO   129     -21.326  12.455 -29.525  1.00 10.00      A   
ATOM    876  O   PRO   129     -22.131  13.307 -29.906  1.00 10.00      A   
ATOM    877  N   SER   130     -21.649  11.180 -29.377  1.00 10.00      A   
ATOM    878  HN  SER   130     -20.964  10.545 -29.085  1.00 10.00      A   
ATOM    879  CA  SER   130     -22.995  10.699 -29.633  1.00 10.00      A   
ATOM    880  CB  SER   130     -23.024   9.877 -30.922  1.00 10.00      A   
ATOM    881  OG  SER   130     -22.333  10.543 -31.969  1.00 10.00      A   
ATOM    882  HG  SER   130     -22.635  11.457 -32.022  1.00 10.00      A   
ATOM    883  C   SER   130     -23.485   9.854 -28.461  1.00 10.00      A   
ATOM    884  O   SER   130     -22.788   8.941 -28.015  1.00 10.00      A   
ATOM    885  N   PRO   131     -24.689  10.140 -27.949  1.00 10.00      A   
ATOM    886  CA  PRO   131     -25.554  11.212 -28.455  1.00 10.00      A   
ATOM    887  CB  PRO   131     -26.929  10.884 -27.849  1.00 10.00      A   
ATOM    888  CG  PRO   131     -26.770   9.577 -27.139  1.00 10.00      A   
ATOM    889  CD  PRO   131     -25.312   9.436 -26.830  1.00 10.00      A   
ATOM    890  C   PRO   131     -25.098  12.591 -27.976  1.00 10.00      A   
ATOM    891  O   PRO   131     -24.465  12.713 -26.929  1.00 10.00      A   
ATOM    892  N   PRO   132     -25.405  13.648 -28.745  1.00 10.00      A   
ATOM    893  CA  PRO   132     -25.025  15.022 -28.387  1.00 10.00      A   
ATOM    894  CB  PRO   132     -25.391  15.829 -29.637  1.00 10.00      A   
ATOM    895  CG  PRO   132     -26.460  15.031 -30.302  1.00 10.00      A   
ATOM    896  CD  PRO   132     -26.135  13.591 -30.025  1.00 10.00      A   
ATOM    897  C   PRO   132     -25.801  15.540 -27.176  1.00 10.00      A   
ATOM    898  O   PRO   132     -26.943  15.131 -26.931  1.00 10.00      A   
ATOM    899  N   ILE   134     -26.493  18.940 -24.487  1.00 10.00      A   
ATOM    900  HN  ILE   134     -27.274  18.336 -24.493  1.00 10.00      A   
ATOM    901  CA  ILE   134     -26.668  20.330 -24.883  1.00 10.00      A   
ATOM    902  CB  ILE   134     -28.163  20.677 -25.068  1.00 10.00      A   
ATOM    903  CG1 ILE   134     -28.809  19.745 -26.100  1.00 10.00      A   
ATOM    904  CG2 ILE   134     -28.340  22.134 -25.474  1.00 10.00      A   
ATOM    905  CD1 ILE   134     -28.176  19.811 -27.475  1.00 10.00      A   
ATOM    906  C   ILE   134     -26.043  21.265 -23.848  1.00 10.00      A   
ATOM    907  O   ILE   134     -25.144  22.049 -24.164  1.00 10.00      A   
ATOM    908  N   ASN   135     -26.516  21.168 -22.612  1.00 10.00      A   
ATOM    909  HN  ASN   135     -27.222  20.513 -22.420  1.00 10.00      A   
ATOM    910  CA  ASN   135     -26.009  21.996 -21.523  1.00 10.00      A   
ATOM    911  CB  ASN   135     -27.123  22.866 -20.929  1.00 10.00      A   
ATOM    912  CG  ASN   135     -27.344  24.161 -21.685  1.00 10.00      A   
ATOM    913  OD1 ASN   135     -26.410  24.737 -22.242  1.00 10.00      A   
ATOM    914  ND2 ASN   135     -28.581  24.637 -21.695  1.00 10.00      A   
ATOM    915 HD21 ASN   135     -29.276  24.131 -21.217  1.00 10.00      A   
ATOM    916 HD22 ASN   135     -28.755  25.473 -22.180  1.00 10.00      A   
ATOM    917  C   ASN   135     -25.420  21.116 -20.433  1.00 10.00      A   
ATOM    918  O   ASN   135     -26.022  20.117 -20.040  1.00 10.00      A   
ATOM    919  N   LEU   136     -24.245  21.483 -19.949  1.00 10.00      A   
ATOM    920  HN  LEU   136     -23.810  22.290 -20.299  1.00 10.00      A   
ATOM    921  CA  LEU   136     -23.592  20.715 -18.901  1.00 10.00      A   
ATOM    922  CB  LEU   136     -22.145  20.394 -19.278  1.00 10.00      A   
ATOM    923  CG  LEU   136     -21.420  19.387 -18.381  1.00 10.00      A   
ATOM    924  CD1 LEU   136     -22.191  18.077 -18.309  1.00 10.00      A   
ATOM    925  CD2 LEU   136     -20.008  19.145 -18.889  1.00 10.00      A   
ATOM    926  C   LEU   136     -23.653  21.463 -17.577  1.00 10.00      A   
ATOM    927  O   LEU   136     -22.991  22.487 -17.397  1.00 10.00      A   
ATOM    928  N   ILE   137     -24.463  20.957 -16.660  1.00 10.00      A   
ATOM    929  HN  ILE   137     -24.970  20.136 -16.867  1.00 10.00      A   
ATOM    930  CA  ILE   137     -24.622  21.579 -15.353  1.00 10.00      A   
ATOM    931  CB  ILE   137     -26.114  21.727 -14.971  1.00 10.00      A   
ATOM    932  CG1 ILE   137     -26.917  22.352 -16.120  1.00 10.00      A   
ATOM    933  CG2 ILE   137     -26.273  22.543 -13.692  1.00 10.00      A   
ATOM    934  CD1 ILE   137     -26.521  23.775 -16.454  1.00 10.00      A   
ATOM    935  C   ILE   137     -23.915  20.762 -14.278  1.00 10.00      A   
ATOM    936  O   ILE   137     -24.414  19.722 -13.849  1.00 10.00      A   
ATOM    937  N   SER   138     -22.747  21.223 -13.863  1.00 10.00      A   
ATOM    938  HN  SER   138     -22.384  22.049 -14.263  1.00 10.00      A   
ATOM    939  CA  SER   138     -21.982  20.541 -12.831  1.00 10.00      A   
ATOM    940  CB  SER   138     -20.500  20.527 -13.201  1.00 10.00      A   
ATOM    941  OG  SER   138     -20.321  20.134 -14.553  1.00 10.00      A   
ATOM    942  HG  SER   138     -21.182  20.095 -14.985  1.00 10.00      A   
ATOM    943  C   SER   138     -22.189  21.218 -11.477  1.00 10.00      A   
ATOM    944  O   SER   138     -21.718  22.332 -11.249  1.00 10.00      A   
ATOM    945  N   VAL   139     -22.902  20.544 -10.587  1.00 10.00      A   
ATOM    946  HN  VAL   139     -23.244  19.651 -10.822  1.00 10.00      A   
ATOM    947  CA  VAL   139     -23.180  21.080  -9.263  1.00 10.00      A   
ATOM    948  CB  VAL   139     -24.631  20.777  -8.824  1.00 10.00      A   
ATOM    949  CG1 VAL   139     -24.967  21.508  -7.534  1.00 10.00      A   
ATOM    950  CG2 VAL   139     -25.616  21.151  -9.922  1.00 10.00      A   
ATOM    951  C   VAL   139     -22.211  20.507  -8.232  1.00 10.00      A   
ATOM    952  O   VAL   139     -22.386  19.379  -7.762  1.00 10.00      A   
ATOM    953  N   GLY   140     -21.188  21.285  -7.898  1.00 10.00      A   
ATOM    954  HN  GLY   140     -21.099  22.165  -8.319  1.00 10.00      A   
ATOM    955  CA  GLY   140     -20.201  20.856  -6.924  1.00 10.00      A   
ATOM    956  C   GLY   140     -19.328  19.729  -7.432  1.00 10.00      A   
ATOM    957  O   GLY   140     -19.223  18.681  -6.795  1.00 10.00      A   
ATOM    958  N   GLY   141     -18.702  19.941  -8.580  1.00 10.00      A   
ATOM    959  HN  GLY   141     -18.811  20.803  -9.037  1.00 10.00      A   
ATOM    960  CA  GLY   141     -17.854  18.921  -9.155  1.00 10.00      A   
ATOM    961  C   GLY   141     -16.387  19.287  -9.116  1.00 10.00      A   
ATOM    962  O   GLY   141     -16.023  20.452  -9.280  1.00 10.00      A   
ATOM    963  N   GLN   142     -15.543  18.286  -8.917  1.00 10.00      A   
ATOM    964  HN  GLN   142     -15.899  17.374  -8.824  1.00 10.00      A   
ATOM    965  CA  GLN   142     -14.106  18.495  -8.859  1.00 10.00      A   
ATOM    966  CB  GLN   142     -13.432  17.387  -8.045  1.00 10.00      A   
ATOM    967  CG  GLN   142     -13.957  17.257  -6.621  1.00 10.00      A   
ATOM    968  CD  GLN   142     -15.096  16.262  -6.490  1.00 10.00      A   
ATOM    969  OE1 GLN   142     -15.139  15.250  -7.188  1.00 10.00      A   
ATOM    970  NE2 GLN   142     -16.031  16.546  -5.599  1.00 10.00      A   
ATOM    971 HE21 GLN   142     -15.942  17.374  -5.080  1.00 10.00      A   
ATOM    972 HE22 GLN   142     -16.773  15.913  -5.488  1.00 10.00      A   
ATOM    973  C   GLN   142     -13.539  18.548 -10.273  1.00 10.00      A   
ATOM    974  O   GLN   142     -13.146  17.529 -10.840  1.00 10.00      A   
ATOM    975  N   HIS   143     -13.505  19.746 -10.840  1.00 10.00      A   
ATOM    976  HN  HIS   143     -13.809  20.527 -10.323  1.00 10.00      A   
ATOM    977  CA  HIS   143     -13.022  19.935 -12.204  1.00 10.00      A   
ATOM    978  CB  HIS   143     -13.535  21.253 -12.798  1.00 10.00      A   
ATOM    979  CG  HIS   143     -15.023  21.430 -12.712  1.00 10.00      A   
ATOM    980  ND1 HIS   143     -15.916  20.856 -13.597  1.00 10.00      A   
ATOM    981  HD1 HIS   143     -15.685  20.298 -14.370  1.00 10.00      A   
ATOM    982  CD2 HIS   143     -15.777  22.115 -11.820  1.00 10.00      A   
ATOM    983  CE1 HIS   143     -17.147  21.184 -13.248  1.00 10.00      A   
ATOM    984  NE2 HIS   143     -17.089  21.942 -12.174  1.00 10.00      A   
ATOM    985  HE2 HIS   143     -17.864  22.317 -11.699  1.00 10.00      A   
ATOM    986  C   HIS   143     -11.501  19.858 -12.296  1.00 10.00      A   
ATOM    987  O   HIS   143     -10.954  19.455 -13.323  1.00 10.00      A   
ATOM    988  N   GLN   144     -10.821  20.238 -11.223  1.00 10.00      A   
ATOM    989  HN  GLN   144     -11.305  20.550 -10.428  1.00 10.00      A   
ATOM    990  CA  GLN   144      -9.365  20.203 -11.201  1.00 10.00      A   
ATOM    991  CB  GLN   144      -8.788  21.557 -10.778  1.00 10.00      A   
ATOM    992  CG  GLN   144      -8.292  22.410 -11.936  1.00 10.00      A   
ATOM    993  CD  GLN   144      -7.259  21.698 -12.791  1.00 10.00      A   
ATOM    994  OE1 GLN   144      -6.535  20.821 -12.317  1.00 10.00      A   
ATOM    995  NE2 GLN   144      -7.181  22.072 -14.057  1.00 10.00      A   
ATOM    996 HE21 GLN   144      -7.785  22.776 -14.369  1.00 10.00      A   
ATOM    997 HE22 GLN   144      -6.517  21.633 -14.628  1.00 10.00      A   
ATOM    998  C   GLN   144      -8.858  19.095 -10.286  1.00 10.00      A   
ATOM    999  O   GLN   144      -7.652  18.936 -10.085  1.00 10.00      A   
ATOM   1000  N   GLY   145      -9.790  18.323  -9.745  1.00 10.00      A   
ATOM   1001  HN  GLY   145     -10.731  18.493  -9.951  1.00 10.00      A   
ATOM   1002  CA  GLY   145      -9.432  17.240  -8.854  1.00 10.00      A   
ATOM   1003  C   GLY   145      -9.450  17.674  -7.405  1.00 10.00      A   
ATOM   1004  O   GLY   145      -9.900  18.779  -7.093  1.00 10.00      A   
ATOM   1005  N   VAL   146      -8.966  16.812  -6.521  1.00 10.00      A   
ATOM   1006  HN  VAL   146      -8.614  15.951  -6.833  1.00 10.00      A   
ATOM   1007  CA  VAL   146      -8.926  17.113  -5.094  1.00 10.00      A   
ATOM   1008  CB  VAL   146     -10.037  16.380  -4.308  1.00 10.00      A   
ATOM   1009  CG1 VAL   146     -11.334  17.171  -4.339  1.00 10.00      A   
ATOM   1010  CG2 VAL   146     -10.250  14.969  -4.845  1.00 10.00      A   
ATOM   1011  C   VAL   146      -7.575  16.737  -4.500  1.00 10.00      A   
ATOM   1012  O   VAL   146      -6.791  16.018  -5.125  1.00 10.00      A   
ATOM   1013  N   PHE   147      -7.311  17.236  -3.299  1.00 10.00      A   
ATOM   1014  HN  PHE   147      -7.975  17.817  -2.870  1.00 10.00      A   
ATOM   1015  CA  PHE   147      -6.066  16.954  -2.604  1.00 10.00      A   
ATOM   1016  CB  PHE   147      -5.114  18.152  -2.700  1.00 10.00      A   
ATOM   1017  CG  PHE   147      -3.775  17.916  -2.061  1.00 10.00      A   
ATOM   1018  CD1 PHE   147      -2.913  16.956  -2.567  1.00 10.00      A   
ATOM   1019  CD2 PHE   147      -3.378  18.651  -0.955  1.00 10.00      A   
ATOM   1020  CE1 PHE   147      -1.681  16.735  -1.982  1.00 10.00      A   
ATOM   1021  CE2 PHE   147      -2.147  18.433  -0.366  1.00 10.00      A   
ATOM   1022  CZ  PHE   147      -1.297  17.473  -0.881  1.00 10.00      A   
ATOM   1023  C   PHE   147      -6.335  16.606  -1.141  1.00 10.00      A   
ATOM   1024  O   PHE   147      -5.840  15.601  -0.630  1.00 10.00      A   
ATOM   1025  N   GLY   148      -7.124  17.438  -0.471  1.00 10.00      A   
ATOM   1026  HN  GLY   148      -7.497  18.223  -0.924  1.00 10.00      A   
ATOM   1027  CA  GLY   148      -7.438  17.193   0.924  1.00 10.00      A   
ATOM   1028  C   GLY   148      -8.801  16.555   1.101  1.00 10.00      A   
ATOM   1029  O   GLY   148      -9.684  16.726   0.258  1.00 10.00      A   
ATOM   1030  N   LEU   149      -8.970  15.813   2.191  1.00 10.00      A   
ATOM   1031  HN  LEU   149      -8.222  15.704   2.815  1.00 10.00      A   
ATOM   1032  CA  LEU   149     -10.232  15.147   2.484  1.00 10.00      A   
ATOM   1033  CB  LEU   149     -10.131  13.653   2.162  1.00 10.00      A   
ATOM   1034  CG  LEU   149     -11.402  12.822   2.356  1.00 10.00      A   
ATOM   1035  CD1 LEU   149     -12.510  13.310   1.433  1.00 10.00      A   
ATOM   1036  CD2 LEU   149     -11.117  11.346   2.118  1.00 10.00      A   
ATOM   1037  C   LEU   149     -10.625  15.356   3.949  1.00 10.00      A   
ATOM   1038  O   LEU   149     -10.158  14.638   4.835  1.00 10.00      A   
ATOM   1039  N   PRO   150     -11.467  16.368   4.216  1.00 10.00      A   
ATOM   1040  CA  PRO   150     -11.932  16.687   5.569  1.00 10.00      A   
ATOM   1041  CB  PRO   150     -12.509  18.108   5.428  1.00 10.00      A   
ATOM   1042  CG  PRO   150     -12.184  18.549   4.037  1.00 10.00      A   
ATOM   1043  CD  PRO   150     -12.017  17.300   3.227  1.00 10.00      A   
ATOM   1044  C   PRO   150     -13.018  15.722   6.043  1.00 10.00      A   
ATOM   1045  O   PRO   150     -12.880  15.071   7.081  1.00 10.00      A   
ATOM   1046  N   ARG   151     -14.097  15.636   5.280  1.00 10.00      A   
ATOM   1047  HN  ARG   151     -14.151  16.180   4.466  1.00 10.00      A   
ATOM   1048  CA  ARG   151     -15.205  14.751   5.608  1.00 10.00      A   
ATOM   1049  CB  ARG   151     -16.267  15.479   6.440  1.00 10.00      A   
ATOM   1050  CG  ARG   151     -16.756  16.781   5.830  1.00 10.00      A   
ATOM   1051  CD  ARG   151     -18.000  17.299   6.535  1.00 10.00      A   
ATOM   1052  NE  ARG   151     -19.224  16.696   6.007  1.00 10.00      A   
ATOM   1053  HE  ARG   151     -19.427  15.773   6.288  1.00 10.00      A   
ATOM   1054  CZ  ARG   151     -20.069  17.324   5.183  1.00 10.00      A   
ATOM   1055  NH1 ARG   151     -19.826  18.574   4.794  1.00 10.00      A   
ATOM   1056 HH11 ARG   151     -20.488  19.070   4.142  1.00 10.00      A   
ATOM   1057 HH12 ARG   151     -18.974  19.081   5.135  1.00 10.00      A   
ATOM   1058  NH2 ARG   151     -21.158  16.701   4.742  1.00 10.00      A   
ATOM   1059 HH21 ARG   151     -21.816  17.190   4.095  1.00 10.00      A   
ATOM   1060 HH22 ARG   151     -21.364  15.721   5.041  1.00 10.00      A   
ATOM   1061  C   ARG   151     -15.824  14.198   4.334  1.00 10.00      A   
ATOM   1062  O   ARG   151     -15.701  14.802   3.269  1.00 10.00      A   
ATOM   1063  N   CYS   152     -16.480  13.060   4.449  1.00 10.00      A   
ATOM   1064  HN  CYS   152     -16.540  12.631   5.330  1.00 10.00      A   
ATOM   1065  CA  CYS   152     -17.120  12.425   3.307  1.00 10.00      A   
ATOM   1066  C   CYS   152     -18.637  12.587   3.381  1.00 10.00      A   
ATOM   1067  O   CYS   152     -19.204  12.663   4.474  1.00 10.00      A   
ATOM   1068  CB  CYS   152     -16.735  10.943   3.237  1.00 10.00      A   
ATOM   1069  SG  CYS   152     -15.018  10.638   2.699  1.00 10.00      A   
ATOM   1070  N   PRO   153     -19.311  12.652   2.217  1.00 10.00      A   
ATOM   1071  CA  PRO   153     -20.771  12.815   2.145  1.00 10.00      A   
ATOM   1072  CB  PRO   153     -21.064  12.809   0.640  1.00 10.00      A   
ATOM   1073  CG  PRO   153     -19.869  12.169   0.018  1.00 10.00      A   
ATOM   1074  CD  PRO   153     -18.706  12.566   0.878  1.00 10.00      A   
ATOM   1075  C   PRO   153     -21.526  11.679   2.831  1.00 10.00      A   
ATOM   1076  O   PRO   153     -21.012  10.564   2.971  1.00 10.00      A   
ATOM   1077  N   GLY   154     -22.746  11.974   3.259  1.00 10.00      A   
ATOM   1078  HN  GLY   154     -23.093  12.883   3.127  1.00 10.00      A   
ATOM   1079  CA  GLY   154     -23.564  10.979   3.923  1.00 10.00      A   
ATOM   1080  C   GLY   154     -23.023  10.605   5.287  1.00 10.00      A   
ATOM   1081  O   GLY   154     -22.411  11.430   5.971  1.00 10.00      A   
ATOM   1082  N   GLU   155     -23.238   9.363   5.684  1.00 10.00      A   
ATOM   1083  HN  GLU   155     -23.720   8.746   5.092  1.00 10.00      A   
ATOM   1084  CA  GLU   155     -22.767   8.885   6.974  1.00 10.00      A   
ATOM   1085  CB  GLU   155     -23.869   8.133   7.721  1.00 10.00      A   
ATOM   1086  CG  GLU   155     -24.981   9.034   8.233  1.00 10.00      A   
ATOM   1087  CD  GLU   155     -24.452  10.281   8.918  1.00 10.00      A   
ATOM   1088  OE1 GLU   155     -24.624  11.385   8.366  1.00 10.00      A   
ATOM   1089  OE2 GLU   155     -23.870  10.167  10.018  1.00 10.00      A   
ATOM   1090  C   GLU   155     -21.520   8.026   6.814  1.00 10.00      A   
ATOM   1091  O   GLU   155     -21.001   7.472   7.785  1.00 10.00      A   
ATOM   1092  N   SER   156     -21.051   7.930   5.576  1.00 10.00      A   
ATOM   1093  HN  SER   156     -21.530   8.384   4.854  1.00 10.00      A   
ATOM   1094  CA  SER   156     -19.856   7.169   5.246  1.00 10.00      A   
ATOM   1095  CB  SER   156     -19.668   7.170   3.728  1.00 10.00      A   
ATOM   1096  OG  SER   156     -20.897   6.909   3.071  1.00 10.00      A   
ATOM   1097  HG  SER   156     -20.991   5.945   2.944  1.00 10.00      A   
ATOM   1098  C   SER   156     -18.635   7.793   5.922  1.00 10.00      A   
ATOM   1099  O   SER   156     -18.002   8.699   5.380  1.00 10.00      A   
ATOM   1100  N   SER   157     -18.318   7.307   7.111  1.00 10.00      A   
ATOM   1101  HN  SER   157     -18.863   6.583   7.487  1.00 10.00      A   
ATOM   1102  CA  SER   157     -17.199   7.825   7.880  1.00 10.00      A   
ATOM   1103  CB  SER   157     -17.716   8.295   9.238  1.00 10.00      A   
ATOM   1104  OG  SER   157     -18.800   7.477   9.656  1.00 10.00      A   
ATOM   1105  HG  SER   157     -19.593   7.717   9.158  1.00 10.00      A   
ATOM   1106  C   SER   157     -16.116   6.770   8.080  1.00 10.00      A   
ATOM   1107  O   SER   157     -14.933   7.088   8.185  1.00 10.00      A   
ATOM   1108  N   HIS   158     -16.524   5.511   8.111  1.00 10.00      A   
ATOM   1109  HN  HIS   158     -17.475   5.312   7.971  1.00 10.00      A   
ATOM   1110  CA  HIS   158     -15.591   4.411   8.320  1.00 10.00      A   
ATOM   1111  CB  HIS   158     -16.332   3.163   8.801  1.00 10.00      A   
ATOM   1112  CG  HIS   158     -16.928   3.333  10.166  1.00 10.00      A   
ATOM   1113  ND1 HIS   158     -16.259   2.997  11.326  1.00 10.00      A   
ATOM   1114  HD1 HIS   158     -15.356   2.614  11.379  1.00 10.00      A   
ATOM   1115  CD2 HIS   158     -18.124   3.846  10.556  1.00 10.00      A   
ATOM   1116  CE1 HIS   158     -17.018   3.300  12.368  1.00 10.00      A   
ATOM   1117  NE2 HIS   158     -18.149   3.816  11.927  1.00 10.00      A   
ATOM   1118  HE2 HIS   158     -18.885   4.146  12.494  1.00 10.00      A   
ATOM   1119  C   HIS   158     -14.780   4.139   7.060  1.00 10.00      A   
ATOM   1120  O   HIS   158     -13.583   3.833   7.121  1.00 10.00      A   
ATOM   1121  N   ILE   159     -15.435   4.272   5.920  1.00 10.00      A   
ATOM   1122  HN  ILE   159     -16.393   4.494   5.942  1.00 10.00      A   
ATOM   1123  CA  ILE   159     -14.785   4.074   4.633  1.00 10.00      A   
ATOM   1124  CB  ILE   159     -15.836   3.819   3.527  1.00 10.00      A   
ATOM   1125  CG1 ILE   159     -15.168   3.430   2.205  1.00 10.00      A   
ATOM   1126  CG2 ILE   159     -16.742   5.031   3.343  1.00 10.00      A   
ATOM   1127  CD1 ILE   159     -16.144   3.046   1.113  1.00 10.00      A   
ATOM   1128  C   ILE   159     -13.947   5.311   4.283  1.00 10.00      A   
ATOM   1129  O   ILE   159     -13.042   5.261   3.451  1.00 10.00      A   
ATOM   1130  N   CYS   160     -14.237   6.411   4.968  1.00 10.00      A   
ATOM   1131  HN  CYS   160     -14.941   6.370   5.648  1.00 10.00      A   
ATOM   1132  CA  CYS   160     -13.547   7.676   4.747  1.00 10.00      A   
ATOM   1133  C   CYS   160     -12.266   7.766   5.579  1.00 10.00      A   
ATOM   1134  O   CYS   160     -11.574   8.783   5.570  1.00 10.00      A   
ATOM   1135  CB  CYS   160     -14.489   8.841   5.083  1.00 10.00      A   
ATOM   1136  SG  CYS   160     -13.976  10.464   4.434  1.00 10.00      A   
ATOM   1137  N   ASP   161     -11.944   6.701   6.303  1.00 10.00      A   
ATOM   1138  HN  ASP   161     -12.533   5.918   6.295  1.00 10.00      A   
ATOM   1139  CA  ASP   161     -10.740   6.691   7.125  1.00 10.00      A   
ATOM   1140  CB  ASP   161     -11.039   6.213   8.547  1.00 10.00      A   
ATOM   1141  CG  ASP   161     -10.232   6.963   9.592  1.00 10.00      A   
ATOM   1142  OD1 ASP   161     -10.720   8.003  10.091  1.00 10.00      A   
ATOM   1143  OD2 ASP   161      -9.103   6.527   9.911  1.00 10.00      A   
ATOM   1144  C   ASP   161      -9.630   5.851   6.495  1.00 10.00      A   
ATOM   1145  O   ASP   161      -8.465   6.249   6.490  1.00 10.00      A   
ATOM   1146  N   PHE   162     -10.001   4.693   5.955  1.00 10.00      A   
ATOM   1147  HN  PHE   162     -10.945   4.432   5.988  1.00 10.00      A   
ATOM   1148  CA  PHE   162      -9.038   3.790   5.324  1.00 10.00      A   
ATOM   1149  CB  PHE   162      -9.725   2.473   4.937  1.00 10.00      A   
ATOM   1150  CG  PHE   162      -8.865   1.514   4.153  1.00 10.00      A   
ATOM   1151  CD1 PHE   162      -7.998   0.650   4.799  1.00 10.00      A   
ATOM   1152  CD2 PHE   162      -8.935   1.472   2.769  1.00 10.00      A   
ATOM   1153  CE1 PHE   162      -7.218  -0.236   4.078  1.00 10.00      A   
ATOM   1154  CE2 PHE   162      -8.156   0.589   2.043  1.00 10.00      A   
ATOM   1155  CZ  PHE   162      -7.295  -0.269   2.698  1.00 10.00      A   
ATOM   1156  C   PHE   162      -8.394   4.431   4.099  1.00 10.00      A   
ATOM   1157  O   PHE   162      -7.168   4.473   3.978  1.00 10.00      A   
ATOM   1158  N   ILE   163      -9.230   4.942   3.205  1.00 10.00      A   
ATOM   1159  HN  ILE   163     -10.193   4.892   3.373  1.00 10.00      A   
ATOM   1160  CA  ILE   163      -8.762   5.572   1.977  1.00 10.00      A   
ATOM   1161  CB  ILE   163      -9.958   6.025   1.109  1.00 10.00      A   
ATOM   1162  CG1 ILE   163     -10.933   4.862   0.881  1.00 10.00      A   
ATOM   1163  CG2 ILE   163      -9.490   6.609  -0.217  1.00 10.00      A   
ATOM   1164  CD1 ILE   163     -10.312   3.638   0.240  1.00 10.00      A   
ATOM   1165  C   ILE   163      -7.859   6.768   2.277  1.00 10.00      A   
ATOM   1166  O   ILE   163      -6.890   7.025   1.562  1.00 10.00      A   
ATOM   1167  N   ARG   164      -8.164   7.467   3.366  1.00 10.00      A   
ATOM   1168  HN  ARG   164      -8.923   7.181   3.914  1.00 10.00      A   
ATOM   1169  CA  ARG   164      -7.404   8.644   3.770  1.00 10.00      A   
ATOM   1170  CB  ARG   164      -8.023   9.292   5.010  1.00 10.00      A   
ATOM   1171  CG  ARG   164      -8.356  10.765   4.834  1.00 10.00      A   
ATOM   1172  CD  ARG   164      -9.370  11.233   5.865  1.00 10.00      A   
ATOM   1173  NE  ARG   164      -8.828  11.216   7.224  1.00 10.00      A   
ATOM   1174  HE  ARG   164      -7.996  11.718   7.382  1.00 10.00      A   
ATOM   1175  CZ  ARG   164      -9.389  10.567   8.244  1.00 10.00      A   
ATOM   1176  NH1 ARG   164     -10.510   9.880   8.069  1.00 10.00      A   
ATOM   1177 HH11 ARG   164     -10.963   9.843   7.128  1.00 10.00      A   
ATOM   1178 HH12 ARG   164     -10.942   9.366   8.875  1.00 10.00      A   
ATOM   1179  NH2 ARG   164      -8.831  10.614   9.444  1.00 10.00      A   
ATOM   1180 HH21 ARG   164      -9.264  10.107  10.248  1.00 10.00      A   
ATOM   1181 HH22 ARG   164      -7.944  11.163   9.592  1.00 10.00      A   
ATOM   1182  C   ARG   164      -5.922   8.336   3.996  1.00 10.00      A   
ATOM   1183  O   ARG   164      -5.058   9.106   3.578  1.00 10.00      A   
ATOM   1184  N   LYS   165      -5.621   7.214   4.647  1.00 10.00      A   
ATOM   1185  HN  LYS   165      -6.340   6.623   4.955  1.00 10.00      A   
ATOM   1186  CA  LYS   165      -4.227   6.853   4.900  1.00 10.00      A   
ATOM   1187  CB  LYS   165      -4.026   6.155   6.252  1.00 10.00      A   
ATOM   1188  CG  LYS   165      -4.600   6.901   7.449  1.00 10.00      A   
ATOM   1189  CD  LYS   165      -4.006   8.293   7.602  1.00 10.00      A   
ATOM   1190  CE  LYS   165      -4.535   8.979   8.854  1.00 10.00      A   
ATOM   1191  NZ  LYS   165      -4.545  10.458   8.720  1.00 10.00      A   
ATOM   1192  HZ1 LYS   165      -3.611  10.850   8.955  1.00 10.00      A   
ATOM   1193  HZ2 LYS   165      -5.256  10.877   9.361  1.00 10.00      A   
ATOM   1194  HZ3 LYS   165      -4.782  10.726   7.746  1.00 10.00      A   
ATOM   1195  C   LYS   165      -3.635   6.040   3.748  1.00 10.00      A   
ATOM   1196  O   LYS   165      -2.430   6.103   3.502  1.00 10.00      A   
ATOM   1197  N   THR   166      -4.477   5.277   3.043  1.00 10.00      A   
ATOM   1198  HN  THR   166      -5.423   5.240   3.298  1.00 10.00      A   
ATOM   1199  CA  THR   166      -4.008   4.491   1.899  1.00 10.00      A   
ATOM   1200  CB  THR   166      -5.132   3.645   1.247  1.00 10.00      A   
ATOM   1201  OG1 THR   166      -5.781   2.826   2.227  1.00 10.00      A   
ATOM   1202  HG1 THR   166      -6.327   3.379   2.796  1.00 10.00      A   
ATOM   1203  CG2 THR   166      -4.557   2.745   0.163  1.00 10.00      A   
ATOM   1204  C   THR   166      -3.418   5.430   0.843  1.00 10.00      A   
ATOM   1205  O   THR   166      -2.294   5.236   0.376  1.00 10.00      A   
ATOM   1206  N   LEU   167      -4.177   6.468   0.496  1.00 10.00      A   
ATOM   1207  HN  LEU   167      -5.062   6.576   0.914  1.00 10.00      A   
ATOM   1208  CA  LEU   167      -3.734   7.446  -0.492  1.00 10.00      A   
ATOM   1209  CB  LEU   167      -4.904   8.317  -0.957  1.00 10.00      A   
ATOM   1210  CG  LEU   167      -5.894   7.664  -1.925  1.00 10.00      A   
ATOM   1211  CD1 LEU   167      -7.031   8.622  -2.243  1.00 10.00      A   
ATOM   1212  CD2 LEU   167      -5.190   7.229  -3.202  1.00 10.00      A   
ATOM   1213  C   LEU   167      -2.625   8.323   0.073  1.00 10.00      A   
ATOM   1214  O   LEU   167      -1.851   8.916  -0.669  1.00 10.00      A   
ATOM   1215  N   ASN   168      -2.551   8.400   1.391  1.00 10.00      A   
ATOM   1216  HN  ASN   168      -3.194   7.902   1.937  1.00 10.00      A   
ATOM   1217  CA  ASN   168      -1.530   9.208   2.045  1.00 10.00      A   
ATOM   1218  CB  ASN   168      -1.867   9.416   3.523  1.00 10.00      A   
ATOM   1219  CG  ASN   168      -1.358  10.740   4.052  1.00 10.00      A   
ATOM   1220  OD1 ASN   168      -0.190  10.870   4.412  1.00 10.00      A   
ATOM   1221  ND2 ASN   168      -2.236  11.728   4.118  1.00 10.00      A   
ATOM   1222 HD21 ASN   168      -3.158  11.551   3.826  1.00 10.00      A   
ATOM   1223 HD22 ASN   168      -1.931  12.598   4.451  1.00 10.00      A   
ATOM   1224  C   ASN   168      -0.157   8.556   1.898  1.00 10.00      A   
ATOM   1225  O   ASN   168       0.870   9.237   1.853  1.00 10.00      A   
ATOM   1226  N   ALA   169      -0.151   7.230   1.827  1.00 10.00      A   
ATOM   1227  HN  ALA   169      -1.002   6.745   1.891  1.00 10.00      A   
ATOM   1228  CA  ALA   169       1.084   6.475   1.672  1.00 10.00      A   
ATOM   1229  CB  ALA   169       0.951   5.105   2.320  1.00 10.00      A   
ATOM   1230  C   ALA   169       1.450   6.339   0.197  1.00 10.00      A   
ATOM   1231  O   ALA   169       2.608   6.516  -0.185  1.00 10.00      A   
ATOM   1232  N   GLY   170       0.454   6.032  -0.625  1.00 10.00      A   
ATOM   1233  HN  GLY   170      -0.450   5.908  -0.259  1.00 10.00      A   
ATOM   1234  CA  GLY   170       0.684   5.879  -2.048  1.00 10.00      A   
ATOM   1235  C   GLY   170      -0.494   6.361  -2.868  1.00 10.00      A   
ATOM   1236  O   GLY   170      -1.318   5.561  -3.314  1.00 10.00      A   
ATOM   1237  N   ALA   171      -0.572   7.668  -3.069  1.00 10.00      A   
ATOM   1238  HN  ALA   171       0.120   8.250  -2.688  1.00 10.00      A   
ATOM   1239  CA  ALA   171      -1.660   8.269  -3.834  1.00 10.00      A   
ATOM   1240  CB  ALA   171      -1.661   9.777  -3.646  1.00 10.00      A   
ATOM   1241  C   ALA   171      -1.549   7.927  -5.314  1.00 10.00      A   
ATOM   1242  O   ALA   171      -2.545   7.647  -5.980  1.00 10.00      A   
ATOM   1243  N   TYR   172      -0.327   7.937  -5.820  1.00 10.00      A   
ATOM   1244  HN  TYR   172       0.432   8.142  -5.235  1.00 10.00      A   
ATOM   1245  CA  TYR   172      -0.084   7.643  -7.221  1.00 10.00      A   
ATOM   1246  CB  TYR   172       0.971   8.590  -7.793  1.00 10.00      A   
ATOM   1247  CG  TYR   172       0.500  10.021  -7.918  1.00 10.00      A   
ATOM   1248  CD1 TYR   172      -0.435  10.381  -8.879  1.00 10.00      A   
ATOM   1249  CD2 TYR   172       0.989  11.010  -7.075  1.00 10.00      A   
ATOM   1250  CE1 TYR   172      -0.871  11.687  -8.998  1.00 10.00      A   
ATOM   1251  CE2 TYR   172       0.559  12.318  -7.187  1.00 10.00      A   
ATOM   1252  CZ  TYR   172      -0.371  12.651  -8.150  1.00 10.00      A   
ATOM   1253  OH  TYR   172      -0.802  13.954  -8.267  1.00 10.00      A   
ATOM   1254  HH  TYR   172      -0.039  14.545  -8.240  1.00 10.00      A   
ATOM   1255  C   TYR   172       0.335   6.194  -7.422  1.00 10.00      A   
ATOM   1256  O   TYR   172       1.036   5.869  -8.381  1.00 10.00      A   
ATOM   1257  N   SER   173      -0.098   5.324  -6.521  1.00 10.00      A   
ATOM   1258  HN  SER   173      -0.660   5.636  -5.782  1.00 10.00      A   
ATOM   1259  CA  SER   173       0.235   3.913  -6.618  1.00 10.00      A   
ATOM   1260  CB  SER   173      -0.076   3.187  -5.309  1.00 10.00      A   
ATOM   1261  OG  SER   173      -1.413   3.412  -4.909  1.00 10.00      A   
ATOM   1262  HG  SER   173      -1.447   4.161  -4.297  1.00 10.00      A   
ATOM   1263  C   SER   173      -0.505   3.277  -7.791  1.00 10.00      A   
ATOM   1264  O   SER   173      -1.676   3.569  -8.036  1.00 10.00      A   
ATOM   1265  N   LYS   174       0.181   2.400  -8.502  1.00 10.00      A   
ATOM   1266  HN  LYS   174       1.099   2.190  -8.236  1.00 10.00      A   
ATOM   1267  CA  LYS   174      -0.383   1.733  -9.666  1.00 10.00      A   
ATOM   1268  CB  LYS   174       0.752   1.169 -10.524  1.00 10.00      A   
ATOM   1269  CG  LYS   174       0.382   0.927 -11.981  1.00 10.00      A   
ATOM   1270  CD  LYS   174       1.576   0.434 -12.787  1.00 10.00      A   
ATOM   1271  CE  LYS   174       2.657   1.500 -12.895  1.00 10.00      A   
ATOM   1272  NZ  LYS   174       3.795   1.053 -13.741  1.00 10.00      A   
ATOM   1273  HZ1 LYS   174       3.491   0.967 -14.732  1.00 10.00      A   
ATOM   1274  HZ2 LYS   174       4.143   0.127 -13.418  1.00 10.00      A   
ATOM   1275  HZ3 LYS   174       4.574   1.739 -13.687  1.00 10.00      A   
ATOM   1276  C   LYS   174      -1.383   0.634  -9.277  1.00 10.00      A   
ATOM   1277  O   LYS   174      -1.982  -0.008 -10.138  1.00 10.00      A   
ATOM   1278  N   VAL   175      -1.554   0.409  -7.981  1.00 10.00      A   
ATOM   1279  HN  VAL   175      -1.034   0.925  -7.336  1.00 10.00      A   
ATOM   1280  CA  VAL   175      -2.493  -0.604  -7.506  1.00 10.00      A   
ATOM   1281  CB  VAL   175      -1.877  -1.525  -6.428  1.00 10.00      A   
ATOM   1282  CG1 VAL   175      -2.874  -2.591  -5.989  1.00 10.00      A   
ATOM   1283  CG2 VAL   175      -0.617  -2.185  -6.963  1.00 10.00      A   
ATOM   1284  C   VAL   175      -3.781   0.038  -6.993  1.00 10.00      A   
ATOM   1285  O   VAL   175      -4.868  -0.523  -7.133  1.00 10.00      A   
ATOM   1286  N   VAL   176      -3.664   1.222  -6.411  1.00 10.00      A   
ATOM   1287  HN  VAL   176      -2.781   1.637  -6.329  1.00 10.00      A   
ATOM   1288  CA  VAL   176      -4.832   1.922  -5.898  1.00 10.00      A   
ATOM   1289  CB  VAL   176      -4.468   2.927  -4.783  1.00 10.00      A   
ATOM   1290  CG1 VAL   176      -5.667   3.781  -4.404  1.00 10.00      A   
ATOM   1291  CG2 VAL   176      -3.944   2.186  -3.560  1.00 10.00      A   
ATOM   1292  C   VAL   176      -5.576   2.617  -7.038  1.00 10.00      A   
ATOM   1293  O   VAL   176      -6.810   2.593  -7.091  1.00 10.00      A   
ATOM   1294  N   GLN   177      -4.825   3.209  -7.964  1.00 10.00      A   
ATOM   1295  HN  GLN   177      -3.847   3.188  -7.877  1.00 10.00      A   
ATOM   1296  CA  GLN   177      -5.419   3.889  -9.112  1.00 10.00      A   
ATOM   1297  CB  GLN   177      -4.435   4.888  -9.731  1.00 10.00      A   
ATOM   1298  CG  GLN   177      -4.033   6.021  -8.799  1.00 10.00      A   
ATOM   1299  CD  GLN   177      -3.233   7.105  -9.495  1.00 10.00      A   
ATOM   1300  OE1 GLN   177      -2.491   6.845 -10.440  1.00 10.00      A   
ATOM   1301  NE2 GLN   177      -3.379   8.333  -9.030  1.00 10.00      A   
ATOM   1302 HE21 GLN   177      -3.984   8.471  -8.270  1.00 10.00      A   
ATOM   1303 HE22 GLN   177      -2.882   9.052  -9.466  1.00 10.00      A   
ATOM   1304  C   GLN   177      -5.868   2.864 -10.150  1.00 10.00      A   
ATOM   1305  O   GLN   177      -5.351   2.814 -11.265  1.00 10.00      A   
ATOM   1306  N   GLU   178      -6.829   2.042  -9.756  1.00 10.00      A   
ATOM   1307  HN  GLU   178      -7.196   2.150  -8.853  1.00 10.00      A   
ATOM   1308  CA  GLU   178      -7.362   0.995 -10.609  1.00 10.00      A   
ATOM   1309  CB  GLU   178      -6.433  -0.226 -10.555  1.00 10.00      A   
ATOM   1310  CG  GLU   178      -6.897  -1.430 -11.361  1.00 10.00      A   
ATOM   1311  CD  GLU   178      -6.713  -1.253 -12.855  1.00 10.00      A   
ATOM   1312  OE1 GLU   178      -5.554  -1.118 -13.306  1.00 10.00      A   
ATOM   1313  OE2 GLU   178      -7.725  -1.268 -13.587  1.00 10.00      A   
ATOM   1314  C   GLU   178      -8.756   0.605 -10.129  1.00 10.00      A   
ATOM   1315  O   GLU   178      -9.680   0.455 -10.925  1.00 10.00      A   
ATOM   1316  N   ARG   179      -8.905   0.460  -8.814  1.00 10.00      A   
ATOM   1317  HN  ARG   179      -8.136   0.615  -8.225  1.00 10.00      A   
ATOM   1318  CA  ARG   179     -10.185   0.075  -8.225  1.00 10.00      A   
ATOM   1319  CB  ARG   179     -10.053  -1.252  -7.471  1.00 10.00      A   
ATOM   1320  CG  ARG   179     -10.149  -2.492  -8.344  1.00 10.00      A   
ATOM   1321  CD  ARG   179      -8.805  -3.193  -8.475  1.00 10.00      A   
ATOM   1322  NE  ARG   179      -8.241  -3.565  -7.177  1.00 10.00      A   
ATOM   1323  HE  ARG   179      -8.858  -3.945  -6.512  1.00 10.00      A   
ATOM   1324  CZ  ARG   179      -6.952  -3.445  -6.871  1.00 10.00      A   
ATOM   1325  NH1 ARG   179      -6.105  -2.977  -7.777  1.00 10.00      A   
ATOM   1326 HH11 ARG   179      -6.445  -2.708  -8.724  1.00 10.00      A   
ATOM   1327 HH12 ARG   179      -5.094  -2.873  -7.550  1.00 10.00      A   
ATOM   1328  NH2 ARG   179      -6.514  -3.770  -5.656  1.00 10.00      A   
ATOM   1329 HH21 ARG   179      -7.180  -4.126  -4.928  1.00 10.00      A   
ATOM   1330 HH22 ARG   179      -5.504  -3.673  -5.421  1.00 10.00      A   
ATOM   1331  C   ARG   179     -10.719   1.147  -7.278  1.00 10.00      A   
ATOM   1332  O   ARG   179     -11.493   0.845  -6.372  1.00 10.00      A   
ATOM   1333  N   LEU   180     -10.320   2.394  -7.493  1.00 10.00      A   
ATOM   1334  HN  LEU   180      -9.727   2.585  -8.250  1.00 10.00      A   
ATOM   1335  CA  LEU   180     -10.769   3.489  -6.639  1.00 10.00      A   
ATOM   1336  CB  LEU   180      -9.723   3.814  -5.566  1.00 10.00      A   
ATOM   1337  CG  LEU   180     -10.114   4.897  -4.556  1.00 10.00      A   
ATOM   1338  CD1 LEU   180     -11.175   4.385  -3.595  1.00 10.00      A   
ATOM   1339  CD2 LEU   180      -8.897   5.400  -3.799  1.00 10.00      A   
ATOM   1340  C   LEU   180     -11.091   4.736  -7.456  1.00 10.00      A   
ATOM   1341  O   LEU   180     -10.248   5.237  -8.200  1.00 10.00      A   
ATOM   1342  N   VAL   181     -12.308   5.238  -7.290  1.00 10.00      A   
ATOM   1343  HN  VAL   181     -12.922   4.792  -6.660  1.00 10.00      A   
ATOM   1344  CA  VAL   181     -12.771   6.425  -8.004  1.00 10.00      A   
ATOM   1345  CB  VAL   181     -14.282   6.647  -7.755  1.00 10.00      A   
ATOM   1346  CG1 VAL   181     -14.774   7.920  -8.421  1.00 10.00      A   
ATOM   1347  CG2 VAL   181     -15.092   5.452  -8.232  1.00 10.00      A   
ATOM   1348  C   VAL   181     -12.007   7.673  -7.556  1.00 10.00      A   
ATOM   1349  O   VAL   181     -11.595   8.496  -8.376  1.00 10.00      A   
ATOM   1350  N   GLN   182     -11.809   7.792  -6.248  1.00 10.00      A   
ATOM   1351  HN  GLN   182     -12.148   7.089  -5.651  1.00 10.00      A   
ATOM   1352  CA  GLN   182     -11.120   8.940  -5.663  1.00 10.00      A   
ATOM   1353  CB  GLN   182     -11.181   8.885  -4.131  1.00 10.00      A   
ATOM   1354  CG  GLN   182     -12.540   9.237  -3.535  1.00 10.00      A   
ATOM   1355  CD  GLN   182     -13.609   8.199  -3.822  1.00 10.00      A   
ATOM   1356  OE1 GLN   182     -13.323   7.005  -3.938  1.00 10.00      A   
ATOM   1357  NE2 GLN   182     -14.848   8.644  -3.942  1.00 10.00      A   
ATOM   1358 HE21 GLN   182     -15.005   9.609  -3.838  1.00 10.00      A   
ATOM   1359 HE22 GLN   182     -15.557   7.996  -4.128  1.00 10.00      A   
ATOM   1360  C   GLN   182      -9.670   9.066  -6.133  1.00 10.00      A   
ATOM   1361  O   GLN   182      -9.102  10.159  -6.132  1.00 10.00      A   
ATOM   1362  N   ALA   183      -9.084   7.953  -6.553  1.00 10.00      A   
ATOM   1363  HN  ALA   183      -9.598   7.120  -6.566  1.00 10.00      A   
ATOM   1364  CA  ALA   183      -7.700   7.944  -7.007  1.00 10.00      A   
ATOM   1365  CB  ALA   183      -7.108   6.551  -6.875  1.00 10.00      A   
ATOM   1366  C   ALA   183      -7.567   8.445  -8.444  1.00 10.00      A   
ATOM   1367  O   ALA   183      -6.586   9.108  -8.786  1.00 10.00      A   
ATOM   1368  N   GLU   184      -8.560   8.144  -9.275  1.00 10.00      A   
ATOM   1369  HN  GLU   184      -9.331   7.639  -8.939  1.00 10.00      A   
ATOM   1370  CA  GLU   184      -8.529   8.547 -10.679  1.00 10.00      A   
ATOM   1371  CB  GLU   184      -9.571   7.792 -11.513  1.00 10.00      A   
ATOM   1372  CG  GLU   184      -9.102   6.411 -11.956  1.00 10.00      A   
ATOM   1373  CD  GLU   184     -10.137   5.643 -12.757  1.00 10.00      A   
ATOM   1374  OE1 GLU   184     -10.209   5.836 -13.993  1.00 10.00      A   
ATOM   1375  OE2 GLU   184     -10.868   4.822 -12.160  1.00 10.00      A   
ATOM   1376  C   GLU   184      -8.626  10.061 -10.870  1.00 10.00      A   
ATOM   1377  O   GLU   184      -8.194  10.587 -11.896  1.00 10.00      A   
ATOM   1378  N   TYR   185      -9.181  10.763  -9.887  1.00 10.00      A   
ATOM   1379  HN  TYR   185      -9.522  10.298  -9.094  1.00 10.00      A   
ATOM   1380  CA  TYR   185      -9.290  12.215  -9.977  1.00 10.00      A   
ATOM   1381  CB  TYR   185     -10.741  12.723 -10.018  1.00 10.00      A   
ATOM   1382  CG  TYR   185     -11.651  12.285  -8.885  1.00 10.00      A   
ATOM   1383  CD1 TYR   185     -11.341  12.556  -7.557  1.00 10.00      A   
ATOM   1384  CD2 TYR   185     -12.842  11.627  -9.155  1.00 10.00      A   
ATOM   1385  CE1 TYR   185     -12.190  12.180  -6.533  1.00 10.00      A   
ATOM   1386  CE2 TYR   185     -13.695  11.244  -8.138  1.00 10.00      A   
ATOM   1387  CZ  TYR   185     -13.366  11.523  -6.829  1.00 10.00      A   
ATOM   1388  OH  TYR   185     -14.221  11.152  -5.816  1.00 10.00      A   
ATOM   1389  HH  TYR   185     -14.940  10.619  -6.183  1.00 10.00      A   
ATOM   1390  C   TYR   185      -8.442  12.933  -8.927  1.00 10.00      A   
ATOM   1391  O   TYR   185      -8.688  14.096  -8.598  1.00 10.00      A   
ATOM   1392  N   TRP   186      -7.444  12.232  -8.408  1.00 10.00      A   
ATOM   1393  HN  TRP   186      -7.306  11.307  -8.700  1.00 10.00      A   
ATOM   1394  CA  TRP   186      -6.541  12.805  -7.416  1.00 10.00      A   
ATOM   1395  CB  TRP   186      -5.773  11.688  -6.695  1.00 10.00      A   
ATOM   1396  CG  TRP   186      -4.677  12.170  -5.787  1.00 10.00      A   
ATOM   1397  CD1 TRP   186      -3.391  12.465  -6.138  1.00 10.00      A   
ATOM   1398  CD2 TRP   186      -4.767  12.397  -4.375  1.00 10.00      A   
ATOM   1399  NE1 TRP   186      -2.682  12.879  -5.039  1.00 10.00      A   
ATOM   1400  HE1 TRP   186      -1.741  13.153  -5.038  1.00 10.00      A   
ATOM   1401  CE2 TRP   186      -3.502  12.840  -3.942  1.00 10.00      A   
ATOM   1402  CE3 TRP   186      -5.794  12.272  -3.438  1.00 10.00      A   
ATOM   1403  CZ2 TRP   186      -3.238  13.158  -2.612  1.00 10.00      A   
ATOM   1404  CZ3 TRP   186      -5.530  12.586  -2.120  1.00 10.00      A   
ATOM   1405  CH2 TRP   186      -4.263  13.024  -1.719  1.00 10.00      A   
ATOM   1406  C   TRP   186      -5.563  13.745  -8.114  1.00 10.00      A   
ATOM   1407  O   TRP   186      -5.027  13.409  -9.170  1.00 10.00      A   
ATOM   1408  N   HIS   187      -5.332  14.916  -7.536  1.00 10.00      A   
ATOM   1409  HN  HIS   187      -5.783  15.137  -6.689  1.00 10.00      A   
ATOM   1410  CA  HIS   187      -4.416  15.878  -8.130  1.00 10.00      A   
ATOM   1411  CB  HIS   187      -5.189  16.961  -8.901  1.00 10.00      A   
ATOM   1412  CG  HIS   187      -4.333  17.883  -9.727  1.00 10.00      A   
ATOM   1413  ND1 HIS   187      -4.852  18.897 -10.507  1.00 10.00      A   
ATOM   1414  HD1 HIS   187      -5.808  19.126 -10.597  1.00 10.00      A   
ATOM   1415  CD2 HIS   187      -2.989  17.936  -9.898  1.00 10.00      A   
ATOM   1416  CE1 HIS   187      -3.865  19.529 -11.120  1.00 10.00      A   
ATOM   1417  NE2 HIS   187      -2.728  18.964 -10.766  1.00 10.00      A   
ATOM   1418  HE2 HIS   187      -1.825  19.234 -11.090  1.00 10.00      A   
ATOM   1419  C   HIS   187      -3.520  16.519  -7.077  1.00 10.00      A   
ATOM   1420  O   HIS   187      -3.955  17.385  -6.325  1.00 10.00      A   
ATOM   1421  N   ASP   188      -2.273  16.079  -7.026  1.00 10.00      A   
ATOM   1422  HN  ASP   188      -1.992  15.353  -7.627  1.00 10.00      A   
ATOM   1423  CA  ASP   188      -1.305  16.640  -6.094  1.00 10.00      A   
ATOM   1424  CB  ASP   188      -0.235  15.593  -5.756  1.00 10.00      A   
ATOM   1425  CG  ASP   188       0.667  15.985  -4.602  1.00 10.00      A   
ATOM   1426  OD1 ASP   188       1.293  17.061  -4.665  1.00 10.00      A   
ATOM   1427  OD2 ASP   188       0.775  15.198  -3.635  1.00 10.00      A   
ATOM   1428  C   ASP   188      -0.665  17.861  -6.753  1.00 10.00      A   
ATOM   1429  O   ASP   188      -0.013  17.736  -7.791  1.00 10.00      A   
ATOM   1430  N   PRO   189      -0.872  19.061  -6.182  1.00 10.00      A   
ATOM   1431  CA  PRO   189      -0.334  20.313  -6.734  1.00 10.00      A   
ATOM   1432  CB  PRO   189      -1.075  21.392  -5.944  1.00 10.00      A   
ATOM   1433  CG  PRO   189      -1.409  20.743  -4.646  1.00 10.00      A   
ATOM   1434  CD  PRO   189      -1.651  19.291  -4.952  1.00 10.00      A   
ATOM   1435  C   PRO   189       1.176  20.456  -6.548  1.00 10.00      A   
ATOM   1436  O   PRO   189       1.789  21.387  -7.074  1.00 10.00      A   
ATOM   1437  N   ILE   190       1.765  19.548  -5.789  1.00 10.00      A   
ATOM   1438  HN  ILE   190       1.222  18.833  -5.385  1.00 10.00      A   
ATOM   1439  CA  ILE   190       3.197  19.568  -5.551  1.00 10.00      A   
ATOM   1440  CB  ILE   190       3.528  19.237  -4.080  1.00 10.00      A   
ATOM   1441  CG1 ILE   190       2.786  20.202  -3.148  1.00 10.00      A   
ATOM   1442  CG2 ILE   190       5.029  19.312  -3.842  1.00 10.00      A   
ATOM   1443  CD1 ILE   190       2.868  19.835  -1.683  1.00 10.00      A   
ATOM   1444  C   ILE   190       3.864  18.555  -6.470  1.00 10.00      A   
ATOM   1445  O   ILE   190       4.875  18.842  -7.110  1.00 10.00      A   
ATOM   1446  N   LYS   191       3.271  17.373  -6.543  1.00 10.00      A   
ATOM   1447  HN  LYS   191       2.464  17.211  -5.999  1.00 10.00      A   
ATOM   1448  CA  LYS   191       3.777  16.309  -7.396  1.00 10.00      A   
ATOM   1449  CB  LYS   191       3.491  14.933  -6.782  1.00 10.00      A   
ATOM   1450  CG  LYS   191       4.363  14.575  -5.591  1.00 10.00      A   
ATOM   1451  CD  LYS   191       4.154  13.126  -5.187  1.00 10.00      A   
ATOM   1452  CE  LYS   191       4.943  12.771  -3.939  1.00 10.00      A   
ATOM   1453  NZ  LYS   191       4.627  11.398  -3.463  1.00 10.00      A   
ATOM   1454  HZ1 LYS   191       4.765  10.711  -4.230  1.00 10.00      A   
ATOM   1455  HZ2 LYS   191       3.639  11.347  -3.144  1.00 10.00      A   
ATOM   1456  HZ3 LYS   191       5.255  11.140  -2.664  1.00 10.00      A   
ATOM   1457  C   LYS   191       3.149  16.399  -8.783  1.00 10.00      A   
ATOM   1458  O   LYS   191       2.586  15.425  -9.287  1.00 10.00      A   
ATOM   1459  N   GLU   192       3.251  17.577  -9.395  1.00 10.00      A   
ATOM   1460  HN  GLU   192       3.715  18.310  -8.935  1.00 10.00      A   
ATOM   1461  CA  GLU   192       2.691  17.812 -10.722  1.00 10.00      A   
ATOM   1462  CB  GLU   192       2.920  19.267 -11.140  1.00 10.00      A   
ATOM   1463  CG  GLU   192       1.959  19.771 -12.205  1.00 10.00      A   
ATOM   1464  CD  GLU   192       0.631  20.224 -11.634  1.00 10.00      A   
ATOM   1465  OE1 GLU   192       0.564  21.353 -11.101  1.00 10.00      A   
ATOM   1466  OE2 GLU   192      -0.358  19.468 -11.736  1.00 10.00      A   
ATOM   1467  C   GLU   192       3.313  16.869 -11.749  1.00 10.00      A   
ATOM   1468  O   GLU   192       2.634  16.381 -12.658  1.00 10.00      A   
ATOM   1469  N   ASP   193       4.603  16.597 -11.577  1.00 10.00      A   
ATOM   1470  HN  ASP   193       5.075  16.994 -10.815  1.00 10.00      A   
ATOM   1471  CA  ASP   193       5.333  15.712 -12.478  1.00 10.00      A   
ATOM   1472  CB  ASP   193       6.825  15.712 -12.132  1.00 10.00      A   
ATOM   1473  CG  ASP   193       7.626  16.717 -12.933  1.00 10.00      A   
ATOM   1474  OD1 ASP   193       8.442  16.292 -13.780  1.00 10.00      A   
ATOM   1475  OD2 ASP   193       7.458  17.936 -12.710  1.00 10.00      A   
ATOM   1476  C   ASP   193       4.795  14.293 -12.386  1.00 10.00      A   
ATOM   1477  O   ASP   193       4.594  13.620 -13.399  1.00 10.00      A   
ATOM   1478  N   VAL   194       4.560  13.845 -11.161  1.00 10.00      A   
ATOM   1479  HN  VAL   194       4.734  14.436 -10.396  1.00 10.00      A   
ATOM   1480  CA  VAL   194       4.050  12.503 -10.922  1.00 10.00      A   
ATOM   1481  CB  VAL   194       4.198  12.097  -9.438  1.00 10.00      A   
ATOM   1482  CG1 VAL   194       3.922  10.614  -9.254  1.00 10.00      A   
ATOM   1483  CG2 VAL   194       5.586  12.448  -8.922  1.00 10.00      A   
ATOM   1484  C   VAL   194       2.585  12.397 -11.349  1.00 10.00      A   
ATOM   1485  O   VAL   194       2.140  11.353 -11.822  1.00 10.00      A   
ATOM   1486  N   TYR   195       1.852  13.495 -11.189  1.00 10.00      A   
ATOM   1487  HN  TYR   195       2.280  14.294 -10.807  1.00 10.00      A   
ATOM   1488  CA  TYR   195       0.437  13.559 -11.545  1.00 10.00      A   
ATOM   1489  CB  TYR   195      -0.130  14.942 -11.180  1.00 10.00      A   
ATOM   1490  CG  TYR   195      -1.381  15.349 -11.933  1.00 10.00      A   
ATOM   1491  CD1 TYR   195      -2.594  14.707 -11.718  1.00 10.00      A   
ATOM   1492  CD2 TYR   195      -1.344  16.385 -12.860  1.00 10.00      A   
ATOM   1493  CE1 TYR   195      -3.732  15.084 -12.407  1.00 10.00      A   
ATOM   1494  CE2 TYR   195      -2.476  16.768 -13.551  1.00 10.00      A   
ATOM   1495  CZ  TYR   195      -3.668  16.115 -13.322  1.00 10.00      A   
ATOM   1496  OH  TYR   195      -4.798  16.494 -14.011  1.00 10.00      A   
ATOM   1497  HH  TYR   195      -4.553  16.759 -14.902  1.00 10.00      A   
ATOM   1498  C   TYR   195       0.206  13.259 -13.023  1.00 10.00      A   
ATOM   1499  O   TYR   195      -0.527  12.329 -13.371  1.00 10.00      A   
ATOM   1500  N   ARG   196       0.850  14.037 -13.885  1.00 10.00      A   
ATOM   1501  HN  ARG   196       1.444  14.741 -13.539  1.00 10.00      A   
ATOM   1502  CA  ARG   196       0.699  13.884 -15.330  1.00 10.00      A   
ATOM   1503  CB  ARG   196       1.469  14.983 -16.066  1.00 10.00      A   
ATOM   1504  CG  ARG   196       0.930  16.386 -15.834  1.00 10.00      A   
ATOM   1505  CD  ARG   196       1.848  17.435 -16.436  1.00 10.00      A   
ATOM   1506  NE  ARG   196       1.284  18.780 -16.338  1.00 10.00      A   
ATOM   1507  HE  ARG   196       0.319  18.855 -16.106  1.00 10.00      A   
ATOM   1508  CZ  ARG   196       1.979  19.898 -16.541  1.00 10.00      A   
ATOM   1509  NH1 ARG   196       3.270  19.838 -16.852  1.00 10.00      A   
ATOM   1510 HH11 ARG   196       3.747  18.912 -16.937  1.00 10.00      A   
ATOM   1511 HH12 ARG   196       3.815  20.714 -17.012  1.00 10.00      A   
ATOM   1512  NH2 ARG   196       1.373  21.075 -16.438  1.00 10.00      A   
ATOM   1513 HH21 ARG   196       1.903  21.959 -16.595  1.00 10.00      A   
ATOM   1514 HH22 ARG   196       0.356  21.119 -16.199  1.00 10.00      A   
ATOM   1515  C   ARG   196       1.145  12.511 -15.830  1.00 10.00      A   
ATOM   1516  O   ARG   196       0.613  11.997 -16.814  1.00 10.00      A   
ATOM   1517  N   ASN   197       2.102  11.910 -15.140  1.00 10.00      A   
ATOM   1518  HN  ASN   197       2.470  12.350 -14.345  1.00 10.00      A   
ATOM   1519  CA  ASN   197       2.631  10.612 -15.552  1.00 10.00      A   
ATOM   1520  CB  ASN   197       4.150  10.567 -15.370  1.00 10.00      A   
ATOM   1521  CG  ASN   197       4.911  11.257 -16.486  1.00 10.00      A   
ATOM   1522  OD1 ASN   197       4.454  12.250 -17.052  1.00 10.00      A   
ATOM   1523  ND2 ASN   197       6.086  10.736 -16.806  1.00 10.00      A   
ATOM   1524 HD21 ASN   197       6.393   9.947 -16.310  1.00 10.00      A   
ATOM   1525 HD22 ASN   197       6.599  11.156 -17.526  1.00 10.00      A   
ATOM   1526  C   ASN   197       1.989   9.430 -14.825  1.00 10.00      A   
ATOM   1527  O   ASN   197       2.436   8.292 -14.985  1.00 10.00      A   
ATOM   1528  N   HIS   198       0.950   9.676 -14.033  1.00 10.00      A   
ATOM   1529  HN  HIS   198       0.623  10.594 -13.933  1.00 10.00      A   
ATOM   1530  CA  HIS   198       0.296   8.588 -13.305  1.00 10.00      A   
ATOM   1531  CB  HIS   198       0.705   8.563 -11.830  1.00 10.00      A   
ATOM   1532  CG  HIS   198       1.973   7.812 -11.560  1.00 10.00      A   
ATOM   1533  ND1 HIS   198       2.000   6.529 -11.054  1.00 10.00      A   
ATOM   1534  HD1 HIS   198       1.213   5.980 -10.831  1.00 10.00      A   
ATOM   1535  CD2 HIS   198       3.269   8.179 -11.713  1.00 10.00      A   
ATOM   1536  CE1 HIS   198       3.255   6.143 -10.907  1.00 10.00      A   
ATOM   1537  NE2 HIS   198       4.041   7.124 -11.300  1.00 10.00      A   
ATOM   1538  HE2 HIS   198       5.026   7.107 -11.281  1.00 10.00      A   
ATOM   1539  C   HIS   198      -1.222   8.606 -13.435  1.00 10.00      A   
ATOM   1540  O   HIS   198      -1.852   7.553 -13.467  1.00 10.00      A   
ATOM   1541  N   SER   199      -1.810   9.793 -13.507  1.00 10.00      A   
ATOM   1542  HN  SER   199      -1.265  10.609 -13.478  1.00 10.00      A   
ATOM   1543  CA  SER   199      -3.258   9.909 -13.624  1.00 10.00      A   
ATOM   1544  CB  SER   199      -3.703  11.360 -13.443  1.00 10.00      A   
ATOM   1545  OG  SER   199      -5.118  11.461 -13.388  1.00 10.00      A   
ATOM   1546  HG  SER   199      -5.407  11.339 -12.472  1.00 10.00      A   
ATOM   1547  C   SER   199      -3.756   9.360 -14.958  1.00 10.00      A   
ATOM   1548  O   SER   199      -3.459   9.904 -16.025  1.00 10.00      A   
ATOM   1549  N   ILE   200      -4.506   8.269 -14.891  1.00 10.00      A   
ATOM   1550  HN  ILE   200      -4.682   7.865 -14.014  1.00 10.00      A   
ATOM   1551  CA  ILE   200      -5.053   7.638 -16.084  1.00 10.00      A   
ATOM   1552  CB  ILE   200      -5.092   6.102 -15.948  1.00 10.00      A   
ATOM   1553  CG1 ILE   200      -5.843   5.688 -14.676  1.00 10.00      A   
ATOM   1554  CG2 ILE   200      -3.681   5.533 -15.954  1.00 10.00      A   
ATOM   1555  CD1 ILE   200      -6.146   4.206 -14.591  1.00 10.00      A   
ATOM   1556  C   ILE   200      -6.455   8.155 -16.389  1.00 10.00      A   
ATOM   1557  O   ILE   200      -7.160   7.607 -17.235  1.00 10.00      A   
ATOM   1558  N   PHE   201      -6.857   9.215 -15.701  1.00 10.00      A   
ATOM   1559  HN  PHE   201      -6.255   9.617 -15.041  1.00 10.00      A   
ATOM   1560  CA  PHE   201      -8.174   9.790 -15.909  1.00 10.00      A   
ATOM   1561  CB  PHE   201      -9.163   9.291 -14.850  1.00 10.00      A   
ATOM   1562  CG  PHE   201     -10.544   9.869 -14.988  1.00 10.00      A   
ATOM   1563  CD1 PHE   201     -11.336   9.556 -16.081  1.00 10.00      A   
ATOM   1564  CD2 PHE   201     -11.046  10.729 -14.027  1.00 10.00      A   
ATOM   1565  CE1 PHE   201     -12.602  10.092 -16.210  1.00 10.00      A   
ATOM   1566  CE2 PHE   201     -12.311  11.269 -14.149  1.00 10.00      A   
ATOM   1567  CZ  PHE   201     -13.091  10.950 -15.243  1.00 10.00      A   
ATOM   1568  C   PHE   201      -8.128  11.314 -15.930  1.00 10.00      A   
ATOM   1569  O   PHE   201      -8.285  11.926 -16.985  1.00 10.00      A   
ATOM   1570  N   LEU   202      -7.888  11.918 -14.768  1.00 10.00      A   
ATOM   1571  HN  LEU   202      -7.739  11.369 -13.965  1.00 10.00      A   
ATOM   1572  CA  LEU   202      -7.848  13.373 -14.643  1.00 10.00      A   
ATOM   1573  CB  LEU   202      -7.549  13.789 -13.202  1.00 10.00      A   
ATOM   1574  CG  LEU   202      -7.786  15.264 -12.864  1.00 10.00      A   
ATOM   1575  CD1 LEU   202      -9.260  15.618 -12.990  1.00 10.00      A   
ATOM   1576  CD2 LEU   202      -7.272  15.583 -11.472  1.00 10.00      A   
ATOM   1577  C   LEU   202      -6.854  14.018 -15.606  1.00 10.00      A   
ATOM   1578  O   LEU   202      -7.195  14.958 -16.323  1.00 10.00      A   
ATOM   1579  N   ALA   203      -5.632  13.500 -15.636  1.00 10.00      A   
ATOM   1580  HN  ALA   203      -5.420  12.739 -15.051  1.00 10.00      A   
ATOM   1581  CA  ALA   203      -4.596  14.043 -16.509  1.00 10.00      A   
ATOM   1582  CB  ALA   203      -3.241  13.432 -16.189  1.00 10.00      A   
ATOM   1583  C   ALA   203      -4.930  13.854 -17.986  1.00 10.00      A   
ATOM   1584  O   ALA   203      -4.507  14.642 -18.828  1.00 10.00      A   
ATOM   1585  N   ASP   204      -5.700  12.824 -18.296  1.00 10.00      A   
ATOM   1586  HN  ASP   204      -6.036  12.244 -17.580  1.00 10.00      A   
ATOM   1587  CA  ASP   204      -6.069  12.540 -19.679  1.00 10.00      A   
ATOM   1588  CB  ASP   204      -6.420  11.060 -19.850  1.00 10.00      A   
ATOM   1589  CG  ASP   204      -6.758  10.697 -21.283  1.00 10.00      A   
ATOM   1590  OD1 ASP   204      -5.910  10.917 -22.173  1.00 10.00      A   
ATOM   1591  OD2 ASP   204      -7.869  10.170 -21.523  1.00 10.00      A   
ATOM   1592  C   ASP   204      -7.225  13.418 -20.148  1.00 10.00      A   
ATOM   1593  O   ASP   204      -7.187  13.978 -21.246  1.00 10.00      A   
ATOM   1594  N   ILE   205      -8.244  13.550 -19.307  1.00 10.00      A   
ATOM   1595  HN  ILE   205      -8.213  13.086 -18.439  1.00 10.00      A   
ATOM   1596  CA  ILE   205      -9.417  14.351 -19.645  1.00 10.00      A   
ATOM   1597  CB  ILE   205     -10.649  13.981 -18.791  1.00 10.00      A   
ATOM   1598  CG1 ILE   205     -10.406  14.288 -17.309  1.00 10.00      A   
ATOM   1599  CG2 ILE   205     -11.012  12.516 -18.990  1.00 10.00      A   
ATOM   1600  CD1 ILE   205     -11.653  14.232 -16.455  1.00 10.00      A   
ATOM   1601  C   ILE   205      -9.146  15.854 -19.550  1.00 10.00      A   
ATOM   1602  O   ILE   205      -9.891  16.661 -20.109  1.00 10.00      A   
ATOM   1603  N   ASN   206      -8.087  16.227 -18.835  1.00 10.00      A   
ATOM   1604  HN  ASN   206      -7.537  15.544 -18.397  1.00 10.00      A   
ATOM   1605  CA  ASN   206      -7.735  17.635 -18.684  1.00 10.00      A   
ATOM   1606  CB  ASN   206      -7.334  17.972 -17.242  1.00 10.00      A   
ATOM   1607  CG  ASN   206      -8.506  18.445 -16.399  1.00 10.00      A   
ATOM   1608  OD1 ASN   206      -9.551  18.837 -16.922  1.00 10.00      A   
ATOM   1609  ND2 ASN   206      -8.342  18.423 -15.084  1.00 10.00      A   
ATOM   1610 HD21 ASN   206      -7.485  18.103 -14.730  1.00 10.00      A   
ATOM   1611 HD22 ASN   206      -9.081  18.737 -14.518  1.00 10.00      A   
ATOM   1612  C   ASN   206      -6.634  18.042 -19.656  1.00 10.00      A   
ATOM   1613  O   ASN   206      -6.169  19.180 -19.635  1.00 10.00      A   
ATOM   1614  N   GLN   207      -6.231  17.099 -20.509  1.00 10.00      A   
ATOM   1615  HN  GLN   207      -6.646  16.213 -20.462  1.00 10.00      A   
ATOM   1616  CA  GLN   207      -5.194  17.337 -21.515  1.00 10.00      A   
ATOM   1617  CB  GLN   207      -5.651  18.395 -22.526  1.00 10.00      A   
ATOM   1618  CG  GLN   207      -7.040  18.144 -23.086  1.00 10.00      A   
ATOM   1619  CD  GLN   207      -7.017  17.540 -24.471  1.00 10.00      A   
ATOM   1620  OE1 GLN   207      -6.891  16.328 -24.630  1.00 10.00      A   
ATOM   1621  NE2 GLN   207      -7.147  18.380 -25.487  1.00 10.00      A   
ATOM   1622 HE21 GLN   207      -7.245  19.341 -25.286  1.00 10.00      A   
ATOM   1623 HE22 GLN   207      -7.157  18.011 -26.398  1.00 10.00      A   
ATOM   1624  C   GLN   207      -3.866  17.737 -20.876  1.00 10.00      A   
ATOM   1625  O   GLN   207      -3.243  18.725 -21.273  1.00 10.00      A   
ATOM   1626  N   GLU   208      -3.436  16.960 -19.891  1.00 10.00      A   
ATOM   1627  HN  GLU   208      -3.981  16.186 -19.622  1.00 10.00      A   
ATOM   1628  CA  GLU   208      -2.185  17.222 -19.190  1.00 10.00      A   
ATOM   1629  CB  GLU   208      -2.380  17.055 -17.681  1.00 10.00      A   
ATOM   1630  CG  GLU   208      -3.070  18.231 -17.011  1.00 10.00      A   
ATOM   1631  CD  GLU   208      -2.126  19.389 -16.769  1.00 10.00      A   
ATOM   1632  OE1 GLU   208      -1.270  19.283 -15.866  1.00 10.00      A   
ATOM   1633  OE2 GLU   208      -2.230  20.412 -17.477  1.00 10.00      A   
ATOM   1634  C   GLU   208      -1.074  16.297 -19.683  1.00 10.00      A   
ATOM   1635  O   GLU   208       0.108  16.540 -19.441  1.00 10.00      A   
ATOM   1636  N   ARG   209      -1.460  15.237 -20.379  1.00 10.00      A   
ATOM   1637  HN  ARG   209      -2.420  15.093 -20.544  1.00 10.00      A   
ATOM   1638  CA  ARG   209      -0.492  14.279 -20.904  1.00 10.00      A   
ATOM   1639  CB  ARG   209      -0.795  12.869 -20.383  1.00 10.00      A   
ATOM   1640  CG  ARG   209       0.379  11.904 -20.475  1.00 10.00      A   
ATOM   1641  CD  ARG   209       0.034  10.544 -19.887  1.00 10.00      A   
ATOM   1642  NE  ARG   209      -1.095   9.912 -20.573  1.00 10.00      A   
ATOM   1643  HE  ARG   209      -1.068   9.886 -21.557  1.00 10.00      A   
ATOM   1644  CZ  ARG   209      -2.140   9.372 -19.944  1.00 10.00      A   
ATOM   1645  NH1 ARG   209      -2.201   9.385 -18.615  1.00 10.00      A   
ATOM   1646 HH11 ARG   209      -1.432   9.817 -18.061  1.00 10.00      A   
ATOM   1647 HH12 ARG   209      -3.017   8.964 -18.121  1.00 10.00      A   
ATOM   1648  NH2 ARG   209      -3.124   8.823 -20.647  1.00 10.00      A   
ATOM   1649 HH21 ARG   209      -3.945   8.396 -20.162  1.00 10.00      A   
ATOM   1650 HH22 ARG   209      -3.083   8.812 -21.691  1.00 10.00      A   
ATOM   1651  C   ARG   209      -0.488  14.302 -22.432  1.00 10.00      A   
ATOM   1652  O   ARG   209       0.114  13.445 -23.082  1.00 10.00      A   
ATOM   1653  N   GLY   210      -1.153  15.297 -22.996  1.00 10.00      A   
ATOM   1654  HN  GLY   210      -1.609  15.951 -22.426  1.00 10.00      A   
ATOM   1655  CA  GLY   210      -1.229  15.430 -24.437  1.00 10.00      A   
ATOM   1656  C   GLY   210      -2.480  16.171 -24.851  1.00 10.00      A   
ATOM   1657  O   GLY   210      -3.499  16.092 -24.169  1.00 10.00      A   
ATOM   1658  N   ILE   211      -2.408  16.900 -25.954  1.00 10.00      A   
ATOM   1659  HN  ILE   211      -1.571  16.918 -26.466  1.00 10.00      A   
ATOM   1660  CA  ILE   211      -3.555  17.656 -26.433  1.00 10.00      A   
ATOM   1661  CB  ILE   211      -3.144  19.015 -27.038  1.00 10.00      A   
ATOM   1662  CG1 ILE   211      -2.168  19.743 -26.112  1.00 10.00      A   
ATOM   1663  CG2 ILE   211      -4.375  19.875 -27.301  1.00 10.00      A   
ATOM   1664  CD1 ILE   211      -1.652  21.049 -26.674  1.00 10.00      A   
ATOM   1665  C   ILE   211      -4.322  16.856 -27.475  1.00 10.00      A   
ATOM   1666  O   ILE   211      -3.942  16.816 -28.643  1.00 10.00      A   
ATOM   1667  N   ASN   212      -5.383  16.199 -27.044  1.00 10.00      A   
ATOM   1668  HN  ASN   212      -5.620  16.240 -26.088  1.00 10.00      A   
ATOM   1669  CA  ASN   212      -6.210  15.414 -27.947  1.00 10.00      A   
ATOM   1670  CB  ASN   212      -6.830  14.232 -27.196  1.00 10.00      A   
ATOM   1671  CG  ASN   212      -7.378  13.148 -28.109  1.00 10.00      A   
ATOM   1672  OD1 ASN   212      -7.942  13.426 -29.170  1.00 10.00      A   
ATOM   1673  ND2 ASN   212      -7.217  11.901 -27.696  1.00 10.00      A   
ATOM   1674 HD21 ASN   212      -6.763  11.751 -26.838  1.00 10.00      A   
ATOM   1675 HD22 ASN   212      -7.554  11.175 -28.265  1.00 10.00      A   
ATOM   1676  C   ASN   212      -7.291  16.310 -28.540  1.00 10.00      A   
ATOM   1677  O   ASN   212      -7.995  17.011 -27.809  1.00 10.00      A   
ATOM   1678  N   GLU   213      -7.411  16.293 -29.858  1.00 10.00      A   
ATOM   1679  HN  GLU   213      -6.832  15.697 -30.381  1.00 10.00      A   
ATOM   1680  CA  GLU   213      -8.383  17.122 -30.556  1.00 10.00      A   
ATOM   1681  CB  GLU   213      -8.188  17.002 -32.071  1.00 10.00      A   
ATOM   1682  CG  GLU   213      -8.975  18.012 -32.890  1.00 10.00      A   
ATOM   1683  CD  GLU   213      -8.663  19.445 -32.511  1.00 10.00      A   
ATOM   1684  OE1 GLU   213      -9.615  20.223 -32.287  1.00 10.00      A   
ATOM   1685  OE2 GLU   213      -7.467  19.803 -32.446  1.00 10.00      A   
ATOM   1686  C   GLU   213      -9.819  16.775 -30.171  1.00 10.00      A   
ATOM   1687  O   GLU   213     -10.657  17.664 -30.024  1.00 10.00      A   
ATOM   1688  N   SER   214     -10.092  15.488 -29.983  1.00 10.00      A   
ATOM   1689  HN  SER   214      -9.373  14.826 -30.081  1.00 10.00      A   
ATOM   1690  CA  SER   214     -11.436  15.035 -29.635  1.00 10.00      A   
ATOM   1691  CB  SER   214     -11.491  13.510 -29.529  1.00 10.00      A   
ATOM   1692  OG  SER   214     -10.536  13.025 -28.598  1.00 10.00      A   
ATOM   1693  HG  SER   214      -9.688  12.896 -29.047  1.00 10.00      A   
ATOM   1694  C   SER   214     -11.949  15.681 -28.348  1.00 10.00      A   
ATOM   1695  O   SER   214     -13.115  16.058 -28.257  1.00 10.00      A   
ATOM   1696  N   TYR   215     -11.067  15.837 -27.372  1.00 10.00      A   
ATOM   1697  HN  TYR   215     -10.140  15.558 -27.519  1.00 10.00      A   
ATOM   1698  CA  TYR   215     -11.443  16.422 -26.093  1.00 10.00      A   
ATOM   1699  CB  TYR   215     -10.314  16.282 -25.071  1.00 10.00      A   
ATOM   1700  CG  TYR   215     -10.205  14.895 -24.473  1.00 10.00      A   
ATOM   1701  CD1 TYR   215      -9.232  14.005 -24.903  1.00 10.00      A   
ATOM   1702  CD2 TYR   215     -11.080  14.476 -23.481  1.00 10.00      A   
ATOM   1703  CE1 TYR   215      -9.132  12.738 -24.364  1.00 10.00      A   
ATOM   1704  CE2 TYR   215     -10.988  13.211 -22.934  1.00 10.00      A   
ATOM   1705  CZ  TYR   215     -10.012  12.346 -23.379  1.00 10.00      A   
ATOM   1706  OH  TYR   215      -9.921  11.083 -22.842  1.00 10.00      A   
ATOM   1707  HH  TYR   215      -9.018  10.936 -22.500  1.00 10.00      A   
ATOM   1708  C   TYR   215     -11.882  17.879 -26.231  1.00 10.00      A   
ATOM   1709  O   TYR   215     -12.875  18.291 -25.635  1.00 10.00      A   
ATOM   1710  N   LYS   216     -11.154  18.647 -27.032  1.00 10.00      A   
ATOM   1711  HN  LYS   216     -10.381  18.258 -27.497  1.00 10.00      A   
ATOM   1712  CA  LYS   216     -11.478  20.057 -27.235  1.00 10.00      A   
ATOM   1713  CB  LYS   216     -10.251  20.822 -27.747  1.00 10.00      A   
ATOM   1714  CG  LYS   216     -10.472  22.318 -27.898  1.00 10.00      A   
ATOM   1715  CD  LYS   216      -9.160  23.069 -28.067  1.00 10.00      A   
ATOM   1716  CE  LYS   216      -9.388  24.573 -28.040  1.00 10.00      A   
ATOM   1717  NZ  LYS   216      -8.115  25.337 -28.003  1.00 10.00      A   
ATOM   1718  HZ1 LYS   216      -8.234  26.205 -27.428  1.00 10.00      A   
ATOM   1719  HZ2 LYS   216      -7.833  25.610 -28.965  1.00 10.00      A   
ATOM   1720  HZ3 LYS   216      -7.359  24.760 -27.586  1.00 10.00      A   
ATOM   1721  C   LYS   216     -12.652  20.222 -28.201  1.00 10.00      A   
ATOM   1722  O   LYS   216     -13.489  21.113 -28.037  1.00 10.00      A   
ATOM   1723  N   LYS   217     -12.710  19.351 -29.198  1.00 10.00      A   
ATOM   1724  HN  LYS   217     -12.016  18.657 -29.266  1.00 10.00      A   
ATOM   1725  CA  LYS   217     -13.763  19.397 -30.204  1.00 10.00      A   
ATOM   1726  CB  LYS   217     -13.392  18.496 -31.384  1.00 10.00      A   
ATOM   1727  CG  LYS   217     -14.288  18.634 -32.607  1.00 10.00      A   
ATOM   1728  CD  LYS   217     -13.810  17.734 -33.736  1.00 10.00      A   
ATOM   1729  CE  LYS   217     -12.428  18.142 -34.224  1.00 10.00      A   
ATOM   1730  NZ  LYS   217     -11.850  17.147 -35.167  1.00 10.00      A   
ATOM   1731  HZ1 LYS   217     -12.510  16.964 -35.948  1.00 10.00      A   
ATOM   1732  HZ2 LYS   217     -11.658  16.253 -34.674  1.00 10.00      A   
ATOM   1733  HZ3 LYS   217     -10.957  17.504 -35.563  1.00 10.00      A   
ATOM   1734  C   LYS   217     -15.115  18.979 -29.628  1.00 10.00      A   
ATOM   1735  O   LYS   217     -16.150  19.550 -29.972  1.00 10.00      A   
ATOM   1736  N   ASN   218     -15.103  17.992 -28.742  1.00 10.00      A   
ATOM   1737  HN  ASN   218     -14.246  17.584 -28.484  1.00 10.00      A   
ATOM   1738  CA  ASN   218     -16.337  17.495 -28.142  1.00 10.00      A   
ATOM   1739  CB  ASN   218     -16.193  16.037 -27.694  1.00 10.00      A   
ATOM   1740  CG  ASN   218     -16.127  15.064 -28.858  1.00 10.00      A   
ATOM   1741  OD1 ASN   218     -16.675  15.319 -29.931  1.00 10.00      A   
ATOM   1742  ND2 ASN   218     -15.450  13.943 -28.656  1.00 10.00      A   
ATOM   1743 HD21 ASN   218     -15.031  13.808 -27.776  1.00 10.00      A   
ATOM   1744 HD22 ASN   218     -15.395  13.294 -29.390  1.00 10.00      A   
ATOM   1745  C   ASN   218     -16.809  18.368 -26.986  1.00 10.00      A   
ATOM   1746  O   ASN   218     -17.863  18.120 -26.403  1.00 10.00      A   
ATOM   1747  N   LEU   219     -16.035  19.396 -26.660  1.00 10.00      A   
ATOM   1748  HN  LEU   219     -15.206  19.553 -27.159  1.00 10.00      A   
ATOM   1749  CA  LEU   219     -16.399  20.301 -25.575  1.00 10.00      A   
ATOM   1750  CB  LEU   219     -15.155  20.853 -24.866  1.00 10.00      A   
ATOM   1751  CG  LEU   219     -15.402  21.573 -23.535  1.00 10.00      A   
ATOM   1752  CD1 LEU   219     -16.053  20.638 -22.527  1.00 10.00      A   
ATOM   1753  CD2 LEU   219     -14.110  22.145 -22.978  1.00 10.00      A   
ATOM   1754  C   LEU   219     -17.277  21.437 -26.100  1.00 10.00      A   
ATOM   1755  O   LEU   219     -17.638  22.362 -25.366  1.00 10.00      A   
ATOM   1756  N   ALA   221     -17.627  21.354 -27.378  1.00 10.00      A   
ATOM   1757  HN  ALA   221     -17.309  20.594 -27.908  1.00 10.00      A   
ATOM   1758  CA  ALA   221     -18.465  22.358 -28.013  1.00 10.00      A   
ATOM   1759  CB  ALA   221     -18.268  22.342 -29.525  1.00 10.00      A   
ATOM   1760  C   ALA   221     -19.935  22.150 -27.653  1.00 10.00      A   
ATOM   1761  O   ALA   221     -20.699  21.561 -28.419  1.00 10.00      A   
ATOM   1762  N   LEU   222     -20.306  22.609 -26.469  1.00 10.00      A   
ATOM   1763  HN  LEU   222     -19.635  23.036 -25.897  1.00 10.00      A   
ATOM   1764  CA  LEU   222     -21.676  22.500 -25.986  1.00 10.00      A   
ATOM   1765  CB  LEU   222     -21.687  22.041 -24.525  1.00 10.00      A   
ATOM   1766  CG  LEU   222     -21.195  20.618 -24.259  1.00 10.00      A   
ATOM   1767  CD1 LEU   222     -20.846  20.443 -22.790  1.00 10.00      A   
ATOM   1768  CD2 LEU   222     -22.241  19.602 -24.685  1.00 10.00      A   
ATOM   1769  C   LEU   222     -22.365  23.849 -26.107  1.00 10.00      A   
ATOM   1770  O   LEU   222     -21.782  24.798 -26.631  1.00 10.00      A   
ATOM   1771  N   LYS   223     -23.596  23.938 -25.625  1.00 10.00      A   
ATOM   1772  HN  LYS   223     -24.011  23.149 -25.207  1.00 10.00      A   
ATOM   1773  CA  LYS   223     -24.338  25.187 -25.689  1.00 10.00      A   
ATOM   1774  CB  LYS   223     -25.843  24.938 -25.552  1.00 10.00      A   
ATOM   1775  CG  LYS   223     -26.704  26.168 -25.792  1.00 10.00      A   
ATOM   1776  CD  LYS   223     -28.175  25.865 -25.560  1.00 10.00      A   
ATOM   1777  CE  LYS   223     -29.046  27.062 -25.903  1.00 10.00      A   
ATOM   1778  NZ  LYS   223     -30.481  26.796 -25.630  1.00 10.00      A   
ATOM   1779  HZ1 LYS   223     -30.607  26.496 -24.643  1.00 10.00      A   
ATOM   1780  HZ2 LYS   223     -30.838  26.046 -26.255  1.00 10.00      A   
ATOM   1781  HZ3 LYS   223     -31.041  27.657 -25.789  1.00 10.00      A   
ATOM   1782  C   LYS   223     -23.847  26.140 -24.607  1.00 10.00      A   
ATOM   1783  O   LYS   223     -23.594  27.315 -24.869  1.00 10.00      A   
ATOM   1784  N   LYS   224     -23.709  25.618 -23.395  1.00 10.00      A   
ATOM   1785  HN  LYS   224     -23.946  24.676 -23.254  1.00 10.00      A   
ATOM   1786  CA  LYS   224     -23.234  26.393 -22.261  1.00 10.00      A   
ATOM   1787  CB  LYS   224     -24.330  27.330 -21.748  1.00 10.00      A   
ATOM   1788  CG  LYS   224     -24.027  28.811 -21.921  1.00 10.00      A   
ATOM   1789  CD  LYS   224     -25.256  29.657 -21.625  1.00 10.00      A   
ATOM   1790  CE  LYS   224     -24.914  31.136 -21.527  1.00 10.00      A   
ATOM   1791  NZ  LYS   224     -24.450  31.695 -22.824  1.00 10.00      A   
ATOM   1792  HZ1 LYS   224     -24.564  32.728 -22.833  1.00 10.00      A   
ATOM   1793  HZ2 LYS   224     -25.000  31.294 -23.610  1.00 10.00      A   
ATOM   1794  HZ3 LYS   224     -23.442  31.471 -22.973  1.00 10.00      A   
ATOM   1795  C   LYS   224     -22.783  25.450 -21.152  1.00 10.00      A   
ATOM   1796  O   LYS   224     -23.342  24.362 -20.984  1.00 10.00      A   
ATOM   1797  N   PHE   225     -21.775  25.861 -20.401  1.00 10.00      A   
ATOM   1798  HN  PHE   225     -21.375  26.744 -20.575  1.00 10.00      A   
ATOM   1799  CA  PHE   225     -21.249  25.042 -19.321  1.00 10.00      A   
ATOM   1800  CB  PHE   225     -19.809  24.618 -19.634  1.00 10.00      A   
ATOM   1801  CG  PHE   225     -19.099  23.936 -18.497  1.00 10.00      A   
ATOM   1802  CD1 PHE   225     -19.492  22.678 -18.070  1.00 10.00      A   
ATOM   1803  CD2 PHE   225     -18.035  24.553 -17.857  1.00 10.00      A   
ATOM   1804  CE1 PHE   225     -18.839  22.049 -17.028  1.00 10.00      A   
ATOM   1805  CE2 PHE   225     -17.379  23.930 -16.814  1.00 10.00      A   
ATOM   1806  CZ  PHE   225     -17.782  22.677 -16.399  1.00 10.00      A   
ATOM   1807  C   PHE   225     -21.310  25.775 -17.986  1.00 10.00      A   
ATOM   1808  O   PHE   225     -20.867  26.920 -17.873  1.00 10.00      A   
ATOM   1809  N   VAL   226     -21.865  25.107 -16.981  1.00 10.00      A   
ATOM   1810  HN  VAL   226     -22.203  24.196 -17.140  1.00 10.00      A   
ATOM   1811  CA  VAL   226     -21.976  25.678 -15.643  1.00 10.00      A   
ATOM   1812  CB  VAL   226     -23.450  25.882 -15.225  1.00 10.00      A   
ATOM   1813  CG1 VAL   226     -23.536  26.465 -13.821  1.00 10.00      A   
ATOM   1814  CG2 VAL   226     -24.178  26.772 -16.217  1.00 10.00      A   
ATOM   1815  C   VAL   226     -21.298  24.762 -14.628  1.00 10.00      A   
ATOM   1816  O   VAL   226     -21.421  23.536 -14.711  1.00 10.00      A   
ATOM   1817  N   VAL   228     -21.209  25.077 -10.580  1.00 10.00      A   
ATOM   1818  HN  VAL   228     -21.195  24.101 -10.728  1.00 10.00      A   
ATOM   1819  CA  VAL   228     -21.723  25.594  -9.316  1.00 10.00      A   
ATOM   1820  CB  VAL   228     -23.081  24.954  -8.958  1.00 10.00      A   
ATOM   1821  CG1 VAL   228     -23.642  25.554  -7.676  1.00 10.00      A   
ATOM   1822  CG2 VAL   228     -24.070  25.118 -10.103  1.00 10.00      A   
ATOM   1823  C   VAL   228     -20.733  25.335  -8.185  1.00 10.00      A   
ATOM   1824  O   VAL   228     -20.300  24.199  -7.983  1.00 10.00      A   
ATOM   1825  N   LYS   229     -20.383  26.394  -7.466  1.00 10.00      A   
ATOM   1826  HN  LYS   229     -20.770  27.267  -7.692  1.00 10.00      A   
ATOM   1827  CA  LYS   229     -19.447  26.306  -6.350  1.00 10.00      A   
ATOM   1828  CB  LYS   229     -18.281  27.278  -6.576  1.00 10.00      A   
ATOM   1829  CG  LYS   229     -17.153  27.174  -5.561  1.00 10.00      A   
ATOM   1830  CD  LYS   229     -16.022  28.134  -5.897  1.00 10.00      A   
ATOM   1831  CE  LYS   229     -15.789  29.140  -4.780  1.00 10.00      A   
ATOM   1832  NZ  LYS   229     -14.788  30.169  -5.167  1.00 10.00      A   
ATOM   1833  HZ1 LYS   229     -15.226  30.880  -5.784  1.00 10.00      A   
ATOM   1834  HZ2 LYS   229     -13.990  29.722  -5.678  1.00 10.00      A   
ATOM   1835  HZ3 LYS   229     -14.414  30.644  -4.321  1.00 10.00      A   
ATOM   1836  C   LYS   229     -20.158  26.642  -5.040  1.00 10.00      A   
ATOM   1837  O   LYS   229     -21.029  27.517  -5.002  1.00 10.00      A   
ATOM   1838  N   PHE   230     -19.795  25.942  -3.976  1.00 10.00      A   
ATOM   1839  HN  PHE   230     -19.097  25.241  -4.075  1.00 10.00      A   
ATOM   1840  CA  PHE   230     -20.394  26.171  -2.667  1.00 10.00      A   
ATOM   1841  CB  PHE   230     -20.745  24.843  -1.991  1.00 10.00      A   
ATOM   1842  CG  PHE   230     -21.738  24.039  -2.781  1.00 10.00      A   
ATOM   1843  CD1 PHE   230     -23.076  24.395  -2.799  1.00 10.00      A   
ATOM   1844  CD2 PHE   230     -21.333  22.941  -3.520  1.00 10.00      A   
ATOM   1845  CE1 PHE   230     -23.992  23.673  -3.540  1.00 10.00      A   
ATOM   1846  CE2 PHE   230     -22.242  22.211  -4.261  1.00 10.00      A   
ATOM   1847  CZ  PHE   230     -23.574  22.578  -4.272  1.00 10.00      A   
ATOM   1848  C   PHE   230     -19.480  27.027  -1.796  1.00 10.00      A   
ATOM   1849  O   PHE   230     -18.333  26.673  -1.538  1.00 10.00      A   
ATOM   1850  N   LEU   231     -20.003  28.156  -1.341  1.00 10.00      A   
ATOM   1851  HN  LEU   231     -20.938  28.370  -1.564  1.00 10.00      A   
ATOM   1852  CA  LEU   231     -19.237  29.096  -0.529  1.00 10.00      A   
ATOM   1853  CB  LEU   231     -19.931  30.459  -0.496  1.00 10.00      A   
ATOM   1854  CG  LEU   231     -20.198  31.114  -1.854  1.00 10.00      A   
ATOM   1855  CD1 LEU   231     -20.917  32.443  -1.677  1.00 10.00      A   
ATOM   1856  CD2 LEU   231     -18.902  31.298  -2.631  1.00 10.00      A   
ATOM   1857  C   LEU   231     -18.974  28.602   0.893  1.00 10.00      A   
ATOM   1858  O   LEU   231     -18.142  29.168   1.602  1.00 10.00      A   
ATOM   1859  N   ASN   232     -19.669  27.556   1.316  1.00 10.00      A   
ATOM   1860  HN  ASN   232     -20.312  27.121   0.712  1.00 10.00      A   
ATOM   1861  CA  ASN   232     -19.485  27.032   2.668  1.00 10.00      A   
ATOM   1862  CB  ASN   232     -20.704  27.337   3.550  1.00 10.00      A   
ATOM   1863  CG  ASN   232     -21.050  28.815   3.603  1.00 10.00      A   
ATOM   1864  OD1 ASN   232     -21.815  29.317   2.782  1.00 10.00      A   
ATOM   1865  ND2 ASN   232     -20.496  29.521   4.571  1.00 10.00      A   
ATOM   1866 HD21 ASN   232     -19.900  29.061   5.197  1.00 10.00      A   
ATOM   1867 HD22 ASN   232     -20.704  30.476   4.624  1.00 10.00      A   
ATOM   1868  C   ASN   232     -19.208  25.535   2.651  1.00 10.00      A   
ATOM   1869  O   ASN   232     -19.541  24.819   3.595  1.00 10.00      A   
ATOM   1870  N   ASP   233     -18.584  25.072   1.577  1.00 10.00      A   
ATOM   1871  HN  ASP   233     -18.327  25.698   0.868  1.00 10.00      A   
ATOM   1872  CA  ASP   233     -18.257  23.657   1.425  1.00 10.00      A   
ATOM   1873  CB  ASP   233     -17.768  23.369   0.001  1.00 10.00      A   
ATOM   1874  CG  ASP   233     -17.304  21.936  -0.183  1.00 10.00      A   
ATOM   1875  OD1 ASP   233     -16.131  21.636   0.133  1.00 10.00      A   
ATOM   1876  OD2 ASP   233     -18.114  21.100  -0.619  1.00 10.00      A   
ATOM   1877  C   ASP   233     -17.200  23.216   2.435  1.00 10.00      A   
ATOM   1878  O   ASP   233     -16.367  24.016   2.870  1.00 10.00      A   
ATOM   1879  N   SER   234     -17.246  21.945   2.808  1.00 10.00      A   
ATOM   1880  HN  SER   234     -17.945  21.367   2.440  1.00 10.00      A   
ATOM   1881  CA  SER   234     -16.290  21.385   3.748  1.00 10.00      A   
ATOM   1882  CB  SER   234     -16.883  21.384   5.161  1.00 10.00      A   
ATOM   1883  OG  SER   234     -18.134  20.708   5.205  1.00 10.00      A   
ATOM   1884  HG  SER   234     -18.844  21.303   4.899  1.00 10.00      A   
ATOM   1885  C   SER   234     -15.886  19.970   3.325  1.00 10.00      A   
ATOM   1886  O   SER   234     -15.462  19.157   4.148  1.00 10.00      A   
ATOM   1887  N   ILE   235     -15.992  19.693   2.028  1.00 10.00      A   
ATOM   1888  HN  ILE   235     -16.283  20.404   1.405  1.00 10.00      A   
ATOM   1889  CA  ILE   235     -15.660  18.374   1.497  1.00 10.00      A   
ATOM   1890  CB  ILE   235     -16.914  17.654   0.947  1.00 10.00      A   
ATOM   1891  CG1 ILE   235     -17.948  17.449   2.057  1.00 10.00      A   
ATOM   1892  CG2 ILE   235     -16.540  16.320   0.313  1.00 10.00      A   
ATOM   1893  CD1 ILE   235     -19.235  16.803   1.589  1.00 10.00      A   
ATOM   1894  C   ILE   235     -14.603  18.452   0.394  1.00 10.00      A   
ATOM   1895  O   ILE   235     -13.689  17.626   0.338  1.00 10.00      A   
ATOM   1896  N   VAL   236     -14.718  19.454  -0.467  1.00 10.00      A   
ATOM   1897  HN  VAL   236     -15.434  20.126  -0.338  1.00 10.00      A   
ATOM   1898  CA  VAL   236     -13.791  19.613  -1.581  1.00 10.00      A   
ATOM   1899  CB  VAL   236     -14.499  20.198  -2.826  1.00 10.00      A   
ATOM   1900  CG1 VAL   236     -13.562  20.229  -4.024  1.00 10.00      A   
ATOM   1901  CG2 VAL   236     -15.756  19.407  -3.154  1.00 10.00      A   
ATOM   1902  C   VAL   236     -12.614  20.507  -1.206  1.00 10.00      A   
ATOM   1903  O   VAL   236     -12.793  21.641  -0.766  1.00 10.00      A   
ATOM   1904  N   ASP   237     -11.411  19.986  -1.375  1.00 10.00      A   
ATOM   1905  HN  ASP   237     -11.329  19.072  -1.714  1.00 10.00      A   
ATOM   1906  CA  ASP   237     -10.201  20.739  -1.074  1.00 10.00      A   
ATOM   1907  CB  ASP   237      -9.497  20.163   0.156  1.00 10.00      A   
ATOM   1908  CG  ASP   237      -8.374  21.051   0.657  1.00 10.00      A   
ATOM   1909  OD1 ASP   237      -8.637  21.918   1.519  1.00 10.00      A   
ATOM   1910  OD2 ASP   237      -7.222  20.888   0.199  1.00 10.00      A   
ATOM   1911  C   ASP   237      -9.264  20.697  -2.273  1.00 10.00      A   
ATOM   1912  O   ASP   237      -8.737  19.635  -2.616  1.00 10.00      A   
ATOM   1913  N   PRO   238      -9.058  21.840  -2.944  1.00 10.00      A   
ATOM   1914  CA  PRO   238      -9.679  23.115  -2.575  1.00 10.00      A   
ATOM   1915  CB  PRO   238      -8.766  24.136  -3.247  1.00 10.00      A   
ATOM   1916  CG  PRO   238      -8.269  23.440  -4.469  1.00 10.00      A   
ATOM   1917  CD  PRO   238      -8.195  21.973  -4.129  1.00 10.00      A   
ATOM   1918  C   PRO   238     -11.097  23.250  -3.120  1.00 10.00      A   
ATOM   1919  O   PRO   238     -11.439  22.663  -4.148  1.00 10.00      A   
ATOM   1920  N   VAL   239     -11.909  24.047  -2.436  1.00 10.00      A   
ATOM   1921  HN  VAL   239     -11.570  24.492  -1.631  1.00 10.00      A   
ATOM   1922  CA  VAL   239     -13.297  24.271  -2.833  1.00 10.00      A   
ATOM   1923  CB  VAL   239     -14.037  25.159  -1.809  1.00 10.00      A   
ATOM   1924  CG1 VAL   239     -15.521  25.236  -2.131  1.00 10.00      A   
ATOM   1925  CG2 VAL   239     -13.824  24.646  -0.394  1.00 10.00      A   
ATOM   1926  C   VAL   239     -13.375  24.931  -4.206  1.00 10.00      A   
ATOM   1927  O   VAL   239     -14.335  24.739  -4.949  1.00 10.00      A   
ATOM   1928  N   ASP   240     -12.336  25.684  -4.558  1.00 10.00      A   
ATOM   1929  HN  ASP   240     -11.581  25.771  -3.943  1.00 10.00      A   
ATOM   1930  CA  ASP   240     -12.295  26.380  -5.840  1.00 10.00      A   
ATOM   1931  CB  ASP   240     -11.134  27.371  -5.902  1.00 10.00      A   
ATOM   1932  CG  ASP   240     -11.598  28.815  -5.851  1.00 10.00      A   
ATOM   1933  OD1 ASP   240     -10.895  29.650  -5.247  1.00 10.00      A   
ATOM   1934  OD2 ASP   240     -12.669  29.123  -6.424  1.00 10.00      A   
ATOM   1935  C   ASP   240     -12.254  25.419  -7.026  1.00 10.00      A   
ATOM   1936  O   ASP   240     -12.385  25.839  -8.175  1.00 10.00      A   
ATOM   1937  N   SER   241     -12.085  24.129  -6.746  1.00 10.00      A   
ATOM   1938  HN  SER   241     -11.977  23.855  -5.809  1.00 10.00      A   
ATOM   1939  CA  SER   241     -12.052  23.113  -7.794  1.00 10.00      A   
ATOM   1940  CB  SER   241     -11.725  21.740  -7.201  1.00 10.00      A   
ATOM   1941  OG  SER   241     -11.364  20.811  -8.212  1.00 10.00      A   
ATOM   1942  HG  SER   241     -10.755  20.157  -7.837  1.00 10.00      A   
ATOM   1943  C   SER   241     -13.396  23.071  -8.521  1.00 10.00      A   
ATOM   1944  O   SER   241     -13.473  22.690  -9.694  1.00 10.00      A   
ATOM   1945  N   GLU   242     -14.448  23.488  -7.817  1.00 10.00      A   
ATOM   1946  HN  GLU   242     -14.317  23.774  -6.885  1.00 10.00      A   
ATOM   1947  CA  GLU   242     -15.793  23.522  -8.377  1.00 10.00      A   
ATOM   1948  CB  GLU   242     -16.828  23.724  -7.267  1.00 10.00      A   
ATOM   1949  CG  GLU   242     -16.730  22.705  -6.140  1.00 10.00      A   
ATOM   1950  CD  GLU   242     -17.798  22.887  -5.077  1.00 10.00      A   
ATOM   1951  OE1 GLU   242     -18.031  24.041  -4.654  1.00 10.00      A   
ATOM   1952  OE2 GLU   242     -18.404  21.874  -4.664  1.00 10.00      A   
ATOM   1953  C   GLU   242     -15.912  24.627  -9.430  1.00 10.00      A   
ATOM   1954  O   GLU   242     -16.870  24.665 -10.204  1.00 10.00      A   
ATOM   1955  N   TRP   243     -14.924  25.514  -9.459  1.00 10.00      A   
ATOM   1956  HN  TRP   243     -14.188  25.430  -8.812  1.00 10.00      A   
ATOM   1957  CA  TRP   243     -14.898  26.613 -10.416  1.00 10.00      A   
ATOM   1958  CB  TRP   243     -14.856  27.957  -9.684  1.00 10.00      A   
ATOM   1959  CG  TRP   243     -16.182  28.648  -9.617  1.00 10.00      A   
ATOM   1960  CD1 TRP   243     -17.410  28.081  -9.792  1.00 10.00      A   
ATOM   1961  CD2 TRP   243     -16.413  30.037  -9.360  1.00 10.00      A   
ATOM   1962  NE1 TRP   243     -18.391  29.028  -9.656  1.00 10.00      A   
ATOM   1963  HE1 TRP   243     -19.357  28.861  -9.737  1.00 10.00      A   
ATOM   1964  CE2 TRP   243     -17.806  30.240  -9.394  1.00 10.00      A   
ATOM   1965  CE3 TRP   243     -15.577  31.129  -9.106  1.00 10.00      A   
ATOM   1966  CZ2 TRP   243     -18.382  31.490  -9.182  1.00 10.00      A   
ATOM   1967  CZ3 TRP   243     -16.150  32.368  -8.896  1.00 10.00      A   
ATOM   1968  CH2 TRP   243     -17.539  32.539  -8.935  1.00 10.00      A   
ATOM   1969  C   TRP   243     -13.696  26.484 -11.348  1.00 10.00      A   
ATOM   1970  O   TRP   243     -13.301  27.451 -12.005  1.00 10.00      A   
ATOM   1971  N   PHE   244     -13.123  25.279 -11.389  1.00 10.00      A   
ATOM   1972  HN  PHE   244     -13.495  24.563 -10.828  1.00 10.00      A   
ATOM   1973  CA  PHE   244     -11.957  24.978 -12.230  1.00 10.00      A   
ATOM   1974  CB  PHE   244     -12.188  25.360 -13.696  1.00 10.00      A   
ATOM   1975  CG  PHE   244     -12.131  24.202 -14.651  1.00 10.00      A   
ATOM   1976  CD1 PHE   244     -10.966  23.467 -14.806  1.00 10.00      A   
ATOM   1977  CD2 PHE   244     -13.241  23.853 -15.399  1.00 10.00      A   
ATOM   1978  CE1 PHE   244     -10.912  22.405 -15.688  1.00 10.00      A   
ATOM   1979  CE2 PHE   244     -13.194  22.794 -16.282  1.00 10.00      A   
ATOM   1980  CZ  PHE   244     -12.028  22.069 -16.428  1.00 10.00      A   
ATOM   1981  C   PHE   244     -10.681  25.625 -11.694  1.00 10.00      A   
ATOM   1982  O   PHE   244      -9.732  25.862 -12.438  1.00 10.00      A   
ATOM   1983  N   GLY   245     -10.667  25.906 -10.400  1.00 10.00      A   
ATOM   1984  HN  GLY   245     -11.457  25.705  -9.856  1.00 10.00      A   
ATOM   1985  CA  GLY   245      -9.504  26.499  -9.778  1.00 10.00      A   
ATOM   1986  C   GLY   245      -8.754  25.482  -8.944  1.00 10.00      A   
ATOM   1987  O   GLY   245      -9.351  24.530  -8.439  1.00 10.00      A   
ATOM   1988  N   PHE   246      -7.455  25.678  -8.790  1.00 10.00      A   
ATOM   1989  HN  PHE   246      -7.036  26.470  -9.195  1.00 10.00      A   
ATOM   1990  CA  PHE   246      -6.640  24.756  -8.017  1.00 10.00      A   
ATOM   1991  CB  PHE   246      -6.159  23.597  -8.896  1.00 10.00      A   
ATOM   1992  CG  PHE   246      -5.972  22.307  -8.148  1.00 10.00      A   
ATOM   1993  CD1 PHE   246      -7.068  21.586  -7.705  1.00 10.00      A   
ATOM   1994  CD2 PHE   246      -4.703  21.818  -7.883  1.00 10.00      A   
ATOM   1995  CE1 PHE   246      -6.905  20.403  -7.013  1.00 10.00      A   
ATOM   1996  CE2 PHE   246      -4.532  20.635  -7.191  1.00 10.00      A   
ATOM   1997  CZ  PHE   246      -5.635  19.928  -6.755  1.00 10.00      A   
ATOM   1998  C   PHE   246      -5.452  25.478  -7.402  1.00 10.00      A   
ATOM   1999  O   PHE   246      -5.207  26.646  -7.697  1.00 10.00      A   
ATOM   2000  N   TYR   247      -4.727  24.785  -6.539  1.00 10.00      A   
ATOM   2001  HN  TYR   247      -4.975  23.860  -6.344  1.00 10.00      A   
ATOM   2002  CA  TYR   247      -3.563  25.358  -5.889  1.00 10.00      A   
ATOM   2003  CB  TYR   247      -3.030  24.411  -4.810  1.00 10.00      A   
ATOM   2004  CG  TYR   247      -3.977  24.159  -3.657  1.00 10.00      A   
ATOM   2005  CD1 TYR   247      -4.431  25.202  -2.862  1.00 10.00      A   
ATOM   2006  CD2 TYR   247      -4.403  22.871  -3.354  1.00 10.00      A   
ATOM   2007  CE1 TYR   247      -5.285  24.970  -1.799  1.00 10.00      A   
ATOM   2008  CE2 TYR   247      -5.257  22.632  -2.295  1.00 10.00      A   
ATOM   2009  CZ  TYR   247      -5.694  23.684  -1.521  1.00 10.00      A   
ATOM   2010  OH  TYR   247      -6.551  23.452  -0.470  1.00 10.00      A   
ATOM   2011  HH  TYR   247      -6.552  22.503  -0.253  1.00 10.00      A   
ATOM   2012  C   TYR   247      -2.463  25.617  -6.912  1.00 10.00      A   
ATOM   2013  O   TYR   247      -2.291  24.843  -7.856  1.00 10.00      A   
ATOM   2014  N   ARG   248      -1.737  26.713  -6.730  1.00 10.00      A   
ATOM   2015  HN  ARG   248      -1.947  27.304  -5.975  1.00 10.00      A   
ATOM   2016  CA  ARG   248      -0.640  27.061  -7.625  1.00 10.00      A   
ATOM   2017  CB  ARG   248      -0.024  28.408  -7.225  1.00 10.00      A   
ATOM   2018  CG  ARG   248       1.331  28.695  -7.856  1.00 10.00      A   
ATOM   2019  CD  ARG   248       1.787  30.121  -7.582  1.00 10.00      A   
ATOM   2020  NE  ARG   248       1.585  30.517  -6.186  1.00 10.00      A   
ATOM   2021  HE  ARG   248       0.714  30.944  -5.961  1.00 10.00      A   
ATOM   2022  CZ  ARG   248       2.486  30.350  -5.214  1.00 10.00      A   
ATOM   2023  NH1 ARG   248       3.664  29.798  -5.473  1.00 10.00      A   
ATOM   2024 HH11 ARG   248       4.364  29.675  -4.709  1.00 10.00      A   
ATOM   2025 HH12 ARG   248       3.897  29.483  -6.441  1.00 10.00      A   
ATOM   2026  NH2 ARG   248       2.217  30.754  -3.982  1.00 10.00      A   
ATOM   2027 HH21 ARG   248       1.301  31.200  -3.764  1.00 10.00      A   
ATOM   2028 HH22 ARG   248       2.924  30.621  -3.223  1.00 10.00      A   
ATOM   2029  C   ARG   248       0.414  25.956  -7.609  1.00 10.00      A   
ATOM   2030  O   ARG   248       0.871  25.549  -6.538  1.00 10.00      A   
ATOM   2031  N   SER   249       0.757  25.466  -8.798  1.00 10.00      A   
ATOM   2032  HN  SER   249       0.330  25.837  -9.600  1.00 10.00      A   
ATOM   2033  CA  SER   249       1.739  24.397  -8.960  1.00 10.00      A   
ATOM   2034  CB  SER   249       2.107  24.242 -10.440  1.00 10.00      A   
ATOM   2035  OG  SER   249       2.638  22.955 -10.711  1.00 10.00      A   
ATOM   2036  HG  SER   249       1.906  22.314 -10.776  1.00 10.00      A   
ATOM   2037  C   SER   249       2.994  24.647  -8.127  1.00 10.00      A   
ATOM   2038  O   SER   249       3.663  25.671  -8.279  1.00 10.00      A   
ATOM   2039  N   GLY   250       3.295  23.710  -7.237  1.00 10.00      A   
ATOM   2040  HN  GLY   250       2.718  22.916  -7.159  1.00 10.00      A   
ATOM   2041  CA  GLY   250       4.459  23.835  -6.386  1.00 10.00      A   
ATOM   2042  C   GLY   250       4.098  23.825  -4.915  1.00 10.00      A   
ATOM   2043  O   GLY   250       4.922  23.477  -4.067  1.00 10.00      A   
ATOM   2044  N   GLN   251       2.859  24.190  -4.611  1.00 10.00      A   
ATOM   2045  HN  GLN   251       2.236  24.424  -5.334  1.00 10.00      A   
ATOM   2046  CA  GLN   251       2.393  24.236  -3.230  1.00 10.00      A   
ATOM   2047  CB  GLN   251       2.692  25.606  -2.612  1.00 10.00      A   
ATOM   2048  CG  GLN   251       2.303  26.799  -3.473  1.00 10.00      A   
ATOM   2049  CD  GLN   251       0.873  27.247  -3.245  1.00 10.00      A   
ATOM   2050  OE1 GLN   251       0.592  28.018  -2.330  1.00 10.00      A   
ATOM   2051  NE2 GLN   251      -0.042  26.771  -4.075  1.00 10.00      A   
ATOM   2052 HE21 GLN   251       0.251  26.153  -4.788  1.00 10.00      A   
ATOM   2053 HE22 GLN   251      -0.973  27.055  -3.952  1.00 10.00      A   
ATOM   2054  C   GLN   251       0.906  23.913  -3.132  1.00 10.00      A   
ATOM   2055  O   GLN   251       0.221  23.813  -4.150  1.00 10.00      A   
ATOM   2056  N   ALA   252       0.412  23.749  -1.909  1.00 10.00      A   
ATOM   2057  HN  ALA   252       1.018  23.818  -1.127  1.00 10.00      A   
ATOM   2058  CA  ALA   252      -0.993  23.436  -1.688  1.00 10.00      A   
ATOM   2059  CB  ALA   252      -1.147  22.002  -1.203  1.00 10.00      A   
ATOM   2060  C   ALA   252      -1.656  24.412  -0.712  1.00 10.00      A   
ATOM   2061  O   ALA   252      -2.492  24.015   0.104  1.00 10.00      A   
ATOM   2062  N   LYS   253      -1.293  25.687  -0.794  1.00 10.00      A   
ATOM   2063  HN  LYS   253      -0.616  25.952  -1.450  1.00 10.00      A   
ATOM   2064  CA  LYS   253      -1.881  26.697   0.083  1.00 10.00      A   
ATOM   2065  CB  LYS   253      -0.816  27.406   0.928  1.00 10.00      A   
ATOM   2066  CG  LYS   253      -1.398  28.353   1.971  1.00 10.00      A   
ATOM   2067  CD  LYS   253      -0.353  29.330   2.482  1.00 10.00      A   
ATOM   2068  CE  LYS   253      -0.864  30.128   3.672  1.00 10.00      A   
ATOM   2069  NZ  LYS   253       0.178  31.039   4.218  1.00 10.00      A   
ATOM   2070  HZ1 LYS   253      -0.187  31.545   5.049  1.00 10.00      A   
ATOM   2071  HZ2 LYS   253       0.452  31.737   3.501  1.00 10.00      A   
ATOM   2072  HZ3 LYS   253       1.022  30.499   4.499  1.00 10.00      A   
ATOM   2073  C   LYS   253      -2.685  27.721  -0.715  1.00 10.00      A   
ATOM   2074  O   LYS   253      -3.886  27.889  -0.501  1.00 10.00      A   
ATOM   2075  N   GLU   254      -2.013  28.402  -1.634  1.00 10.00      A   
ATOM   2076  HN  GLU   254      -1.057  28.211  -1.766  1.00 10.00      A   
ATOM   2077  CA  GLU   254      -2.647  29.418  -2.460  1.00 10.00      A   
ATOM   2078  CB  GLU   254      -1.596  30.398  -2.985  1.00 10.00      A   
ATOM   2079  CG  GLU   254      -2.145  31.496  -3.880  1.00 10.00      A   
ATOM   2080  CD  GLU   254      -1.045  32.325  -4.508  1.00 10.00      A   
ATOM   2081  OE1 GLU   254      -0.644  33.342  -3.907  1.00 10.00      A   
ATOM   2082  OE2 GLU   254      -0.563  31.953  -5.598  1.00 10.00      A   
ATOM   2083  C   GLU   254      -3.400  28.787  -3.623  1.00 10.00      A   
ATOM   2084  O   GLU   254      -2.841  27.979  -4.372  1.00 10.00      A   
ATOM   2085  N   THR   255      -4.661  29.162  -3.766  1.00 10.00      A   
ATOM   2086  HN  THR   255      -5.037  29.812  -3.137  1.00 10.00      A   
ATOM   2087  CA  THR   255      -5.505  28.652  -4.833  1.00 10.00      A   
ATOM   2088  CB  THR   255      -6.905  28.302  -4.292  1.00 10.00      A   
ATOM   2089  OG1 THR   255      -6.781  27.714  -2.990  1.00 10.00      A   
ATOM   2090  HG1 THR   255      -6.881  28.399  -2.320  1.00 10.00      A   
ATOM   2091  CG2 THR   255      -7.604  27.320  -5.217  1.00 10.00      A   
ATOM   2092  C   THR   255      -5.646  29.712  -5.924  1.00 10.00      A   
ATOM   2093  O   THR   255      -5.836  30.892  -5.624  1.00 10.00      A   
ATOM   2094  N   ILE   256      -5.533  29.297  -7.179  1.00 10.00      A   
ATOM   2095  HN  ILE   256      -5.377  28.342  -7.359  1.00 10.00      A   
ATOM   2096  CA  ILE   256      -5.653  30.218  -8.304  1.00 10.00      A   
ATOM   2097  CB  ILE   256      -4.385  30.238  -9.191  1.00 10.00      A   
ATOM   2098  CG1 ILE   256      -4.078  28.842  -9.741  1.00 10.00      A   
ATOM   2099  CG2 ILE   256      -3.197  30.789  -8.415  1.00 10.00      A   
ATOM   2100  CD1 ILE   256      -2.944  28.809 -10.742  1.00 10.00      A   
ATOM   2101  C   ILE   256      -6.878  29.883  -9.156  1.00 10.00      A   
ATOM   2102  O   ILE   256      -7.231  28.712  -9.323  1.00 10.00      A   
ATOM   2103  N   PRO   257      -7.558  30.914  -9.681  1.00 10.00      A   
ATOM   2104  CA  PRO   257      -8.745  30.737 -10.522  1.00 10.00      A   
ATOM   2105  CB  PRO   257      -9.313  32.153 -10.638  1.00 10.00      A   
ATOM   2106  CG  PRO   257      -8.135  33.043 -10.452  1.00 10.00      A   
ATOM   2107  CD  PRO   257      -7.227  32.336  -9.483  1.00 10.00      A   
ATOM   2108  C   PRO   257      -8.393  30.195 -11.906  1.00 10.00      A   
ATOM   2109  O   PRO   257      -7.220  30.150 -12.289  1.00 10.00      A   
ATOM   2110  N   LEU   258      -9.422  29.815 -12.657  1.00 10.00      A   
ATOM   2111  HN  LEU   258     -10.330  29.911 -12.296  1.00 10.00      A   
ATOM   2112  CA  LEU   258      -9.254  29.260 -13.996  1.00 10.00      A   
ATOM   2113  CB  LEU   258     -10.619  28.947 -14.621  1.00 10.00      A   
ATOM   2114  CG  LEU   258     -10.600  28.357 -16.035  1.00 10.00      A   
ATOM   2115  CD1 LEU   258      -9.892  27.011 -16.047  1.00 10.00      A   
ATOM   2116  CD2 LEU   258     -12.011  28.231 -16.591  1.00 10.00      A   
ATOM   2117  C   LEU   258      -8.461  30.190 -14.909  1.00 10.00      A   
ATOM   2118  O   LEU   258      -7.579  29.743 -15.639  1.00 10.00      A   
ATOM   2119  N   GLN   259      -8.756  31.483 -14.843  1.00 10.00      A   
ATOM   2120  HN  GLN   259      -9.452  31.780 -14.217  1.00 10.00      A   
ATOM   2121  CA  GLN   259      -8.084  32.478 -15.680  1.00 10.00      A   
ATOM   2122  CB  GLN   259      -8.701  33.868 -15.483  1.00 10.00      A   
ATOM   2123  CG  GLN   259     -10.016  34.096 -16.217  1.00 10.00      A   
ATOM   2124  CD  GLN   259     -11.182  33.354 -15.593  1.00 10.00      A   
ATOM   2125  OE1 GLN   259     -11.176  33.050 -14.399  1.00 10.00      A   
ATOM   2126  NE2 GLN   259     -12.197  33.069 -16.392  1.00 10.00      A   
ATOM   2127 HE21 GLN   259     -12.142  33.352 -17.333  1.00 10.00      A   
ATOM   2128 HE22 GLN   259     -12.967  32.599 -16.012  1.00 10.00      A   
ATOM   2129  C   GLN   259      -6.577  32.549 -15.431  1.00 10.00      A   
ATOM   2130  O   GLN   259      -5.843  33.133 -16.228  1.00 10.00      A   
ATOM   2131  N   GLU   260      -6.114  31.961 -14.336  1.00 10.00      A   
ATOM   2132  HN  GLU   260      -6.737  31.491 -13.739  1.00 10.00      A   
ATOM   2133  CA  GLU   260      -4.698  31.994 -14.005  1.00 10.00      A   
ATOM   2134  CB  GLU   260      -4.492  32.527 -12.590  1.00 10.00      A   
ATOM   2135  CG  GLU   260      -4.839  33.997 -12.433  1.00 10.00      A   
ATOM   2136  CD  GLU   260      -4.510  34.517 -11.054  1.00 10.00      A   
ATOM   2137  OE1 GLU   260      -3.320  34.498 -10.678  1.00 10.00      A   
ATOM   2138  OE2 GLU   260      -5.434  34.951 -10.341  1.00 10.00      A   
ATOM   2139  C   GLU   260      -4.037  30.631 -14.154  1.00 10.00      A   
ATOM   2140  O   GLU   260      -2.859  30.473 -13.841  1.00 10.00      A   
ATOM   2141  N   THR   261      -4.785  29.647 -14.627  1.00 10.00      A   
ATOM   2142  HN  THR   261      -5.718  29.823 -14.870  1.00 10.00      A   
ATOM   2143  CA  THR   261      -4.233  28.310 -14.800  1.00 10.00      A   
ATOM   2144  CB  THR   261      -5.309  27.207 -14.696  1.00 10.00      A   
ATOM   2145  OG1 THR   261      -6.277  27.361 -15.743  1.00 10.00      A   
ATOM   2146  HG1 THR   261      -6.710  28.221 -15.659  1.00 10.00      A   
ATOM   2147  CG2 THR   261      -6.007  27.252 -13.345  1.00 10.00      A   
ATOM   2148  C   THR   261      -3.508  28.188 -16.137  1.00 10.00      A   
ATOM   2149  O   THR   261      -3.926  28.781 -17.137  1.00 10.00      A   
ATOM   2150  N   SER   262      -2.426  27.413 -16.152  1.00 10.00      A   
ATOM   2151  HN  SER   262      -2.133  26.980 -15.319  1.00 10.00      A   
ATOM   2152  CA  SER   262      -1.644  27.198 -17.363  1.00 10.00      A   
ATOM   2153  CB  SER   262      -0.409  26.362 -17.023  1.00 10.00      A   
ATOM   2154  OG  SER   262      -0.626  25.615 -15.834  1.00 10.00      A   
ATOM   2155  HG  SER   262      -0.256  24.730 -15.940  1.00 10.00      A   
ATOM   2156  C   SER   262      -2.486  26.502 -18.434  1.00 10.00      A   
ATOM   2157  O   SER   262      -2.204  26.595 -19.630  1.00 10.00      A   
ATOM   2158  N   LEU   263      -3.536  25.819 -17.989  1.00 10.00      A   
ATOM   2159  HN  LEU   263      -3.709  25.791 -17.026  1.00 10.00      A   
ATOM   2160  CA  LEU   263      -4.434  25.113 -18.888  1.00 10.00      A   
ATOM   2161  CB  LEU   263      -5.303  24.132 -18.094  1.00 10.00      A   
ATOM   2162  CG  LEU   263      -6.240  23.231 -18.904  1.00 10.00      A   
ATOM   2163  CD1 LEU   263      -5.455  22.359 -19.873  1.00 10.00      A   
ATOM   2164  CD2 LEU   263      -7.094  22.379 -17.976  1.00 10.00      A   
ATOM   2165  C   LEU   263      -5.314  26.101 -19.650  1.00 10.00      A   
ATOM   2166  O   LEU   263      -5.797  25.805 -20.742  1.00 10.00      A   
ATOM   2167  N   TYR   264      -5.499  27.282 -19.072  1.00 10.00      A   
ATOM   2168  HN  TYR   264      -5.064  27.466 -18.211  1.00 10.00      A   
ATOM   2169  CA  TYR   264      -6.317  28.318 -19.683  1.00 10.00      A   
ATOM   2170  CB  TYR   264      -6.987  29.174 -18.603  1.00 10.00      A   
ATOM   2171  CG  TYR   264      -7.852  30.298 -19.133  1.00 10.00      A   
ATOM   2172  CD1 TYR   264      -9.151  30.058 -19.564  1.00 10.00      A   
ATOM   2173  CD2 TYR   264      -7.370  31.597 -19.202  1.00 10.00      A   
ATOM   2174  CE1 TYR   264      -9.943  31.080 -20.049  1.00 10.00      A   
ATOM   2175  CE2 TYR   264      -8.154  32.626 -19.685  1.00 10.00      A   
ATOM   2176  CZ  TYR   264      -9.439  32.362 -20.108  1.00 10.00      A   
ATOM   2177  OH  TYR   264     -10.222  33.385 -20.594  1.00 10.00      A   
ATOM   2178  HH  TYR   264      -9.720  33.881 -21.254  1.00 10.00      A   
ATOM   2179  C   TYR   264      -5.482  29.194 -20.608  1.00 10.00      A   
ATOM   2180  O   TYR   264      -5.912  29.525 -21.714  1.00 10.00      A   
ATOM   2181  N   THR   265      -4.287  29.562 -20.157  1.00 10.00      A   
ATOM   2182  HN  THR   265      -3.993  29.265 -19.267  1.00 10.00      A   
ATOM   2183  CA  THR   265      -3.401  30.403 -20.950  1.00 10.00      A   
ATOM   2184  CB  THR   265      -2.148  30.806 -20.155  1.00 10.00      A   
ATOM   2185  OG1 THR   265      -1.759  29.721 -19.303  1.00 10.00      A   
ATOM   2186  HG1 THR   265      -0.795  29.662 -19.282  1.00 10.00      A   
ATOM   2187  CG2 THR   265      -2.432  32.033 -19.304  1.00 10.00      A   
ATOM   2188  C   THR   265      -2.994  29.701 -22.242  1.00 10.00      A   
ATOM   2189  O   THR   265      -3.027  30.295 -23.322  1.00 10.00      A   
ATOM   2190  N   GLN   266      -2.620  28.432 -22.124  1.00 10.00      A   
ATOM   2191  HN  GLN   266      -2.599  28.023 -21.229  1.00 10.00      A   
ATOM   2192  CA  GLN   266      -2.225  27.637 -23.279  1.00 10.00      A   
ATOM   2193  CB  GLN   266      -1.342  26.470 -22.835  1.00 10.00      A   
ATOM   2194  CG  GLN   266      -0.004  26.901 -22.253  1.00 10.00      A   
ATOM   2195  CD  GLN   266       0.570  25.890 -21.282  1.00 10.00      A   
ATOM   2196  OE1 GLN   266       0.298  24.692 -21.376  1.00 10.00      A   
ATOM   2197  NE2 GLN   266       1.367  26.364 -20.339  1.00 10.00      A   
ATOM   2198 HE21 GLN   266       1.538  27.333 -20.319  1.00 10.00      A   
ATOM   2199 HE22 GLN   266       1.756  25.733 -19.701  1.00 10.00      A   
ATOM   2200  C   GLN   266      -3.462  27.120 -24.005  1.00 10.00      A   
ATOM   2201  O   GLN   266      -3.418  26.818 -25.200  1.00 10.00      A   
ATOM   2202  N   ASP   267      -4.559  27.030 -23.256  1.00 10.00      A   
ATOM   2203  HN  ASP   267      -4.499  27.288 -22.314  1.00 10.00      A   
ATOM   2204  CA  ASP   267      -5.847  26.566 -23.768  1.00 10.00      A   
ATOM   2205  CB  ASP   267      -6.514  27.595 -24.678  1.00 10.00      A   
ATOM   2206  CG  ASP   267      -7.914  27.172 -25.063  1.00 10.00      A   
ATOM   2207  OD1 ASP   267      -8.650  26.688 -24.178  1.00 10.00      A   
ATOM   2208  OD2 ASP   267      -8.282  27.317 -26.250  1.00 10.00      A   
ATOM   2209  C   ASP   267      -5.759  25.213 -24.459  1.00 10.00      A   
ATOM   2210  O   ASP   267      -5.753  25.123 -25.689  1.00 10.00      A   
ATOM   2211  N   ARG   268      -5.693  24.159 -23.664  1.00 10.00      A   
ATOM   2212  HN  ARG   268      -5.694  24.290 -22.690  1.00 10.00      A   
ATOM   2213  CA  ARG   268      -5.607  22.811 -24.208  1.00 10.00      A   
ATOM   2214  CB  ARG   268      -4.574  21.982 -23.441  1.00 10.00      A   
ATOM   2215  CG  ARG   268      -3.143  22.471 -23.581  1.00 10.00      A   
ATOM   2216  CD  ARG   268      -2.185  21.591 -22.793  1.00 10.00      A   
ATOM   2217  NE  ARG   268      -1.466  22.351 -21.772  1.00 10.00      A   
ATOM   2218  HE  ARG   268      -0.926  23.120 -22.078  1.00 10.00      A   
ATOM   2219  CZ  ARG   268      -1.488  22.062 -20.473  1.00 10.00      A   
ATOM   2220  NH1 ARG   268      -2.184  21.021 -20.024  1.00 10.00      A   
ATOM   2221 HH11 ARG   268      -2.717  20.412 -20.687  1.00 10.00      A   
ATOM   2222 HH12 ARG   268      -2.203  20.799 -18.992  1.00 10.00      A   
ATOM   2223  NH2 ARG   268      -0.810  22.820 -19.623  1.00 10.00      A   
ATOM   2224 HH21 ARG   268      -0.823  22.606 -18.602  1.00 10.00      A   
ATOM   2225 HH22 ARG   268      -0.256  23.638 -19.977  1.00 10.00      A   
ATOM   2226  C   ARG   268      -6.962  22.114 -24.168  1.00 10.00      A   
ATOM   2227  O   ARG   268      -7.102  20.993 -24.649  1.00 10.00      A   
ATOM   2228  N   LEU   269      -7.961  22.782 -23.605  1.00 10.00      A   
ATOM   2229  HN  LEU   269      -7.803  23.684 -23.263  1.00 10.00      A   
ATOM   2230  CA  LEU   269      -9.291  22.192 -23.493  1.00 10.00      A   
ATOM   2231  CB  LEU   269      -9.688  22.037 -22.022  1.00 10.00      A   
ATOM   2232  CG  LEU   269      -9.409  20.677 -21.383  1.00 10.00      A   
ATOM   2233  CD1 LEU   269      -9.775  20.699 -19.908  1.00 10.00      A   
ATOM   2234  CD2 LEU   269     -10.174  19.579 -22.105  1.00 10.00      A   
ATOM   2235  C   LEU   269     -10.364  22.988 -24.229  1.00 10.00      A   
ATOM   2236  O   LEU   269     -11.377  22.432 -24.641  1.00 10.00      A   
ATOM   2237  N   GLY   270     -10.144  24.279 -24.400  1.00 10.00      A   
ATOM   2238  HN  GLY   270      -9.309  24.677 -24.079  1.00 10.00      A   
ATOM   2239  CA  GLY   270     -11.129  25.113 -25.062  1.00 10.00      A   
ATOM   2240  C   GLY   270     -11.784  26.048 -24.068  1.00 10.00      A   
ATOM   2241  O   GLY   270     -12.901  26.523 -24.274  1.00 10.00      A   
ATOM   2242  N   LEU   271     -11.059  26.322 -22.993  1.00 10.00      A   
ATOM   2243  HN  LEU   271     -10.155  25.951 -22.930  1.00 10.00      A   
ATOM   2244  CA  LEU   271     -11.538  27.191 -21.931  1.00 10.00      A   
ATOM   2245  CB  LEU   271     -10.701  26.982 -20.668  1.00 10.00      A   
ATOM   2246  CG  LEU   271     -10.622  25.544 -20.150  1.00 10.00      A   
ATOM   2247  CD1 LEU   271      -9.445  25.381 -19.201  1.00 10.00      A   
ATOM   2248  CD2 LEU   271     -11.925  25.145 -19.470  1.00 10.00      A   
ATOM   2249  C   LEU   271     -11.468  28.642 -22.374  1.00 10.00      A   
ATOM   2250  O   LEU   271     -12.202  29.495 -21.871  1.00 10.00      A   
ATOM   2251  N   LYS   272     -10.595  28.915 -23.342  1.00 10.00      A   
ATOM   2252  HN  LYS   272     -10.040  28.187 -23.707  1.00 10.00      A   
ATOM   2253  CA  LYS   272     -10.437  30.266 -23.872  1.00 10.00      A   
ATOM   2254  CB  LYS   272      -9.223  30.345 -24.805  1.00 10.00      A   
ATOM   2255  CG  LYS   272      -8.684  31.754 -25.015  1.00 10.00      A   
ATOM   2256  CD  LYS   272      -7.276  31.735 -25.595  1.00 10.00      A   
ATOM   2257  CE  LYS   272      -6.265  31.192 -24.595  1.00 10.00      A   
ATOM   2258  NZ  LYS   272      -4.866  31.422 -25.044  1.00 10.00      A   
ATOM   2259  HZ1 LYS   272      -4.697  32.439 -25.168  1.00 10.00      A   
ATOM   2260  HZ2 LYS   272      -4.695  30.940 -25.949  1.00 10.00      A   
ATOM   2261  HZ3 LYS   272      -4.192  31.055 -24.338  1.00 10.00      A   
ATOM   2262  C   LYS   272     -11.709  30.690 -24.604  1.00 10.00      A   
ATOM   2263  O   LYS   272     -11.916  31.872 -24.892  1.00 10.00      A   
ATOM   2264  N   GLU   273     -12.569  29.704 -24.869  1.00 10.00      A   
ATOM   2265  HN  GLU   273     -12.333  28.793 -24.592  1.00 10.00      A   
ATOM   2266  CA  GLU   273     -13.846  29.916 -25.547  1.00 10.00      A   
ATOM   2267  CB  GLU   273     -13.643  30.498 -26.950  1.00 10.00      A   
ATOM   2268  CG  GLU   273     -12.796  29.613 -27.855  1.00 10.00      A   
ATOM   2269  CD  GLU   273     -12.348  30.311 -29.122  1.00 10.00      A   
ATOM   2270  OE1 GLU   273     -12.323  29.660 -30.190  1.00 10.00      A   
ATOM   2271  OE2 GLU   273     -12.010  31.514 -29.057  1.00 10.00      A   
ATOM   2272  C   GLU   273     -14.797  30.774 -24.704  1.00 10.00      A   
ATOM   2273  O   GLU   273     -15.855  31.196 -25.173  1.00 10.00      A   
ATOM   2274  N   ASP   275     -14.403  31.017 -23.449  1.00 10.00      A   
ATOM   2275  HN  ASP   275     -13.549  30.639 -23.143  1.00 10.00      A   
ATOM   2276  CA  ASP   275     -15.190  31.820 -22.507  1.00 10.00      A   
ATOM   2277  CB  ASP   275     -14.440  31.959 -21.178  1.00 10.00      A   
ATOM   2278  CG  ASP   275     -15.095  32.940 -20.220  1.00 10.00      A   
ATOM   2279  OD1 ASP   275     -16.084  32.564 -19.557  1.00 10.00      A   
ATOM   2280  OD2 ASP   275     -14.619  34.092 -20.125  1.00 10.00      A   
ATOM   2281  C   ASP   275     -15.501  33.203 -23.071  1.00 10.00      A   
ATOM   2282  O   ASP   275     -16.489  33.831 -22.695  1.00 10.00      A   
ATOM   2283  N   ASN   276     -14.663  33.661 -23.991  1.00 10.00      A   
ATOM   2284  HN  ASN   276     -13.897  33.106 -24.252  1.00 10.00      A   
ATOM   2285  CA  ASN   276     -14.845  34.966 -24.620  1.00 10.00      A   
ATOM   2286  CB  ASN   276     -13.711  35.257 -25.605  1.00 10.00      A   
ATOM   2287  CG  ASN   276     -12.538  35.969 -24.959  1.00 10.00      A   
ATOM   2288  OD1 ASN   276     -12.706  36.733 -24.007  1.00 10.00      A   
ATOM   2289  ND2 ASN   276     -11.341  35.723 -25.470  1.00 10.00      A   
ATOM   2290 HD21 ASN   276     -11.278  35.101 -26.229  1.00 10.00      A   
ATOM   2291 HD22 ASN   276     -10.565  36.169 -25.068  1.00 10.00      A   
ATOM   2292  C   ASN   276     -16.197  35.073 -25.325  1.00 10.00      A   
ATOM   2293  O   ASN   276     -16.732  36.168 -25.496  1.00 10.00      A   
ATOM   2294  N   ALA   277     -16.759  33.932 -25.712  1.00 10.00      A   
ATOM   2295  HN  ALA   277     -16.297  33.084 -25.531  1.00 10.00      A   
ATOM   2296  CA  ALA   277     -18.046  33.907 -26.398  1.00 10.00      A   
ATOM   2297  CB  ALA   277     -18.100  32.749 -27.382  1.00 10.00      A   
ATOM   2298  C   ALA   277     -19.215  33.839 -25.415  1.00 10.00      A   
ATOM   2299  O   ALA   277     -20.375  33.895 -25.820  1.00 10.00      A   
ATOM   2300  N   GLY   278     -18.906  33.720 -24.125  1.00 10.00      A   
ATOM   2301  HN  GLY   278     -17.961  33.681 -23.855  1.00 10.00      A   
ATOM   2302  CA  GLY   278     -19.950  33.653 -23.113  1.00 10.00      A   
ATOM   2303  C   GLY   278     -20.563  32.271 -23.008  1.00 10.00      A   
ATOM   2304  O   GLY   278     -21.753  32.126 -22.723  1.00 10.00      A   
ATOM   2305  N   GLN   279     -19.745  31.252 -23.223  1.00 10.00      A   
ATOM   2306  HN  GLN   279     -18.805  31.430 -23.425  1.00 10.00      A   
ATOM   2307  CA  GLN   279     -20.212  29.873 -23.172  1.00 10.00      A   
ATOM   2308  CB  GLN   279     -19.460  29.030 -24.205  1.00 10.00      A   
ATOM   2309  CG  GLN   279     -20.266  27.881 -24.786  1.00 10.00      A   
ATOM   2310  CD  GLN   279     -19.698  27.388 -26.104  1.00 10.00      A   
ATOM   2311  OE1 GLN   279     -20.067  27.872 -27.175  1.00 10.00      A   
ATOM   2312  NE2 GLN   279     -18.796  26.422 -26.037  1.00 10.00      A   
ATOM   2313 HE21 GLN   279     -18.548  26.079 -25.150  1.00 10.00      A   
ATOM   2314 HE22 GLN   279     -18.409  26.093 -26.873  1.00 10.00      A   
ATOM   2315  C   GLN   279     -20.056  29.271 -21.775  1.00 10.00      A   
ATOM   2316  O   GLN   279     -20.578  28.194 -21.493  1.00 10.00      A   
ATOM   2317  N   LEU   280     -19.349  29.970 -20.899  1.00 10.00      A   
ATOM   2318  HN  LEU   280     -18.977  30.835 -21.166  1.00 10.00      A   
ATOM   2319  CA  LEU   280     -19.130  29.489 -19.538  1.00 10.00      A   
ATOM   2320  CB  LEU   280     -17.632  29.454 -19.209  1.00 10.00      A   
ATOM   2321  CG  LEU   280     -16.739  28.652 -20.162  1.00 10.00      A   
ATOM   2322  CD1 LEU   280     -15.296  28.669 -19.689  1.00 10.00      A   
ATOM   2323  CD2 LEU   280     -17.235  27.222 -20.294  1.00 10.00      A   
ATOM   2324  C   LEU   280     -19.867  30.363 -18.528  1.00 10.00      A   
ATOM   2325  O   LEU   280     -19.801  31.591 -18.594  1.00 10.00      A   
ATOM   2326  N   VAL   281     -20.574  29.732 -17.602  1.00 10.00      A   
ATOM   2327  HN  VAL   281     -20.595  28.745 -17.599  1.00 10.00      A   
ATOM   2328  CA  VAL   281     -21.320  30.459 -16.581  1.00 10.00      A   
ATOM   2329  CB  VAL   281     -22.830  30.140 -16.642  1.00 10.00      A   
ATOM   2330  CG1 VAL   281     -23.604  31.003 -15.658  1.00 10.00      A   
ATOM   2331  CG2 VAL   281     -23.363  30.333 -18.054  1.00 10.00      A   
ATOM   2332  C   VAL   281     -20.790  30.124 -15.189  1.00 10.00      A   
ATOM   2333  O   VAL   281     -20.811  28.966 -14.769  1.00 10.00      A   
ATOM   2334  N   PHE   282     -20.306  31.137 -14.485  1.00 10.00      A   
ATOM   2335  HN  PHE   282     -20.301  32.038 -14.881  1.00 10.00      A   
ATOM   2336  CA  PHE   282     -19.775  30.953 -13.140  1.00 10.00      A   
ATOM   2337  CB  PHE   282     -18.525  31.813 -12.931  1.00 10.00      A   
ATOM   2338  CG  PHE   282     -17.308  31.327 -13.671  1.00 10.00      A   
ATOM   2339  CD1 PHE   282     -17.123  31.630 -15.011  1.00 10.00      A   
ATOM   2340  CD2 PHE   282     -16.345  30.570 -13.024  1.00 10.00      A   
ATOM   2341  CE1 PHE   282     -16.004  31.191 -15.690  1.00 10.00      A   
ATOM   2342  CE2 PHE   282     -15.224  30.126 -13.697  1.00 10.00      A   
ATOM   2343  CZ  PHE   282     -15.052  30.437 -15.032  1.00 10.00      A   
ATOM   2344  C   PHE   282     -20.832  31.297 -12.093  1.00 10.00      A   
ATOM   2345  O   PHE   282     -21.210  32.462 -11.937  1.00 10.00      A   
ATOM   2346  N   LEU   283     -21.315  30.281 -11.390  1.00 10.00      A   
ATOM   2347  HN  LEU   283     -20.975  29.373 -11.564  1.00 10.00      A   
ATOM   2348  CA  LEU   283     -22.328  30.472 -10.360  1.00 10.00      A   
ATOM   2349  CB  LEU   283     -23.659  29.836 -10.779  1.00 10.00      A   
ATOM   2350  CG  LEU   283     -24.378  30.473 -11.972  1.00 10.00      A   
ATOM   2351  CD1 LEU   283     -25.638  29.692 -12.317  1.00 10.00      A   
ATOM   2352  CD2 LEU   283     -24.717  31.928 -11.683  1.00 10.00      A   
ATOM   2353  C   LEU   283     -21.868  29.872  -9.038  1.00 10.00      A   
ATOM   2354  O   LEU   283     -21.175  28.853  -9.014  1.00 10.00      A   
ATOM   2355  N   ALA   284     -22.251  30.509  -7.943  1.00 10.00      A   
ATOM   2356  HN  ALA   284     -22.799  31.322  -8.028  1.00 10.00      A   
ATOM   2357  CA  ALA   284     -21.890  30.040  -6.617  1.00 10.00      A   
ATOM   2358  CB  ALA   284     -20.576  30.662  -6.168  1.00 10.00      A   
ATOM   2359  C   ALA   284     -23.001  30.362  -5.627  1.00 10.00      A   
ATOM   2360  O   ALA   284     -23.706  31.361  -5.777  1.00 10.00      A   
ATOM   2361  N   THR   285     -23.163  29.515  -4.625  1.00 10.00      A   
ATOM   2362  HN  THR   285     -22.570  28.732  -4.551  1.00 10.00      A   
ATOM   2363  CA  THR   285     -24.194  29.720  -3.624  1.00 10.00      A   
ATOM   2364  CB  THR   285     -25.451  28.868  -3.916  1.00 10.00      A   
ATOM   2365  OG1 THR   285     -26.545  29.313  -3.103  1.00 10.00      A   
ATOM   2366  HG1 THR   285     -26.756  30.227  -3.329  1.00 10.00      A   
ATOM   2367  CG2 THR   285     -25.190  27.389  -3.663  1.00 10.00      A   
ATOM   2368  C   THR   285     -23.661  29.424  -2.225  1.00 10.00      A   
ATOM   2369  O   THR   285     -22.619  28.784  -2.068  1.00 10.00      A   
ATOM   2370  N   GLU   286     -24.370  29.905  -1.215  1.00 10.00      A   
ATOM   2371  HN  GLU   286     -25.193  30.403  -1.403  1.00 10.00      A   
ATOM   2372  CA  GLU   286     -23.972  29.694   0.166  1.00 10.00      A   
ATOM   2373  CB  GLU   286     -24.434  30.858   1.047  1.00 10.00      A   
ATOM   2374  CG  GLU   286     -24.060  32.229   0.503  1.00 10.00      A   
ATOM   2375  CD  GLU   286     -23.965  33.284   1.585  1.00 10.00      A   
ATOM   2376  OE1 GLU   286     -24.925  33.428   2.373  1.00 10.00      A   
ATOM   2377  OE2 GLU   286     -22.928  33.977   1.654  1.00 10.00      A   
ATOM   2378  C   GLU   286     -24.526  28.372   0.684  1.00 10.00      A   
ATOM   2379  O   GLU   286     -25.601  27.936   0.270  1.00 10.00      A   
ATOM   2380  N   GLY   287     -23.791  27.746   1.587  1.00 10.00      A   
ATOM   2381  HN  GLY   287     -22.947  28.151   1.885  1.00 10.00      A   
ATOM   2382  CA  GLY   287     -24.211  26.475   2.141  1.00 10.00      A   
ATOM   2383  C   GLY   287     -23.148  25.415   1.949  1.00 10.00      A   
ATOM   2384  O   GLY   287     -22.163  25.644   1.241  1.00 10.00      A   
ATOM   2385  N   ASP   288     -23.335  24.261   2.579  1.00 10.00      A   
ATOM   2386  HN  ASP   288     -24.141  24.138   3.124  1.00 10.00      A   
ATOM   2387  CA  ASP   288     -22.377  23.164   2.466  1.00 10.00      A   
ATOM   2388  CB  ASP   288     -22.559  22.159   3.613  1.00 10.00      A   
ATOM   2389  CG  ASP   288     -21.296  21.376   3.935  1.00 10.00      A   
ATOM   2390  OD1 ASP   288     -21.002  20.389   3.223  1.00 10.00      A   
ATOM   2391  OD2 ASP   288     -20.597  21.733   4.908  1.00 10.00      A   
ATOM   2392  C   ASP   288     -22.524  22.473   1.107  1.00 10.00      A   
ATOM   2393  O   ASP   288     -23.315  22.905   0.263  1.00 10.00      A   
ATOM   2394  N   HIS   289     -21.788  21.392   0.905  1.00 10.00      A   
ATOM   2395  HN  HIS   289     -21.214  21.058   1.637  1.00 10.00      A   
ATOM   2396  CA  HIS   289     -21.825  20.665  -0.355  1.00 10.00      A   
ATOM   2397  CB  HIS   289     -20.804  19.524  -0.360  1.00 10.00      A   
ATOM   2398  CG  HIS   289     -20.391  19.101  -1.738  1.00 10.00      A   
ATOM   2399  ND1 HIS   289     -19.367  19.705  -2.432  1.00 10.00      A   
ATOM   2400  HD1 HIS   289     -18.798  20.447  -2.091  1.00 10.00      A   
ATOM   2401  CD2 HIS   289     -20.878  18.140  -2.556  1.00 10.00      A   
ATOM   2402  CE1 HIS   289     -19.242  19.140  -3.617  1.00 10.00      A   
ATOM   2403  NE2 HIS   289     -20.148  18.186  -3.716  1.00 10.00      A   
ATOM   2404  HE2 HIS   289     -20.275  17.601  -4.495  1.00 10.00      A   
ATOM   2405  C   HIS   289     -23.220  20.127  -0.660  1.00 10.00      A   
ATOM   2406  O   HIS   289     -23.799  19.387   0.136  1.00 10.00      A   
ATOM   2407  N   LEU   290     -23.745  20.534  -1.814  1.00 10.00      A   
ATOM   2408  HN  LEU   290     -23.225  21.156  -2.367  1.00 10.00      A   
ATOM   2409  CA  LEU   290     -25.063  20.112  -2.293  1.00 10.00      A   
ATOM   2410  CB  LEU   290     -25.210  18.586  -2.331  1.00 10.00      A   
ATOM   2411  CG  LEU   290     -24.326  17.851  -3.343  1.00 10.00      A   
ATOM   2412  CD1 LEU   290     -24.564  16.351  -3.273  1.00 10.00      A   
ATOM   2413  CD2 LEU   290     -24.566  18.372  -4.754  1.00 10.00      A   
ATOM   2414  C   LEU   290     -26.224  20.775  -1.557  1.00 10.00      A   
ATOM   2415  O   LEU   290     -27.383  20.404  -1.751  1.00 10.00      A   
ATOM   2416  N   GLN   291     -25.922  21.764  -0.728  1.00 10.00      A   
ATOM   2417  HN  GLN   291     -24.983  22.030  -0.611  1.00 10.00      A   
ATOM   2418  CA  GLN   291     -26.960  22.472   0.006  1.00 10.00      A   
ATOM   2419  CB  GLN   291     -26.485  22.887   1.395  1.00 10.00      A   
ATOM   2420  CG  GLN   291     -26.221  21.716   2.327  1.00 10.00      A   
ATOM   2421  CD  GLN   291     -26.129  22.134   3.780  1.00 10.00      A   
ATOM   2422  OE1 GLN   291     -25.743  23.260   4.092  1.00 10.00      A   
ATOM   2423  NE2 GLN   291     -26.480  21.226   4.678  1.00 10.00      A   
ATOM   2424 HE21 GLN   291     -26.776  20.348   4.358  1.00 10.00      A   
ATOM   2425 HE22 GLN   291     -26.423  21.467   5.628  1.00 10.00      A   
ATOM   2426  C   GLN   291     -27.438  23.675  -0.792  1.00 10.00      A   
ATOM   2427  O   GLN   291     -27.005  24.805  -0.569  1.00 10.00      A   
ATOM   2428  N   LEU   292     -28.317  23.411  -1.744  1.00 10.00      A   
ATOM   2429  HN  LEU   292     -28.620  22.488  -1.870  1.00 10.00      A   
ATOM   2430  CA  LEU   292     -28.856  24.453  -2.598  1.00 10.00      A   
ATOM   2431  CB  LEU   292     -28.629  24.103  -4.072  1.00 10.00      A   
ATOM   2432  CG  LEU   292     -29.035  22.690  -4.502  1.00 10.00      A   
ATOM   2433  CD1 LEU   292     -30.229  22.732  -5.442  1.00 10.00      A   
ATOM   2434  CD2 LEU   292     -27.863  21.967  -5.149  1.00 10.00      A   
ATOM   2435  C   LEU   292     -30.338  24.666  -2.331  1.00 10.00      A   
ATOM   2436  O   LEU   292     -31.097  23.706  -2.188  1.00 10.00      A   
ATOM   2437  N   SER   293     -30.740  25.925  -2.252  1.00 10.00      A   
ATOM   2438  HN  SER   293     -30.080  26.644  -2.349  1.00 10.00      A   
ATOM   2439  CA  SER   293     -32.129  26.273  -2.014  1.00 10.00      A   
ATOM   2440  CB  SER   293     -32.224  27.736  -1.579  1.00 10.00      A   
ATOM   2441  OG  SER   293     -30.958  28.224  -1.164  1.00 10.00      A   
ATOM   2442  HG  SER   293     -30.552  27.583  -0.566  1.00 10.00      A   
ATOM   2443  C   SER   293     -32.950  26.054  -3.281  1.00 10.00      A   
ATOM   2444  O   SER   293     -32.453  26.256  -4.393  1.00 10.00      A   
ATOM   2445  N   GLU   294     -34.201  25.640  -3.110  1.00 10.00      A   
ATOM   2446  HN  GLU   294     -34.535  25.495  -2.199  1.00 10.00      A   
ATOM   2447  CA  GLU   294     -35.090  25.397  -4.239  1.00 10.00      A   
ATOM   2448  CB  GLU   294     -36.459  24.908  -3.764  1.00 10.00      A   
ATOM   2449  CG  GLU   294     -37.384  24.490  -4.897  1.00 10.00      A   
ATOM   2450  CD  GLU   294     -38.826  24.356  -4.466  1.00 10.00      A   
ATOM   2451  OE1 GLU   294     -39.148  23.388  -3.743  1.00 10.00      A   
ATOM   2452  OE2 GLU   294     -39.651  25.205  -4.864  1.00 10.00      A   
ATOM   2453  C   GLU   294     -35.251  26.657  -5.081  1.00 10.00      A   
ATOM   2454  O   GLU   294     -35.217  26.597  -6.311  1.00 10.00      A   
ATOM   2455  N   GLU   295     -35.407  27.795  -4.408  1.00 10.00      A   
ATOM   2456  HN  GLU   295     -35.418  27.771  -3.421  1.00 10.00      A   
ATOM   2457  CA  GLU   295     -35.564  29.075  -5.086  1.00 10.00      A   
ATOM   2458  CB  GLU   295     -35.745  30.219  -4.079  1.00 10.00      A   
ATOM   2459  CG  GLU   295     -36.599  29.883  -2.868  1.00 10.00      A   
ATOM   2460  CD  GLU   295     -35.787  29.295  -1.734  1.00 10.00      A   
ATOM   2461  OE1 GLU   295     -35.287  30.071  -0.892  1.00 10.00      A   
ATOM   2462  OE2 GLU   295     -35.643  28.056  -1.684  1.00 10.00      A   
ATOM   2463  C   GLU   295     -34.349  29.359  -5.958  1.00 10.00      A   
ATOM   2464  O   GLU   295     -34.479  29.816  -7.092  1.00 10.00      A   
ATOM   2465  N   TRP   296     -33.170  29.061  -5.422  1.00 10.00      A   
ATOM   2466  HN  TRP   296     -33.141  28.677  -4.524  1.00 10.00      A   
ATOM   2467  CA  TRP   296     -31.924  29.282  -6.138  1.00 10.00      A   
ATOM   2468  CB  TRP   296     -30.727  29.004  -5.224  1.00 10.00      A   
ATOM   2469  CG  TRP   296     -29.443  29.592  -5.724  1.00 10.00      A   
ATOM   2470  CD1 TRP   296     -28.961  30.840  -5.461  1.00 10.00      A   
ATOM   2471  CD2 TRP   296     -28.478  28.962  -6.577  1.00 10.00      A   
ATOM   2472  NE1 TRP   296     -27.762  31.029  -6.098  1.00 10.00      A   
ATOM   2473  HE1 TRP   296     -27.221  31.849  -6.063  1.00 10.00      A   
ATOM   2474  CE2 TRP   296     -27.440  29.892  -6.789  1.00 10.00      A   
ATOM   2475  CE3 TRP   296     -28.388  27.705  -7.182  1.00 10.00      A   
ATOM   2476  CZ2 TRP   296     -26.329  29.604  -7.579  1.00 10.00      A   
ATOM   2477  CZ3 TRP   296     -27.285  27.422  -7.966  1.00 10.00      A   
ATOM   2478  CH2 TRP   296     -26.270  28.366  -8.157  1.00 10.00      A   
ATOM   2479  C   TRP   296     -31.856  28.395  -7.373  1.00 10.00      A   
ATOM   2480  O   TRP   296     -31.511  28.856  -8.460  1.00 10.00      A   
ATOM   2481  N   PHE   297     -32.201  27.126  -7.195  1.00 10.00      A   
ATOM   2482  HN  PHE   297     -32.469  26.830  -6.296  1.00 10.00      A   
ATOM   2483  CA  PHE   297     -32.186  26.156  -8.283  1.00 10.00      A   
ATOM   2484  CB  PHE   297     -32.531  24.762  -7.739  1.00 10.00      A   
ATOM   2485  CG  PHE   297     -32.454  23.649  -8.750  1.00 10.00      A   
ATOM   2486  CD1 PHE   297     -31.255  23.005  -8.998  1.00 10.00      A   
ATOM   2487  CD2 PHE   297     -33.583  23.240  -9.444  1.00 10.00      A   
ATOM   2488  CE1 PHE   297     -31.179  21.977  -9.918  1.00 10.00      A   
ATOM   2489  CE2 PHE   297     -33.514  22.214 -10.366  1.00 10.00      A   
ATOM   2490  CZ  PHE   297     -32.310  21.581 -10.603  1.00 10.00      A   
ATOM   2491  C   PHE   297     -33.176  26.546  -9.378  1.00 10.00      A   
ATOM   2492  O   PHE   297     -32.830  26.590 -10.562  1.00 10.00      A   
ATOM   2493  N   TYR   298     -34.402  26.850  -8.970  1.00 10.00      A   
ATOM   2494  HN  TYR   298     -34.607  26.819  -8.006  1.00 10.00      A   
ATOM   2495  CA  TYR   298     -35.459  27.221  -9.903  1.00 10.00      A   
ATOM   2496  CB  TYR   298     -36.823  27.260  -9.184  1.00 10.00      A   
ATOM   2497  CG  TYR   298     -37.630  28.527  -9.384  1.00 10.00      A   
ATOM   2498  CD1 TYR   298     -37.590  29.555  -8.449  1.00 10.00      A   
ATOM   2499  CD2 TYR   298     -38.430  28.695 -10.507  1.00 10.00      A   
ATOM   2500  CE1 TYR   298     -38.320  30.713  -8.629  1.00 10.00      A   
ATOM   2501  CE2 TYR   298     -39.163  29.848 -10.694  1.00 10.00      A   
ATOM   2502  CZ  TYR   298     -39.105  30.853  -9.755  1.00 10.00      A   
ATOM   2503  OH  TYR   298     -39.832  32.004  -9.946  1.00 10.00      A   
ATOM   2504  HH  TYR   298     -40.659  31.787 -10.404  1.00 10.00      A   
ATOM   2505  C   TYR   298     -35.159  28.531 -10.640  1.00 10.00      A   
ATOM   2506  O   TYR   298     -35.470  28.672 -11.821  1.00 10.00      A   
ATOM   2507  N   ALA   299     -34.534  29.474  -9.953  1.00 10.00      A   
ATOM   2508  HN  ALA   299     -34.286  29.304  -9.017  1.00 10.00      A   
ATOM   2509  CA  ALA   299     -34.223  30.767 -10.549  1.00 10.00      A   
ATOM   2510  CB  ALA   299     -34.373  31.870  -9.512  1.00 10.00      A   
ATOM   2511  C   ALA   299     -32.832  30.811 -11.175  1.00 10.00      A   
ATOM   2512  O   ALA   299     -32.331  31.888 -11.499  1.00 10.00      A   
ATOM   2513  N   HIS   300     -32.204  29.656 -11.359  1.00 10.00      A   
ATOM   2514  HN  HIS   300     -32.642  28.818 -11.096  1.00 10.00      A   
ATOM   2515  CA  HIS   300     -30.865  29.625 -11.946  1.00 10.00      A   
ATOM   2516  CB  HIS   300     -29.781  29.617 -10.865  1.00 10.00      A   
ATOM   2517  CG  HIS   300     -29.527  30.960 -10.258  1.00 10.00      A   
ATOM   2518  ND1 HIS   300     -30.017  31.335  -9.025  1.00 10.00      A   
ATOM   2519  HD1 HIS   300     -30.568  30.779  -8.431  1.00 10.00      A   
ATOM   2520  CD2 HIS   300     -28.833  32.024 -10.725  1.00 10.00      A   
ATOM   2521  CE1 HIS   300     -29.636  32.571  -8.763  1.00 10.00      A   
ATOM   2522  NE2 HIS   300     -28.918  33.008  -9.777  1.00 10.00      A   
ATOM   2523  HE2 HIS   300     -28.499  33.896  -9.834  1.00 10.00      A   
ATOM   2524  C   HIS   300     -30.655  28.466 -12.910  1.00 10.00      A   
ATOM   2525  O   HIS   300     -30.323  28.677 -14.076  1.00 10.00      A   
ATOM   2526  N   ILE   301     -30.859  27.250 -12.429  1.00 10.00      A   
ATOM   2527  HN  ILE   301     -31.170  27.146 -11.504  1.00 10.00      A   
ATOM   2528  CA  ILE   301     -30.649  26.059 -13.247  1.00 10.00      A   
ATOM   2529  CB  ILE   301     -30.394  24.810 -12.373  1.00 10.00      A   
ATOM   2530  CG1 ILE   301     -29.366  25.119 -11.275  1.00 10.00      A   
ATOM   2531  CG2 ILE   301     -29.930  23.638 -13.227  1.00 10.00      A   
ATOM   2532  CD1 ILE   301     -28.008  25.548 -11.792  1.00 10.00      A   
ATOM   2533  C   ILE   301     -31.819  25.797 -14.194  1.00 10.00      A   
ATOM   2534  O   ILE   301     -31.615  25.446 -15.354  1.00 10.00      A   
ATOM   2535  N   ILE   302     -33.039  25.986 -13.695  1.00 10.00      A   
ATOM   2536  HN  ILE   302     -33.128  26.281 -12.764  1.00 10.00      A   
ATOM   2537  CA  ILE   302     -34.255  25.763 -14.487  1.00 10.00      A   
ATOM   2538  CB  ILE   302     -35.544  26.160 -13.730  1.00 10.00      A   
ATOM   2539  CG1 ILE   302     -35.799  25.188 -12.573  1.00 10.00      A   
ATOM   2540  CG2 ILE   302     -36.751  26.213 -14.662  1.00 10.00      A   
ATOM   2541  CD1 ILE   302     -35.961  23.743 -13.000  1.00 10.00      A   
ATOM   2542  C   ILE   302     -34.211  26.393 -15.893  1.00 10.00      A   
ATOM   2543  O   ILE   302     -34.479  25.702 -16.876  1.00 10.00      A   
ATOM   2544  N   PRO   303     -33.880  27.700 -16.023  1.00 10.00      A   
ATOM   2545  CA  PRO   303     -33.809  28.377 -17.334  1.00 10.00      A   
ATOM   2546  CB  PRO   303     -33.299  29.780 -16.985  1.00 10.00      A   
ATOM   2547  CG  PRO   303     -33.721  29.984 -15.574  1.00 10.00      A   
ATOM   2548  CD  PRO   303     -33.597  28.640 -14.918  1.00 10.00      A   
ATOM   2549  C   PRO   303     -32.853  27.703 -18.330  1.00 10.00      A   
ATOM   2550  O   PRO   303     -32.932  27.945 -19.535  1.00 10.00      A   
ATOM   2551  N   PHE   304     -31.960  26.857 -17.832  1.00 10.00      A   
ATOM   2552  HN  PHE   304     -31.947  26.683 -16.865  1.00 10.00      A   
ATOM   2553  CA  PHE   304     -31.001  26.167 -18.691  1.00 10.00      A   
ATOM   2554  CB  PHE   304     -29.591  26.249 -18.102  1.00 10.00      A   
ATOM   2555  CG  PHE   304     -29.068  27.651 -17.961  1.00 10.00      A   
ATOM   2556  CD1 PHE   304     -29.113  28.534 -19.027  1.00 10.00      A   
ATOM   2557  CD2 PHE   304     -28.530  28.086 -16.762  1.00 10.00      A   
ATOM   2558  CE1 PHE   304     -28.630  29.822 -18.900  1.00 10.00      A   
ATOM   2559  CE2 PHE   304     -28.045  29.373 -16.628  1.00 10.00      A   
ATOM   2560  CZ  PHE   304     -28.095  30.243 -17.698  1.00 10.00      A   
ATOM   2561  C   PHE   304     -31.397  24.709 -18.900  1.00 10.00      A   
ATOM   2562  O   PHE   304     -30.690  23.946 -19.563  1.00 10.00      A   
ATOM   2563  N   LEU   305     -32.535  24.323 -18.334  1.00 10.00      A   
ATOM   2564  HN  LEU   305     -33.061  24.976 -17.821  1.00 10.00      A   
ATOM   2565  CA  LEU   305     -33.025  22.956 -18.452  1.00 10.00      A   
ATOM   2566  CB  LEU   305     -33.431  22.408 -17.080  1.00 10.00      A   
ATOM   2567  CG  LEU   305     -32.354  22.413 -15.995  1.00 10.00      A   
ATOM   2568  CD1 LEU   305     -32.919  21.897 -14.681  1.00 10.00      A   
ATOM   2569  CD2 LEU   305     -31.144  21.596 -16.426  1.00 10.00      A   
ATOM   2570  C   LEU   305     -34.210  22.884 -19.406  1.00 10.00      A   
ATOM   2571  O   LEU   305     -34.968  21.912 -19.399  1.00 10.00      A   
ATOM   2572  N   GLY   306     -34.365  23.913 -20.222  1.00 10.00      A   
ATOM   2573  HN  GLY   306     -33.722  24.650 -20.195  1.00 10.00      A   
ATOM   2574  CA  GLY   306     -35.458  23.952 -21.167  1.00 10.00      A   
ATOM   2575  C   GLY   306     -35.088  24.727 -22.410  1.00 10.00      A   
ATOM   2576  O   GLY   306     -35.609  24.404 -23.497  1.00 10.00      A   
ATOM   2577  OXT GLY   306     -34.265  25.663 -22.305  1.00 10.00      A   
ATOM   2578  N   PRO    30     -43.615 -19.925  29.682  1.00 10.00      B   
ATOM   2579  HT1 PRO    30     -43.882 -19.042  29.221  1.00 10.00      B   
ATOM   2580  HT2 PRO    30     -43.382 -19.628  30.660  1.00 10.00      B   
ATOM   2581  CA  PRO    30     -42.318 -20.309  29.086  1.00 10.00      B   
ATOM   2582  CB  PRO    30     -42.278 -21.821  28.914  1.00 10.00      B   
ATOM   2583  CG  PRO    30     -43.569 -22.273  29.507  1.00 10.00      B   
ATOM   2584  CD  PRO    30     -44.499 -21.083  29.478  1.00 10.00      B   
ATOM   2585  C   PRO    30     -42.113 -19.622  27.739  1.00 10.00      B   
ATOM   2586  O   PRO    30     -42.455 -20.171  26.687  1.00 10.00      B   
ATOM   2587  N   ALA    31     -41.564 -18.417  27.778  1.00 10.00      B   
ATOM   2588  HN  ALA    31     -41.313 -18.034  28.647  1.00 10.00      B   
ATOM   2589  CA  ALA    31     -41.310 -17.650  26.568  1.00 10.00      B   
ATOM   2590  CB  ALA    31     -41.359 -16.159  26.871  1.00 10.00      B   
ATOM   2591  C   ALA    31     -39.955 -18.026  25.980  1.00 10.00      B   
ATOM   2592  O   ALA    31     -38.990 -18.223  26.717  1.00 10.00      B   
ATOM   2593  N   PRO    32     -39.870 -18.155  24.650  1.00 10.00      B   
ATOM   2594  CA  PRO    32     -38.619 -18.506  23.970  1.00 10.00      B   
ATOM   2595  CB  PRO    32     -39.061 -18.754  22.525  1.00 10.00      B   
ATOM   2596  CG  PRO    32     -40.297 -17.939  22.366  1.00 10.00      B   
ATOM   2597  CD  PRO    32     -40.983 -17.968  23.702  1.00 10.00      B   
ATOM   2598  C   PRO    32     -37.609 -17.364  24.018  1.00 10.00      B   
ATOM   2599  O   PRO    32     -37.985 -16.190  24.048  1.00 10.00      B   
ATOM   2600  N   LEU    33     -36.329 -17.712  24.035  1.00 10.00      B   
ATOM   2601  HN  LEU    33     -36.093 -18.662  24.020  1.00 10.00      B   
ATOM   2602  CA  LEU    33     -35.264 -16.716  24.075  1.00 10.00      B   
ATOM   2603  CB  LEU    33     -33.913 -17.393  24.324  1.00 10.00      B   
ATOM   2604  CG  LEU    33     -33.701 -17.991  25.718  1.00 10.00      B   
ATOM   2605  CD1 LEU    33     -32.506 -18.933  25.722  1.00 10.00      B   
ATOM   2606  CD2 LEU    33     -33.517 -16.888  26.749  1.00 10.00      B   
ATOM   2607  C   LEU    33     -35.212 -15.921  22.772  1.00 10.00      B   
ATOM   2608  O   LEU    33     -35.481 -16.464  21.699  1.00 10.00      B   
ATOM   2609  N   PRO    34     -34.890 -14.618  22.854  1.00 10.00      B   
ATOM   2610  CA  PRO    34     -34.790 -13.747  21.675  1.00 10.00      B   
ATOM   2611  CB  PRO    34     -34.513 -12.358  22.269  1.00 10.00      B   
ATOM   2612  CG  PRO    34     -34.903 -12.469  23.704  1.00 10.00      B   
ATOM   2613  CD  PRO    34     -34.611 -13.886  24.096  1.00 10.00      B   
ATOM   2614  C   PRO    34     -33.636 -14.172  20.772  1.00 10.00      B   
ATOM   2615  O   PRO    34     -32.759 -14.932  21.191  1.00 10.00      B   
ATOM   2616  N   LEU    35     -33.614 -13.667  19.549  1.00 10.00      B   
ATOM   2617  HN  LEU    35     -34.309 -13.028  19.275  1.00 10.00      B   
ATOM   2618  CA  LEU    35     -32.567 -14.028  18.608  1.00 10.00      B   
ATOM   2619  CB  LEU    35     -33.135 -14.922  17.504  1.00 10.00      B   
ATOM   2620  CG  LEU    35     -32.124 -15.500  16.512  1.00 10.00      B   
ATOM   2621  CD1 LEU    35     -31.212 -16.503  17.203  1.00 10.00      B   
ATOM   2622  CD2 LEU    35     -32.838 -16.142  15.333  1.00 10.00      B   
ATOM   2623  C   LEU    35     -31.892 -12.802  18.000  1.00 10.00      B   
ATOM   2624  O   LEU    35     -32.545 -11.956  17.383  1.00 10.00      B   
ATOM   2625  N   VAL    36     -30.583 -12.712  18.188  1.00 10.00      B   
ATOM   2626  HN  VAL    36     -30.127 -13.410  18.704  1.00 10.00      B   
ATOM   2627  CA  VAL    36     -29.798 -11.616  17.640  1.00 10.00      B   
ATOM   2628  CB  VAL    36     -28.713 -11.128  18.628  1.00 10.00      B   
ATOM   2629  CG1 VAL    36     -27.803 -10.101  17.968  1.00 10.00      B   
ATOM   2630  CG2 VAL    36     -29.352 -10.540  19.878  1.00 10.00      B   
ATOM   2631  C   VAL    36     -29.145 -12.087  16.347  1.00 10.00      B   
ATOM   2632  O   VAL    36     -28.500 -13.136  16.318  1.00 10.00      B   
ATOM   2633  N   ILE    37     -29.325 -11.327  15.279  1.00 10.00      B   
ATOM   2634  HN  ILE    37     -29.837 -10.490  15.365  1.00 10.00      B   
ATOM   2635  CA  ILE    37     -28.771 -11.700  13.988  1.00 10.00      B   
ATOM   2636  CB  ILE    37     -29.884 -11.972  12.949  1.00 10.00      B   
ATOM   2637  CG1 ILE    37     -30.883 -13.005  13.486  1.00 10.00      B   
ATOM   2638  CG2 ILE    37     -29.285 -12.442  11.630  1.00 10.00      B   
ATOM   2639  CD1 ILE    37     -32.103 -13.193  12.613  1.00 10.00      B   
ATOM   2640  C   ILE    37     -27.823 -10.642  13.436  1.00 10.00      B   
ATOM   2641  O   ILE    37     -28.207  -9.487  13.236  1.00 10.00      B   
ATOM   2642  N   TRP    38     -26.582 -11.044  13.202  1.00 10.00      B   
ATOM   2643  HN  TRP    38     -26.331 -11.966  13.415  1.00 10.00      B   
ATOM   2644  CA  TRP    38     -25.583 -10.156  12.631  1.00 10.00      B   
ATOM   2645  CB  TRP    38     -24.269 -10.216  13.420  1.00 10.00      B   
ATOM   2646  CG  TRP    38     -23.415  -8.987  13.273  1.00 10.00      B   
ATOM   2647  CD1 TRP    38     -23.487  -8.044  12.284  1.00 10.00      B   
ATOM   2648  CD2 TRP    38     -22.355  -8.568  14.144  1.00 10.00      B   
ATOM   2649  NE1 TRP    38     -22.546  -7.067  12.489  1.00 10.00      B   
ATOM   2650  HE1 TRP    38     -22.402  -6.280  11.915  1.00 10.00      B   
ATOM   2651  CE2 TRP    38     -21.838  -7.366  13.622  1.00 10.00      B   
ATOM   2652  CE3 TRP    38     -21.795  -9.089  15.315  1.00 10.00      B   
ATOM   2653  CZ2 TRP    38     -20.790  -6.680  14.230  1.00 10.00      B   
ATOM   2654  CZ3 TRP    38     -20.754  -8.405  15.916  1.00 10.00      B   
ATOM   2655  CH2 TRP    38     -20.263  -7.214  15.373  1.00 10.00      B   
ATOM   2656  C   TRP    38     -25.353 -10.569  11.183  1.00 10.00      B   
ATOM   2657  O   TRP    38     -25.012 -11.722  10.906  1.00 10.00      B   
ATOM   2658  N   HIS    39     -25.568  -9.637  10.267  1.00 10.00      B   
ATOM   2659  HN  HIS    39     -25.837  -8.743  10.555  1.00 10.00      B   
ATOM   2660  CA  HIS    39     -25.405  -9.906   8.843  1.00 10.00      B   
ATOM   2661  CB  HIS    39     -26.133  -8.851   7.997  1.00 10.00      B   
ATOM   2662  CG  HIS    39     -25.560  -7.467   8.084  1.00 10.00      B   
ATOM   2663  ND1 HIS    39     -24.426  -7.076   7.402  1.00 10.00      B   
ATOM   2664  HD1 HIS    39     -23.875  -7.649   6.818  1.00 10.00      B   
ATOM   2665  CD2 HIS    39     -25.981  -6.374   8.765  1.00 10.00      B   
ATOM   2666  CE1 HIS    39     -24.178  -5.809   7.661  1.00 10.00      B   
ATOM   2667  NE2 HIS    39     -25.105  -5.360   8.480  1.00 10.00      B   
ATOM   2668  HE2 HIS    39     -25.164  -4.427   8.820  1.00 10.00      B   
ATOM   2669  C   HIS    39     -23.937  -9.992   8.440  1.00 10.00      B   
ATOM   2670  O   HIS    39     -23.048  -9.582   9.186  1.00 10.00      B   
ATOM   2671  N   GLY    40     -23.695 -10.514   7.246  1.00 10.00      B   
ATOM   2672  HN  GLY    40     -24.450 -10.822   6.695  1.00 10.00      B   
ATOM   2673  CA  GLY    40     -22.340 -10.637   6.745  1.00 10.00      B   
ATOM   2674  C   GLY    40     -21.935  -9.434   5.914  1.00 10.00      B   
ATOM   2675  O   GLY    40     -22.678  -8.448   5.844  1.00 10.00      B   
ATOM   2676  N   GLY    42     -21.271  -6.799   3.098  1.00 10.00      B   
ATOM   2677  HN  GLY    42     -20.934  -7.721   3.116  1.00 10.00      B   
ATOM   2678  CA  GLY    42     -21.897  -6.289   1.888  1.00 10.00      B   
ATOM   2679  C   GLY    42     -23.408  -6.289   1.989  1.00 10.00      B   
ATOM   2680  O   GLY    42     -24.116  -6.013   1.014  1.00 10.00      B   
ATOM   2681  N   ASP    43     -23.902  -6.605   3.171  1.00 10.00      B   
ATOM   2682  HN  ASP    43     -23.285  -6.816   3.903  1.00 10.00      B   
ATOM   2683  CA  ASP    43     -25.334  -6.638   3.410  1.00 10.00      B   
ATOM   2684  CB  ASP    43     -25.752  -7.968   4.039  1.00 10.00      B   
ATOM   2685  CG  ASP    43     -27.233  -8.255   3.874  1.00 10.00      B   
ATOM   2686  OD1 ASP    43     -27.903  -7.540   3.096  1.00 10.00      B   
ATOM   2687  OD2 ASP    43     -27.732  -9.198   4.521  1.00 10.00      B   
ATOM   2688  C   ASP    43     -25.760  -5.471   4.294  1.00 10.00      B   
ATOM   2689  O   ASP    43     -24.920  -4.760   4.842  1.00 10.00      B   
ATOM   2690  N   SER    44     -27.062  -5.278   4.427  1.00 10.00      B   
ATOM   2691  HN  SER    44     -27.687  -5.896   3.977  1.00 10.00      B   
ATOM   2692  CA  SER    44     -27.597  -4.197   5.235  1.00 10.00      B   
ATOM   2693  CB  SER    44     -28.664  -3.449   4.437  1.00 10.00      B   
ATOM   2694  OG  SER    44     -28.281  -3.332   3.076  1.00 10.00      B   
ATOM   2695  HG  SER    44     -27.626  -4.012   2.868  1.00 10.00      B   
ATOM   2696  C   SER    44     -28.186  -4.740   6.536  1.00 10.00      B   
ATOM   2697  O   SER    44     -28.406  -5.945   6.665  1.00 10.00      B   
ATOM   2698  N   CYS    45     -28.421  -3.847   7.495  1.00 10.00      B   
ATOM   2699  HN  CYS    45     -28.184  -2.909   7.338  1.00 10.00      B   
ATOM   2700  CA  CYS    45     -28.987  -4.219   8.792  1.00 10.00      B   
ATOM   2701  C   CYS    45     -30.305  -4.935   8.637  1.00 10.00      B   
ATOM   2702  O   CYS    45     -30.586  -5.938   9.297  1.00 10.00      B   
ATOM   2703  CB  CYS    45     -29.308  -2.943   9.599  1.00 10.00      B   
ATOM   2704  SG  CYS    45     -30.797  -2.005   9.017  1.00 10.00      B   
ATOM   2705  N   CYS    46     -31.094  -4.407   7.734  1.00 10.00      B   
ATOM   2706  HN  CYS    46     -30.752  -3.685   7.172  1.00 10.00      B   
ATOM   2707  CA  CYS    46     -32.437  -4.846   7.547  1.00 10.00      B   
ATOM   2708  C   CYS    46     -32.786  -4.924   6.066  1.00 10.00      B   
ATOM   2709  O   CYS    46     -33.771  -4.338   5.606  1.00 10.00      B   
ATOM   2710  CB  CYS    46     -33.284  -3.784   8.258  1.00 10.00      B   
ATOM   2711  SG  CYS    46     -32.441  -3.028   9.721  1.00 10.00      B   
ATOM   2712  N   ASN    47     -31.966  -5.652   5.324  1.00 10.00      B   
ATOM   2713  HN  ASN    47     -31.211  -6.102   5.759  1.00 10.00      B   
ATOM   2714  CA  ASN    47     -32.168  -5.834   3.893  1.00 10.00      B   
ATOM   2715  CB  ASN    47     -30.858  -6.310   3.245  1.00 10.00      B   
ATOM   2716  CG  ASN    47     -31.006  -6.817   1.818  1.00 10.00      B   
ATOM   2717  OD1 ASN    47     -31.915  -6.425   1.088  1.00 10.00      B   
ATOM   2718  ND2 ASN    47     -30.095  -7.684   1.406  1.00 10.00      B   
ATOM   2719 HD21 ASN    47     -29.382  -7.948   2.042  1.00 10.00      B   
ATOM   2720 HD22 ASN    47     -30.156  -8.024   0.488  1.00 10.00      B   
ATOM   2721  C   ASN    47     -33.285  -6.846   3.658  1.00 10.00      B   
ATOM   2722  O   ASN    47     -33.186  -7.988   4.099  1.00 10.00      B   
ATOM   2723  N   PRO    48     -34.364  -6.425   2.972  1.00 10.00      B   
ATOM   2724  CA  PRO    48     -35.526  -7.278   2.673  1.00 10.00      B   
ATOM   2725  CB  PRO    48     -36.292  -6.468   1.628  1.00 10.00      B   
ATOM   2726  CG  PRO    48     -35.964  -5.053   1.951  1.00 10.00      B   
ATOM   2727  CD  PRO    48     -34.542  -5.059   2.439  1.00 10.00      B   
ATOM   2728  C   PRO    48     -35.160  -8.651   2.108  1.00 10.00      B   
ATOM   2729  O   PRO    48     -35.844  -9.636   2.382  1.00 10.00      B   
ATOM   2730  N   LEU    49     -34.086  -8.721   1.325  1.00 10.00      B   
ATOM   2731  HN  LEU    49     -33.568  -7.905   1.146  1.00 10.00      B   
ATOM   2732  CA  LEU    49     -33.660  -9.988   0.735  1.00 10.00      B   
ATOM   2733  CB  LEU    49     -32.527  -9.775  -0.269  1.00 10.00      B   
ATOM   2734  CG  LEU    49     -32.915  -9.100  -1.586  1.00 10.00      B   
ATOM   2735  CD1 LEU    49     -31.690  -8.927  -2.467  1.00 10.00      B   
ATOM   2736  CD2 LEU    49     -33.981  -9.912  -2.310  1.00 10.00      B   
ATOM   2737  C   LEU    49     -33.246 -10.991   1.808  1.00 10.00      B   
ATOM   2738  O   LEU    49     -33.839 -12.064   1.932  1.00 10.00      B   
ATOM   2739  N   SER    50     -32.240 -10.630   2.594  1.00 10.00      B   
ATOM   2740  HN  SER    50     -31.803  -9.765   2.451  1.00 10.00      B   
ATOM   2741  CA  SER    50     -31.753 -11.493   3.661  1.00 10.00      B   
ATOM   2742  CB  SER    50     -30.348 -11.054   4.072  1.00 10.00      B   
ATOM   2743  OG  SER    50     -29.767 -10.228   3.073  1.00 10.00      B   
ATOM   2744  HG  SER    50     -29.014  -9.743   3.460  1.00 10.00      B   
ATOM   2745  C   SER    50     -32.693 -11.445   4.865  1.00 10.00      B   
ATOM   2746  O   SER    50     -32.524 -12.179   5.840  1.00 10.00      B   
ATOM   2747  N   GLY    52     -33.705 -10.593   4.773  1.00 10.00      B   
ATOM   2748  HN  GLY    52     -33.798 -10.053   3.958  1.00 10.00      B   
ATOM   2749  CA  GLY    52     -34.666 -10.441   5.847  1.00 10.00      B   
ATOM   2750  C   GLY    52     -35.636 -11.600   5.938  1.00 10.00      B   
ATOM   2751  O   GLY    52     -36.587 -11.561   6.721  1.00 10.00      B   
ATOM   2752  N   ALA    53     -35.405 -12.631   5.133  1.00 10.00      B   
ATOM   2753  HN  ALA    53     -34.647 -12.591   4.512  1.00 10.00      B   
ATOM   2754  CA  ALA    53     -36.256 -13.811   5.137  1.00 10.00      B   
ATOM   2755  CB  ALA    53     -35.878 -14.737   3.991  1.00 10.00      B   
ATOM   2756  C   ALA    53     -36.134 -14.538   6.470  1.00 10.00      B   
ATOM   2757  O   ALA    53     -37.047 -15.248   6.894  1.00 10.00      B   
ATOM   2758  N   ILE    54     -35.001 -14.330   7.136  1.00 10.00      B   
ATOM   2759  HN  ILE    54     -34.323 -13.740   6.740  1.00 10.00      B   
ATOM   2760  CA  ILE    54     -34.731 -14.951   8.427  1.00 10.00      B   
ATOM   2761  CB  ILE    54     -33.222 -14.900   8.772  1.00 10.00      B   
ATOM   2762  CG1 ILE    54     -32.372 -15.272   7.549  1.00 10.00      B   
ATOM   2763  CG2 ILE    54     -32.898 -15.817   9.944  1.00 10.00      B   
ATOM   2764  CD1 ILE    54     -32.612 -16.675   7.027  1.00 10.00      B   
ATOM   2765  C   ILE    54     -35.533 -14.258   9.531  1.00 10.00      B   
ATOM   2766  O   ILE    54     -35.783 -14.835  10.587  1.00 10.00      B   
ATOM   2767  N   LYS    55     -35.954 -13.020   9.271  1.00 10.00      B   
ATOM   2768  HN  LYS    55     -35.739 -12.613   8.405  1.00 10.00      B   
ATOM   2769  CA  LYS    55     -36.738 -12.261  10.243  1.00 10.00      B   
ATOM   2770  CB  LYS    55     -36.823 -10.782   9.846  1.00 10.00      B   
ATOM   2771  CG  LYS    55     -37.374  -9.873  10.937  1.00 10.00      B   
ATOM   2772  CD  LYS    55     -37.485  -8.434  10.455  1.00 10.00      B   
ATOM   2773  CE  LYS    55     -37.719  -7.474  11.613  1.00 10.00      B   
ATOM   2774  NZ  LYS    55     -39.103  -7.566  12.149  1.00 10.00      B   
ATOM   2775  HZ1 LYS    55     -39.780  -7.174  11.464  1.00 10.00      B   
ATOM   2776  HZ2 LYS    55     -39.180  -7.033  13.039  1.00 10.00      B   
ATOM   2777  HZ3 LYS    55     -39.352  -8.560  12.332  1.00 10.00      B   
ATOM   2778  C   LYS    55     -38.134 -12.861  10.361  1.00 10.00      B   
ATOM   2779  O   LYS    55     -38.831 -12.669  11.355  1.00 10.00      B   
ATOM   2780  N   LYS    56     -38.520 -13.624   9.345  1.00 10.00      B   
ATOM   2781  HN  LYS    56     -37.906 -13.760   8.594  1.00 10.00      B   
ATOM   2782  CA  LYS    56     -39.822 -14.273   9.319  1.00 10.00      B   
ATOM   2783  CB  LYS    56     -40.258 -14.555   7.879  1.00 10.00      B   
ATOM   2784  CG  LYS    56     -41.046 -13.428   7.224  1.00 10.00      B   
ATOM   2785  CD  LYS    56     -40.152 -12.524   6.387  1.00 10.00      B   
ATOM   2786  CE  LYS    56     -40.976 -11.640   5.459  1.00 10.00      B   
ATOM   2787  NZ  LYS    56     -40.121 -10.785   4.594  1.00 10.00      B   
ATOM   2788  HZ1 LYS    56     -39.579 -10.116   5.176  1.00 10.00      B   
ATOM   2789  HZ2 LYS    56     -40.709 -10.245   3.929  1.00 10.00      B   
ATOM   2790  HZ3 LYS    56     -39.458 -11.373   4.051  1.00 10.00      B   
ATOM   2791  C   LYS    56     -39.801 -15.566  10.134  1.00 10.00      B   
ATOM   2792  O   LYS    56     -40.664 -16.433   9.975  1.00 10.00      B   
ATOM   2793  N   VAL    58     -38.809 -15.679  11.012  1.00 10.00      B   
ATOM   2794  HN  VAL    58     -38.150 -14.953  11.074  1.00 10.00      B   
ATOM   2795  CA  VAL    58     -38.654 -16.843  11.881  1.00 10.00      B   
ATOM   2796  CB  VAL    58     -37.277 -16.811  12.598  1.00 10.00      B   
ATOM   2797  CG1 VAL    58     -37.227 -15.729  13.667  1.00 10.00      B   
ATOM   2798  CG2 VAL    58     -36.899 -18.169  13.172  1.00 10.00      B   
ATOM   2799  C   VAL    58     -39.788 -16.877  12.909  1.00 10.00      B   
ATOM   2800  O   VAL    58     -40.010 -17.880  13.592  1.00 10.00      B   
ATOM   2801  N   GLU    59     -40.521 -15.770  12.979  1.00 10.00      B   
ATOM   2802  HN  GLU    59     -40.295 -15.020  12.390  1.00 10.00      B   
ATOM   2803  CA  GLU    59     -41.640 -15.624  13.895  1.00 10.00      B   
ATOM   2804  CB  GLU    59     -42.136 -14.175  13.871  1.00 10.00      B   
ATOM   2805  CG  GLU    59     -42.580 -13.704  12.492  1.00 10.00      B   
ATOM   2806  CD  GLU    59     -43.043 -12.261  12.468  1.00 10.00      B   
ATOM   2807  OE1 GLU    59     -42.831 -11.584  11.440  1.00 10.00      B   
ATOM   2808  OE2 GLU    59     -43.633 -11.796  13.469  1.00 10.00      B   
ATOM   2809  C   GLU    59     -42.786 -16.568  13.529  1.00 10.00      B   
ATOM   2810  O   GLU    59     -43.719 -16.754  14.309  1.00 10.00      B   
ATOM   2811  N   LYS    60     -42.720 -17.148  12.332  1.00 10.00      B   
ATOM   2812  HN  LYS    60     -41.957 -16.951  11.747  1.00 10.00      B   
ATOM   2813  CA  LYS    60     -43.756 -18.067  11.872  1.00 10.00      B   
ATOM   2814  CB  LYS    60     -43.552 -18.443  10.401  1.00 10.00      B   
ATOM   2815  CG  LYS    60     -44.096 -17.426   9.411  1.00 10.00      B   
ATOM   2816  CD  LYS    60     -43.996 -17.945   7.986  1.00 10.00      B   
ATOM   2817  CE  LYS    60     -44.712 -17.029   7.013  1.00 10.00      B   
ATOM   2818  NZ  LYS    60     -44.600 -17.509   5.612  1.00 10.00      B   
ATOM   2819  HZ1 LYS    60     -44.976 -16.795   4.959  1.00 10.00      B   
ATOM   2820  HZ2 LYS    60     -45.141 -18.391   5.492  1.00 10.00      B   
ATOM   2821  HZ3 LYS    60     -43.602 -17.691   5.374  1.00 10.00      B   
ATOM   2822  C   LYS    60     -43.809 -19.322  12.738  1.00 10.00      B   
ATOM   2823  O   LYS    60     -44.878 -19.720  13.201  1.00 10.00      B   
ATOM   2824  N   LYS    61     -42.660 -19.948  12.953  1.00 10.00      B   
ATOM   2825  HN  LYS    61     -41.837 -19.603  12.543  1.00 10.00      B   
ATOM   2826  CA  LYS    61     -42.604 -21.150  13.774  1.00 10.00      B   
ATOM   2827  CB  LYS    61     -41.424 -22.041  13.384  1.00 10.00      B   
ATOM   2828  CG  LYS    61     -41.621 -22.794  12.079  1.00 10.00      B   
ATOM   2829  CD  LYS    61     -42.905 -23.604  12.106  1.00 10.00      B   
ATOM   2830  CE  LYS    61     -43.176 -24.267  10.767  1.00 10.00      B   
ATOM   2831  NZ  LYS    61     -44.535 -24.869  10.718  1.00 10.00      B   
ATOM   2832  HZ1 LYS    61     -45.258 -24.129  10.833  1.00 10.00      B   
ATOM   2833  HZ2 LYS    61     -44.644 -25.567  11.481  1.00 10.00      B   
ATOM   2834  HZ3 LYS    61     -44.684 -25.346   9.805  1.00 10.00      B   
ATOM   2835  C   LYS    61     -42.549 -20.806  15.257  1.00 10.00      B   
ATOM   2836  O   LYS    61     -43.136 -21.505  16.086  1.00 10.00      B   
ATOM   2837  N   ILE    62     -41.854 -19.723  15.584  1.00 10.00      B   
ATOM   2838  HN  ILE    62     -41.428 -19.196  14.876  1.00 10.00      B   
ATOM   2839  CA  ILE    62     -41.720 -19.287  16.967  1.00 10.00      B   
ATOM   2840  CB  ILE    62     -40.239 -19.128  17.374  1.00 10.00      B   
ATOM   2841  CG1 ILE    62     -39.438 -20.378  16.985  1.00 10.00      B   
ATOM   2842  CG2 ILE    62     -40.129 -18.872  18.870  1.00 10.00      B   
ATOM   2843  CD1 ILE    62     -37.946 -20.244  17.200  1.00 10.00      B   
ATOM   2844  C   ILE    62     -42.450 -17.960  17.182  1.00 10.00      B   
ATOM   2845  O   ILE    62     -41.921 -16.893  16.868  1.00 10.00      B   
ATOM   2846  N   PRO    63     -43.684 -18.012  17.702  1.00 10.00      B   
ATOM   2847  CA  PRO    63     -44.485 -16.813  17.950  1.00 10.00      B   
ATOM   2848  CB  PRO    63     -45.895 -17.373  18.139  1.00 10.00      B   
ATOM   2849  CG  PRO    63     -45.682 -18.742  18.688  1.00 10.00      B   
ATOM   2850  CD  PRO    63     -44.398 -19.246  18.085  1.00 10.00      B   
ATOM   2851  C   PRO    63     -44.036 -16.062  19.204  1.00 10.00      B   
ATOM   2852  O   PRO    63     -43.609 -16.669  20.192  1.00 10.00      B   
ATOM   2853  N   GLY    64     -44.115 -14.738  19.150  1.00 10.00      B   
ATOM   2854  HN  GLY    64     -44.448 -14.309  18.333  1.00 10.00      B   
ATOM   2855  CA  GLY    64     -43.724 -13.921  20.281  1.00 10.00      B   
ATOM   2856  C   GLY    64     -42.219 -13.804  20.432  1.00 10.00      B   
ATOM   2857  O   GLY    64     -41.727 -13.350  21.466  1.00 10.00      B   
ATOM   2858  N   ILE    65     -41.484 -14.214  19.411  1.00 10.00      B   
ATOM   2859  HN  ILE    65     -41.926 -14.567  18.612  1.00 10.00      B   
ATOM   2860  CA  ILE    65     -40.031 -14.144  19.451  1.00 10.00      B   
ATOM   2861  CB  ILE    65     -39.382 -15.133  18.452  1.00 10.00      B   
ATOM   2862  CG1 ILE    65     -37.891 -15.325  18.759  1.00 10.00      B   
ATOM   2863  CG2 ILE    65     -39.585 -14.671  17.015  1.00 10.00      B   
ATOM   2864  CD1 ILE    65     -37.218 -16.380  17.907  1.00 10.00      B   
ATOM   2865  C   ILE    65     -39.559 -12.721  19.158  1.00 10.00      B   
ATOM   2866  O   ILE    65     -40.285 -11.929  18.550  1.00 10.00      B   
ATOM   2867  N   TYR    66     -38.365 -12.390  19.619  1.00 10.00      B   
ATOM   2868  HN  TYR    66     -37.853 -13.051  20.134  1.00 10.00      B   
ATOM   2869  CA  TYR    66     -37.795 -11.073  19.391  1.00 10.00      B   
ATOM   2870  CB  TYR    66     -37.394 -10.418  20.717  1.00 10.00      B   
ATOM   2871  CG  TYR    66     -37.175  -8.922  20.621  1.00 10.00      B   
ATOM   2872  CD1 TYR    66     -38.228  -8.039  20.808  1.00 10.00      B   
ATOM   2873  CD2 TYR    66     -35.918  -8.396  20.344  1.00 10.00      B   
ATOM   2874  CE1 TYR    66     -38.040  -6.674  20.722  1.00 10.00      B   
ATOM   2875  CE2 TYR    66     -35.720  -7.030  20.256  1.00 10.00      B   
ATOM   2876  CZ  TYR    66     -36.785  -6.173  20.446  1.00 10.00      B   
ATOM   2877  OH  TYR    66     -36.595  -4.811  20.360  1.00 10.00      B   
ATOM   2878  HH  TYR    66     -35.932  -4.622  19.684  1.00 10.00      B   
ATOM   2879  C   TYR    66     -36.590 -11.178  18.464  1.00 10.00      B   
ATOM   2880  O   TYR    66     -35.512 -11.616  18.875  1.00 10.00      B   
ATOM   2881  N   VAL    67     -36.787 -10.803  17.210  1.00 10.00      B   
ATOM   2882  HN  VAL    67     -37.676 -10.485  16.940  1.00 10.00      B   
ATOM   2883  CA  VAL    67     -35.721 -10.844  16.219  1.00 10.00      B   
ATOM   2884  CB  VAL    67     -36.271 -11.156  14.811  1.00 10.00      B   
ATOM   2885  CG1 VAL    67     -35.136 -11.407  13.832  1.00 10.00      B   
ATOM   2886  CG2 VAL    67     -37.216 -12.346  14.853  1.00 10.00      B   
ATOM   2887  C   VAL    67     -35.001  -9.502  16.184  1.00 10.00      B   
ATOM   2888  O   VAL    67     -35.579  -8.490  15.784  1.00 10.00      B   
ATOM   2889  N   LEU    68     -33.748  -9.490  16.605  1.00 10.00      B   
ATOM   2890  HN  LEU    68     -33.327 -10.331  16.902  1.00 10.00      B   
ATOM   2891  CA  LEU    68     -32.976  -8.259  16.630  1.00 10.00      B   
ATOM   2892  CB  LEU    68     -32.583  -7.903  18.067  1.00 10.00      B   
ATOM   2893  CG  LEU    68     -31.830  -6.584  18.256  1.00 10.00      B   
ATOM   2894  CD1 LEU    68     -32.721  -5.400  17.911  1.00 10.00      B   
ATOM   2895  CD2 LEU    68     -31.299  -6.469  19.678  1.00 10.00      B   
ATOM   2896  C   LEU    68     -31.737  -8.347  15.752  1.00 10.00      B   
ATOM   2897  O   LEU    68     -30.809  -9.102  16.041  1.00 10.00      B   
ATOM   2898  N   SER    69     -31.738  -7.593  14.668  1.00 10.00      B   
ATOM   2899  HN  SER    69     -32.525  -7.041  14.466  1.00 10.00      B   
ATOM   2900  CA  SER    69     -30.600  -7.561  13.768  1.00 10.00      B   
ATOM   2901  CB  SER    69     -31.058  -7.417  12.317  1.00 10.00      B   
ATOM   2902  OG  SER    69     -31.756  -8.579  11.895  1.00 10.00      B   
ATOM   2903  HG  SER    69     -31.193  -9.349  12.018  1.00 10.00      B   
ATOM   2904  C   SER    69     -29.670  -6.421  14.167  1.00 10.00      B   
ATOM   2905  O   SER    69     -30.115  -5.297  14.391  1.00 10.00      B   
ATOM   2906  N   LEU    70     -28.385  -6.719  14.278  1.00 10.00      B   
ATOM   2907  HN  LEU    70     -28.085  -7.632  14.079  1.00 10.00      B   
ATOM   2908  CA  LEU    70     -27.409  -5.719  14.680  1.00 10.00      B   
ATOM   2909  CB  LEU    70     -26.103  -6.370  15.132  1.00 10.00      B   
ATOM   2910  CG  LEU    70     -26.155  -7.121  16.462  1.00 10.00      B   
ATOM   2911  CD1 LEU    70     -24.794  -7.708  16.796  1.00 10.00      B   
ATOM   2912  CD2 LEU    70     -26.636  -6.206  17.580  1.00 10.00      B   
ATOM   2913  C   LEU    70     -27.145  -4.689  13.593  1.00 10.00      B   
ATOM   2914  O   LEU    70     -26.624  -5.012  12.524  1.00 10.00      B   
ATOM   2915  N   GLU    71     -27.527  -3.454  13.876  1.00 10.00      B   
ATOM   2916  HN  GLU    71     -27.970  -3.280  14.735  1.00 10.00      B   
ATOM   2917  CA  GLU    71     -27.319  -2.348  12.957  1.00 10.00      B   
ATOM   2918  CB  GLU    71     -28.557  -1.445  12.933  1.00 10.00      B   
ATOM   2919  CG  GLU    71     -28.485  -0.295  11.941  1.00 10.00      B   
ATOM   2920  CD  GLU    71     -29.720   0.583  11.992  1.00 10.00      B   
ATOM   2921  OE1 GLU    71     -29.811   1.436  12.901  1.00 10.00      B   
ATOM   2922  OE2 GLU    71     -30.615   0.418  11.136  1.00 10.00      B   
ATOM   2923  C   GLU    71     -26.100  -1.559  13.413  1.00 10.00      B   
ATOM   2924  O   GLU    71     -26.148  -0.859  14.428  1.00 10.00      B   
ATOM   2925  N   ILE    72     -25.001  -1.695  12.689  1.00 10.00      B   
ATOM   2926  HN  ILE    72     -25.015  -2.266  11.890  1.00 10.00      B   
ATOM   2927  CA  ILE    72     -23.773  -1.000  13.046  1.00 10.00      B   
ATOM   2928  CB  ILE    72     -22.521  -1.732  12.525  1.00 10.00      B   
ATOM   2929  CG1 ILE    72     -22.538  -3.202  12.963  1.00 10.00      B   
ATOM   2930  CG2 ILE    72     -21.256  -1.045  13.020  1.00 10.00      B   
ATOM   2931  CD1 ILE    72     -22.599  -3.400  14.464  1.00 10.00      B   
ATOM   2932  C   ILE    72     -23.795   0.434  12.534  1.00 10.00      B   
ATOM   2933  O   ILE    72     -23.513   1.373  13.281  1.00 10.00      B   
ATOM   2934  N   GLY    73     -24.131   0.594  11.264  1.00 10.00      B   
ATOM   2935  HN  GLY    73     -24.318  -0.202  10.712  1.00 10.00      B   
ATOM   2936  CA  GLY    73     -24.199   1.914  10.672  1.00 10.00      B   
ATOM   2937  C   GLY    73     -25.462   2.661  11.053  1.00 10.00      B   
ATOM   2938  O   GLY    73     -26.192   2.250  11.958  1.00 10.00      B   
ATOM   2939  N   LYS    74     -25.721   3.762  10.370  1.00 10.00      B   
ATOM   2940  HN  LYS    74     -25.097   4.048   9.659  1.00 10.00      B   
ATOM   2941  CA  LYS    74     -26.902   4.562  10.644  1.00 10.00      B   
ATOM   2942  CB  LYS    74     -26.521   6.035  10.793  1.00 10.00      B   
ATOM   2943  CG  LYS    74     -25.759   6.353  12.071  1.00 10.00      B   
ATOM   2944  CD  LYS    74     -25.212   7.773  12.059  1.00 10.00      B   
ATOM   2945  CE  LYS    74     -26.319   8.800  11.879  1.00 10.00      B   
ATOM   2946  NZ  LYS    74     -25.789  10.188  11.838  1.00 10.00      B   
ATOM   2947  HZ1 LYS    74     -26.518  10.840  11.481  1.00 10.00      B   
ATOM   2948  HZ2 LYS    74     -24.956  10.238  11.208  1.00 10.00      B   
ATOM   2949  HZ3 LYS    74     -25.506  10.494  12.792  1.00 10.00      B   
ATOM   2950  C   LYS    74     -27.930   4.399   9.533  1.00 10.00      B   
ATOM   2951  O   LYS    74     -29.139   4.388   9.777  1.00 10.00      B   
ATOM   2952  N   THR    75     -27.441   4.266   8.312  1.00 10.00      B   
ATOM   2953  HN  THR    75     -26.460   4.260   8.186  1.00 10.00      B   
ATOM   2954  CA  THR    75     -28.302   4.111   7.152  1.00 10.00      B   
ATOM   2955  CB  THR    75     -28.236   5.371   6.267  1.00 10.00      B   
ATOM   2956  OG1 THR    75     -26.867   5.777   6.110  1.00 10.00      B   
ATOM   2957  HG1 THR    75     -26.353   5.497   6.880  1.00 10.00      B   
ATOM   2958  CG2 THR    75     -29.036   6.509   6.885  1.00 10.00      B   
ATOM   2959  C   THR    75     -27.860   2.901   6.336  1.00 10.00      B   
ATOM   2960  O   THR    75     -27.429   1.893   6.897  1.00 10.00      B   
ATOM   2961  N   LEU    76     -27.945   3.004   5.011  1.00 10.00      B   
ATOM   2962  HN  LEU    76     -28.288   3.831   4.613  1.00 10.00      B   
ATOM   2963  CA  LEU    76     -27.528   1.914   4.138  1.00 10.00      B   
ATOM   2964  CB  LEU    76     -28.144   2.056   2.744  1.00 10.00      B   
ATOM   2965  CG  LEU    76     -29.668   1.920   2.658  1.00 10.00      B   
ATOM   2966  CD1 LEU    76     -30.140   2.092   1.222  1.00 10.00      B   
ATOM   2967  CD2 LEU    76     -30.124   0.580   3.218  1.00 10.00      B   
ATOM   2968  C   LEU    76     -26.004   1.872   4.055  1.00 10.00      B   
ATOM   2969  O   LEU    76     -25.419   0.991   3.422  1.00 10.00      B   
ATOM   2970  N   GLU    78     -25.375   2.828   4.737  1.00 10.00      B   
ATOM   2971  HN  GLU    78     -25.911   3.488   5.224  1.00 10.00      B   
ATOM   2972  CA  GLU    78     -23.924   2.936   4.787  1.00 10.00      B   
ATOM   2973  CB  GLU    78     -23.520   4.323   5.323  1.00 10.00      B   
ATOM   2974  CG  GLU    78     -22.682   4.337   6.594  1.00 10.00      B   
ATOM   2975  CD  GLU    78     -23.502   4.495   7.858  1.00 10.00      B   
ATOM   2976  OE1 GLU    78     -22.891   4.575   8.946  1.00 10.00      B   
ATOM   2977  OE2 GLU    78     -24.755   4.537   7.774  1.00 10.00      B   
ATOM   2978  C   GLU    78     -23.337   1.790   5.616  1.00 10.00      B   
ATOM   2979  O   GLU    78     -22.126   1.563   5.633  1.00 10.00      B   
ATOM   2980  N   ASP    79     -24.229   1.047   6.272  1.00 10.00      B   
ATOM   2981  HN  ASP    79     -25.177   1.287   6.202  1.00 10.00      B   
ATOM   2982  CA  ASP    79     -23.854  -0.102   7.096  1.00 10.00      B   
ATOM   2983  CB  ASP    79     -25.118  -0.769   7.653  1.00 10.00      B   
ATOM   2984  CG  ASP    79     -24.839  -1.787   8.744  1.00 10.00      B   
ATOM   2985  OD1 ASP    79     -23.939  -1.546   9.574  1.00 10.00      B   
ATOM   2986  OD2 ASP    79     -25.535  -2.824   8.786  1.00 10.00      B   
ATOM   2987  C   ASP    79     -23.042  -1.106   6.274  1.00 10.00      B   
ATOM   2988  O   ASP    79     -22.242  -1.875   6.812  1.00 10.00      B   
ATOM   2989  N   VAL    80     -23.245  -1.073   4.960  1.00 10.00      B   
ATOM   2990  HN  VAL    80     -23.895  -0.433   4.598  1.00 10.00      B   
ATOM   2991  CA  VAL    80     -22.534  -1.951   4.041  1.00 10.00      B   
ATOM   2992  CB  VAL    80     -23.070  -1.804   2.599  1.00 10.00      B   
ATOM   2993  CG1 VAL    80     -22.277  -2.670   1.629  1.00 10.00      B   
ATOM   2994  CG2 VAL    80     -24.552  -2.150   2.544  1.00 10.00      B   
ATOM   2995  C   VAL    80     -21.041  -1.630   4.060  1.00 10.00      B   
ATOM   2996  O   VAL    80     -20.205  -2.524   4.189  1.00 10.00      B   
ATOM   2997  N   GLU    81     -20.715  -0.344   3.967  1.00 10.00      B   
ATOM   2998  HN  GLU    81     -21.428   0.325   3.901  1.00 10.00      B   
ATOM   2999  CA  GLU    81     -19.325   0.100   3.974  1.00 10.00      B   
ATOM   3000  CB  GLU    81     -19.226   1.598   3.674  1.00 10.00      B   
ATOM   3001  CG  GLU    81     -20.402   2.182   2.908  1.00 10.00      B   
ATOM   3002  CD  GLU    81     -20.610   3.649   3.223  1.00 10.00      B   
ATOM   3003  OE1 GLU    81     -21.415   4.306   2.525  1.00 10.00      B   
ATOM   3004  OE2 GLU    81     -19.969   4.151   4.173  1.00 10.00      B   
ATOM   3005  C   GLU    81     -18.696  -0.177   5.334  1.00 10.00      B   
ATOM   3006  O   GLU    81     -17.496  -0.436   5.443  1.00 10.00      B   
ATOM   3007  N   ASN    82     -19.525  -0.137   6.367  1.00 10.00      B   
ATOM   3008  HN  ASN    82     -20.471   0.070   6.207  1.00 10.00      B   
ATOM   3009  CA  ASN    82     -19.074  -0.381   7.731  1.00 10.00      B   
ATOM   3010  CB  ASN    82     -20.109   0.119   8.741  1.00 10.00      B   
ATOM   3011  CG  ASN    82     -20.347   1.614   8.649  1.00 10.00      B   
ATOM   3012  OD1 ASN    82     -19.470   2.373   8.238  1.00 10.00      B   
ATOM   3013  ND2 ASN    82     -21.535   2.045   9.035  1.00 10.00      B   
ATOM   3014 HD21 ASN    82     -22.185   1.384   9.354  1.00 10.00      B   
ATOM   3015 HD22 ASN    82     -21.724   3.012   8.980  1.00 10.00      B   
ATOM   3016  C   ASN    82     -18.789  -1.861   7.951  1.00 10.00      B   
ATOM   3017  O   ASN    82     -18.143  -2.245   8.921  1.00 10.00      B   
ATOM   3018  N   SER    83     -19.267  -2.691   7.037  1.00 10.00      B   
ATOM   3019  HN  SER    83     -19.779  -2.331   6.281  1.00 10.00      B   
ATOM   3020  CA  SER    83     -19.046  -4.124   7.126  1.00 10.00      B   
ATOM   3021  CB  SER    83     -20.222  -4.880   6.505  1.00 10.00      B   
ATOM   3022  OG  SER    83     -21.446  -4.494   7.109  1.00 10.00      B   
ATOM   3023  HG  SER    83     -21.611  -3.555   6.936  1.00 10.00      B   
ATOM   3024  C   SER    83     -17.743  -4.495   6.425  1.00 10.00      B   
ATOM   3025  O   SER    83     -17.359  -5.667   6.371  1.00 10.00      B   
ATOM   3026  N   PHE    84     -17.072  -3.479   5.891  1.00 10.00      B   
ATOM   3027  HN  PHE    84     -17.436  -2.572   5.979  1.00 10.00      B   
ATOM   3028  CA  PHE    84     -15.814  -3.668   5.188  1.00 10.00      B   
ATOM   3029  CB  PHE    84     -15.961  -3.277   3.713  1.00 10.00      B   
ATOM   3030  CG  PHE    84     -16.685  -4.284   2.865  1.00 10.00      B   
ATOM   3031  CD1 PHE    84     -16.066  -5.464   2.488  1.00 10.00      B   
ATOM   3032  CD2 PHE    84     -17.982  -4.045   2.436  1.00 10.00      B   
ATOM   3033  CE1 PHE    84     -16.724  -6.389   1.699  1.00 10.00      B   
ATOM   3034  CE2 PHE    84     -18.648  -4.966   1.647  1.00 10.00      B   
ATOM   3035  CZ  PHE    84     -18.017  -6.141   1.278  1.00 10.00      B   
ATOM   3036  C   PHE    84     -14.694  -2.846   5.819  1.00 10.00      B   
ATOM   3037  O   PHE    84     -13.711  -3.394   6.314  1.00 10.00      B   
ATOM   3038  N   PHE    85     -14.859  -1.528   5.831  1.00 10.00      B   
ATOM   3039  HN  PHE    85     -15.691  -1.142   5.476  1.00 10.00      B   
ATOM   3040  CA  PHE    85     -13.835  -0.640   6.365  1.00 10.00      B   
ATOM   3041  CB  PHE    85     -13.583   0.523   5.403  1.00 10.00      B   
ATOM   3042  CG  PHE    85     -13.179   0.082   4.027  1.00 10.00      B   
ATOM   3043  CD1 PHE    85     -11.883  -0.324   3.773  1.00 10.00      B   
ATOM   3044  CD2 PHE    85     -14.097   0.065   2.991  1.00 10.00      B   
ATOM   3045  CE1 PHE    85     -11.505  -0.739   2.512  1.00 10.00      B   
ATOM   3046  CE2 PHE    85     -13.728  -0.347   1.727  1.00 10.00      B   
ATOM   3047  CZ  PHE    85     -12.429  -0.750   1.486  1.00 10.00      B   
ATOM   3048  C   PHE    85     -14.164  -0.119   7.759  1.00 10.00      B   
ATOM   3049  O   PHE    85     -14.378   1.073   7.951  1.00 10.00      B   
ATOM   3050  N   LEU    86     -14.199  -1.012   8.730  1.00 10.00      B   
ATOM   3051  HN  LEU    86     -14.028  -1.955   8.520  1.00 10.00      B   
ATOM   3052  CA  LEU    86     -14.479  -0.635  10.104  1.00 10.00      B   
ATOM   3053  CB  LEU    86     -15.990  -0.563  10.358  1.00 10.00      B   
ATOM   3054  CG  LEU    86     -16.484  -0.790  11.793  1.00 10.00      B   
ATOM   3055  CD1 LEU    86     -15.843   0.183  12.771  1.00 10.00      B   
ATOM   3056  CD2 LEU    86     -17.995  -0.669  11.848  1.00 10.00      B   
ATOM   3057  C   LEU    86     -13.799  -1.605  11.051  1.00 10.00      B   
ATOM   3058  O   LEU    86     -13.976  -2.813  10.939  1.00 10.00      B   
ATOM   3059  N   ASN    87     -13.013  -1.066  11.972  1.00 10.00      B   
ATOM   3060  HN  ASN    87     -12.911  -0.093  12.006  1.00 10.00      B   
ATOM   3061  CA  ASN    87     -12.290  -1.892  12.939  1.00 10.00      B   
ATOM   3062  CB  ASN    87     -11.468  -1.016  13.891  1.00 10.00      B   
ATOM   3063  CG  ASN    87     -10.702  -1.813  14.936  1.00 10.00      B   
ATOM   3064  OD1 ASN    87     -10.640  -1.426  16.104  1.00 10.00      B   
ATOM   3065  ND2 ASN    87     -10.112  -2.928  14.532  1.00 10.00      B   
ATOM   3066 HD21 ASN    87     -10.199  -3.192  13.583  1.00 10.00      B   
ATOM   3067 HD22 ASN    87      -9.608  -3.452  15.188  1.00 10.00      B   
ATOM   3068  C   ASN    87     -13.244  -2.784  13.730  1.00 10.00      B   
ATOM   3069  O   ASN    87     -14.082  -2.293  14.491  1.00 10.00      B   
ATOM   3070  N   VAL    88     -13.102  -4.093  13.557  1.00 10.00      B   
ATOM   3071  HN  VAL    88     -12.384  -4.423  12.956  1.00 10.00      B   
ATOM   3072  CA  VAL    88     -13.951  -5.063  14.241  1.00 10.00      B   
ATOM   3073  CB  VAL    88     -13.691  -6.501  13.753  1.00 10.00      B   
ATOM   3074  CG1 VAL    88     -14.714  -7.459  14.346  1.00 10.00      B   
ATOM   3075  CG2 VAL    88     -13.723  -6.560  12.236  1.00 10.00      B   
ATOM   3076  C   VAL    88     -13.731  -4.989  15.743  1.00 10.00      B   
ATOM   3077  O   VAL    88     -14.657  -5.177  16.534  1.00 10.00      B   
ATOM   3078  N   ASN    89     -12.499  -4.692  16.130  1.00 10.00      B   
ATOM   3079  HN  ASN    89     -11.801  -4.568  15.449  1.00 10.00      B   
ATOM   3080  CA  ASN    89     -12.153  -4.565  17.540  1.00 10.00      B   
ATOM   3081  CB  ASN    89     -10.654  -4.312  17.710  1.00 10.00      B   
ATOM   3082  CG  ASN    89      -9.867  -5.580  17.979  1.00 10.00      B   
ATOM   3083  OD1 ASN    89      -9.652  -5.958  19.134  1.00 10.00      B   
ATOM   3084  ND2 ASN    89      -9.435  -6.253  16.923  1.00 10.00      B   
ATOM   3085 HD21 ASN    89      -9.647  -5.907  16.018  1.00 10.00      B   
ATOM   3086 HD22 ASN    89      -8.907  -7.067  17.079  1.00 10.00      B   
ATOM   3087  C   ASN    89     -12.964  -3.449  18.195  1.00 10.00      B   
ATOM   3088  O   ASN    89     -13.225  -3.480  19.397  1.00 10.00      B   
ATOM   3089  N   SER    90     -13.370  -2.470  17.389  1.00 10.00      B   
ATOM   3090  HN  SER    90     -13.128  -2.503  16.440  1.00 10.00      B   
ATOM   3091  CA  SER    90     -14.171  -1.356  17.874  1.00 10.00      B   
ATOM   3092  CB  SER    90     -13.945  -0.112  17.010  1.00 10.00      B   
ATOM   3093  OG  SER    90     -12.583   0.289  17.024  1.00 10.00      B   
ATOM   3094  HG  SER    90     -12.015  -0.497  17.048  1.00 10.00      B   
ATOM   3095  C   SER    90     -15.652  -1.732  17.864  1.00 10.00      B   
ATOM   3096  O   SER    90     -16.427  -1.266  18.701  1.00 10.00      B   
ATOM   3097  N   GLN    91     -16.031  -2.582  16.911  1.00 10.00      B   
ATOM   3098  HN  GLN    91     -15.361  -2.914  16.275  1.00 10.00      B   
ATOM   3099  CA  GLN    91     -17.414  -3.032  16.779  1.00 10.00      B   
ATOM   3100  CB  GLN    91     -17.569  -3.954  15.566  1.00 10.00      B   
ATOM   3101  CG  GLN    91     -17.196  -3.322  14.237  1.00 10.00      B   
ATOM   3102  CD  GLN    91     -17.283  -4.308  13.088  1.00 10.00      B   
ATOM   3103  OE1 GLN    91     -18.089  -5.234  13.110  1.00 10.00      B   
ATOM   3104  NE2 GLN    91     -16.445  -4.125  12.079  1.00 10.00      B   
ATOM   3105 HE21 GLN    91     -15.816  -3.373  12.124  1.00 10.00      B   
ATOM   3106 HE22 GLN    91     -16.492  -4.746  11.324  1.00 10.00      B   
ATOM   3107  C   GLN    91     -17.857  -3.777  18.032  1.00 10.00      B   
ATOM   3108  O   GLN    91     -18.929  -3.509  18.579  1.00 10.00      B   
ATOM   3109  N   VAL    92     -17.010  -4.700  18.481  1.00 10.00      B   
ATOM   3110  HN  VAL    92     -16.167  -4.843  17.997  1.00 10.00      B   
ATOM   3111  CA  VAL    92     -17.290  -5.509  19.664  1.00 10.00      B   
ATOM   3112  CB  VAL    92     -16.099  -6.428  20.017  1.00 10.00      B   
ATOM   3113  CG1 VAL    92     -16.426  -7.295  21.225  1.00 10.00      B   
ATOM   3114  CG2 VAL    92     -15.720  -7.296  18.826  1.00 10.00      B   
ATOM   3115  C   VAL    92     -17.639  -4.641  20.870  1.00 10.00      B   
ATOM   3116  O   VAL    92     -18.606  -4.917  21.579  1.00 10.00      B   
ATOM   3117  N   THR    93     -16.865  -3.582  21.078  1.00 10.00      B   
ATOM   3118  HN  THR    93     -16.125  -3.400  20.460  1.00 10.00      B   
ATOM   3119  CA  THR    93     -17.084  -2.674  22.196  1.00 10.00      B   
ATOM   3120  CB  THR    93     -16.089  -1.501  22.153  1.00 10.00      B   
ATOM   3121  OG1 THR    93     -14.866  -1.934  21.540  1.00 10.00      B   
ATOM   3122  HG1 THR    93     -14.423  -1.172  21.148  1.00 10.00      B   
ATOM   3123  CG2 THR    93     -15.794  -0.998  23.559  1.00 10.00      B   
ATOM   3124  C   THR    93     -18.509  -2.123  22.195  1.00 10.00      B   
ATOM   3125  O   THR    93     -19.208  -2.187  23.208  1.00 10.00      B   
ATOM   3126  N   THR    94     -18.941  -1.605  21.052  1.00 10.00      B   
ATOM   3127  HN  THR    94     -18.343  -1.589  20.274  1.00 10.00      B   
ATOM   3128  CA  THR    94     -20.277  -1.046  20.922  1.00 10.00      B   
ATOM   3129  CB  THR    94     -20.441  -0.317  19.578  1.00 10.00      B   
ATOM   3130  OG1 THR    94     -19.177   0.244  19.185  1.00 10.00      B   
ATOM   3131  HG1 THR    94     -19.200   0.449  18.243  1.00 10.00      B   
ATOM   3132  CG2 THR    94     -21.467   0.799  19.698  1.00 10.00      B   
ATOM   3133  C   THR    94     -21.352  -2.127  21.055  1.00 10.00      B   
ATOM   3134  O   THR    94     -22.438  -1.872  21.580  1.00 10.00      B   
ATOM   3135  N   VAL    95     -21.041  -3.336  20.590  1.00 10.00      B   
ATOM   3136  HN  VAL    95     -20.159  -3.482  20.184  1.00 10.00      B   
ATOM   3137  CA  VAL    95     -21.982  -4.450  20.667  1.00 10.00      B   
ATOM   3138  CB  VAL    95     -21.478  -5.702  19.913  1.00 10.00      B   
ATOM   3139  CG1 VAL    95     -22.403  -6.887  20.155  1.00 10.00      B   
ATOM   3140  CG2 VAL    95     -21.377  -5.419  18.422  1.00 10.00      B   
ATOM   3141  C   VAL    95     -22.294  -4.800  22.122  1.00 10.00      B   
ATOM   3142  O   VAL    95     -23.460  -4.915  22.497  1.00 10.00      B   
ATOM   3143  N   CYS    96     -21.249  -4.951  22.938  1.00 10.00      B   
ATOM   3144  HN  CYS    96     -20.337  -4.858  22.578  1.00 10.00      B   
ATOM   3145  CA  CYS    96     -21.426  -5.267  24.355  1.00 10.00      B   
ATOM   3146  C   CYS    96     -22.264  -4.182  25.029  1.00 10.00      B   
ATOM   3147  O   CYS    96     -23.131  -4.467  25.858  1.00 10.00      B   
ATOM   3148  CB  CYS    96     -20.071  -5.392  25.063  1.00 10.00      B   
ATOM   3149  SG  CYS    96     -18.878  -6.517  24.261  1.00 10.00      B   
ATOM   3150  N   GLN    97     -22.008  -2.934  24.644  1.00 10.00      B   
ATOM   3151  HN  GLN    97     -21.307  -2.776  23.976  1.00 10.00      B   
ATOM   3152  CA  GLN    97     -22.732  -1.795  25.188  1.00 10.00      B   
ATOM   3153  CB  GLN    97     -22.138  -0.486  24.656  1.00 10.00      B   
ATOM   3154  CG  GLN    97     -20.720  -0.203  25.130  1.00 10.00      B   
ATOM   3155  CD  GLN    97     -20.674   0.468  26.489  1.00 10.00      B   
ATOM   3156  OE1 GLN    97     -19.780   0.206  27.294  1.00 10.00      B   
ATOM   3157  NE2 GLN    97     -21.622   1.353  26.748  1.00 10.00      B   
ATOM   3158 HE21 GLN    97     -22.294   1.528  26.055  1.00 10.00      B   
ATOM   3159 HE22 GLN    97     -21.613   1.803  27.622  1.00 10.00      B   
ATOM   3160  C   GLN    97     -24.210  -1.880  24.823  1.00 10.00      B   
ATOM   3161  O   GLN    97     -25.079  -1.689  25.674  1.00 10.00      B   
ATOM   3162  N   ALA    98     -24.484  -2.191  23.559  1.00 10.00      B   
ATOM   3163  HN  ALA    98     -23.740  -2.355  22.936  1.00 10.00      B   
ATOM   3164  CA  ALA    98     -25.854  -2.298  23.067  1.00 10.00      B   
ATOM   3165  CB  ALA    98     -25.868  -2.424  21.550  1.00 10.00      B   
ATOM   3166  C   ALA    98     -26.596  -3.465  23.711  1.00 10.00      B   
ATOM   3167  O   ALA    98     -27.774  -3.347  24.048  1.00 10.00      B   
ATOM   3168  N   LEU    99     -25.903  -4.586  23.888  1.00 10.00      B   
ATOM   3169  HN  LEU    99     -24.962  -4.620  23.598  1.00 10.00      B   
ATOM   3170  CA  LEU    99     -26.504  -5.775  24.494  1.00 10.00      B   
ATOM   3171  CB  LEU    99     -25.533  -6.959  24.460  1.00 10.00      B   
ATOM   3172  CG  LEU    99     -25.236  -7.557  23.083  1.00 10.00      B   
ATOM   3173  CD1 LEU    99     -24.245  -8.704  23.205  1.00 10.00      B   
ATOM   3174  CD2 LEU    99     -26.519  -8.027  22.414  1.00 10.00      B   
ATOM   3175  C   LEU    99     -26.944  -5.505  25.928  1.00 10.00      B   
ATOM   3176  O   LEU    99     -28.043  -5.884  26.335  1.00 10.00      B   
ATOM   3177  N   ALA   100     -26.088  -4.830  26.683  1.00 10.00      B   
ATOM   3178  HN  ALA   100     -25.229  -4.548  26.296  1.00 10.00      B   
ATOM   3179  CA  ALA   100     -26.378  -4.508  28.075  1.00 10.00      B   
ATOM   3180  CB  ALA   100     -25.094  -4.187  28.822  1.00 10.00      B   
ATOM   3181  C   ALA   100     -27.378  -3.357  28.200  1.00 10.00      B   
ATOM   3182  O   ALA   100     -27.855  -3.054  29.294  1.00 10.00      B   
ATOM   3183  N   LYS   101     -27.695  -2.718  27.079  1.00 10.00      B   
ATOM   3184  HN  LYS   101     -27.286  -3.004  26.233  1.00 10.00      B   
ATOM   3185  CA  LYS   101     -28.638  -1.605  27.076  1.00 10.00      B   
ATOM   3186  CB  LYS   101     -28.338  -0.632  25.933  1.00 10.00      B   
ATOM   3187  CG  LYS   101     -27.292   0.421  26.258  1.00 10.00      B   
ATOM   3188  CD  LYS   101     -27.175   1.440  25.136  1.00 10.00      B   
ATOM   3189  CE  LYS   101     -26.004   2.384  25.359  1.00 10.00      B   
ATOM   3190  NZ  LYS   101     -26.023   3.531  24.410  1.00 10.00      B   
ATOM   3191  HZ1 LYS   101     -25.097   4.006  24.403  1.00 10.00      B   
ATOM   3192  HZ2 LYS   101     -26.746   4.221  24.696  1.00 10.00      B   
ATOM   3193  HZ3 LYS   101     -26.236   3.200  23.448  1.00 10.00      B   
ATOM   3194  C   LYS   101     -30.078  -2.095  26.966  1.00 10.00      B   
ATOM   3195  O   LYS   101     -31.019  -1.314  27.101  1.00 10.00      B   
ATOM   3196  N   ASP   102     -30.247  -3.384  26.710  1.00 10.00      B   
ATOM   3197  HN  ASP   102     -29.461  -3.964  26.615  1.00 10.00      B   
ATOM   3198  CA  ASP   102     -31.577  -3.960  26.578  1.00 10.00      B   
ATOM   3199  CB  ASP   102     -31.621  -4.976  25.438  1.00 10.00      B   
ATOM   3200  CG  ASP   102     -33.032  -5.420  25.125  1.00 10.00      B   
ATOM   3201  OD1 ASP   102     -33.505  -6.388  25.751  1.00 10.00      B   
ATOM   3202  OD2 ASP   102     -33.679  -4.794  24.258  1.00 10.00      B   
ATOM   3203  C   ASP   102     -32.027  -4.601  27.888  1.00 10.00      B   
ATOM   3204  O   ASP   102     -31.278  -5.354  28.508  1.00 10.00      B   
ATOM   3205  N   PRO   103     -33.249  -4.291  28.339  1.00 10.00      B   
ATOM   3206  CA  PRO   103     -33.796  -4.828  29.587  1.00 10.00      B   
ATOM   3207  CB  PRO   103     -34.865  -3.798  29.948  1.00 10.00      B   
ATOM   3208  CG  PRO   103     -35.357  -3.298  28.632  1.00 10.00      B   
ATOM   3209  CD  PRO   103     -34.189  -3.362  27.681  1.00 10.00      B   
ATOM   3210  C   PRO   103     -34.429  -6.215  29.433  1.00 10.00      B   
ATOM   3211  O   PRO   103     -34.721  -6.882  30.425  1.00 10.00      B   
ATOM   3212  N   LYS   104     -34.628  -6.660  28.201  1.00 10.00      B   
ATOM   3213  HN  LYS   104     -34.335  -6.115  27.435  1.00 10.00      B   
ATOM   3214  CA  LYS   104     -35.247  -7.959  27.957  1.00 10.00      B   
ATOM   3215  CB  LYS   104     -36.177  -7.895  26.742  1.00 10.00      B   
ATOM   3216  CG  LYS   104     -37.285  -6.867  26.887  1.00 10.00      B   
ATOM   3217  CD  LYS   104     -38.048  -6.666  25.590  1.00 10.00      B   
ATOM   3218  CE  LYS   104     -39.014  -5.499  25.712  1.00 10.00      B   
ATOM   3219  NZ  LYS   104     -39.680  -5.183  24.424  1.00 10.00      B   
ATOM   3220  HZ1 LYS   104     -40.245  -4.314  24.520  1.00 10.00      B   
ATOM   3221  HZ2 LYS   104     -40.309  -5.960  24.143  1.00 10.00      B   
ATOM   3222  HZ3 LYS   104     -38.971  -5.038  23.677  1.00 10.00      B   
ATOM   3223  C   LYS   104     -34.195  -9.048  27.786  1.00 10.00      B   
ATOM   3224  O   LYS   104     -34.387 -10.187  28.217  1.00 10.00      B   
ATOM   3225  N   LEU   105     -33.075  -8.685  27.175  1.00 10.00      B   
ATOM   3226  HN  LEU   105     -32.993  -7.760  26.837  1.00 10.00      B   
ATOM   3227  CA  LEU   105     -31.975  -9.622  26.955  1.00 10.00      B   
ATOM   3228  CB  LEU   105     -30.983  -9.062  25.932  1.00 10.00      B   
ATOM   3229  CG  LEU   105     -31.531  -8.793  24.528  1.00 10.00      B   
ATOM   3230  CD1 LEU   105     -30.461  -8.157  23.653  1.00 10.00      B   
ATOM   3231  CD2 LEU   105     -32.052 -10.075  23.896  1.00 10.00      B   
ATOM   3232  C   LEU   105     -31.247  -9.954  28.259  1.00 10.00      B   
ATOM   3233  O   LEU   105     -30.331 -10.778  28.277  1.00 10.00      B   
ATOM   3234  N   GLN   106     -31.667  -9.312  29.347  1.00 10.00      B   
ATOM   3235  HN  GLN   106     -32.401  -8.670  29.261  1.00 10.00      B   
ATOM   3236  CA  GLN   106     -31.066  -9.528  30.662  1.00 10.00      B   
ATOM   3237  CB  GLN   106     -31.652  -8.555  31.687  1.00 10.00      B   
ATOM   3238  CG  GLN   106     -31.136  -7.132  31.569  1.00 10.00      B   
ATOM   3239  CD  GLN   106     -31.699  -6.220  32.640  1.00 10.00      B   
ATOM   3240  OE1 GLN   106     -32.721  -5.563  32.443  1.00 10.00      B   
ATOM   3241  NE2 GLN   106     -31.036  -6.170  33.782  1.00 10.00      B   
ATOM   3242 HE21 GLN   106     -30.228  -6.716  33.873  1.00 10.00      B   
ATOM   3243 HE22 GLN   106     -31.384  -5.594  34.496  1.00 10.00      B   
ATOM   3244  C   GLN   106     -31.269 -10.963  31.143  1.00 10.00      B   
ATOM   3245  O   GLN   106     -30.453 -11.498  31.893  1.00 10.00      B   
ATOM   3246  N   GLN   107     -32.356 -11.583  30.703  1.00 10.00      B   
ATOM   3247  HN  GLN   107     -32.965 -11.108  30.098  1.00 10.00      B   
ATOM   3248  CA  GLN   107     -32.664 -12.952  31.098  1.00 10.00      B   
ATOM   3249  CB  GLN   107     -34.175 -13.197  31.096  1.00 10.00      B   
ATOM   3250  CG  GLN   107     -34.855 -12.900  32.422  1.00 10.00      B   
ATOM   3251  CD  GLN   107     -34.268 -13.702  33.567  1.00 10.00      B   
ATOM   3252  OE1 GLN   107     -34.681 -14.832  33.829  1.00 10.00      B   
ATOM   3253  NE2 GLN   107     -33.307 -13.121  34.265  1.00 10.00      B   
ATOM   3254 HE21 GLN   107     -33.034 -12.212  34.009  1.00 10.00      B   
ATOM   3255 HE22 GLN   107     -32.902 -13.619  35.006  1.00 10.00      B   
ATOM   3256  C   GLN   107     -31.956 -13.977  30.216  1.00 10.00      B   
ATOM   3257  O   GLN   107     -32.141 -15.186  30.381  1.00 10.00      B   
ATOM   3258  N   GLY   108     -31.143 -13.493  29.291  1.00 10.00      B   
ATOM   3259  HN  GLY   108     -31.037 -12.522  29.203  1.00 10.00      B   
ATOM   3260  CA  GLY   108     -30.424 -14.375  28.401  1.00 10.00      B   
ATOM   3261  C   GLY   108     -30.797 -14.121  26.961  1.00 10.00      B   
ATOM   3262  O   GLY   108     -31.869 -13.582  26.682  1.00 10.00      B   
ATOM   3263  N   TYR   109     -29.923 -14.499  26.045  1.00 10.00      B   
ATOM   3264  HN  TYR   109     -29.086 -14.928  26.325  1.00 10.00      B   
ATOM   3265  CA  TYR   109     -30.178 -14.295  24.630  1.00 10.00      B   
ATOM   3266  CB  TYR   109     -29.681 -12.909  24.191  1.00 10.00      B   
ATOM   3267  CG  TYR   109     -28.177 -12.796  24.024  1.00 10.00      B   
ATOM   3268  CD1 TYR   109     -27.593 -12.863  22.766  1.00 10.00      B   
ATOM   3269  CD2 TYR   109     -27.346 -12.625  25.122  1.00 10.00      B   
ATOM   3270  CE1 TYR   109     -26.225 -12.764  22.608  1.00 10.00      B   
ATOM   3271  CE2 TYR   109     -25.977 -12.523  24.972  1.00 10.00      B   
ATOM   3272  CZ  TYR   109     -25.421 -12.594  23.715  1.00 10.00      B   
ATOM   3273  OH  TYR   109     -24.055 -12.497  23.563  1.00 10.00      B   
ATOM   3274  HH  TYR   109     -23.622 -12.906  24.323  1.00 10.00      B   
ATOM   3275  C   TYR   109     -29.513 -15.380  23.791  1.00 10.00      B   
ATOM   3276  O   TYR   109     -28.575 -16.037  24.242  1.00 10.00      B   
ATOM   3277  N   ASN   110     -30.020 -15.571  22.582  1.00 10.00      B   
ATOM   3278  HN  ASN   110     -30.788 -15.033  22.299  1.00 10.00      B   
ATOM   3279  CA  ASN   110     -29.466 -16.549  21.657  1.00 10.00      B   
ATOM   3280  CB  ASN   110     -30.538 -17.529  21.169  1.00 10.00      B   
ATOM   3281  CG  ASN   110     -30.715 -18.726  22.087  1.00 10.00      B   
ATOM   3282  OD1 ASN   110     -29.822 -19.076  22.858  1.00 10.00      B   
ATOM   3283  ND2 ASN   110     -31.866 -19.372  21.994  1.00 10.00      B   
ATOM   3284 HD21 ASN   110     -32.532 -19.043  21.349  1.00 10.00      B   
ATOM   3285 HD22 ASN   110     -32.009 -20.154  22.570  1.00 10.00      B   
ATOM   3286  C   ASN   110     -28.847 -15.822  20.472  1.00 10.00      B   
ATOM   3287  O   ASN   110     -29.449 -14.897  19.919  1.00 10.00      B   
ATOM   3288  N   ALA   111     -27.649 -16.229  20.090  1.00 10.00      B   
ATOM   3289  HN  ALA   111     -27.221 -16.979  20.561  1.00 10.00      B   
ATOM   3290  CA  ALA   111     -26.952 -15.599  18.977  1.00 10.00      B   
ATOM   3291  CB  ALA   111     -25.467 -15.506  19.280  1.00 10.00      B   
ATOM   3292  C   ALA   111     -27.189 -16.356  17.676  1.00 10.00      B   
ATOM   3293  O   ALA   111     -26.894 -17.550  17.579  1.00 10.00      B   
ATOM   3294  N   GLY   113     -25.427 -15.830  13.867  1.00 10.00      B   
ATOM   3295  HN  GLY   113     -25.275 -16.802  13.793  1.00 10.00      B   
ATOM   3296  CA  GLY   113     -24.713 -14.930  12.982  1.00 10.00      B   
ATOM   3297  C   GLY   113     -24.548 -15.509  11.593  1.00 10.00      B   
ATOM   3298  O   GLY   113     -24.411 -16.725  11.435  1.00 10.00      B   
ATOM   3299  N   PHE   114     -24.561 -14.645  10.590  1.00 10.00      B   
ATOM   3300  HN  PHE   114     -24.659 -13.686  10.783  1.00 10.00      B   
ATOM   3301  CA  PHE   114     -24.417 -15.076   9.209  1.00 10.00      B   
ATOM   3302  CB  PHE   114     -25.574 -14.545   8.358  1.00 10.00      B   
ATOM   3303  CG  PHE   114     -26.841 -15.341   8.484  1.00 10.00      B   
ATOM   3304  CD1 PHE   114     -27.703 -15.138   9.550  1.00 10.00      B   
ATOM   3305  CD2 PHE   114     -27.169 -16.295   7.536  1.00 10.00      B   
ATOM   3306  CE1 PHE   114     -28.868 -15.871   9.667  1.00 10.00      B   
ATOM   3307  CE2 PHE   114     -28.332 -17.031   7.646  1.00 10.00      B   
ATOM   3308  CZ  PHE   114     -29.183 -16.819   8.713  1.00 10.00      B   
ATOM   3309  C   PHE   114     -23.091 -14.606   8.635  1.00 10.00      B   
ATOM   3310  O   PHE   114     -22.713 -13.443   8.799  1.00 10.00      B   
ATOM   3311  N   SER   115     -22.388 -15.517   7.973  1.00 10.00      B   
ATOM   3312  HN  SER   115     -22.741 -16.431   7.903  1.00 10.00      B   
ATOM   3313  CA  SER   115     -21.100 -15.211   7.362  1.00 10.00      B   
ATOM   3314  CB  SER   115     -21.276 -14.220   6.211  1.00 10.00      B   
ATOM   3315  OG  SER   115     -22.308 -14.651   5.339  1.00 10.00      B   
ATOM   3316  HG  SER   115     -23.101 -14.134   5.505  1.00 10.00      B   
ATOM   3317  C   SER   115     -20.090 -14.721   8.405  1.00 10.00      B   
ATOM   3318  O   SER   115     -19.899 -15.373   9.433  1.00 10.00      B   
ATOM   3319  N   GLN   116     -19.455 -13.573   8.155  1.00 10.00      B   
ATOM   3320  HN  GLN   116     -19.641 -13.093   7.319  1.00 10.00      B   
ATOM   3321  CA  GLN   116     -18.469 -13.024   9.087  1.00 10.00      B   
ATOM   3322  CB  GLN   116     -17.780 -11.780   8.516  1.00 10.00      B   
ATOM   3323  CG  GLN   116     -18.709 -10.610   8.228  1.00 10.00      B   
ATOM   3324  CD  GLN   116     -17.964  -9.393   7.712  1.00 10.00      B   
ATOM   3325  OE1 GLN   116     -16.922  -9.514   7.068  1.00 10.00      B   
ATOM   3326  NE2 GLN   116     -18.488  -8.210   7.996  1.00 10.00      B   
ATOM   3327 HE21 GLN   116     -19.318  -8.182   8.519  1.00 10.00      B   
ATOM   3328 HE22 GLN   116     -18.023  -7.408   7.671  1.00 10.00      B   
ATOM   3329  C   GLN   116     -19.070 -12.731  10.460  1.00 10.00      B   
ATOM   3330  O   GLN   116     -18.350 -12.620  11.450  1.00 10.00      B   
ATOM   3331  N   GLY   117     -20.392 -12.619  10.517  1.00 10.00      B   
ATOM   3332  HN  GLY   117     -20.921 -12.724   9.696  1.00 10.00      B   
ATOM   3333  CA  GLY   117     -21.062 -12.355  11.774  1.00 10.00      B   
ATOM   3334  C   GLY   117     -20.971 -13.543  12.711  1.00 10.00      B   
ATOM   3335  O   GLY   117     -21.100 -13.396  13.927  1.00 10.00      B   
ATOM   3336  N   GLY   118     -20.726 -14.719  12.141  1.00 10.00      B   
ATOM   3337  HN  GLY   118     -20.609 -14.764  11.165  1.00 10.00      B   
ATOM   3338  CA  GLY   118     -20.619 -15.930  12.932  1.00 10.00      B   
ATOM   3339  C   GLY   118     -19.460 -15.883  13.909  1.00 10.00      B   
ATOM   3340  O   GLY   118     -19.614 -16.223  15.084  1.00 10.00      B   
ATOM   3341  N   GLN   119     -18.296 -15.464  13.435  1.00 10.00      B   
ATOM   3342  HN  GLN   119     -18.221 -15.211  12.487  1.00 10.00      B   
ATOM   3343  CA  GLN   119     -17.127 -15.375  14.298  1.00 10.00      B   
ATOM   3344  CB  GLN   119     -15.813 -15.459  13.513  1.00 10.00      B   
ATOM   3345  CG  GLN   119     -15.582 -14.327  12.524  1.00 10.00      B   
ATOM   3346  CD  GLN   119     -16.027 -14.673  11.117  1.00 10.00      B   
ATOM   3347  OE1 GLN   119     -16.987 -15.419  10.917  1.00 10.00      B   
ATOM   3348  NE2 GLN   119     -15.322 -14.140  10.132  1.00 10.00      B   
ATOM   3349 HE21 GLN   119     -14.566 -13.563  10.365  1.00 10.00      B   
ATOM   3350 HE22 GLN   119     -15.583 -14.347   9.206  1.00 10.00      B   
ATOM   3351  C   GLN   119     -17.179 -14.117  15.156  1.00 10.00      B   
ATOM   3352  O   GLN   119     -16.621 -14.083  16.255  1.00 10.00      B   
ATOM   3353  N   PHE   120     -17.872 -13.096  14.657  1.00 10.00      B   
ATOM   3354  HN  PHE   120     -18.299 -13.195  13.780  1.00 10.00      B   
ATOM   3355  CA  PHE   120     -18.010 -11.834  15.374  1.00 10.00      B   
ATOM   3356  CB  PHE   120     -18.719 -10.786  14.513  1.00 10.00      B   
ATOM   3357  CG  PHE   120     -17.890 -10.223  13.393  1.00 10.00      B   
ATOM   3358  CD1 PHE   120     -16.568 -10.605  13.219  1.00 10.00      B   
ATOM   3359  CD2 PHE   120     -18.441  -9.313  12.506  1.00 10.00      B   
ATOM   3360  CE1 PHE   120     -15.815 -10.091  12.183  1.00 10.00      B   
ATOM   3361  CE2 PHE   120     -17.692  -8.794  11.469  1.00 10.00      B   
ATOM   3362  CZ  PHE   120     -16.378  -9.184  11.308  1.00 10.00      B   
ATOM   3363  C   PHE   120     -18.778 -12.040  16.671  1.00 10.00      B   
ATOM   3364  O   PHE   120     -18.328 -11.627  17.739  1.00 10.00      B   
ATOM   3365  N   LEU   121     -19.930 -12.700  16.574  1.00 10.00      B   
ATOM   3366  HN  LEU   121     -20.233 -13.009  15.690  1.00 10.00      B   
ATOM   3367  CA  LEU   121     -20.760 -12.967  17.744  1.00 10.00      B   
ATOM   3368  CB  LEU   121     -22.076 -13.639  17.343  1.00 10.00      B   
ATOM   3369  CG  LEU   121     -23.061 -12.774  16.550  1.00 10.00      B   
ATOM   3370  CD1 LEU   121     -24.344 -13.540  16.270  1.00 10.00      B   
ATOM   3371  CD2 LEU   121     -23.362 -11.482  17.292  1.00 10.00      B   
ATOM   3372  C   LEU   121     -20.011 -13.817  18.764  1.00 10.00      B   
ATOM   3373  O   LEU   121     -20.219 -13.683  19.972  1.00 10.00      B   
ATOM   3374  N   ARG   122     -19.131 -14.684  18.268  1.00 10.00      B   
ATOM   3375  HN  ARG   122     -19.016 -14.744  17.297  1.00 10.00      B   
ATOM   3376  CA  ARG   122     -18.335 -15.541  19.136  1.00 10.00      B   
ATOM   3377  CB  ARG   122     -17.600 -16.616  18.331  1.00 10.00      B   
ATOM   3378  CG  ARG   122     -16.860 -17.625  19.194  1.00 10.00      B   
ATOM   3379  CD  ARG   122     -16.187 -18.701  18.358  1.00 10.00      B   
ATOM   3380  NE  ARG   122     -15.077 -18.175  17.559  1.00 10.00      B   
ATOM   3381  HE  ARG   122     -15.304 -17.597  16.801  1.00 10.00      B   
ATOM   3382  CZ  ARG   122     -13.792 -18.444  17.808  1.00 10.00      B   
ATOM   3383  NH1 ARG   122     -13.461 -19.206  18.844  1.00 10.00      B   
ATOM   3384 HH11 ARG   122     -12.460 -19.415  19.044  1.00 10.00      B   
ATOM   3385 HH12 ARG   122     -14.204 -19.602  19.462  1.00 10.00      B   
ATOM   3386  NH2 ARG   122     -12.842 -17.948  17.021  1.00 10.00      B   
ATOM   3387 HH21 ARG   122     -11.829 -18.154  17.214  1.00 10.00      B   
ATOM   3388 HH22 ARG   122     -13.093 -17.358  16.204  1.00 10.00      B   
ATOM   3389  C   ARG   122     -17.337 -14.697  19.914  1.00 10.00      B   
ATOM   3390  O   ARG   122     -17.161 -14.878  21.117  1.00 10.00      B   
ATOM   3391  N   ALA   123     -16.699 -13.764  19.215  1.00 10.00      B   
ATOM   3392  HN  ALA   123     -16.888 -13.673  18.256  1.00 10.00      B   
ATOM   3393  CA  ALA   123     -15.728 -12.871  19.833  1.00 10.00      B   
ATOM   3394  CB  ALA   123     -15.097 -11.970  18.786  1.00 10.00      B   
ATOM   3395  C   ALA   123     -16.411 -12.033  20.905  1.00 10.00      B   
ATOM   3396  O   ALA   123     -15.842 -11.776  21.965  1.00 10.00      B   
ATOM   3397  N   VAL   124     -17.640 -11.621  20.616  1.00 10.00      B   
ATOM   3398  HN  VAL   124     -18.025 -11.852  19.741  1.00 10.00      B   
ATOM   3399  CA  VAL   124     -18.427 -10.829  21.549  1.00 10.00      B   
ATOM   3400  CB  VAL   124     -19.765 -10.383  20.915  1.00 10.00      B   
ATOM   3401  CG1 VAL   124     -20.663  -9.713  21.944  1.00 10.00      B   
ATOM   3402  CG2 VAL   124     -19.514  -9.450  19.741  1.00 10.00      B   
ATOM   3403  C   VAL   124     -18.701 -11.632  22.818  1.00 10.00      B   
ATOM   3404  O   VAL   124     -18.446 -11.165  23.925  1.00 10.00      B   
ATOM   3405  N   ALA   125     -19.179 -12.860  22.646  1.00 10.00      B   
ATOM   3406  HN  ALA   125     -19.336 -13.187  21.733  1.00 10.00      B   
ATOM   3407  CA  ALA   125     -19.481 -13.734  23.777  1.00 10.00      B   
ATOM   3408  CB  ALA   125     -20.172 -15.002  23.301  1.00 10.00      B   
ATOM   3409  C   ALA   125     -18.219 -14.080  24.565  1.00 10.00      B   
ATOM   3410  O   ALA   125     -18.273 -14.311  25.774  1.00 10.00      B   
ATOM   3411  N   GLN   126     -17.087 -14.104  23.873  1.00 10.00      B   
ATOM   3412  HN  GLN   126     -17.115 -13.911  22.911  1.00 10.00      B   
ATOM   3413  CA  GLN   126     -15.807 -14.418  24.497  1.00 10.00      B   
ATOM   3414  CB  GLN   126     -14.832 -15.008  23.469  1.00 10.00      B   
ATOM   3415  CG  GLN   126     -15.054 -16.487  23.179  1.00 10.00      B   
ATOM   3416  CD  GLN   126     -14.217 -17.006  22.021  1.00 10.00      B   
ATOM   3417  OE1 GLN   126     -14.600 -17.955  21.340  1.00 10.00      B   
ATOM   3418  NE2 GLN   126     -13.070 -16.389  21.788  1.00 10.00      B   
ATOM   3419 HE21 GLN   126     -12.823 -15.639  22.367  1.00 10.00      B   
ATOM   3420 HE22 GLN   126     -12.511 -16.711  21.049  1.00 10.00      B   
ATOM   3421  C   GLN   126     -15.192 -13.195  25.179  1.00 10.00      B   
ATOM   3422  O   GLN   126     -14.179 -13.305  25.872  1.00 10.00      B   
ATOM   3423  N   ARG   127     -15.802 -12.032  24.985  1.00 10.00      B   
ATOM   3424  HN  ARG   127     -16.605 -11.998  24.421  1.00 10.00      B   
ATOM   3425  CA  ARG   127     -15.305 -10.805  25.594  1.00 10.00      B   
ATOM   3426  CB  ARG   127     -14.970  -9.749  24.537  1.00 10.00      B   
ATOM   3427  CG  ARG   127     -13.626  -9.963  23.855  1.00 10.00      B   
ATOM   3428  CD  ARG   127     -13.243  -8.771  22.990  1.00 10.00      B   
ATOM   3429  NE  ARG   127     -11.950  -8.959  22.323  1.00 10.00      B   
ATOM   3430  HE  ARG   127     -11.528  -9.855  22.397  1.00 10.00      B   
ATOM   3431  CZ  ARG   127     -11.311  -8.000  21.645  1.00 10.00      B   
ATOM   3432  NH1 ARG   127     -11.839  -6.783  21.549  1.00 10.00      B   
ATOM   3433 HH11 ARG   127     -11.339  -6.033  21.021  1.00 10.00      B   
ATOM   3434 HH12 ARG   127     -12.751  -6.571  22.005  1.00 10.00      B   
ATOM   3435  NH2 ARG   127     -10.141  -8.251  21.068  1.00 10.00      B   
ATOM   3436 HH21 ARG   127      -9.702  -9.208  21.139  1.00 10.00      B   
ATOM   3437 HH22 ARG   127      -9.647  -7.500  20.540  1.00 10.00      B   
ATOM   3438  C   ARG   127     -16.283 -10.255  26.632  1.00 10.00      B   
ATOM   3439  O   ARG   127     -15.885  -9.901  27.741  1.00 10.00      B   
ATOM   3440  N   CYS   128     -17.558 -10.193  26.277  1.00 10.00      B   
ATOM   3441  HN  CYS   128     -17.824 -10.489  25.375  1.00 10.00      B   
ATOM   3442  CA  CYS   128     -18.582  -9.693  27.185  1.00 10.00      B   
ATOM   3443  C   CYS   128     -19.662 -10.749  27.433  1.00 10.00      B   
ATOM   3444  O   CYS   128     -20.582 -10.920  26.630  1.00 10.00      B   
ATOM   3445  CB  CYS   128     -19.190  -8.392  26.650  1.00 10.00      B   
ATOM   3446  SG  CYS   128     -19.466  -8.371  24.847  1.00 10.00      B   
ATOM   3447  N   PRO   129     -19.559 -11.476  28.561  1.00 10.00      B   
ATOM   3448  CA  PRO   129     -20.507 -12.532  28.924  1.00 10.00      B   
ATOM   3449  CB  PRO   129     -19.656 -13.422  29.823  1.00 10.00      B   
ATOM   3450  CG  PRO   129     -18.757 -12.467  30.533  1.00 10.00      B   
ATOM   3451  CD  PRO   129     -18.497 -11.331  29.576  1.00 10.00      B   
ATOM   3452  C   PRO   129     -21.708 -12.004  29.710  1.00 10.00      B   
ATOM   3453  O   PRO   129     -22.438 -12.773  30.336  1.00 10.00      B   
ATOM   3454  N   SER   130     -21.907 -10.696  29.678  1.00 10.00      B   
ATOM   3455  HN  SER   130     -21.295 -10.132  29.165  1.00 10.00      B   
ATOM   3456  CA  SER   130     -23.016 -10.077  30.384  1.00 10.00      B   
ATOM   3457  CB  SER   130     -22.504  -9.293  31.595  1.00 10.00      B   
ATOM   3458  OG  SER   130     -21.694 -10.109  32.429  1.00 10.00      B   
ATOM   3459  HG  SER   130     -21.266  -9.556  33.094  1.00 10.00      B   
ATOM   3460  C   SER   130     -23.797  -9.156  29.450  1.00 10.00      B   
ATOM   3461  O   SER   130     -23.262  -8.161  28.957  1.00 10.00      B   
ATOM   3462  N   PRO   131     -25.066  -9.487  29.168  1.00 10.00      B   
ATOM   3463  CA  PRO   131     -25.731 -10.684  29.699  1.00 10.00      B   
ATOM   3464  CB  PRO   131     -27.226 -10.412  29.437  1.00 10.00      B   
ATOM   3465  CG  PRO   131     -27.305  -9.006  28.934  1.00 10.00      B   
ATOM   3466  CD  PRO   131     -25.970  -8.707  28.321  1.00 10.00      B   
ATOM   3467  C   PRO   131     -25.295 -11.955  28.964  1.00 10.00      B   
ATOM   3468  O   PRO   131     -24.786 -11.887  27.843  1.00 10.00      B   
ATOM   3469  N   PRO   132     -25.466 -13.128  29.598  1.00 10.00      B   
ATOM   3470  CA  PRO   132     -25.096 -14.420  29.000  1.00 10.00      B   
ATOM   3471  CB  PRO   132     -25.275 -15.422  30.150  1.00 10.00      B   
ATOM   3472  CG  PRO   132     -25.401 -14.593  31.385  1.00 10.00      B   
ATOM   3473  CD  PRO   132     -26.009 -13.293  30.951  1.00 10.00      B   
ATOM   3474  C   PRO   132     -26.010 -14.797  27.836  1.00 10.00      B   
ATOM   3475  O   PRO   132     -27.210 -14.505  27.853  1.00 10.00      B   
ATOM   3476  N   ILE   134     -26.573 -17.643  25.318  1.00 10.00      B   
ATOM   3477  HN  ILE   134     -27.314 -17.146  24.898  1.00 10.00      B   
ATOM   3478  CA  ILE   134     -26.778 -19.032  25.719  1.00 10.00      B   
ATOM   3479  CB  ILE   134     -28.257 -19.311  26.076  1.00 10.00      B   
ATOM   3480  CG1 ILE   134     -28.815 -18.223  27.007  1.00 10.00      B   
ATOM   3481  CG2 ILE   134     -28.411 -20.692  26.701  1.00 10.00      B   
ATOM   3482  CD1 ILE   134     -28.114 -18.127  28.346  1.00 10.00      B   
ATOM   3483  C   ILE   134     -26.341 -19.977  24.601  1.00 10.00      B   
ATOM   3484  O   ILE   134     -25.493 -20.854  24.800  1.00 10.00      B   
ATOM   3485  N   ASN   135     -26.924 -19.794  23.425  1.00 10.00      B   
ATOM   3486  HN  ASN   135     -27.592 -19.083  23.327  1.00 10.00      B   
ATOM   3487  CA  ASN   135     -26.593 -20.617  22.270  1.00 10.00      B   
ATOM   3488  CB  ASN   135     -27.825 -21.371  21.755  1.00 10.00      B   
ATOM   3489  CG  ASN   135     -28.354 -22.396  22.741  1.00 10.00      B   
ATOM   3490  OD1 ASN   135     -27.856 -23.520  22.814  1.00 10.00      B   
ATOM   3491  ND2 ASN   135     -29.376 -22.018  23.496  1.00 10.00      B   
ATOM   3492 HD21 ASN   135     -29.728 -21.107  23.377  1.00 10.00      B   
ATOM   3493 HD22 ASN   135     -29.746 -22.663  24.136  1.00 10.00      B   
ATOM   3494  C   ASN   135     -26.024 -19.754  21.156  1.00 10.00      B   
ATOM   3495  O   ASN   135     -26.392 -18.586  21.014  1.00 10.00      B   
ATOM   3496  N   LEU   136     -25.122 -20.324  20.374  1.00 10.00      B   
ATOM   3497  HN  LEU   136     -24.859 -21.252  20.544  1.00 10.00      B   
ATOM   3498  CA  LEU   136     -24.508 -19.605  19.268  1.00 10.00      B   
ATOM   3499  CB  LEU   136     -23.039 -19.298  19.581  1.00 10.00      B   
ATOM   3500  CG  LEU   136     -22.205 -18.668  18.461  1.00 10.00      B   
ATOM   3501  CD1 LEU   136     -22.850 -17.389  17.952  1.00 10.00      B   
ATOM   3502  CD2 LEU   136     -20.793 -18.392  18.950  1.00 10.00      B   
ATOM   3503  C   LEU   136     -24.637 -20.400  17.974  1.00 10.00      B   
ATOM   3504  O   LEU   136     -24.039 -21.468  17.823  1.00 10.00      B   
ATOM   3505  N   ILE   137     -25.435 -19.880  17.053  1.00 10.00      B   
ATOM   3506  HN  ILE   137     -25.891 -19.027  17.242  1.00 10.00      B   
ATOM   3507  CA  ILE   137     -25.652 -20.527  15.770  1.00 10.00      B   
ATOM   3508  CB  ILE   137     -27.155 -20.607  15.415  1.00 10.00      B   
ATOM   3509  CG1 ILE   137     -27.980 -21.125  16.601  1.00 10.00      B   
ATOM   3510  CG2 ILE   137     -27.373 -21.476  14.181  1.00 10.00      B   
ATOM   3511  CD1 ILE   137     -27.655 -22.544  17.018  1.00 10.00      B   
ATOM   3512  C   ILE   137     -24.925 -19.758  14.673  1.00 10.00      B   
ATOM   3513  O   ILE   137     -25.377 -18.697  14.238  1.00 10.00      B   
ATOM   3514  N   SER   138     -23.791 -20.283  14.247  1.00 10.00      B   
ATOM   3515  HN  SER   138     -23.470 -21.125  14.644  1.00 10.00      B   
ATOM   3516  CA  SER   138     -23.006 -19.649  13.204  1.00 10.00      B   
ATOM   3517  CB  SER   138     -21.513 -19.817  13.501  1.00 10.00      B   
ATOM   3518  OG  SER   138     -20.710 -19.209  12.499  1.00 10.00      B   
ATOM   3519  HG  SER   138     -20.750 -19.736  11.692  1.00 10.00      B   
ATOM   3520  C   SER   138     -23.352 -20.249  11.846  1.00 10.00      B   
ATOM   3521  O   SER   138     -23.057 -21.415  11.579  1.00 10.00      B   
ATOM   3522  N   VAL   139     -23.979 -19.454  10.994  1.00 10.00      B   
ATOM   3523  HN  VAL   139     -24.178 -18.525  11.257  1.00 10.00      B   
ATOM   3524  CA  VAL   139     -24.369 -19.916   9.671  1.00 10.00      B   
ATOM   3525  CB  VAL   139     -25.749 -19.367   9.258  1.00 10.00      B   
ATOM   3526  CG1 VAL   139     -26.314 -20.165   8.091  1.00 10.00      B   
ATOM   3527  CG2 VAL   139     -26.713 -19.376  10.436  1.00 10.00      B   
ATOM   3528  C   VAL   139     -23.332 -19.505   8.633  1.00 10.00      B   
ATOM   3529  O   VAL   139     -23.377 -18.391   8.101  1.00 10.00      B   
ATOM   3530  N   GLY   140     -22.395 -20.405   8.361  1.00 10.00      B   
ATOM   3531  HN  GLY   140     -22.411 -21.268   8.825  1.00 10.00      B   
ATOM   3532  CA  GLY   140     -21.355 -20.131   7.392  1.00 10.00      B   
ATOM   3533  C   GLY   140     -20.407 -19.051   7.863  1.00 10.00      B   
ATOM   3534  O   GLY   140     -20.232 -18.034   7.188  1.00 10.00      B   
ATOM   3535  N   GLY   141     -19.801 -19.272   9.021  1.00 10.00      B   
ATOM   3536  HN  GLY   141     -19.966 -20.112   9.494  1.00 10.00      B   
ATOM   3537  CA  GLY   141     -18.882 -18.302   9.576  1.00 10.00      B   
ATOM   3538  C   GLY   141     -17.447 -18.779   9.531  1.00 10.00      B   
ATOM   3539  O   GLY   141     -17.167 -19.950   9.788  1.00 10.00      B   
ATOM   3540  N   GLN   142     -16.535 -17.871   9.217  1.00 10.00      B   
ATOM   3541  HN  GLN   142     -16.822 -16.947   9.045  1.00 10.00      B   
ATOM   3542  CA  GLN   142     -15.119 -18.201   9.133  1.00 10.00      B   
ATOM   3543  CB  GLN   142     -14.385 -17.211   8.230  1.00 10.00      B   
ATOM   3544  CG  GLN   142     -15.045 -17.019   6.875  1.00 10.00      B   
ATOM   3545  CD  GLN   142     -16.020 -15.857   6.857  1.00 10.00      B   
ATOM   3546  OE1 GLN   142     -15.781 -14.819   7.474  1.00 10.00      B   
ATOM   3547  NE2 GLN   142     -17.139 -16.034   6.178  1.00 10.00      B   
ATOM   3548 HE21 GLN   142     -17.279 -16.902   5.734  1.00 10.00      B   
ATOM   3549 HE22 GLN   142     -17.779 -15.295   6.137  1.00 10.00      B   
ATOM   3550  C   GLN   142     -14.493 -18.233  10.524  1.00 10.00      B   
ATOM   3551  O   GLN   142     -14.005 -17.223  11.026  1.00 10.00      B   
ATOM   3552  N   HIS   143     -14.502 -19.410  11.136  1.00 10.00      B   
ATOM   3553  HN  HIS   143     -14.870 -20.190  10.662  1.00 10.00      B   
ATOM   3554  CA  HIS   143     -13.966 -19.581  12.486  1.00 10.00      B   
ATOM   3555  CB  HIS   143     -14.501 -20.866  13.140  1.00 10.00      B   
ATOM   3556  CG  HIS   143     -15.980 -21.068  13.000  1.00 10.00      B   
ATOM   3557  ND1 HIS   143     -16.919 -20.242  13.582  1.00 10.00      B   
ATOM   3558  HD1 HIS   143     -16.731 -19.469  14.156  1.00 10.00      B   
ATOM   3559  CD2 HIS   143     -16.682 -22.002  12.316  1.00 10.00      B   
ATOM   3560  CE1 HIS   143     -18.129 -20.658  13.255  1.00 10.00      B   
ATOM   3561  NE2 HIS   143     -18.012 -21.721  12.488  1.00 10.00      B   
ATOM   3562  HE2 HIS   143     -18.762 -22.223  12.090  1.00 10.00      B   
ATOM   3563  C   HIS   143     -12.440 -19.584  12.493  1.00 10.00      B   
ATOM   3564  O   HIS   143     -11.817 -19.305  13.518  1.00 10.00      B   
ATOM   3565  N   GLN   144     -11.847 -19.894  11.349  1.00 10.00      B   
ATOM   3566  HN  GLN   144     -12.397 -20.092  10.558  1.00 10.00      B   
ATOM   3567  CA  GLN   144     -10.398 -19.944  11.233  1.00 10.00      B   
ATOM   3568  CB  GLN   144      -9.963 -21.308  10.698  1.00 10.00      B   
ATOM   3569  CG  GLN   144      -9.618 -22.313  11.783  1.00 10.00      B   
ATOM   3570  CD  GLN   144      -8.197 -22.155  12.285  1.00 10.00      B   
ATOM   3571  OE1 GLN   144      -7.631 -21.062  12.252  1.00 10.00      B   
ATOM   3572  NE2 GLN   144      -7.610 -23.245  12.748  1.00 10.00      B   
ATOM   3573 HE21 GLN   144      -8.118 -24.084  12.743  1.00 10.00      B   
ATOM   3574 HE22 GLN   144      -6.688 -23.170  13.074  1.00 10.00      B   
ATOM   3575  C   GLN   144      -9.873 -18.822  10.342  1.00 10.00      B   
ATOM   3576  O   GLN   144      -8.679 -18.764  10.030  1.00 10.00      B   
ATOM   3577  N   GLY   145     -10.769 -17.927   9.947  1.00 10.00      B   
ATOM   3578  HN  GLY   145     -11.698 -18.020  10.238  1.00 10.00      B   
ATOM   3579  CA  GLY   145     -10.390 -16.820   9.097  1.00 10.00      B   
ATOM   3580  C   GLY   145     -10.516 -17.162   7.628  1.00 10.00      B   
ATOM   3581  O   GLY   145     -11.008 -18.237   7.276  1.00 10.00      B   
ATOM   3582  N   VAL   146     -10.082 -16.249   6.770  1.00 10.00      B   
ATOM   3583  HN  VAL   146      -9.702 -15.410   7.114  1.00 10.00      B   
ATOM   3584  CA  VAL   146     -10.149 -16.458   5.328  1.00 10.00      B   
ATOM   3585  CB  VAL   146     -11.174 -15.514   4.653  1.00 10.00      B   
ATOM   3586  CG1 VAL   146     -11.704 -16.121   3.363  1.00 10.00      B   
ATOM   3587  CG2 VAL   146     -12.316 -15.160   5.592  1.00 10.00      B   
ATOM   3588  C   VAL   146      -8.783 -16.216   4.694  1.00 10.00      B   
ATOM   3589  O   VAL   146      -7.991 -15.407   5.191  1.00 10.00      B   
ATOM   3590  N   PHE   147      -8.503 -16.931   3.611  1.00 10.00      B   
ATOM   3591  HN  PHE   147      -9.159 -17.585   3.285  1.00 10.00      B   
ATOM   3592  CA  PHE   147      -7.239 -16.778   2.902  1.00 10.00      B   
ATOM   3593  CB  PHE   147      -6.362 -18.023   3.063  1.00 10.00      B   
ATOM   3594  CG  PHE   147      -4.971 -17.853   2.520  1.00 10.00      B   
ATOM   3595  CD1 PHE   147      -4.145 -16.851   3.000  1.00 10.00      B   
ATOM   3596  CD2 PHE   147      -4.492 -18.688   1.526  1.00 10.00      B   
ATOM   3597  CE1 PHE   147      -2.869 -16.685   2.499  1.00 10.00      B   
ATOM   3598  CE2 PHE   147      -3.216 -18.529   1.022  1.00 10.00      B   
ATOM   3599  CZ  PHE   147      -2.404 -17.525   1.508  1.00 10.00      B   
ATOM   3600  C   PHE   147      -7.474 -16.477   1.424  1.00 10.00      B   
ATOM   3601  O   PHE   147      -6.631 -15.868   0.764  1.00 10.00      B   
ATOM   3602  N   GLY   148      -8.615 -16.909   0.904  1.00 10.00      B   
ATOM   3603  HN  GLY   148      -9.248 -17.402   1.465  1.00 10.00      B   
ATOM   3604  CA  GLY   148      -8.928 -16.666  -0.488  1.00 10.00      B   
ATOM   3605  C   GLY   148     -10.206 -15.873  -0.652  1.00 10.00      B   
ATOM   3606  O   GLY   148     -11.189 -16.113   0.054  1.00 10.00      B   
ATOM   3607  N   LEU   149     -10.195 -14.923  -1.577  1.00 10.00      B   
ATOM   3608  HN  LEU   149      -9.379 -14.778  -2.105  1.00 10.00      B   
ATOM   3609  CA  LEU   149     -11.363 -14.090  -1.839  1.00 10.00      B   
ATOM   3610  CB  LEU   149     -11.071 -12.635  -1.463  1.00 10.00      B   
ATOM   3611  CG  LEU   149     -12.283 -11.718  -1.300  1.00 10.00      B   
ATOM   3612  CD1 LEU   149     -13.043 -12.052  -0.026  1.00 10.00      B   
ATOM   3613  CD2 LEU   149     -11.855 -10.260  -1.303  1.00 10.00      B   
ATOM   3614  C   LEU   149     -11.768 -14.190  -3.311  1.00 10.00      B   
ATOM   3615  O   LEU   149     -11.486 -13.290  -4.106  1.00 10.00      B   
ATOM   3616  N   PRO   150     -12.433 -15.294  -3.695  1.00 10.00      B   
ATOM   3617  CA  PRO   150     -12.864 -15.524  -5.077  1.00 10.00      B   
ATOM   3618  CB  PRO   150     -13.351 -16.984  -5.074  1.00 10.00      B   
ATOM   3619  CG  PRO   150     -12.877 -17.557  -3.781  1.00 10.00      B   
ATOM   3620  CD  PRO   150     -12.814 -16.410  -2.819  1.00 10.00      B   
ATOM   3621  C   PRO   150     -14.003 -14.597  -5.491  1.00 10.00      B   
ATOM   3622  O   PRO   150     -13.872 -13.809  -6.430  1.00 10.00      B   
ATOM   3623  N   ARG   151     -15.115 -14.686  -4.778  1.00 10.00      B   
ATOM   3624  HN  ARG   151     -15.149 -15.305  -4.020  1.00 10.00      B   
ATOM   3625  CA  ARG   151     -16.280 -13.872  -5.079  1.00 10.00      B   
ATOM   3626  CB  ARG   151     -17.291 -14.663  -5.922  1.00 10.00      B   
ATOM   3627  CG  ARG   151     -17.557 -16.079  -5.430  1.00 10.00      B   
ATOM   3628  CD  ARG   151     -18.622 -16.775  -6.268  1.00 10.00      B   
ATOM   3629  NE  ARG   151     -19.943 -16.171  -6.088  1.00 10.00      B   
ATOM   3630  HE  ARG   151     -20.107 -15.304  -6.531  1.00 10.00      B   
ATOM   3631  CZ  ARG   151     -20.924 -16.726  -5.374  1.00 10.00      B   
ATOM   3632  NH1 ARG   151     -20.735 -17.898  -4.776  1.00 10.00      B   
ATOM   3633 HH11 ARG   151     -21.505 -18.339  -4.206  1.00 10.00      B   
ATOM   3634 HH12 ARG   151     -19.821 -18.394  -4.868  1.00 10.00      B   
ATOM   3635  NH2 ARG   151     -22.089 -16.106  -5.248  1.00 10.00      B   
ATOM   3636 HH21 ARG   151     -22.851 -16.537  -4.686  1.00 10.00      B   
ATOM   3637 HH22 ARG   151     -22.248 -15.182  -5.709  1.00 10.00      B   
ATOM   3638  C   ARG   151     -16.935 -13.353  -3.806  1.00 10.00      B   
ATOM   3639  O   ARG   151     -16.763 -13.926  -2.728  1.00 10.00      B   
ATOM   3640  N   CYS   152     -17.668 -12.261  -3.939  1.00 10.00      B   
ATOM   3641  HN  CYS   152     -17.748 -11.844  -4.824  1.00 10.00      B   
ATOM   3642  CA  CYS   152     -18.367 -11.658  -2.818  1.00 10.00      B   
ATOM   3643  C   CYS   152     -19.872 -11.873  -2.970  1.00 10.00      B   
ATOM   3644  O   CYS   152     -20.415 -11.733  -4.068  1.00 10.00      B   
ATOM   3645  CB  CYS   152     -18.024 -10.167  -2.711  1.00 10.00      B   
ATOM   3646  SG  CYS   152     -16.465  -9.825  -1.818  1.00 10.00      B   
ATOM   3647  N   PRO   153     -20.560 -12.245  -1.876  1.00 10.00      B   
ATOM   3648  CA  PRO   153     -22.007 -12.497  -1.892  1.00 10.00      B   
ATOM   3649  CB  PRO   153     -22.313 -12.965  -0.464  1.00 10.00      B   
ATOM   3650  CG  PRO   153     -21.190 -12.437   0.360  1.00 10.00      B   
ATOM   3651  CD  PRO   153     -19.984 -12.441  -0.534  1.00 10.00      B   
ATOM   3652  C   PRO   153     -22.819 -11.248  -2.227  1.00 10.00      B   
ATOM   3653  O   PRO   153     -22.391 -10.120  -1.961  1.00 10.00      B   
ATOM   3654  N   GLY   154     -23.992 -11.458  -2.808  1.00 10.00      B   
ATOM   3655  HN  GLY   154     -24.278 -12.380  -2.992  1.00 10.00      B   
ATOM   3656  CA  GLY   154     -24.851 -10.351  -3.177  1.00 10.00      B   
ATOM   3657  C   GLY   154     -24.428  -9.713  -4.483  1.00 10.00      B   
ATOM   3658  O   GLY   154     -23.683 -10.314  -5.267  1.00 10.00      B   
ATOM   3659  N   GLU   155     -24.893  -8.494  -4.721  1.00 10.00      B   
ATOM   3660  HN  GLU   155     -25.480  -8.066  -4.059  1.00 10.00      B   
ATOM   3661  CA  GLU   155     -24.551  -7.777  -5.941  1.00 10.00      B   
ATOM   3662  CB  GLU   155     -25.649  -6.786  -6.333  1.00 10.00      B   
ATOM   3663  CG  GLU   155     -27.048  -7.386  -6.370  1.00 10.00      B   
ATOM   3664  CD  GLU   155     -27.102  -8.743  -7.048  1.00 10.00      B   
ATOM   3665  OE1 GLU   155     -27.298  -9.759  -6.345  1.00 10.00      B   
ATOM   3666  OE2 GLU   155     -26.954  -8.806  -8.285  1.00 10.00      B   
ATOM   3667  C   GLU   155     -23.210  -7.073  -5.778  1.00 10.00      B   
ATOM   3668  O   GLU   155     -22.539  -6.750  -6.761  1.00 10.00      B   
ATOM   3669  N   SER   156     -22.828  -6.849  -4.524  1.00 10.00      B   
ATOM   3670  HN  SER   156     -23.415  -7.130  -3.791  1.00 10.00      B   
ATOM   3671  CA  SER   156     -21.560  -6.215  -4.200  1.00 10.00      B   
ATOM   3672  CB  SER   156     -21.366  -6.186  -2.684  1.00 10.00      B   
ATOM   3673  OG  SER   156     -22.125  -5.146  -2.095  1.00 10.00      B   
ATOM   3674  HG  SER   156     -21.634  -4.307  -2.199  1.00 10.00      B   
ATOM   3675  C   SER   156     -20.418  -6.982  -4.853  1.00 10.00      B   
ATOM   3676  O   SER   156     -20.305  -8.200  -4.699  1.00 10.00      B   
ATOM   3677  N   SER   157     -19.576  -6.273  -5.581  1.00 10.00      B   
ATOM   3678  HN  SER   157     -19.687  -5.297  -5.627  1.00 10.00      B   
ATOM   3679  CA  SER   157     -18.469  -6.904  -6.276  1.00 10.00      B   
ATOM   3680  CB  SER   157     -18.983  -7.617  -7.528  1.00 10.00      B   
ATOM   3681  OG  SER   157     -20.071  -6.907  -8.102  1.00 10.00      B   
ATOM   3682  HG  SER   157     -20.824  -6.929  -7.492  1.00 10.00      B   
ATOM   3683  C   SER   157     -17.379  -5.904  -6.645  1.00 10.00      B   
ATOM   3684  O   SER   157     -16.220  -6.278  -6.811  1.00 10.00      B   
ATOM   3685  N   HIS   158     -17.738  -4.632  -6.755  1.00 10.00      B   
ATOM   3686  HN  HIS   158     -18.665  -4.369  -6.569  1.00 10.00      B   
ATOM   3687  CA  HIS   158     -16.763  -3.612  -7.113  1.00 10.00      B   
ATOM   3688  CB  HIS   158     -17.430  -2.355  -7.661  1.00 10.00      B   
ATOM   3689  CG  HIS   158     -17.868  -2.500  -9.086  1.00 10.00      B   
ATOM   3690  ND1 HIS   158     -17.033  -2.258 -10.161  1.00 10.00      B   
ATOM   3691  HD1 HIS   158     -16.099  -1.954 -10.109  1.00 10.00      B   
ATOM   3692  CD2 HIS   158     -19.052  -2.900  -9.613  1.00 10.00      B   
ATOM   3693  CE1 HIS   158     -17.688  -2.504 -11.282  1.00 10.00      B   
ATOM   3694  NE2 HIS   158     -18.910  -2.893 -10.976  1.00 10.00      B   
ATOM   3695  HE2 HIS   158     -19.611  -3.128 -11.625  1.00 10.00      B   
ATOM   3696  C   HIS   158     -15.850  -3.310  -5.938  1.00 10.00      B   
ATOM   3697  O   HIS   158     -14.645  -3.115  -6.107  1.00 10.00      B   
ATOM   3698  N   ILE   159     -16.422  -3.295  -4.743  1.00 10.00      B   
ATOM   3699  HN  ILE   159     -17.401  -3.424  -4.667  1.00 10.00      B   
ATOM   3700  CA  ILE   159     -15.636  -3.062  -3.539  1.00 10.00      B   
ATOM   3701  CB  ILE   159     -16.537  -2.757  -2.317  1.00 10.00      B   
ATOM   3702  CG1 ILE   159     -15.712  -2.176  -1.165  1.00 10.00      B   
ATOM   3703  CG2 ILE   159     -17.294  -4.001  -1.859  1.00 10.00      B   
ATOM   3704  CD1 ILE   159     -16.552  -1.603  -0.042  1.00 10.00      B   
ATOM   3705  C   ILE   159     -14.772  -4.296  -3.263  1.00 10.00      B   
ATOM   3706  O   ILE   159     -13.703  -4.214  -2.659  1.00 10.00      B   
ATOM   3707  N   CYS   160     -15.243  -5.434  -3.762  1.00 10.00      B   
ATOM   3708  HN  CYS   160     -16.085  -5.415  -4.261  1.00 10.00      B   
ATOM   3709  CA  CYS   160     -14.557  -6.706  -3.597  1.00 10.00      B   
ATOM   3710  C   CYS   160     -13.330  -6.769  -4.505  1.00 10.00      B   
ATOM   3711  O   CYS   160     -12.341  -7.429  -4.187  1.00 10.00      B   
ATOM   3712  CB  CYS   160     -15.528  -7.845  -3.939  1.00 10.00      B   
ATOM   3713  SG  CYS   160     -15.087  -9.486  -3.276  1.00 10.00      B   
ATOM   3714  N   ASP   161     -13.397  -6.052  -5.626  1.00 10.00      B   
ATOM   3715  HN  ASP   161     -14.206  -5.527  -5.806  1.00 10.00      B   
ATOM   3716  CA  ASP   161     -12.304  -6.022  -6.598  1.00 10.00      B   
ATOM   3717  CB  ASP   161     -12.730  -5.243  -7.850  1.00 10.00      B   
ATOM   3718  CG  ASP   161     -12.139  -5.797  -9.136  1.00 10.00      B   
ATOM   3719  OD1 ASP   161     -12.767  -6.692  -9.750  1.00 10.00      B   
ATOM   3720  OD2 ASP   161     -11.052  -5.341  -9.547  1.00 10.00      B   
ATOM   3721  C   ASP   161     -11.047  -5.401  -5.991  1.00 10.00      B   
ATOM   3722  O   ASP   161      -9.933  -5.872  -6.217  1.00 10.00      B   
ATOM   3723  N   PHE   162     -11.235  -4.344  -5.206  1.00 10.00      B   
ATOM   3724  HN  PHE   162     -12.148  -4.015  -5.063  1.00 10.00      B   
ATOM   3725  CA  PHE   162     -10.121  -3.659  -4.556  1.00 10.00      B   
ATOM   3726  CB  PHE   162     -10.608  -2.354  -3.902  1.00 10.00      B   
ATOM   3727  CG  PHE   162      -9.563  -1.570  -3.139  1.00 10.00      B   
ATOM   3728  CD1 PHE   162      -8.621  -0.794  -3.802  1.00 10.00      B   
ATOM   3729  CD2 PHE   162      -9.541  -1.589  -1.752  1.00 10.00      B   
ATOM   3730  CE1 PHE   162      -7.680  -0.057  -3.095  1.00 10.00      B   
ATOM   3731  CE2 PHE   162      -8.604  -0.860  -1.040  1.00 10.00      B   
ATOM   3732  CZ  PHE   162      -7.669  -0.088  -1.708  1.00 10.00      B   
ATOM   3733  C   PHE   162      -9.459  -4.563  -3.522  1.00 10.00      B   
ATOM   3734  O   PHE   162      -8.269  -4.861  -3.619  1.00 10.00      B   
ATOM   3735  N   ILE   163     -10.255  -5.034  -2.572  1.00 10.00      B   
ATOM   3736  HN  ILE   163     -11.208  -4.811  -2.606  1.00 10.00      B   
ATOM   3737  CA  ILE   163      -9.773  -5.882  -1.482  1.00 10.00      B   
ATOM   3738  CB  ILE   163     -10.930  -6.258  -0.530  1.00 10.00      B   
ATOM   3739  CG1 ILE   163     -11.700  -5.009  -0.086  1.00 10.00      B   
ATOM   3740  CG2 ILE   163     -10.423  -7.036   0.675  1.00 10.00      B   
ATOM   3741  CD1 ILE   163     -10.866  -4.006   0.681  1.00 10.00      B   
ATOM   3742  C   ILE   163      -9.083  -7.165  -1.967  1.00 10.00      B   
ATOM   3743  O   ILE   163      -8.057  -7.567  -1.409  1.00 10.00      B   
ATOM   3744  N   ARG   164      -9.638  -7.777  -3.014  1.00 10.00      B   
ATOM   3745  HN  ARG   164     -10.431  -7.371  -3.427  1.00 10.00      B   
ATOM   3746  CA  ARG   164      -9.123  -9.036  -3.571  1.00 10.00      B   
ATOM   3747  CB  ARG   164      -9.778  -9.362  -4.913  1.00 10.00      B   
ATOM   3748  CG  ARG   164      -9.516 -10.780  -5.401  1.00 10.00      B   
ATOM   3749  CD  ARG   164     -10.387 -11.121  -6.600  1.00 10.00      B   
ATOM   3750  NE  ARG   164     -10.185 -10.182  -7.702  1.00 10.00      B   
ATOM   3751  HE  ARG   164      -9.263 -10.054  -8.021  1.00 10.00      B   
ATOM   3752  CZ  ARG   164     -11.164  -9.506  -8.299  1.00 10.00      B   
ATOM   3753  NH1 ARG   164     -12.426  -9.661  -7.914  1.00 10.00      B   
ATOM   3754 HH11 ARG   164     -12.662 -10.316  -7.138  1.00 10.00      B   
ATOM   3755 HH12 ARG   164     -13.188  -9.130  -8.389  1.00 10.00      B   
ATOM   3756  NH2 ARG   164     -10.877  -8.664  -9.277  1.00 10.00      B   
ATOM   3757 HH21 ARG   164     -11.642  -8.125  -9.747  1.00 10.00      B   
ATOM   3758 HH22 ARG   164      -9.888  -8.529  -9.582  1.00 10.00      B   
ATOM   3759  C   ARG   164      -7.596  -9.121  -3.665  1.00 10.00      B   
ATOM   3760  O   ARG   164      -6.964  -9.849  -2.896  1.00 10.00      B   
ATOM   3761  N   LYS   165      -6.995  -8.383  -4.592  1.00 10.00      B   
ATOM   3762  HN  LYS   165      -7.529  -7.802  -5.172  1.00 10.00      B   
ATOM   3763  CA  LYS   165      -5.547  -8.436  -4.750  1.00 10.00      B   
ATOM   3764  CB  LYS   165      -5.098  -8.183  -6.198  1.00 10.00      B   
ATOM   3765  CG  LYS   165      -5.208  -6.734  -6.649  1.00 10.00      B   
ATOM   3766  CD  LYS   165      -4.877  -6.569  -8.128  1.00 10.00      B   
ATOM   3767  CE  LYS   165      -3.441  -6.971  -8.444  1.00 10.00      B   
ATOM   3768  NZ  LYS   165      -3.312  -8.429  -8.723  1.00 10.00      B   
ATOM   3769  HZ1 LYS   165      -3.493  -8.977  -7.858  1.00 10.00      B   
ATOM   3770  HZ2 LYS   165      -2.356  -8.649  -9.063  1.00 10.00      B   
ATOM   3771  HZ3 LYS   165      -4.001  -8.723  -9.455  1.00 10.00      B   
ATOM   3772  C   LYS   165      -4.814  -7.545  -3.744  1.00 10.00      B   
ATOM   3773  O   LYS   165      -3.607  -7.678  -3.565  1.00 10.00      B   
ATOM   3774  N   THR   166      -5.542  -6.646  -3.081  1.00 10.00      B   
ATOM   3775  HN  THR   166      -6.502  -6.569  -3.265  1.00 10.00      B   
ATOM   3776  CA  THR   166      -4.930  -5.770  -2.080  1.00 10.00      B   
ATOM   3777  CB  THR   166      -5.875  -4.617  -1.656  1.00 10.00      B   
ATOM   3778  OG1 THR   166      -5.941  -3.651  -2.718  1.00 10.00      B   
ATOM   3779  HG1 THR   166      -5.363  -2.909  -2.508  1.00 10.00      B   
ATOM   3780  CG2 THR   166      -5.405  -3.928  -0.376  1.00 10.00      B   
ATOM   3781  C   THR   166      -4.478  -6.593  -0.870  1.00 10.00      B   
ATOM   3782  O   THR   166      -3.373  -6.416  -0.358  1.00 10.00      B   
ATOM   3783  N   LEU   167      -5.325  -7.521  -0.440  1.00 10.00      B   
ATOM   3784  HN  LEU   167      -6.197  -7.624  -0.886  1.00 10.00      B   
ATOM   3785  CA  LEU   167      -4.992  -8.383   0.688  1.00 10.00      B   
ATOM   3786  CB  LEU   167      -6.231  -9.113   1.210  1.00 10.00      B   
ATOM   3787  CG  LEU   167      -7.219  -8.282   2.034  1.00 10.00      B   
ATOM   3788  CD1 LEU   167      -8.297  -9.178   2.621  1.00 10.00      B   
ATOM   3789  CD2 LEU   167      -6.502  -7.515   3.136  1.00 10.00      B   
ATOM   3790  C   LEU   167      -3.924  -9.391   0.275  1.00 10.00      B   
ATOM   3791  O   LEU   167      -3.143  -9.868   1.097  1.00 10.00      B   
ATOM   3792  N   ASN   168      -3.882  -9.691  -1.016  1.00 10.00      B   
ATOM   3793  HN  ASN   168      -4.524  -9.268  -1.624  1.00 10.00      B   
ATOM   3794  CA  ASN   168      -2.909 -10.631  -1.556  1.00 10.00      B   
ATOM   3795  CB  ASN   168      -3.467 -11.310  -2.810  1.00 10.00      B   
ATOM   3796  CG  ASN   168      -3.536 -12.820  -2.679  1.00 10.00      B   
ATOM   3797  OD1 ASN   168      -2.511 -13.494  -2.586  1.00 10.00      B   
ATOM   3798  ND2 ASN   168      -4.744 -13.363  -2.690  1.00 10.00      B   
ATOM   3799 HD21 ASN   168      -5.520 -12.771  -2.781  1.00 10.00      B   
ATOM   3800 HD22 ASN   168      -4.814 -14.339  -2.608  1.00 10.00      B   
ATOM   3801  C   ASN   168      -1.599  -9.918  -1.884  1.00 10.00      B   
ATOM   3802  O   ASN   168      -0.747 -10.448  -2.599  1.00 10.00      B   
ATOM   3803  N   ALA   169      -1.454  -8.706  -1.363  1.00 10.00      B   
ATOM   3804  HN  ALA   169      -2.178  -8.337  -0.818  1.00 10.00      B   
ATOM   3805  CA  ALA   169      -0.258  -7.908  -1.582  1.00 10.00      B   
ATOM   3806  CB  ALA   169      -0.493  -6.893  -2.687  1.00 10.00      B   
ATOM   3807  C   ALA   169       0.170  -7.207  -0.297  1.00 10.00      B   
ATOM   3808  O   ALA   169       1.362  -7.071  -0.018  1.00 10.00      B   
ATOM   3809  N   GLY   170      -0.806  -6.754   0.480  1.00 10.00      B   
ATOM   3810  HN  GLY   170      -1.740  -6.857   0.194  1.00 10.00      B   
ATOM   3811  CA  GLY   170      -0.508  -6.078   1.724  1.00 10.00      B   
ATOM   3812  C   GLY   170      -1.604  -6.243   2.759  1.00 10.00      B   
ATOM   3813  O   GLY   170      -2.273  -5.276   3.121  1.00 10.00      B   
ATOM   3814  N   ALA   171      -1.790  -7.468   3.235  1.00 10.00      B   
ATOM   3815  HN  ALA   171      -1.229  -8.200   2.902  1.00 10.00      B   
ATOM   3816  CA  ALA   171      -2.806  -7.756   4.242  1.00 10.00      B   
ATOM   3817  CB  ALA   171      -3.289  -9.192   4.114  1.00 10.00      B   
ATOM   3818  C   ALA   171      -2.243  -7.519   5.636  1.00 10.00      B   
ATOM   3819  O   ALA   171      -2.985  -7.340   6.603  1.00 10.00      B   
ATOM   3820  N   TYR   172      -0.922  -7.526   5.730  1.00 10.00      B   
ATOM   3821  HN  TYR   172      -0.388  -7.688   4.923  1.00 10.00      B   
ATOM   3822  CA  TYR   172      -0.244  -7.309   7.000  1.00 10.00      B   
ATOM   3823  CB  TYR   172       1.016  -8.171   7.102  1.00 10.00      B   
ATOM   3824  CG  TYR   172       0.721  -9.638   7.313  1.00 10.00      B   
ATOM   3825  CD1 TYR   172      -0.059 -10.056   8.382  1.00 10.00      B   
ATOM   3826  CD2 TYR   172       1.218 -10.603   6.445  1.00 10.00      B   
ATOM   3827  CE1 TYR   172      -0.339 -11.391   8.582  1.00 10.00      B   
ATOM   3828  CE2 TYR   172       0.943 -11.944   6.639  1.00 10.00      B   
ATOM   3829  CZ  TYR   172       0.164 -12.331   7.709  1.00 10.00      B   
ATOM   3830  OH  TYR   172      -0.113 -13.659   7.909  1.00 10.00      B   
ATOM   3831  HH  TYR   172       0.691 -14.176   7.800  1.00 10.00      B   
ATOM   3832  C   TYR   172       0.088  -5.836   7.202  1.00 10.00      B   
ATOM   3833  O   TYR   172       0.711  -5.459   8.198  1.00 10.00      B   
ATOM   3834  N   SER   173      -0.325  -5.011   6.245  1.00 10.00      B   
ATOM   3835  HN  SER   173      -0.795  -5.379   5.468  1.00 10.00      B   
ATOM   3836  CA  SER   173      -0.097  -3.580   6.317  1.00 10.00      B   
ATOM   3837  CB  SER   173      -0.453  -2.917   4.987  1.00 10.00      B   
ATOM   3838  OG  SER   173       0.259  -3.521   3.919  1.00 10.00      B   
ATOM   3839  HG  SER   173       0.317  -2.901   3.182  1.00 10.00      B   
ATOM   3840  C   SER   173      -0.915  -2.981   7.455  1.00 10.00      B   
ATOM   3841  O   SER   173      -2.146  -3.021   7.442  1.00 10.00      B   
ATOM   3842  N   LYS   174      -0.213  -2.433   8.434  1.00 10.00      B   
ATOM   3843  HN  LYS   174       0.765  -2.435   8.369  1.00 10.00      B   
ATOM   3844  CA  LYS   174      -0.832  -1.844   9.613  1.00 10.00      B   
ATOM   3845  CB  LYS   174       0.239  -1.291  10.555  1.00 10.00      B   
ATOM   3846  CG  LYS   174      -0.281  -0.832  11.913  1.00 10.00      B   
ATOM   3847  CD  LYS   174      -0.927  -1.972  12.693  1.00 10.00      B   
ATOM   3848  CE  LYS   174      -1.081  -1.610  14.162  1.00 10.00      B   
ATOM   3849  NZ  LYS   174      -2.018  -2.517  14.875  1.00 10.00      B   
ATOM   3850  HZ1 LYS   174      -1.693  -3.500  14.796  1.00 10.00      B   
ATOM   3851  HZ2 LYS   174      -2.970  -2.442  14.466  1.00 10.00      B   
ATOM   3852  HZ3 LYS   174      -2.066  -2.258  15.884  1.00 10.00      B   
ATOM   3853  C   LYS   174      -1.894  -0.787   9.288  1.00 10.00      B   
ATOM   3854  O   LYS   174      -2.955  -0.773   9.909  1.00 10.00      B   
ATOM   3855  N   VAL   175      -1.631   0.080   8.309  1.00 10.00      B   
ATOM   3856  HN  VAL   175      -0.783   0.021   7.828  1.00 10.00      B   
ATOM   3857  CA  VAL   175      -2.597   1.123   7.948  1.00 10.00      B   
ATOM   3858  CB  VAL   175      -2.013   2.210   7.006  1.00 10.00      B   
ATOM   3859  CG1 VAL   175      -0.686   2.735   7.533  1.00 10.00      B   
ATOM   3860  CG2 VAL   175      -1.879   1.712   5.572  1.00 10.00      B   
ATOM   3861  C   VAL   175      -3.868   0.526   7.342  1.00 10.00      B   
ATOM   3862  O   VAL   175      -4.928   1.157   7.354  1.00 10.00      B   
ATOM   3863  N   VAL   176      -3.751  -0.699   6.842  1.00 10.00      B   
ATOM   3864  HN  VAL   176      -2.885  -1.151   6.899  1.00 10.00      B   
ATOM   3865  CA  VAL   176      -4.869  -1.401   6.229  1.00 10.00      B   
ATOM   3866  CB  VAL   176      -4.378  -2.411   5.165  1.00 10.00      B   
ATOM   3867  CG1 VAL   176      -5.520  -3.274   4.651  1.00 10.00      B   
ATOM   3868  CG2 VAL   176      -3.707  -1.680   4.013  1.00 10.00      B   
ATOM   3869  C   VAL   176      -5.690  -2.126   7.293  1.00 10.00      B   
ATOM   3870  O   VAL   176      -6.896  -1.914   7.406  1.00 10.00      B   
ATOM   3871  N   GLN   177      -5.018  -2.957   8.087  1.00 10.00      B   
ATOM   3872  HN  GLN   177      -4.051  -3.067   7.949  1.00 10.00      B   
ATOM   3873  CA  GLN   177      -5.671  -3.721   9.151  1.00 10.00      B   
ATOM   3874  CB  GLN   177      -4.640  -4.573   9.895  1.00 10.00      B   
ATOM   3875  CG  GLN   177      -4.531  -6.004   9.397  1.00 10.00      B   
ATOM   3876  CD  GLN   177      -3.670  -6.866  10.297  1.00 10.00      B   
ATOM   3877  OE1 GLN   177      -3.586  -6.638  11.504  1.00 10.00      B   
ATOM   3878  NE2 GLN   177      -3.020  -7.860   9.719  1.00 10.00      B   
ATOM   3879 HE21 GLN   177      -3.130  -7.983   8.749  1.00 10.00      B   
ATOM   3880 HE22 GLN   177      -2.462  -8.435  10.277  1.00 10.00      B   
ATOM   3881  C   GLN   177      -6.374  -2.805  10.147  1.00 10.00      B   
ATOM   3882  O   GLN   177      -7.380  -3.177  10.747  1.00 10.00      B   
ATOM   3883  N   GLU   178      -5.837  -1.603  10.298  1.00 10.00      B   
ATOM   3884  HN  GLU   178      -5.042  -1.374   9.774  1.00 10.00      B   
ATOM   3885  CA  GLU   178      -6.375  -0.616  11.220  1.00 10.00      B   
ATOM   3886  CB  GLU   178      -5.487   0.632  11.199  1.00 10.00      B   
ATOM   3887  CG  GLU   178      -5.455   1.407  12.504  1.00 10.00      B   
ATOM   3888  CD  GLU   178      -4.914   0.593  13.660  1.00 10.00      B   
ATOM   3889  OE1 GLU   178      -3.678   0.437  13.754  1.00 10.00      B   
ATOM   3890  OE2 GLU   178      -5.718   0.124  14.493  1.00 10.00      B   
ATOM   3891  C   GLU   178      -7.819  -0.226  10.892  1.00 10.00      B   
ATOM   3892  O   GLU   178      -8.550   0.243  11.768  1.00 10.00      B   
ATOM   3893  N   ARG   179      -8.237  -0.421   9.641  1.00 10.00      B   
ATOM   3894  HN  ARG   179      -7.633  -0.835   8.986  1.00 10.00      B   
ATOM   3895  CA  ARG   179      -9.590  -0.049   9.235  1.00 10.00      B   
ATOM   3896  CB  ARG   179      -9.588   1.368   8.663  1.00 10.00      B   
ATOM   3897  CG  ARG   179      -9.399   2.461   9.696  1.00 10.00      B   
ATOM   3898  CD  ARG   179      -8.652   3.640   9.107  1.00 10.00      B   
ATOM   3899  NE  ARG   179      -7.229   3.363   8.921  1.00 10.00      B   
ATOM   3900  HE  ARG   179      -6.987   2.516   8.485  1.00 10.00      B   
ATOM   3901  CZ  ARG   179      -6.262   4.189   9.314  1.00 10.00      B   
ATOM   3902  NH1 ARG   179      -6.571   5.338   9.904  1.00 10.00      B   
ATOM   3903 HH11 ARG   179      -7.578   5.595  10.060  1.00 10.00      B   
ATOM   3904 HH12 ARG   179      -5.819   5.989  10.220  1.00 10.00      B   
ATOM   3905  NH2 ARG   179      -4.989   3.869   9.102  1.00 10.00      B   
ATOM   3906 HH21 ARG   179      -4.747   2.971   8.630  1.00 10.00      B   
ATOM   3907 HH22 ARG   179      -4.226   4.514   9.407  1.00 10.00      B   
ATOM   3908  C   ARG   179     -10.188  -1.006   8.208  1.00 10.00      B   
ATOM   3909  O   ARG   179     -10.963  -0.581   7.351  1.00 10.00      B   
ATOM   3910  N   LEU   180      -9.850  -2.286   8.295  1.00 10.00      B   
ATOM   3911  HN  LEU   180      -9.242  -2.580   9.006  1.00 10.00      B   
ATOM   3912  CA  LEU   180     -10.382  -3.266   7.353  1.00 10.00      B   
ATOM   3913  CB  LEU   180      -9.400  -3.537   6.209  1.00 10.00      B   
ATOM   3914  CG  LEU   180      -9.901  -4.465   5.098  1.00 10.00      B   
ATOM   3915  CD1 LEU   180     -11.146  -3.897   4.436  1.00 10.00      B   
ATOM   3916  CD2 LEU   180      -8.810  -4.707   4.067  1.00 10.00      B   
ATOM   3917  C   LEU   180     -10.778  -4.564   8.049  1.00 10.00      B   
ATOM   3918  O   LEU   180      -9.943  -5.246   8.641  1.00 10.00      B   
ATOM   3919  N   VAL   181     -12.057  -4.905   7.941  1.00 10.00      B   
ATOM   3920  HN  VAL   181     -12.660  -4.322   7.422  1.00 10.00      B   
ATOM   3921  CA  VAL   181     -12.605  -6.112   8.555  1.00 10.00      B   
ATOM   3922  CB  VAL   181     -14.132  -6.202   8.313  1.00 10.00      B   
ATOM   3923  CG1 VAL   181     -14.697  -7.517   8.826  1.00 10.00      B   
ATOM   3924  CG2 VAL   181     -14.854  -5.027   8.948  1.00 10.00      B   
ATOM   3925  C   VAL   181     -11.947  -7.369   7.990  1.00 10.00      B   
ATOM   3926  O   VAL   181     -11.513  -8.250   8.736  1.00 10.00      B   
ATOM   3927  N   GLN   182     -11.861  -7.430   6.668  1.00 10.00      B   
ATOM   3928  HN  GLN   182     -12.210  -6.680   6.135  1.00 10.00      B   
ATOM   3929  CA  GLN   182     -11.284  -8.576   5.973  1.00 10.00      B   
ATOM   3930  CB  GLN   182     -11.502  -8.456   4.461  1.00 10.00      B   
ATOM   3931  CG  GLN   182     -12.934  -8.710   4.004  1.00 10.00      B   
ATOM   3932  CD  GLN   182     -13.911  -7.657   4.492  1.00 10.00      B   
ATOM   3933  OE1 GLN   182     -13.554  -6.491   4.667  1.00 10.00      B   
ATOM   3934  NE2 GLN   182     -15.149  -8.059   4.729  1.00 10.00      B   
ATOM   3935 HE21 GLN   182     -15.366  -9.006   4.577  1.00 10.00      B   
ATOM   3936 HE22 GLN   182     -15.798  -7.396   5.044  1.00 10.00      B   
ATOM   3937  C   GLN   182      -9.801  -8.762   6.284  1.00 10.00      B   
ATOM   3938  O   GLN   182      -9.243  -9.838   6.065  1.00 10.00      B   
ATOM   3939  N   ALA   183      -9.171  -7.721   6.806  1.00 10.00      B   
ATOM   3940  HN  ALA   183      -9.672  -6.897   6.982  1.00 10.00      B   
ATOM   3941  CA  ALA   183      -7.756  -7.779   7.136  1.00 10.00      B   
ATOM   3942  CB  ALA   183      -7.113  -6.412   6.966  1.00 10.00      B   
ATOM   3943  C   ALA   183      -7.541  -8.306   8.552  1.00 10.00      B   
ATOM   3944  O   ALA   183      -6.530  -8.949   8.834  1.00 10.00      B   
ATOM   3945  N   GLU   184      -8.503  -8.039   9.430  1.00 10.00      B   
ATOM   3946  HN  GLU   184      -9.285  -7.526   9.138  1.00 10.00      B   
ATOM   3947  CA  GLU   184      -8.423  -8.475  10.820  1.00 10.00      B   
ATOM   3948  CB  GLU   184      -9.425  -7.721  11.699  1.00 10.00      B   
ATOM   3949  CG  GLU   184      -8.993  -6.307  12.053  1.00 10.00      B   
ATOM   3950  CD  GLU   184      -9.977  -5.594  12.960  1.00 10.00      B   
ATOM   3951  OE1 GLU   184      -9.922  -5.798  14.196  1.00 10.00      B   
ATOM   3952  OE2 GLU   184     -10.804  -4.812  12.445  1.00 10.00      B   
ATOM   3953  C   GLU   184      -8.590  -9.987  10.972  1.00 10.00      B   
ATOM   3954  O   GLU   184      -8.103 -10.573  11.943  1.00 10.00      B   
ATOM   3955  N   TYR   185      -9.274 -10.624  10.021  1.00 10.00      B   
ATOM   3956  HN  TYR   185      -9.650 -10.117   9.271  1.00 10.00      B   
ATOM   3957  CA  TYR   185      -9.469 -12.071  10.085  1.00 10.00      B   
ATOM   3958  CB  TYR   185     -10.945 -12.487  10.229  1.00 10.00      B   
ATOM   3959  CG  TYR   185     -11.903 -11.992   9.160  1.00 10.00      B   
ATOM   3960  CD1 TYR   185     -11.568 -12.016   7.812  1.00 10.00      B   
ATOM   3961  CD2 TYR   185     -13.162 -11.519   9.508  1.00 10.00      B   
ATOM   3962  CE1 TYR   185     -12.456 -11.583   6.846  1.00 10.00      B   
ATOM   3963  CE2 TYR   185     -14.054 -11.081   8.550  1.00 10.00      B   
ATOM   3964  CZ  TYR   185     -13.696 -11.115   7.220  1.00 10.00      B   
ATOM   3965  OH  TYR   185     -14.584 -10.686   6.260  1.00 10.00      B   
ATOM   3966  HH  TYR   185     -15.208 -10.056   6.652  1.00 10.00      B   
ATOM   3967  C   TYR   185      -8.753 -12.814   8.958  1.00 10.00      B   
ATOM   3968  O   TYR   185      -9.130 -13.930   8.589  1.00 10.00      B   
ATOM   3969  N   TRP   186      -7.715 -12.192   8.416  1.00 10.00      B   
ATOM   3970  HN  TRP   186      -7.459 -11.305   8.749  1.00 10.00      B   
ATOM   3971  CA  TRP   186      -6.933 -12.808   7.354  1.00 10.00      B   
ATOM   3972  CB  TRP   186      -6.141 -11.740   6.590  1.00 10.00      B   
ATOM   3973  CG  TRP   186      -5.197 -12.277   5.552  1.00 10.00      B   
ATOM   3974  CD1 TRP   186      -3.893 -12.640   5.737  1.00 10.00      B   
ATOM   3975  CD2 TRP   186      -5.475 -12.490   4.161  1.00 10.00      B   
ATOM   3976  NE1 TRP   186      -3.346 -13.070   4.554  1.00 10.00      B   
ATOM   3977  HE1 TRP   186      -2.425 -13.386   4.434  1.00 10.00      B   
ATOM   3978  CE2 TRP   186      -4.297 -12.987   3.570  1.00 10.00      B   
ATOM   3979  CE3 TRP   186      -6.606 -12.312   3.361  1.00 10.00      B   
ATOM   3980  CZ2 TRP   186      -4.218 -13.305   2.217  1.00 10.00      B   
ATOM   3981  CZ3 TRP   186      -6.526 -12.629   2.019  1.00 10.00      B   
ATOM   3982  CH2 TRP   186      -5.340 -13.119   1.460  1.00 10.00      B   
ATOM   3983  C   TRP   186      -5.993 -13.827   7.983  1.00 10.00      B   
ATOM   3984  O   TRP   186      -5.282 -13.512   8.937  1.00 10.00      B   
ATOM   3985  N   HIS   187      -5.998 -15.045   7.470  1.00 10.00      B   
ATOM   3986  HN  HIS   187      -6.577 -15.245   6.700  1.00 10.00      B   
ATOM   3987  CA  HIS   187      -5.151 -16.088   8.022  1.00 10.00      B   
ATOM   3988  CB  HIS   187      -6.007 -17.189   8.658  1.00 10.00      B   
ATOM   3989  CG  HIS   187      -5.260 -18.124   9.568  1.00 10.00      B   
ATOM   3990  ND1 HIS   187      -5.892 -19.026  10.398  1.00 10.00      B   
ATOM   3991  HD1 HIS   187      -6.868 -19.148  10.480  1.00 10.00      B   
ATOM   3992  CD2 HIS   187      -3.931 -18.293   9.780  1.00 10.00      B   
ATOM   3993  CE1 HIS   187      -4.987 -19.706  11.080  1.00 10.00      B   
ATOM   3994  NE2 HIS   187      -3.793 -19.278  10.723  1.00 10.00      B   
ATOM   3995  HE2 HIS   187      -2.927 -19.609  11.092  1.00 10.00      B   
ATOM   3996  C   HIS   187      -4.229 -16.683   6.970  1.00 10.00      B   
ATOM   3997  O   HIS   187      -4.659 -17.472   6.132  1.00 10.00      B   
ATOM   3998  N   ASP   188      -2.964 -16.296   7.022  1.00 10.00      B   
ATOM   3999  HN  ASP   188      -2.690 -15.642   7.699  1.00 10.00      B   
ATOM   4000  CA  ASP   188      -1.965 -16.820   6.100  1.00 10.00      B   
ATOM   4001  CB  ASP   188      -0.905 -15.755   5.799  1.00 10.00      B   
ATOM   4002  CG  ASP   188       0.038 -16.139   4.670  1.00 10.00      B   
ATOM   4003  OD1 ASP   188       0.690 -17.199   4.767  1.00 10.00      B   
ATOM   4004  OD2 ASP   188       0.140 -15.367   3.690  1.00 10.00      B   
ATOM   4005  C   ASP   188      -1.323 -18.049   6.738  1.00 10.00      B   
ATOM   4006  O   ASP   188      -0.635 -17.939   7.755  1.00 10.00      B   
ATOM   4007  N   PRO   189      -1.563 -19.240   6.168  1.00 10.00      B   
ATOM   4008  CA  PRO   189      -1.033 -20.493   6.704  1.00 10.00      B   
ATOM   4009  CB  PRO   189      -1.936 -21.543   6.058  1.00 10.00      B   
ATOM   4010  CG  PRO   189      -2.321 -20.945   4.748  1.00 10.00      B   
ATOM   4011  CD  PRO   189      -2.365 -19.454   4.950  1.00 10.00      B   
ATOM   4012  C   PRO   189       0.427 -20.736   6.331  1.00 10.00      B   
ATOM   4013  O   PRO   189       1.042 -21.699   6.794  1.00 10.00      B   
ATOM   4014  N   ILE   190       0.984 -19.865   5.501  1.00 10.00      B   
ATOM   4015  HN  ILE   190       0.454 -19.100   5.177  1.00 10.00      B   
ATOM   4016  CA  ILE   190       2.373 -19.993   5.081  1.00 10.00      B   
ATOM   4017  CB  ILE   190       2.576 -19.525   3.623  1.00 10.00      B   
ATOM   4018  CG1 ILE   190       1.563 -20.208   2.697  1.00 10.00      B   
ATOM   4019  CG2 ILE   190       4.000 -19.812   3.164  1.00 10.00      B   
ATOM   4020  CD1 ILE   190       1.532 -19.642   1.292  1.00 10.00      B   
ATOM   4021  C   ILE   190       3.257 -19.168   6.008  1.00 10.00      B   
ATOM   4022  O   ILE   190       4.278 -19.645   6.512  1.00 10.00      B   
ATOM   4023  N   LYS   191       2.844 -17.934   6.240  1.00 10.00      B   
ATOM   4024  HN  LYS   191       2.015 -17.617   5.799  1.00 10.00      B   
ATOM   4025  CA  LYS   191       3.567 -17.026   7.114  1.00 10.00      B   
ATOM   4026  CB  LYS   191       3.750 -15.663   6.441  1.00 10.00      B   
ATOM   4027  CG  LYS   191       4.540 -15.716   5.144  1.00 10.00      B   
ATOM   4028  CD  LYS   191       4.596 -14.355   4.472  1.00 10.00      B   
ATOM   4029  CE  LYS   191       5.207 -14.453   3.084  1.00 10.00      B   
ATOM   4030  NZ  LYS   191       5.076 -13.181   2.326  1.00 10.00      B   
ATOM   4031  HZ1 LYS   191       5.804 -12.495   2.637  1.00 10.00      B   
ATOM   4032  HZ2 LYS   191       4.136 -12.767   2.484  1.00 10.00      B   
ATOM   4033  HZ3 LYS   191       5.196 -13.356   1.310  1.00 10.00      B   
ATOM   4034  C   LYS   191       2.824 -16.880   8.439  1.00 10.00      B   
ATOM   4035  O   LYS   191       2.424 -15.779   8.829  1.00 10.00      B   
ATOM   4036  N   GLU   192       2.649 -18.012   9.117  1.00 10.00      B   
ATOM   4037  HN  GLU   192       2.998 -18.844   8.736  1.00 10.00      B   
ATOM   4038  CA  GLU   192       1.947 -18.072  10.399  1.00 10.00      B   
ATOM   4039  CB  GLU   192       1.949 -19.511  10.915  1.00 10.00      B   
ATOM   4040  CG  GLU   192       0.830 -19.836  11.890  1.00 10.00      B   
ATOM   4041  CD  GLU   192      -0.482 -20.140  11.200  1.00 10.00      B   
ATOM   4042  OE1 GLU   192      -0.458 -20.603  10.041  1.00 10.00      B   
ATOM   4043  OE2 GLU   192      -1.546 -19.938  11.823  1.00 10.00      B   
ATOM   4044  C   GLU   192       2.590 -17.154  11.438  1.00 10.00      B   
ATOM   4045  O   GLU   192       1.896 -16.515  12.233  1.00 10.00      B   
ATOM   4046  N   ASP   193       3.918 -17.092  11.421  1.00 10.00      B   
ATOM   4047  HN  ASP   193       4.407 -17.626  10.763  1.00 10.00      B   
ATOM   4048  CA  ASP   193       4.669 -16.256  12.356  1.00 10.00      B   
ATOM   4049  CB  ASP   193       6.175 -16.371  12.098  1.00 10.00      B   
ATOM   4050  CG  ASP   193       6.843 -17.453  12.920  1.00 10.00      B   
ATOM   4051  OD1 ASP   193       6.130 -18.321  13.470  1.00 10.00      B   
ATOM   4052  OD2 ASP   193       8.089 -17.452  13.010  1.00 10.00      B   
ATOM   4053  C   ASP   193       4.246 -14.799  12.250  1.00 10.00      B   
ATOM   4054  O   ASP   193       3.925 -14.159  13.251  1.00 10.00      B   
ATOM   4055  N   VAL   194       4.228 -14.289  11.025  1.00 10.00      B   
ATOM   4056  HN  VAL   194       4.471 -14.860  10.268  1.00 10.00      B   
ATOM   4057  CA  VAL   194       3.847 -12.905  10.775  1.00 10.00      B   
ATOM   4058  CB  VAL   194       4.081 -12.522   9.298  1.00 10.00      B   
ATOM   4059  CG1 VAL   194       3.957 -11.019   9.096  1.00 10.00      B   
ATOM   4060  CG2 VAL   194       5.440 -13.016   8.828  1.00 10.00      B   
ATOM   4061  C   VAL   194       2.380 -12.687  11.130  1.00 10.00      B   
ATOM   4062  O   VAL   194       1.993 -11.617  11.596  1.00 10.00      B   
ATOM   4063  N   TYR   195       1.576 -13.719  10.922  1.00 10.00      B   
ATOM   4064  HN  TYR   195       1.954 -14.549  10.557  1.00 10.00      B   
ATOM   4065  CA  TYR   195       0.150 -13.663  11.215  1.00 10.00      B   
ATOM   4066  CB  TYR   195      -0.539 -14.949  10.731  1.00 10.00      B   
ATOM   4067  CG  TYR   195      -1.795 -15.334  11.488  1.00 10.00      B   
ATOM   4068  CD1 TYR   195      -2.988 -14.649  11.300  1.00 10.00      B   
ATOM   4069  CD2 TYR   195      -1.784 -16.392  12.392  1.00 10.00      B   
ATOM   4070  CE1 TYR   195      -4.131 -15.004  11.989  1.00 10.00      B   
ATOM   4071  CE2 TYR   195      -2.923 -16.754  13.086  1.00 10.00      B   
ATOM   4072  CZ  TYR   195      -4.094 -16.056  12.880  1.00 10.00      B   
ATOM   4073  OH  TYR   195      -5.234 -16.414  13.564  1.00 10.00      B   
ATOM   4074  HH  TYR   195      -5.004 -16.664  14.462  1.00 10.00      B   
ATOM   4075  C   TYR   195      -0.110 -13.435  12.704  1.00 10.00      B   
ATOM   4076  O   TYR   195      -0.867 -12.539  13.081  1.00 10.00      B   
ATOM   4077  N   ARG   196       0.539 -14.235  13.542  1.00 10.00      B   
ATOM   4078  HN  ARG   196       1.155 -14.909  13.174  1.00 10.00      B   
ATOM   4079  CA  ARG   196       0.362 -14.150  14.988  1.00 10.00      B   
ATOM   4080  CB  ARG   196       1.102 -15.292  15.683  1.00 10.00      B   
ATOM   4081  CG  ARG   196       0.467 -16.651  15.462  1.00 10.00      B   
ATOM   4082  CD  ARG   196       1.332 -17.767  16.014  1.00 10.00      B   
ATOM   4083  NE  ARG   196       0.685 -19.066  15.856  1.00 10.00      B   
ATOM   4084  HE  ARG   196      -0.284 -19.119  16.066  1.00 10.00      B   
ATOM   4085  CZ  ARG   196       1.309 -20.171  15.463  1.00 10.00      B   
ATOM   4086  NH1 ARG   196       2.607 -20.144  15.191  1.00 10.00      B   
ATOM   4087 HH11 ARG   196       3.142 -19.255  15.286  1.00 10.00      B   
ATOM   4088 HH12 ARG   196       3.096 -21.012  14.885  1.00 10.00      B   
ATOM   4089  NH2 ARG   196       0.626 -21.303  15.339  1.00 10.00      B   
ATOM   4090 HH21 ARG   196       1.103 -22.179  15.031  1.00 10.00      B   
ATOM   4091 HH22 ARG   196      -0.397 -21.320  15.552  1.00 10.00      B   
ATOM   4092  C   ARG   196       0.807 -12.811  15.563  1.00 10.00      B   
ATOM   4093  O   ARG   196       0.160 -12.266  16.462  1.00 10.00      B   
ATOM   4094  N   ASN   197       1.896 -12.272  15.038  1.00 10.00      B   
ATOM   4095  HN  ASN   197       2.361 -12.740  14.309  1.00 10.00      B   
ATOM   4096  CA  ASN   197       2.429 -11.006  15.531  1.00 10.00      B   
ATOM   4097  CB  ASN   197       3.956 -10.961  15.397  1.00 10.00      B   
ATOM   4098  CG  ASN   197       4.662 -11.995  16.256  1.00 10.00      B   
ATOM   4099  OD1 ASN   197       5.046 -13.063  15.776  1.00 10.00      B   
ATOM   4100  ND2 ASN   197       4.834 -11.693  17.534  1.00 10.00      B   
ATOM   4101 HD21 ASN   197       4.498 -10.828  17.857  1.00 10.00      B   
ATOM   4102 HD22 ASN   197       5.286 -12.348  18.107  1.00 10.00      B   
ATOM   4103  C   ASN   197       1.804  -9.789  14.852  1.00 10.00      B   
ATOM   4104  O   ASN   197       2.171  -8.651  15.152  1.00 10.00      B   
ATOM   4105  N   HIS   198       0.860 -10.010  13.946  1.00 10.00      B   
ATOM   4106  HN  HIS   198       0.592 -10.931  13.741  1.00 10.00      B   
ATOM   4107  CA  HIS   198       0.223  -8.897  13.245  1.00 10.00      B   
ATOM   4108  CB  HIS   198       0.556  -8.903  11.751  1.00 10.00      B   
ATOM   4109  CG  HIS   198       1.784  -8.122  11.403  1.00 10.00      B   
ATOM   4110  ND1 HIS   198       1.746  -6.929  10.713  1.00 10.00      B   
ATOM   4111  HD1 HIS   198       0.931  -6.472  10.395  1.00 10.00      B   
ATOM   4112  CD2 HIS   198       3.091  -8.368  11.653  1.00 10.00      B   
ATOM   4113  CE1 HIS   198       2.975  -6.476  10.554  1.00 10.00      B   
ATOM   4114  NE2 HIS   198       3.808  -7.331  11.117  1.00 10.00      B   
ATOM   4115  HE2 HIS   198       4.787  -7.231  11.156  1.00 10.00      B   
ATOM   4116  C   HIS   198      -1.287  -8.832  13.453  1.00 10.00      B   
ATOM   4117  O   HIS   198      -1.827  -7.756  13.721  1.00 10.00      B   
ATOM   4118  N   SER   199      -1.963  -9.972  13.330  1.00 10.00      B   
ATOM   4119  HN  SER   199      -1.474 -10.804  13.136  1.00 10.00      B   
ATOM   4120  CA  SER   199      -3.413 -10.026  13.487  1.00 10.00      B   
ATOM   4121  CB  SER   199      -3.917 -11.462  13.336  1.00 10.00      B   
ATOM   4122  OG  SER   199      -5.335 -11.508  13.290  1.00 10.00      B   
ATOM   4123  HG  SER   199      -5.624 -11.403  12.371  1.00 10.00      B   
ATOM   4124  C   SER   199      -3.850  -9.453  14.830  1.00 10.00      B   
ATOM   4125  O   SER   199      -3.390  -9.892  15.890  1.00 10.00      B   
ATOM   4126  N   ILE   200      -4.732  -8.464  14.778  1.00 10.00      B   
ATOM   4127  HN  ILE   200      -5.045  -8.146  13.902  1.00 10.00      B   
ATOM   4128  CA  ILE   200      -5.231  -7.821  15.985  1.00 10.00      B   
ATOM   4129  CB  ILE   200      -5.295  -6.286  15.826  1.00 10.00      B   
ATOM   4130  CG1 ILE   200      -6.143  -5.899  14.608  1.00 10.00      B   
ATOM   4131  CG2 ILE   200      -3.892  -5.705  15.709  1.00 10.00      B   
ATOM   4132  CD1 ILE   200      -6.386  -4.409  14.474  1.00 10.00      B   
ATOM   4133  C   ILE   200      -6.608  -8.352  16.377  1.00 10.00      B   
ATOM   4134  O   ILE   200      -7.166  -7.955  17.398  1.00 10.00      B   
ATOM   4135  N   PHE   201      -7.147  -9.262  15.576  1.00 10.00      B   
ATOM   4136  HN  PHE   201      -6.649  -9.566  14.790  1.00 10.00      B   
ATOM   4137  CA  PHE   201      -8.463  -9.820  15.853  1.00 10.00      B   
ATOM   4138  CB  PHE   201      -9.511  -9.289  14.870  1.00 10.00      B   
ATOM   4139  CG  PHE   201     -10.910  -9.757  15.160  1.00 10.00      B   
ATOM   4140  CD1 PHE   201     -11.585  -9.308  16.283  1.00 10.00      B   
ATOM   4141  CD2 PHE   201     -11.550 -10.647  14.313  1.00 10.00      B   
ATOM   4142  CE1 PHE   201     -12.871  -9.737  16.556  1.00 10.00      B   
ATOM   4143  CE2 PHE   201     -12.835 -11.080  14.579  1.00 10.00      B   
ATOM   4144  CZ  PHE   201     -13.497 -10.625  15.702  1.00 10.00      B   
ATOM   4145  C   PHE   201      -8.452 -11.344  15.858  1.00 10.00      B   
ATOM   4146  O   PHE   201      -8.612 -11.963  16.907  1.00 10.00      B   
ATOM   4147  N   LEU   202      -8.241 -11.944  14.690  1.00 10.00      B   
ATOM   4148  HN  LEU   202      -8.084 -11.394  13.889  1.00 10.00      B   
ATOM   4149  CA  LEU   202      -8.238 -13.400  14.562  1.00 10.00      B   
ATOM   4150  CB  LEU   202      -7.979 -13.822  13.116  1.00 10.00      B   
ATOM   4151  CG  LEU   202      -8.252 -15.290  12.783  1.00 10.00      B   
ATOM   4152  CD1 LEU   202      -9.728 -15.616  12.959  1.00 10.00      B   
ATOM   4153  CD2 LEU   202      -7.796 -15.608  11.370  1.00 10.00      B   
ATOM   4154  C   LEU   202      -7.238 -14.066  15.505  1.00 10.00      B   
ATOM   4155  O   LEU   202      -7.575 -15.022  16.202  1.00 10.00      B   
ATOM   4156  N   ALA   203      -6.018 -13.542  15.541  1.00 10.00      B   
ATOM   4157  HN  ALA   203      -5.810 -12.769  14.968  1.00 10.00      B   
ATOM   4158  CA  ALA   203      -4.976 -14.098  16.401  1.00 10.00      B   
ATOM   4159  CB  ALA   203      -3.615 -13.514  16.050  1.00 10.00      B   
ATOM   4160  C   ALA   203      -5.282 -13.884  17.883  1.00 10.00      B   
ATOM   4161  O   ALA   203      -4.767 -14.601  18.739  1.00 10.00      B   
ATOM   4162  N   ASP   204      -6.128 -12.908  18.182  1.00 10.00      B   
ATOM   4163  HN  ASP   204      -6.532 -12.386  17.457  1.00 10.00      B   
ATOM   4164  CA  ASP   204      -6.486 -12.602  19.566  1.00 10.00      B   
ATOM   4165  CB  ASP   204      -6.856 -11.122  19.712  1.00 10.00      B   
ATOM   4166  CG  ASP   204      -7.413 -10.777  21.082  1.00 10.00      B   
ATOM   4167  OD1 ASP   204      -6.650 -10.830  22.073  1.00 10.00      B   
ATOM   4168  OD2 ASP   204      -8.611 -10.436  21.171  1.00 10.00      B   
ATOM   4169  C   ASP   204      -7.632 -13.483  20.053  1.00 10.00      B   
ATOM   4170  O   ASP   204      -7.565 -14.066  21.139  1.00 10.00      B   
ATOM   4171  N   ILE   205      -8.670 -13.602  19.234  1.00 10.00      B   
ATOM   4172  HN  ILE   205      -8.656 -13.132  18.370  1.00 10.00      B   
ATOM   4173  CA  ILE   205      -9.838 -14.402  19.593  1.00 10.00      B   
ATOM   4174  CB  ILE   205     -11.080 -14.038  18.754  1.00 10.00      B   
ATOM   4175  CG1 ILE   205     -10.865 -14.388  17.276  1.00 10.00      B   
ATOM   4176  CG2 ILE   205     -11.417 -12.562  18.919  1.00 10.00      B   
ATOM   4177  CD1 ILE   205     -12.127 -14.335  16.441  1.00 10.00      B   
ATOM   4178  C   ILE   205      -9.572 -15.903  19.499  1.00 10.00      B   
ATOM   4179  O   ILE   205     -10.308 -16.703  20.076  1.00 10.00      B   
ATOM   4180  N   ASN   206      -8.526 -16.283  18.772  1.00 10.00      B   
ATOM   4181  HN  ASN   206      -7.985 -15.606  18.315  1.00 10.00      B   
ATOM   4182  CA  ASN   206      -8.181 -17.694  18.621  1.00 10.00      B   
ATOM   4183  CB  ASN   206      -7.901 -18.059  17.159  1.00 10.00      B   
ATOM   4184  CG  ASN   206      -9.153 -18.501  16.422  1.00 10.00      B   
ATOM   4185  OD1 ASN   206     -10.224 -18.635  17.019  1.00 10.00      B   
ATOM   4186  ND2 ASN   206      -9.031 -18.742  15.124  1.00 10.00      B   
ATOM   4187 HD21 ASN   206      -8.150 -18.623  14.710  1.00 10.00      B   
ATOM   4188 HD22 ASN   206      -9.828 -19.033  14.629  1.00 10.00      B   
ATOM   4189  C   ASN   206      -7.018 -18.093  19.523  1.00 10.00      B   
ATOM   4190  O   ASN   206      -6.492 -19.199  19.416  1.00 10.00      B   
ATOM   4191  N   GLN   207      -6.625 -17.176  20.408  1.00 10.00      B   
ATOM   4192  HN  GLN   207      -7.080 -16.309  20.422  1.00 10.00      B   
ATOM   4193  CA  GLN   207      -5.538 -17.418  21.361  1.00 10.00      B   
ATOM   4194  CB  GLN   207      -5.946 -18.496  22.376  1.00 10.00      B   
ATOM   4195  CG  GLN   207      -7.324 -18.283  22.984  1.00 10.00      B   
ATOM   4196  CD  GLN   207      -7.271 -17.695  24.377  1.00 10.00      B   
ATOM   4197  OE1 GLN   207      -7.137 -16.487  24.549  1.00 10.00      B   
ATOM   4198  NE2 GLN   207      -7.387 -18.545  25.383  1.00 10.00      B   
ATOM   4199 HE21 GLN   207      -7.495 -19.501  25.172  1.00 10.00      B   
ATOM   4200 HE22 GLN   207      -7.371 -18.187  26.299  1.00 10.00      B   
ATOM   4201  C   GLN   207      -4.238 -17.811  20.656  1.00 10.00      B   
ATOM   4202  O   GLN   207      -3.545 -18.742  21.077  1.00 10.00      B   
ATOM   4203  N   GLU   208      -3.904 -17.091  19.594  1.00 10.00      B   
ATOM   4204  HN  GLU   208      -4.484 -16.346  19.317  1.00 10.00      B   
ATOM   4205  CA  GLU   208      -2.695 -17.372  18.830  1.00 10.00      B   
ATOM   4206  CB  GLU   208      -2.902 -17.050  17.350  1.00 10.00      B   
ATOM   4207  CG  GLU   208      -3.674 -18.113  16.586  1.00 10.00      B   
ATOM   4208  CD  GLU   208      -3.026 -19.481  16.678  1.00 10.00      B   
ATOM   4209  OE1 GLU   208      -1.783 -19.565  16.602  1.00 10.00      B   
ATOM   4210  OE2 GLU   208      -3.758 -20.479  16.830  1.00 10.00      B   
ATOM   4211  C   GLU   208      -1.496 -16.602  19.374  1.00 10.00      B   
ATOM   4212  O   GLU   208      -0.349 -17.000  19.172  1.00 10.00      B   
ATOM   4213  N   ARG   209      -1.763 -15.498  20.060  1.00 10.00      B   
ATOM   4214  HN  ARG   209      -2.698 -15.226  20.186  1.00 10.00      B   
ATOM   4215  CA  ARG   209      -0.698 -14.682  20.630  1.00 10.00      B   
ATOM   4216  CB  ARG   209      -0.990 -13.190  20.437  1.00 10.00      B   
ATOM   4217  CG  ARG   209       0.175 -12.278  20.794  1.00 10.00      B   
ATOM   4218  CD  ARG   209       0.223 -11.056  19.894  1.00 10.00      B   
ATOM   4219  NE  ARG   209      -0.958 -10.208  20.042  1.00 10.00      B   
ATOM   4220  HE  ARG   209      -1.143  -9.847  20.940  1.00 10.00      B   
ATOM   4221  CZ  ARG   209      -1.780  -9.898  19.039  1.00 10.00      B   
ATOM   4222  NH1 ARG   209      -1.548 -10.370  17.817  1.00 10.00      B   
ATOM   4223 HH11 ARG   209      -0.721 -10.986  17.636  1.00 10.00      B   
ATOM   4224 HH12 ARG   209      -2.193 -10.129  17.028  1.00 10.00      B   
ATOM   4225  NH2 ARG   209      -2.830  -9.115  19.255  1.00 10.00      B   
ATOM   4226 HH21 ARG   209      -3.473  -8.871  18.473  1.00 10.00      B   
ATOM   4227 HH22 ARG   209      -3.016  -8.736  20.212  1.00 10.00      B   
ATOM   4228  C   ARG   209      -0.506 -15.004  22.108  1.00 10.00      B   
ATOM   4229  O   ARG   209       0.579 -14.822  22.663  1.00 10.00      B   
ATOM   4230  N   GLY   210      -1.565 -15.484  22.739  1.00 10.00      B   
ATOM   4231  HN  GLY   210      -2.407 -15.597  22.249  1.00 10.00      B   
ATOM   4232  CA  GLY   210      -1.504 -15.832  24.140  1.00 10.00      B   
ATOM   4233  C   GLY   210      -2.735 -16.589  24.575  1.00 10.00      B   
ATOM   4234  O   GLY   210      -3.819 -16.393  24.022  1.00 10.00      B   
ATOM   4235  N   ILE   211      -2.573 -17.461  25.555  1.00 10.00      B   
ATOM   4236  HN  ILE   211      -1.685 -17.568  25.960  1.00 10.00      B   
ATOM   4237  CA  ILE   211      -3.685 -18.249  26.061  1.00 10.00      B   
ATOM   4238  CB  ILE   211      -3.229 -19.641  26.548  1.00 10.00      B   
ATOM   4239  CG1 ILE   211      -2.268 -20.278  25.540  1.00 10.00      B   
ATOM   4240  CG2 ILE   211      -4.436 -20.543  26.781  1.00 10.00      B   
ATOM   4241  CD1 ILE   211      -1.589 -21.531  26.052  1.00 10.00      B   
ATOM   4242  C   ILE   211      -4.352 -17.511  27.214  1.00 10.00      B   
ATOM   4243  O   ILE   211      -3.974 -17.676  28.374  1.00 10.00      B   
ATOM   4244  N   ASN   212      -5.326 -16.680  26.885  1.00 10.00      B   
ATOM   4245  HN  ASN   212      -5.573 -16.583  25.940  1.00 10.00      B   
ATOM   4246  CA  ASN   212      -6.043 -15.907  27.888  1.00 10.00      B   
ATOM   4247  CB  ASN   212      -6.708 -14.683  27.244  1.00 10.00      B   
ATOM   4248  CG  ASN   212      -7.154 -13.634  28.251  1.00 10.00      B   
ATOM   4249  OD1 ASN   212      -7.531 -13.952  29.381  1.00 10.00      B   
ATOM   4250  ND2 ASN   212      -7.114 -12.373  27.849  1.00 10.00      B   
ATOM   4251 HD21 ASN   212      -6.802 -12.183  26.935  1.00 10.00      B   
ATOM   4252 HD22 ASN   212      -7.396 -11.676  28.480  1.00 10.00      B   
ATOM   4253  C   ASN   212      -7.082 -16.775  28.586  1.00 10.00      B   
ATOM   4254  O   ASN   212      -7.975 -17.336  27.939  1.00 10.00      B   
ATOM   4255  N   GLU   213      -6.950 -16.886  29.903  1.00 10.00      B   
ATOM   4256  HN  GLU   213      -6.206 -16.423  30.344  1.00 10.00      B   
ATOM   4257  CA  GLU   213      -7.867 -17.678  30.719  1.00 10.00      B   
ATOM   4258  CB  GLU   213      -7.396 -17.679  32.182  1.00 10.00      B   
ATOM   4259  CG  GLU   213      -8.344 -18.337  33.176  1.00 10.00      B   
ATOM   4260  CD  GLU   213      -8.268 -19.853  33.180  1.00 10.00      B   
ATOM   4261  OE1 GLU   213      -9.186 -20.492  33.745  1.00 10.00      B   
ATOM   4262  OE2 GLU   213      -7.299 -20.415  32.626  1.00 10.00      B   
ATOM   4263  C   GLU   213      -9.289 -17.129  30.612  1.00 10.00      B   
ATOM   4264  O   GLU   213     -10.257 -17.886  30.619  1.00 10.00      B   
ATOM   4265  N   SER   214      -9.401 -15.812  30.470  1.00 10.00      B   
ATOM   4266  HN  SER   214      -8.585 -15.266  30.433  1.00 10.00      B   
ATOM   4267  CA  SER   214     -10.699 -15.155  30.362  1.00 10.00      B   
ATOM   4268  CB  SER   214     -10.529 -13.635  30.377  1.00 10.00      B   
ATOM   4269  OG  SER   214      -9.677 -13.237  31.437  1.00 10.00      B   
ATOM   4270  HG  SER   214      -8.757 -13.333  31.164  1.00 10.00      B   
ATOM   4271  C   SER   214     -11.438 -15.589  29.101  1.00 10.00      B   
ATOM   4272  O   SER   214     -12.648 -15.797  29.126  1.00 10.00      B   
ATOM   4273  N   TYR   215     -10.706 -15.750  28.008  1.00 10.00      B   
ATOM   4274  HN  TYR   215      -9.738 -15.598  28.052  1.00 10.00      B   
ATOM   4275  CA  TYR   215     -11.308 -16.159  26.744  1.00 10.00      B   
ATOM   4276  CB  TYR   215     -10.292 -16.065  25.607  1.00 10.00      B   
ATOM   4277  CG  TYR   215     -10.368 -14.784  24.812  1.00 10.00      B   
ATOM   4278  CD1 TYR   215      -9.557 -13.698  25.120  1.00 10.00      B   
ATOM   4279  CD2 TYR   215     -11.249 -14.661  23.750  1.00 10.00      B   
ATOM   4280  CE1 TYR   215      -9.624 -12.529  24.389  1.00 10.00      B   
ATOM   4281  CE2 TYR   215     -11.324 -13.496  23.014  1.00 10.00      B   
ATOM   4282  CZ  TYR   215     -10.511 -12.435  23.338  1.00 10.00      B   
ATOM   4283  OH  TYR   215     -10.585 -11.274  22.606  1.00 10.00      B   
ATOM   4284  HH  TYR   215      -9.724 -11.107  22.173  1.00 10.00      B   
ATOM   4285  C   TYR   215     -11.857 -17.578  26.835  1.00 10.00      B   
ATOM   4286  O   TYR   215     -12.991 -17.846  26.434  1.00 10.00      B   
ATOM   4287  N   LYS   216     -11.050 -18.474  27.388  1.00 10.00      B   
ATOM   4288  HN  LYS   216     -10.166 -18.190  27.699  1.00 10.00      B   
ATOM   4289  CA  LYS   216     -11.434 -19.870  27.543  1.00 10.00      B   
ATOM   4290  CB  LYS   216     -10.219 -20.690  27.987  1.00 10.00      B   
ATOM   4291  CG  LYS   216     -10.419 -22.195  27.940  1.00 10.00      B   
ATOM   4292  CD  LYS   216      -9.111 -22.932  28.180  1.00 10.00      B   
ATOM   4293  CE  LYS   216      -9.328 -24.435  28.205  1.00 10.00      B   
ATOM   4294  NZ  LYS   216      -8.051 -25.187  28.313  1.00 10.00      B   
ATOM   4295  HZ1 LYS   216      -8.221 -26.200  28.123  1.00 10.00      B   
ATOM   4296  HZ2 LYS   216      -7.655 -25.084  29.270  1.00 10.00      B   
ATOM   4297  HZ3 LYS   216      -7.361 -24.830  27.624  1.00 10.00      B   
ATOM   4298  C   LYS   216     -12.565 -20.008  28.560  1.00 10.00      B   
ATOM   4299  O   LYS   216     -13.343 -20.958  28.519  1.00 10.00      B   
ATOM   4300  N   LYS   217     -12.652 -19.046  29.466  1.00 10.00      B   
ATOM   4301  HN  LYS   217     -11.999 -18.315  29.447  1.00 10.00      B   
ATOM   4302  CA  LYS   217     -13.677 -19.050  30.498  1.00 10.00      B   
ATOM   4303  CB  LYS   217     -13.204 -18.229  31.699  1.00 10.00      B   
ATOM   4304  CG  LYS   217     -14.071 -18.357  32.942  1.00 10.00      B   
ATOM   4305  CD  LYS   217     -13.623 -17.389  34.025  1.00 10.00      B   
ATOM   4306  CE  LYS   217     -12.184 -17.646  34.443  1.00 10.00      B   
ATOM   4307  NZ  LYS   217     -11.705 -16.644  35.428  1.00 10.00      B   
ATOM   4308  HZ1 LYS   217     -11.615 -15.709  34.975  1.00 10.00      B   
ATOM   4309  HZ2 LYS   217     -10.779 -16.923  35.800  1.00 10.00      B   
ATOM   4310  HZ3 LYS   217     -12.375 -16.568  36.217  1.00 10.00      B   
ATOM   4311  C   LYS   217     -14.999 -18.494  29.969  1.00 10.00      B   
ATOM   4312  O   LYS   217     -16.066 -19.039  30.247  1.00 10.00      B   
ATOM   4313  N   ASN   218     -14.919 -17.409  29.203  1.00 10.00      B   
ATOM   4314  HN  ASN   218     -14.038 -17.020  29.014  1.00 10.00      B   
ATOM   4315  CA  ASN   218     -16.106 -16.772  28.644  1.00 10.00      B   
ATOM   4316  CB  ASN   218     -15.757 -15.432  27.994  1.00 10.00      B   
ATOM   4317  CG  ASN   218     -15.628 -14.310  29.004  1.00 10.00      B   
ATOM   4318  OD1 ASN   218     -16.209 -14.363  30.086  1.00 10.00      B   
ATOM   4319  ND2 ASN   218     -14.874 -13.278  28.655  1.00 10.00      B   
ATOM   4320 HD21 ASN   218     -14.444 -13.295  27.771  1.00 10.00      B   
ATOM   4321 HD22 ASN   218     -14.778 -12.538  29.292  1.00 10.00      B   
ATOM   4322  C   ASN   218     -16.813 -17.679  27.646  1.00 10.00      B   
ATOM   4323  O   ASN   218     -18.027 -17.572  27.446  1.00 10.00      B   
ATOM   4324  N   LEU   219     -16.058 -18.578  27.027  1.00 10.00      B   
ATOM   4325  HN  LEU   219     -15.096 -18.610  27.219  1.00 10.00      B   
ATOM   4326  CA  LEU   219     -16.623 -19.514  26.063  1.00 10.00      B   
ATOM   4327  CB  LEU   219     -15.538 -20.063  25.129  1.00 10.00      B   
ATOM   4328  CG  LEU   219     -16.027 -20.827  23.892  1.00 10.00      B   
ATOM   4329  CD1 LEU   219     -16.936 -19.956  23.035  1.00 10.00      B   
ATOM   4330  CD2 LEU   219     -14.848 -21.343  23.079  1.00 10.00      B   
ATOM   4331  C   LEU   219     -17.359 -20.648  26.781  1.00 10.00      B   
ATOM   4332  O   LEU   219     -16.989 -21.817  26.677  1.00 10.00      B   
ATOM   4333  N   ALA   221     -18.396 -20.282  27.522  1.00 10.00      B   
ATOM   4334  HN  ALA   221     -18.630 -19.328  27.571  1.00 10.00      B   
ATOM   4335  CA  ALA   221     -19.197 -21.240  28.264  1.00 10.00      B   
ATOM   4336  CB  ALA   221     -19.116 -20.953  29.755  1.00 10.00      B   
ATOM   4337  C   ALA   221     -20.641 -21.185  27.788  1.00 10.00      B   
ATOM   4338  O   ALA   221     -21.523 -20.682  28.486  1.00 10.00      B   
ATOM   4339  N   LEU   222     -20.868 -21.685  26.588  1.00 10.00      B   
ATOM   4340  HN  LEU   222     -20.121 -22.070  26.082  1.00 10.00      B   
ATOM   4341  CA  LEU   222     -22.197 -21.691  26.000  1.00 10.00      B   
ATOM   4342  CB  LEU   222     -22.110 -21.344  24.512  1.00 10.00      B   
ATOM   4343  CG  LEU   222     -21.430 -20.016  24.168  1.00 10.00      B   
ATOM   4344  CD1 LEU   222     -21.102 -19.955  22.685  1.00 10.00      B   
ATOM   4345  CD2 LEU   222     -22.313 -18.844  24.571  1.00 10.00      B   
ATOM   4346  C   LEU   222     -22.857 -23.053  26.181  1.00 10.00      B   
ATOM   4347  O   LEU   222     -22.238 -23.994  26.686  1.00 10.00      B   
ATOM   4348  N   LYS   223     -24.115 -23.155  25.778  1.00 10.00      B   
ATOM   4349  HN  LYS   223     -24.563 -22.366  25.396  1.00 10.00      B   
ATOM   4350  CA  LYS   223     -24.852 -24.404  25.889  1.00 10.00      B   
ATOM   4351  CB  LYS   223     -26.356 -24.142  25.791  1.00 10.00      B   
ATOM   4352  CG  LYS   223     -27.222 -25.315  26.218  1.00 10.00      B   
ATOM   4353  CD  LYS   223     -28.693 -25.035  25.965  1.00 10.00      B   
ATOM   4354  CE  LYS   223     -29.566 -26.117  26.577  1.00 10.00      B   
ATOM   4355  NZ  LYS   223     -30.971 -26.036  26.103  1.00 10.00      B   
ATOM   4356  HZ1 LYS   223     -31.558 -26.733  26.601  1.00 10.00      B   
ATOM   4357  HZ2 LYS   223     -31.015 -26.229  25.084  1.00 10.00      B   
ATOM   4358  HZ3 LYS   223     -31.356 -25.085  26.281  1.00 10.00      B   
ATOM   4359  C   LYS   223     -24.410 -25.361  24.787  1.00 10.00      B   
ATOM   4360  O   LYS   223     -23.960 -26.474  25.057  1.00 10.00      B   
ATOM   4361  N   LYS   224     -24.532 -24.907  23.546  1.00 10.00      B   
ATOM   4362  HN  LYS   224     -24.906 -24.012  23.402  1.00 10.00      B   
ATOM   4363  CA  LYS   224     -24.137 -25.693  22.386  1.00 10.00      B   
ATOM   4364  CB  LYS   224     -25.256 -26.648  21.961  1.00 10.00      B   
ATOM   4365  CG  LYS   224     -25.074 -28.078  22.455  1.00 10.00      B   
ATOM   4366  CD  LYS   224     -26.383 -28.850  22.419  1.00 10.00      B   
ATOM   4367  CE  LYS   224     -26.157 -30.352  22.537  1.00 10.00      B   
ATOM   4368  NZ  LYS   224     -25.574 -30.743  23.850  1.00 10.00      B   
ATOM   4369  HZ1 LYS   224     -25.590 -31.779  23.954  1.00 10.00      B   
ATOM   4370  HZ2 LYS   224     -26.122 -30.323  24.629  1.00 10.00      B   
ATOM   4371  HZ3 LYS   224     -24.587 -30.417  23.921  1.00 10.00      B   
ATOM   4372  C   LYS   224     -23.763 -24.758  21.241  1.00 10.00      B   
ATOM   4373  O   LYS   224     -24.484 -23.796  20.954  1.00 10.00      B   
ATOM   4374  N   PHE   225     -22.632 -25.029  20.607  1.00 10.00      B   
ATOM   4375  HN  PHE   225     -22.104 -25.813  20.883  1.00 10.00      B   
ATOM   4376  CA  PHE   225     -22.154 -24.207  19.506  1.00 10.00      B   
ATOM   4377  CB  PHE   225     -20.679 -23.839  19.713  1.00 10.00      B   
ATOM   4378  CG  PHE   225     -20.058 -23.074  18.576  1.00 10.00      B   
ATOM   4379  CD1 PHE   225     -20.704 -21.985  18.013  1.00 10.00      B   
ATOM   4380  CD2 PHE   225     -18.822 -23.444  18.073  1.00 10.00      B   
ATOM   4381  CE1 PHE   225     -20.130 -21.283  16.971  1.00 10.00      B   
ATOM   4382  CE2 PHE   225     -18.243 -22.747  17.033  1.00 10.00      B   
ATOM   4383  CZ  PHE   225     -18.897 -21.665  16.481  1.00 10.00      B   
ATOM   4384  C   PHE   225     -22.354 -24.910  18.168  1.00 10.00      B   
ATOM   4385  O   PHE   225     -21.726 -25.936  17.888  1.00 10.00      B   
ATOM   4386  N   VAL   226     -23.225 -24.345  17.346  1.00 10.00      B   
ATOM   4387  HN  VAL   226     -23.678 -23.522  17.625  1.00 10.00      B   
ATOM   4388  CA  VAL   226     -23.518 -24.903  16.033  1.00 10.00      B   
ATOM   4389  CB  VAL   226     -25.038 -25.024  15.792  1.00 10.00      B   
ATOM   4390  CG1 VAL   226     -25.319 -25.731  14.473  1.00 10.00      B   
ATOM   4391  CG2 VAL   226     -25.713 -25.751  16.945  1.00 10.00      B   
ATOM   4392  C   VAL   226     -22.906 -24.037  14.935  1.00 10.00      B   
ATOM   4393  O   VAL   226     -22.804 -22.816  15.080  1.00 10.00      B   
ATOM   4394  N   VAL   228     -22.659 -25.170  11.095  1.00 10.00      B   
ATOM   4395  HN  VAL   228     -21.814 -24.700  11.270  1.00 10.00      B   
ATOM   4396  CA  VAL   228     -23.263 -25.064   9.774  1.00 10.00      B   
ATOM   4397  CB  VAL   228     -24.348 -23.964   9.733  1.00 10.00      B   
ATOM   4398  CG1 VAL   228     -25.045 -23.940   8.380  1.00 10.00      B   
ATOM   4399  CG2 VAL   228     -25.360 -24.166  10.851  1.00 10.00      B   
ATOM   4400  C   VAL   228     -22.197 -24.763   8.723  1.00 10.00      B   
ATOM   4401  O   VAL   228     -21.474 -23.768   8.827  1.00 10.00      B   
ATOM   4402  N   LYS   229     -22.098 -25.637   7.730  1.00 10.00      B   
ATOM   4403  HN  LYS   229     -22.694 -26.414   7.719  1.00 10.00      B   
ATOM   4404  CA  LYS   229     -21.130 -25.482   6.655  1.00 10.00      B   
ATOM   4405  CB  LYS   229     -19.959 -26.444   6.871  1.00 10.00      B   
ATOM   4406  CG  LYS   229     -18.955 -26.486   5.732  1.00 10.00      B   
ATOM   4407  CD  LYS   229     -18.055 -27.705   5.837  1.00 10.00      B   
ATOM   4408  CE  LYS   229     -17.168 -27.842   4.613  1.00 10.00      B   
ATOM   4409  NZ  LYS   229     -16.408 -29.120   4.627  1.00 10.00      B   
ATOM   4410  HZ1 LYS   229     -17.063 -29.927   4.660  1.00 10.00      B   
ATOM   4411  HZ2 LYS   229     -15.788 -29.158   5.458  1.00 10.00      B   
ATOM   4412  HZ3 LYS   229     -15.822 -29.199   3.771  1.00 10.00      B   
ATOM   4413  C   LYS   229     -21.785 -25.768   5.310  1.00 10.00      B   
ATOM   4414  O   LYS   229     -22.621 -26.671   5.197  1.00 10.00      B   
ATOM   4415  N   PHE   230     -21.406 -24.999   4.301  1.00 10.00      B   
ATOM   4416  HN  PHE   230     -20.737 -24.283   4.469  1.00 10.00      B   
ATOM   4417  CA  PHE   230     -21.938 -25.168   2.957  1.00 10.00      B   
ATOM   4418  CB  PHE   230     -22.071 -23.811   2.262  1.00 10.00      B   
ATOM   4419  CG  PHE   230     -22.951 -22.844   3.000  1.00 10.00      B   
ATOM   4420  CD1 PHE   230     -24.330 -22.962   2.948  1.00 10.00      B   
ATOM   4421  CD2 PHE   230     -22.398 -21.821   3.751  1.00 10.00      B   
ATOM   4422  CE1 PHE   230     -25.141 -22.077   3.632  1.00 10.00      B   
ATOM   4423  CE2 PHE   230     -23.202 -20.932   4.436  1.00 10.00      B   
ATOM   4424  CZ  PHE   230     -24.576 -21.061   4.377  1.00 10.00      B   
ATOM   4425  C   PHE   230     -21.045 -26.105   2.147  1.00 10.00      B   
ATOM   4426  O   PHE   230     -19.877 -25.814   1.894  1.00 10.00      B   
ATOM   4427  N   LEU   231     -21.600 -27.235   1.739  1.00 10.00      B   
ATOM   4428  HN  LEU   231     -22.543 -27.412   1.961  1.00 10.00      B   
ATOM   4429  CA  LEU   231     -20.848 -28.227   0.978  1.00 10.00      B   
ATOM   4430  CB  LEU   231     -21.552 -29.587   1.017  1.00 10.00      B   
ATOM   4431  CG  LEU   231     -21.663 -30.257   2.389  1.00 10.00      B   
ATOM   4432  CD1 LEU   231     -22.411 -31.575   2.278  1.00 10.00      B   
ATOM   4433  CD2 LEU   231     -20.284 -30.474   2.991  1.00 10.00      B   
ATOM   4434  C   LEU   231     -20.604 -27.804  -0.470  1.00 10.00      B   
ATOM   4435  O   LEU   231     -19.806 -28.424  -1.172  1.00 10.00      B   
ATOM   4436  N   ASN   232     -21.269 -26.746  -0.917  1.00 10.00      B   
ATOM   4437  HN  ASN   232     -21.864 -26.255  -0.310  1.00 10.00      B   
ATOM   4438  CA  ASN   232     -21.117 -26.288  -2.295  1.00 10.00      B   
ATOM   4439  CB  ASN   232     -22.386 -26.574  -3.107  1.00 10.00      B   
ATOM   4440  CG  ASN   232     -22.726 -28.045  -3.210  1.00 10.00      B   
ATOM   4441  OD1 ASN   232     -23.461 -28.582  -2.380  1.00 10.00      B   
ATOM   4442  ND2 ASN   232     -22.198 -28.705  -4.228  1.00 10.00      B   
ATOM   4443 HD21 ASN   232     -21.618 -28.213  -4.851  1.00 10.00      B   
ATOM   4444 HD22 ASN   232     -22.415 -29.658  -4.327  1.00 10.00      B   
ATOM   4445  C   ASN   232     -20.808 -24.801  -2.363  1.00 10.00      B   
ATOM   4446  O   ASN   232     -21.130 -24.146  -3.354  1.00 10.00      B   
ATOM   4447  N   ASP   233     -20.186 -24.266  -1.319  1.00 10.00      B   
ATOM   4448  HN  ASP   233     -19.941 -24.834  -0.558  1.00 10.00      B   
ATOM   4449  CA  ASP   233     -19.859 -22.844  -1.292  1.00 10.00      B   
ATOM   4450  CB  ASP   233     -19.628 -22.331   0.133  1.00 10.00      B   
ATOM   4451  CG  ASP   233     -19.382 -20.834   0.150  1.00 10.00      B   
ATOM   4452  OD1 ASP   233     -18.479 -20.368   0.875  1.00 10.00      B   
ATOM   4453  OD2 ASP   233     -20.081 -20.111  -0.587  1.00 10.00      B   
ATOM   4454  C   ASP   233     -18.652 -22.515  -2.163  1.00 10.00      B   
ATOM   4455  O   ASP   233     -17.773 -23.353  -2.374  1.00 10.00      B   
ATOM   4456  N   SER   234     -18.627 -21.291  -2.670  1.00 10.00      B   
ATOM   4457  HN  SER   234     -19.377 -20.682  -2.472  1.00 10.00      B   
ATOM   4458  CA  SER   234     -17.538 -20.817  -3.506  1.00 10.00      B   
ATOM   4459  CB  SER   234     -17.975 -20.823  -4.972  1.00 10.00      B   
ATOM   4460  OG  SER   234     -19.235 -20.186  -5.132  1.00 10.00      B   
ATOM   4461  HG  SER   234     -19.880 -20.581  -4.515  1.00 10.00      B   
ATOM   4462  C   SER   234     -17.130 -19.407  -3.079  1.00 10.00      B   
ATOM   4463  O   SER   234     -16.346 -18.736  -3.755  1.00 10.00      B   
ATOM   4464  N   ILE   235     -17.671 -18.974  -1.945  1.00 10.00      B   
ATOM   4465  HN  ILE   235     -18.274 -19.573  -1.445  1.00 10.00      B   
ATOM   4466  CA  ILE   235     -17.400 -17.647  -1.411  1.00 10.00      B   
ATOM   4467  CB  ILE   235     -18.608 -17.120  -0.597  1.00 10.00      B   
ATOM   4468  CG1 ILE   235     -19.810 -16.865  -1.508  1.00 10.00      B   
ATOM   4469  CG2 ILE   235     -18.252 -15.862   0.186  1.00 10.00      B   
ATOM   4470  CD1 ILE   235     -19.660 -15.654  -2.401  1.00 10.00      B   
ATOM   4471  C   ILE   235     -16.164 -17.636  -0.519  1.00 10.00      B   
ATOM   4472  O   ILE   235     -15.258 -16.823  -0.711  1.00 10.00      B   
ATOM   4473  N   VAL   236     -16.123 -18.542   0.449  1.00 10.00      B   
ATOM   4474  HN  VAL   236     -16.855 -19.196   0.534  1.00 10.00      B   
ATOM   4475  CA  VAL   236     -15.011 -18.598   1.384  1.00 10.00      B   
ATOM   4476  CB  VAL   236     -15.507 -18.817   2.829  1.00 10.00      B   
ATOM   4477  CG1 VAL   236     -14.342 -19.008   3.790  1.00 10.00      B   
ATOM   4478  CG2 VAL   236     -16.366 -17.644   3.268  1.00 10.00      B   
ATOM   4479  C   VAL   236     -13.994 -19.670   1.016  1.00 10.00      B   
ATOM   4480  O   VAL   236     -14.351 -20.804   0.697  1.00 10.00      B   
ATOM   4481  N   ASP   237     -12.722 -19.290   1.047  1.00 10.00      B   
ATOM   4482  HN  ASP   237     -12.508 -18.361   1.278  1.00 10.00      B   
ATOM   4483  CA  ASP   237     -11.634 -20.208   0.749  1.00 10.00      B   
ATOM   4484  CB  ASP   237     -10.859 -19.755  -0.493  1.00 10.00      B   
ATOM   4485  CG  ASP   237      -9.829 -20.773  -0.956  1.00 10.00      B   
ATOM   4486  OD1 ASP   237     -10.040 -21.393  -2.022  1.00 10.00      B   
ATOM   4487  OD2 ASP   237      -8.801 -20.955  -0.269  1.00 10.00      B   
ATOM   4488  C   ASP   237     -10.697 -20.282   1.947  1.00 10.00      B   
ATOM   4489  O   ASP   237     -10.064 -19.284   2.312  1.00 10.00      B   
ATOM   4490  N   PRO   238     -10.625 -21.451   2.602  1.00 10.00      B   
ATOM   4491  CA  PRO   238     -11.401 -22.629   2.227  1.00 10.00      B   
ATOM   4492  CB  PRO   238     -10.472 -23.758   2.661  1.00 10.00      B   
ATOM   4493  CG  PRO   238      -9.797 -23.232   3.886  1.00 10.00      B   
ATOM   4494  CD  PRO   238      -9.763 -21.725   3.761  1.00 10.00      B   
ATOM   4495  C   PRO   238     -12.707 -22.713   3.015  1.00 10.00      B   
ATOM   4496  O   PRO   238     -12.874 -22.037   4.034  1.00 10.00      B   
ATOM   4497  N   VAL   239     -13.615 -23.566   2.561  1.00 10.00      B   
ATOM   4498  HN  VAL   239     -13.418 -24.093   1.754  1.00 10.00      B   
ATOM   4499  CA  VAL   239     -14.906 -23.739   3.228  1.00 10.00      B   
ATOM   4500  CB  VAL   239     -15.918 -24.505   2.344  1.00 10.00      B   
ATOM   4501  CG1 VAL   239     -17.338 -24.232   2.805  1.00 10.00      B   
ATOM   4502  CG2 VAL   239     -15.759 -24.134   0.878  1.00 10.00      B   
ATOM   4503  C   VAL   239     -14.730 -24.480   4.558  1.00 10.00      B   
ATOM   4504  O   VAL   239     -15.653 -24.576   5.365  1.00 10.00      B   
ATOM   4505  N   ASP   240     -13.528 -24.997   4.778  1.00 10.00      B   
ATOM   4506  HN  ASP   240     -12.839 -24.898   4.090  1.00 10.00      B   
ATOM   4507  CA  ASP   240     -13.203 -25.722   6.006  1.00 10.00      B   
ATOM   4508  CB  ASP   240     -11.782 -26.292   5.924  1.00 10.00      B   
ATOM   4509  CG  ASP   240     -11.643 -27.391   4.892  1.00 10.00      B   
ATOM   4510  OD1 ASP   240     -11.782 -27.101   3.682  1.00 10.00      B   
ATOM   4511  OD2 ASP   240     -11.385 -28.552   5.280  1.00 10.00      B   
ATOM   4512  C   ASP   240     -13.312 -24.807   7.222  1.00 10.00      B   
ATOM   4513  O   ASP   240     -13.537 -25.268   8.343  1.00 10.00      B   
ATOM   4514  N   SER   241     -13.178 -23.506   6.982  1.00 10.00      B   
ATOM   4515  HN  SER   241     -13.036 -23.207   6.059  1.00 10.00      B   
ATOM   4516  CA  SER   241     -13.242 -22.506   8.042  1.00 10.00      B   
ATOM   4517  CB  SER   241     -12.964 -21.112   7.465  1.00 10.00      B   
ATOM   4518  OG  SER   241     -12.564 -20.197   8.472  1.00 10.00      B   
ATOM   4519  HG  SER   241     -11.959 -19.544   8.083  1.00 10.00      B   
ATOM   4520  C   SER   241     -14.593 -22.527   8.757  1.00 10.00      B   
ATOM   4521  O   SER   241     -14.692 -22.145   9.928  1.00 10.00      B   
ATOM   4522  N   GLU   242     -15.626 -23.001   8.062  1.00 10.00      B   
ATOM   4523  HN  GLU   242     -15.482 -23.319   7.142  1.00 10.00      B   
ATOM   4524  CA  GLU   242     -16.968 -23.066   8.633  1.00 10.00      B   
ATOM   4525  CB  GLU   242     -18.019 -23.248   7.538  1.00 10.00      B   
ATOM   4526  CG  GLU   242     -17.771 -22.400   6.302  1.00 10.00      B   
ATOM   4527  CD  GLU   242     -19.029 -22.140   5.504  1.00 10.00      B   
ATOM   4528  OE1 GLU   242     -19.674 -23.114   5.065  1.00 10.00      B   
ATOM   4529  OE2 GLU   242     -19.369 -20.954   5.315  1.00 10.00      B   
ATOM   4530  C   GLU   242     -17.073 -24.185   9.664  1.00 10.00      B   
ATOM   4531  O   GLU   242     -18.000 -24.216  10.471  1.00 10.00      B   
ATOM   4532  N   TRP   243     -16.112 -25.096   9.638  1.00 10.00      B   
ATOM   4533  HN  TRP   243     -15.399 -25.024   8.965  1.00 10.00      B   
ATOM   4534  CA  TRP   243     -16.087 -26.207  10.579  1.00 10.00      B   
ATOM   4535  CB  TRP   243     -16.081 -27.548   9.837  1.00 10.00      B   
ATOM   4536  CG  TRP   243     -17.440 -28.162   9.686  1.00 10.00      B   
ATOM   4537  CD1 TRP   243     -18.643 -27.523   9.748  1.00 10.00      B   
ATOM   4538  CD2 TRP   243     -17.732 -29.545   9.454  1.00 10.00      B   
ATOM   4539  NE1 TRP   243     -19.667 -28.419   9.559  1.00 10.00      B   
ATOM   4540  HE1 TRP   243     -20.625 -28.200   9.553  1.00 10.00      B   
ATOM   4541  CE2 TRP   243     -19.133 -29.669   9.380  1.00 10.00      B   
ATOM   4542  CE3 TRP   243     -16.944 -30.688   9.300  1.00 10.00      B   
ATOM   4543  CZ2 TRP   243     -19.762 -30.891   9.158  1.00 10.00      B   
ATOM   4544  CZ3 TRP   243     -17.570 -31.900   9.081  1.00 10.00      B   
ATOM   4545  CH2 TRP   243     -18.966 -31.993   9.012  1.00 10.00      B   
ATOM   4546  C   TRP   243     -14.878 -26.099  11.502  1.00 10.00      B   
ATOM   4547  O   TRP   243     -14.450 -27.091  12.096  1.00 10.00      B   
ATOM   4548  N   PHE   244     -14.328 -24.883  11.593  1.00 10.00      B   
ATOM   4549  HN  PHE   244     -14.711 -24.155  11.062  1.00 10.00      B   
ATOM   4550  CA  PHE   244     -13.169 -24.596  12.441  1.00 10.00      B   
ATOM   4551  CB  PHE   244     -13.410 -25.025  13.894  1.00 10.00      B   
ATOM   4552  CG  PHE   244     -13.324 -23.903  14.889  1.00 10.00      B   
ATOM   4553  CD1 PHE   244     -12.167 -23.146  15.005  1.00 10.00      B   
ATOM   4554  CD2 PHE   244     -14.399 -23.609  15.712  1.00 10.00      B   
ATOM   4555  CE1 PHE   244     -12.086 -22.117  15.924  1.00 10.00      B   
ATOM   4556  CE2 PHE   244     -14.326 -22.582  16.632  1.00 10.00      B   
ATOM   4557  CZ  PHE   244     -13.167 -21.836  16.738  1.00 10.00      B   
ATOM   4558  C   PHE   244     -11.880 -25.209  11.888  1.00 10.00      B   
ATOM   4559  O   PHE   244     -10.880 -25.324  12.596  1.00 10.00      B   
ATOM   4560  N   GLY   245     -11.907 -25.589  10.620  1.00 10.00      B   
ATOM   4561  HN  GLY   245     -12.727 -25.465  10.094  1.00 10.00      B   
ATOM   4562  CA  GLY   245     -10.736 -26.168   9.998  1.00 10.00      B   
ATOM   4563  C   GLY   245     -10.043 -25.159   9.109  1.00 10.00      B   
ATOM   4564  O   GLY   245     -10.614 -24.115   8.793  1.00 10.00      B   
ATOM   4565  N   PHE   246      -8.821 -25.460   8.701  1.00 10.00      B   
ATOM   4566  HN  PHE   246      -8.420 -26.315   8.972  1.00 10.00      B   
ATOM   4567  CA  PHE   246      -8.063 -24.560   7.847  1.00 10.00      B   
ATOM   4568  CB  PHE   246      -7.525 -23.377   8.664  1.00 10.00      B   
ATOM   4569  CG  PHE   246      -7.355 -22.112   7.870  1.00 10.00      B   
ATOM   4570  CD1 PHE   246      -8.459 -21.411   7.417  1.00 10.00      B   
ATOM   4571  CD2 PHE   246      -6.092 -21.627   7.575  1.00 10.00      B   
ATOM   4572  CE1 PHE   246      -8.308 -20.250   6.684  1.00 10.00      B   
ATOM   4573  CE2 PHE   246      -5.934 -20.467   6.842  1.00 10.00      B   
ATOM   4574  CZ  PHE   246      -7.044 -19.778   6.396  1.00 10.00      B   
ATOM   4575  C   PHE   246      -6.917 -25.311   7.189  1.00 10.00      B   
ATOM   4576  O   PHE   246      -6.792 -26.523   7.351  1.00 10.00      B   
ATOM   4577  N   TYR   247      -6.094 -24.591   6.441  1.00 10.00      B   
ATOM   4578  HN  TYR   247      -6.250 -23.629   6.356  1.00 10.00      B   
ATOM   4579  CA  TYR   247      -4.955 -25.185   5.762  1.00 10.00      B   
ATOM   4580  CB  TYR   247      -4.372 -24.204   4.740  1.00 10.00      B   
ATOM   4581  CG  TYR   247      -5.256 -23.960   3.536  1.00 10.00      B   
ATOM   4582  CD1 TYR   247      -5.464 -24.958   2.599  1.00 10.00      B   
ATOM   4583  CD2 TYR   247      -5.877 -22.733   3.334  1.00 10.00      B   
ATOM   4584  CE1 TYR   247      -6.266 -24.747   1.495  1.00 10.00      B   
ATOM   4585  CE2 TYR   247      -6.683 -22.512   2.230  1.00 10.00      B   
ATOM   4586  CZ  TYR   247      -6.872 -23.526   1.312  1.00 10.00      B   
ATOM   4587  OH  TYR   247      -7.678 -23.327   0.211  1.00 10.00      B   
ATOM   4588  HH  TYR   247      -7.971 -22.393   0.181  1.00 10.00      B   
ATOM   4589  C   TYR   247      -3.884 -25.567   6.774  1.00 10.00      B   
ATOM   4590  O   TYR   247      -3.679 -24.861   7.763  1.00 10.00      B   
ATOM   4591  N   ARG   248      -3.220 -26.689   6.533  1.00 10.00      B   
ATOM   4592  HN  ARG   248      -3.447 -27.219   5.738  1.00 10.00      B   
ATOM   4593  CA  ARG   248      -2.162 -27.156   7.419  1.00 10.00      B   
ATOM   4594  CB  ARG   248      -1.674 -28.540   6.971  1.00 10.00      B   
ATOM   4595  CG  ARG   248      -0.476 -29.067   7.742  1.00 10.00      B   
ATOM   4596  CD  ARG   248      -0.282 -30.564   7.536  1.00 10.00      B   
ATOM   4597  NE  ARG   248      -0.317 -30.953   6.125  1.00 10.00      B   
ATOM   4598  HE  ARG   248      -1.153 -31.375   5.794  1.00 10.00      B   
ATOM   4599  CZ  ARG   248       0.699 -30.798   5.274  1.00 10.00      B   
ATOM   4600  NH1 ARG   248       1.845 -30.257   5.682  1.00 10.00      B   
ATOM   4601 HH11 ARG   248       2.637 -30.136   5.011  1.00 10.00      B   
ATOM   4602 HH12 ARG   248       1.960 -29.955   6.676  1.00 10.00      B   
ATOM   4603  NH2 ARG   248       0.574 -31.197   4.015  1.00 10.00      B   
ATOM   4604 HH21 ARG   248      -0.318 -31.639   3.688  1.00 10.00      B   
ATOM   4605 HH22 ARG   248       1.364 -31.071   3.346  1.00 10.00      B   
ATOM   4606  C   ARG   248      -1.012 -26.147   7.442  1.00 10.00      B   
ATOM   4607  O   ARG   248      -0.535 -25.724   6.385  1.00 10.00      B   
ATOM   4608  N   SER   249      -0.597 -25.752   8.646  1.00 10.00      B   
ATOM   4609  HN  SER   249      -1.035 -26.124   9.443  1.00 10.00      B   
ATOM   4610  CA  SER   249       0.481 -24.785   8.829  1.00 10.00      B   
ATOM   4611  CB  SER   249       0.852 -24.679  10.310  1.00 10.00      B   
ATOM   4612  OG  SER   249      -0.298 -24.446  11.108  1.00 10.00      B   
ATOM   4613  HG  SER   249      -1.034 -24.180  10.537  1.00 10.00      B   
ATOM   4614  C   SER   249       1.716 -25.129   7.998  1.00 10.00      B   
ATOM   4615  O   SER   249       2.334 -26.181   8.179  1.00 10.00      B   
ATOM   4616  N   GLY   250       2.063 -24.233   7.087  1.00 10.00      B   
ATOM   4617  HN  GLY   250       1.529 -23.410   6.991  1.00 10.00      B   
ATOM   4618  CA  GLY   250       3.213 -24.441   6.236  1.00 10.00      B   
ATOM   4619  C   GLY   250       2.862 -24.339   4.767  1.00 10.00      B   
ATOM   4620  O   GLY   250       3.727 -24.066   3.935  1.00 10.00      B   
ATOM   4621  N   GLN   251       1.587 -24.535   4.449  1.00 10.00      B   
ATOM   4622  HN  GLN   251       0.936 -24.711   5.162  1.00 10.00      B   
ATOM   4623  CA  GLN   251       1.129 -24.482   3.067  1.00 10.00      B   
ATOM   4624  CB  GLN   251       1.310 -25.846   2.399  1.00 10.00      B   
ATOM   4625  CG  GLN   251       0.842 -27.031   3.231  1.00 10.00      B   
ATOM   4626  CD  GLN   251      -0.618 -27.366   3.007  1.00 10.00      B   
ATOM   4627  OE1 GLN   251      -0.965 -28.066   2.059  1.00 10.00      B   
ATOM   4628  NE2 GLN   251      -1.485 -26.872   3.878  1.00 10.00      B   
ATOM   4629 HE21 GLN   251      -1.139 -26.318   4.617  1.00 10.00      B   
ATOM   4630 HE22 GLN   251      -2.438 -27.085   3.759  1.00 10.00      B   
ATOM   4631  C   GLN   251      -0.324 -24.031   2.988  1.00 10.00      B   
ATOM   4632  O   GLN   251      -0.979 -23.866   4.016  1.00 10.00      B   
ATOM   4633  N   ALA   252      -0.831 -23.848   1.773  1.00 10.00      B   
ATOM   4634  HN  ALA   252      -0.263 -24.006   0.976  1.00 10.00      B   
ATOM   4635  CA  ALA   252      -2.204 -23.410   1.580  1.00 10.00      B   
ATOM   4636  CB  ALA   252      -2.236 -21.942   1.190  1.00 10.00      B   
ATOM   4637  C   ALA   252      -2.932 -24.261   0.540  1.00 10.00      B   
ATOM   4638  O   ALA   252      -3.741 -23.751  -0.237  1.00 10.00      B   
ATOM   4639  N   LYS   253      -2.655 -25.559   0.535  1.00 10.00      B   
ATOM   4640  HN  LYS   253      -1.991 -25.908   1.165  1.00 10.00      B   
ATOM   4641  CA  LYS   253      -3.305 -26.470  -0.404  1.00 10.00      B   
ATOM   4642  CB  LYS   253      -2.257 -27.212  -1.245  1.00 10.00      B   
ATOM   4643  CG  LYS   253      -2.842 -28.168  -2.278  1.00 10.00      B   
ATOM   4644  CD  LYS   253      -2.330 -29.588  -2.076  1.00 10.00      B   
ATOM   4645  CE  LYS   253      -2.848 -30.532  -3.152  1.00 10.00      B   
ATOM   4646  NZ  LYS   253      -2.264 -31.897  -3.031  1.00 10.00      B   
ATOM   4647  HZ1 LYS   253      -2.826 -32.574  -3.587  1.00 10.00      B   
ATOM   4648  HZ2 LYS   253      -2.267 -32.203  -2.038  1.00 10.00      B   
ATOM   4649  HZ3 LYS   253      -1.282 -31.904  -3.383  1.00 10.00      B   
ATOM   4650  C   LYS   253      -4.187 -27.475   0.333  1.00 10.00      B   
ATOM   4651  O   LYS   253      -5.390 -27.566   0.090  1.00 10.00      B   
ATOM   4652  N   GLU   254      -3.571 -28.203   1.250  1.00 10.00      B   
ATOM   4653  HN  GLU   254      -2.615 -28.040   1.420  1.00 10.00      B   
ATOM   4654  CA  GLU   254      -4.250 -29.228   2.025  1.00 10.00      B   
ATOM   4655  CB  GLU   254      -3.223 -30.301   2.386  1.00 10.00      B   
ATOM   4656  CG  GLU   254      -3.724 -31.433   3.259  1.00 10.00      B   
ATOM   4657  CD  GLU   254      -2.575 -32.268   3.780  1.00 10.00      B   
ATOM   4658  OE1 GLU   254      -1.821 -32.830   2.952  1.00 10.00      B   
ATOM   4659  OE2 GLU   254      -2.399 -32.345   5.012  1.00 10.00      B   
ATOM   4660  C   GLU   254      -4.871 -28.640   3.292  1.00 10.00      B   
ATOM   4661  O   GLU   254      -4.212 -27.897   4.029  1.00 10.00      B   
ATOM   4662  N   THR   255      -6.137 -28.971   3.537  1.00 10.00      B   
ATOM   4663  HN  THR   255      -6.606 -29.568   2.915  1.00 10.00      B   
ATOM   4664  CA  THR   255      -6.843 -28.483   4.713  1.00 10.00      B   
ATOM   4665  CB  THR   255      -8.257 -27.954   4.370  1.00 10.00      B   
ATOM   4666  OG1 THR   255      -9.075 -29.001   3.827  1.00 10.00      B   
ATOM   4667  HG1 THR   255      -9.935 -28.994   4.286  1.00 10.00      B   
ATOM   4668  CG2 THR   255      -8.194 -26.802   3.383  1.00 10.00      B   
ATOM   4669  C   THR   255      -6.970 -29.587   5.758  1.00 10.00      B   
ATOM   4670  O   THR   255      -6.997 -30.773   5.422  1.00 10.00      B   
ATOM   4671  N   ILE   256      -7.033 -29.195   7.020  1.00 10.00      B   
ATOM   4672  HN  ILE   256      -6.987 -28.233   7.228  1.00 10.00      B   
ATOM   4673  CA  ILE   256      -7.174 -30.144   8.112  1.00 10.00      B   
ATOM   4674  CB  ILE   256      -5.897 -30.230   8.977  1.00 10.00      B   
ATOM   4675  CG1 ILE   256      -5.500 -28.848   9.499  1.00 10.00      B   
ATOM   4676  CG2 ILE   256      -4.753 -30.864   8.198  1.00 10.00      B   
ATOM   4677  CD1 ILE   256      -4.607 -28.894  10.716  1.00 10.00      B   
ATOM   4678  C   ILE   256      -8.344 -29.737   8.998  1.00 10.00      B   
ATOM   4679  O   ILE   256      -8.637 -28.546   9.137  1.00 10.00      B   
ATOM   4680  N   PRO   257      -9.042 -30.718   9.587  1.00 10.00      B   
ATOM   4681  CA  PRO   257     -10.181 -30.454  10.468  1.00 10.00      B   
ATOM   4682  CB  PRO   257     -10.793 -31.841  10.680  1.00 10.00      B   
ATOM   4683  CG  PRO   257      -9.661 -32.786  10.480  1.00 10.00      B   
ATOM   4684  CD  PRO   257      -8.779 -32.162   9.437  1.00 10.00      B   
ATOM   4685  C   PRO   257      -9.731 -29.863  11.803  1.00 10.00      B   
ATOM   4686  O   PRO   257      -8.547 -29.913  12.147  1.00 10.00      B   
ATOM   4687  N   LEU   258     -10.682 -29.321  12.555  1.00 10.00      B   
ATOM   4688  HN  LEU   258     -11.609 -29.335  12.230  1.00 10.00      B   
ATOM   4689  CA  LEU   258     -10.397 -28.710  13.849  1.00 10.00      B   
ATOM   4690  CB  LEU   258     -11.688 -28.209  14.505  1.00 10.00      B   
ATOM   4691  CG  LEU   258     -11.565 -27.713  15.951  1.00 10.00      B   
ATOM   4692  CD1 LEU   258     -10.742 -26.435  16.021  1.00 10.00      B   
ATOM   4693  CD2 LEU   258     -12.938 -27.510  16.576  1.00 10.00      B   
ATOM   4694  C   LEU   258      -9.690 -29.680  14.788  1.00 10.00      B   
ATOM   4695  O   LEU   258      -8.782 -29.295  15.524  1.00 10.00      B   
ATOM   4696  N   GLN   259     -10.088 -30.943  14.732  1.00 10.00      B   
ATOM   4697  HN  GLN   259     -10.790 -31.194  14.093  1.00 10.00      B   
ATOM   4698  CA  GLN   259      -9.513 -31.971  15.592  1.00 10.00      B   
ATOM   4699  CB  GLN   259     -10.245 -33.306  15.421  1.00 10.00      B   
ATOM   4700  CG  GLN   259     -11.737 -33.264  15.731  1.00 10.00      B   
ATOM   4701  CD  GLN   259     -12.557 -32.677  14.597  1.00 10.00      B   
ATOM   4702  OE1 GLN   259     -12.112 -32.646  13.450  1.00 10.00      B   
ATOM   4703  NE2 GLN   259     -13.765 -32.231  14.899  1.00 10.00      B   
ATOM   4704 HE21 GLN   259     -14.071 -32.304  15.833  1.00 10.00      B   
ATOM   4705 HE22 GLN   259     -14.312 -31.850  14.178  1.00 10.00      B   
ATOM   4706  C   GLN   259      -8.014 -32.158  15.361  1.00 10.00      B   
ATOM   4707  O   GLN   259      -7.323 -32.739  16.197  1.00 10.00      B   
ATOM   4708  N   GLU   260      -7.509 -31.658  14.238  1.00 10.00      B   
ATOM   4709  HN  GLU   260      -8.098 -31.180  13.613  1.00 10.00      B   
ATOM   4710  CA  GLU   260      -6.094 -31.797  13.918  1.00 10.00      B   
ATOM   4711  CB  GLU   260      -5.907 -32.374  12.514  1.00 10.00      B   
ATOM   4712  CG  GLU   260      -6.608 -33.704  12.303  1.00 10.00      B   
ATOM   4713  CD  GLU   260      -5.942 -34.557  11.248  1.00 10.00      B   
ATOM   4714  OE1 GLU   260      -5.218 -35.507  11.618  1.00 10.00      B   
ATOM   4715  OE2 GLU   260      -6.146 -34.292  10.046  1.00 10.00      B   
ATOM   4716  C   GLU   260      -5.334 -30.480  14.061  1.00 10.00      B   
ATOM   4717  O   GLU   260      -4.140 -30.407  13.767  1.00 10.00      B   
ATOM   4718  N   THR   261      -6.019 -29.441  14.515  1.00 10.00      B   
ATOM   4719  HN  THR   261      -6.963 -29.553  14.747  1.00 10.00      B   
ATOM   4720  CA  THR   261      -5.384 -28.141  14.694  1.00 10.00      B   
ATOM   4721  CB  THR   261      -6.390 -26.975  14.547  1.00 10.00      B   
ATOM   4722  OG1 THR   261      -7.370 -27.036  15.594  1.00 10.00      B   
ATOM   4723  HG1 THR   261      -7.885 -27.848  15.508  1.00 10.00      B   
ATOM   4724  CG2 THR   261      -7.084 -27.019  13.193  1.00 10.00      B   
ATOM   4725  C   THR   261      -4.735 -28.065  16.070  1.00 10.00      B   
ATOM   4726  O   THR   261      -5.166 -28.753  17.000  1.00 10.00      B   
ATOM   4727  N   SER   262      -3.707 -27.233  16.203  1.00 10.00      B   
ATOM   4728  HN  SER   262      -3.409 -26.705  15.433  1.00 10.00      B   
ATOM   4729  CA  SER   262      -3.021 -27.079  17.477  1.00 10.00      B   
ATOM   4730  CB  SER   262      -1.729 -26.281  17.307  1.00 10.00      B   
ATOM   4731  OG  SER   262      -1.865 -25.313  16.282  1.00 10.00      B   
ATOM   4732  HG  SER   262      -1.482 -25.655  15.466  1.00 10.00      B   
ATOM   4733  C   SER   262      -3.943 -26.420  18.496  1.00 10.00      B   
ATOM   4734  O   SER   262      -3.818 -26.638  19.698  1.00 10.00      B   
ATOM   4735  N   LEU   263      -4.888 -25.632  17.996  1.00 10.00      B   
ATOM   4736  HN  LEU   263      -4.932 -25.503  17.023  1.00 10.00      B   
ATOM   4737  CA  LEU   263      -5.853 -24.948  18.844  1.00 10.00      B   
ATOM   4738  CB  LEU   263      -6.784 -24.089  17.983  1.00 10.00      B   
ATOM   4739  CG  LEU   263      -7.865 -23.297  18.720  1.00 10.00      B   
ATOM   4740  CD1 LEU   263      -7.244 -22.318  19.701  1.00 10.00      B   
ATOM   4741  CD2 LEU   263      -8.761 -22.571  17.728  1.00 10.00      B   
ATOM   4742  C   LEU   263      -6.663 -25.964  19.647  1.00 10.00      B   
ATOM   4743  O   LEU   263      -7.008 -25.727  20.809  1.00 10.00      B   
ATOM   4744  N   TYR   264      -6.936 -27.104  19.021  1.00 10.00      B   
ATOM   4745  HN  TYR   264      -6.611 -27.230  18.102  1.00 10.00      B   
ATOM   4746  CA  TYR   264      -7.698 -28.170  19.653  1.00 10.00      B   
ATOM   4747  CB  TYR   264      -8.482 -28.961  18.599  1.00 10.00      B   
ATOM   4748  CG  TYR   264      -9.307 -30.106  19.152  1.00 10.00      B   
ATOM   4749  CD1 TYR   264     -10.584 -29.889  19.650  1.00 10.00      B   
ATOM   4750  CD2 TYR   264      -8.810 -31.404  19.171  1.00 10.00      B   
ATOM   4751  CE1 TYR   264     -11.343 -30.929  20.153  1.00 10.00      B   
ATOM   4752  CE2 TYR   264      -9.561 -32.450  19.672  1.00 10.00      B   
ATOM   4753  CZ  TYR   264     -10.827 -32.207  20.161  1.00 10.00      B   
ATOM   4754  OH  TYR   264     -11.579 -33.248  20.662  1.00 10.00      B   
ATOM   4755  HH  TYR   264     -12.493 -33.156  20.365  1.00 10.00      B   
ATOM   4756  C   TYR   264      -6.789 -29.106  20.443  1.00 10.00      B   
ATOM   4757  O   TYR   264      -7.095 -29.460  21.581  1.00 10.00      B   
ATOM   4758  N   THR   265      -5.662 -29.488  19.849  1.00 10.00      B   
ATOM   4759  HN  THR   265      -5.450 -29.148  18.950  1.00 10.00      B   
ATOM   4760  CA  THR   265      -4.729 -30.403  20.502  1.00 10.00      B   
ATOM   4761  CB  THR   265      -3.619 -30.881  19.548  1.00 10.00      B   
ATOM   4762  OG1 THR   265      -3.154 -29.779  18.762  1.00 10.00      B   
ATOM   4763  HG1 THR   265      -3.151 -30.032  17.829  1.00 10.00      B   
ATOM   4764  CG2 THR   265      -4.147 -31.962  18.621  1.00 10.00      B   
ATOM   4765  C   THR   265      -4.117 -29.806  21.769  1.00 10.00      B   
ATOM   4766  O   THR   265      -3.866 -30.519  22.742  1.00 10.00      B   
ATOM   4767  N   GLN   266      -3.874 -28.503  21.757  1.00 10.00      B   
ATOM   4768  HN  GLN   266      -4.062 -27.985  20.942  1.00 10.00      B   
ATOM   4769  CA  GLN   266      -3.307 -27.825  22.916  1.00 10.00      B   
ATOM   4770  CB  GLN   266      -2.411 -26.665  22.476  1.00 10.00      B   
ATOM   4771  CG  GLN   266      -1.259 -27.070  21.570  1.00 10.00      B   
ATOM   4772  CD  GLN   266      -0.672 -25.891  20.821  1.00 10.00      B   
ATOM   4773  OE1 GLN   266      -1.362 -24.914  20.542  1.00 10.00      B   
ATOM   4774  NE2 GLN   266       0.599 -25.979  20.476  1.00 10.00      B   
ATOM   4775 HE21 GLN   266       1.090 -26.796  20.716  1.00 10.00      B   
ATOM   4776 HE22 GLN   266       1.001 -25.227  19.994  1.00 10.00      B   
ATOM   4777  C   GLN   266      -4.420 -27.307  23.821  1.00 10.00      B   
ATOM   4778  O   GLN   266      -4.185 -26.988  24.989  1.00 10.00      B   
ATOM   4779  N   ASP   267      -5.631 -27.240  23.264  1.00 10.00      B   
ATOM   4780  HN  ASP   267      -5.733 -27.529  22.333  1.00 10.00      B   
ATOM   4781  CA  ASP   267      -6.816 -26.767  23.986  1.00 10.00      B   
ATOM   4782  CB  ASP   267      -7.202 -27.716  25.124  1.00 10.00      B   
ATOM   4783  CG  ASP   267      -8.602 -27.460  25.646  1.00 10.00      B   
ATOM   4784  OD1 ASP   267      -9.530 -27.331  24.820  1.00 10.00      B   
ATOM   4785  OD2 ASP   267      -8.778 -27.393  26.884  1.00 10.00      B   
ATOM   4786  C   ASP   267      -6.635 -25.338  24.492  1.00 10.00      B   
ATOM   4787  O   ASP   267      -6.703 -25.065  25.694  1.00 10.00      B   
ATOM   4788  N   ARG   268      -6.413 -24.423  23.560  1.00 10.00      B   
ATOM   4789  HN  ARG   268      -6.386 -24.699  22.617  1.00 10.00      B   
ATOM   4790  CA  ARG   268      -6.206 -23.023  23.904  1.00 10.00      B   
ATOM   4791  CB  ARG   268      -5.313 -22.333  22.870  1.00 10.00      B   
ATOM   4792  CG  ARG   268      -3.832 -22.637  23.030  1.00 10.00      B   
ATOM   4793  CD  ARG   268      -2.997 -21.862  22.024  1.00 10.00      B   
ATOM   4794  NE  ARG   268      -2.769 -22.621  20.797  1.00 10.00      B   
ATOM   4795  HE  ARG   268      -2.308 -23.491  20.881  1.00 10.00      B   
ATOM   4796  CZ  ARG   268      -3.117 -22.204  19.584  1.00 10.00      B   
ATOM   4797  NH1 ARG   268      -3.710 -21.031  19.418  1.00 10.00      B   
ATOM   4798 HH11 ARG   268      -3.911 -20.413  20.236  1.00 10.00      B   
ATOM   4799 HH12 ARG   268      -3.977 -20.715  18.450  1.00 10.00      B   
ATOM   4800  NH2 ARG   268      -2.864 -22.959  18.526  1.00 10.00      B   
ATOM   4801 HH21 ARG   268      -3.138 -22.629  17.573  1.00 10.00      B   
ATOM   4802 HH22 ARG   268      -2.387 -23.879  18.636  1.00 10.00      B   
ATOM   4803  C   ARG   268      -7.520 -22.265  24.062  1.00 10.00      B   
ATOM   4804  O   ARG   268      -7.573 -21.238  24.738  1.00 10.00      B   
ATOM   4805  N   LEU   269      -8.581 -22.773  23.449  1.00 10.00      B   
ATOM   4806  HN  LEU   269      -8.492 -23.603  22.937  1.00 10.00      B   
ATOM   4807  CA  LEU   269      -9.881 -22.112  23.525  1.00 10.00      B   
ATOM   4808  CB  LEU   269     -10.395 -21.770  22.126  1.00 10.00      B   
ATOM   4809  CG  LEU   269     -10.130 -20.345  21.638  1.00 10.00      B   
ATOM   4810  CD1 LEU   269     -10.510 -20.209  20.173  1.00 10.00      B   
ATOM   4811  CD2 LEU   269     -10.898 -19.342  22.485  1.00 10.00      B   
ATOM   4812  C   LEU   269     -10.916 -22.949  24.268  1.00 10.00      B   
ATOM   4813  O   LEU   269     -12.062 -22.534  24.412  1.00 10.00      B   
ATOM   4814  N   GLY   270     -10.511 -24.113  24.751  1.00 10.00      B   
ATOM   4815  HN  GLY   270      -9.582 -24.392  24.629  1.00 10.00      B   
ATOM   4816  CA  GLY   270     -11.442 -24.973  25.456  1.00 10.00      B   
ATOM   4817  C   GLY   270     -12.359 -25.684  24.489  1.00 10.00      B   
ATOM   4818  O   GLY   270     -13.582 -25.566  24.568  1.00 10.00      B   
ATOM   4819  N   LEU   271     -11.759 -26.431  23.580  1.00 10.00      B   
ATOM   4820  HN  LEU   271     -10.781 -26.519  23.610  1.00 10.00      B   
ATOM   4821  CA  LEU   271     -12.501 -27.157  22.568  1.00 10.00      B   
ATOM   4822  CB  LEU   271     -11.909 -26.882  21.184  1.00 10.00      B   
ATOM   4823  CG  LEU   271     -11.866 -25.411  20.754  1.00 10.00      B   
ATOM   4824  CD1 LEU   271     -11.014 -25.240  19.508  1.00 10.00      B   
ATOM   4825  CD2 LEU   271     -13.271 -24.868  20.529  1.00 10.00      B   
ATOM   4826  C   LEU   271     -12.500 -28.648  22.863  1.00 10.00      B   
ATOM   4827  O   LEU   271     -13.284 -29.401  22.293  1.00 10.00      B   
ATOM   4828  N   LYS   272     -11.625 -29.075  23.769  1.00 10.00      B   
ATOM   4829  HN  LYS   272     -11.018 -28.427  24.201  1.00 10.00      B   
ATOM   4830  CA  LYS   272     -11.541 -30.484  24.134  1.00 10.00      B   
ATOM   4831  CB  LYS   272     -10.270 -30.769  24.930  1.00 10.00      B   
ATOM   4832  CG  LYS   272      -9.023 -30.906  24.075  1.00 10.00      B   
ATOM   4833  CD  LYS   272      -7.826 -31.319  24.912  1.00 10.00      B   
ATOM   4834  CE  LYS   272      -6.598 -31.535  24.046  1.00 10.00      B   
ATOM   4835  NZ  LYS   272      -5.405 -31.913  24.849  1.00 10.00      B   
ATOM   4836  HZ1 LYS   272      -5.648 -32.669  25.520  1.00 10.00      B   
ATOM   4837  HZ2 LYS   272      -5.055 -31.093  25.382  1.00 10.00      B   
ATOM   4838  HZ3 LYS   272      -4.648 -32.254  24.223  1.00 10.00      B   
ATOM   4839  C   LYS   272     -12.765 -30.929  24.925  1.00 10.00      B   
ATOM   4840  O   LYS   272     -13.010 -32.123  25.092  1.00 10.00      B   
ATOM   4841  N   GLU   273     -13.542 -29.963  25.396  1.00 10.00      B   
ATOM   4842  HN  GLU   273     -13.306 -29.030  25.217  1.00 10.00      B   
ATOM   4843  CA  GLU   273     -14.743 -30.256  26.165  1.00 10.00      B   
ATOM   4844  CB  GLU   273     -15.101 -29.087  27.081  1.00 10.00      B   
ATOM   4845  CG  GLU   273     -13.994 -28.734  28.059  1.00 10.00      B   
ATOM   4846  CD  GLU   273     -14.470 -27.867  29.200  1.00 10.00      B   
ATOM   4847  OE1 GLU   273     -14.652 -26.651  28.991  1.00 10.00      B   
ATOM   4848  OE2 GLU   273     -14.651 -28.398  30.317  1.00 10.00      B   
ATOM   4849  C   GLU   273     -15.906 -30.603  25.243  1.00 10.00      B   
ATOM   4850  O   GLU   273     -17.006 -30.918  25.701  1.00 10.00      B   
ATOM   4851  N   ASP   275     -15.648 -30.550  23.936  1.00 10.00      B   
ATOM   4852  HN  ASP   275     -14.759 -30.260  23.641  1.00 10.00      B   
ATOM   4853  CA  ASP   275     -16.655 -30.878  22.928  1.00 10.00      B   
ATOM   4854  CB  ASP   275     -16.091 -30.680  21.515  1.00 10.00      B   
ATOM   4855  CG  ASP   275     -16.828 -31.498  20.467  1.00 10.00      B   
ATOM   4856  OD1 ASP   275     -17.994 -31.168  20.160  1.00 10.00      B   
ATOM   4857  OD2 ASP   275     -16.248 -32.482  19.955  1.00 10.00      B   
ATOM   4858  C   ASP   275     -17.134 -32.313  23.092  1.00 10.00      B   
ATOM   4859  O   ASP   275     -18.257 -32.649  22.729  1.00 10.00      B   
ATOM   4860  N   ASN   276     -16.280 -33.142  23.677  1.00 10.00      B   
ATOM   4861  HN  ASN   276     -15.410 -32.793  23.968  1.00 10.00      B   
ATOM   4862  CA  ASN   276     -16.581 -34.551  23.902  1.00 10.00      B   
ATOM   4863  CB  ASN   276     -15.409 -35.240  24.608  1.00 10.00      B   
ATOM   4864  CG  ASN   276     -14.248 -35.539  23.676  1.00 10.00      B   
ATOM   4865  OD1 ASN   276     -14.431 -35.679  22.466  1.00 10.00      B   
ATOM   4866  ND2 ASN   276     -13.046 -35.643  24.232  1.00 10.00      B   
ATOM   4867 HD21 ASN   276     -12.970 -35.519  25.203  1.00 10.00      B   
ATOM   4868 HD22 ASN   276     -12.281 -35.853  23.653  1.00 10.00      B   
ATOM   4869  C   ASN   276     -17.870 -34.753  24.699  1.00 10.00      B   
ATOM   4870  O   ASN   276     -18.487 -35.817  24.632  1.00 10.00      B   
ATOM   4871  N   ALA   277     -18.283 -33.731  25.442  1.00 10.00      B   
ATOM   4872  HN  ALA   277     -17.752 -32.904  25.459  1.00 10.00      B   
ATOM   4873  CA  ALA   277     -19.501 -33.807  26.239  1.00 10.00      B   
ATOM   4874  CB  ALA   277     -19.350 -32.974  27.503  1.00 10.00      B   
ATOM   4875  C   ALA   277     -20.722 -33.347  25.438  1.00 10.00      B   
ATOM   4876  O   ALA   277     -21.829 -33.247  25.973  1.00 10.00      B   
ATOM   4877  N   GLY   278     -20.518 -33.071  24.157  1.00 10.00      B   
ATOM   4878  HN  GLY   278     -19.616 -33.170  23.781  1.00 10.00      B   
ATOM   4879  CA  GLY   278     -21.603 -32.621  23.305  1.00 10.00      B   
ATOM   4880  C   GLY   278     -21.733 -31.116  23.326  1.00 10.00      B   
ATOM   4881  O   GLY   278     -22.787 -30.576  23.669  1.00 10.00      B   
ATOM   4882  N   GLN   279     -20.655 -30.437  22.962  1.00 10.00      B   
ATOM   4883  HN  GLN   279     -19.852 -30.930  22.690  1.00 10.00      B   
ATOM   4884  CA  GLN   279     -20.637 -28.981  22.955  1.00 10.00      B   
ATOM   4885  CB  GLN   279     -19.397 -28.450  23.676  1.00 10.00      B   
ATOM   4886  CG  GLN   279     -19.570 -28.309  25.179  1.00 10.00      B   
ATOM   4887  CD  GLN   279     -19.877 -26.884  25.600  1.00 10.00      B   
ATOM   4888  OE1 GLN   279     -18.974 -26.107  25.902  1.00 10.00      B   
ATOM   4889  NE2 GLN   279     -21.152 -26.526  25.622  1.00 10.00      B   
ATOM   4890 HE21 GLN   279     -21.829 -27.189  25.366  1.00 10.00      B   
ATOM   4891 HE22 GLN   279     -21.368 -25.603  25.888  1.00 10.00      B   
ATOM   4892  C   GLN   279     -20.721 -28.405  21.549  1.00 10.00      B   
ATOM   4893  O   GLN   279     -21.412 -27.410  21.322  1.00 10.00      B   
ATOM   4894  N   LEU   280     -20.029 -29.022  20.603  1.00 10.00      B   
ATOM   4895  HN  LEU   280     -19.501 -29.822  20.825  1.00 10.00      B   
ATOM   4896  CA  LEU   280     -20.038 -28.536  19.232  1.00 10.00      B   
ATOM   4897  CB  LEU   280     -18.617 -28.500  18.656  1.00 10.00      B   
ATOM   4898  CG  LEU   280     -17.546 -27.819  19.516  1.00 10.00      B   
ATOM   4899  CD1 LEU   280     -16.187 -27.893  18.837  1.00 10.00      B   
ATOM   4900  CD2 LEU   280     -17.919 -26.375  19.807  1.00 10.00      B   
ATOM   4901  C   LEU   280     -20.942 -29.385  18.345  1.00 10.00      B   
ATOM   4902  O   LEU   280     -20.844 -30.611  18.328  1.00 10.00      B   
ATOM   4903  N   VAL   281     -21.829 -28.727  17.620  1.00 10.00      B   
ATOM   4904  HN  VAL   281     -21.879 -27.746  17.692  1.00 10.00      B   
ATOM   4905  CA  VAL   281     -22.734 -29.418  16.715  1.00 10.00      B   
ATOM   4906  CB  VAL   281     -24.208 -29.028  16.963  1.00 10.00      B   
ATOM   4907  CG1 VAL   281     -25.135 -29.853  16.081  1.00 10.00      B   
ATOM   4908  CG2 VAL   281     -24.572 -29.202  18.432  1.00 10.00      B   
ATOM   4909  C   VAL   281     -22.352 -29.097  15.271  1.00 10.00      B   
ATOM   4910  O   VAL   281     -22.652 -28.016  14.761  1.00 10.00      B   
ATOM   4911  N   PHE   282     -21.662 -30.023  14.626  1.00 10.00      B   
ATOM   4912  HN  PHE   282     -21.442 -30.864  15.084  1.00 10.00      B   
ATOM   4913  CA  PHE   282     -21.230 -29.827  13.251  1.00 10.00      B   
ATOM   4914  CB  PHE   282     -19.917 -30.571  12.982  1.00 10.00      B   
ATOM   4915  CG  PHE   282     -18.723 -29.970  13.669  1.00 10.00      B   
ATOM   4916  CD1 PHE   282     -18.038 -30.676  14.645  1.00 10.00      B   
ATOM   4917  CD2 PHE   282     -18.283 -28.700  13.338  1.00 10.00      B   
ATOM   4918  CE1 PHE   282     -16.938 -30.125  15.276  1.00 10.00      B   
ATOM   4919  CE2 PHE   282     -17.186 -28.143  13.965  1.00 10.00      B   
ATOM   4920  CZ  PHE   282     -16.511 -28.857  14.936  1.00 10.00      B   
ATOM   4921  C   PHE   282     -22.301 -30.270  12.265  1.00 10.00      B   
ATOM   4922  O   PHE   282     -22.611 -31.456  12.162  1.00 10.00      B   
ATOM   4923  N   LEU   283     -22.876 -29.311  11.557  1.00 10.00      B   
ATOM   4924  HN  LEU   283     -22.604 -28.380  11.700  1.00 10.00      B   
ATOM   4925  CA  LEU   283     -23.899 -29.602  10.567  1.00 10.00      B   
ATOM   4926  CB  LEU   283     -25.203 -28.872  10.901  1.00 10.00      B   
ATOM   4927  CG  LEU   283     -26.007 -29.422  12.081  1.00 10.00      B   
ATOM   4928  CD1 LEU   283     -27.228 -28.554  12.342  1.00 10.00      B   
ATOM   4929  CD2 LEU   283     -26.423 -30.863  11.825  1.00 10.00      B   
ATOM   4930  C   LEU   283     -23.410 -29.196   9.184  1.00 10.00      B   
ATOM   4931  O   LEU   283     -22.537 -28.334   9.056  1.00 10.00      B   
ATOM   4932  N   ALA   284     -23.962 -29.817   8.157  1.00 10.00      B   
ATOM   4933  HN  ALA   284     -24.648 -30.503   8.320  1.00 10.00      B   
ATOM   4934  CA  ALA   284     -23.580 -29.513   6.788  1.00 10.00      B   
ATOM   4935  CB  ALA   284     -22.624 -30.571   6.254  1.00 10.00      B   
ATOM   4936  C   ALA   284     -24.810 -29.403   5.899  1.00 10.00      B   
ATOM   4937  O   ALA   284     -25.761 -30.172   6.041  1.00 10.00      B   
ATOM   4938  N   THR   285     -24.795 -28.435   5.001  1.00 10.00      B   
ATOM   4939  HN  THR   285     -24.013 -27.837   4.950  1.00 10.00      B   
ATOM   4940  CA  THR   285     -25.903 -28.226   4.086  1.00 10.00      B   
ATOM   4941  CB  THR   285     -26.716 -26.963   4.462  1.00 10.00      B   
ATOM   4942  OG1 THR   285     -27.805 -26.778   3.547  1.00 10.00      B   
ATOM   4943  HG1 THR   285     -27.789 -25.874   3.211  1.00 10.00      B   
ATOM   4944  CG2 THR   285     -25.836 -25.721   4.470  1.00 10.00      B   
ATOM   4945  C   THR   285     -25.388 -28.133   2.650  1.00 10.00      B   
ATOM   4946  O   THR   285     -24.276 -27.653   2.412  1.00 10.00      B   
ATOM   4947  N   GLU   286     -26.182 -28.614   1.702  1.00 10.00      B   
ATOM   4948  HN  GLU   286     -27.058 -28.982   1.950  1.00 10.00      B   
ATOM   4949  CA  GLU   286     -25.795 -28.592   0.300  1.00 10.00      B   
ATOM   4950  CB  GLU   286     -26.351 -29.811  -0.436  1.00 10.00      B   
ATOM   4951  CG  GLU   286     -25.837 -31.136   0.102  1.00 10.00      B   
ATOM   4952  CD  GLU   286     -26.169 -32.301  -0.806  1.00 10.00      B   
ATOM   4953  OE1 GLU   286     -25.324 -32.660  -1.655  1.00 10.00      B   
ATOM   4954  OE2 GLU   286     -27.276 -32.867  -0.679  1.00 10.00      B   
ATOM   4955  C   GLU   286     -26.257 -27.308  -0.373  1.00 10.00      B   
ATOM   4956  O   GLU   286     -27.453 -27.096  -0.576  1.00 10.00      B   
ATOM   4957  N   GLY   287     -25.302 -26.455  -0.707  1.00 10.00      B   
ATOM   4958  HN  GLY   287     -24.369 -26.679  -0.511  1.00 10.00      B   
ATOM   4959  CA  GLY   287     -25.614 -25.200  -1.353  1.00 10.00      B   
ATOM   4960  C   GLY   287     -24.475 -24.214  -1.224  1.00 10.00      B   
ATOM   4961  O   GLY   287     -23.455 -24.522  -0.604  1.00 10.00      B   
ATOM   4962  N   ASP   288     -24.640 -23.041  -1.818  1.00 10.00      B   
ATOM   4963  HN  ASP   288     -25.477 -22.862  -2.299  1.00 10.00      B   
ATOM   4964  CA  ASP   288     -23.620 -21.999  -1.762  1.00 10.00      B   
ATOM   4965  CB  ASP   288     -23.689 -21.137  -3.032  1.00 10.00      B   
ATOM   4966  CG  ASP   288     -22.421 -20.347  -3.313  1.00 10.00      B   
ATOM   4967  OD1 ASP   288     -22.423 -19.119  -3.082  1.00 10.00      B   
ATOM   4968  OD2 ASP   288     -21.427 -20.943  -3.782  1.00 10.00      B   
ATOM   4969  C   ASP   288     -23.847 -21.148  -0.512  1.00 10.00      B   
ATOM   4970  O   ASP   288     -24.799 -21.386   0.236  1.00 10.00      B   
ATOM   4971  N   HIS   289     -22.985 -20.167  -0.276  1.00 10.00      B   
ATOM   4972  HN  HIS   289     -22.239 -20.020  -0.901  1.00 10.00      B   
ATOM   4973  CA  HIS   289     -23.111 -19.303   0.896  1.00 10.00      B   
ATOM   4974  CB  HIS   289     -21.992 -18.257   0.936  1.00 10.00      B   
ATOM   4975  CG  HIS   289     -21.260 -18.204   2.243  1.00 10.00      B   
ATOM   4976  ND1 HIS   289     -20.030 -18.792   2.443  1.00 10.00      B   
ATOM   4977  HD1 HIS   289     -19.511 -19.305   1.769  1.00 10.00      B   
ATOM   4978  CD2 HIS   289     -21.596 -17.633   3.425  1.00 10.00      B   
ATOM   4979  CE1 HIS   289     -19.646 -18.590   3.686  1.00 10.00      B   
ATOM   4980  NE2 HIS   289     -20.577 -17.891   4.304  1.00 10.00      B   
ATOM   4981  HE2 HIS   289     -20.547 -17.619   5.251  1.00 10.00      B   
ATOM   4982  C   HIS   289     -24.475 -18.617   0.948  1.00 10.00      B   
ATOM   4983  O   HIS   289     -24.949 -18.084  -0.055  1.00 10.00      B   
ATOM   4984  N   LEU   290     -25.100 -18.667   2.123  1.00 10.00      B   
ATOM   4985  HN  LEU   290     -24.670 -19.148   2.859  1.00 10.00      B   
ATOM   4986  CA  LEU   290     -26.407 -18.051   2.361  1.00 10.00      B   
ATOM   4987  CB  LEU   290     -26.433 -16.571   1.958  1.00 10.00      B   
ATOM   4988  CG  LEU   290     -25.430 -15.660   2.669  1.00 10.00      B   
ATOM   4989  CD1 LEU   290     -25.529 -14.240   2.138  1.00 10.00      B   
ATOM   4990  CD2 LEU   290     -25.650 -15.688   4.173  1.00 10.00      B   
ATOM   4991  C   LEU   290     -27.555 -18.822   1.714  1.00 10.00      B   
ATOM   4992  O   LEU   290     -28.655 -18.293   1.552  1.00 10.00      B   
ATOM   4993  N   GLN   291     -27.303 -20.070   1.346  1.00 10.00      B   
ATOM   4994  HN  GLN   291     -26.403 -20.443   1.476  1.00 10.00      B   
ATOM   4995  CA  GLN   291     -28.338 -20.900   0.744  1.00 10.00      B   
ATOM   4996  CB  GLN   291     -27.881 -21.490  -0.591  1.00 10.00      B   
ATOM   4997  CG  GLN   291     -27.537 -20.452  -1.646  1.00 10.00      B   
ATOM   4998  CD  GLN   291     -27.404 -21.054  -3.030  1.00 10.00      B   
ATOM   4999  OE1 GLN   291     -27.084 -22.237  -3.179  1.00 10.00      B   
ATOM   5000  NE2 GLN   291     -27.655 -20.252  -4.054  1.00 10.00      B   
ATOM   5001 HE21 GLN   291     -27.917 -19.324  -3.864  1.00 10.00      B   
ATOM   5002 HE22 GLN   291     -27.561 -20.615  -4.961  1.00 10.00      B   
ATOM   5003  C   GLN   291     -28.756 -22.003   1.708  1.00 10.00      B   
ATOM   5004  O   GLN   291     -28.004 -22.947   1.951  1.00 10.00      B   
ATOM   5005  N   LEU   292     -29.949 -21.867   2.267  1.00 10.00      B   
ATOM   5006  HN  LEU   292     -30.505 -21.097   2.024  1.00 10.00      B   
ATOM   5007  CA  LEU   292     -30.468 -22.841   3.213  1.00 10.00      B   
ATOM   5008  CB  LEU   292     -30.216 -22.383   4.655  1.00 10.00      B   
ATOM   5009  CG  LEU   292     -30.648 -20.953   5.000  1.00 10.00      B   
ATOM   5010  CD1 LEU   292     -31.885 -20.964   5.885  1.00 10.00      B   
ATOM   5011  CD2 LEU   292     -29.512 -20.195   5.670  1.00 10.00      B   
ATOM   5012  C   LEU   292     -31.951 -23.091   2.975  1.00 10.00      B   
ATOM   5013  O   LEU   292     -32.728 -22.155   2.766  1.00 10.00      B   
ATOM   5014  N   SER   293     -32.335 -24.355   2.994  1.00 10.00      B   
ATOM   5015  HN  SER   293     -31.668 -25.059   3.157  1.00 10.00      B   
ATOM   5016  CA  SER   293     -33.716 -24.741   2.779  1.00 10.00      B   
ATOM   5017  CB  SER   293     -33.761 -26.198   2.323  1.00 10.00      B   
ATOM   5018  OG  SER   293     -32.575 -26.873   2.712  1.00 10.00      B   
ATOM   5019  HG  SER   293     -32.416 -27.614   2.115  1.00 10.00      B   
ATOM   5020  C   SER   293     -34.534 -24.561   4.054  1.00 10.00      B   
ATOM   5021  O   SER   293     -34.035 -24.782   5.161  1.00 10.00      B   
ATOM   5022  N   GLU   294     -35.788 -24.165   3.894  1.00 10.00      B   
ATOM   5023  HN  GLU   294     -36.127 -24.010   2.985  1.00 10.00      B   
ATOM   5024  CA  GLU   294     -36.680 -23.955   5.025  1.00 10.00      B   
ATOM   5025  CB  GLU   294     -38.015 -23.390   4.548  1.00 10.00      B   
ATOM   5026  CG  GLU   294     -38.220 -21.923   4.877  1.00 10.00      B   
ATOM   5027  CD  GLU   294     -39.613 -21.650   5.394  1.00 10.00      B   
ATOM   5028  OE1 GLU   294     -40.449 -21.131   4.625  1.00 10.00      B   
ATOM   5029  OE2 GLU   294     -39.886 -21.974   6.569  1.00 10.00      B   
ATOM   5030  C   GLU   294     -36.911 -25.254   5.791  1.00 10.00      B   
ATOM   5031  O   GLU   294     -37.056 -25.250   7.017  1.00 10.00      B   
ATOM   5032  N   GLU   295     -36.940 -26.362   5.059  1.00 10.00      B   
ATOM   5033  HN  GLU   295     -36.826 -26.290   4.087  1.00 10.00      B   
ATOM   5034  CA  GLU   295     -37.148 -27.678   5.657  1.00 10.00      B   
ATOM   5035  CB  GLU   295     -37.370 -28.732   4.572  1.00 10.00      B   
ATOM   5036  CG  GLU   295     -38.657 -28.550   3.788  1.00 10.00      B   
ATOM   5037  CD  GLU   295     -38.580 -29.148   2.400  1.00 10.00      B   
ATOM   5038  OE1 GLU   295     -39.053 -30.289   2.210  1.00 10.00      B   
ATOM   5039  OE2 GLU   295     -38.048 -28.475   1.493  1.00 10.00      B   
ATOM   5040  C   GLU   295     -35.968 -28.071   6.538  1.00 10.00      B   
ATOM   5041  O   GLU   295     -36.144 -28.651   7.608  1.00 10.00      B   
ATOM   5042  N   TRP   296     -34.768 -27.739   6.082  1.00 10.00      B   
ATOM   5043  HN  TRP   296     -34.696 -27.271   5.225  1.00 10.00      B   
ATOM   5044  CA  TRP   296     -33.553 -28.051   6.819  1.00 10.00      B   
ATOM   5045  CB  TRP   296     -32.334 -27.896   5.903  1.00 10.00      B   
ATOM   5046  CG  TRP   296     -31.068 -28.480   6.456  1.00 10.00      B   
ATOM   5047  CD1 TRP   296     -30.652 -29.772   6.346  1.00 10.00      B   
ATOM   5048  CD2 TRP   296     -30.049 -27.793   7.195  1.00 10.00      B   
ATOM   5049  NE1 TRP   296     -29.447 -29.937   6.980  1.00 10.00      B   
ATOM   5050  HE1 TRP   296     -28.946 -30.779   7.041  1.00 10.00      B   
ATOM   5051  CE2 TRP   296     -29.052 -28.737   7.505  1.00 10.00      B   
ATOM   5052  CE3 TRP   296     -29.883 -26.473   7.626  1.00 10.00      B   
ATOM   5053  CZ2 TRP   296     -27.906 -28.404   8.225  1.00 10.00      B   
ATOM   5054  CZ3 TRP   296     -28.746 -26.145   8.339  1.00 10.00      B   
ATOM   5055  CH2 TRP   296     -27.771 -27.105   8.631  1.00 10.00      B   
ATOM   5056  C   TRP   296     -33.418 -27.134   8.031  1.00 10.00      B   
ATOM   5057  O   TRP   296     -33.070 -27.574   9.128  1.00 10.00      B   
ATOM   5058  N   PHE   297     -33.717 -25.861   7.819  1.00 10.00      B   
ATOM   5059  HN  PHE   297     -33.996 -25.585   6.918  1.00 10.00      B   
ATOM   5060  CA  PHE   297     -33.633 -24.850   8.865  1.00 10.00      B   
ATOM   5061  CB  PHE   297     -33.960 -23.472   8.274  1.00 10.00      B   
ATOM   5062  CG  PHE   297     -33.953 -22.343   9.266  1.00 10.00      B   
ATOM   5063  CD1 PHE   297     -32.762 -21.757   9.661  1.00 10.00      B   
ATOM   5064  CD2 PHE   297     -35.138 -21.862   9.798  1.00 10.00      B   
ATOM   5065  CE1 PHE   297     -32.753 -20.715  10.567  1.00 10.00      B   
ATOM   5066  CE2 PHE   297     -35.136 -20.822  10.705  1.00 10.00      B   
ATOM   5067  CZ  PHE   297     -33.941 -20.248  11.091  1.00 10.00      B   
ATOM   5068  C   PHE   297     -34.564 -25.156  10.038  1.00 10.00      B   
ATOM   5069  O   PHE   297     -34.127 -25.214  11.191  1.00 10.00      B   
ATOM   5070  N   TYR   298     -35.836 -25.382   9.743  1.00 10.00      B   
ATOM   5071  HN  TYR   298     -36.122 -25.367   8.802  1.00 10.00      B   
ATOM   5072  CA  TYR   298     -36.821 -25.645  10.787  1.00 10.00      B   
ATOM   5073  CB  TYR   298     -38.254 -25.389  10.288  1.00 10.00      B   
ATOM   5074  CG  TYR   298     -39.083 -26.624  10.000  1.00 10.00      B   
ATOM   5075  CD1 TYR   298     -38.864 -27.388   8.861  1.00 10.00      B   
ATOM   5076  CD2 TYR   298     -40.098 -27.015  10.865  1.00 10.00      B   
ATOM   5077  CE1 TYR   298     -39.629 -28.506   8.591  1.00 10.00      B   
ATOM   5078  CE2 TYR   298     -40.864 -28.134  10.606  1.00 10.00      B   
ATOM   5079  CZ  TYR   298     -40.626 -28.876   9.468  1.00 10.00      B   
ATOM   5080  OH  TYR   298     -41.394 -29.985   9.201  1.00 10.00      B   
ATOM   5081  HH  TYR   298     -40.824 -30.763   9.145  1.00 10.00      B   
ATOM   5082  C   TYR   298     -36.667 -27.013  11.453  1.00 10.00      B   
ATOM   5083  O   TYR   298     -37.117 -27.209  12.580  1.00 10.00      B   
ATOM   5084  N   ALA   299     -36.009 -27.946  10.779  1.00 10.00      B   
ATOM   5085  HN  ALA   299     -35.646 -27.737   9.892  1.00 10.00      B   
ATOM   5086  CA  ALA   299     -35.829 -29.285  11.331  1.00 10.00      B   
ATOM   5087  CB  ALA   299     -36.092 -30.346  10.273  1.00 10.00      B   
ATOM   5088  C   ALA   299     -34.451 -29.482  11.963  1.00 10.00      B   
ATOM   5089  O   ALA   299     -34.153 -30.558  12.485  1.00 10.00      B   
ATOM   5090  N   HIS   300     -33.612 -28.454  11.928  1.00 10.00      B   
ATOM   5091  HN  HIS   300     -33.895 -27.613  11.508  1.00 10.00      B   
ATOM   5092  CA  HIS   300     -32.274 -28.563  12.501  1.00 10.00      B   
ATOM   5093  CB  HIS   300     -31.210 -28.748  11.411  1.00 10.00      B   
ATOM   5094  CG  HIS   300     -30.965 -30.177  11.030  1.00 10.00      B   
ATOM   5095  ND1 HIS   300     -31.284 -30.695   9.791  1.00 10.00      B   
ATOM   5096  HD1 HIS   300     -31.710 -30.205   9.051  1.00 10.00      B   
ATOM   5097  CD2 HIS   300     -30.411 -31.198  11.729  1.00 10.00      B   
ATOM   5098  CE1 HIS   300     -30.939 -31.971   9.748  1.00 10.00      B   
ATOM   5099  NE2 HIS   300     -30.408 -32.297  10.909  1.00 10.00      B   
ATOM   5100  HE2 HIS   300     -30.067 -33.191  11.146  1.00 10.00      B   
ATOM   5101  C   HIS   300     -31.913 -27.385  13.400  1.00 10.00      B   
ATOM   5102  O   HIS   300     -31.503 -27.576  14.542  1.00 10.00      B   
ATOM   5103  N   ILE   301     -32.075 -26.171  12.894  1.00 10.00      B   
ATOM   5104  HN  ILE   301     -32.433 -26.070  11.986  1.00 10.00      B   
ATOM   5105  CA  ILE   301     -31.732 -24.975  13.658  1.00 10.00      B   
ATOM   5106  CB  ILE   301     -31.498 -23.768  12.724  1.00 10.00      B   
ATOM   5107  CG1 ILE   301     -30.515 -24.131  11.601  1.00 10.00      B   
ATOM   5108  CG2 ILE   301     -31.007 -22.558  13.507  1.00 10.00      B   
ATOM   5109  CD1 ILE   301     -29.131 -24.520  12.077  1.00 10.00      B   
ATOM   5110  C   ILE   301     -32.813 -24.628  14.681  1.00 10.00      B   
ATOM   5111  O   ILE   301     -32.513 -24.373  15.849  1.00 10.00      B   
ATOM   5112  N   ILE   302     -34.066 -24.643  14.236  1.00 10.00      B   
ATOM   5113  HN  ILE   302     -34.229 -24.878  13.297  1.00 10.00      B   
ATOM   5114  CA  ILE   302     -35.212 -24.317  15.095  1.00 10.00      B   
ATOM   5115  CB  ILE   302     -36.568 -24.473  14.367  1.00 10.00      B   
ATOM   5116  CG1 ILE   302     -36.725 -23.386  13.299  1.00 10.00      B   
ATOM   5117  CG2 ILE   302     -37.737 -24.436  15.344  1.00 10.00      B   
ATOM   5118  CD1 ILE   302     -36.558 -21.976  13.827  1.00 10.00      B   
ATOM   5119  C   ILE   302     -35.216 -25.048  16.451  1.00 10.00      B   
ATOM   5120  O   ILE   302     -35.384 -24.405  17.488  1.00 10.00      B   
ATOM   5121  N   PRO   303     -35.037 -26.390  16.481  1.00 10.00      B   
ATOM   5122  CA  PRO   303     -35.021 -27.155  17.741  1.00 10.00      B   
ATOM   5123  CB  PRO   303     -34.609 -28.561  17.302  1.00 10.00      B   
ATOM   5124  CG  PRO   303     -35.055 -28.653  15.886  1.00 10.00      B   
ATOM   5125  CD  PRO   303     -34.885 -27.276  15.309  1.00 10.00      B   
ATOM   5126  C   PRO   303     -34.029 -26.619  18.781  1.00 10.00      B   
ATOM   5127  O   PRO   303     -34.171 -26.889  19.973  1.00 10.00      B   
ATOM   5128  N   PHE   304     -33.033 -25.857  18.339  1.00 10.00      B   
ATOM   5129  HN  PHE   304     -32.974 -25.651  17.379  1.00 10.00      B   
ATOM   5130  CA  PHE   304     -32.031 -25.306  19.247  1.00 10.00      B   
ATOM   5131  CB  PHE   304     -30.630 -25.418  18.642  1.00 10.00      B   
ATOM   5132  CG  PHE   304     -30.091 -26.821  18.614  1.00 10.00      B   
ATOM   5133  CD1 PHE   304     -29.289 -27.289  19.642  1.00 10.00      B   
ATOM   5134  CD2 PHE   304     -30.386 -27.673  17.562  1.00 10.00      B   
ATOM   5135  CE1 PHE   304     -28.792 -28.578  19.620  1.00 10.00      B   
ATOM   5136  CE2 PHE   304     -29.892 -28.963  17.533  1.00 10.00      B   
ATOM   5137  CZ  PHE   304     -29.094 -29.417  18.564  1.00 10.00      B   
ATOM   5138  C   PHE   304     -32.339 -23.858  19.624  1.00 10.00      B   
ATOM   5139  O   PHE   304     -31.709 -23.294  20.517  1.00 10.00      B   
ATOM   5140  N   LEU   305     -33.322 -23.267  18.953  1.00 10.00      B   
ATOM   5141  HN  LEU   305     -33.803 -23.772  18.262  1.00 10.00      B   
ATOM   5142  CA  LEU   305     -33.709 -21.884  19.215  1.00 10.00      B   
ATOM   5143  CB  LEU   305     -34.033 -21.160  17.904  1.00 10.00      B   
ATOM   5144  CG  LEU   305     -32.886 -21.039  16.898  1.00 10.00      B   
ATOM   5145  CD1 LEU   305     -33.349 -20.331  15.633  1.00 10.00      B   
ATOM   5146  CD2 LEU   305     -31.702 -20.313  17.519  1.00 10.00      B   
ATOM   5147  C   LEU   305     -34.909 -21.815  20.154  1.00 10.00      B   
ATOM   5148  O   LEU   305     -35.421 -20.734  20.449  1.00 10.00      B   
ATOM   5149  N   GLY   306     -35.350 -22.969  20.624  1.00 10.00      B   
ATOM   5150  HN  GLY   306     -34.893 -23.796  20.372  1.00 10.00      B   
ATOM   5151  CA  GLY   306     -36.487 -23.015  21.517  1.00 10.00      B   
ATOM   5152  C   GLY   306     -36.124 -23.576  22.873  1.00 10.00      B   
ATOM   5153  O   GLY   306     -34.950 -23.445  23.284  1.00 10.00      B   
ATOM   5154  OXT GLY   306     -37.014 -24.149  23.541  1.00 10.00      B   
ATOM   5155  N   PRO    30     -11.049 -27.275 -16.223  1.00 10.00      C   
ATOM   5156  HT1 PRO    30     -10.894 -27.069 -15.222  1.00 10.00      C   
ATOM   5157  HT2 PRO    30     -10.743 -28.274 -16.311  1.00 10.00      C   
ATOM   5158  CA  PRO    30     -10.017 -26.503 -16.948  1.00 10.00      C   
ATOM   5159  CB  PRO    30     -10.638 -25.891 -18.196  1.00 10.00      C   
ATOM   5160  CG  PRO    30     -12.007 -26.481 -18.227  1.00 10.00      C   
ATOM   5161  CD  PRO    30     -12.339 -26.865 -16.804  1.00 10.00      C   
ATOM   5162  C   PRO    30      -9.439 -25.408 -16.057  1.00 10.00      C   
ATOM   5163  O   PRO    30      -9.984 -24.306 -15.975  1.00 10.00      C   
ATOM   5164  N   ALA    31      -8.349 -25.720 -15.376  1.00 10.00      C   
ATOM   5165  HN  ALA    31      -7.961 -26.619 -15.472  1.00 10.00      C   
ATOM   5166  CA  ALA    31      -7.703 -24.763 -14.491  1.00 10.00      C   
ATOM   5167  CB  ALA    31      -7.823 -25.212 -13.042  1.00 10.00      C
[truncated: 395,862 more chars]
