# Supplementary material for: Cross-linking of the endolysosomal system reveals potential flotillin structures and cargo
Source: Nat Commun. 2022 Oct 20;13:6212. doi: 10.1038/s41467-022-33951-0 (PMC9584938; doi:10.1038/s41467-022-33951-0)
Supplement: Supplementary file 11 — Dataset 8 [file 41467_2022_33951_MOESM11_ESM.zip › PPT1_tetramer/haddock_top7_89w.pdb]

REMARK FILENAME="haddock_89w.pdb0"
REMARK ===============================================================
REMARK HADDOCK run for haddock
REMARK initial structure: haddock_89.pdb
REMARK final NOE weights: unambig 50 amb: 50
REMARK ===============================================================
REMARK            total,bonds,angles,improper,dihe,vdw,elec,air,cdih,coup,rdcs,vean,dani,xpcs,rg
REMARK energies: -569.556, 0, 0, 0, 0, -229.788, -1451.52, 1111.75, 0, 0, 0, 0, 0, 0, 0
REMARK ===============================================================
REMARK            bonds,angles,impropers,dihe,air,cdih,coup,rdcs,vean,dani,xpcs
REMARK rms-dev.: 0,0,0,0,3.87855,0,0, 0, 0, 0, 0
REMARK ===============================================================
REMARK               air,cdih,coup,rdcs,vean,dani,xpcs
REMARK               >0.3,>5,>1,>0,>5,>0.2,>0.2
REMARK violations.: 12, 0, 0, 0, 0, 0, 0
REMARK ===============================================================
REMARK                        CVpartition#,violations,rms
REMARK AIRs cross-validation: 1, 0, NaN
REMARK ===============================================================
REMARK NCS energy: 0
REMARK ===============================================================
REMARK Symmetry energy: 0
REMARK ===============================================================
REMARK Desolvation energy: -100.485
REMARK Internal energy free molecules: 59719.3
REMARK Internal energy complex: -41258.9
REMARK Binding energy: -102760
REMARK ===============================================================
REMARK buried surface area: 7450.24
REMARK ===============================================================
REMARK water - chain1: 0 0 0
REMARK water - chain2: 0 0 0
REMARK water - chain3: 0 0 0
REMARK water - chain4: 0 0 0
REMARK water - chain5: 0 0 0
REMARK water - chain6: 0 0 0
REMARK ===============================================================
REMARK water - water: 0 0 0
REMARK ===============================================================
REMARK DATE:12-May-2021  02:20:06       created by user: hadeer
REMARK VERSION:1.3
ATOM      1  N   PRO    30     -42.836  24.333 -28.524  1.00 10.00      A   
ATOM      2  HT1 PRO    30     -43.231  23.408 -28.278  1.00 10.00      A   
ATOM      3  HT2 PRO    30     -42.409  24.168 -29.466  1.00 10.00      A   
ATOM      4  CA  PRO    30     -41.682  24.514 -27.618  1.00 10.00      A   
ATOM      5  CB  PRO    30     -41.735  25.903 -27.007  1.00 10.00      A   
ATOM      6  CG  PRO    30     -42.783  26.589 -27.811  1.00 10.00      A   
ATOM      7  CD  PRO    30     -43.706  25.508 -28.325  1.00 10.00      A   
ATOM      8  C   PRO    30     -41.692  23.456 -26.525  1.00 10.00      A   
ATOM      9  O   PRO    30     -42.732  23.189 -25.923  1.00 10.00      A   
ATOM     10  N   ALA    31     -40.536  22.853 -26.281  1.00 10.00      A   
ATOM     11  HN  ALA    31     -39.744  23.117 -26.794  1.00 10.00      A   
ATOM     12  CA  ALA    31     -40.404  21.819 -25.266  1.00 10.00      A   
ATOM     13  CB  ALA    31     -40.371  20.443 -25.920  1.00 10.00      A   
ATOM     14  C   ALA    31     -39.143  22.047 -24.435  1.00 10.00      A   
ATOM     15  O   ALA    31     -38.125  22.514 -24.958  1.00 10.00      A   
ATOM     16  N   PRO    32     -39.201  21.744 -23.130  1.00 10.00      A   
ATOM     17  CA  PRO    32     -38.059  21.912 -22.230  1.00 10.00      A   
ATOM     18  CB  PRO    32     -38.647  21.641 -20.842  1.00 10.00      A   
ATOM     19  CG  PRO    32     -39.836  20.784 -21.099  1.00 10.00      A   
ATOM     20  CD  PRO    32     -40.386  21.221 -22.428  1.00 10.00      A   
ATOM     21  C   PRO    32     -36.949  20.913 -22.544  1.00 10.00      A   
ATOM     22  O   PRO    32     -37.215  19.771 -22.930  1.00 10.00      A   
ATOM     23  N   LEU    33     -35.711  21.350 -22.378  1.00 10.00      A   
ATOM     24  HN  LEU    33     -35.566  22.263 -22.056  1.00 10.00      A   
ATOM     25  CA  LEU    33     -34.558  20.504 -22.649  1.00 10.00      A   
ATOM     26  CB  LEU    33     -33.288  21.352 -22.765  1.00 10.00      A   
ATOM     27  CG  LEU    33     -33.203  22.285 -23.976  1.00 10.00      A   
ATOM     28  CD1 LEU    33     -31.953  23.150 -23.897  1.00 10.00      A   
ATOM     29  CD2 LEU    33     -33.221  21.484 -25.270  1.00 10.00      A   
ATOM     30  C   LEU    33     -34.383  19.441 -21.568  1.00 10.00      A   
ATOM     31  O   LEU    33     -34.547  19.722 -20.378  1.00 10.00      A   
ATOM     32  N   PRO    34     -34.065  18.200 -21.972  1.00 10.00      A   
ATOM     33  CA  PRO    34     -33.849  17.090 -21.039  1.00 10.00      A   
ATOM     34  CB  PRO    34     -33.613  15.882 -21.956  1.00 10.00      A   
ATOM     35  CG  PRO    34     -34.124  16.300 -23.292  1.00 10.00      A   
ATOM     36  CD  PRO    34     -33.897  17.779 -23.370  1.00 10.00      A   
ATOM     37  C   PRO    34     -32.618  17.340 -20.173  1.00 10.00      A   
ATOM     38  O   PRO    34     -31.598  17.833 -20.657  1.00 10.00      A   
ATOM     39  N   LEU    35     -32.714  16.997 -18.899  1.00 10.00      A   
ATOM     40  HN  LEU    35     -33.540  16.577 -18.578  1.00 10.00      A   
ATOM     41  CA  LEU    35     -31.616  17.212 -17.970  1.00 10.00      A   
ATOM     42  CB  LEU    35     -32.084  18.066 -16.788  1.00 10.00      A   
ATOM     43  CG  LEU    35     -31.047  18.349 -15.698  1.00 10.00      A   
ATOM     44  CD1 LEU    35     -29.908  19.197 -16.241  1.00 10.00      A   
ATOM     45  CD2 LEU    35     -31.696  19.021 -14.497  1.00 10.00      A   
ATOM     46  C   LEU    35     -31.027  15.898 -17.469  1.00 10.00      A   
ATOM     47  O   LEU    35     -31.753  15.005 -17.027  1.00 10.00      A   
ATOM     48  N   VAL    36     -29.711  15.784 -17.563  1.00 10.00      A   
ATOM     49  HN  VAL    36     -29.197  16.522 -17.965  1.00 10.00      A   
ATOM     50  CA  VAL    36     -29.000  14.601 -17.098  1.00 10.00      A   
ATOM     51  CB  VAL    36     -27.931  14.149 -18.119  1.00 10.00      A   
ATOM     52  CG1 VAL    36     -27.299  12.832 -17.690  1.00 10.00      A   
ATOM     53  CG2 VAL    36     -28.537  14.023 -19.510  1.00 10.00      A   
ATOM     54  C   VAL    36     -28.324  14.921 -15.765  1.00 10.00      A   
ATOM     55  O   VAL    36     -27.652  15.948 -15.634  1.00 10.00      A   
ATOM     56  N   ILE    37     -28.516  14.059 -14.776  1.00 10.00      A   
ATOM     57  HN  ILE    37     -29.061  13.252 -14.935  1.00 10.00      A   
ATOM     58  CA  ILE    37     -27.937  14.279 -13.456  1.00 10.00      A   
ATOM     59  CB  ILE    37     -29.034  14.369 -12.370  1.00 10.00      A   
ATOM     60  CG1 ILE    37     -30.145  15.336 -12.795  1.00 10.00      A   
ATOM     61  CG2 ILE    37     -28.434  14.791 -11.034  1.00 10.00      A   
ATOM     62  CD1 ILE    37     -31.246  15.501 -11.770  1.00 10.00      A   
ATOM     63  C   ILE    37     -26.968  13.166 -13.072  1.00 10.00      A   
ATOM     64  O   ILE    37     -27.249  11.984 -13.279  1.00 10.00      A   
ATOM     65  N   TRP    38     -25.822  13.551 -12.528  1.00 10.00      A   
ATOM     66  HN  TRP    38     -25.637  14.510 -12.424  1.00 10.00      A   
ATOM     67  CA  TRP    38     -24.831  12.590 -12.073  1.00 10.00      A   
ATOM     68  CB  TRP    38     -23.503  12.746 -12.821  1.00 10.00      A   
ATOM     69  CG  TRP    38     -22.679  11.486 -12.855  1.00 10.00      A   
ATOM     70  CD1 TRP    38     -22.587  10.534 -11.879  1.00 10.00      A   
ATOM     71  CD2 TRP    38     -21.829  11.044 -13.920  1.00 10.00      A   
ATOM     72  NE1 TRP    38     -21.741   9.528 -12.272  1.00 10.00      A   
ATOM     73  HE1 TRP    38     -21.514   8.730 -11.742  1.00 10.00      A   
ATOM     74  CE2 TRP    38     -21.262   9.816 -13.521  1.00 10.00      A   
ATOM     75  CE3 TRP    38     -21.495  11.564 -15.172  1.00 10.00      A   
ATOM     76  CZ2 TRP    38     -20.380   9.103 -14.331  1.00 10.00      A   
ATOM     77  CZ3 TRP    38     -20.620  10.855 -15.973  1.00 10.00      A   
ATOM     78  CH2 TRP    38     -20.073   9.638 -15.551  1.00 10.00      A   
ATOM     79  C   TRP    38     -24.624  12.766 -10.573  1.00 10.00      A   
ATOM     80  O   TRP    38     -24.292  13.859 -10.104  1.00 10.00      A   
ATOM     81  N   HIS    39     -24.839  11.692  -9.826  1.00 10.00      A   
ATOM     82  HN  HIS    39     -25.109  10.858 -10.261  1.00 10.00      A   
ATOM     83  CA  HIS    39     -24.691  11.722  -8.376  1.00 10.00      A   
ATOM     84  CB  HIS    39     -25.362  10.503  -7.723  1.00 10.00      A   
ATOM     85  CG  HIS    39     -24.682   9.186  -7.979  1.00 10.00      A   
ATOM     86  ND1 HIS    39     -23.532   8.788  -7.329  1.00 10.00      A   
ATOM     87  HD1 HIS    39     -23.038   9.312  -6.654  1.00 10.00      A   
ATOM     88  CD2 HIS    39     -25.009   8.167  -8.811  1.00 10.00      A   
ATOM     89  CE1 HIS    39     -23.184   7.587  -7.749  1.00 10.00      A   
ATOM     90  NE2 HIS    39     -24.063   7.189  -8.642  1.00 10.00      A   
ATOM     91  HE2 HIS    39     -24.064   6.305  -9.082  1.00 10.00      A   
ATOM     92  C   HIS    39     -23.230  11.816  -7.945  1.00 10.00      A   
ATOM     93  O   HIS    39     -22.321  11.424  -8.680  1.00 10.00      A   
ATOM     94  N   GLY    40     -23.020  12.326  -6.740  1.00 10.00      A   
ATOM     95  HN  GLY    40     -23.788  12.627  -6.207  1.00 10.00      A   
ATOM     96  CA  GLY    40     -21.680  12.451  -6.201  1.00 10.00      A   
ATOM     97  C   GLY    40     -21.235  11.187  -5.487  1.00 10.00      A   
ATOM     98  O   GLY    40     -21.875  10.137  -5.625  1.00 10.00      A   
ATOM     99  N   GLY    42     -20.546   8.439  -3.136  1.00 10.00      A   
ATOM    100  HN  GLY    42     -20.646   7.643  -3.709  1.00 10.00      A   
ATOM    101  CA  GLY    42     -21.159   8.461  -1.820  1.00 10.00      A   
ATOM    102  C   GLY    42     -22.652   8.701  -1.893  1.00 10.00      A   
ATOM    103  O   GLY    42     -23.306   8.962  -0.881  1.00 10.00      A   
ATOM    104  N   ASP    43     -23.194   8.614  -3.095  1.00 10.00      A   
ATOM    105  HN  ASP    43     -22.623   8.400  -3.863  1.00 10.00      A   
ATOM    106  CA  ASP    43     -24.616   8.820  -3.305  1.00 10.00      A   
ATOM    107  CB  ASP    43     -24.891  10.237  -3.816  1.00 10.00      A   
ATOM    108  CG  ASP    43     -26.248  10.755  -3.386  1.00 10.00      A   
ATOM    109  OD1 ASP    43     -27.109   9.935  -3.008  1.00 10.00      A   
ATOM    110  OD2 ASP    43     -26.458  11.986  -3.424  1.00 10.00      A   
ATOM    111  C   ASP    43     -25.160   7.785  -4.279  1.00 10.00      A   
ATOM    112  O   ASP    43     -24.403   6.993  -4.834  1.00 10.00      A   
ATOM    113  N   SER    44     -26.469   7.787  -4.474  1.00 10.00      A   
ATOM    114  HN  SER    44     -27.023   8.451  -3.994  1.00 10.00      A   
ATOM    115  CA  SER    44     -27.112   6.846  -5.382  1.00 10.00      A   
ATOM    116  CB  SER    44     -28.010   5.886  -4.600  1.00 10.00      A   
ATOM    117  OG  SER    44     -27.356   5.433  -3.427  1.00 10.00      A   
ATOM    118  HG  SER    44     -26.489   5.852  -3.368  1.00 10.00      A   
ATOM    119  C   SER    44     -27.934   7.575  -6.443  1.00 10.00      A   
ATOM    120  O   SER    44     -28.362   8.713  -6.241  1.00 10.00      A   
ATOM    121  N   CYS    45     -28.136   6.908  -7.573  1.00 10.00      A   
ATOM    122  HN  CYS    45     -27.721   6.017  -7.676  1.00 10.00      A   
ATOM    123  CA  CYS    45     -28.909   7.449  -8.688  1.00 10.00      A   
ATOM    124  C   CYS    45     -30.320   7.772  -8.276  1.00 10.00      A   
ATOM    125  O   CYS    45     -30.909   8.771  -8.690  1.00 10.00      A   
ATOM    126  CB  CYS    45     -29.068   6.358  -9.766  1.00 10.00      A   
ATOM    127  SG  CYS    45     -30.190   4.959  -9.297  1.00 10.00      A   
ATOM    128  N   CYS    46     -30.848   6.910  -7.449  1.00 10.00      A   
ATOM    129  HN  CYS    46     -30.292   6.190  -7.085  1.00 10.00      A   
ATOM    130  CA  CYS    46     -32.219   6.978  -7.081  1.00 10.00      A   
ATOM    131  C   CYS    46     -32.412   6.806  -5.581  1.00 10.00      A   
ATOM    132  O   CYS    46     -32.952   5.802  -5.116  1.00 10.00      A   
ATOM    133  CB  CYS    46     -32.871   5.847  -7.878  1.00 10.00      A   
ATOM    134  SG  CYS    46     -32.126   5.623  -9.561  1.00 10.00      A   
ATOM    135  N   ASN    47     -31.962   7.801  -4.833  1.00 10.00      A   
ATOM    136  HN  ASN    47     -31.558   8.579  -5.271  1.00 10.00      A   
ATOM    137  CA  ASN    47     -32.073   7.787  -3.382  1.00 10.00      A   
ATOM    138  CB  ASN    47     -30.719   8.124  -2.751  1.00 10.00      A   
ATOM    139  CG  ASN    47     -30.716   7.972  -1.242  1.00 10.00      A   
ATOM    140  OD1 ASN    47     -31.214   8.832  -0.513  1.00 10.00      A   
ATOM    141  ND2 ASN    47     -30.147   6.882  -0.763  1.00 10.00      A   
ATOM    142 HD21 ASN    47     -29.763   6.239  -1.399  1.00 10.00      A   
ATOM    143 HD22 ASN    47     -30.127   6.759   0.208  1.00 10.00      A   
ATOM    144  C   ASN    47     -33.116   8.810  -2.948  1.00 10.00      A   
ATOM    145  O   ASN    47     -33.098   9.944  -3.416  1.00 10.00      A   
ATOM    146  N   PRO    48     -34.036   8.421  -2.049  1.00 10.00      A   
ATOM    147  CA  PRO    48     -35.108   9.306  -1.556  1.00 10.00      A   
ATOM    148  CB  PRO    48     -35.727   8.501  -0.412  1.00 10.00      A   
ATOM    149  CG  PRO    48     -35.473   7.083  -0.786  1.00 10.00      A   
ATOM    150  CD  PRO    48     -34.125   7.074  -1.449  1.00 10.00      A   
ATOM    151  C   PRO    48     -34.618  10.669  -1.046  1.00 10.00      A   
ATOM    152  O   PRO    48     -35.350  11.655  -1.105  1.00 10.00      A   
ATOM    153  N   LEU    49     -33.386  10.730  -0.558  1.00 10.00      A   
ATOM    154  HN  LEU    49     -32.830   9.921  -0.553  1.00 10.00      A   
ATOM    155  CA  LEU    49     -32.836  11.980  -0.037  1.00 10.00      A   
ATOM    156  CB  LEU    49     -31.796  11.700   1.049  1.00 10.00      A   
ATOM    157  CG  LEU    49     -32.263  10.848   2.230  1.00 10.00      A   
ATOM    158  CD1 LEU    49     -31.111  10.593   3.189  1.00 10.00      A   
ATOM    159  CD2 LEU    49     -33.431  11.513   2.946  1.00 10.00      A   
ATOM    160  C   LEU    49     -32.214  12.824  -1.148  1.00 10.00      A   
ATOM    161  O   LEU    49     -32.198  14.054  -1.075  1.00 10.00      A   
ATOM    162  N   SER    50     -31.715  12.155  -2.172  1.00 10.00      A   
ATOM    163  HN  SER    50     -31.768  11.178  -2.173  1.00 10.00      A   
ATOM    164  CA  SER    50     -31.078  12.819  -3.301  1.00 10.00      A   
ATOM    165  CB  SER    50     -29.973  11.914  -3.843  1.00 10.00      A   
ATOM    166  OG  SER    50     -29.437  11.113  -2.799  1.00 10.00      A   
ATOM    167  HG  SER    50     -28.529  10.841  -3.028  1.00 10.00      A   
ATOM    168  C   SER    50     -32.093  13.136  -4.399  1.00 10.00      A   
ATOM    169  O   SER    50     -31.860  13.995  -5.253  1.00 10.00      A   
ATOM    170  N   GLY    52     -33.235  12.462  -4.340  1.00 10.00      A   
ATOM    171  HN  GLY    52     -33.364  11.807  -3.619  1.00 10.00      A   
ATOM    172  CA  GLY    52     -34.284  12.648  -5.328  1.00 10.00      A   
ATOM    173  C   GLY    52     -34.992  13.987  -5.227  1.00 10.00      A   
ATOM    174  O   GLY    52     -35.941  14.244  -5.967  1.00 10.00      A   
ATOM    175  N   ALA    53     -34.543  14.839  -4.315  1.00 10.00      A   
ATOM    176  HN  ALA    53     -33.799  14.569  -3.738  1.00 10.00      A   
ATOM    177  CA  ALA    53     -35.136  16.160  -4.145  1.00 10.00      A   
ATOM    178  CB  ALA    53     -34.532  16.859  -2.939  1.00 10.00      A   
ATOM    179  C   ALA    53     -34.928  17.000  -5.403  1.00 10.00      A   
ATOM    180  O   ALA    53     -35.777  17.810  -5.775  1.00 10.00      A   
ATOM    181  N   ILE    54     -33.795  16.784  -6.059  1.00 10.00      A   
ATOM    182  HN  ILE    54     -33.163  16.119  -5.711  1.00 10.00      A   
ATOM    183  CA  ILE    54     -33.459  17.508  -7.278  1.00 10.00      A   
ATOM    184  CB  ILE    54     -31.964  17.353  -7.629  1.00 10.00      A   
ATOM    185  CG1 ILE    54     -31.085  17.669  -6.410  1.00 10.00      A   
ATOM    186  CG2 ILE    54     -31.588  18.240  -8.808  1.00 10.00      A   
ATOM    187  CD1 ILE    54     -31.235  19.081  -5.882  1.00 10.00      A   
ATOM    188  C   ILE    54     -34.305  17.002  -8.444  1.00 10.00      A   
ATOM    189  O   ILE    54     -34.648  17.754  -9.356  1.00 10.00      A   
ATOM    190  N   LYS    55     -34.660  15.722  -8.385  1.00 10.00      A   
ATOM    191  HN  LYS    55     -34.373  15.184  -7.619  1.00 10.00      A   
ATOM    192  CA  LYS    55     -35.472  15.095  -9.424  1.00 10.00      A   
ATOM    193  CB  LYS    55     -35.528  13.577  -9.211  1.00 10.00      A   
ATOM    194  CG  LYS    55     -36.091  12.795 -10.390  1.00 10.00      A   
ATOM    195  CD  LYS    55     -36.264  11.323 -10.046  1.00 10.00      A   
ATOM    196  CE  LYS    55     -36.713  10.520 -11.257  1.00 10.00      A   
ATOM    197  NZ  LYS    55     -36.891   9.080 -10.935  1.00 10.00      A   
ATOM    198  HZ1 LYS    55     -36.020   8.692 -10.520  1.00 10.00      A   
ATOM    199  HZ2 LYS    55     -37.118   8.546 -11.797  1.00 10.00      A   
ATOM    200  HZ3 LYS    55     -37.669   8.959 -10.257  1.00 10.00      A   
ATOM    201  C   LYS    55     -36.882  15.683  -9.425  1.00 10.00      A   
ATOM    202  O   LYS    55     -37.588  15.636 -10.430  1.00 10.00      A   
ATOM    203  N   LYS    56     -37.271  16.267  -8.299  1.00 10.00      A   
ATOM    204  HN  LYS    56     -36.649  16.295  -7.539  1.00 10.00      A   
ATOM    205  CA  LYS    56     -38.590  16.874  -8.157  1.00 10.00      A   
ATOM    206  CB  LYS    56     -39.004  16.922  -6.683  1.00 10.00      A   
ATOM    207  CG  LYS    56     -39.033  15.562  -6.005  1.00 10.00      A   
ATOM    208  CD  LYS    56     -39.610  15.652  -4.603  1.00 10.00      A   
ATOM    209  CE  LYS    56     -39.493  14.323  -3.875  1.00 10.00      A   
ATOM    210  NZ  LYS    56     -40.172  14.348  -2.554  1.00 10.00      A   
ATOM    211  HZ1 LYS    56     -41.197  14.471  -2.678  1.00 10.00      A   
ATOM    212  HZ2 LYS    56     -39.811  15.135  -1.979  1.00 10.00      A   
ATOM    213  HZ3 LYS    56     -39.999  13.456  -2.047  1.00 10.00      A   
ATOM    214  C   LYS    56     -38.620  18.277  -8.762  1.00 10.00      A   
ATOM    215  O   LYS    56     -39.350  19.153  -8.297  1.00 10.00      A   
ATOM    216  N   VAL    58     -37.826  18.482  -9.806  1.00 10.00      A   
ATOM    217  HN  VAL    58     -37.266  17.744 -10.128  1.00 10.00      A   
ATOM    218  CA  VAL    58     -37.761  19.769 -10.489  1.00 10.00      A   
ATOM    219  CB  VAL    58     -36.417  19.941 -11.238  1.00 10.00      A   
ATOM    220  CG1 VAL    58     -36.351  19.050 -12.471  1.00 10.00      A   
ATOM    221  CG2 VAL    58     -36.164  21.399 -11.599  1.00 10.00      A   
ATOM    222  C   VAL    58     -38.934  19.901 -11.463  1.00 10.00      A   
ATOM    223  O   VAL    58     -39.173  20.962 -12.042  1.00 10.00      A   
ATOM    224  N   GLU    59     -39.683  18.807 -11.610  1.00 10.00      A   
ATOM    225  HN  GLU    59     -39.442  18.000 -11.109  1.00 10.00      A   
ATOM    226  CA  GLU    59     -40.843  18.767 -12.496  1.00 10.00      A   
ATOM    227  CB  GLU    59     -41.385  17.340 -12.596  1.00 10.00      A   
ATOM    228  CG  GLU    59     -40.337  16.300 -12.953  1.00 10.00      A   
ATOM    229  CD  GLU    59     -40.851  14.882 -12.807  1.00 10.00      A   
ATOM    230  OE1 GLU    59     -41.187  14.480 -11.672  1.00 10.00      A   
ATOM    231  OE2 GLU    59     -40.916  14.159 -13.825  1.00 10.00      A   
ATOM    232  C   GLU    59     -41.939  19.707 -12.003  1.00 10.00      A   
ATOM    233  O   GLU    59     -42.879  20.026 -12.731  1.00 10.00      A   
ATOM    234  N   LYS    60     -41.816  20.135 -10.752  1.00 10.00      A   
ATOM    235  HN  LYS    60     -41.054  19.830 -10.216  1.00 10.00      A   
ATOM    236  CA  LYS    60     -42.783  21.047 -10.163  1.00 10.00      A   
ATOM    237  CB  LYS    60     -42.653  21.058  -8.638  1.00 10.00      A   
ATOM    238  CG  LYS    60     -43.720  21.876  -7.929  1.00 10.00      A   
ATOM    239  CD  LYS    60     -43.702  21.630  -6.430  1.00 10.00      A   
ATOM    240  CE  LYS    60     -44.763  22.454  -5.723  1.00 10.00      A   
ATOM    241  NZ  LYS    60     -44.833  22.140  -4.274  1.00 10.00      A   
ATOM    242  HZ1 LYS    60     -45.482  22.797  -3.795  1.00 10.00      A   
ATOM    243  HZ2 LYS    60     -43.891  22.228  -3.845  1.00 10.00      A   
ATOM    244  HZ3 LYS    60     -45.175  21.169  -4.134  1.00 10.00      A   
ATOM    245  C   LYS    60     -42.587  22.449 -10.728  1.00 10.00      A   
ATOM    246  O   LYS    60     -43.547  23.201 -10.906  1.00 10.00      A   
ATOM    247  N   LYS    61     -41.334  22.794 -11.013  1.00 10.00      A   
ATOM    248  HN  LYS    61     -40.611  22.151 -10.848  1.00 10.00      A   
ATOM    249  CA  LYS    61     -41.011  24.101 -11.574  1.00 10.00      A   
ATOM    250  CB  LYS    61     -39.646  24.597 -11.081  1.00 10.00      A   
ATOM    251  CG  LYS    61     -39.717  25.508  -9.865  1.00 10.00      A   
ATOM    252  CD  LYS    61     -40.405  26.822 -10.196  1.00 10.00      A   
ATOM    253  CE  LYS    61     -40.435  27.753  -8.996  1.00 10.00      A   
ATOM    254  NZ  LYS    61     -41.239  28.974  -9.265  1.00 10.00      A   
ATOM    255  HZ1 LYS    61     -40.851  29.489 -10.081  1.00 10.00      A   
ATOM    256  HZ2 LYS    61     -41.226  29.601  -8.437  1.00 10.00      A   
ATOM    257  HZ3 LYS    61     -42.225  28.715  -9.469  1.00 10.00      A   
ATOM    258  C   LYS    61     -41.034  24.044 -13.096  1.00 10.00      A   
ATOM    259  O   LYS    61     -41.437  24.999 -13.758  1.00 10.00      A   
ATOM    260  N   ILE    62     -40.589  22.923 -13.644  1.00 10.00      A   
ATOM    261  HN  ILE    62     -40.257  22.204 -13.064  1.00 10.00      A   
ATOM    262  CA  ILE    62     -40.574  22.730 -15.087  1.00 10.00      A   
ATOM    263  CB  ILE    62     -39.147  22.493 -15.626  1.00 10.00      A   
ATOM    264  CG1 ILE    62     -38.199  23.585 -15.113  1.00 10.00      A   
ATOM    265  CG2 ILE    62     -39.156  22.475 -17.149  1.00 10.00      A   
ATOM    266  CD1 ILE    62     -36.741  23.343 -15.441  1.00 10.00      A   
ATOM    267  C   ILE    62     -41.478  21.557 -15.461  1.00 10.00      A   
ATOM    268  O   ILE    62     -41.077  20.396 -15.370  1.00 10.00      A   
ATOM    269  N   PRO    63     -42.721  21.848 -15.860  1.00 10.00      A   
ATOM    270  CA  PRO    63     -43.693  20.822 -16.232  1.00 10.00      A   
ATOM    271  CB  PRO    63     -45.008  21.600 -16.402  1.00 10.00      A   
ATOM    272  CG  PRO    63     -44.753  22.950 -15.819  1.00 10.00      A   
ATOM    273  CD  PRO    63     -43.283  23.199 -15.979  1.00 10.00      A   
ATOM    274  C   PRO    63     -43.334  20.107 -17.531  1.00 10.00      A   
ATOM    275  O   PRO    63     -43.062  20.741 -18.554  1.00 10.00      A   
ATOM    276  N   GLY    64     -43.324  18.781 -17.473  1.00 10.00      A   
ATOM    277  HN  GLY    64     -43.525  18.342 -16.619  1.00 10.00      A   
ATOM    278  CA  GLY    64     -43.032  17.975 -18.641  1.00 10.00      A   
ATOM    279  C   GLY    64     -41.562  17.914 -19.009  1.00 10.00      A   
ATOM    280  O   GLY    64     -41.228  17.787 -20.186  1.00 10.00      A   
ATOM    281  N   ILE    65     -40.681  18.006 -18.022  1.00 10.00      A   
ATOM    282  HN  ILE    65     -40.999  18.124 -17.102  1.00 10.00      A   
ATOM    283  CA  ILE    65     -39.250  17.943 -18.285  1.00 10.00      A   
ATOM    284  CB  ILE    65     -38.438  18.944 -17.425  1.00 10.00      A   
ATOM    285  CG1 ILE    65     -36.970  18.951 -17.862  1.00 10.00      A   
ATOM    286  CG2 ILE    65     -38.556  18.624 -15.938  1.00 10.00      A   
ATOM    287  CD1 ILE    65     -36.115  19.968 -17.139  1.00 10.00      A   
ATOM    288  C   ILE    65     -38.715  16.525 -18.088  1.00 10.00      A   
ATOM    289  O   ILE    65     -39.047  15.850 -17.108  1.00 10.00      A   
ATOM    290  N   TYR    66     -37.907  16.069 -19.032  1.00 10.00      A   
ATOM    291  HN  TYR    66     -37.695  16.641 -19.798  1.00 10.00      A   
ATOM    292  CA  TYR    66     -37.321  14.740 -18.957  1.00 10.00      A   
ATOM    293  CB  TYR    66     -37.023  14.200 -20.360  1.00 10.00      A   
ATOM    294  CG  TYR    66     -36.460  12.794 -20.383  1.00 10.00      A   
ATOM    295  CD1 TYR    66     -37.029  11.779 -19.622  1.00 10.00      A   
ATOM    296  CD2 TYR    66     -35.360  12.481 -21.171  1.00 10.00      A   
ATOM    297  CE1 TYR    66     -36.517  10.495 -19.644  1.00 10.00      A   
ATOM    298  CE2 TYR    66     -34.842  11.200 -21.200  1.00 10.00      A   
ATOM    299  CZ  TYR    66     -35.424  10.211 -20.435  1.00 10.00      A   
ATOM    300  OH  TYR    66     -34.907   8.935 -20.460  1.00 10.00      A   
ATOM    301  HH  TYR    66     -33.946   8.979 -20.366  1.00 10.00      A   
ATOM    302  C   TYR    66     -36.053  14.776 -18.110  1.00 10.00      A   
ATOM    303  O   TYR    66     -35.026  15.312 -18.530  1.00 10.00      A   
ATOM    304  N   VAL    67     -36.139  14.220 -16.912  1.00 10.00      A   
ATOM    305  HN  VAL    67     -36.984  13.807 -16.636  1.00 10.00      A   
ATOM    306  CA  VAL    67     -35.011  14.186 -15.995  1.00 10.00      A   
ATOM    307  CB  VAL    67     -35.380  14.824 -14.636  1.00 10.00      A   
ATOM    308  CG1 VAL    67     -34.179  14.850 -13.705  1.00 10.00      A   
ATOM    309  CG2 VAL    67     -35.933  16.227 -14.832  1.00 10.00      A   
ATOM    310  C   VAL    67     -34.581  12.743 -15.771  1.00 10.00      A   
ATOM    311  O   VAL    67     -35.422  11.866 -15.555  1.00 10.00      A   
ATOM    312  N   LEU    68     -33.282  12.495 -15.837  1.00 10.00      A   
ATOM    313  HN  LEU    68     -32.658  13.231 -16.022  1.00 10.00      A   
ATOM    314  CA  LEU    68     -32.760  11.154 -15.641  1.00 10.00      A   
ATOM    315  CB  LEU    68     -32.638  10.422 -16.982  1.00 10.00      A   
ATOM    316  CG  LEU    68     -32.386   8.914 -16.906  1.00 10.00      A   
ATOM    317  CD1 LEU    68     -33.641   8.180 -16.460  1.00 10.00      A   
ATOM    318  CD2 LEU    68     -31.896   8.380 -18.241  1.00 10.00      A   
ATOM    319  C   LEU    68     -31.406  11.185 -14.942  1.00 10.00      A   
ATOM    320  O   LEU    68     -30.499  11.916 -15.350  1.00 10.00      A   
ATOM    321  N   SER    69     -31.289  10.413 -13.873  1.00 10.00      A   
ATOM    322  HN  SER    69     -32.064   9.897 -13.571  1.00 10.00      A   
ATOM    323  CA  SER    69     -30.048  10.318 -13.131  1.00 10.00      A   
ATOM    324  CB  SER    69     -30.329  10.140 -11.635  1.00 10.00      A   
ATOM    325  OG  SER    69     -29.138  10.240 -10.868  1.00 10.00      A   
ATOM    326  HG  SER    69     -29.352  10.566  -9.985  1.00 10.00      A   
ATOM    327  C   SER    69     -29.241   9.140 -13.663  1.00 10.00      A   
ATOM    328  O   SER    69     -29.795   8.074 -13.954  1.00 10.00      A   
ATOM    329  N   LEU    70     -27.943   9.335 -13.805  1.00 10.00      A   
ATOM    330  HN  LEU    70     -27.560  10.205 -13.551  1.00 10.00      A   
ATOM    331  CA  LEU    70     -27.072   8.294 -14.316  1.00 10.00      A   
ATOM    332  CB  LEU    70     -25.748   8.877 -14.809  1.00 10.00      A   
ATOM    333  CG  LEU    70     -25.830   9.717 -16.086  1.00 10.00      A   
ATOM    334  CD1 LEU    70     -24.470  10.301 -16.429  1.00 10.00      A   
ATOM    335  CD2 LEU    70     -26.363   8.887 -17.246  1.00 10.00      A   
ATOM    336  C   LEU    70     -26.844   7.192 -13.288  1.00 10.00      A   
ATOM    337  O   LEU    70     -26.109   7.366 -12.314  1.00 10.00      A   
ATOM    338  N   GLU    71     -27.504   6.063 -13.506  1.00 10.00      A   
ATOM    339  HN  GLU    71     -28.097   6.003 -14.281  1.00 10.00      A   
ATOM    340  CA  GLU    71     -27.379   4.913 -12.626  1.00 10.00      A   
ATOM    341  CB  GLU    71     -28.593   3.993 -12.786  1.00 10.00      A   
ATOM    342  CG  GLU    71     -28.540   2.727 -11.946  1.00 10.00      A   
ATOM    343  CD  GLU    71     -29.586   1.716 -12.362  1.00 10.00      A   
ATOM    344  OE1 GLU    71     -29.473   1.160 -13.479  1.00 10.00      A   
ATOM    345  OE2 GLU    71     -30.527   1.470 -11.582  1.00 10.00      A   
ATOM    346  C   GLU    71     -26.099   4.154 -12.953  1.00 10.00      A   
ATOM    347  O   GLU    71     -26.000   3.497 -13.996  1.00 10.00      A   
ATOM    348  N   ILE    72     -25.114   4.258 -12.073  1.00 10.00      A   
ATOM    349  HN  ILE    72     -25.249   4.800 -11.264  1.00 10.00      A   
ATOM    350  CA  ILE    72     -23.835   3.586 -12.270  1.00 10.00      A   
ATOM    351  CB  ILE    72     -22.645   4.556 -12.064  1.00 10.00      A   
ATOM    352  CG1 ILE    72     -22.980   5.957 -12.598  1.00 10.00      A   
ATOM    353  CG2 ILE    72     -21.383   4.021 -12.731  1.00 10.00      A   
ATOM    354  CD1 ILE    72     -23.097   6.045 -14.107  1.00 10.00      A   
ATOM    355  C   ILE    72     -23.717   2.394 -11.319  1.00 10.00      A   
ATOM    356  O   ILE    72     -22.675   2.156 -10.707  1.00 10.00      A   
ATOM    357  N   GLY    73     -24.803   1.646 -11.206  1.00 10.00      A   
ATOM    358  HN  GLY    73     -25.600   1.879 -11.724  1.00 10.00      A   
ATOM    359  CA  GLY    73     -24.829   0.489 -10.339  1.00 10.00      A   
ATOM    360  C   GLY    73     -25.955  -0.450 -10.701  1.00 10.00      A   
ATOM    361  O   GLY    73     -26.651  -0.234 -11.695  1.00 10.00      A   
ATOM    362  N   LYS    74     -26.139  -1.489  -9.901  1.00 10.00      A   
ATOM    363  HN  LYS    74     -25.545  -1.606  -9.116  1.00 10.00      A   
ATOM    364  CA  LYS    74     -27.193  -2.462 -10.142  1.00 10.00      A   
ATOM    365  CB  LYS    74     -26.774  -3.851  -9.654  1.00 10.00      A   
ATOM    366  CG  LYS    74     -25.568  -4.429 -10.371  1.00 10.00      A   
ATOM    367  CD  LYS    74     -25.201  -5.794  -9.817  1.00 10.00      A   
ATOM    368  CE  LYS    74     -23.983  -6.366 -10.520  1.00 10.00      A   
ATOM    369  NZ  LYS    74     -24.211  -6.523 -11.978  1.00 10.00      A   
ATOM    370  HZ1 LYS    74     -25.076  -7.075 -12.149  1.00 10.00      A   
ATOM    371  HZ2 LYS    74     -23.407  -7.019 -12.414  1.00 10.00      A   
ATOM    372  HZ3 LYS    74     -24.311  -5.592 -12.428  1.00 10.00      A   
ATOM    373  C   LYS    74     -28.481  -2.043  -9.447  1.00 10.00      A   
ATOM    374  O   LYS    74     -29.530  -1.930 -10.082  1.00 10.00      A   
ATOM    375  N   THR    75     -28.395  -1.811  -8.144  1.00 10.00      A   
ATOM    376  HN  THR    75     -27.525  -1.911  -7.696  1.00 10.00      A   
ATOM    377  CA  THR    75     -29.556  -1.409  -7.362  1.00 10.00      A   
ATOM    378  CB  THR    75     -30.152  -2.598  -6.583  1.00 10.00      A   
ATOM    379  OG1 THR    75     -29.105  -3.517  -6.243  1.00 10.00      A   
ATOM    380  HG1 THR    75     -29.187  -4.316  -6.789  1.00 10.00      A   
ATOM    381  CG2 THR    75     -31.213  -3.314  -7.405  1.00 10.00      A   
ATOM    382  C   THR    75     -29.206  -0.290  -6.386  1.00 10.00      A   
ATOM    383  O   THR    75     -29.355   0.891  -6.703  1.00 10.00      A   
ATOM    384  N   LEU    76     -28.719  -0.666  -5.210  1.00 10.00      A   
ATOM    385  HN  LEU    76     -28.599  -1.624  -5.022  1.00 10.00      A   
ATOM    386  CA  LEU    76     -28.363   0.306  -4.188  1.00 10.00      A   
ATOM    387  CB  LEU    76     -29.135   0.036  -2.894  1.00 10.00      A   
ATOM    388  CG  LEU    76     -30.657   0.181  -2.965  1.00 10.00      A   
ATOM    389  CD1 LEU    76     -31.289  -0.209  -1.638  1.00 10.00      A   
ATOM    390  CD2 LEU    76     -31.046   1.603  -3.345  1.00 10.00      A   
ATOM    391  C   LEU    76     -26.866   0.308  -3.913  1.00 10.00      A   
ATOM    392  O   LEU    76     -26.388   1.066  -3.069  1.00 10.00      A   
ATOM    393  N   GLU    78     -26.120  -0.520  -4.640  1.00 10.00      A   
ATOM    394  HN  GLU    78     -26.546  -1.086  -5.318  1.00 10.00      A   
ATOM    395  CA  GLU    78     -24.675  -0.601  -4.452  1.00 10.00      A   
ATOM    396  CB  GLU    78     -24.132  -1.989  -4.840  1.00 10.00      A   
ATOM    397  CG  GLU    78     -23.334  -2.063  -6.134  1.00 10.00      A   
ATOM    398  CD  GLU    78     -24.196  -2.093  -7.378  1.00 10.00      A   
ATOM    399  OE1 GLU    78     -23.645  -2.357  -8.470  1.00 10.00      A   
ATOM    400  OE2 GLU    78     -25.423  -1.847  -7.277  1.00 10.00      A   
ATOM    401  C   GLU    78     -23.958   0.555  -5.159  1.00 10.00      A   
ATOM    402  O   GLU    78     -22.733   0.655  -5.148  1.00 10.00      A   
ATOM    403  N   ASP    79     -24.759   1.449  -5.733  1.00 10.00      A   
ATOM    404  HN  ASP    79     -25.723   1.302  -5.683  1.00 10.00      A   
ATOM    405  CA  ASP    79     -24.267   2.632  -6.442  1.00 10.00      A   
ATOM    406  CB  ASP    79     -25.465   3.523  -6.797  1.00 10.00      A   
ATOM    407  CG  ASP    79     -25.242   4.432  -7.995  1.00 10.00      A   
ATOM    408  OD1 ASP    79     -24.145   4.406  -8.592  1.00 10.00      A   
ATOM    409  OD2 ASP    79     -26.179   5.184  -8.343  1.00 10.00      A   
ATOM    410  C   ASP    79     -23.275   3.411  -5.571  1.00 10.00      A   
ATOM    411  O   ASP    79     -22.352   4.049  -6.077  1.00 10.00      A   
ATOM    412  N   VAL    80     -23.466   3.330  -4.254  1.00 10.00      A   
ATOM    413  HN  VAL    80     -24.216   2.794  -3.919  1.00 10.00      A   
ATOM    414  CA  VAL    80     -22.601   4.007  -3.293  1.00 10.00      A   
ATOM    415  CB  VAL    80     -23.102   3.797  -1.845  1.00 10.00      A   
ATOM    416  CG1 VAL    80     -22.220   4.532  -0.840  1.00 10.00      A   
ATOM    417  CG2 VAL    80     -24.553   4.236  -1.708  1.00 10.00      A   
ATOM    418  C   VAL    80     -21.155   3.517  -3.404  1.00 10.00      A   
ATOM    419  O   VAL    80     -20.230   4.318  -3.548  1.00 10.00      A   
ATOM    420  N   GLU    81     -20.966   2.201  -3.367  1.00 10.00      A   
ATOM    421  HN  GLU    81     -21.742   1.603  -3.299  1.00 10.00      A   
ATOM    422  CA  GLU    81     -19.626   1.625  -3.452  1.00 10.00      A   
ATOM    423  CB  GLU    81     -19.643   0.126  -3.133  1.00 10.00      A   
ATOM    424  CG  GLU    81     -20.278  -0.736  -4.210  1.00 10.00      A   
ATOM    425  CD  GLU    81     -20.236  -2.210  -3.885  1.00 10.00      A   
ATOM    426  OE1 GLU    81     -20.854  -2.614  -2.871  1.00 10.00      A   
ATOM    427  OE2 GLU    81     -19.591  -2.971  -4.649  1.00 10.00      A   
ATOM    428  C   GLU    81     -19.023   1.863  -4.830  1.00 10.00      A   
ATOM    429  O   GLU    81     -17.807   1.995  -4.977  1.00 10.00      A   
ATOM    430  N   ASN    82     -19.883   1.937  -5.835  1.00 10.00      A   
ATOM    431  HN  ASN    82     -20.843   1.826  -5.652  1.00 10.00      A   
ATOM    432  CA  ASN    82     -19.441   2.157  -7.204  1.00 10.00      A   
ATOM    433  CB  ASN    82     -20.565   1.879  -8.203  1.00 10.00      A   
ATOM    434  CG  ASN    82     -21.033   0.436  -8.152  1.00 10.00      A   
ATOM    435  OD1 ASN    82     -20.313  -0.442  -7.679  1.00 10.00      A   
ATOM    436  ND2 ASN    82     -22.226   0.180  -8.658  1.00 10.00      A   
ATOM    437 HD21 ASN    82     -22.734   0.928  -9.041  1.00 10.00      A   
ATOM    438 HD22 ASN    82     -22.562  -0.748  -8.622  1.00 10.00      A   
ATOM    439  C   ASN    82     -18.877   3.559  -7.375  1.00 10.00      A   
ATOM    440  O   ASN    82     -17.987   3.784  -8.187  1.00 10.00      A   
ATOM    441  N   SER    83     -19.385   4.501  -6.594  1.00 10.00      A   
ATOM    442  HN  SER    83     -20.117   4.276  -5.980  1.00 10.00      A   
ATOM    443  CA  SER    83     -18.894   5.869  -6.652  1.00 10.00      A   
ATOM    444  CB  SER    83     -19.982   6.867  -6.246  1.00 10.00      A   
ATOM    445  OG  SER    83     -20.662   6.462  -5.067  1.00 10.00      A   
ATOM    446  HG  SER    83     -20.283   5.635  -4.738  1.00 10.00      A   
ATOM    447  C   SER    83     -17.642   6.027  -5.787  1.00 10.00      A   
ATOM    448  O   SER    83     -17.124   7.131  -5.604  1.00 10.00      A   
ATOM    449  N   PHE    84     -17.158   4.905  -5.263  1.00 10.00      A   
ATOM    450  HN  PHE    84     -17.615   4.056  -5.448  1.00 10.00      A   
ATOM    451  CA  PHE    84     -15.971   4.899  -4.424  1.00 10.00      A   
ATOM    452  CB  PHE    84     -16.301   4.399  -3.014  1.00 10.00      A   
ATOM    453  CG  PHE    84     -16.931   5.430  -2.121  1.00 10.00      A   
ATOM    454  CD1 PHE    84     -16.375   6.691  -1.990  1.00 10.00      A   
ATOM    455  CD2 PHE    84     -18.077   5.133  -1.405  1.00 10.00      A   
ATOM    456  CE1 PHE    84     -16.948   7.635  -1.160  1.00 10.00      A   
ATOM    457  CE2 PHE    84     -18.657   6.071  -0.573  1.00 10.00      A   
ATOM    458  CZ  PHE    84     -18.092   7.324  -0.452  1.00 10.00      A   
ATOM    459  C   PHE    84     -14.864   4.045  -5.034  1.00 10.00      A   
ATOM    460  O   PHE    84     -13.713   4.475  -5.114  1.00 10.00      A   
ATOM    461  N   PHE    85     -15.211   2.840  -5.478  1.00 10.00      A   
ATOM    462  HN  PHE    85     -16.149   2.550  -5.406  1.00 10.00      A   
ATOM    463  CA  PHE    85     -14.226   1.929  -6.059  1.00 10.00      A   
ATOM    464  CB  PHE    85     -14.042   0.702  -5.162  1.00 10.00      A   
ATOM    465  CG  PHE    85     -13.714   1.030  -3.738  1.00 10.00      A   
ATOM    466  CD1 PHE    85     -12.450   1.469  -3.386  1.00 10.00      A   
ATOM    467  CD2 PHE    85     -14.672   0.898  -2.748  1.00 10.00      A   
ATOM    468  CE1 PHE    85     -12.147   1.771  -2.075  1.00 10.00      A   
ATOM    469  CE2 PHE    85     -14.377   1.198  -1.434  1.00 10.00      A   
ATOM    470  CZ  PHE    85     -13.112   1.635  -1.097  1.00 10.00      A   
ATOM    471  C   PHE    85     -14.612   1.479  -7.464  1.00 10.00      A   
ATOM    472  O   PHE    85     -15.054   0.352  -7.660  1.00 10.00      A   
ATOM    473  N   LEU    86     -14.440   2.354  -8.439  1.00 10.00      A   
ATOM    474  HN  LEU    86     -14.083   3.243  -8.228  1.00 10.00      A   
ATOM    475  CA  LEU    86     -14.766   2.032  -9.824  1.00 10.00      A   
ATOM    476  CB  LEU    86     -16.287   2.096 -10.058  1.00 10.00      A   
ATOM    477  CG  LEU    86     -16.800   2.547 -11.436  1.00 10.00      A   
ATOM    478  CD1 LEU    86     -16.357   1.600 -12.542  1.00 10.00      A   
ATOM    479  CD2 LEU    86     -18.316   2.663 -11.420  1.00 10.00      A   
ATOM    480  C   LEU    86     -14.011   2.957 -10.765  1.00 10.00      A   
ATOM    481  O   LEU    86     -14.050   4.174 -10.604  1.00 10.00      A   
ATOM    482  N   ASN    87     -13.321   2.365 -11.732  1.00 10.00      A   
ATOM    483  HN  ASN    87     -13.334   1.387 -11.796  1.00 10.00      A   
ATOM    484  CA  ASN    87     -12.536   3.126 -12.706  1.00 10.00      A   
ATOM    485  CB  ASN    87     -11.914   2.190 -13.748  1.00 10.00      A   
ATOM    486  CG  ASN    87     -10.971   2.890 -14.718  1.00 10.00      A   
ATOM    487  OD1 ASN    87     -10.882   2.522 -15.889  1.00 10.00      A   
ATOM    488  ND2 ASN    87     -10.255   3.898 -14.247  1.00 10.00      A   
ATOM    489 HD21 ASN    87     -10.364   4.156 -13.297  1.00 10.00      A   
ATOM    490 HD22 ASN    87      -9.637   4.350 -14.856  1.00 10.00      A   
ATOM    491  C   ASN    87     -13.381   4.198 -13.386  1.00 10.00      A   
ATOM    492  O   ASN    87     -14.329   3.893 -14.114  1.00 10.00      A   
ATOM    493  N   VAL    88     -13.019   5.450 -13.148  1.00 10.00      A   
ATOM    494  HN  VAL    88     -12.220   5.616 -12.584  1.00 10.00      A   
ATOM    495  CA  VAL    88     -13.733   6.590 -13.706  1.00 10.00      A   
ATOM    496  CB  VAL    88     -13.156   7.919 -13.181  1.00 10.00      A   
ATOM    497  CG1 VAL    88     -13.970   9.092 -13.693  1.00 10.00      A   
ATOM    498  CG2 VAL    88     -13.116   7.921 -11.661  1.00 10.00      A   
ATOM    499  C   VAL    88     -13.668   6.573 -15.225  1.00 10.00      A   
ATOM    500  O   VAL    88     -14.642   6.905 -15.903  1.00 10.00      A   
ATOM    501  N   ASN    89     -12.517   6.166 -15.745  1.00 10.00      A   
ATOM    502  HN  ASN    89     -11.783   5.924 -15.136  1.00 10.00      A   
ATOM    503  CA  ASN    89     -12.301   6.084 -17.186  1.00 10.00      A   
ATOM    504  CB  ASN    89     -10.864   5.655 -17.495  1.00 10.00      A   
ATOM    505  CG  ASN    89      -9.921   6.830 -17.679  1.00 10.00      A   
ATOM    506  OD1 ASN    89      -9.690   7.290 -18.802  1.00 10.00      A   
ATOM    507  ND2 ASN    89      -9.368   7.330 -16.581  1.00 10.00      A   
ATOM    508 HD21 ASN    89      -9.599   6.923 -15.704  1.00 10.00      A   
ATOM    509 HD22 ASN    89      -8.744   8.079 -16.679  1.00 10.00      A   
ATOM    510  C   ASN    89     -13.297   5.127 -17.839  1.00 10.00      A   
ATOM    511  O   ASN    89     -13.700   5.325 -18.983  1.00 10.00      A   
ATOM    512  N   SER    90     -13.703   4.102 -17.099  1.00 10.00      A   
ATOM    513  HN  SER    90     -13.353   3.999 -16.190  1.00 10.00      A   
ATOM    514  CA  SER    90     -14.658   3.125 -17.603  1.00 10.00      A   
ATOM    515  CB  SER    90     -14.567   1.831 -16.792  1.00 10.00      A   
ATOM    516  OG  SER    90     -13.235   1.342 -16.756  1.00 10.00      A   
ATOM    517  HG  SER    90     -12.708   1.790 -17.431  1.00 10.00      A   
ATOM    518  C   SER    90     -16.082   3.675 -17.553  1.00 10.00      A   
ATOM    519  O   SER    90     -16.881   3.432 -18.459  1.00 10.00      A   
ATOM    520  N   GLN    91     -16.381   4.432 -16.499  1.00 10.00      A   
ATOM    521  HN  GLN    91     -15.692   4.599 -15.823  1.00 10.00      A   
ATOM    522  CA  GLN    91     -17.707   5.015 -16.318  1.00 10.00      A   
ATOM    523  CB  GLN    91     -17.752   5.884 -15.060  1.00 10.00      A   
ATOM    524  CG  GLN    91     -17.285   5.189 -13.793  1.00 10.00      A   
ATOM    525  CD  GLN    91     -17.432   6.063 -12.562  1.00 10.00      A   
ATOM    526  OE1 GLN    91     -18.339   6.889 -12.476  1.00 10.00      A   
ATOM    527  NE2 GLN    91     -16.537   5.892 -11.602  1.00 10.00      A   
ATOM    528 HE21 GLN    91     -15.833   5.218 -11.735  1.00 10.00      A   
ATOM    529 HE22 GLN    91     -16.615   6.442 -10.796  1.00 10.00      A   
ATOM    530  C   GLN    91     -18.108   5.843 -17.529  1.00 10.00      A   
ATOM    531  O   GLN    91     -19.239   5.750 -18.006  1.00 10.00      A   
ATOM    532  N   VAL    92     -17.163   6.636 -18.027  1.00 10.00      A   
ATOM    533  HN  VAL    92     -16.282   6.647 -17.600  1.00 10.00      A   
ATOM    534  CA  VAL    92     -17.395   7.490 -19.185  1.00 10.00      A   
ATOM    535  CB  VAL    92     -16.124   8.290 -19.551  1.00 10.00      A   
ATOM    536  CG1 VAL    92     -16.383   9.213 -20.732  1.00 10.00      A   
ATOM    537  CG2 VAL    92     -15.625   9.085 -18.352  1.00 10.00      A   
ATOM    538  C   VAL    92     -17.836   6.667 -20.393  1.00 10.00      A   
ATOM    539  O   VAL    92     -18.822   6.997 -21.052  1.00 10.00      A   
ATOM    540  N   THR    93     -17.115   5.582 -20.658  1.00 10.00      A   
ATOM    541  HN  THR    93     -16.358   5.359 -20.076  1.00 10.00      A   
ATOM    542  CA  THR    93     -17.415   4.707 -21.785  1.00 10.00      A   
ATOM    543  CB  THR    93     -16.448   3.508 -21.823  1.00 10.00      A   
ATOM    544  OG1 THR    93     -15.231   3.853 -21.141  1.00 10.00      A   
ATOM    545  HG1 THR    93     -14.876   3.065 -20.708  1.00 10.00      A   
ATOM    546  CG2 THR    93     -16.126   3.127 -23.260  1.00 10.00      A   
ATOM    547  C   THR    93     -18.855   4.195 -21.730  1.00 10.00      A   
ATOM    548  O   THR    93     -19.577   4.232 -22.731  1.00 10.00      A   
ATOM    549  N   THR    94     -19.274   3.741 -20.554  1.00 10.00      A   
ATOM    550  HN  THR    94     -18.657   3.750 -19.789  1.00 10.00      A   
ATOM    551  CA  THR    94     -20.624   3.225 -20.366  1.00 10.00      A   
ATOM    552  CB  THR    94     -20.775   2.581 -18.975  1.00 10.00      A   
ATOM    553  OG1 THR    94     -19.494   2.103 -18.534  1.00 10.00      A   
ATOM    554  HG1 THR    94     -19.038   1.677 -19.274  1.00 10.00      A   
ATOM    555  CG2 THR    94     -21.751   1.415 -19.028  1.00 10.00      A   
ATOM    556  C   THR    94     -21.669   4.333 -20.538  1.00 10.00      A   
ATOM    557  O   THR    94     -22.755   4.098 -21.072  1.00 10.00      A   
ATOM    558  N   VAL    95     -21.326   5.542 -20.100  1.00 10.00      A   
ATOM    559  HN  VAL    95     -20.440   5.671 -19.698  1.00 10.00      A   
ATOM    560  CA  VAL    95     -22.229   6.684 -20.205  1.00 10.00      A   
ATOM    561  CB  VAL    95     -21.748   7.888 -19.360  1.00 10.00      A   
ATOM    562  CG1 VAL    95     -22.587   9.126 -19.639  1.00 10.00      A   
ATOM    563  CG2 VAL    95     -21.803   7.546 -17.880  1.00 10.00      A   
ATOM    564  C   VAL    95     -22.426   7.099 -21.664  1.00 10.00      A   
ATOM    565  O   VAL    95     -23.557   7.307 -22.105  1.00 10.00      A   
ATOM    566  N   CYS    96     -21.328   7.198 -22.413  1.00 10.00      A   
ATOM    567  HN  CYS    96     -20.449   7.019 -22.006  1.00 10.00      A   
ATOM    568  CA  CYS    96     -21.399   7.577 -23.824  1.00 10.00      A   
ATOM    569  C   CYS    96     -22.325   6.633 -24.591  1.00 10.00      A   
ATOM    570  O   CYS    96     -23.097   7.061 -25.447  1.00 10.00      A   
ATOM    571  CB  CYS    96     -20.007   7.583 -24.468  1.00 10.00      A   
ATOM    572  SG  CYS    96     -18.790   8.695 -23.684  1.00 10.00      A   
ATOM    573  N   GLN    97     -22.259   5.345 -24.260  1.00 10.00      A   
ATOM    574  HN  GLN    97     -21.631   5.062 -23.562  1.00 10.00      A   
ATOM    575  CA  GLN    97     -23.093   4.346 -24.914  1.00 10.00      A   
ATOM    576  CB  GLN    97     -22.614   2.931 -24.588  1.00 10.00      A   
ATOM    577  CG  GLN    97     -21.329   2.531 -25.295  1.00 10.00      A   
ATOM    578  CD  GLN    97     -21.267   3.036 -26.724  1.00 10.00      A   
ATOM    579  OE1 GLN    97     -20.678   4.081 -27.000  1.00 10.00      A   
ATOM    580  NE2 GLN    97     -21.883   2.307 -27.640  1.00 10.00      A   
ATOM    581 HE21 GLN    97     -22.343   1.490 -27.353  1.00 10.00      A   
ATOM    582 HE22 GLN    97     -21.859   2.616 -28.573  1.00 10.00      A   
ATOM    583  C   GLN    97     -24.555   4.511 -24.525  1.00 10.00      A   
ATOM    584  O   GLN    97     -25.447   4.395 -25.364  1.00 10.00      A   
ATOM    585  N   ALA    98     -24.795   4.790 -23.251  1.00 10.00      A   
ATOM    586  HN  ALA    98     -24.038   4.871 -22.628  1.00 10.00      A   
ATOM    587  CA  ALA    98     -26.151   4.977 -22.749  1.00 10.00      A   
ATOM    588  CB  ALA    98     -26.138   5.161 -21.239  1.00 10.00      A   
ATOM    589  C   ALA    98     -26.818   6.170 -23.425  1.00 10.00      A   
ATOM    590  O   ALA    98     -27.977   6.099 -23.834  1.00 10.00      A   
ATOM    591  N   LEU    99     -26.069   7.259 -23.560  1.00 10.00      A   
ATOM    592  HN  LEU    99     -25.142   7.249 -23.224  1.00 10.00      A   
ATOM    593  CA  LEU    99     -26.585   8.470 -24.190  1.00 10.00      A   
ATOM    594  CB  LEU    99     -25.645   9.652 -23.934  1.00 10.00      A   
ATOM    595  CG  LEU    99     -25.329   9.955 -22.466  1.00 10.00      A   
ATOM    596  CD1 LEU    99     -24.310  11.075 -22.353  1.00 10.00      A   
ATOM    597  CD2 LEU    99     -26.595  10.303 -21.700  1.00 10.00      A   
ATOM    598  C   LEU    99     -26.782   8.262 -25.690  1.00 10.00      A   
ATOM    599  O   LEU    99     -27.705   8.817 -26.288  1.00 10.00      A   
ATOM    600  N   ALA   100     -25.914   7.451 -26.288  1.00 10.00      A   
ATOM    601  HN  ALA   100     -25.193   7.046 -25.756  1.00 10.00      A   
ATOM    602  CA  ALA   100     -25.988   7.162 -27.718  1.00 10.00      A   
ATOM    603  CB  ALA   100     -24.702   6.508 -28.198  1.00 10.00      A   
ATOM    604  C   ALA   100     -27.190   6.281 -28.055  1.00 10.00      A   
ATOM    605  O   ALA   100     -27.747   6.366 -29.148  1.00 10.00      A   
ATOM    606  N   LYS   101     -27.595   5.442 -27.106  1.00 10.00      A   
ATOM    607  HN  LYS   101     -27.116   5.421 -26.251  1.00 10.00      A   
ATOM    608  CA  LYS   101     -28.724   4.539 -27.313  1.00 10.00      A   
ATOM    609  CB  LYS   101     -28.581   3.290 -26.439  1.00 10.00      A   
ATOM    610  CG  LYS   101     -27.530   2.311 -26.936  1.00 10.00      A   
ATOM    611  CD  LYS   101     -27.408   1.101 -26.025  1.00 10.00      A   
ATOM    612  CE  LYS   101     -26.834   1.476 -24.669  1.00 10.00      A   
ATOM    613  NZ  LYS   101     -26.366   0.284 -23.918  1.00 10.00      A   
ATOM    614  HZ1 LYS   101     -26.065   0.557 -22.960  1.00 10.00      A   
ATOM    615  HZ2 LYS   101     -25.560  -0.152 -24.408  1.00 10.00      A   
ATOM    616  HZ3 LYS   101     -27.130  -0.415 -23.842  1.00 10.00      A   
ATOM    617  C   LYS   101     -30.062   5.224 -27.045  1.00 10.00      A   
ATOM    618  O   LYS   101     -31.125   4.636 -27.255  1.00 10.00      A   
ATOM    619  N   ASP   102     -30.011   6.470 -26.598  1.00 10.00      A   
ATOM    620  HN  ASP   102     -29.142   6.901 -26.481  1.00 10.00      A   
ATOM    621  CA  ASP   102     -31.225   7.218 -26.299  1.00 10.00      A   
ATOM    622  CB  ASP   102     -31.037   8.093 -25.061  1.00 10.00      A   
ATOM    623  CG  ASP   102     -32.350   8.628 -24.531  1.00 10.00      A   
ATOM    624  OD1 ASP   102     -32.857   9.623 -25.089  1.00 10.00      A   
ATOM    625  OD2 ASP   102     -32.878   8.055 -23.550  1.00 10.00      A   
ATOM    626  C   ASP   102     -31.654   8.067 -27.492  1.00 10.00      A   
ATOM    627  O   ASP   102     -30.881   8.886 -27.996  1.00 10.00      A   
ATOM    628  N   PRO   103     -32.894   7.874 -27.966  1.00 10.00      A   
ATOM    629  CA  PRO   103     -33.427   8.609 -29.115  1.00 10.00      A   
ATOM    630  CB  PRO   103     -34.551   7.694 -29.598  1.00 10.00      A   
ATOM    631  CG  PRO   103     -35.056   7.049 -28.352  1.00 10.00      A   
ATOM    632  CD  PRO   103     -33.868   6.903 -27.434  1.00 10.00      A   
ATOM    633  C   PRO   103     -33.997   9.981 -28.754  1.00 10.00      A   
ATOM    634  O   PRO   103     -34.248  10.802 -29.636  1.00 10.00      A   
ATOM    635  N   LYS   104     -34.191  10.240 -27.465  1.00 10.00      A   
ATOM    636  HN  LYS   104     -33.935   9.569 -26.791  1.00 10.00      A   
ATOM    637  CA  LYS   104     -34.746  11.516 -27.026  1.00 10.00      A   
ATOM    638  CB  LYS   104     -35.528  11.348 -25.721  1.00 10.00      A   
ATOM    639  CG  LYS   104     -36.891  10.700 -25.895  1.00 10.00      A   
ATOM    640  CD  LYS   104     -37.571  10.476 -24.557  1.00 10.00      A   
ATOM    641  CE  LYS   104     -39.013  10.033 -24.738  1.00 10.00      A   
ATOM    642  NZ  LYS   104     -39.607   9.561 -23.461  1.00 10.00      A   
ATOM    643  HZ1 LYS   104     -40.623   9.389 -23.583  1.00 10.00      A   
ATOM    644  HZ2 LYS   104     -39.475  10.274 -22.719  1.00 10.00      A   
ATOM    645  HZ3 LYS   104     -39.152   8.673 -23.157  1.00 10.00      A   
ATOM    646  C   LYS   104     -33.650  12.558 -26.860  1.00 10.00      A   
ATOM    647  O   LYS   104     -33.793  13.704 -27.295  1.00 10.00      A   
ATOM    648  N   LEU   105     -32.550  12.146 -26.246  1.00 10.00      A   
ATOM    649  HN  LEU   105     -32.504  11.211 -25.926  1.00 10.00      A   
ATOM    650  CA  LEU   105     -31.413  13.034 -26.014  1.00 10.00      A   
ATOM    651  CB  LEU   105     -30.433  12.398 -25.025  1.00 10.00      A   
ATOM    652  CG  LEU   105     -30.999  11.965 -23.671  1.00 10.00      A   
ATOM    653  CD1 LEU   105     -29.898  11.396 -22.791  1.00 10.00      A   
ATOM    654  CD2 LEU   105     -31.695  13.123 -22.977  1.00 10.00      A   
ATOM    655  C   LEU   105     -30.684  13.345 -27.318  1.00 10.00      A   
ATOM    656  O   LEU   105     -29.836  14.235 -27.371  1.00 10.00      A   
ATOM    657  N   GLN   106     -31.031  12.609 -28.368  1.00 10.00      A   
ATOM    658  HN  GLN   106     -31.724  11.927 -28.254  1.00 10.00      A   
ATOM    659  CA  GLN   106     -30.413  12.772 -29.680  1.00 10.00      A   
ATOM    660  CB  GLN   106     -30.946  11.722 -30.657  1.00 10.00      A   
ATOM    661  CG  GLN   106     -29.991  11.389 -31.790  1.00 10.00      A   
ATOM    662  CD  GLN   106     -30.601  10.456 -32.818  1.00 10.00      A   
ATOM    663  OE1 GLN   106     -30.525   9.234 -32.695  1.00 10.00      A   
ATOM    664  NE2 GLN   106     -31.211  11.024 -33.845  1.00 10.00      A   
ATOM    665 HE21 GLN   106     -31.236  12.005 -33.886  1.00 10.00      A   
ATOM    666 HE22 GLN   106     -31.607  10.441 -34.530  1.00 10.00      A   
ATOM    667  C   GLN   106     -30.611  14.178 -30.249  1.00 10.00      A   
ATOM    668  O   GLN   106     -29.816  14.634 -31.067  1.00 10.00      A   
ATOM    669  N   GLN   107     -31.663  14.866 -29.812  1.00 10.00      A   
ATOM    670  HN  GLN   107     -32.264  14.460 -29.151  1.00 10.00      A   
ATOM    671  CA  GLN   107     -31.943  16.215 -30.300  1.00 10.00      A   
ATOM    672  CB  GLN   107     -33.448  16.490 -30.287  1.00 10.00      A   
ATOM    673  CG  GLN   107     -33.886  17.568 -31.268  1.00 10.00      A   
ATOM    674  CD  GLN   107     -35.277  18.095 -30.984  1.00 10.00      A   
ATOM    675  OE1 GLN   107     -36.272  17.574 -31.486  1.00 10.00      A   
ATOM    676  NE2 GLN   107     -35.359  19.141 -30.182  1.00 10.00      A   
ATOM    677 HE21 GLN   107     -34.524  19.514 -29.815  1.00 10.00      A   
ATOM    678 HE22 GLN   107     -36.246  19.510 -29.991  1.00 10.00      A   
ATOM    679  C   GLN   107     -31.208  17.271 -29.474  1.00 10.00      A   
ATOM    680  O   GLN   107     -31.208  18.457 -29.814  1.00 10.00      A   
ATOM    681  N   GLY   108     -30.581  16.835 -28.393  1.00 10.00      A   
ATOM    682  HN  GLY   108     -30.605  15.878 -28.175  1.00 10.00      A   
ATOM    683  CA  GLY   108     -29.860  17.750 -27.532  1.00 10.00      A   
ATOM    684  C   GLY   108     -30.321  17.643 -26.094  1.00 10.00      A   
ATOM    685  O   GLY   108     -31.498  17.393 -25.834  1.00 10.00      A   
ATOM    686  N   TYR   109     -29.400  17.824 -25.159  1.00 10.00      A   
ATOM    687  HN  TYR   109     -28.475  18.024 -25.426  1.00 10.00      A   
ATOM    688  CA  TYR   109     -29.728  17.731 -23.742  1.00 10.00      A   
ATOM    689  CB  TYR   109     -29.609  16.278 -23.262  1.00 10.00      A   
ATOM    690  CG  TYR   109     -28.243  15.656 -23.489  1.00 10.00      A   
ATOM    691  CD1 TYR   109     -27.210  15.845 -22.580  1.00 10.00      A   
ATOM    692  CD2 TYR   109     -27.989  14.883 -24.615  1.00 10.00      A   
ATOM    693  CE1 TYR   109     -25.965  15.286 -22.787  1.00 10.00      A   
ATOM    694  CE2 TYR   109     -26.747  14.318 -24.827  1.00 10.00      A   
ATOM    695  CZ  TYR   109     -25.737  14.524 -23.912  1.00 10.00      A   
ATOM    696  OH  TYR   109     -24.497  13.968 -24.122  1.00 10.00      A   
ATOM    697  HH  TYR   109     -24.001  13.970 -23.293  1.00 10.00      A   
ATOM    698  C   TYR   109     -28.823  18.623 -22.903  1.00 10.00      A   
ATOM    699  O   TYR   109     -27.835  19.167 -23.398  1.00 10.00      A   
ATOM    700  N   ASN   110     -29.174  18.767 -21.633  1.00 10.00      A   
ATOM    701  HN  ASN   110     -29.987  18.315 -21.309  1.00 10.00      A   
ATOM    702  CA  ASN   110     -28.395  19.565 -20.698  1.00 10.00      A   
ATOM    703  CB  ASN   110     -29.273  20.614 -20.011  1.00 10.00      A   
ATOM    704  CG  ASN   110     -29.453  21.869 -20.839  1.00 10.00      A   
ATOM    705  OD1 ASN   110     -28.589  22.235 -21.636  1.00 10.00      A   
ATOM    706  ND2 ASN   110     -30.578  22.539 -20.654  1.00 10.00      A   
ATOM    707 HD21 ASN   110     -31.224  22.190 -20.001  1.00 10.00      A   
ATOM    708 HD22 ASN   110     -30.720  23.359 -21.170  1.00 10.00      A   
ATOM    709  C   ASN   110     -27.772  18.654 -19.654  1.00 10.00      A   
ATOM    710  O   ASN   110     -28.409  17.705 -19.186  1.00 10.00      A   
ATOM    711  N   ALA   111     -26.533  18.931 -19.290  1.00 10.00      A   
ATOM    712  HN  ALA   111     -26.077  19.711 -19.678  1.00 10.00      A   
ATOM    713  CA  ALA   111     -25.836  18.115 -18.308  1.00 10.00      A   
ATOM    714  CB  ALA   111     -24.468  17.712 -18.834  1.00 10.00      A   
ATOM    715  C   ALA   111     -25.710  18.844 -16.975  1.00 10.00      A   
ATOM    716  O   ALA   111     -25.493  20.059 -16.938  1.00 10.00      A   
ATOM    717  N   GLY   113     -24.942  16.719 -12.160  1.00 10.00      A   
ATOM    718  HN  GLY   113     -25.710  17.316 -12.016  1.00 10.00      A   
ATOM    719  CA  GLY   113     -23.599  17.261 -12.081  1.00 10.00      A   
ATOM    720  C   GLY   113     -23.265  17.746 -10.686  1.00 10.00      A   
ATOM    721  O   GLY   113     -22.758  18.855 -10.505  1.00 10.00      A   
ATOM    722  N   PHE   114     -23.552  16.911  -9.700  1.00 10.00      A   
ATOM    723  HN  PHE   114     -23.948  16.037  -9.913  1.00 10.00      A   
ATOM    724  CA  PHE   114     -23.291  17.252  -8.312  1.00 10.00      A   
ATOM    725  CB  PHE   114     -24.473  16.844  -7.430  1.00 10.00      A   
ATOM    726  CG  PHE   114     -25.723  17.636  -7.696  1.00 10.00      A   
ATOM    727  CD1 PHE   114     -26.622  17.234  -8.670  1.00 10.00      A   
ATOM    728  CD2 PHE   114     -25.993  18.785  -6.976  1.00 10.00      A   
ATOM    729  CE1 PHE   114     -27.767  17.964  -8.919  1.00 10.00      A   
ATOM    730  CE2 PHE   114     -27.137  19.521  -7.219  1.00 10.00      A   
ATOM    731  CZ  PHE   114     -28.025  19.110  -8.192  1.00 10.00      A   
ATOM    732  C   PHE   114     -22.007  16.597  -7.822  1.00 10.00      A   
ATOM    733  O   PHE   114     -21.824  15.386  -7.971  1.00 10.00      A   
ATOM    734  N   SER   115     -21.124  17.407  -7.248  1.00 10.00      A   
ATOM    735  HN  SER   115     -21.330  18.368  -7.187  1.00 10.00      A   
ATOM    736  CA  SER   115     -19.846  16.932  -6.729  1.00 10.00      A   
ATOM    737  CB  SER   115     -20.049  15.999  -5.533  1.00 10.00      A   
ATOM    738  OG  SER   115     -20.966  16.570  -4.615  1.00 10.00      A   
ATOM    739  HG  SER   115     -21.851  16.540  -4.994  1.00 10.00      A   
ATOM    740  C   SER   115     -19.007  16.287  -7.833  1.00 10.00      A   
ATOM    741  O   SER   115     -18.667  16.951  -8.813  1.00 10.00      A   
ATOM    742  N   GLN   116     -18.703  14.995  -7.694  1.00 10.00      A   
ATOM    743  HN  GLN   116     -19.015  14.511  -6.901  1.00 10.00      A   
ATOM    744  CA  GLN   116     -17.909  14.286  -8.692  1.00 10.00      A   
ATOM    745  CB  GLN   116     -17.647  12.839  -8.265  1.00 10.00      A   
ATOM    746  CG  GLN   116     -18.897  11.975  -8.194  1.00 10.00      A   
ATOM    747  CD  GLN   116     -18.591  10.493  -8.094  1.00 10.00      A   
ATOM    748  OE1 GLN   116     -17.588  10.088  -7.508  1.00 10.00      A   
ATOM    749  NE2 GLN   116     -19.456   9.675  -8.672  1.00 10.00      A   
ATOM    750 HE21 GLN   116     -20.234  10.067  -9.123  1.00 10.00      A   
ATOM    751 HE22 GLN   116     -19.280   8.713  -8.635  1.00 10.00      A   
ATOM    752  C   GLN   116     -18.582  14.322 -10.063  1.00 10.00      A   
ATOM    753  O   GLN   116     -17.913  14.253 -11.092  1.00 10.00      A   
ATOM    754  N   GLY   117     -19.907  14.456 -10.065  1.00 10.00      A   
ATOM    755  HN  GLY   117     -20.382  14.529  -9.208  1.00 10.00      A   
ATOM    756  CA  GLY   117     -20.656  14.501 -11.305  1.00 10.00      A   
ATOM    757  C   GLY   117     -20.256  15.670 -12.188  1.00 10.00      A   
ATOM    758  O   GLY   117     -20.353  15.589 -13.410  1.00 10.00      A   
ATOM    759  N   GLY   118     -19.793  16.749 -11.566  1.00 10.00      A   
ATOM    760  HN  GLY   118     -19.722  16.744 -10.586  1.00 10.00      A   
ATOM    761  CA  GLY   118     -19.382  17.922 -12.310  1.00 10.00      A   
ATOM    762  C   GLY   118     -18.186  17.648 -13.200  1.00 10.00      A   
ATOM    763  O   GLY   118     -18.202  17.957 -14.392  1.00 10.00      A   
ATOM    764  N   GLN   119     -17.146  17.064 -12.625  1.00 10.00      A   
ATOM    765  HN  GLN   119     -17.185  16.848 -11.667  1.00 10.00      A   
ATOM    766  CA  GLN   119     -15.946  16.746 -13.383  1.00 10.00      A   
ATOM    767  CB  GLN   119     -14.728  16.520 -12.477  1.00 10.00      A   
ATOM    768  CG  GLN   119     -14.955  15.587 -11.298  1.00 10.00      A   
ATOM    769  CD  GLN   119     -15.376  16.321 -10.039  1.00 10.00      A   
ATOM    770  OE1 GLN   119     -16.064  17.336 -10.099  1.00 10.00      A   
ATOM    771  NE2 GLN   119     -14.953  15.817  -8.892  1.00 10.00      A   
ATOM    772 HE21 GLN   119     -14.396  15.010  -8.918  1.00 10.00      A   
ATOM    773 HE22 GLN   119     -15.216  16.271  -8.058  1.00 10.00      A   
ATOM    774  C   GLN   119     -16.176  15.559 -14.308  1.00 10.00      A   
ATOM    775  O   GLN   119     -15.593  15.481 -15.389  1.00 10.00      A   
ATOM    776  N   PHE   120     -17.047  14.652 -13.887  1.00 10.00      A   
ATOM    777  HN  PHE   120     -17.483  14.773 -13.015  1.00 10.00      A   
ATOM    778  CA  PHE   120     -17.360  13.474 -14.684  1.00 10.00      A   
ATOM    779  CB  PHE   120     -18.179  12.465 -13.875  1.00 10.00      A   
ATOM    780  CG  PHE   120     -17.394  11.704 -12.840  1.00 10.00      A   
ATOM    781  CD1 PHE   120     -16.120  12.107 -12.470  1.00 10.00      A   
ATOM    782  CD2 PHE   120     -17.939  10.586 -12.230  1.00 10.00      A   
ATOM    783  CE1 PHE   120     -15.408  11.414 -11.515  1.00 10.00      A   
ATOM    784  CE2 PHE   120     -17.231   9.885 -11.274  1.00 10.00      A   
ATOM    785  CZ  PHE   120     -15.963  10.301 -10.916  1.00 10.00      A   
ATOM    786  C   PHE   120     -18.106  13.864 -15.953  1.00 10.00      A   
ATOM    787  O   PHE   120     -17.754  13.420 -17.045  1.00 10.00      A   
ATOM    788  N   LEU   121     -19.129  14.707 -15.808  1.00 10.00      A   
ATOM    789  HN  LEU   121     -19.369  15.022 -14.906  1.00 10.00      A   
ATOM    790  CA  LEU   121     -19.910  15.163 -16.954  1.00 10.00      A   
ATOM    791  CB  LEU   121     -21.106  16.007 -16.515  1.00 10.00      A   
ATOM    792  CG  LEU   121     -22.335  15.232 -16.033  1.00 10.00      A   
ATOM    793  CD1 LEU   121     -23.389  16.187 -15.503  1.00 10.00      A   
ATOM    794  CD2 LEU   121     -22.907  14.381 -17.157  1.00 10.00      A   
ATOM    795  C   LEU   121     -19.035  15.937 -17.931  1.00 10.00      A   
ATOM    796  O   LEU   121     -19.216  15.843 -19.146  1.00 10.00      A   
ATOM    797  N   ARG   122     -18.081  16.693 -17.394  1.00 10.00      A   
ATOM    798  HN  ARG   122     -17.997  16.736 -16.417  1.00 10.00      A   
ATOM    799  CA  ARG   122     -17.160  17.459 -18.227  1.00 10.00      A   
ATOM    800  CB  ARG   122     -16.244  18.331 -17.361  1.00 10.00      A   
ATOM    801  CG  ARG   122     -15.214  19.128 -18.151  1.00 10.00      A   
ATOM    802  CD  ARG   122     -14.163  19.737 -17.237  1.00 10.00      A   
ATOM    803  NE  ARG   122     -12.801  19.363 -17.626  1.00 10.00      A   
ATOM    804  HE  ARG   122     -12.685  18.965 -18.523  1.00 10.00      A   
ATOM    805  CZ  ARG   122     -11.729  19.506 -16.845  1.00 10.00      A   
ATOM    806  NH1 ARG   122     -11.848  20.042 -15.631  1.00 10.00      A   
ATOM    807 HH11 ARG   122     -11.005  20.159 -15.025  1.00 10.00      A   
ATOM    808 HH12 ARG   122     -12.784  20.331 -15.277  1.00 10.00      A   
ATOM    809  NH2 ARG   122     -10.533  19.136 -17.285  1.00 10.00      A   
ATOM    810 HH21 ARG   122      -9.687  19.258 -16.676  1.00 10.00      A   
ATOM    811 HH22 ARG   122     -10.425  18.713 -18.238  1.00 10.00      A   
ATOM    812  C   ARG   122     -16.324  16.500 -19.065  1.00 10.00      A   
ATOM    813  O   ARG   122     -16.103  16.720 -20.255  1.00 10.00      A   
ATOM    814  N   ALA   123     -15.881  15.422 -18.430  1.00 10.00      A   
ATOM    815  HN  ALA   123     -16.102  15.302 -17.482  1.00 10.00      A   
ATOM    816  CA  ALA   123     -15.076  14.412 -19.100  1.00 10.00      A   
ATOM    817  CB  ALA   123     -14.587  13.372 -18.103  1.00 10.00      A   
ATOM    818  C   ALA   123     -15.872  13.748 -20.218  1.00 10.00      A   
ATOM    819  O   ALA   123     -15.342  13.464 -21.295  1.00 10.00      A   
ATOM    820  N   VAL   124     -17.146  13.504 -19.949  1.00 10.00      A   
ATOM    821  HN  VAL   124     -17.500  13.740 -19.064  1.00 10.00      A   
ATOM    822  CA  VAL   124     -18.033  12.886 -20.922  1.00 10.00      A   
ATOM    823  CB  VAL   124     -19.404  12.544 -20.295  1.00 10.00      A   
ATOM    824  CG1 VAL   124     -20.391  12.064 -21.350  1.00 10.00      A   
ATOM    825  CG2 VAL   124     -19.242  11.494 -19.208  1.00 10.00      A   
ATOM    826  C   VAL   124     -18.232  13.808 -22.122  1.00 10.00      A   
ATOM    827  O   VAL   124     -18.029  13.403 -23.265  1.00 10.00      A   
ATOM    828  N   ALA   125     -18.585  15.058 -21.847  1.00 10.00      A   
ATOM    829  HN  ALA   125     -18.695  15.329 -20.907  1.00 10.00      A   
ATOM    830  CA  ALA   125     -18.827  16.043 -22.896  1.00 10.00      A   
ATOM    831  CB  ALA   125     -19.352  17.337 -22.294  1.00 10.00      A   
ATOM    832  C   ALA   125     -17.584  16.308 -23.745  1.00 10.00      A   
ATOM    833  O   ALA   125     -17.690  16.618 -24.930  1.00 10.00      A   
ATOM    834  N   GLN   126     -16.409  16.192 -23.141  1.00 10.00      A   
ATOM    835  HN  GLN   126     -16.378  15.960 -22.185  1.00 10.00      A   
ATOM    836  CA  GLN   126     -15.162  16.428 -23.864  1.00 10.00      A   
ATOM    837  CB  GLN   126     -14.064  16.958 -22.936  1.00 10.00      A   
ATOM    838  CG  GLN   126     -14.313  18.374 -22.437  1.00 10.00      A   
ATOM    839  CD  GLN   126     -13.103  18.977 -21.751  1.00 10.00      A   
ATOM    840  OE1 GLN   126     -12.922  18.841 -20.541  1.00 10.00      A   
ATOM    841  NE2 GLN   126     -12.267  19.656 -22.518  1.00 10.00      A   
ATOM    842 HE21 GLN   126     -12.474  19.734 -23.479  1.00 10.00      A   
ATOM    843 HE22 GLN   126     -11.474  20.048 -22.102  1.00 10.00      A   
ATOM    844  C   GLN   126     -14.683  15.196 -24.630  1.00 10.00      A   
ATOM    845  O   GLN   126     -13.810  15.298 -25.492  1.00 10.00      A   
ATOM    846  N   ARG   127     -15.249  14.034 -24.323  1.00 10.00      A   
ATOM    847  HN  ARG   127     -15.944  14.005 -23.631  1.00 10.00      A   
ATOM    848  CA  ARG   127     -14.863  12.803 -25.006  1.00 10.00      A   
ATOM    849  CB  ARG   127     -14.558  11.674 -24.014  1.00 10.00      A   
ATOM    850  CG  ARG   127     -13.194  11.783 -23.348  1.00 10.00      A   
ATOM    851  CD  ARG   127     -12.801  10.481 -22.664  1.00 10.00      A   
ATOM    852  NE  ARG   127     -11.553  10.606 -21.904  1.00 10.00      A   
ATOM    853  HE  ARG   127     -11.114  11.493 -21.897  1.00 10.00      A   
ATOM    854  CZ  ARG   127     -10.984   9.598 -21.235  1.00 10.00      A   
ATOM    855  NH1 ARG   127     -11.542   8.394 -21.238  1.00 10.00      A   
ATOM    856 HH11 ARG   127     -11.095   7.609 -20.713  1.00 10.00      A   
ATOM    857 HH12 ARG   127     -12.421   8.224 -21.770  1.00 10.00      A   
ATOM    858  NH2 ARG   127      -9.850   9.785 -20.571  1.00 10.00      A   
ATOM    859 HH21 ARG   127      -9.382  10.731 -20.564  1.00 10.00      A   
ATOM    860 HH22 ARG   127      -9.415   8.993 -20.049  1.00 10.00      A   
ATOM    861  C   ARG   127     -15.924  12.367 -26.013  1.00 10.00      A   
ATOM    862  O   ARG   127     -15.605  12.013 -27.149  1.00 10.00      A   
ATOM    863  N   CYS   128     -17.182  12.401 -25.601  1.00 10.00      A   
ATOM    864  HN  CYS   128     -17.384  12.701 -24.683  1.00 10.00      A   
ATOM    865  CA  CYS   128     -18.282  12.008 -26.473  1.00 10.00      A   
ATOM    866  C   CYS   128     -19.364  13.090 -26.515  1.00 10.00      A   
ATOM    867  O   CYS   128     -20.360  13.018 -25.796  1.00 10.00      A   
ATOM    868  CB  CYS   128     -18.865  10.653 -26.038  1.00 10.00      A   
ATOM    869  SG  CYS   128     -19.347  10.557 -24.277  1.00 10.00      A   
ATOM    870  N   PRO   129     -19.183  14.113 -27.369  1.00 10.00      A   
ATOM    871  CA  PRO   129     -20.130  15.222 -27.502  1.00 10.00      A   
ATOM    872  CB  PRO   129     -19.228  16.346 -28.006  1.00 10.00      A   
ATOM    873  CG  PRO   129     -18.228  15.650 -28.867  1.00 10.00      A   
ATOM    874  CD  PRO   129     -18.032  14.275 -28.278  1.00 10.00      A   
ATOM    875  C   PRO   129     -21.223  14.934 -28.530  1.00 10.00      A   
ATOM    876  O   PRO   129     -21.772  15.850 -29.147  1.00 10.00      A   
ATOM    877  N   SER   130     -21.533  13.662 -28.711  1.00 10.00      A   
ATOM    878  HN  SER   130     -21.065  12.982 -28.188  1.00 10.00      A   
ATOM    879  CA  SER   130     -22.551  13.247 -29.659  1.00 10.00      A   
ATOM    880  CB  SER   130     -21.888  12.603 -30.879  1.00 10.00      A   
ATOM    881  OG  SER   130     -20.657  13.242 -31.178  1.00 10.00      A   
ATOM    882  HG  SER   130     -20.451  13.120 -32.110  1.00 10.00      A   
ATOM    883  C   SER   130     -23.499  12.253 -28.997  1.00 10.00      A   
ATOM    884  O   SER   130     -23.088  11.149 -28.636  1.00 10.00      A   
ATOM    885  N   PRO   131     -24.778  12.620 -28.828  1.00 10.00      A   
ATOM    886  CA  PRO   131     -25.307  13.920 -29.256  1.00 10.00      A   
ATOM    887  CB  PRO   131     -26.817  13.680 -29.257  1.00 10.00      A   
ATOM    888  CG  PRO   131     -27.028  12.669 -28.184  1.00 10.00      A   
ATOM    889  CD  PRO   131     -25.815  11.782 -28.198  1.00 10.00      A   
ATOM    890  C   PRO   131     -24.952  15.045 -28.282  1.00 10.00      A   
ATOM    891  O   PRO   131     -24.577  14.793 -27.136  1.00 10.00      A   
ATOM    892  N   PRO   132     -25.056  16.306 -28.735  1.00 10.00      A   
ATOM    893  CA  PRO   132     -24.748  17.477 -27.902  1.00 10.00      A   
ATOM    894  CB  PRO   132     -25.038  18.664 -28.825  1.00 10.00      A   
ATOM    895  CG  PRO   132     -24.960  18.103 -30.202  1.00 10.00      A   
ATOM    896  CD  PRO   132     -25.467  16.695 -30.096  1.00 10.00      A   
ATOM    897  C   PRO   132     -25.635  17.555 -26.661  1.00 10.00      A   
ATOM    898  O   PRO   132     -26.857  17.683 -26.764  1.00 10.00      A   
ATOM    899  N   ILE   134     -25.776  20.850 -24.347  1.00 10.00      A   
ATOM    900  HN  ILE   134     -26.526  20.360 -23.934  1.00 10.00      A   
ATOM    901  CA  ILE   134     -25.901  22.287 -24.557  1.00 10.00      A   
ATOM    902  CB  ILE   134     -27.379  22.716 -24.682  1.00 10.00      A   
ATOM    903  CG1 ILE   134     -28.154  21.761 -25.598  1.00 10.00      A   
ATOM    904  CG2 ILE   134     -27.482  24.151 -25.183  1.00 10.00      A   
ATOM    905  CD1 ILE   134     -27.642  21.709 -27.022  1.00 10.00      A   
ATOM    906  C   ILE   134     -25.252  23.051 -23.405  1.00 10.00      A   
ATOM    907  O   ILE   134     -24.188  23.655 -23.569  1.00 10.00      A   
ATOM    908  N   ASN   135     -25.898  23.016 -22.244  1.00 10.00      A   
ATOM    909  HN  ASN   135     -26.743  22.517 -22.182  1.00 10.00      A   
ATOM    910  CA  ASN   135     -25.391  23.693 -21.057  1.00 10.00      A   
ATOM    911  CB  ASN   135     -26.501  24.499 -20.369  1.00 10.00      A   
ATOM    912  CG  ASN   135     -26.522  25.955 -20.790  1.00 10.00      A   
ATOM    913  OD1 ASN   135     -25.519  26.494 -21.252  1.00 10.00      A   
ATOM    914  ND2 ASN   135     -27.663  26.604 -20.618  1.00 10.00      A   
ATOM    915 HD21 ASN   135     -28.423  26.113 -20.234  1.00 10.00      A   
ATOM    916 HD22 ASN   135     -27.704  27.547 -20.881  1.00 10.00      A   
ATOM    917  C   ASN   135     -24.820  22.683 -20.075  1.00 10.00      A   
ATOM    918  O   ASN   135     -25.205  21.510 -20.083  1.00 10.00      A   
ATOM    919  N   LEU   136     -23.897  23.137 -19.241  1.00 10.00      A   
ATOM    920  HN  LEU   136     -23.621  24.080 -19.297  1.00 10.00      A   
ATOM    921  CA  LEU   136     -23.282  22.276 -18.244  1.00 10.00      A   
ATOM    922  CB  LEU   136     -21.827  21.962 -18.615  1.00 10.00      A   
ATOM    923  CG  LEU   136     -21.060  21.035 -17.665  1.00 10.00      A   
ATOM    924  CD1 LEU   136     -21.856  19.772 -17.383  1.00 10.00      A   
ATOM    925  CD2 LEU   136     -19.704  20.680 -18.251  1.00 10.00      A   
ATOM    926  C   LEU   136     -23.367  22.921 -16.867  1.00 10.00      A   
ATOM    927  O   LEU   136     -22.710  23.927 -16.597  1.00 10.00      A   
ATOM    928  N   ILE   137     -24.192  22.347 -16.004  1.00 10.00      A   
ATOM    929  HN  ILE   137     -24.689  21.542 -16.279  1.00 10.00      A   
ATOM    930  CA  ILE   137     -24.374  22.867 -14.658  1.00 10.00      A   
ATOM    931  CB  ILE   137     -25.862  22.867 -14.242  1.00 10.00      A   
ATOM    932  CG1 ILE   137     -26.763  23.367 -15.381  1.00 10.00      A   
ATOM    933  CG2 ILE   137     -26.069  23.700 -12.984  1.00 10.00      A   
ATOM    934  CD1 ILE   137     -26.525  24.808 -15.780  1.00 10.00      A   
ATOM    935  C   ILE   137     -23.580  22.035 -13.658  1.00 10.00      A   
ATOM    936  O   ILE   137     -24.006  20.952 -13.259  1.00 10.00      A   
ATOM    937  N   SER   138     -22.417  22.530 -13.276  1.00 10.00      A   
ATOM    938  HN  SER   138     -22.115  23.391 -13.643  1.00 10.00      A   
ATOM    939  CA  SER   138     -21.573  21.833 -12.324  1.00 10.00      A   
ATOM    940  CB  SER   138     -20.106  21.949 -12.744  1.00 10.00      A   
ATOM    941  OG  SER   138     -19.291  21.022 -12.047  1.00 10.00      A   
ATOM    942  HG  SER   138     -19.828  20.540 -11.410  1.00 10.00      A   
ATOM    943  C   SER   138     -21.777  22.407 -10.927  1.00 10.00      A   
ATOM    944  O   SER   138     -21.358  23.528 -10.639  1.00 10.00      A   
ATOM    945  N   VAL   139     -22.438  21.644 -10.069  1.00 10.00      A   
ATOM    946  HN  VAL   139     -22.752  20.757 -10.359  1.00 10.00      A   
ATOM    947  CA  VAL   139     -22.702  22.077  -8.703  1.00 10.00      A   
ATOM    948  CB  VAL   139     -24.154  21.766  -8.276  1.00 10.00      A   
ATOM    949  CG1 VAL   139     -24.450  22.353  -6.903  1.00 10.00      A   
ATOM    950  CG2 VAL   139     -25.143  22.290  -9.309  1.00 10.00      A   
ATOM    951  C   VAL   139     -21.727  21.414  -7.732  1.00 10.00      A   
ATOM    952  O   VAL   139     -21.847  20.222  -7.428  1.00 10.00      A   
ATOM    953  N   GLY   140     -20.764  22.191  -7.253  1.00 10.00      A   
ATOM    954  HN  GLY   140     -20.724  23.133  -7.524  1.00 10.00      A   
ATOM    955  CA  GLY   140     -19.778  21.666  -6.331  1.00 10.00      A   
ATOM    956  C   GLY   140     -18.872  20.657  -6.999  1.00 10.00      A   
ATOM    957  O   GLY   140     -18.605  19.588  -6.449  1.00 10.00      A   
ATOM    958  N   GLY   141     -18.411  20.994  -8.194  1.00 10.00      A   
ATOM    959  HN  GLY   141     -18.647  21.867  -8.569  1.00 10.00      A   
ATOM    960  CA  GLY   141     -17.548  20.103  -8.934  1.00 10.00      A   
ATOM    961  C   GLY   141     -16.089  20.470  -8.800  1.00 10.00      A   
ATOM    962  O   GLY   141     -15.694  21.599  -9.091  1.00 10.00      A   
ATOM    963  N   GLN   142     -15.289  19.516  -8.360  1.00 10.00      A   
ATOM    964  HN  GLN   142     -15.673  18.636  -8.149  1.00 10.00      A   
ATOM    965  CA  GLN   142     -13.859  19.726  -8.190  1.00 10.00      A   
ATOM    966  CB  GLN   142     -13.255  18.658  -7.270  1.00 10.00      A   
ATOM    967  CG  GLN   142     -13.842  18.653  -5.863  1.00 10.00      A   
ATOM    968  CD  GLN   142     -15.272  18.141  -5.824  1.00 10.00      A   
ATOM    969  OE1 GLN   142     -15.623  17.186  -6.519  1.00 10.00      A   
ATOM    970  NE2 GLN   142     -16.115  18.795  -5.044  1.00 10.00      A   
ATOM    971 HE21 GLN   142     -15.779  19.564  -4.535  1.00 10.00      A   
ATOM    972 HE22 GLN   142     -17.050  18.503  -5.027  1.00 10.00      A   
ATOM    973  C   GLN   142     -13.187  19.726  -9.557  1.00 10.00      A   
ATOM    974  O   GLN   142     -12.750  18.690 -10.057  1.00 10.00      A   
ATOM    975  N   HIS   143     -13.113  20.905 -10.152  1.00 10.00      A   
ATOM    976  HN  HIS   143     -13.447  21.697  -9.672  1.00 10.00      A   
ATOM    977  CA  HIS   143     -12.553  21.069 -11.487  1.00 10.00      A   
ATOM    978  CB  HIS   143     -12.965  22.417 -12.085  1.00 10.00      A   
ATOM    979  CG  HIS   143     -14.443  22.671 -12.048  1.00 10.00      A   
ATOM    980  ND1 HIS   143     -15.356  21.925 -12.761  1.00 10.00      A   
ATOM    981  HD1 HIS   143     -15.146  21.172 -13.353  1.00 10.00      A   
ATOM    982  CD2 HIS   143     -15.167  23.584 -11.360  1.00 10.00      A   
ATOM    983  CE1 HIS   143     -16.574  22.370 -12.512  1.00 10.00      A   
ATOM    984  NE2 HIS   143     -16.484  23.373 -11.665  1.00 10.00      A   
ATOM    985  HE2 HIS   143     -17.247  23.881 -11.302  1.00 10.00      A   
ATOM    986  C   HIS   143     -11.038  20.903 -11.532  1.00 10.00      A   
ATOM    987  O   HIS   143     -10.480  20.618 -12.591  1.00 10.00      A   
ATOM    988  N   GLN   144     -10.379  21.083 -10.398  1.00 10.00      A   
ATOM    989  HN  GLN   144     -10.876  21.309  -9.580  1.00 10.00      A   
ATOM    990  CA  GLN   144      -8.927  20.952 -10.337  1.00 10.00      A   
ATOM    991  CB  GLN   144      -8.298  22.190  -9.700  1.00 10.00      A   
ATOM    992  CG  GLN   144      -7.737  23.188 -10.703  1.00 10.00      A   
ATOM    993  CD  GLN   144      -6.583  22.620 -11.507  1.00 10.00      A   
ATOM    994  OE1 GLN   144      -5.881  21.716 -11.054  1.00 10.00      A   
ATOM    995  NE2 GLN   144      -6.366  23.161 -12.697  1.00 10.00      A   
ATOM    996 HE21 GLN   144      -6.955  23.894 -12.989  1.00 10.00      A   
ATOM    997 HE22 GLN   144      -5.628  22.805 -13.243  1.00 10.00      A   
ATOM    998  C   GLN   144      -8.508  19.690  -9.589  1.00 10.00      A   
ATOM    999  O   GLN   144      -7.317  19.450  -9.374  1.00 10.00      A   
ATOM   1000  N   GLY   145      -9.489  18.885  -9.207  1.00 10.00      A   
ATOM   1001  HN  GLY   145     -10.415  19.128  -9.410  1.00 10.00      A   
ATOM   1002  CA  GLY   145      -9.207  17.659  -8.491  1.00 10.00      A   
ATOM   1003  C   GLY   145      -9.374  17.819  -6.997  1.00 10.00      A   
ATOM   1004  O   GLY   145      -9.879  18.845  -6.529  1.00 10.00      A   
ATOM   1005  N   VAL   146      -8.959  16.807  -6.247  1.00 10.00      A   
ATOM   1006  HN  VAL   146      -8.564  16.017  -6.683  1.00 10.00      A   
ATOM   1007  CA  VAL   146      -9.066  16.837  -4.793  1.00 10.00      A   
ATOM   1008  CB  VAL   146     -10.051  15.769  -4.260  1.00 10.00      A   
ATOM   1009  CG1 VAL   146     -11.464  16.037  -4.754  1.00 10.00      A   
ATOM   1010  CG2 VAL   146      -9.600  14.368  -4.646  1.00 10.00      A   
ATOM   1011  C   VAL   146      -7.706  16.635  -4.131  1.00 10.00      A   
ATOM   1012  O   VAL   146      -6.835  15.949  -4.673  1.00 10.00      A   
ATOM   1013  N   PHE   147      -7.521  17.257  -2.973  1.00 10.00      A   
ATOM   1014  HN  PHE   147      -8.231  17.838  -2.625  1.00 10.00      A   
ATOM   1015  CA  PHE   147      -6.276  17.128  -2.223  1.00 10.00      A   
ATOM   1016  CB  PHE   147      -5.412  18.386  -2.373  1.00 10.00      A   
ATOM   1017  CG  PHE   147      -4.034  18.257  -1.781  1.00 10.00      A   
ATOM   1018  CD1 PHE   147      -3.215  17.193  -2.122  1.00 10.00      A   
ATOM   1019  CD2 PHE   147      -3.561  19.195  -0.880  1.00 10.00      A   
ATOM   1020  CE1 PHE   147      -1.952  17.067  -1.576  1.00 10.00      A   
ATOM   1021  CE2 PHE   147      -2.298  19.076  -0.331  1.00 10.00      A   
ATOM   1022  CZ  PHE   147      -1.492  18.010  -0.679  1.00 10.00      A   
ATOM   1023  C   PHE   147      -6.554  16.834  -0.745  1.00 10.00      A   
ATOM   1024  O   PHE   147      -5.638  16.575   0.037  1.00 10.00      A   
ATOM   1025  N   GLY   148      -7.826  16.860  -0.372  1.00 10.00      A   
ATOM   1026  HN  GLY   148      -8.516  17.059  -1.034  1.00 10.00      A   
ATOM   1027  CA  GLY   148      -8.203  16.595   1.001  1.00 10.00      A   
ATOM   1028  C   GLY   148      -9.613  16.056   1.108  1.00 10.00      A   
ATOM   1029  O   GLY   148     -10.388  16.140   0.153  1.00 10.00      A   
ATOM   1030  N   LEU   149      -9.940  15.506   2.268  1.00 10.00      A   
ATOM   1031  HN  LEU   149      -9.271  15.483   2.987  1.00 10.00      A   
ATOM   1032  CA  LEU   149     -11.258  14.946   2.524  1.00 10.00      A   
ATOM   1033  CB  LEU   149     -11.377  13.553   1.892  1.00 10.00      A   
ATOM   1034  CG  LEU   149     -12.785  12.957   1.810  1.00 10.00      A   
ATOM   1035  CD1 LEU   149     -13.682  13.811   0.926  1.00 10.00      A   
ATOM   1036  CD2 LEU   149     -12.727  11.527   1.295  1.00 10.00      A   
ATOM   1037  C   LEU   149     -11.491  14.870   4.034  1.00 10.00      A   
ATOM   1038  O   LEU   149     -11.256  13.837   4.655  1.00 10.00      A   
ATOM   1039  N   PRO   150     -11.941  15.979   4.646  1.00 10.00      A   
ATOM   1040  CA  PRO   150     -12.186  16.050   6.094  1.00 10.00      A   
ATOM   1041  CB  PRO   150     -12.517  17.533   6.338  1.00 10.00      A   
ATOM   1042  CG  PRO   150     -12.079  18.245   5.101  1.00 10.00      A   
ATOM   1043  CD  PRO   150     -12.234  17.257   3.984  1.00 10.00      A   
ATOM   1044  C   PRO   150     -13.356  15.177   6.540  1.00 10.00      A   
ATOM   1045  O   PRO   150     -13.375  14.675   7.668  1.00 10.00      A   
ATOM   1046  N   ARG   151     -14.329  14.998   5.656  1.00 10.00      A   
ATOM   1047  HN  ARG   151     -14.249  15.402   4.765  1.00 10.00      A   
ATOM   1048  CA  ARG   151     -15.504  14.197   5.967  1.00 10.00      A   
ATOM   1049  CB  ARG   151     -16.482  14.998   6.839  1.00 10.00      A   
ATOM   1050  CG  ARG   151     -16.828  16.369   6.279  1.00 10.00      A   
ATOM   1051  CD  ARG   151     -17.877  17.075   7.124  1.00 10.00      A   
ATOM   1052  NE  ARG   151     -19.229  16.585   6.850  1.00 10.00      A   
ATOM   1053  HE  ARG   151     -19.439  15.662   7.128  1.00 10.00      A   
ATOM   1054  CZ  ARG   151     -20.187  17.323   6.281  1.00 10.00      A   
ATOM   1055  NH1 ARG   151     -19.932  18.571   5.901  1.00 10.00      A   
ATOM   1056 HH11 ARG   151     -20.678  19.154   5.443  1.00 10.00      A   
ATOM   1057 HH12 ARG   151     -18.990  18.990   6.064  1.00 10.00      A   
ATOM   1058  NH2 ARG   151     -21.391  16.806   6.071  1.00 10.00      A   
ATOM   1059 HH21 ARG   151     -22.136  17.380   5.624  1.00 10.00      A   
ATOM   1060 HH22 ARG   151     -21.601  15.823   6.359  1.00 10.00      A   
ATOM   1061  C   ARG   151     -16.205  13.745   4.694  1.00 10.00      A   
ATOM   1062  O   ARG   151     -15.921  14.246   3.607  1.00 10.00      A   
ATOM   1063  N   CYS   152     -17.121  12.805   4.843  1.00 10.00      A   
ATOM   1064  HN  CYS   152     -17.294  12.446   5.738  1.00 10.00      A   
ATOM   1065  CA  CYS   152     -17.886  12.282   3.724  1.00 10.00      A   
ATOM   1066  C   CYS   152     -19.374  12.529   3.961  1.00 10.00      A   
ATOM   1067  O   CYS   152     -19.862  12.366   5.082  1.00 10.00      A   
ATOM   1068  CB  CYS   152     -17.615  10.781   3.552  1.00 10.00      A   
ATOM   1069  SG  CYS   152     -16.029  10.383   2.739  1.00 10.00      A   
ATOM   1070  N   PRO   153     -20.108  12.957   2.921  1.00 10.00      A   
ATOM   1071  CA  PRO   153     -21.547  13.225   3.026  1.00 10.00      A   
ATOM   1072  CB  PRO   153     -21.929  13.737   1.632  1.00 10.00      A   
ATOM   1073  CG  PRO   153     -20.850  13.243   0.734  1.00 10.00      A   
ATOM   1074  CD  PRO   153     -19.598  13.220   1.565  1.00 10.00      A   
ATOM   1075  C   PRO   153     -22.340  11.964   3.359  1.00 10.00      A   
ATOM   1076  O   PRO   153     -21.977  10.858   2.950  1.00 10.00      A   
ATOM   1077  N   GLY   154     -23.423  12.136   4.098  1.00 10.00      A   
ATOM   1078  HN  GLY   154     -23.666  13.040   4.391  1.00 10.00      A   
ATOM   1079  CA  GLY   154     -24.243  11.009   4.483  1.00 10.00      A   
ATOM   1080  C   GLY   154     -23.746  10.383   5.766  1.00 10.00      A   
ATOM   1081  O   GLY   154     -22.917  10.973   6.464  1.00 10.00      A   
ATOM   1082  N   GLU   155     -24.247   9.197   6.086  1.00 10.00      A   
ATOM   1083  HN  GLU   155     -24.920   8.784   5.500  1.00 10.00      A   
ATOM   1084  CA  GLU   155     -23.833   8.500   7.300  1.00 10.00      A   
ATOM   1085  CB  GLU   155     -24.911   7.523   7.774  1.00 10.00      A   
ATOM   1086  CG  GLU   155     -26.254   8.175   8.075  1.00 10.00      A   
ATOM   1087  CD  GLU   155     -26.122   9.550   8.706  1.00 10.00      A   
ATOM   1088  OE1 GLU   155     -26.672  10.519   8.142  1.00 10.00      A   
ATOM   1089  OE2 GLU   155     -25.466   9.669   9.765  1.00 10.00      A   
ATOM   1090  C   GLU   155     -22.496   7.792   7.093  1.00 10.00      A   
ATOM   1091  O   GLU   155     -21.873   7.320   8.048  1.00 10.00      A   
ATOM   1092  N   SER   156     -22.075   7.725   5.835  1.00 10.00      A   
ATOM   1093  HN  SER   156     -22.635   8.108   5.129  1.00 10.00      A   
ATOM   1094  CA  SER   156     -20.811   7.110   5.456  1.00 10.00      A   
ATOM   1095  CB  SER   156     -20.565   7.356   3.966  1.00 10.00      A   
ATOM   1096  OG  SER   156     -21.742   7.107   3.211  1.00 10.00      A   
ATOM   1097  HG  SER   156     -21.869   6.152   3.133  1.00 10.00      A   
ATOM   1098  C   SER   156     -19.673   7.714   6.273  1.00 10.00      A   
ATOM   1099  O   SER   156     -19.496   8.936   6.309  1.00 10.00      A   
ATOM   1100  N   SER   157     -18.898   6.865   6.922  1.00 10.00      A   
ATOM   1101  HN  SER   157     -19.045   5.897   6.814  1.00 10.00      A   
ATOM   1102  CA  SER   157     -17.812   7.336   7.758  1.00 10.00      A   
ATOM   1103  CB  SER   157     -18.346   7.676   9.152  1.00 10.00      A   
ATOM   1104  OG  SER   157     -19.473   6.873   9.467  1.00 10.00      A   
ATOM   1105  HG  SER   157     -20.188   7.061   8.839  1.00 10.00      A   
ATOM   1106  C   SER   157     -16.691   6.313   7.860  1.00 10.00      A   
ATOM   1107  O   SER   157     -15.514   6.663   7.772  1.00 10.00      A   
ATOM   1108  N   HIS   158     -17.059   5.048   8.016  1.00 10.00      A   
ATOM   1109  HN  HIS   158     -18.015   4.824   8.023  1.00 10.00      A   
ATOM   1110  CA  HIS   158     -16.074   3.982   8.153  1.00 10.00      A   
ATOM   1111  CB  HIS   158     -16.724   2.680   8.622  1.00 10.00      A   
ATOM   1112  CG  HIS   158     -17.223   2.746  10.035  1.00 10.00      A   
ATOM   1113  ND1 HIS   158     -16.448   2.414  11.129  1.00 10.00      A   
ATOM   1114  HD1 HIS   158     -15.509   2.116  11.103  1.00 10.00      A   
ATOM   1115  CD2 HIS   158     -18.424   3.133  10.533  1.00 10.00      A   
ATOM   1116  CE1 HIS   158     -17.154   2.596  12.232  1.00 10.00      A   
ATOM   1117  NE2 HIS   158     -18.350   3.030  11.897  1.00 10.00      A   
ATOM   1118  HE2 HIS   158     -19.073   3.254  12.529  1.00 10.00      A   
ATOM   1119  C   HIS   158     -15.278   3.787   6.872  1.00 10.00      A   
ATOM   1120  O   HIS   158     -14.071   3.532   6.908  1.00 10.00      A   
ATOM   1121  N   ILE   159     -15.948   3.927   5.738  1.00 10.00      A   
ATOM   1122  HN  ILE   159     -16.918   4.109   5.765  1.00 10.00      A   
ATOM   1123  CA  ILE   159     -15.282   3.792   4.446  1.00 10.00      A   
ATOM   1124  CB  ILE   159     -16.299   3.533   3.305  1.00 10.00      A   
ATOM   1125  CG1 ILE   159     -15.613   2.869   2.109  1.00 10.00      A   
ATOM   1126  CG2 ILE   159     -16.995   4.822   2.873  1.00 10.00      A   
ATOM   1127  CD1 ILE   159     -16.576   2.403   1.038  1.00 10.00      A   
ATOM   1128  C   ILE   159     -14.471   5.054   4.135  1.00 10.00      A   
ATOM   1129  O   ILE   159     -13.558   5.042   3.311  1.00 10.00      A   
ATOM   1130  N   CYS   160     -14.789   6.131   4.843  1.00 10.00      A   
ATOM   1131  HN  CYS   160     -15.481   6.053   5.532  1.00 10.00      A   
ATOM   1132  CA  CYS   160     -14.137   7.420   4.636  1.00 10.00      A   
ATOM   1133  C   CYS   160     -12.844   7.562   5.444  1.00 10.00      A   
ATOM   1134  O   CYS   160     -12.162   8.583   5.362  1.00 10.00      A   
ATOM   1135  CB  CYS   160     -15.115   8.551   4.987  1.00 10.00      A   
ATOM   1136  SG  CYS   160     -14.710  10.179   4.271  1.00 10.00      A   
ATOM   1137  N   ASP   161     -12.497   6.546   6.224  1.00 10.00      A   
ATOM   1138  HN  ASP   161     -13.067   5.749   6.268  1.00 10.00      A   
ATOM   1139  CA  ASP   161     -11.280   6.611   7.032  1.00 10.00      A   
ATOM   1140  CB  ASP   161     -11.530   6.103   8.452  1.00 10.00      A   
ATOM   1141  CG  ASP   161     -10.597   6.739   9.464  1.00 10.00      A   
ATOM   1142  OD1 ASP   161      -9.505   6.183   9.713  1.00 10.00      A   
ATOM   1143  OD2 ASP   161     -10.954   7.805  10.019  1.00 10.00      A   
ATOM   1144  C   ASP   161     -10.121   5.855   6.388  1.00 10.00      A   
ATOM   1145  O   ASP   161      -9.006   6.374   6.293  1.00 10.00      A   
ATOM   1146  N   PHE   162     -10.394   4.632   5.942  1.00 10.00      A   
ATOM   1147  HN  PHE   162     -11.301   4.280   6.055  1.00 10.00      A   
ATOM   1148  CA  PHE   162      -9.382   3.790   5.306  1.00 10.00      A   
ATOM   1149  CB  PHE   162     -10.006   2.446   4.899  1.00 10.00      A   
ATOM   1150  CG  PHE   162      -9.092   1.528   4.128  1.00 10.00      A   
ATOM   1151  CD1 PHE   162      -8.225   0.674   4.787  1.00 10.00      A   
ATOM   1152  CD2 PHE   162      -9.108   1.511   2.743  1.00 10.00      A   
ATOM   1153  CE1 PHE   162      -7.393  -0.174   4.079  1.00 10.00      A   
ATOM   1154  CE2 PHE   162      -8.278   0.667   2.031  1.00 10.00      A   
ATOM   1155  CZ  PHE   162      -7.418  -0.180   2.698  1.00 10.00      A   
ATOM   1156  C   PHE   162      -8.768   4.477   4.089  1.00 10.00      A   
ATOM   1157  O   PHE   162      -7.545   4.517   3.932  1.00 10.00      A   
ATOM   1158  N   ILE   163      -9.624   5.034   3.245  1.00 10.00      A   
ATOM   1159  HN  ILE   163     -10.583   4.987   3.443  1.00 10.00      A   
ATOM   1160  CA  ILE   163      -9.189   5.708   2.026  1.00 10.00      A   
ATOM   1161  CB  ILE   163     -10.395   6.161   1.175  1.00 10.00      A   
ATOM   1162  CG1 ILE   163     -11.375   5.002   0.961  1.00 10.00      A   
ATOM   1163  CG2 ILE   163      -9.938   6.729  -0.160  1.00 10.00      A   
ATOM   1164  CD1 ILE   163     -10.736   3.736   0.428  1.00 10.00      A   
ATOM   1165  C   ILE   163      -8.293   6.912   2.323  1.00 10.00      A   
ATOM   1166  O   ILE   163      -7.308   7.149   1.618  1.00 10.00      A   
ATOM   1167  N   ARG   164      -8.618   7.644   3.385  1.00 10.00      A   
ATOM   1168  HN  ARG   164      -9.389   7.377   3.927  1.00 10.00      A   
ATOM   1169  CA  ARG   164      -7.862   8.834   3.767  1.00 10.00      A   
ATOM   1170  CB  ARG   164      -8.456   9.485   5.014  1.00 10.00      A   
ATOM   1171  CG  ARG   164      -9.028  10.872   4.769  1.00 10.00      A   
ATOM   1172  CD  ARG   164      -9.796  11.372   5.980  1.00 10.00      A   
ATOM   1173  NE  ARG   164      -8.992  11.322   7.197  1.00 10.00      A   
ATOM   1174  HE  ARG   164      -8.169  11.865   7.216  1.00 10.00      A   
ATOM   1175  CZ  ARG   164      -9.310  10.596   8.263  1.00 10.00      A   
ATOM   1176  NH1 ARG   164     -10.416   9.859   8.261  1.00 10.00      A   
ATOM   1177 HH11 ARG   164     -11.037   9.850   7.425  1.00 10.00      A   
ATOM   1178 HH12 ARG   164     -10.667   9.277   9.100  1.00 10.00      A   
ATOM   1179  NH2 ARG   164      -8.516  10.591   9.323  1.00 10.00      A   
ATOM   1180 HH21 ARG   164      -8.768  10.027  10.163  1.00 10.00      A   
ATOM   1181 HH22 ARG   164      -7.627  11.155   9.322  1.00 10.00      A   
ATOM   1182  C   ARG   164      -6.369   8.560   3.947  1.00 10.00      A   
ATOM   1183  O   ARG   164      -5.534   9.227   3.334  1.00 10.00      A   
ATOM   1184  N   LYS   165      -6.022   7.582   4.778  1.00 10.00      A   
ATOM   1185  HN  LYS   165      -6.717   7.071   5.246  1.00 10.00      A   
ATOM   1186  CA  LYS   165      -4.613   7.265   4.995  1.00 10.00      A   
ATOM   1187  CB  LYS   165      -4.320   6.674   6.383  1.00 10.00      A   
ATOM   1188  CG  LYS   165      -4.031   7.729   7.442  1.00 10.00      A   
ATOM   1189  CD  LYS   165      -4.266   7.195   8.845  1.00 10.00      A   
ATOM   1190  CE  LYS   165      -5.618   7.633   9.388  1.00 10.00      A   
ATOM   1191  NZ  LYS   165      -5.550   8.951  10.076  1.00 10.00      A   
ATOM   1192  HZ1 LYS   165      -6.306   9.024  10.788  1.00 10.00      A   
ATOM   1193  HZ2 LYS   165      -5.668   9.730   9.389  1.00 10.00      A   
ATOM   1194  HZ3 LYS   165      -4.633   9.065  10.548  1.00 10.00      A   
ATOM   1195  C   LYS   165      -4.018   6.447   3.847  1.00 10.00      A   
ATOM   1196  O   LYS   165      -2.802   6.419   3.674  1.00 10.00      A   
ATOM   1197  N   THR   166      -4.876   5.799   3.054  1.00 10.00      A   
ATOM   1198  HN  THR   166      -5.835   5.835   3.250  1.00 10.00      A   
ATOM   1199  CA  THR   166      -4.409   5.036   1.897  1.00 10.00      A   
ATOM   1200  CB  THR   166      -5.568   4.274   1.195  1.00 10.00      A   
ATOM   1201  OG1 THR   166      -6.083   3.244   2.050  1.00 10.00      A   
ATOM   1202  HG1 THR   166      -6.562   3.649   2.786  1.00 10.00      A   
ATOM   1203  CG2 THR   166      -5.096   3.645  -0.109  1.00 10.00      A   
ATOM   1204  C   THR   166      -3.780   6.013   0.900  1.00 10.00      A   
ATOM   1205  O   THR   166      -2.670   5.800   0.403  1.00 10.00      A   
ATOM   1206  N   LEU   167      -4.493   7.110   0.649  1.00 10.00      A   
ATOM   1207  HN  LEU   167      -5.362   7.227   1.096  1.00 10.00      A   
ATOM   1208  CA  LEU   167      -4.028   8.140  -0.270  1.00 10.00      A   
ATOM   1209  CB  LEU   167      -5.187   9.052  -0.680  1.00 10.00      A   
ATOM   1210  CG  LEU   167      -6.361   8.369  -1.388  1.00 10.00      A   
ATOM   1211  CD1 LEU   167      -7.499   9.352  -1.606  1.00 10.00      A   
ATOM   1212  CD2 LEU   167      -5.917   7.757  -2.707  1.00 10.00      A   
ATOM   1213  C   LEU   167      -2.911   8.958   0.371  1.00 10.00      A   
ATOM   1214  O   LEU   167      -2.114   9.600  -0.314  1.00 10.00      A   
ATOM   1215  N   ASN   168      -2.849   8.912   1.696  1.00 10.00      A   
ATOM   1216  HN  ASN   168      -3.510   8.379   2.184  1.00 10.00      A   
ATOM   1217  CA  ASN   168      -1.827   9.634   2.445  1.00 10.00      A   
ATOM   1218  CB  ASN   168      -2.300   9.916   3.872  1.00 10.00      A   
ATOM   1219  CG  ASN   168      -2.557  11.390   4.127  1.00 10.00      A   
ATOM   1220  OD1 ASN   168      -1.635  12.151   4.425  1.00 10.00      A   
ATOM   1221  ND2 ASN   168      -3.812  11.801   4.025  1.00 10.00      A   
ATOM   1222 HD21 ASN   168      -4.501  11.141   3.790  1.00 10.00      A   
ATOM   1223 HD22 ASN   168      -4.005  12.749   4.199  1.00 10.00      A   
ATOM   1224  C   ASN   168      -0.524   8.841   2.469  1.00 10.00      A   
ATOM   1225  O   ASN   168       0.463   9.254   3.082  1.00 10.00      A   
ATOM   1226  N   ALA   169      -0.539   7.691   1.814  1.00 10.00      A   
ATOM   1227  HN  ALA   169      -1.368   7.406   1.377  1.00 10.00      A   
ATOM   1228  CA  ALA   169       0.632   6.834   1.728  1.00 10.00      A   
ATOM   1229  CB  ALA   169       0.365   5.498   2.404  1.00 10.00      A   
ATOM   1230  C   ALA   169       1.010   6.624   0.267  1.00 10.00      A   
ATOM   1231  O   ALA   169       2.134   6.909  -0.147  1.00 10.00      A   
ATOM   1232  N   GLY   170       0.053   6.140  -0.511  1.00 10.00      A   
ATOM   1233  HN  GLY   170      -0.829   5.939  -0.123  1.00 10.00      A   
ATOM   1234  CA  GLY   170       0.292   5.898  -1.918  1.00 10.00      A   
ATOM   1235  C   GLY   170      -0.900   6.270  -2.774  1.00 10.00      A   
ATOM   1236  O   GLY   170      -1.639   5.398  -3.235  1.00 10.00      A   
ATOM   1237  N   ALA   171      -1.087   7.566  -2.987  1.00 10.00      A   
ATOM   1238  HN  ALA   171      -0.455   8.208  -2.596  1.00 10.00      A   
ATOM   1239  CA  ALA   171      -2.196   8.065  -3.793  1.00 10.00      A   
ATOM   1240  CB  ALA   171      -2.485   9.518  -3.453  1.00 10.00      A   
ATOM   1241  C   ALA   171      -1.886   7.929  -5.276  1.00 10.00      A   
ATOM   1242  O   ALA   171      -2.779   7.740  -6.101  1.00 10.00      A   
ATOM   1243  N   TYR   172      -0.609   8.020  -5.609  1.00 10.00      A   
ATOM   1244  HN  TYR   172       0.059   8.178  -4.905  1.00 10.00      A   
ATOM   1245  CA  TYR   172      -0.172   7.908  -6.990  1.00 10.00      A   
ATOM   1246  CB  TYR   172       0.948   8.902  -7.281  1.00 10.00      A   
ATOM   1247  CG  TYR   172       0.477  10.336  -7.346  1.00 10.00      A   
ATOM   1248  CD1 TYR   172      -0.469  10.735  -8.283  1.00 10.00      A   
ATOM   1249  CD2 TYR   172       0.982  11.291  -6.476  1.00 10.00      A   
ATOM   1250  CE1 TYR   172      -0.897  12.045  -8.352  1.00 10.00      A   
ATOM   1251  CE2 TYR   172       0.557  12.603  -6.536  1.00 10.00      A   
ATOM   1252  CZ  TYR   172      -0.381  12.975  -7.476  1.00 10.00      A   
ATOM   1253  OH  TYR   172      -0.796  14.285  -7.544  1.00 10.00      A   
ATOM   1254  HH  TYR   172      -0.023  14.865  -7.526  1.00 10.00      A   
ATOM   1255  C   TYR   172       0.268   6.488  -7.325  1.00 10.00      A   
ATOM   1256  O   TYR   172       1.054   6.270  -8.247  1.00 10.00      A   
ATOM   1257  N   SER   173      -0.255   5.523  -6.580  1.00 10.00      A   
ATOM   1258  HN  SER   173      -0.888   5.758  -5.871  1.00 10.00      A   
ATOM   1259  CA  SER   173       0.076   4.127  -6.802  1.00 10.00      A   
ATOM   1260  CB  SER   173      -0.437   3.274  -5.645  1.00 10.00      A   
ATOM   1261  OG  SER   173      -1.766   3.630  -5.313  1.00 10.00      A   
ATOM   1262  HG  SER   173      -1.761   4.176  -4.513  1.00 10.00      A   
ATOM   1263  C   SER   173      -0.513   3.647  -8.127  1.00 10.00      A   
ATOM   1264  O   SER   173      -1.368   4.311  -8.717  1.00 10.00      A   
ATOM   1265  N   LYS   174      -0.070   2.492  -8.589  1.00 10.00      A   
ATOM   1266  HN  LYS   174       0.592   1.983  -8.072  1.00 10.00      A   
ATOM   1267  CA  LYS   174      -0.548   1.957  -9.851  1.00 10.00      A   
ATOM   1268  CB  LYS   174       0.612   1.390 -10.663  1.00 10.00      A   
ATOM   1269  CG  LYS   174       1.155   2.345 -11.713  1.00 10.00      A   
ATOM   1270  CD  LYS   174       1.854   1.589 -12.831  1.00 10.00      A   
ATOM   1271  CE  LYS   174       2.053   2.467 -14.056  1.00 10.00      A   
ATOM   1272  NZ  LYS   174       2.422   1.670 -15.257  1.00 10.00      A   
ATOM   1273  HZ1 LYS   174       3.273   1.105 -15.067  1.00 10.00      A   
ATOM   1274  HZ2 LYS   174       2.613   2.300 -16.063  1.00 10.00      A   
ATOM   1275  HZ3 LYS   174       1.643   1.031 -15.514  1.00 10.00      A   
ATOM   1276  C   LYS   174      -1.643   0.911  -9.663  1.00 10.00      A   
ATOM   1277  O   LYS   174      -2.153   0.356 -10.632  1.00 10.00      A   
ATOM   1278  N   VAL   175      -2.007   0.642  -8.417  1.00 10.00      A   
ATOM   1279  HN  VAL   175      -1.567   1.105  -7.678  1.00 10.00      A   
ATOM   1280  CA  VAL   175      -3.047  -0.342  -8.134  1.00 10.00      A   
ATOM   1281  CB  VAL   175      -2.530  -1.530  -7.295  1.00 10.00      A   
ATOM   1282  CG1 VAL   175      -1.711  -2.481  -8.155  1.00 10.00      A   
ATOM   1283  CG2 VAL   175      -1.721  -1.045  -6.103  1.00 10.00      A   
ATOM   1284  C   VAL   175      -4.262   0.282  -7.455  1.00 10.00      A   
ATOM   1285  O   VAL   175      -5.389  -0.171  -7.644  1.00 10.00      A   
ATOM   1286  N   VAL   176      -4.040   1.322  -6.668  1.00 10.00      A   
ATOM   1287  HN  VAL   176      -3.128   1.655  -6.550  1.00 10.00      A   
ATOM   1288  CA  VAL   176      -5.135   1.977  -5.968  1.00 10.00      A   
ATOM   1289  CB  VAL   176      -4.636   2.803  -4.762  1.00 10.00      A   
ATOM   1290  CG1 VAL   176      -5.759   3.632  -4.159  1.00 10.00      A   
ATOM   1291  CG2 VAL   176      -4.030   1.886  -3.710  1.00 10.00      A   
ATOM   1292  C   VAL   176      -5.961   2.852  -6.909  1.00 10.00      A   
ATOM   1293  O   VAL   176      -7.187   2.802  -6.888  1.00 10.00      A   
ATOM   1294  N   GLN   177      -5.285   3.620  -7.756  1.00 10.00      A   
ATOM   1295  HN  GLN   177      -4.308   3.585  -7.750  1.00 10.00      A   
ATOM   1296  CA  GLN   177      -5.958   4.525  -8.692  1.00 10.00      A   
ATOM   1297  CB  GLN   177      -4.946   5.292  -9.545  1.00 10.00      A   
ATOM   1298  CG  GLN   177      -4.060   6.238  -8.753  1.00 10.00      A   
ATOM   1299  CD  GLN   177      -3.354   7.257  -9.626  1.00 10.00      A   
ATOM   1300  OE1 GLN   177      -3.058   7.002 -10.794  1.00 10.00      A   
ATOM   1301  NE2 GLN   177      -3.071   8.418  -9.060  1.00 10.00      A   
ATOM   1302 HE21 GLN   177      -3.328   8.548  -8.119  1.00 10.00      A   
ATOM   1303 HE22 GLN   177      -2.623   9.099  -9.598  1.00 10.00      A   
ATOM   1304  C   GLN   177      -6.979   3.822  -9.587  1.00 10.00      A   
ATOM   1305  O   GLN   177      -8.069   4.335  -9.807  1.00 10.00      A   
ATOM   1306  N   GLU   178      -6.633   2.641 -10.078  1.00 10.00      A   
ATOM   1307  HN  GLU   178      -5.764   2.261  -9.841  1.00 10.00      A   
ATOM   1308  CA  GLU   178      -7.521   1.896 -10.970  1.00 10.00      A   
ATOM   1309  CB  GLU   178      -6.739   0.838 -11.747  1.00 10.00      A   
ATOM   1310  CG  GLU   178      -5.635   1.388 -12.632  1.00 10.00      A   
ATOM   1311  CD  GLU   178      -5.137   0.361 -13.625  1.00 10.00      A   
ATOM   1312  OE1 GLU   178      -5.157  -0.846 -13.302  1.00 10.00      A   
ATOM   1313  OE2 GLU   178      -4.723   0.752 -14.739  1.00 10.00      A   
ATOM   1314  C   GLU   178      -8.684   1.233 -10.236  1.00 10.00      A   
ATOM   1315  O   GLU   178      -9.595   0.686 -10.865  1.00 10.00      A   
ATOM   1316  N   ARG   179      -8.657   1.265  -8.913  1.00 10.00      A   
ATOM   1317  HN  ARG   179      -7.917   1.721  -8.455  1.00 10.00      A   
ATOM   1318  CA  ARG   179      -9.714   0.640  -8.129  1.00 10.00      A   
ATOM   1319  CB  ARG   179      -9.170  -0.576  -7.371  1.00 10.00      A   
ATOM   1320  CG  ARG   179      -8.365  -1.531  -8.235  1.00 10.00      A   
ATOM   1321  CD  ARG   179      -8.148  -2.869  -7.550  1.00 10.00      A   
ATOM   1322  NE  ARG   179      -7.330  -2.767  -6.339  1.00 10.00      A   
ATOM   1323  HE  ARG   179      -7.796  -2.569  -5.498  1.00 10.00      A   
ATOM   1324  CZ  ARG   179      -6.006  -2.914  -6.318  1.00 10.00      A   
ATOM   1325  NH1 ARG   179      -5.343  -3.173  -7.440  1.00 10.00      A   
ATOM   1326 HH11 ARG   179      -5.851  -3.247  -8.350  1.00 10.00      A   
ATOM   1327 HH12 ARG   179      -4.307  -3.297  -7.416  1.00 10.00      A   
ATOM   1328  NH2 ARG   179      -5.345  -2.844  -5.169  1.00 10.00      A   
ATOM   1329 HH21 ARG   179      -5.855  -2.669  -4.271  1.00 10.00      A   
ATOM   1330 HH22 ARG   179      -4.307  -2.961  -5.153  1.00 10.00      A   
ATOM   1331  C   ARG   179     -10.358   1.621  -7.158  1.00 10.00      A   
ATOM   1332  O   ARG   179     -11.181   1.230  -6.330  1.00 10.00      A   
ATOM   1333  N   LEU   180      -9.997   2.893  -7.278  1.00 10.00      A   
ATOM   1334  HN  LEU   180      -9.367   3.150  -7.986  1.00 10.00      A   
ATOM   1335  CA  LEU   180     -10.522   3.926  -6.397  1.00 10.00      A   
ATOM   1336  CB  LEU   180      -9.506   4.222  -5.291  1.00 10.00      A   
ATOM   1337  CG  LEU   180     -10.070   4.576  -3.917  1.00 10.00      A   
ATOM   1338  CD1 LEU   180      -9.166   4.033  -2.823  1.00 10.00      A   
ATOM   1339  CD2 LEU   180     -10.222   6.079  -3.776  1.00 10.00      A   
ATOM   1340  C   LEU   180     -10.838   5.194  -7.186  1.00 10.00      A   
ATOM   1341  O   LEU   180      -9.964   5.771  -7.830  1.00 10.00      A   
ATOM   1342  N   VAL   181     -12.089   5.632  -7.103  1.00 10.00      A   
ATOM   1343  HN  VAL   181     -12.721   5.147  -6.527  1.00 10.00      A   
ATOM   1344  CA  VAL   181     -12.556   6.816  -7.823  1.00 10.00      A   
ATOM   1345  CB  VAL   181     -14.073   7.024  -7.607  1.00 10.00      A   
ATOM   1346  CG1 VAL   181     -14.563   8.287  -8.299  1.00 10.00      A   
ATOM   1347  CG2 VAL   181     -14.856   5.819  -8.097  1.00 10.00      A   
ATOM   1348  C   VAL   181     -11.821   8.084  -7.385  1.00 10.00      A   
ATOM   1349  O   VAL   181     -11.345   8.862  -8.212  1.00 10.00      A   
ATOM   1350  N   GLN   182     -11.717   8.268  -6.075  1.00 10.00      A   
ATOM   1351  HN  GLN   182     -12.090   7.587  -5.471  1.00 10.00      A   
ATOM   1352  CA  GLN   182     -11.076   9.449  -5.497  1.00 10.00      A   
ATOM   1353  CB  GLN   182     -11.327   9.522  -3.985  1.00 10.00      A   
ATOM   1354  CG  GLN   182     -12.766   9.837  -3.586  1.00 10.00      A   
ATOM   1355  CD  GLN   182     -13.740   8.726  -3.932  1.00 10.00      A   
ATOM   1356  OE1 GLN   182     -13.379   7.547  -3.954  1.00 10.00      A   
ATOM   1357  NE2 GLN   182     -14.981   9.092  -4.207  1.00 10.00      A   
ATOM   1358 HE21 GLN   182     -15.203  10.050  -4.169  1.00 10.00      A   
ATOM   1359 HE22 GLN   182     -15.630   8.394  -4.442  1.00 10.00      A   
ATOM   1360  C   GLN   182      -9.577   9.526  -5.789  1.00 10.00      A   
ATOM   1361  O   GLN   182      -8.945  10.550  -5.537  1.00 10.00      A   
ATOM   1362  N   ALA   183      -9.011   8.453  -6.324  1.00 10.00      A   
ATOM   1363  HN  ALA   183      -9.562   7.668  -6.522  1.00 10.00      A   
ATOM   1364  CA  ALA   183      -7.589   8.423  -6.633  1.00 10.00      A   
ATOM   1365  CB  ALA   183      -7.034   7.020  -6.439  1.00 10.00      A   
ATOM   1366  C   ALA   183      -7.316   8.922  -8.051  1.00 10.00      A   
ATOM   1367  O   ALA   183      -6.279   9.533  -8.316  1.00 10.00      A   
ATOM   1368  N   GLU   184      -8.261   8.680  -8.954  1.00 10.00      A   
ATOM   1369  HN  GLU   184      -9.078   8.209  -8.680  1.00 10.00      A   
ATOM   1370  CA  GLU   184      -8.114   9.094 -10.347  1.00 10.00      A   
ATOM   1371  CB  GLU   184      -9.182   8.451 -11.233  1.00 10.00      A   
ATOM   1372  CG  GLU   184      -8.731   7.152 -11.880  1.00 10.00      A   
ATOM   1373  CD  GLU   184      -9.808   6.508 -12.728  1.00 10.00      A   
ATOM   1374  OE1 GLU   184      -9.874   6.796 -13.947  1.00 10.00      A   
ATOM   1375  OE2 GLU   184     -10.589   5.698 -12.186  1.00 10.00      A   
ATOM   1376  C   GLU   184      -8.106  10.613 -10.509  1.00 10.00      A   
ATOM   1377  O   GLU   184      -7.561  11.138 -11.485  1.00 10.00      A   
ATOM   1378  N   TYR   185      -8.699  11.323  -9.555  1.00 10.00      A   
ATOM   1379  HN  TYR   185      -9.122  10.861  -8.800  1.00 10.00      A   
ATOM   1380  CA  TYR   185      -8.725  12.778  -9.619  1.00 10.00      A   
ATOM   1381  CB  TYR   185     -10.132  13.350  -9.829  1.00 10.00      A   
ATOM   1382  CG  TYR   185     -11.219  12.799  -8.929  1.00 10.00      A   
ATOM   1383  CD1 TYR   185     -11.239  13.073  -7.569  1.00 10.00      A   
ATOM   1384  CD2 TYR   185     -12.246  12.026  -9.454  1.00 10.00      A   
ATOM   1385  CE1 TYR   185     -12.249  12.592  -6.757  1.00 10.00      A   
ATOM   1386  CE2 TYR   185     -13.257  11.537  -8.651  1.00 10.00      A   
ATOM   1387  CZ  TYR   185     -13.256  11.823  -7.303  1.00 10.00      A   
ATOM   1388  OH  TYR   185     -14.268  11.346  -6.499  1.00 10.00      A   
ATOM   1389  HH  TYR   185     -14.636  10.543  -6.885  1.00 10.00      A   
ATOM   1390  C   TYR   185      -7.996  13.436  -8.449  1.00 10.00      A   
ATOM   1391  O   TYR   185      -8.306  14.565  -8.062  1.00 10.00      A   
ATOM   1392  N   TRP   186      -7.032  12.722  -7.885  1.00 10.00      A   
ATOM   1393  HN  TRP   186      -6.849  11.818  -8.215  1.00 10.00      A   
ATOM   1394  CA  TRP   186      -6.234  13.253  -6.789  1.00 10.00      A   
ATOM   1395  CB  TRP   186      -5.567  12.110  -6.014  1.00 10.00      A   
ATOM   1396  CG  TRP   186      -4.717  12.564  -4.862  1.00 10.00      A   
ATOM   1397  CD1 TRP   186      -3.377  12.827  -4.885  1.00 10.00      A   
ATOM   1398  CD2 TRP   186      -5.146  12.800  -3.514  1.00 10.00      A   
ATOM   1399  NE1 TRP   186      -2.947  13.214  -3.640  1.00 10.00      A   
ATOM   1400  HE1 TRP   186      -2.026  13.459  -3.405  1.00 10.00      A   
ATOM   1401  CE2 TRP   186      -4.013  13.205  -2.780  1.00 10.00      A   
ATOM   1402  CE3 TRP   186      -6.377  12.710  -2.858  1.00 10.00      A   
ATOM   1403  CZ2 TRP   186      -4.076  13.517  -1.423  1.00 10.00      A   
ATOM   1404  CZ3 TRP   186      -6.437  13.021  -1.512  1.00 10.00      A   
ATOM   1405  CH2 TRP   186      -5.295  13.419  -0.810  1.00 10.00      A   
ATOM   1406  C   TRP   186      -5.173  14.181  -7.371  1.00 10.00      A   
ATOM   1407  O   TRP   186      -4.462  13.802  -8.304  1.00 10.00      A   
ATOM   1408  N   HIS   187      -5.071  15.389  -6.834  1.00 10.00      A   
ATOM   1409  HN  HIS   187      -5.650  15.633  -6.075  1.00 10.00      A   
ATOM   1410  CA  HIS   187      -4.107  16.353  -7.335  1.00 10.00      A   
ATOM   1411  CB  HIS   187      -4.819  17.509  -8.055  1.00 10.00      A   
ATOM   1412  CG  HIS   187      -3.913  18.387  -8.874  1.00 10.00      A   
ATOM   1413  ND1 HIS   187      -4.374  19.412  -9.677  1.00 10.00      A   
ATOM   1414  HD1 HIS   187      -5.319  19.673  -9.796  1.00 10.00      A   
ATOM   1415  CD2 HIS   187      -2.565  18.386  -9.017  1.00 10.00      A   
ATOM   1416  CE1 HIS   187      -3.349  19.994 -10.277  1.00 10.00      A   
ATOM   1417  NE2 HIS   187      -2.245  19.389  -9.891  1.00 10.00      A   
ATOM   1418  HE2 HIS   187      -1.322  19.615 -10.198  1.00 10.00      A   
ATOM   1419  C   HIS   187      -3.216  16.893  -6.226  1.00 10.00      A   
ATOM   1420  O   HIS   187      -3.646  17.704  -5.411  1.00 10.00      A   
ATOM   1421  N   ASP   188      -1.979  16.425  -6.200  1.00 10.00      A   
ATOM   1422  HN  ASP   188      -1.714  15.734  -6.848  1.00 10.00      A   
ATOM   1423  CA  ASP   188      -1.002  16.889  -5.225  1.00 10.00      A   
ATOM   1424  CB  ASP   188      -0.029  15.754  -4.887  1.00 10.00      A   
ATOM   1425  CG  ASP   188       0.863  16.048  -3.696  1.00 10.00      A   
ATOM   1426  OD1 ASP   188       1.580  17.069  -3.720  1.00 10.00      A   
ATOM   1427  OD2 ASP   188       0.863  15.242  -2.737  1.00 10.00      A   
ATOM   1428  C   ASP   188      -0.245  18.071  -5.831  1.00 10.00      A   
ATOM   1429  O   ASP   188       0.503  17.901  -6.793  1.00 10.00      A   
ATOM   1430  N   PRO   189      -0.448  19.285  -5.293  1.00 10.00      A   
ATOM   1431  CA  PRO   189       0.199  20.501  -5.803  1.00 10.00      A   
ATOM   1432  CB  PRO   189      -0.553  21.624  -5.087  1.00 10.00      A   
ATOM   1433  CG  PRO   189      -1.019  21.004  -3.816  1.00 10.00      A   
ATOM   1434  CD  PRO   189      -1.322  19.568  -4.141  1.00 10.00      A   
ATOM   1435  C   PRO   189       1.690  20.571  -5.486  1.00 10.00      A   
ATOM   1436  O   PRO   189       2.392  21.467  -5.955  1.00 10.00      A   
ATOM   1437  N   ILE   190       2.169  19.637  -4.681  1.00 10.00      A   
ATOM   1438  HN  ILE   190       1.562  18.943  -4.334  1.00 10.00      A   
ATOM   1439  CA  ILE   190       3.574  19.597  -4.319  1.00 10.00      A   
ATOM   1440  CB  ILE   190       3.762  19.177  -2.844  1.00 10.00      A   
ATOM   1441  CG1 ILE   190       2.959  20.105  -1.923  1.00 10.00      A   
ATOM   1442  CG2 ILE   190       5.237  19.188  -2.463  1.00 10.00      A   
ATOM   1443  CD1 ILE   190       2.916  19.660  -0.477  1.00 10.00      A   
ATOM   1444  C   ILE   190       4.293  18.616  -5.236  1.00 10.00      A   
ATOM   1445  O   ILE   190       5.385  18.889  -5.738  1.00 10.00      A   
ATOM   1446  N   LYS   191       3.656  17.481  -5.472  1.00 10.00      A   
ATOM   1447  HN  LYS   191       2.777  17.327  -5.043  1.00 10.00      A   
ATOM   1448  CA  LYS   191       4.215  16.454  -6.338  1.00 10.00      A   
ATOM   1449  CB  LYS   191       3.966  15.061  -5.749  1.00 10.00      A   
ATOM   1450  CG  LYS   191       4.485  14.877  -4.332  1.00 10.00      A   
ATOM   1451  CD  LYS   191       4.229  13.467  -3.821  1.00 10.00      A   
ATOM   1452  CE  LYS   191       4.450  13.376  -2.318  1.00 10.00      A   
ATOM   1453  NZ  LYS   191       4.260  11.992  -1.804  1.00 10.00      A   
ATOM   1454  HZ1 LYS   191       5.092  11.400  -2.043  1.00 10.00      A   
ATOM   1455  HZ2 LYS   191       3.412  11.565  -2.225  1.00 10.00      A   
ATOM   1456  HZ3 LYS   191       4.146  12.006  -0.771  1.00 10.00      A   
ATOM   1457  C   LYS   191       3.614  16.549  -7.738  1.00 10.00      A   
ATOM   1458  O   LYS   191       3.083  15.567  -8.263  1.00 10.00      A   
ATOM   1459  N   GLU   192       3.708  17.737  -8.336  1.00 10.00      A   
ATOM   1460  HN  GLU   192       4.143  18.472  -7.854  1.00 10.00      A   
ATOM   1461  CA  GLU   192       3.176  17.989  -9.677  1.00 10.00      A   
ATOM   1462  CB  GLU   192       3.464  19.435 -10.089  1.00 10.00      A   
ATOM   1463  CG  GLU   192       2.513  19.993 -11.135  1.00 10.00      A   
ATOM   1464  CD  GLU   192       1.159  20.351 -10.560  1.00 10.00      A   
ATOM   1465  OE1 GLU   192       1.020  21.466 -10.012  1.00 10.00      A   
ATOM   1466  OE2 GLU   192       0.229  19.525 -10.657  1.00 10.00      A   
ATOM   1467  C   GLU   192       3.776  17.028 -10.702  1.00 10.00      A   
ATOM   1468  O   GLU   192       3.078  16.529 -11.589  1.00 10.00      A   
ATOM   1469  N   ASP   193       5.073  16.769 -10.568  1.00 10.00      A   
ATOM   1470  HN  ASP   193       5.572  17.209  -9.848  1.00 10.00      A   
ATOM   1471  CA  ASP   193       5.782  15.862 -11.469  1.00 10.00      A   
ATOM   1472  CB  ASP   193       7.249  15.723 -11.049  1.00 10.00      A   
ATOM   1473  CG  ASP   193       7.993  17.037 -10.994  1.00 10.00      A   
ATOM   1474  OD1 ASP   193       8.814  17.299 -11.899  1.00 10.00      A   
ATOM   1475  OD2 ASP   193       7.771  17.807 -10.037  1.00 10.00      A   
ATOM   1476  C   ASP   193       5.143  14.483 -11.435  1.00 10.00      A   
ATOM   1477  O   ASP   193       4.835  13.897 -12.475  1.00 10.00      A   
ATOM   1478  N   VAL   194       4.941  13.982 -10.222  1.00 10.00      A   
ATOM   1479  HN  VAL   194       5.194  14.518  -9.442  1.00 10.00      A   
ATOM   1480  CA  VAL   194       4.351  12.671 -10.013  1.00 10.00      A   
ATOM   1481  CB  VAL   194       4.422  12.259  -8.525  1.00 10.00      A   
ATOM   1482  CG1 VAL   194       4.091  10.785  -8.352  1.00 10.00      A   
ATOM   1483  CG2 VAL   194       5.797  12.567  -7.951  1.00 10.00      A   
ATOM   1484  C   VAL   194       2.898  12.658 -10.474  1.00 10.00      A   
ATOM   1485  O   VAL   194       2.415  11.657 -10.999  1.00 10.00      A   
ATOM   1486  N   TYR   195       2.213  13.780 -10.282  1.00 10.00      A   
ATOM   1487  HN  TYR   195       2.663  14.545  -9.856  1.00 10.00      A   
ATOM   1488  CA  TYR   195       0.815  13.911 -10.673  1.00 10.00      A   
ATOM   1489  CB  TYR   195       0.281  15.299 -10.286  1.00 10.00      A   
ATOM   1490  CG  TYR   195      -0.961  15.731 -11.037  1.00 10.00      A   
ATOM   1491  CD1 TYR   195      -2.193  15.135 -10.795  1.00 10.00      A   
ATOM   1492  CD2 TYR   195      -0.898  16.739 -11.991  1.00 10.00      A   
ATOM   1493  CE1 TYR   195      -3.323  15.531 -11.487  1.00 10.00      A   
ATOM   1494  CE2 TYR   195      -2.021  17.140 -12.685  1.00 10.00      A   
ATOM   1495  CZ  TYR   195      -3.231  16.535 -12.429  1.00 10.00      A   
ATOM   1496  OH  TYR   195      -4.353  16.934 -13.120  1.00 10.00      A   
ATOM   1497  HH  TYR   195      -4.140  17.032 -14.052  1.00 10.00      A   
ATOM   1498  C   TYR   195       0.633  13.666 -12.167  1.00 10.00      A   
ATOM   1499  O   TYR   195      -0.113  12.771 -12.574  1.00 10.00      A   
ATOM   1500  N   ARG   196       1.341  14.446 -12.969  1.00 10.00      A   
ATOM   1501  HN  ARG   196       1.944  15.114 -12.570  1.00 10.00      A   
ATOM   1502  CA  ARG   196       1.256  14.348 -14.418  1.00 10.00      A   
ATOM   1503  CB  ARG   196       2.069  15.466 -15.073  1.00 10.00      A   
ATOM   1504  CG  ARG   196       1.500  16.856 -14.847  1.00 10.00      A   
ATOM   1505  CD  ARG   196       2.410  17.929 -15.418  1.00 10.00      A   
ATOM   1506  NE  ARG   196       1.809  19.258 -15.326  1.00 10.00      A   
ATOM   1507  HE  ARG   196       0.822  19.317 -15.431  1.00 10.00      A   
ATOM   1508  CZ  ARG   196       2.487  20.380 -15.106  1.00 10.00      A   
ATOM   1509  NH1 ARG   196       3.806  20.358 -14.964  1.00 10.00      A   
ATOM   1510 HH11 ARG   196       4.327  19.454 -15.013  1.00 10.00      A   
ATOM   1511 HH12 ARG   196       4.329  21.246 -14.798  1.00 10.00      A   
ATOM   1512  NH2 ARG   196       1.830  21.530 -15.038  1.00 10.00      A   
ATOM   1513 HH21 ARG   196       2.341  22.423 -14.865  1.00 10.00      A   
ATOM   1514 HH22 ARG   196       0.791  21.541 -15.156  1.00 10.00      A   
ATOM   1515  C   ARG   196       1.731  12.996 -14.929  1.00 10.00      A   
ATOM   1516  O   ARG   196       1.158  12.441 -15.864  1.00 10.00      A   
ATOM   1517  N   ASN   197       2.756  12.455 -14.293  1.00 10.00      A   
ATOM   1518  HN  ASN   197       3.144  12.926 -13.523  1.00 10.00      A   
ATOM   1519  CA  ASN   197       3.332  11.182 -14.710  1.00 10.00      A   
ATOM   1520  CB  ASN   197       4.815  11.138 -14.320  1.00 10.00      A   
ATOM   1521  CG  ASN   197       5.640  10.208 -15.189  1.00 10.00      A   
ATOM   1522  OD1 ASN   197       5.367  10.042 -16.377  1.00 10.00      A   
ATOM   1523  ND2 ASN   197       6.659   9.599 -14.603  1.00 10.00      A   
ATOM   1524 HD21 ASN   197       6.825   9.779 -13.650  1.00 10.00      A   
ATOM   1525 HD22 ASN   197       7.209   8.991 -15.143  1.00 10.00      A   
ATOM   1526  C   ASN   197       2.604   9.972 -14.121  1.00 10.00      A   
ATOM   1527  O   ASN   197       3.080   8.846 -14.248  1.00 10.00      A   
ATOM   1528  N   HIS   198       1.455  10.181 -13.482  1.00 10.00      A   
ATOM   1529  HN  HIS   198       1.096  11.091 -13.416  1.00 10.00      A   
ATOM   1530  CA  HIS   198       0.722   9.061 -12.884  1.00 10.00      A   
ATOM   1531  CB  HIS   198       1.021   8.928 -11.388  1.00 10.00      A   
ATOM   1532  CG  HIS   198       2.274   8.168 -11.078  1.00 10.00      A   
ATOM   1533  ND1 HIS   198       2.284   6.826 -10.766  1.00 10.00      A   
ATOM   1534  HD1 HIS   198       1.494   6.241 -10.718  1.00 10.00      A   
ATOM   1535  CD2 HIS   198       3.564   8.574 -11.019  1.00 10.00      A   
ATOM   1536  CE1 HIS   198       3.524   6.440 -10.526  1.00 10.00      A   
ATOM   1537  NE2 HIS   198       4.319   7.484 -10.673  1.00 10.00      A   
ATOM   1538  HE2 HIS   198       5.295   7.483 -10.535  1.00 10.00      A   
ATOM   1539  C   HIS   198      -0.785   9.118 -13.111  1.00 10.00      A   
ATOM   1540  O   HIS   198      -1.400   8.098 -13.415  1.00 10.00      A   
ATOM   1541  N   SER   199      -1.377  10.300 -12.967  1.00 10.00      A   
ATOM   1542  HN  SER   199      -0.832  11.089 -12.748  1.00 10.00      A   
ATOM   1543  CA  SER   199      -2.822  10.458 -13.133  1.00 10.00      A   
ATOM   1544  CB  SER   199      -3.244  11.915 -12.929  1.00 10.00      A   
ATOM   1545  OG  SER   199      -4.657  12.035 -12.881  1.00 10.00      A   
ATOM   1546  HG  SER   199      -4.954  11.910 -11.968  1.00 10.00      A   
ATOM   1547  C   SER   199      -3.322   9.933 -14.479  1.00 10.00      A   
ATOM   1548  O   SER   199      -2.906  10.397 -15.542  1.00 10.00      A   
ATOM   1549  N   ILE   200      -4.215   8.950 -14.420  1.00 10.00      A   
ATOM   1550  HN  ILE   200      -4.481   8.603 -13.544  1.00 10.00      A   
ATOM   1551  CA  ILE   200      -4.788   8.354 -15.622  1.00 10.00      A   
ATOM   1552  CB  ILE   200      -4.986   6.831 -15.466  1.00 10.00      A   
ATOM   1553  CG1 ILE   200      -5.794   6.517 -14.201  1.00 10.00      A   
ATOM   1554  CG2 ILE   200      -3.642   6.116 -15.443  1.00 10.00      A   
ATOM   1555  CD1 ILE   200      -6.226   5.070 -14.090  1.00 10.00      A   
ATOM   1556  C   ILE   200      -6.127   8.996 -15.976  1.00 10.00      A   
ATOM   1557  O   ILE   200      -6.770   8.610 -16.954  1.00 10.00      A   
ATOM   1558  N   PHE   201      -6.550   9.971 -15.182  1.00 10.00      A   
ATOM   1559  HN  PHE   201      -6.001  10.243 -14.417  1.00 10.00      A   
ATOM   1560  CA  PHE   201      -7.816  10.643 -15.432  1.00 10.00      A   
ATOM   1561  CB  PHE   201      -8.892  10.176 -14.449  1.00 10.00      A   
ATOM   1562  CG  PHE   201     -10.227  10.832 -14.659  1.00 10.00      A   
ATOM   1563  CD1 PHE   201     -10.961  10.586 -15.807  1.00 10.00      A   
ATOM   1564  CD2 PHE   201     -10.746  11.700 -13.711  1.00 10.00      A   
ATOM   1565  CE1 PHE   201     -12.186  11.191 -16.008  1.00 10.00      A   
ATOM   1566  CE2 PHE   201     -11.972  12.307 -13.905  1.00 10.00      A   
ATOM   1567  CZ  PHE   201     -12.693  12.053 -15.055  1.00 10.00      A   
ATOM   1568  C   PHE   201      -7.680  12.161 -15.394  1.00 10.00      A   
ATOM   1569  O   PHE   201      -7.815  12.823 -16.421  1.00 10.00      A   
ATOM   1570  N   LEU   202      -7.398  12.706 -14.213  1.00 10.00      A   
ATOM   1571  HN  LEU   202      -7.280  12.121 -13.431  1.00 10.00      A   
ATOM   1572  CA  LEU   202      -7.271  14.152 -14.041  1.00 10.00      A   
ATOM   1573  CB  LEU   202      -6.957  14.512 -12.588  1.00 10.00      A   
ATOM   1574  CG  LEU   202      -7.260  15.954 -12.174  1.00 10.00      A   
ATOM   1575  CD1 LEU   202      -8.742  16.265 -12.335  1.00 10.00      A   
ATOM   1576  CD2 LEU   202      -6.811  16.206 -10.746  1.00 10.00      A   
ATOM   1577  C   LEU   202      -6.247  14.765 -14.994  1.00 10.00      A   
ATOM   1578  O   LEU   202      -6.535  15.753 -15.663  1.00 10.00      A   
ATOM   1579  N   ALA   203      -5.067  14.163 -15.073  1.00 10.00      A   
ATOM   1580  HN  ALA   203      -4.896  13.369 -14.520  1.00 10.00      A   
ATOM   1581  CA  ALA   203      -4.013  14.666 -15.956  1.00 10.00      A   
ATOM   1582  CB  ALA   203      -2.704  13.934 -15.705  1.00 10.00      A   
ATOM   1583  C   ALA   203      -4.411  14.564 -17.428  1.00 10.00      A   
ATOM   1584  O   ALA   203      -3.950  15.346 -18.264  1.00 10.00      A   
ATOM   1585  N   ASP   204      -5.280  13.610 -17.731  1.00 10.00      A   
ATOM   1586  HN  ASP   204      -5.628  13.040 -17.013  1.00 10.00      A   
ATOM   1587  CA  ASP   204      -5.745  13.392 -19.096  1.00 10.00      A   
ATOM   1588  CB  ASP   204      -6.308  11.972 -19.235  1.00 10.00      A   
ATOM   1589  CG  ASP   204      -6.968  11.718 -20.578  1.00 10.00      A   
ATOM   1590  OD1 ASP   204      -6.253  11.341 -21.532  1.00 10.00      A   
ATOM   1591  OD2 ASP   204      -8.206  11.872 -20.682  1.00 10.00      A   
ATOM   1592  C   ASP   204      -6.810  14.415 -19.487  1.00 10.00      A   
ATOM   1593  O   ASP   204      -6.749  15.014 -20.561  1.00 10.00      A   
ATOM   1594  N   ILE   205      -7.768  14.627 -18.596  1.00 10.00      A   
ATOM   1595  HN  ILE   205      -7.746  14.137 -17.745  1.00 10.00      A   
ATOM   1596  CA  ILE   205      -8.862  15.555 -18.851  1.00 10.00      A   
ATOM   1597  CB  ILE   205     -10.101  15.249 -17.983  1.00 10.00      A   
ATOM   1598  CG1 ILE   205      -9.798  15.470 -16.496  1.00 10.00      A   
ATOM   1599  CG2 ILE   205     -10.586  13.826 -18.230  1.00 10.00      A   
ATOM   1600  CD1 ILE   205     -11.031  15.533 -15.621  1.00 10.00      A   
ATOM   1601  C   ILE   205      -8.455  17.017 -18.675  1.00 10.00      A   
ATOM   1602  O   ILE   205      -9.053  17.908 -19.277  1.00 10.00      A   
ATOM   1603  N   ASN   206      -7.440  17.269 -17.852  1.00 10.00      A   
ATOM   1604  HN  ASN   206      -6.994  16.524 -17.391  1.00 10.00      A   
ATOM   1605  CA  ASN   206      -6.984  18.639 -17.612  1.00 10.00      A   
ATOM   1606  CB  ASN   206      -6.454  18.823 -16.187  1.00 10.00      A   
ATOM   1607  CG  ASN   206      -7.300  19.787 -15.375  1.00 10.00      A   
ATOM   1608  OD1 ASN   206      -8.527  19.821 -15.506  1.00 10.00      A   
ATOM   1609  ND2 ASN   206      -6.652  20.587 -14.540  1.00 10.00      A   
ATOM   1610 HD21 ASN   206      -5.674  20.518 -14.492  1.00 10.00      A   
ATOM   1611 HD22 ASN   206      -7.176  21.218 -14.004  1.00 10.00      A   
ATOM   1612  C   ASN   206      -5.936  19.075 -18.625  1.00 10.00      A   
ATOM   1613  O   ASN   206      -5.399  20.178 -18.531  1.00 10.00      A   
ATOM   1614  N   GLN   207      -5.654  18.201 -19.591  1.00 10.00      A   
ATOM   1615  HN  GLN   207      -6.125  17.341 -19.600  1.00 10.00      A   
ATOM   1616  CA  GLN   207      -4.677  18.483 -20.642  1.00 10.00      A   
ATOM   1617  CB  GLN   207      -5.130  19.680 -21.485  1.00 10.00      A   
ATOM   1618  CG  GLN   207      -6.534  19.544 -22.041  1.00 10.00      A   
ATOM   1619  CD  GLN   207      -6.550  19.033 -23.461  1.00 10.00      A   
ATOM   1620  OE1 GLN   207      -6.457  17.834 -23.701  1.00 10.00      A   
ATOM   1621  NE2 GLN   207      -6.675  19.943 -24.413  1.00 10.00      A   
ATOM   1622 HE21 GLN   207      -6.744  20.890 -24.144  1.00 10.00      A   
ATOM   1623 HE22 GLN   207      -6.708  19.637 -25.346  1.00 10.00      A   
ATOM   1624  C   GLN   207      -3.288  18.743 -20.068  1.00 10.00      A   
ATOM   1625  O   GLN   207      -2.570  19.631 -20.527  1.00 10.00      A   
ATOM   1626  N   GLU   208      -2.909  17.965 -19.064  1.00 10.00      A   
ATOM   1627  HN  GLU   208      -3.519  17.265 -18.743  1.00 10.00      A   
ATOM   1628  CA  GLU   208      -1.605  18.122 -18.435  1.00 10.00      A   
ATOM   1629  CB  GLU   208      -1.652  17.694 -16.968  1.00 10.00      A   
ATOM   1630  CG  GLU   208      -2.426  18.645 -16.066  1.00 10.00      A   
ATOM   1631  CD  GLU   208      -1.825  20.038 -16.024  1.00 10.00      A   
ATOM   1632  OE1 GLU   208      -0.649  20.174 -15.636  1.00 10.00      A   
ATOM   1633  OE2 GLU   208      -2.529  21.007 -16.379  1.00 10.00      A   
ATOM   1634  C   GLU   208      -0.548  17.331 -19.196  1.00 10.00      A   
ATOM   1635  O   GLU   208       0.629  17.701 -19.216  1.00 10.00      A   
ATOM   1636  N   ARG   209      -0.983  16.251 -19.838  1.00 10.00      A   
ATOM   1637  HN  ARG   209      -1.932  16.018 -19.783  1.00 10.00      A   
ATOM   1638  CA  ARG   209      -0.087  15.403 -20.616  1.00 10.00      A   
ATOM   1639  CB  ARG   209      -0.767  14.067 -20.932  1.00 10.00      A   
ATOM   1640  CG  ARG   209       0.187  12.959 -21.347  1.00 10.00      A   
ATOM   1641  CD  ARG   209       0.336  11.924 -20.243  1.00 10.00      A   
ATOM   1642  NE  ARG   209      -0.941  11.290 -19.914  1.00 10.00      A   
ATOM   1643  HE  ARG   209      -1.648  11.329 -20.596  1.00 10.00      A   
ATOM   1644  CZ  ARG   209      -1.197  10.667 -18.762  1.00 10.00      A   
ATOM   1645  NH1 ARG   209      -0.267  10.585 -17.820  1.00 10.00      A   
ATOM   1646 HH11 ARG   209       0.674  11.007 -17.972  1.00 10.00      A   
ATOM   1647 HH12 ARG   209      -0.471  10.094 -16.922  1.00 10.00      A   
ATOM   1648  NH2 ARG   209      -2.390  10.126 -18.552  1.00 10.00      A   
ATOM   1649 HH21 ARG   209      -2.593   9.637 -17.653  1.00 10.00      A   
ATOM   1650 HH22 ARG   209      -3.130  10.189 -19.286  1.00 10.00      A   
ATOM   1651  C   ARG   209       0.295  16.107 -21.912  1.00 10.00      A   
ATOM   1652  O   ARG   209       1.473  16.201 -22.265  1.00 10.00      A   
ATOM   1653  N   GLY   210      -0.714  16.609 -22.604  1.00 10.00      A   
ATOM   1654  HN  GLY   210      -1.627  16.505 -22.263  1.00 10.00      A   
ATOM   1655  CA  GLY   210      -0.502  17.309 -23.848  1.00 10.00      A   
ATOM   1656  C   GLY   210      -1.714  18.139 -24.199  1.00 10.00      A   
ATOM   1657  O   GLY   210      -2.734  18.064 -23.513  1.00 10.00      A   
ATOM   1658  N   ILE   211      -1.621  18.924 -25.258  1.00 10.00      A   
ATOM   1659  HN  ILE   211      -0.793  18.930 -25.787  1.00 10.00      A   
ATOM   1660  CA  ILE   211      -2.736  19.764 -25.665  1.00 10.00      A   
ATOM   1661  CB  ILE   211      -2.275  21.128 -26.221  1.00 10.00      A   
ATOM   1662  CG1 ILE   211      -1.150  21.713 -25.361  1.00 10.00      A   
ATOM   1663  CG2 ILE   211      -3.450  22.097 -26.295  1.00 10.00      A   
ATOM   1664  CD1 ILE   211      -0.599  23.023 -25.880  1.00 10.00      A   
ATOM   1665  C   ILE   211      -3.597  19.060 -26.706  1.00 10.00      A   
ATOM   1666  O   ILE   211      -3.385  19.216 -27.910  1.00 10.00      A   
ATOM   1667  N   ASN   212      -4.546  18.266 -26.234  1.00 10.00      A   
ATOM   1668  HN  ASN   212      -4.641  18.159 -25.262  1.00 10.00      A   
ATOM   1669  CA  ASN   212      -5.453  17.550 -27.122  1.00 10.00      A   
ATOM   1670  CB  ASN   212      -6.188  16.443 -26.353  1.00 10.00      A   
ATOM   1671  CG  ASN   212      -6.934  15.464 -27.244  1.00 10.00      A   
ATOM   1672  OD1 ASN   212      -7.406  15.812 -28.327  1.00 10.00      A   
ATOM   1673  ND2 ASN   212      -7.053  14.225 -26.787  1.00 10.00      A   
ATOM   1674 HD21 ASN   212      -6.660  14.012 -25.910  1.00 10.00      A   
ATOM   1675 HD22 ASN   212      -7.524  13.569 -27.342  1.00 10.00      A   
ATOM   1676  C   ASN   212      -6.445  18.543 -27.715  1.00 10.00      A   
ATOM   1677  O   ASN   212      -7.293  19.091 -27.007  1.00 10.00      A   
ATOM   1678  N   GLU   213      -6.326  18.780 -29.011  1.00 10.00      A   
ATOM   1679  HN  GLU   213      -5.638  18.300 -29.520  1.00 10.00      A   
ATOM   1680  CA  GLU   213      -7.186  19.730 -29.706  1.00 10.00      A   
ATOM   1681  CB  GLU   213      -6.756  19.874 -31.165  1.00 10.00      A   
ATOM   1682  CG  GLU   213      -7.226  21.158 -31.819  1.00 10.00      A   
ATOM   1683  CD  GLU   213      -6.493  22.372 -31.295  1.00 10.00      A   
ATOM   1684  OE1 GLU   213      -5.372  22.643 -31.773  1.00 10.00      A   
ATOM   1685  OE2 GLU   213      -7.034  23.068 -30.411  1.00 10.00      A   
ATOM   1686  C   GLU   213      -8.655  19.326 -29.629  1.00 10.00      A   
ATOM   1687  O   GLU   213      -9.534  20.179 -29.498  1.00 10.00      A   
ATOM   1688  N   SER   214      -8.912  18.024 -29.691  1.00 10.00      A   
ATOM   1689  HN  SER   214      -8.167  17.393 -29.770  1.00 10.00      A   
ATOM   1690  CA  SER   214     -10.272  17.507 -29.639  1.00 10.00      A   
ATOM   1691  CB  SER   214     -10.268  15.998 -29.893  1.00 10.00      A   
ATOM   1692  OG  SER   214      -9.459  15.680 -31.016  1.00 10.00      A   
ATOM   1693  HG  SER   214      -9.394  16.454 -31.592  1.00 10.00      A   
ATOM   1694  C   SER   214     -10.935  17.834 -28.301  1.00 10.00      A   
ATOM   1695  O   SER   214     -12.133  18.095 -28.240  1.00 10.00      A   
ATOM   1696  N   TYR   215     -10.141  17.844 -27.237  1.00 10.00      A   
ATOM   1697  HN  TYR   215      -9.187  17.648 -27.351  1.00 10.00      A   
ATOM   1698  CA  TYR   215     -10.653  18.151 -25.907  1.00 10.00      A   
ATOM   1699  CB  TYR   215      -9.578  17.897 -24.851  1.00 10.00      A   
ATOM   1700  CG  TYR   215      -9.747  16.606 -24.081  1.00 10.00      A   
ATOM   1701  CD1 TYR   215      -9.684  15.372 -24.719  1.00 10.00      A   
ATOM   1702  CD2 TYR   215      -9.965  16.623 -22.712  1.00 10.00      A   
ATOM   1703  CE1 TYR   215      -9.837  14.192 -24.012  1.00 10.00      A   
ATOM   1704  CE2 TYR   215     -10.118  15.452 -21.999  1.00 10.00      A   
ATOM   1705  CZ  TYR   215     -10.054  14.239 -22.651  1.00 10.00      A   
ATOM   1706  OH  TYR   215     -10.218  13.070 -21.938  1.00 10.00      A   
ATOM   1707  HH  TYR   215      -9.360  12.800 -21.560  1.00 10.00      A   
ATOM   1708  C   TYR   215     -11.118  19.603 -25.835  1.00 10.00      A   
ATOM   1709  O   TYR   215     -12.193  19.899 -25.311  1.00 10.00      A   
ATOM   1710  N   LYS   216     -10.307  20.495 -26.387  1.00 10.00      A   
ATOM   1711  HN  LYS   216      -9.475  20.185 -26.807  1.00 10.00      A   
ATOM   1712  CA  LYS   216     -10.612  21.919 -26.395  1.00 10.00      A   
ATOM   1713  CB  LYS   216      -9.364  22.716 -26.791  1.00 10.00      A   
ATOM   1714  CG  LYS   216      -9.528  24.225 -26.730  1.00 10.00      A   
ATOM   1715  CD  LYS   216      -8.181  24.925 -26.763  1.00 10.00      A   
ATOM   1716  CE  LYS   216      -8.341  26.425 -26.588  1.00 10.00      A   
ATOM   1717  NZ  LYS   216      -7.031  27.113 -26.441  1.00 10.00      A   
ATOM   1718  HZ1 LYS   216      -7.127  27.916 -25.781  1.00 10.00      A   
ATOM   1719  HZ2 LYS   216      -6.709  27.473 -27.361  1.00 10.00      A   
ATOM   1720  HZ3 LYS   216      -6.317  26.456 -26.066  1.00 10.00      A   
ATOM   1721  C   LYS   216     -11.764  22.219 -27.352  1.00 10.00      A   
ATOM   1722  O   LYS   216     -12.630  23.044 -27.062  1.00 10.00      A   
ATOM   1723  N   LYS   217     -11.783  21.520 -28.479  1.00 10.00      A   
ATOM   1724  HN  LYS   217     -11.070  20.862 -28.645  1.00 10.00      A   
ATOM   1725  CA  LYS   217     -12.817  21.708 -29.487  1.00 10.00      A   
ATOM   1726  CB  LYS   217     -12.404  21.028 -30.793  1.00 10.00      A   
ATOM   1727  CG  LYS   217     -12.948  21.698 -32.045  1.00 10.00      A   
ATOM   1728  CD  LYS   217     -12.338  21.112 -33.311  1.00 10.00      A   
ATOM   1729  CE  LYS   217     -10.828  21.308 -33.352  1.00 10.00      A   
ATOM   1730  NZ  LYS   217     -10.339  21.619 -34.721  1.00 10.00      A   
ATOM   1731  HZ1 LYS   217     -10.666  22.564 -35.011  1.00 10.00      A   
ATOM   1732  HZ2 LYS   217     -10.699  20.920 -35.399  1.00 10.00      A   
ATOM   1733  HZ3 LYS   217      -9.300  21.603 -34.742  1.00 10.00      A   
ATOM   1734  C   LYS   217     -14.170  21.173 -29.017  1.00 10.00      A   
ATOM   1735  O   LYS   217     -15.214  21.548 -29.552  1.00 10.00      A   
ATOM   1736  N   ASN   218     -14.150  20.298 -28.018  1.00 10.00      A   
ATOM   1737  HN  ASN   218     -13.289  20.032 -27.629  1.00 10.00      A   
ATOM   1738  CA  ASN   218     -15.380  19.715 -27.491  1.00 10.00      A   
ATOM   1739  CB  ASN   218     -15.178  18.261 -27.062  1.00 10.00      A   
ATOM   1740  CG  ASN   218     -15.123  17.311 -28.239  1.00 10.00      A   
ATOM   1741  OD1 ASN   218     -15.602  17.627 -29.327  1.00 10.00      A   
ATOM   1742  ND2 ASN   218     -14.546  16.138 -28.029  1.00 10.00      A   
ATOM   1743 HD21 ASN   218     -14.189  15.948 -27.132  1.00 10.00      A   
ATOM   1744 HD22 ASN   218     -14.490  15.507 -28.779  1.00 10.00      A   
ATOM   1745  C   ASN   218     -15.947  20.527 -26.337  1.00 10.00      A   
ATOM   1746  O   ASN   218     -17.039  20.243 -25.842  1.00 10.00      A   
ATOM   1747  N   LEU   219     -15.217  21.551 -25.919  1.00 10.00      A   
ATOM   1748  HN  LEU   219     -14.361  21.744 -26.357  1.00 10.00      A   
ATOM   1749  CA  LEU   219     -15.662  22.396 -24.819  1.00 10.00      A   
ATOM   1750  CB  LEU   219     -14.466  22.958 -24.043  1.00 10.00      A   
ATOM   1751  CG  LEU   219     -14.767  23.509 -22.646  1.00 10.00      A   
ATOM   1752  CD1 LEU   219     -15.014  22.380 -21.655  1.00 10.00      A   
ATOM   1753  CD2 LEU   219     -13.652  24.424 -22.166  1.00 10.00      A   
ATOM   1754  C   LEU   219     -16.550  23.526 -25.330  1.00 10.00      A   
ATOM   1755  O   LEU   219     -16.899  24.443 -24.585  1.00 10.00      A   
ATOM   1756  N   ALA   221     -16.925  23.446 -26.604  1.00 10.00      A   
ATOM   1757  HN  ALA   221     -16.616  22.691 -27.141  1.00 10.00      A   
ATOM   1758  CA  ALA   221     -17.776  24.456 -27.227  1.00 10.00      A   
ATOM   1759  CB  ALA   221     -17.680  24.373 -28.743  1.00 10.00      A   
ATOM   1760  C   ALA   221     -19.226  24.322 -26.765  1.00 10.00      A   
ATOM   1761  O   ALA   221     -20.127  24.026 -27.558  1.00 10.00      A   
ATOM   1762  N   LEU   222     -19.438  24.527 -25.473  1.00 10.00      A   
ATOM   1763  HN  LEU   222     -18.670  24.749 -24.896  1.00 10.00      A   
ATOM   1764  CA  LEU   222     -20.762  24.448 -24.881  1.00 10.00      A   
ATOM   1765  CB  LEU   222     -20.669  23.866 -23.469  1.00 10.00      A   
ATOM   1766  CG  LEU   222     -19.970  22.509 -23.335  1.00 10.00      A   
ATOM   1767  CD1 LEU   222     -19.697  22.192 -21.873  1.00 10.00      A   
ATOM   1768  CD2 LEU   222     -20.806  21.410 -23.973  1.00 10.00      A   
ATOM   1769  C   LEU   222     -21.360  25.843 -24.819  1.00 10.00      A   
ATOM   1770  O   LEU   222     -20.646  26.833 -25.009  1.00 10.00      A   
ATOM   1771  N   LYS   223     -22.660  25.926 -24.556  1.00 10.00      A   
ATOM   1772  HN  LYS   223     -23.178  25.102 -24.413  1.00 10.00      A   
ATOM   1773  CA  LYS   223     -23.331  27.212 -24.470  1.00 10.00      A   
ATOM   1774  CB  LYS   223     -24.849  27.032 -24.347  1.00 10.00      A   
ATOM   1775  CG  LYS   223     -25.636  28.328 -24.482  1.00 10.00      A   
ATOM   1776  CD  LYS   223     -27.116  28.119 -24.204  1.00 10.00      A   
ATOM   1777  CE  LYS   223     -27.885  29.423 -24.331  1.00 10.00      A   
ATOM   1778  NZ  LYS   223     -29.293  29.287 -23.879  1.00 10.00      A   
ATOM   1779  HZ1 LYS   223     -29.327  28.986 -22.884  1.00 10.00      A   
ATOM   1780  HZ2 LYS   223     -29.790  28.581 -24.456  1.00 10.00      A   
ATOM   1781  HZ3 LYS   223     -29.786  30.197 -23.968  1.00 10.00      A   
ATOM   1782  C   LYS   223     -22.780  27.999 -23.287  1.00 10.00      A   
ATOM   1783  O   LYS   223     -22.256  29.100 -23.454  1.00 10.00      A   
ATOM   1784  N   LYS   224     -22.887  27.418 -22.099  1.00 10.00      A   
ATOM   1785  HN  LYS   224     -23.317  26.538 -22.033  1.00 10.00      A   
ATOM   1786  CA  LYS   224     -22.392  28.050 -20.884  1.00 10.00      A   
ATOM   1787  CB  LYS   224     -23.421  29.024 -20.304  1.00 10.00      A   
ATOM   1788  CG  LYS   224     -23.194  30.474 -20.706  1.00 10.00      A   
ATOM   1789  CD  LYS   224     -24.402  31.336 -20.383  1.00 10.00      A   
ATOM   1790  CE  LYS   224     -24.102  32.816 -20.581  1.00 10.00      A   
ATOM   1791  NZ  LYS   224     -23.714  33.138 -21.982  1.00 10.00      A   
ATOM   1792  HZ1 LYS   224     -23.867  34.151 -22.174  1.00 10.00      A   
ATOM   1793  HZ2 LYS   224     -24.281  32.582 -22.652  1.00 10.00      A   
ATOM   1794  HZ3 LYS   224     -22.706  32.921 -22.138  1.00 10.00      A   
ATOM   1795  C   LYS   224     -22.001  27.005 -19.846  1.00 10.00      A   
ATOM   1796  O   LYS   224     -22.657  25.970 -19.707  1.00 10.00      A   
ATOM   1797  N   PHE   225     -20.926  27.288 -19.130  1.00 10.00      A   
ATOM   1798  HN  PHE   225     -20.459  28.140 -19.295  1.00 10.00      A   
ATOM   1799  CA  PHE   225     -20.416  26.405 -18.098  1.00 10.00      A   
ATOM   1800  CB  PHE   225     -18.901  26.241 -18.271  1.00 10.00      A   
ATOM   1801  CG  PHE   225     -18.321  24.983 -17.681  1.00 10.00      A   
ATOM   1802  CD1 PHE   225     -18.598  24.611 -16.373  1.00 10.00      A   
ATOM   1803  CD2 PHE   225     -17.483  24.181 -18.435  1.00 10.00      A   
ATOM   1804  CE1 PHE   225     -18.053  23.463 -15.832  1.00 10.00      A   
ATOM   1805  CE2 PHE   225     -16.935  23.030 -17.901  1.00 10.00      A   
ATOM   1806  CZ  PHE   225     -17.219  22.670 -16.596  1.00 10.00      A   
ATOM   1807  C   PHE   225     -20.720  27.013 -16.733  1.00 10.00      A   
ATOM   1808  O   PHE   225     -20.086  27.982 -16.317  1.00 10.00      A   
ATOM   1809  N   VAL   226     -21.694  26.448 -16.044  1.00 10.00      A   
ATOM   1810  HN  VAL   226     -22.150  25.661 -16.419  1.00 10.00      A   
ATOM   1811  CA  VAL   226     -22.091  26.946 -14.732  1.00 10.00      A   
ATOM   1812  CB  VAL   226     -23.625  26.961 -14.573  1.00 10.00      A   
ATOM   1813  CG1 VAL   226     -24.021  27.535 -13.221  1.00 10.00      A   
ATOM   1814  CG2 VAL   226     -24.276  27.748 -15.703  1.00 10.00      A   
ATOM   1815  C   VAL   226     -21.478  26.100 -13.620  1.00 10.00      A   
ATOM   1816  O   VAL   226     -21.046  24.967 -13.858  1.00 10.00      A   
ATOM   1817  N   VAL   228     -20.863  26.917  -9.810  1.00 10.00      A   
ATOM   1818  HN  VAL   228     -19.886  26.834  -9.898  1.00 10.00      A   
ATOM   1819  CA  VAL   228     -21.460  26.861  -8.482  1.00 10.00      A   
ATOM   1820  CB  VAL   228     -22.709  25.954  -8.451  1.00 10.00      A   
ATOM   1821  CG1 VAL   228     -23.386  26.020  -7.089  1.00 10.00      A   
ATOM   1822  CG2 VAL   228     -23.683  26.343  -9.554  1.00 10.00      A   
ATOM   1823  C   VAL   228     -20.448  26.374  -7.446  1.00 10.00      A   
ATOM   1824  O   VAL   228     -19.953  25.247  -7.530  1.00 10.00      A   
ATOM   1825  N   LYS   229     -20.141  27.237  -6.487  1.00 10.00      A   
ATOM   1826  HN  LYS   229     -20.562  28.126  -6.495  1.00 10.00      A   
ATOM   1827  CA  LYS   229     -19.197  26.917  -5.425  1.00 10.00      A   
ATOM   1828  CB  LYS   229     -17.939  27.776  -5.575  1.00 10.00      A   
ATOM   1829  CG  LYS   229     -16.900  27.574  -4.485  1.00 10.00      A   
ATOM   1830  CD  LYS   229     -15.944  28.752  -4.409  1.00 10.00      A   
ATOM   1831  CE  LYS   229     -15.130  28.713  -3.129  1.00 10.00      A   
ATOM   1832  NZ  LYS   229     -14.393  29.982  -2.900  1.00 10.00      A   
ATOM   1833  HZ1 LYS   229     -14.973  30.791  -3.195  1.00 10.00      A   
ATOM   1834  HZ2 LYS   229     -13.507  29.988  -3.442  1.00 10.00      A   
ATOM   1835  HZ3 LYS   229     -14.165  30.084  -1.891  1.00 10.00      A   
ATOM   1836  C   LYS   229     -19.838  27.180  -4.066  1.00 10.00      A   
ATOM   1837  O   LYS   229     -20.630  28.117  -3.918  1.00 10.00      A   
ATOM   1838  N   PHE   230     -19.498  26.359  -3.083  1.00 10.00      A   
ATOM   1839  HN  PHE   230     -18.855  25.622  -3.267  1.00 10.00      A   
ATOM   1840  CA  PHE   230     -20.043  26.512  -1.739  1.00 10.00      A   
ATOM   1841  CB  PHE   230     -20.246  25.151  -1.073  1.00 10.00      A   
ATOM   1842  CG  PHE   230     -21.122  24.238  -1.879  1.00 10.00      A   
ATOM   1843  CD1 PHE   230     -22.485  24.461  -1.959  1.00 10.00      A   
ATOM   1844  CD2 PHE   230     -20.580  23.170  -2.572  1.00 10.00      A   
ATOM   1845  CE1 PHE   230     -23.292  23.638  -2.716  1.00 10.00      A   
ATOM   1846  CE2 PHE   230     -21.381  22.340  -3.328  1.00 10.00      A   
ATOM   1847  CZ  PHE   230     -22.739  22.575  -3.402  1.00 10.00      A   
ATOM   1848  C   PHE   230     -19.163  27.423  -0.891  1.00 10.00      A   
ATOM   1849  O   PHE   230     -17.967  27.180  -0.722  1.00 10.00      A   
ATOM   1850  N   LEU   231     -19.764  28.477  -0.360  1.00 10.00      A   
ATOM   1851  HN  LEU   231     -20.726  28.615  -0.527  1.00 10.00      A   
ATOM   1852  CA  LEU   231     -19.038  29.445   0.452  1.00 10.00      A   
ATOM   1853  CB  LEU   231     -19.832  30.747   0.579  1.00 10.00      A   
ATOM   1854  CG  LEU   231     -20.072  31.524  -0.718  1.00 10.00      A   
ATOM   1855  CD1 LEU   231     -20.998  32.704  -0.470  1.00 10.00      A   
ATOM   1856  CD2 LEU   231     -18.755  31.994  -1.316  1.00 10.00      A   
ATOM   1857  C   LEU   231     -18.687  28.909   1.836  1.00 10.00      A   
ATOM   1858  O   LEU   231     -17.677  29.300   2.419  1.00 10.00      A   
ATOM   1859  N   ASN   232     -19.505  28.012   2.364  1.00 10.00      A   
ATOM   1860  HN  ASN   232     -20.287  27.711   1.856  1.00 10.00      A   
ATOM   1861  CA  ASN   232     -19.259  27.468   3.696  1.00 10.00      A   
ATOM   1862  CB  ASN   232     -20.361  27.894   4.672  1.00 10.00      A   
ATOM   1863  CG  ASN   232     -20.895  29.285   4.393  1.00 10.00      A   
ATOM   1864  OD1 ASN   232     -21.943  29.445   3.763  1.00 10.00      A   
ATOM   1865  ND2 ASN   232     -20.174  30.300   4.844  1.00 10.00      A   
ATOM   1866 HD21 ASN   232     -19.344  30.102   5.329  1.00 10.00      A   
ATOM   1867 HD22 ASN   232     -20.499  31.209   4.673  1.00 10.00      A   
ATOM   1868  C   ASN   232     -19.127  25.950   3.674  1.00 10.00      A   
ATOM   1869  O   ASN   232     -19.580  25.262   4.592  1.00 10.00      A   
ATOM   1870  N   ASP   233     -18.496  25.435   2.631  1.00 10.00      A   
ATOM   1871  HN  ASP   233     -18.143  26.035   1.944  1.00 10.00      A   
ATOM   1872  CA  ASP   233     -18.299  23.997   2.488  1.00 10.00      A   
ATOM   1873  CB  ASP   233     -17.781  23.676   1.086  1.00 10.00      A   
ATOM   1874  CG  ASP   233     -17.979  22.223   0.709  1.00 10.00      A   
ATOM   1875  OD1 ASP   233     -17.219  21.364   1.202  1.00 10.00      A   
ATOM   1876  OD2 ASP   233     -18.901  21.933  -0.073  1.00 10.00      A   
ATOM   1877  C   ASP   233     -17.305  23.490   3.532  1.00 10.00      A   
ATOM   1878  O   ASP   233     -16.445  24.244   3.992  1.00 10.00      A   
ATOM   1879  N   SER   234     -17.429  22.224   3.916  1.00 10.00      A   
ATOM   1880  HN  SER   234     -18.135  21.671   3.523  1.00 10.00      A   
ATOM   1881  CA  SER   234     -16.531  21.638   4.903  1.00 10.00      A   
ATOM   1882  CB  SER   234     -17.221  21.545   6.265  1.00 10.00      A   
ATOM   1883  OG  SER   234     -18.479  20.893   6.166  1.00 10.00      A   
ATOM   1884  HG  SER   234     -19.153  21.529   5.868  1.00 10.00      A   
ATOM   1885  C   SER   234     -16.032  20.262   4.455  1.00 10.00      A   
ATOM   1886  O   SER   234     -15.467  19.503   5.245  1.00 10.00      A   
ATOM   1887  N   ILE   235     -16.243  19.949   3.182  1.00 10.00      A   
ATOM   1888  HN  ILE   235     -16.686  20.608   2.591  1.00 10.00      A   
ATOM   1889  CA  ILE   235     -15.824  18.672   2.622  1.00 10.00      A   
ATOM   1890  CB  ILE   235     -17.028  17.897   2.034  1.00 10.00      A   
ATOM   1891  CG1 ILE   235     -18.067  17.619   3.124  1.00 10.00      A   
ATOM   1892  CG2 ILE   235     -16.578  16.597   1.378  1.00 10.00      A   
ATOM   1893  CD1 ILE   235     -19.326  16.946   2.620  1.00 10.00      A   
ATOM   1894  C   ILE   235     -14.793  18.896   1.524  1.00 10.00      A   
ATOM   1895  O   ILE   235     -13.810  18.161   1.413  1.00 10.00      A   
ATOM   1896  N   VAL   236     -15.022  19.918   0.717  1.00 10.00      A   
ATOM   1897  HN  VAL   236     -15.826  20.479   0.861  1.00 10.00      A   
ATOM   1898  CA  VAL   236     -14.125  20.245  -0.375  1.00 10.00      A   
ATOM   1899  CB  VAL   236     -14.868  20.972  -1.516  1.00 10.00      A   
ATOM   1900  CG1 VAL   236     -13.947  21.200  -2.706  1.00 10.00      A   
ATOM   1901  CG2 VAL   236     -16.096  20.181  -1.935  1.00 10.00      A   
ATOM   1902  C   VAL   236     -12.974  21.111   0.116  1.00 10.00      A   
ATOM   1903  O   VAL   236     -13.187  22.171   0.703  1.00 10.00      A   
ATOM   1904  N   ASP   237     -11.759  20.637  -0.100  1.00 10.00      A   
ATOM   1905  HN  ASP   237     -11.656  19.767  -0.544  1.00 10.00      A   
ATOM   1906  CA  ASP   237     -10.569  21.371   0.302  1.00 10.00      A   
ATOM   1907  CB  ASP   237     -10.156  21.042   1.737  1.00 10.00      A   
ATOM   1908  CG  ASP   237      -8.919  21.811   2.164  1.00 10.00      A   
ATOM   1909  OD1 ASP   237      -8.924  23.059   2.064  1.00 10.00      A   
ATOM   1910  OD2 ASP   237      -7.940  21.170   2.608  1.00 10.00      A   
ATOM   1911  C   ASP   237      -9.419  21.090  -0.653  1.00 10.00      A   
ATOM   1912  O   ASP   237      -8.944  19.956  -0.749  1.00 10.00      A   
ATOM   1913  N   PRO   238      -8.956  22.119  -1.376  1.00 10.00      A   
ATOM   1914  CA  PRO   238      -9.506  23.475  -1.280  1.00 10.00      A   
ATOM   1915  CB  PRO   238      -8.438  24.326  -1.967  1.00 10.00      A   
ATOM   1916  CG  PRO   238      -7.816  23.408  -2.960  1.00 10.00      A   
ATOM   1917  CD  PRO   238      -7.847  22.038  -2.340  1.00 10.00      A   
ATOM   1918  C   PRO   238     -10.845  23.620  -2.006  1.00 10.00      A   
ATOM   1919  O   PRO   238     -11.063  23.020  -3.062  1.00 10.00      A   
ATOM   1920  N   VAL   239     -11.731  24.432  -1.435  1.00 10.00      A   
ATOM   1921  HN  VAL   239     -11.492  24.879  -0.593  1.00 10.00      A   
ATOM   1922  CA  VAL   239     -13.055  24.669  -2.015  1.00 10.00      A   
ATOM   1923  CB  VAL   239     -13.964  25.493  -1.075  1.00 10.00      A   
ATOM   1924  CG1 VAL   239     -15.430  25.201  -1.357  1.00 10.00      A   
ATOM   1925  CG2 VAL   239     -13.633  25.241   0.388  1.00 10.00      A   
ATOM   1926  C   VAL   239     -12.936  25.409  -3.344  1.00 10.00      A   
ATOM   1927  O   VAL   239     -13.843  25.381  -4.173  1.00 10.00      A   
ATOM   1928  N   ASP   240     -11.798  26.064  -3.538  1.00 10.00      A   
ATOM   1929  HN  ASP   240     -11.118  26.048  -2.832  1.00 10.00      A   
ATOM   1930  CA  ASP   240     -11.529  26.823  -4.754  1.00 10.00      A   
ATOM   1931  CB  ASP   240     -10.164  27.514  -4.664  1.00 10.00      A   
ATOM   1932  CG  ASP   240     -10.059  28.444  -3.470  1.00 10.00      A   
ATOM   1933  OD1 ASP   240      -9.688  27.969  -2.373  1.00 10.00      A   
ATOM   1934  OD2 ASP   240     -10.356  29.651  -3.617  1.00 10.00      A   
ATOM   1935  C   ASP   240     -11.602  25.948  -6.003  1.00 10.00      A   
ATOM   1936  O   ASP   240     -11.787  26.452  -7.109  1.00 10.00      A   
ATOM   1937  N   SER   241     -11.483  24.635  -5.821  1.00 10.00      A   
ATOM   1938  HN  SER   241     -11.356  24.290  -4.910  1.00 10.00      A   
ATOM   1939  CA  SER   241     -11.537  23.691  -6.934  1.00 10.00      A   
ATOM   1940  CB  SER   241     -11.296  22.265  -6.427  1.00 10.00      A   
ATOM   1941  OG  SER   241     -10.966  21.381  -7.486  1.00 10.00      A   
ATOM   1942  HG  SER   241     -10.457  20.637  -7.131  1.00 10.00      A   
ATOM   1943  C   SER   241     -12.878  23.780  -7.665  1.00 10.00      A   
ATOM   1944  O   SER   241     -12.968  23.497  -8.864  1.00 10.00      A   
ATOM   1945  N   GLU   242     -13.913  24.204  -6.944  1.00 10.00      A   
ATOM   1946  HN  GLU   242     -13.776  24.435  -5.997  1.00 10.00      A   
ATOM   1947  CA  GLU   242     -15.245  24.336  -7.519  1.00 10.00      A   
ATOM   1948  CB  GLU   242     -16.307  24.404  -6.419  1.00 10.00      A   
ATOM   1949  CG  GLU   242     -16.200  23.290  -5.389  1.00 10.00      A   
ATOM   1950  CD  GLU   242     -17.343  23.290  -4.393  1.00 10.00      A   
ATOM   1951  OE1 GLU   242     -17.760  24.388  -3.958  1.00 10.00      A   
ATOM   1952  OE2 GLU   242     -17.819  22.187  -4.042  1.00 10.00      A   
ATOM   1953  C   GLU   242     -15.329  25.562  -8.429  1.00 10.00      A   
ATOM   1954  O   GLU   242     -16.221  25.667  -9.270  1.00 10.00      A   
ATOM   1955  N   TRP   243     -14.378  26.476  -8.278  1.00 10.00      A   
ATOM   1956  HN  TRP   243     -13.677  26.332  -7.605  1.00 10.00      A   
ATOM   1957  CA  TRP   243     -14.341  27.686  -9.091  1.00 10.00      A   
ATOM   1958  CB  TRP   243     -14.302  28.937  -8.209  1.00 10.00      A   
ATOM   1959  CG  TRP   243     -15.630  29.623  -8.080  1.00 10.00      A   
ATOM   1960  CD1 TRP   243     -16.848  29.127  -8.445  1.00 10.00      A   
ATOM   1961  CD2 TRP   243     -15.872  30.932  -7.553  1.00 10.00      A   
ATOM   1962  NE1 TRP   243     -17.834  30.043  -8.169  1.00 10.00      A   
ATOM   1963  HE1 TRP   243     -18.794  29.916  -8.336  1.00 10.00      A   
ATOM   1964  CE2 TRP   243     -17.261  31.159  -7.623  1.00 10.00      A   
ATOM   1965  CE3 TRP   243     -15.052  31.933  -7.026  1.00 10.00      A   
ATOM   1966  CZ2 TRP   243     -17.846  32.344  -7.184  1.00 10.00      A   
ATOM   1967  CZ3 TRP   243     -15.635  33.108  -6.593  1.00 10.00      A   
ATOM   1968  CH2 TRP   243     -17.018  33.305  -6.674  1.00 10.00      A   
ATOM   1969  C   TRP   243     -13.149  27.664 -10.042  1.00 10.00      A   
ATOM   1970  O   TRP   243     -12.664  28.714 -10.468  1.00 10.00      A   
ATOM   1971  N   PHE   244     -12.681  26.455 -10.353  1.00 10.00      A   
ATOM   1972  HN  PHE   244     -13.107  25.669  -9.952  1.00 10.00      A   
ATOM   1973  CA  PHE   244     -11.548  26.255 -11.262  1.00 10.00      A   
ATOM   1974  CB  PHE   244     -11.794  26.896 -12.634  1.00 10.00      A   
ATOM   1975  CG  PHE   244     -12.564  26.036 -13.596  1.00 10.00      A   
ATOM   1976  CD1 PHE   244     -11.921  25.066 -14.348  1.00 10.00      A   
ATOM   1977  CD2 PHE   244     -13.930  26.206 -13.757  1.00 10.00      A   
ATOM   1978  CE1 PHE   244     -12.624  24.280 -15.241  1.00 10.00      A   
ATOM   1979  CE2 PHE   244     -14.641  25.424 -14.649  1.00 10.00      A   
ATOM   1980  CZ  PHE   244     -13.986  24.460 -15.392  1.00 10.00      A   
ATOM   1981  C   PHE   244     -10.223  26.735 -10.668  1.00 10.00      A   
ATOM   1982  O   PHE   244      -9.260  26.982 -11.396  1.00 10.00      A   
ATOM   1983  N   GLY   245     -10.177  26.858  -9.347  1.00 10.00      A   
ATOM   1984  HN  GLY   245     -10.974  26.645  -8.814  1.00 10.00      A   
ATOM   1985  CA  GLY   245      -8.965  27.290  -8.680  1.00 10.00      A   
ATOM   1986  C   GLY   245      -8.332  26.145  -7.916  1.00 10.00      A   
ATOM   1987  O   GLY   245      -8.943  25.087  -7.765  1.00 10.00      A   
ATOM   1988  N   PHE   246      -7.119  26.348  -7.426  1.00 10.00      A   
ATOM   1989  HN  PHE   246      -6.686  27.220  -7.560  1.00 10.00      A   
ATOM   1990  CA  PHE   246      -6.416  25.312  -6.685  1.00 10.00      A   
ATOM   1991  CB  PHE   246      -5.939  24.209  -7.643  1.00 10.00      A   
ATOM   1992  CG  PHE   246      -5.720  22.872  -6.989  1.00 10.00      A   
ATOM   1993  CD1 PHE   246      -6.783  22.171  -6.444  1.00 10.00      A   
ATOM   1994  CD2 PHE   246      -4.451  22.318  -6.917  1.00 10.00      A   
ATOM   1995  CE1 PHE   246      -6.587  20.946  -5.839  1.00 10.00      A   
ATOM   1996  CE2 PHE   246      -4.248  21.092  -6.313  1.00 10.00      A   
ATOM   1997  CZ  PHE   246      -5.319  20.405  -5.773  1.00 10.00      A   
ATOM   1998  C   PHE   246      -5.227  25.911  -5.949  1.00 10.00      A   
ATOM   1999  O   PHE   246      -4.974  27.113  -6.041  1.00 10.00      A   
ATOM   2000  N   TYR   247      -4.521  25.078  -5.198  1.00 10.00      A   
ATOM   2001  HN  TYR   247      -4.796  24.140  -5.143  1.00 10.00      A   
ATOM   2002  CA  TYR   247      -3.344  25.516  -4.468  1.00 10.00      A   
ATOM   2003  CB  TYR   247      -2.866  24.417  -3.508  1.00 10.00      A   
ATOM   2004  CG  TYR   247      -3.678  24.273  -2.239  1.00 10.00      A   
ATOM   2005  CD1 TYR   247      -4.024  25.380  -1.475  1.00 10.00      A   
ATOM   2006  CD2 TYR   247      -4.086  23.022  -1.795  1.00 10.00      A   
ATOM   2007  CE1 TYR   247      -4.753  25.245  -0.308  1.00 10.00      A   
ATOM   2008  CE2 TYR   247      -4.816  22.877  -0.632  1.00 10.00      A   
ATOM   2009  CZ  TYR   247      -5.148  23.991   0.109  1.00 10.00      A   
ATOM   2010  OH  TYR   247      -5.870  23.852   1.274  1.00 10.00      A   
ATOM   2011  HH  TYR   247      -6.789  24.106   1.121  1.00 10.00      A   
ATOM   2012  C   TYR   247      -2.234  25.820  -5.461  1.00 10.00      A   
ATOM   2013  O   TYR   247      -2.096  25.123  -6.467  1.00 10.00      A   
ATOM   2014  N   ARG   248      -1.464  26.865  -5.197  1.00 10.00      A   
ATOM   2015  HN  ARG   248      -1.637  27.403  -4.396  1.00 10.00      A   
ATOM   2016  CA  ARG   248      -0.364  27.227  -6.076  1.00 10.00      A   
ATOM   2017  CB  ARG   248       0.285  28.536  -5.617  1.00 10.00      A   
ATOM   2018  CG  ARG   248       1.629  28.826  -6.270  1.00 10.00      A   
ATOM   2019  CD  ARG   248       2.121  30.229  -5.945  1.00 10.00      A   
ATOM   2020  NE  ARG   248       2.057  30.524  -4.514  1.00 10.00      A   
ATOM   2021  HE  ARG   248       1.213  30.896  -4.171  1.00 10.00      A   
ATOM   2022  CZ  ARG   248       3.062  30.334  -3.659  1.00 10.00      A   
ATOM   2023  NH1 ARG   248       4.220  29.845  -4.082  1.00 10.00      A   
ATOM   2024 HH11 ARG   248       5.003  29.696  -3.409  1.00 10.00      A   
ATOM   2025 HH12 ARG   248       4.357  29.611  -5.088  1.00 10.00      A   
ATOM   2026  NH2 ARG   248       2.912  30.644  -2.378  1.00 10.00      A   
ATOM   2027 HH21 ARG   248       2.007  31.041  -2.039  1.00 10.00      A   
ATOM   2028 HH22 ARG   248       3.696  30.496  -1.706  1.00 10.00      A   
ATOM   2029  C   ARG   248       0.663  26.099  -6.110  1.00 10.00      A   
ATOM   2030  O   ARG   248       1.093  25.619  -5.058  1.00 10.00      A   
ATOM   2031  N   SER   249       1.023  25.668  -7.316  1.00 10.00      A   
ATOM   2032  HN  SER   249       0.620  26.085  -8.108  1.00 10.00      A   
ATOM   2033  CA  SER   249       1.994  24.596  -7.505  1.00 10.00      A   
ATOM   2034  CB  SER   249       2.325  24.440  -8.995  1.00 10.00      A   
ATOM   2035  OG  SER   249       2.882  23.164  -9.273  1.00 10.00      A   
ATOM   2036  HG  SER   249       2.160  22.526  -9.447  1.00 10.00      A   
ATOM   2037  C   SER   249       3.265  24.868  -6.704  1.00 10.00      A   
ATOM   2038  O   SER   249       3.890  25.921  -6.846  1.00 10.00      A   
ATOM   2039  N   GLY   250       3.622  23.922  -5.848  1.00 10.00      A   
ATOM   2040  HN  GLY   250       3.074  23.106  -5.776  1.00 10.00      A   
ATOM   2041  CA  GLY   250       4.801  24.069  -5.025  1.00 10.00      A   
ATOM   2042  C   GLY   250       4.450  24.153  -3.555  1.00 10.00      A   
ATOM   2043  O   GLY   250       5.291  23.903  -2.696  1.00 10.00      A   
ATOM   2044  N   GLN   251       3.200  24.495  -3.268  1.00 10.00      A   
ATOM   2045  HN  GLN   251       2.568  24.664  -4.003  1.00 10.00      A   
ATOM   2046  CA  GLN   251       2.733  24.614  -1.892  1.00 10.00      A   
ATOM   2047  CB  GLN   251       2.894  26.051  -1.385  1.00 10.00      A   
ATOM   2048  CG  GLN   251       2.285  27.126  -2.271  1.00 10.00      A   
ATOM   2049  CD  GLN   251       0.891  27.530  -1.830  1.00 10.00      A   
ATOM   2050  OE1 GLN   251       0.722  28.400  -0.976  1.00 10.00      A   
ATOM   2051  NE2 GLN   251      -0.117  26.899  -2.407  1.00 10.00      A   
ATOM   2052 HE21 GLN   251       0.091  26.207  -3.077  1.00 10.00      A   
ATOM   2053 HE22 GLN   251      -1.032  27.154  -2.151  1.00 10.00      A   
ATOM   2054  C   GLN   251       1.287  24.148  -1.759  1.00 10.00      A   
ATOM   2055  O   GLN   251       0.621  23.881  -2.760  1.00 10.00      A   
ATOM   2056  N   ALA   252       0.798  24.071  -0.530  1.00 10.00      A   
ATOM   2057  HN  ALA   252       1.371  24.319   0.239  1.00 10.00      A   
ATOM   2058  CA  ALA   252      -0.565  23.630  -0.279  1.00 10.00      A   
ATOM   2059  CB  ALA   252      -0.568  22.168   0.137  1.00 10.00      A   
ATOM   2060  C   ALA   252      -1.223  24.489   0.793  1.00 10.00      A   
ATOM   2061  O   ALA   252      -2.092  24.022   1.535  1.00 10.00      A   
ATOM   2062  N   LYS   253      -0.816  25.749   0.866  1.00 10.00      A   
ATOM   2063  HN  LYS   253      -0.123  26.066   0.251  1.00 10.00      A   
ATOM   2064  CA  LYS   253      -1.368  26.664   1.853  1.00 10.00      A   
ATOM   2065  CB  LYS   253      -0.247  27.413   2.588  1.00 10.00      A   
ATOM   2066  CG  LYS   253      -0.631  27.921   3.972  1.00 10.00      A   
ATOM   2067  CD  LYS   253      -1.464  29.188   3.897  1.00 10.00      A   
ATOM   2068  CE  LYS   253      -1.847  29.678   5.280  1.00 10.00      A   
ATOM   2069  NZ  LYS   253      -2.798  30.815   5.216  1.00 10.00      A   
ATOM   2070  HZ1 LYS   253      -2.986  31.178   6.172  1.00 10.00      A   
ATOM   2071  HZ2 LYS   253      -3.698  30.510   4.793  1.00 10.00      A   
ATOM   2072  HZ3 LYS   253      -2.401  31.584   4.639  1.00 10.00      A   
ATOM   2073  C   LYS   253      -2.359  27.641   1.220  1.00 10.00      A   
ATOM   2074  O   LYS   253      -3.552  27.604   1.518  1.00 10.00      A   
ATOM   2075  N   GLU   254      -1.862  28.499   0.338  1.00 10.00      A   
ATOM   2076  HN  GLU   254      -0.908  28.454   0.110  1.00 10.00      A   
ATOM   2077  CA  GLU   254      -2.698  29.500  -0.312  1.00 10.00      A   
ATOM   2078  CB  GLU   254      -1.908  30.801  -0.475  1.00 10.00      A   
ATOM   2079  CG  GLU   254      -2.761  32.051  -0.611  1.00 10.00      A   
ATOM   2080  CD  GLU   254      -1.974  33.313  -0.333  1.00 10.00      A   
ATOM   2081  OE1 GLU   254      -2.264  33.991   0.676  1.00 10.00      A   
ATOM   2082  OE2 GLU   254      -1.054  33.633  -1.115  1.00 10.00      A   
ATOM   2083  C   GLU   254      -3.211  29.008  -1.664  1.00 10.00      A   
ATOM   2084  O   GLU   254      -2.526  28.257  -2.366  1.00 10.00      A   
ATOM   2085  N   THR   255      -4.422  29.423  -2.015  1.00 10.00      A   
ATOM   2086  HN  THR   255      -4.924  30.006  -1.406  1.00 10.00      A   
ATOM   2087  CA  THR   255      -5.031  29.040  -3.278  1.00 10.00      A   
ATOM   2088  CB  THR   255      -6.502  28.619  -3.090  1.00 10.00      A   
ATOM   2089  OG1 THR   255      -7.090  29.339  -1.997  1.00 10.00      A   
ATOM   2090  HG1 THR   255      -8.007  29.044  -1.881  1.00 10.00      A   
ATOM   2091  CG2 THR   255      -6.602  27.130  -2.827  1.00 10.00      A   
ATOM   2092  C   THR   255      -4.977  30.186  -4.279  1.00 10.00      A   
ATOM   2093  O   THR   255      -4.913  31.358  -3.899  1.00 10.00      A   
ATOM   2094  N   ILE   256      -4.987  29.842  -5.555  1.00 10.00      A   
ATOM   2095  HN  ILE   256      -5.017  28.887  -5.795  1.00 10.00      A   
ATOM   2096  CA  ILE   256      -4.961  30.832  -6.616  1.00 10.00      A   
ATOM   2097  CB  ILE   256      -3.692  30.712  -7.491  1.00 10.00      A   
ATOM   2098  CG1 ILE   256      -3.505  29.273  -7.988  1.00 10.00      A   
ATOM   2099  CG2 ILE   256      -2.464  31.189  -6.726  1.00 10.00      A   
ATOM   2100  CD1 ILE   256      -2.439  29.123  -9.051  1.00 10.00      A   
ATOM   2101  C   ILE   256      -6.203  30.680  -7.489  1.00 10.00      A   
ATOM   2102  O   ILE   256      -6.656  29.558  -7.744  1.00 10.00      A   
ATOM   2103  N   PRO   257      -6.781  31.804  -7.938  1.00 10.00      A   
ATOM   2104  CA  PRO   257      -7.975  31.793  -8.789  1.00 10.00      A   
ATOM   2105  CB  PRO   257      -8.356  33.274  -8.892  1.00 10.00      A   
ATOM   2106  CG  PRO   257      -7.088  34.009  -8.632  1.00 10.00      A   
ATOM   2107  CD  PRO   257      -6.319  33.173  -7.650  1.00 10.00      A   
ATOM   2108  C   PRO   257      -7.664  31.233 -10.172  1.00 10.00      A   
ATOM   2109  O   PRO   257      -6.497  31.080 -10.537  1.00 10.00      A   
ATOM   2110  N   LEU   258      -8.707  30.941 -10.942  1.00 10.00      A   
ATOM   2111  HN  LEU   258      -9.613  31.096 -10.597  1.00 10.00      A   
ATOM   2112  CA  LEU   258      -8.549  30.392 -12.285  1.00 10.00      A   
ATOM   2113  CB  LEU   258      -9.916  30.255 -12.963  1.00 10.00      A   
ATOM   2114  CG  LEU   258      -9.905  29.910 -14.456  1.00 10.00      A   
ATOM   2115  CD1 LEU   258      -9.347  28.514 -14.688  1.00 10.00      A   
ATOM   2116  CD2 LEU   258     -11.300  30.040 -15.047  1.00 10.00      A   
ATOM   2117  C   LEU   258      -7.622  31.256 -13.138  1.00 10.00      A   
ATOM   2118  O   LEU   258      -6.780  30.744 -13.873  1.00 10.00      A   
ATOM   2119  N   GLN   259      -7.755  32.566 -12.992  1.00 10.00      A   
ATOM   2120  HN  GLN   259      -8.411  32.907 -12.344  1.00 10.00      A   
ATOM   2121  CA  GLN   259      -6.957  33.521 -13.755  1.00 10.00      A   
ATOM   2122  CB  GLN   259      -7.430  34.957 -13.498  1.00 10.00      A   
ATOM   2123  CG  GLN   259      -8.864  35.253 -13.934  1.00 10.00      A   
ATOM   2124  CD  GLN   259      -9.909  34.650 -13.008  1.00 10.00      A   
ATOM   2125  OE1 GLN   259      -9.642  34.394 -11.831  1.00 10.00      A   
ATOM   2126  NE2 GLN   259     -11.109  34.432 -13.525  1.00 10.00      A   
ATOM   2127 HE21 GLN   259     -11.262  34.671 -14.465  1.00 10.00      A   
ATOM   2128 HE22 GLN   259     -11.802  34.040 -12.947  1.00 10.00      A   
ATOM   2129  C   GLN   259      -5.458  33.398 -13.467  1.00 10.00      A   
ATOM   2130  O   GLN   259      -4.631  33.880 -14.241  1.00 10.00      A   
ATOM   2131  N   GLU   260      -5.106  32.750 -12.360  1.00 10.00      A   
ATOM   2132  HN  GLU   260      -5.802  32.369 -11.780  1.00 10.00      A   
ATOM   2133  CA  GLU   260      -3.706  32.587 -11.992  1.00 10.00      A   
ATOM   2134  CB  GLU   260      -3.488  32.901 -10.510  1.00 10.00      A   
ATOM   2135  CG  GLU   260      -3.627  34.372 -10.154  1.00 10.00      A   
ATOM   2136  CD  GLU   260      -2.814  34.750  -8.932  1.00 10.00      A   
ATOM   2137  OE1 GLU   260      -1.591  34.493  -8.926  1.00 10.00      A   
ATOM   2138  OE2 GLU   260      -3.386  35.319  -7.976  1.00 10.00      A   
ATOM   2139  C   GLU   260      -3.187  31.187 -12.311  1.00 10.00      A   
ATOM   2140  O   GLU   260      -1.996  30.912 -12.160  1.00 10.00      A   
ATOM   2141  N   THR   261      -4.071  30.303 -12.751  1.00 10.00      A   
ATOM   2142  HN  THR   261      -5.005  30.573 -12.867  1.00 10.00      A   
ATOM   2143  CA  THR   261      -3.670  28.939 -13.071  1.00 10.00      A   
ATOM   2144  CB  THR   261      -4.831  27.927 -12.938  1.00 10.00      A   
ATOM   2145  OG1 THR   261      -5.859  28.206 -13.901  1.00 10.00      A   
ATOM   2146  HG1 THR   261      -6.050  29.156 -13.911  1.00 10.00      A   
ATOM   2147  CG2 THR   261      -5.422  27.970 -11.537  1.00 10.00      A   
ATOM   2148  C   THR   261      -3.055  28.850 -14.467  1.00 10.00      A   
ATOM   2149  O   THR   261      -3.483  29.546 -15.392  1.00 10.00      A   
ATOM   2150  N   SER   262      -2.055  27.985 -14.611  1.00 10.00      A   
ATOM   2151  HN  SER   262      -1.762  27.458 -13.835  1.00 10.00      A   
ATOM   2152  CA  SER   262      -1.367  27.790 -15.883  1.00 10.00      A   
ATOM   2153  CB  SER   262      -0.193  26.836 -15.680  1.00 10.00      A   
ATOM   2154  OG  SER   262      -0.206  26.312 -14.360  1.00 10.00      A   
ATOM   2155  HG  SER   262       0.678  25.994 -14.134  1.00 10.00      A   
ATOM   2156  C   SER   262      -2.320  27.243 -16.946  1.00 10.00      A   
ATOM   2157  O   SER   262      -2.091  27.393 -18.147  1.00 10.00      A   
ATOM   2158  N   LEU   263      -3.396  26.619 -16.487  1.00 10.00      A   
ATOM   2159  HN  LEU   263      -3.518  26.536 -15.517  1.00 10.00      A   
ATOM   2160  CA  LEU   263      -4.398  26.053 -17.374  1.00 10.00      A   
ATOM   2161  CB  LEU   263      -5.343  25.154 -16.573  1.00 10.00      A   
ATOM   2162  CG  LEU   263      -6.417  24.409 -17.368  1.00 10.00      A   
ATOM   2163  CD1 LEU   263      -5.782  23.441 -18.356  1.00 10.00      A   
ATOM   2164  CD2 LEU   263      -7.359  23.677 -16.425  1.00 10.00      A   
ATOM   2165  C   LEU   263      -5.184  27.165 -18.067  1.00 10.00      A   
ATOM   2166  O   LEU   263      -5.772  26.957 -19.128  1.00 10.00      A   
ATOM   2167  N   TYR   264      -5.174  28.348 -17.462  1.00 10.00      A   
ATOM   2168  HN  TYR   264      -4.672  28.451 -16.625  1.00 10.00      A   
ATOM   2169  CA  TYR   264      -5.883  29.497 -18.007  1.00 10.00      A   
ATOM   2170  CB  TYR   264      -6.545  30.290 -16.879  1.00 10.00      A   
ATOM   2171  CG  TYR   264      -7.378  31.464 -17.343  1.00 10.00      A   
ATOM   2172  CD1 TYR   264      -8.678  31.281 -17.794  1.00 10.00      A   
ATOM   2173  CD2 TYR   264      -6.867  32.755 -17.325  1.00 10.00      A   
ATOM   2174  CE1 TYR   264      -9.444  32.352 -18.213  1.00 10.00      A   
ATOM   2175  CE2 TYR   264      -7.626  33.831 -17.742  1.00 10.00      A   
ATOM   2176  CZ  TYR   264      -8.914  33.623 -18.186  1.00 10.00      A   
ATOM   2177  OH  TYR   264      -9.674  34.690 -18.605  1.00 10.00      A   
ATOM   2178  HH  TYR   264     -10.589  34.556 -18.335  1.00 10.00      A   
ATOM   2179  C   TYR   264      -4.944  30.398 -18.802  1.00 10.00      A   
ATOM   2180  O   TYR   264      -5.312  30.902 -19.862  1.00 10.00      A   
ATOM   2181  N   THR   265      -3.736  30.601 -18.290  1.00 10.00      A   
ATOM   2182  HN  THR   265      -3.492  30.175 -17.440  1.00 10.00      A   
ATOM   2183  CA  THR   265      -2.757  31.444 -18.963  1.00 10.00      A   
ATOM   2184  CB  THR   265      -1.492  31.630 -18.104  1.00 10.00      A   
ATOM   2185  OG1 THR   265      -1.236  30.425 -17.369  1.00 10.00      A   
ATOM   2186  HG1 THR   265      -0.461  30.551 -16.809  1.00 10.00      A   
ATOM   2187  CG2 THR   265      -1.681  32.781 -17.128  1.00 10.00      A   
ATOM   2188  C   THR   265      -2.382  30.856 -20.322  1.00 10.00      A   
ATOM   2189  O   THR   265      -2.412  31.547 -21.344  1.00 10.00      A   
ATOM   2190  N   GLN   266      -2.039  29.574 -20.326  1.00 10.00      A   
ATOM   2191  HN  GLN   266      -2.025  29.081 -19.478  1.00 10.00      A   
ATOM   2192  CA  GLN   266      -1.680  28.883 -21.558  1.00 10.00      A   
ATOM   2193  CB  GLN   266      -0.846  27.643 -21.243  1.00 10.00      A   
ATOM   2194  CG  GLN   266       0.406  27.920 -20.434  1.00 10.00      A   
ATOM   2195  CD  GLN   266       1.001  26.661 -19.840  1.00 10.00      A   
ATOM   2196  OE1 GLN   266       0.285  25.710 -19.515  1.00 10.00      A   
ATOM   2197  NE2 GLN   266       2.315  26.643 -19.696  1.00 10.00      A   
ATOM   2198 HE21 GLN   266       2.823  27.434 -19.978  1.00 10.00      A   
ATOM   2199 HE22 GLN   266       2.728  25.842 -19.312  1.00 10.00      A   
ATOM   2200  C   GLN   266      -2.946  28.466 -22.292  1.00 10.00      A   
ATOM   2201  O   GLN   266      -2.959  28.345 -23.514  1.00 10.00      A   
ATOM   2202  N   ASP   267      -4.000  28.253 -21.511  1.00 10.00      A   
ATOM   2203  HN  ASP   267      -3.894  28.377 -20.547  1.00 10.00      A   
ATOM   2204  CA  ASP   267      -5.309  27.848 -22.020  1.00 10.00      A   
ATOM   2205  CB  ASP   267      -6.008  28.956 -22.797  1.00 10.00      A   
ATOM   2206  CG  ASP   267      -7.412  28.545 -23.176  1.00 10.00      A   
ATOM   2207  OD1 ASP   267      -8.159  28.094 -22.281  1.00 10.00      A   
ATOM   2208  OD2 ASP   267      -7.773  28.658 -24.368  1.00 10.00      A   
ATOM   2209  C   ASP   267      -5.271  26.559 -22.828  1.00 10.00      A   
ATOM   2210  O   ASP   267      -5.203  26.572 -24.060  1.00 10.00      A   
ATOM   2211  N   ARG   268      -5.321  25.441 -22.128  1.00 10.00      A   
ATOM   2212  HN  ARG   268      -5.364  25.491 -21.148  1.00 10.00      A   
ATOM   2213  CA  ARG   268      -5.303  24.141 -22.780  1.00 10.00      A   
ATOM   2214  CB  ARG   268      -4.367  23.185 -22.044  1.00 10.00      A   
ATOM   2215  CG  ARG   268      -2.939  23.210 -22.560  1.00 10.00      A   
ATOM   2216  CD  ARG   268      -1.993  22.471 -21.628  1.00 10.00      A   
ATOM   2217  NE  ARG   268      -1.544  23.316 -20.520  1.00 10.00      A   
ATOM   2218  HE  ARG   268      -1.121  24.173 -20.756  1.00 10.00      A   
ATOM   2219  CZ  ARG   268      -1.670  22.993 -19.230  1.00 10.00      A   
ATOM   2220  NH1 ARG   268      -2.227  21.843 -18.879  1.00 10.00      A   
ATOM   2221 HH11 ARG   268      -2.567  21.180 -19.611  1.00 10.00      A   
ATOM   2222 HH12 ARG   268      -2.332  21.588 -17.859  1.00 10.00      A   
ATOM   2223  NH2 ARG   268      -1.223  23.819 -18.295  1.00 10.00      A   
ATOM   2224 HH21 ARG   268      -1.321  23.572 -17.283  1.00 10.00      A   
ATOM   2225 HH22 ARG   268      -0.767  24.724 -18.567  1.00 10.00      A   
ATOM   2226  C   ARG   268      -6.705  23.551 -22.879  1.00 10.00      A   
ATOM   2227  O   ARG   268      -6.912  22.530 -23.531  1.00 10.00      A   
ATOM   2228  N   LEU   269      -7.669  24.212 -22.251  1.00 10.00      A   
ATOM   2229  HN  LEU   269      -7.448  25.038 -21.778  1.00 10.00      A   
ATOM   2230  CA  LEU   269      -9.047  23.735 -22.256  1.00 10.00      A   
ATOM   2231  CB  LEU   269      -9.579  23.599 -20.826  1.00 10.00      A   
ATOM   2232  CG  LEU   269      -9.184  22.325 -20.072  1.00 10.00      A   
ATOM   2233  CD1 LEU   269      -9.815  22.308 -18.689  1.00 10.00      A   
ATOM   2234  CD2 LEU   269      -9.596  21.090 -20.855  1.00 10.00      A   
ATOM   2235  C   LEU   269      -9.977  24.629 -23.073  1.00 10.00      A   
ATOM   2236  O   LEU   269     -10.882  24.139 -23.742  1.00 10.00      A   
ATOM   2237  N   GLY   270      -9.744  25.932 -23.030  1.00 10.00      A   
ATOM   2238  HN  GLY   270      -8.982  26.275 -22.516  1.00 10.00      A   
ATOM   2239  CA  GLY   270     -10.596  26.858 -23.753  1.00 10.00      A   
ATOM   2240  C   GLY   270     -11.328  27.776 -22.799  1.00 10.00      A   
ATOM   2241  O   GLY   270     -12.355  28.363 -23.140  1.00 10.00      A   
ATOM   2242  N   LEU   271     -10.772  27.912 -21.601  1.00 10.00      A   
ATOM   2243  HN  LEU   271      -9.922  27.457 -21.425  1.00 10.00      A   
ATOM   2244  CA  LEU   271     -11.353  28.742 -20.555  1.00 10.00      A   
ATOM   2245  CB  LEU   271     -10.856  28.275 -19.185  1.00 10.00      A   
ATOM   2246  CG  LEU   271     -11.006  26.781 -18.888  1.00 10.00      A   
ATOM   2247  CD1 LEU   271     -10.215  26.399 -17.647  1.00 10.00      A   
ATOM   2248  CD2 LEU   271     -12.473  26.407 -18.733  1.00 10.00      A   
ATOM   2249  C   LEU   271     -10.987  30.203 -20.770  1.00 10.00      A   
ATOM   2250  O   LEU   271     -11.661  31.105 -20.274  1.00 10.00      A   
ATOM   2251  N   LYS   272      -9.916  30.431 -21.527  1.00 10.00      A   
ATOM   2252  HN  LYS   272      -9.414  29.666 -21.894  1.00 10.00      A   
ATOM   2253  CA  LYS   272      -9.463  31.786 -21.820  1.00 10.00      A   
ATOM   2254  CB  LYS   272      -8.047  31.760 -22.400  1.00 10.00      A   
ATOM   2255  CG  LYS   272      -7.255  33.046 -22.215  1.00 10.00      A   
ATOM   2256  CD  LYS   272      -5.838  32.884 -22.738  1.00 10.00      A   
ATOM   2257  CE  LYS   272      -4.989  34.116 -22.467  1.00 10.00      A   
ATOM   2258  NZ  LYS   272      -5.430  35.286 -23.267  1.00 10.00      A   
ATOM   2259  HZ1 LYS   272      -4.698  36.024 -23.257  1.00 10.00      A   
ATOM   2260  HZ2 LYS   272      -6.305  35.685 -22.868  1.00 10.00      A   
ATOM   2261  HZ3 LYS   272      -5.608  35.003 -24.249  1.00 10.00      A   
ATOM   2262  C   LYS   272     -10.421  32.461 -22.796  1.00 10.00      A   
ATOM   2263  O   LYS   272     -10.324  33.660 -23.057  1.00 10.00      A   
ATOM   2264  N   GLU   273     -11.360  31.680 -23.322  1.00 10.00      A   
ATOM   2265  HN  GLU   273     -11.391  30.732 -23.068  1.00 10.00      A   
ATOM   2266  CA  GLU   273     -12.347  32.191 -24.259  1.00 10.00      A   
ATOM   2267  CB  GLU   273     -12.678  31.141 -25.324  1.00 10.00      A   
ATOM   2268  CG  GLU   273     -11.478  30.677 -26.140  1.00 10.00      A   
ATOM   2269  CD  GLU   273     -10.739  31.825 -26.799  1.00 10.00      A   
ATOM   2270  OE1 GLU   273      -9.509  31.937 -26.609  1.00 10.00      A   
ATOM   2271  OE2 GLU   273     -11.383  32.628 -27.509  1.00 10.00      A   
ATOM   2272  C   GLU   273     -13.613  32.641 -23.527  1.00 10.00      A   
ATOM   2273  O   GLU   273     -14.670  32.818 -24.135  1.00 10.00      A   
ATOM   2274  N   ASP   275     -13.492  32.846 -22.215  1.00 10.00      A   
ATOM   2275  HN  ASP   275     -12.625  32.685 -21.787  1.00 10.00      A   
ATOM   2276  CA  ASP   275     -14.616  33.288 -21.388  1.00 10.00      A   
ATOM   2277  CB  ASP   275     -14.286  33.104 -19.901  1.00 10.00      A   
ATOM   2278  CG  ASP   275     -15.409  33.542 -18.980  1.00 10.00      A   
ATOM   2279  OD1 ASP   275     -16.583  33.195 -19.253  1.00 10.00      A   
ATOM   2280  OD2 ASP   275     -15.124  34.242 -17.982  1.00 10.00      A   
ATOM   2281  C   ASP   275     -14.976  34.747 -21.688  1.00 10.00      A   
ATOM   2282  O   ASP   275     -15.940  35.296 -21.154  1.00 10.00      A   
ATOM   2283  N   ASN   276     -14.201  35.373 -22.565  1.00 10.00      A   
ATOM   2284  HN  ASN   276     -13.446  34.893 -22.961  1.00 10.00      A   
ATOM   2285  CA  ASN   276     -14.440  36.760 -22.950  1.00 10.00      A   
ATOM   2286  CB  ASN   276     -13.362  37.255 -23.915  1.00 10.00      A   
ATOM   2287  CG  ASN   276     -11.984  37.349 -23.293  1.00 10.00      A   
ATOM   2288  OD1 ASN   276     -11.835  37.578 -22.091  1.00 10.00      A   
ATOM   2289  ND2 ASN   276     -10.966  37.186 -24.113  1.00 10.00      A   
ATOM   2290 HD21 ASN   276     -11.157  37.018 -25.063  1.00 10.00      A   
ATOM   2291 HD22 ASN   276     -10.060  37.240 -23.747  1.00 10.00      A   
ATOM   2292  C   ASN   276     -15.814  36.909 -23.598  1.00 10.00      A   
ATOM   2293  O   ASN   276     -16.397  37.991 -23.594  1.00 10.00      A   
ATOM   2294  N   ALA   277     -16.322  35.810 -24.151  1.00 10.00      A   
ATOM   2295  HN  ALA   277     -15.798  34.981 -24.132  1.00 10.00      A   
ATOM   2296  CA  ALA   277     -17.627  35.805 -24.799  1.00 10.00      A   
ATOM   2297  CB  ALA   277     -17.646  34.776 -25.920  1.00 10.00      A   
ATOM   2298  C   ALA   277     -18.744  35.519 -23.795  1.00 10.00      A   
ATOM   2299  O   ALA   277     -19.924  35.517 -24.150  1.00 10.00      A   
ATOM   2300  N   GLY   278     -18.364  35.279 -22.543  1.00 10.00      A   
ATOM   2301  HN  GLY   278     -17.410  35.299 -22.317  1.00 10.00      A   
ATOM   2302  CA  GLY   278     -19.340  34.996 -21.507  1.00 10.00      A   
ATOM   2303  C   GLY   278     -19.796  33.552 -21.530  1.00 10.00      A   
ATOM   2304  O   GLY   278     -20.886  33.243 -22.019  1.00 10.00      A   
ATOM   2305  N   GLN   279     -18.964  32.659 -21.008  1.00 10.00      A   
ATOM   2306  HN  GLN   279     -18.113  32.964 -20.617  1.00 10.00      A   
ATOM   2307  CA  GLN   279     -19.292  31.240 -20.988  1.00 10.00      A   
ATOM   2308  CB  GLN   279     -18.390  30.457 -21.947  1.00 10.00      A   
ATOM   2309  CG  GLN   279     -18.636  30.749 -23.419  1.00 10.00      A   
ATOM   2310  CD  GLN   279     -17.756  29.911 -24.324  1.00 10.00      A   
ATOM   2311  OE1 GLN   279     -16.630  30.295 -24.647  1.00 10.00      A   
ATOM   2312  NE2 GLN   279     -18.258  28.758 -24.741  1.00 10.00      A   
ATOM   2313 HE21 GLN   279     -19.163  28.509 -24.448  1.00 10.00      A   
ATOM   2314 HE22 GLN   279     -17.704  28.194 -25.321  1.00 10.00      A   
ATOM   2315  C   GLN   279     -19.196  30.651 -19.585  1.00 10.00      A   
ATOM   2316  O   GLN   279     -20.032  29.841 -19.189  1.00 10.00      A   
ATOM   2317  N   LEU   280     -18.185  31.065 -18.833  1.00 10.00      A   
ATOM   2318  HN  LEU   280     -17.566  31.747 -19.186  1.00 10.00      A   
ATOM   2319  CA  LEU   280     -17.978  30.556 -17.486  1.00 10.00      A   
ATOM   2320  CB  LEU   280     -16.494  30.595 -17.116  1.00 10.00      A   
ATOM   2321  CG  LEU   280     -15.578  29.648 -17.895  1.00 10.00      A   
ATOM   2322  CD1 LEU   280     -14.119  29.997 -17.652  1.00 10.00      A   
ATOM   2323  CD2 LEU   280     -15.853  28.204 -17.505  1.00 10.00      A   
ATOM   2324  C   LEU   280     -18.804  31.322 -16.460  1.00 10.00      A   
ATOM   2325  O   LEU   280     -18.470  32.446 -16.084  1.00 10.00      A   
ATOM   2326  N   VAL   281     -19.884  30.706 -16.008  1.00 10.00      A   
ATOM   2327  HN  VAL   281     -20.096  29.803 -16.338  1.00 10.00      A   
ATOM   2328  CA  VAL   281     -20.755  31.318 -15.022  1.00 10.00      A   
ATOM   2329  CB  VAL   281     -22.241  30.986 -15.284  1.00 10.00      A   
ATOM   2330  CG1 VAL   281     -23.140  31.794 -14.361  1.00 10.00      A   
ATOM   2331  CG2 VAL   281     -22.605  31.244 -16.738  1.00 10.00      A   
ATOM   2332  C   VAL   281     -20.362  30.831 -13.632  1.00 10.00      A   
ATOM   2333  O   VAL   281     -20.660  29.699 -13.251  1.00 10.00      A   
ATOM   2334  N   PHE   282     -19.667  31.681 -12.892  1.00 10.00      A   
ATOM   2335  HN  PHE   282     -19.451  32.568 -13.255  1.00 10.00      A   
ATOM   2336  CA  PHE   282     -19.217  31.337 -11.553  1.00 10.00      A   
ATOM   2337  CB  PHE   282     -17.848  31.960 -11.276  1.00 10.00      A   
ATOM   2338  CG  PHE   282     -16.759  31.446 -12.170  1.00 10.00      A   
ATOM   2339  CD1 PHE   282     -16.226  32.250 -13.164  1.00 10.00      A   
ATOM   2340  CD2 PHE   282     -16.268  30.160 -12.014  1.00 10.00      A   
ATOM   2341  CE1 PHE   282     -15.222  31.781 -13.987  1.00 10.00      A   
ATOM   2342  CE2 PHE   282     -15.266  29.683 -12.834  1.00 10.00      A   
ATOM   2343  CZ  PHE   282     -14.743  30.495 -13.821  1.00 10.00      A   
ATOM   2344  C   PHE   282     -20.216  31.790 -10.500  1.00 10.00      A   
ATOM   2345  O   PHE   282     -20.230  32.953 -10.103  1.00 10.00      A   
ATOM   2346  N   LEU   283     -21.052  30.868 -10.054  1.00 10.00      A   
ATOM   2347  HN  LEU   283     -20.992  29.956 -10.407  1.00 10.00      A   
ATOM   2348  CA  LEU   283     -22.053  31.174  -9.045  1.00 10.00      A   
ATOM   2349  CB  LEU   283     -23.367  30.452  -9.353  1.00 10.00      A   
ATOM   2350  CG  LEU   283     -24.068  30.829 -10.662  1.00 10.00      A   
ATOM   2351  CD1 LEU   283     -25.331  30.004 -10.843  1.00 10.00      A   
ATOM   2352  CD2 LEU   283     -24.389  32.317 -10.697  1.00 10.00      A   
ATOM   2353  C   LEU   283     -21.558  30.777  -7.662  1.00 10.00      A   
ATOM   2354  O   LEU   283     -20.829  29.795  -7.513  1.00 10.00      A   
ATOM   2355  N   ALA   284     -21.940  31.548  -6.660  1.00 10.00      A   
ATOM   2356  HN  ALA   284     -22.504  32.330  -6.846  1.00 10.00      A   
ATOM   2357  CA  ALA   284     -21.551  31.271  -5.285  1.00 10.00      A   
ATOM   2358  CB  ALA   284     -20.686  32.397  -4.738  1.00 10.00      A   
ATOM   2359  C   ALA   284     -22.797  31.097  -4.429  1.00 10.00      A   
ATOM   2360  O   ALA   284     -23.743  31.875  -4.545  1.00 10.00      A   
ATOM   2361  N   THR   285     -22.810  30.077  -3.586  1.00 10.00      A   
ATOM   2362  HN  THR   285     -22.032  29.476  -3.537  1.00 10.00      A   
ATOM   2363  CA  THR   285     -23.959  29.822  -2.732  1.00 10.00      A   
ATOM   2364  CB  THR   285     -24.786  28.618  -3.248  1.00 10.00      A   
ATOM   2365  OG1 THR   285     -25.974  28.442  -2.464  1.00 10.00      A   
ATOM   2366  HG1 THR   285     -25.750  28.016  -1.626  1.00 10.00      A   
ATOM   2367  CG2 THR   285     -23.970  27.336  -3.233  1.00 10.00      A   
ATOM   2368  C   THR   285     -23.535  29.590  -1.285  1.00 10.00      A   
ATOM   2369  O   THR   285     -22.426  29.120  -1.016  1.00 10.00      A   
ATOM   2370  N   GLU   286     -24.414  29.944  -0.359  1.00 10.00      A   
ATOM   2371  HN  GLU   286     -25.272  30.331  -0.638  1.00 10.00      A   
ATOM   2372  CA  GLU   286     -24.150  29.765   1.059  1.00 10.00      A   
ATOM   2373  CB  GLU   286     -24.840  30.857   1.874  1.00 10.00      A   
ATOM   2374  CG  GLU   286     -24.137  32.203   1.845  1.00 10.00      A   
ATOM   2375  CD  GLU   286     -24.695  33.166   2.871  1.00 10.00      A   
ATOM   2376  OE1 GLU   286     -24.209  33.164   4.023  1.00 10.00      A   
ATOM   2377  OE2 GLU   286     -25.622  33.932   2.533  1.00 10.00      A   
ATOM   2378  C   GLU   286     -24.635  28.394   1.509  1.00 10.00      A   
ATOM   2379  O   GLU   286     -25.473  27.777   0.845  1.00 10.00      A   
ATOM   2380  N   GLY   287     -24.112  27.927   2.632  1.00 10.00      A   
ATOM   2381  HN  GLY   287     -23.444  28.466   3.113  1.00 10.00      A   
ATOM   2382  CA  GLY   287     -24.496  26.633   3.153  1.00 10.00      A   
ATOM   2383  C   GLY   287     -23.347  25.652   3.100  1.00 10.00      A   
ATOM   2384  O   GLY   287     -22.218  26.032   2.783  1.00 10.00      A   
ATOM   2385  N   ASP   288     -23.623  24.395   3.418  1.00 10.00      A   
ATOM   2386  HN  ASP   288     -24.540  24.153   3.664  1.00 10.00      A   
ATOM   2387  CA  ASP   288     -22.596  23.361   3.398  1.00 10.00      A   
ATOM   2388  CB  ASP   288     -22.832  22.339   4.514  1.00 10.00      A   
ATOM   2389  CG  ASP   288     -21.565  21.628   4.949  1.00 10.00      A   
ATOM   2390  OD1 ASP   288     -21.344  20.479   4.511  1.00 10.00      A   
ATOM   2391  OD2 ASP   288     -20.790  22.205   5.744  1.00 10.00      A   
ATOM   2392  C   ASP   288     -22.554  22.685   2.026  1.00 10.00      A   
ATOM   2393  O   ASP   288     -23.087  23.222   1.052  1.00 10.00      A   
ATOM   2394  N   HIS   289     -21.949  21.508   1.949  1.00 10.00      A   
ATOM   2395  HN  HIS   289     -21.584  21.098   2.766  1.00 10.00      A   
ATOM   2396  CA  HIS   289     -21.831  20.802   0.682  1.00 10.00      A   
ATOM   2397  CB  HIS   289     -20.816  19.659   0.772  1.00 10.00      A   
ATOM   2398  CG  HIS   289     -20.388  19.142  -0.570  1.00 10.00      A   
ATOM   2399  ND1 HIS   289     -19.590  19.865  -1.429  1.00 10.00      A   
ATOM   2400  HD1 HIS   289     -19.202  20.764  -1.236  1.00 10.00      A   
ATOM   2401  CD2 HIS   289     -20.673  17.986  -1.210  1.00 10.00      A   
ATOM   2402  CE1 HIS   289     -19.406  19.181  -2.541  1.00 10.00      A   
ATOM   2403  NE2 HIS   289     -20.053  18.036  -2.433  1.00 10.00      A   
ATOM   2404  HE2 HIS   289     -20.095  17.332  -3.126  1.00 10.00      A   
ATOM   2405  C   HIS   289     -23.173  20.279   0.184  1.00 10.00      A   
ATOM   2406  O   HIS   289     -23.866  19.546   0.888  1.00 10.00      A   
ATOM   2407  N   LEU   290     -23.521  20.674  -1.035  1.00 10.00      A   
ATOM   2408  HN  LEU   290     -22.925  21.289  -1.512  1.00 10.00      A   
ATOM   2409  CA  LEU   290     -24.762  20.252  -1.690  1.00 10.00      A   
ATOM   2410  CB  LEU   290     -24.822  18.729  -1.873  1.00 10.00      A   
ATOM   2411  CG  LEU   290     -23.755  18.112  -2.783  1.00 10.00      A   
ATOM   2412  CD1 LEU   290     -23.985  16.618  -2.946  1.00 10.00      A   
ATOM   2413  CD2 LEU   290     -23.736  18.800  -4.138  1.00 10.00      A   
ATOM   2414  C   LEU   290     -26.012  20.769  -0.985  1.00 10.00      A   
ATOM   2415  O   LEU   290     -27.042  20.096  -0.956  1.00 10.00      A   
ATOM   2416  N   GLN   291     -25.925  21.966  -0.426  1.00 10.00      A   
ATOM   2417  HN  GLN   291     -25.081  22.463  -0.477  1.00 10.00      A   
ATOM   2418  CA  GLN   291     -27.060  22.562   0.259  1.00 10.00      A   
ATOM   2419  CB  GLN   291     -26.780  22.700   1.754  1.00 10.00      A   
ATOM   2420  CG  GLN   291     -26.496  21.379   2.449  1.00 10.00      A   
ATOM   2421  CD  GLN   291     -26.390  21.518   3.951  1.00 10.00      A   
ATOM   2422  OE1 GLN   291     -26.038  22.579   4.466  1.00 10.00      A   
ATOM   2423  NE2 GLN   291     -26.689  20.445   4.663  1.00 10.00      A   
ATOM   2424 HE21 GLN   291     -26.960  19.631   4.184  1.00 10.00      A   
ATOM   2425 HE22 GLN   291     -26.623  20.502   5.640  1.00 10.00      A   
ATOM   2426  C   GLN   291     -27.398  23.917  -0.346  1.00 10.00      A   
ATOM   2427  O   GLN   291     -26.502  24.702  -0.661  1.00 10.00      A   
ATOM   2428  N   LEU   292     -28.688  24.173  -0.525  1.00 10.00      A   
ATOM   2429  HN  LEU   292     -29.347  23.494  -0.269  1.00 10.00      A   
ATOM   2430  CA  LEU   292     -29.160  25.431  -1.092  1.00 10.00      A   
ATOM   2431  CB  LEU   292     -28.837  25.516  -2.592  1.00 10.00      A   
ATOM   2432  CG  LEU   292     -29.734  24.716  -3.548  1.00 10.00      A   
ATOM   2433  CD1 LEU   292     -29.539  25.193  -4.977  1.00 10.00      A   
ATOM   2434  CD2 LEU   292     -29.455  23.224  -3.451  1.00 10.00      A   
ATOM   2435  C   LEU   292     -30.661  25.579  -0.869  1.00 10.00      A   
ATOM   2436  O   LEU   292     -31.329  24.628  -0.453  1.00 10.00      A   
ATOM   2437  N   SER   293     -31.186  26.768  -1.136  1.00 10.00      A   
ATOM   2438  HN  SER   293     -30.602  27.491  -1.451  1.00 10.00      A   
ATOM   2439  CA  SER   293     -32.606  27.034  -0.968  1.00 10.00      A   
ATOM   2440  CB  SER   293     -32.811  28.427  -0.371  1.00 10.00      A   
ATOM   2441  OG  SER   293     -31.819  29.331  -0.829  1.00 10.00      A   
ATOM   2442  HG  SER   293     -31.453  29.810  -0.076  1.00 10.00      A   
ATOM   2443  C   SER   293     -33.345  26.906  -2.299  1.00 10.00      A   
ATOM   2444  O   SER   293     -32.737  26.999  -3.372  1.00 10.00      A   
ATOM   2445  N   GLU   294     -34.656  26.692  -2.224  1.00 10.00      A   
ATOM   2446  HN  GLU   294     -35.079  26.635  -1.342  1.00 10.00      A   
ATOM   2447  CA  GLU   294     -35.483  26.547  -3.417  1.00 10.00      A   
ATOM   2448  CB  GLU   294     -36.929  26.215  -3.039  1.00 10.00      A   
ATOM   2449  CG  GLU   294     -37.145  24.802  -2.525  1.00 10.00      A   
ATOM   2450  CD  GLU   294     -38.585  24.355  -2.688  1.00 10.00      A   
ATOM   2451  OE1 GLU   294     -39.376  24.503  -1.730  1.00 10.00      A   
ATOM   2452  OE2 GLU   294     -38.936  23.860  -3.782  1.00 10.00      A   
ATOM   2453  C   GLU   294     -35.454  27.814  -4.265  1.00 10.00      A   
ATOM   2454  O   GLU   294     -35.347  27.752  -5.490  1.00 10.00      A   
ATOM   2455  N   GLU   295     -35.546  28.958  -3.602  1.00 10.00      A   
ATOM   2456  HN  GLU   295     -35.639  28.935  -2.625  1.00 10.00      A   
ATOM   2457  CA  GLU   295     -35.532  30.248  -4.281  1.00 10.00      A   
ATOM   2458  CB  GLU   295     -35.813  31.378  -3.291  1.00 10.00      A   
ATOM   2459  CG  GLU   295     -34.947  31.338  -2.044  1.00 10.00      A   
ATOM   2460  CD  GLU   295     -35.629  31.956  -0.846  1.00 10.00      A   
ATOM   2461  OE1 GLU   295     -36.763  31.543  -0.528  1.00 10.00      A   
ATOM   2462  OE2 GLU   295     -35.029  32.849  -0.213  1.00 10.00      A   
ATOM   2463  C   GLU   295     -34.211  30.482  -5.008  1.00 10.00      A   
ATOM   2464  O   GLU   295     -34.189  31.044  -6.104  1.00 10.00      A   
ATOM   2465  N   TRP   296     -33.115  30.038  -4.401  1.00 10.00      A   
ATOM   2466  HN  TRP   296     -33.194  29.595  -3.531  1.00 10.00      A   
ATOM   2467  CA  TRP   296     -31.802  30.196  -5.002  1.00 10.00      A   
ATOM   2468  CB  TRP   296     -30.696  29.797  -4.018  1.00 10.00      A   
ATOM   2469  CG  TRP   296     -29.340  30.296  -4.418  1.00 10.00      A   
ATOM   2470  CD1 TRP   296     -28.775  31.489  -4.072  1.00 10.00      A   
ATOM   2471  CD2 TRP   296     -28.380  29.624  -5.245  1.00 10.00      A   
ATOM   2472  NE1 TRP   296     -27.526  31.600  -4.631  1.00 10.00      A   
ATOM   2473  HE1 TRP   296     -26.918  32.371  -4.528  1.00 10.00      A   
ATOM   2474  CE2 TRP   296     -27.260  30.470  -5.356  1.00 10.00      A   
ATOM   2475  CE3 TRP   296     -28.359  28.389  -5.903  1.00 10.00      A   
ATOM   2476  CZ2 TRP   296     -26.133  30.123  -6.095  1.00 10.00      A   
ATOM   2477  CZ3 TRP   296     -27.238  28.047  -6.636  1.00 10.00      A   
ATOM   2478  CH2 TRP   296     -26.141  28.910  -6.727  1.00 10.00      A   
ATOM   2479  C   TRP   296     -31.710  29.362  -6.274  1.00 10.00      A   
ATOM   2480  O   TRP   296     -31.295  29.856  -7.318  1.00 10.00      A   
ATOM   2481  N   PHE   297     -32.126  28.104  -6.175  1.00 10.00      A   
ATOM   2482  HN  PHE   297     -32.460  27.783  -5.309  1.00 10.00      A   
ATOM   2483  CA  PHE   297     -32.104  27.182  -7.307  1.00 10.00      A   
ATOM   2484  CB  PHE   297     -32.608  25.801  -6.854  1.00 10.00      A   
ATOM   2485  CG  PHE   297     -32.424  24.693  -7.858  1.00 10.00      A   
ATOM   2486  CD1 PHE   297     -31.314  23.866  -7.801  1.00 10.00      A   
ATOM   2487  CD2 PHE   297     -33.363  24.471  -8.852  1.00 10.00      A   
ATOM   2488  CE1 PHE   297     -31.143  22.842  -8.715  1.00 10.00      A   
ATOM   2489  CE2 PHE   297     -33.199  23.451  -9.770  1.00 10.00      A   
ATOM   2490  CZ  PHE   297     -32.087  22.634  -9.702  1.00 10.00      A   
ATOM   2491  C   PHE   297     -32.981  27.705  -8.443  1.00 10.00      A   
ATOM   2492  O   PHE   297     -32.579  27.708  -9.609  1.00 10.00      A   
ATOM   2493  N   TYR   298     -34.165  28.174  -8.082  1.00 10.00      A   
ATOM   2494  HN  TYR   298     -34.406  28.172  -7.128  1.00 10.00      A   
ATOM   2495  CA  TYR   298     -35.127  28.689  -9.047  1.00 10.00      A   
ATOM   2496  CB  TYR   298     -36.474  28.947  -8.351  1.00 10.00      A   
ATOM   2497  CG  TYR   298     -37.182  30.226  -8.732  1.00 10.00      A   
ATOM   2498  CD1 TYR   298     -37.092  31.354  -7.928  1.00 10.00      A   
ATOM   2499  CD2 TYR   298     -37.953  30.302  -9.884  1.00 10.00      A   
ATOM   2500  CE1 TYR   298     -37.749  32.521  -8.260  1.00 10.00      A   
ATOM   2501  CE2 TYR   298     -38.609  31.467 -10.224  1.00 10.00      A   
ATOM   2502  CZ  TYR   298     -38.505  32.572  -9.410  1.00 10.00      A   
ATOM   2503  OH  TYR   298     -39.170  33.729  -9.741  1.00 10.00      A   
ATOM   2504  HH  TYR   298     -40.119  33.552  -9.771  1.00 10.00      A   
ATOM   2505  C   TYR   298     -34.619  29.928  -9.793  1.00 10.00      A   
ATOM   2506  O   TYR   298     -34.907  30.109 -10.977  1.00 10.00      A   
ATOM   2507  N   ALA   299     -33.845  30.763  -9.117  1.00 10.00      A   
ATOM   2508  HN  ALA   299     -33.615  30.561  -8.184  1.00 10.00      A   
ATOM   2509  CA  ALA   299     -33.335  31.982  -9.737  1.00 10.00      A   
ATOM   2510  CB  ALA   299     -33.556  33.178  -8.824  1.00 10.00      A   
ATOM   2511  C   ALA   299     -31.865  31.871 -10.136  1.00 10.00      A   
ATOM   2512  O   ALA   299     -31.210  32.882 -10.383  1.00 10.00      A   
ATOM   2513  N   HIS   300     -31.343  30.652 -10.212  1.00 10.00      A   
ATOM   2514  HN  HIS   300     -31.903  29.874 -10.011  1.00 10.00      A   
ATOM   2515  CA  HIS   300     -29.944  30.462 -10.584  1.00 10.00      A   
ATOM   2516  CB  HIS   300     -29.048  30.324  -9.351  1.00 10.00      A   
ATOM   2517  CG  HIS   300     -28.700  31.628  -8.702  1.00 10.00      A   
ATOM   2518  ND1 HIS   300     -29.433  32.179  -7.670  1.00 10.00      A   
ATOM   2519  HD1 HIS   300     -30.240  31.789  -7.265  1.00 10.00      A   
ATOM   2520  CD2 HIS   300     -27.686  32.491  -8.940  1.00 10.00      A   
ATOM   2521  CE1 HIS   300     -28.883  33.323  -7.304  1.00 10.00      A   
ATOM   2522  NE2 HIS   300     -27.822  33.531  -8.059  1.00 10.00      A   
ATOM   2523  HE2 HIS   300     -27.216  34.304  -7.990  1.00 10.00      A   
ATOM   2524  C   HIS   300     -29.736  29.284 -11.526  1.00 10.00      A   
ATOM   2525  O   HIS   300     -28.987  29.386 -12.489  1.00 10.00      A   
ATOM   2526  N   ILE   301     -30.400  28.170 -11.257  1.00 10.00      A   
ATOM   2527  HN  ILE   301     -31.002  28.141 -10.482  1.00 10.00      A   
ATOM   2528  CA  ILE   301     -30.248  26.981 -12.091  1.00 10.00      A   
ATOM   2529  CB  ILE   301     -30.241  25.691 -11.243  1.00 10.00      A   
ATOM   2530  CG1 ILE   301     -29.245  25.811 -10.079  1.00 10.00      A   
ATOM   2531  CG2 ILE   301     -29.918  24.477 -12.106  1.00 10.00      A   
ATOM   2532  CD1 ILE   301     -27.805  26.030 -10.502  1.00 10.00      A   
ATOM   2533  C   ILE   301     -31.342  26.897 -13.152  1.00 10.00      A   
ATOM   2534  O   ILE   301     -31.063  26.640 -14.323  1.00 10.00      A   
ATOM   2535  N   ILE   302     -32.583  27.130 -12.736  1.00 10.00      A   
ATOM   2536  HN  ILE   302     -32.731  27.342 -11.792  1.00 10.00      A   
ATOM   2537  CA  ILE   302     -33.735  27.080 -13.645  1.00 10.00      A   
ATOM   2538  CB  ILE   302     -35.054  27.499 -12.954  1.00 10.00      A   
ATOM   2539  CG1 ILE   302     -35.345  26.595 -11.752  1.00 10.00      A   
ATOM   2540  CG2 ILE   302     -36.217  27.472 -13.940  1.00 10.00      A   
ATOM   2541  CD1 ILE   302     -35.545  25.136 -12.104  1.00 10.00      A   
ATOM   2542  C   ILE   302     -33.531  27.887 -14.945  1.00 10.00      A   
ATOM   2543  O   ILE   302     -33.780  27.365 -16.035  1.00 10.00      A   
ATOM   2544  N   PRO   303     -33.075  29.161 -14.864  1.00 10.00      A   
ATOM   2545  CA  PRO   303     -32.847  30.008 -16.053  1.00 10.00      A   
ATOM   2546  CB  PRO   303     -32.332  31.330 -15.467  1.00 10.00      A   
ATOM   2547  CG  PRO   303     -31.867  30.985 -14.097  1.00 10.00      A   
ATOM   2548  CD  PRO   303     -32.784  29.903 -13.624  1.00 10.00      A   
ATOM   2549  C   PRO   303     -31.814  29.439 -17.032  1.00 10.00      A   
ATOM   2550  O   PRO   303     -31.641  29.968 -18.131  1.00 10.00      A   
ATOM   2551  N   PHE   304     -31.121  28.377 -16.638  1.00 10.00      A   
ATOM   2552  HN  PHE   304     -31.283  27.995 -15.745  1.00 10.00      A   
ATOM   2553  CA  PHE   304     -30.121  27.765 -17.504  1.00 10.00      A   
ATOM   2554  CB  PHE   304     -28.758  27.698 -16.807  1.00 10.00      A   
ATOM   2555  CG  PHE   304     -28.081  29.034 -16.670  1.00 10.00      A   
ATOM   2556  CD1 PHE   304     -27.432  29.612 -17.749  1.00 10.00      A   
ATOM   2557  CD2 PHE   304     -28.095  29.712 -15.464  1.00 10.00      A   
ATOM   2558  CE1 PHE   304     -26.813  30.841 -17.627  1.00 10.00      A   
ATOM   2559  CE2 PHE   304     -27.477  30.941 -15.334  1.00 10.00      A   
ATOM   2560  CZ  PHE   304     -26.835  31.506 -16.418  1.00 10.00      A   
ATOM   2561  C   PHE   304     -30.559  26.376 -17.954  1.00 10.00      A   
ATOM   2562  O   PHE   304     -29.910  25.751 -18.791  1.00 10.00      A   
ATOM   2563  N   LEU   305     -31.672  25.905 -17.403  1.00 10.00      A   
ATOM   2564  HN  LEU   305     -32.153  26.458 -16.754  1.00 10.00      A   
ATOM   2565  CA  LEU   305     -32.195  24.587 -17.744  1.00 10.00      A   
ATOM   2566  CB  LEU   305     -32.908  23.962 -16.542  1.00 10.00      A   
ATOM   2567  CG  LEU   305     -32.049  23.699 -15.302  1.00 10.00      A   
ATOM   2568  CD1 LEU   305     -32.883  23.072 -14.194  1.00 10.00      A   
ATOM   2569  CD2 LEU   305     -30.855  22.820 -15.643  1.00 10.00      A   
ATOM   2570  C   LEU   305     -33.143  24.652 -18.935  1.00 10.00      A   
ATOM   2571  O   LEU   305     -33.300  23.676 -19.668  1.00 10.00      A   
ATOM   2572  N   GLY   306     -33.772  25.802 -19.123  1.00 10.00      A   
ATOM   2573  HN  GLY   306     -33.596  26.552 -18.517  1.00 10.00      A   
ATOM   2574  CA  GLY   306     -34.698  25.969 -20.223  1.00 10.00      A   
ATOM   2575  C   GLY   306     -34.851  27.423 -20.608  1.00 10.00      A   
ATOM   2576  O   GLY   306     -35.017  27.710 -21.813  1.00 10.00      A   
ATOM   2577  OXT GLY   306     -34.790  28.290 -19.704  1.00 10.00      A   
ATOM   2578  N   PRO    30     -44.145 -22.510  28.768  1.00 10.00      B   
ATOM   2579  HT1 PRO    30     -44.759 -22.014  28.101  1.00 10.00      B   
ATOM   2580  HT2 PRO    30     -44.422 -22.106  29.695  1.00 10.00      B   
ATOM   2581  CA  PRO    30     -42.784 -21.981  28.521  1.00 10.00      B   
ATOM   2582  CB  PRO    30     -41.791 -23.134  28.540  1.00 10.00      B   
ATOM   2583  CG  PRO    30     -42.612 -24.286  29.007  1.00 10.00      B   
ATOM   2584  CD  PRO    30     -44.038 -23.971  28.627  1.00 10.00      B   
ATOM   2585  C   PRO    30     -42.720 -21.258  27.181  1.00 10.00      B   
ATOM   2586  O   PRO    30     -43.243 -21.747  26.176  1.00 10.00      B   
ATOM   2587  N   ALA    31     -42.096 -20.092  27.174  1.00 10.00      B   
ATOM   2588  HN  ALA    31     -41.708 -19.753  28.009  1.00 10.00      B   
ATOM   2589  CA  ALA    31     -41.961 -19.300  25.961  1.00 10.00      B   
ATOM   2590  CB  ALA    31     -42.154 -17.824  26.276  1.00 10.00      B   
ATOM   2591  C   ALA    31     -40.595 -19.533  25.329  1.00 10.00      B   
ATOM   2592  O   ALA    31     -39.614 -19.773  26.036  1.00 10.00      B   
ATOM   2593  N   PRO    32     -40.517 -19.477  23.989  1.00 10.00      B   
ATOM   2594  CA  PRO    32     -39.262 -19.683  23.261  1.00 10.00      B   
ATOM   2595  CB  PRO    32     -39.682 -19.648  21.788  1.00 10.00      B   
ATOM   2596  CG  PRO    32     -40.967 -18.895  21.775  1.00 10.00      B   
ATOM   2597  CD  PRO    32     -41.642 -19.205  23.081  1.00 10.00      B   
ATOM   2598  C   PRO    32     -38.254 -18.577  23.554  1.00 10.00      B   
ATOM   2599  O   PRO    32     -38.620 -17.485  23.993  1.00 10.00      B   
ATOM   2600  N   LEU    33     -36.987 -18.864  23.307  1.00 10.00      B   
ATOM   2601  HN  LEU    33     -36.761 -19.742  22.937  1.00 10.00      B   
ATOM   2602  CA  LEU    33     -35.925 -17.903  23.553  1.00 10.00      B   
ATOM   2603  CB  LEU    33     -34.608 -18.625  23.855  1.00 10.00      B   
ATOM   2604  CG  LEU    33     -34.531 -19.357  25.196  1.00 10.00      B   
ATOM   2605  CD1 LEU    33     -33.121 -19.866  25.448  1.00 10.00      B   
ATOM   2606  CD2 LEU    33     -34.987 -18.449  26.329  1.00 10.00      B   
ATOM   2607  C   LEU    33     -35.746 -16.953  22.375  1.00 10.00      B   
ATOM   2608  O   LEU    33     -36.038 -17.309  21.229  1.00 10.00      B   
ATOM   2609  N   PRO    34     -35.283 -15.721  22.645  1.00 10.00      B   
ATOM   2610  CA  PRO    34     -35.045 -14.714  21.605  1.00 10.00      B   
ATOM   2611  CB  PRO    34     -34.557 -13.490  22.389  1.00 10.00      B   
ATOM   2612  CG  PRO    34     -35.023 -13.721  23.784  1.00 10.00      B   
ATOM   2613  CD  PRO    34     -34.973 -15.204  23.985  1.00 10.00      B   
ATOM   2614  C   PRO    34     -33.969 -15.169  20.621  1.00 10.00      B   
ATOM   2615  O   PRO    34     -33.184 -16.071  20.919  1.00 10.00      B   
ATOM   2616  N   LEU    35     -33.931 -14.539  19.457  1.00 10.00      B   
ATOM   2617  HN  LEU    35     -34.566 -13.809  19.284  1.00 10.00      B   
ATOM   2618  CA  LEU    35     -32.961 -14.894  18.434  1.00 10.00      B   
ATOM   2619  CB  LEU    35     -33.620 -15.793  17.383  1.00 10.00      B   
ATOM   2620  CG  LEU    35     -32.738 -16.249  16.219  1.00 10.00      B   
ATOM   2621  CD1 LEU    35     -31.748 -17.310  16.672  1.00 10.00      B   
ATOM   2622  CD2 LEU    35     -33.592 -16.762  15.072  1.00 10.00      B   
ATOM   2623  C   LEU    35     -32.373 -13.652  17.769  1.00 10.00      B   
ATOM   2624  O   LEU    35     -33.105 -12.815  17.229  1.00 10.00      B   
ATOM   2625  N   VAL    36     -31.053 -13.529  17.825  1.00 10.00      B   
ATOM   2626  HN  VAL    36     -30.529 -14.213  18.297  1.00 10.00      B   
ATOM   2627  CA  VAL    36     -30.363 -12.405  17.206  1.00 10.00      B   
ATOM   2628  CB  VAL    36     -29.089 -11.987  17.973  1.00 10.00      B   
ATOM   2629  CG1 VAL    36     -29.437 -11.073  19.135  1.00 10.00      B   
ATOM   2630  CG2 VAL    36     -28.315 -13.204  18.459  1.00 10.00      B   
ATOM   2631  C   VAL    36     -30.002 -12.749  15.766  1.00 10.00      B   
ATOM   2632  O   VAL    36     -29.675 -13.897  15.458  1.00 10.00      B   
ATOM   2633  N   ILE    37     -30.069 -11.762  14.888  1.00 10.00      B   
ATOM   2634  HN  ILE    37     -30.332 -10.864  15.193  1.00 10.00      B   
ATOM   2635  CA  ILE    37     -29.764 -11.975  13.481  1.00 10.00      B   
ATOM   2636  CB  ILE    37     -30.984 -11.663  12.584  1.00 10.00      B   
ATOM   2637  CG1 ILE    37     -32.252 -12.319  13.143  1.00 10.00      B   
ATOM   2638  CG2 ILE    37     -30.728 -12.124  11.153  1.00 10.00      B   
ATOM   2639  CD1 ILE    37     -33.528 -11.835  12.491  1.00 10.00      B   
ATOM   2640  C   ILE    37     -28.581 -11.127  13.024  1.00 10.00      B   
ATOM   2641  O   ILE    37     -28.653  -9.898  13.014  1.00 10.00      B   
ATOM   2642  N   TRP    38     -27.497 -11.789  12.647  1.00 10.00      B   
ATOM   2643  HN  TRP    38     -27.498 -12.770  12.684  1.00 10.00      B   
ATOM   2644  CA  TRP    38     -26.311 -11.097  12.166  1.00 10.00      B   
ATOM   2645  CB  TRP    38     -25.059 -11.513  12.947  1.00 10.00      B   
ATOM   2646  CG  TRP    38     -23.981 -10.464  12.955  1.00 10.00      B   
ATOM   2647  CD1 TRP    38     -23.659  -9.608  11.940  1.00 10.00      B   
ATOM   2648  CD2 TRP    38     -23.080 -10.162  14.029  1.00 10.00      B   
ATOM   2649  NE1 TRP    38     -22.624  -8.790  12.317  1.00 10.00      B   
ATOM   2650  HE1 TRP    38     -22.216  -8.087  11.761  1.00 10.00      B   
ATOM   2651  CE2 TRP    38     -22.248  -9.111  13.594  1.00 10.00      B   
ATOM   2652  CE3 TRP    38     -22.896 -10.677  15.315  1.00 10.00      B   
ATOM   2653  CZ2 TRP    38     -21.252  -8.565  14.400  1.00 10.00      B   
ATOM   2654  CZ3 TRP    38     -21.907 -10.135  16.112  1.00 10.00      B   
ATOM   2655  CH2 TRP    38     -21.097  -9.090  15.653  1.00 10.00      B   
ATOM   2656  C   TRP    38     -26.127 -11.365  10.677  1.00 10.00      B   
ATOM   2657  O   TRP    38     -25.908 -12.505  10.261  1.00 10.00      B   
ATOM   2658  N   HIS    39     -26.235 -10.308   9.882  1.00 10.00      B   
ATOM   2659  HN  HIS    39     -26.412  -9.434  10.282  1.00 10.00      B   
ATOM   2660  CA  HIS    39     -26.091 -10.412   8.434  1.00 10.00      B   
ATOM   2661  CB  HIS    39     -26.724  -9.202   7.721  1.00 10.00      B   
ATOM   2662  CG  HIS    39     -25.977  -7.903   7.866  1.00 10.00      B   
ATOM   2663  ND1 HIS    39     -24.815  -7.614   7.178  1.00 10.00      B   
ATOM   2664  HD1 HIS    39     -24.353  -8.212   6.543  1.00 10.00      B   
ATOM   2665  CD2 HIS    39     -26.242  -6.809   8.620  1.00 10.00      B   
ATOM   2666  CE1 HIS    39     -24.402  -6.404   7.504  1.00 10.00      B   
ATOM   2667  NE2 HIS    39     -25.251  -5.897   8.373  1.00 10.00      B   
ATOM   2668  HE2 HIS    39     -25.190  -4.983   8.765  1.00 10.00      B   
ATOM   2669  C   HIS    39     -24.628 -10.567   8.026  1.00 10.00      B   
ATOM   2670  O   HIS    39     -23.722 -10.198   8.772  1.00 10.00      B   
ATOM   2671  N   GLY    40     -24.408 -11.098   6.833  1.00 10.00      B   
ATOM   2672  HN  GLY    40     -25.174 -11.372   6.279  1.00 10.00      B   
ATOM   2673  CA  GLY    40     -23.056 -11.278   6.338  1.00 10.00      B   
ATOM   2674  C   GLY    40     -22.564 -10.055   5.589  1.00 10.00      B   
ATOM   2675  O   GLY    40     -23.291  -9.062   5.477  1.00 10.00      B   
ATOM   2676  N   GLY    42     -22.137  -7.173   2.704  1.00 10.00      B   
ATOM   2677  HN  GLY    42     -22.002  -8.143   2.622  1.00 10.00      B   
ATOM   2678  CA  GLY    42     -22.838  -6.459   1.654  1.00 10.00      B   
ATOM   2679  C   GLY    42     -24.341  -6.583   1.791  1.00 10.00      B   
ATOM   2680  O   GLY    42     -25.069  -6.632   0.797  1.00 10.00      B   
ATOM   2681  N   ASP    43     -24.806  -6.632   3.028  1.00 10.00      B   
ATOM   2682  HN  ASP    43     -24.177  -6.575   3.777  1.00 10.00      B   
ATOM   2683  CA  ASP    43     -26.229  -6.755   3.303  1.00 10.00      B   
ATOM   2684  CB  ASP    43     -26.566  -8.177   3.769  1.00 10.00      B   
ATOM   2685  CG  ASP    43     -28.057  -8.450   3.801  1.00 10.00      B   
ATOM   2686  OD1 ASP    43     -28.802  -7.800   3.037  1.00 10.00      B   
ATOM   2687  OD2 ASP    43     -28.490  -9.319   4.590  1.00 10.00      B   
ATOM   2688  C   ASP    43     -26.662  -5.734   4.349  1.00 10.00      B   
ATOM   2689  O   ASP    43     -25.832  -5.190   5.076  1.00 10.00      B   
ATOM   2690  N   SER    44     -27.957  -5.478   4.413  1.00 10.00      B   
ATOM   2691  HN  SER    44     -28.568  -5.959   3.810  1.00 10.00      B   
ATOM   2692  CA  SER    44     -28.510  -4.526   5.360  1.00 10.00      B   
ATOM   2693  CB  SER    44     -29.672  -3.780   4.702  1.00 10.00      B   
ATOM   2694  OG  SER    44     -29.756  -4.101   3.319  1.00 10.00      B   
ATOM   2695  HG  SER    44     -28.940  -3.829   2.876  1.00 10.00      B   
ATOM   2696  C   SER    44     -28.988  -5.249   6.619  1.00 10.00      B   
ATOM   2697  O   SER    44     -28.862  -6.469   6.727  1.00 10.00      B   
ATOM   2698  N   CYS    45     -29.534  -4.503   7.570  1.00 10.00      B   
ATOM   2699  HN  CYS    45     -29.597  -3.531   7.442  1.00 10.00      B   
ATOM   2700  CA  CYS    45     -30.028  -5.089   8.810  1.00 10.00      B   
ATOM   2701  C   CYS    45     -31.252  -5.921   8.544  1.00 10.00      B   
ATOM   2702  O   CYS    45     -31.408  -7.036   9.048  1.00 10.00      B   
ATOM   2703  CB  CYS    45     -30.472  -3.981   9.791  1.00 10.00      B   
ATOM   2704  SG  CYS    45     -32.122  -3.215   9.441  1.00 10.00      B   
ATOM   2705  N   CYS    46     -32.104  -5.362   7.721  1.00 10.00      B   
ATOM   2706  HN  CYS    46     -31.858  -4.522   7.281  1.00 10.00      B   
ATOM   2707  CA  CYS    46     -33.383  -5.933   7.459  1.00 10.00      B   
ATOM   2708  C   CYS    46     -33.784  -5.731   6.002  1.00 10.00      B   
ATOM   2709  O   CYS    46     -34.754  -5.033   5.698  1.00 10.00      B   
ATOM   2710  CB  CYS    46     -34.341  -5.187   8.399  1.00 10.00      B   
ATOM   2711  SG  CYS    46     -33.550  -4.601   9.969  1.00 10.00      B   
ATOM   2712  N   ASN    47     -33.013  -6.330   5.106  1.00 10.00      B   
ATOM   2713  HN  ASN    47     -32.245  -6.858   5.415  1.00 10.00      B   
ATOM   2714  CA  ASN    47     -33.279  -6.242   3.676  1.00 10.00      B   
ATOM   2715  CB  ASN    47     -32.034  -6.700   2.896  1.00 10.00      B   
ATOM   2716  CG  ASN    47     -32.149  -6.577   1.381  1.00 10.00      B   
ATOM   2717  OD1 ASN    47     -33.204  -6.809   0.794  1.00 10.00      B   
ATOM   2718  ND2 ASN    47     -31.049  -6.217   0.739  1.00 10.00      B   
ATOM   2719 HD21 ASN    47     -30.240  -6.052   1.268  1.00 10.00      B   
ATOM   2720 HD22 ASN    47     -31.085  -6.134  -0.238  1.00 10.00      B   
ATOM   2721  C   ASN    47     -34.479  -7.125   3.336  1.00 10.00      B   
ATOM   2722  O   ASN    47     -34.499  -8.301   3.690  1.00 10.00      B   
ATOM   2723  N   PRO    48     -35.494  -6.573   2.655  1.00 10.00      B   
ATOM   2724  CA  PRO    48     -36.706  -7.320   2.278  1.00 10.00      B   
ATOM   2725  CB  PRO    48     -37.432  -6.358   1.334  1.00 10.00      B   
ATOM   2726  CG  PRO    48     -36.980  -5.006   1.765  1.00 10.00      B   
ATOM   2727  CD  PRO    48     -35.552  -5.169   2.204  1.00 10.00      B   
ATOM   2728  C   PRO    48     -36.409  -8.646   1.563  1.00 10.00      B   
ATOM   2729  O   PRO    48     -37.162  -9.613   1.696  1.00 10.00      B   
ATOM   2730  N   LEU    49     -35.301  -8.696   0.826  1.00 10.00      B   
ATOM   2731  HN  LEU    49     -34.719  -7.904   0.779  1.00 10.00      B   
ATOM   2732  CA  LEU    49     -34.926  -9.901   0.089  1.00 10.00      B   
ATOM   2733  CB  LEU    49     -34.448  -9.538  -1.319  1.00 10.00      B   
ATOM   2734  CG  LEU    49     -35.452  -8.798  -2.204  1.00 10.00      B   
ATOM   2735  CD1 LEU    49     -34.858  -8.533  -3.577  1.00 10.00      B   
ATOM   2736  CD2 LEU    49     -36.745  -9.588  -2.325  1.00 10.00      B   
ATOM   2737  C   LEU    49     -33.847 -10.705   0.813  1.00 10.00      B   
ATOM   2738  O   LEU    49     -33.285 -11.650   0.255  1.00 10.00      B   
ATOM   2739  N   SER    50     -33.558 -10.335   2.049  1.00 10.00      B   
ATOM   2740  HN  SER    50     -34.041  -9.578   2.451  1.00 10.00      B   
ATOM   2741  CA  SER    50     -32.538 -11.027   2.824  1.00 10.00      B   
ATOM   2742  CB  SER    50     -31.306 -10.134   2.984  1.00 10.00      B   
ATOM   2743  OG  SER    50     -30.146 -10.894   3.274  1.00 10.00      B   
ATOM   2744  HG  SER    50     -29.504 -10.330   3.738  1.00 10.00      B   
ATOM   2745  C   SER    50     -33.071 -11.449   4.189  1.00 10.00      B   
ATOM   2746  O   SER    50     -32.783 -12.549   4.668  1.00 10.00      B   
ATOM   2747  N   GLY    52     -33.875 -10.587   4.797  1.00 10.00      B   
ATOM   2748  HN  GLY    52     -34.090  -9.734   4.355  1.00 10.00      B   
ATOM   2749  CA  GLY    52     -34.433 -10.871   6.101  1.00 10.00      B   
ATOM   2750  C   GLY    52     -35.660 -11.760   6.039  1.00 10.00      B   
ATOM   2751  O   GLY    52     -36.516 -11.709   6.918  1.00 10.00      B   
ATOM   2752  N   ALA    53     -35.744 -12.584   5.002  1.00 10.00      B   
ATOM   2753  HN  ALA    53     -35.035 -12.574   4.327  1.00 10.00      B   
ATOM   2754  CA  ALA    53     -36.869 -13.496   4.843  1.00 10.00      B   
ATOM   2755  CB  ALA    53     -36.827 -14.159   3.474  1.00 10.00      B   
ATOM   2756  C   ALA    53     -36.844 -14.549   5.944  1.00 10.00      B   
ATOM   2757  O   ALA    53     -37.883 -15.064   6.357  1.00 10.00      B   
ATOM   2758  N   ILE    54     -35.642 -14.840   6.432  1.00 10.00      B   
ATOM   2759  HN  ILE    54     -34.860 -14.378   6.068  1.00 10.00      B   
ATOM   2760  CA  ILE    54     -35.450 -15.824   7.491  1.00 10.00      B   
ATOM   2761  CB  ILE    54     -33.950 -16.143   7.701  1.00 10.00      B   
ATOM   2762  CG1 ILE    54     -33.203 -16.206   6.361  1.00 10.00      B   
ATOM   2763  CG2 ILE    54     -33.780 -17.445   8.471  1.00 10.00      B   
ATOM   2764  CD1 ILE    54     -33.628 -17.347   5.460  1.00 10.00      B   
ATOM   2765  C   ILE    54     -36.033 -15.298   8.802  1.00 10.00      B   
ATOM   2766  O   ILE    54     -36.401 -16.069   9.688  1.00 10.00      B   
ATOM   2767  N   LYS    55     -36.132 -13.973   8.901  1.00 10.00      B   
ATOM   2768  HN  LYS    55     -35.844 -13.420   8.147  1.00 10.00      B   
ATOM   2769  CA  LYS    55     -36.671 -13.318  10.090  1.00 10.00      B   
ATOM   2770  CB  LYS    55     -36.449 -11.799  10.013  1.00 10.00      B   
ATOM   2771  CG  LYS    55     -37.109 -10.993  11.125  1.00 10.00      B   
ATOM   2772  CD  LYS    55     -38.175 -10.063  10.565  1.00 10.00      B   
ATOM   2773  CE  LYS    55     -38.844  -9.248  11.660  1.00 10.00      B   
ATOM   2774  NZ  LYS    55     -39.811  -8.265  11.100  1.00 10.00      B   
ATOM   2775  HZ1 LYS    55     -39.356  -7.701  10.354  1.00 10.00      B   
ATOM   2776  HZ2 LYS    55     -40.143  -7.623  11.845  1.00 10.00      B   
ATOM   2777  HZ3 LYS    55     -40.631  -8.756  10.691  1.00 10.00      B   
ATOM   2778  C   LYS    55     -38.154 -13.636  10.247  1.00 10.00      B   
ATOM   2779  O   LYS    55     -38.702 -13.581  11.347  1.00 10.00      B   
ATOM   2780  N   LYS    56     -38.792 -14.005   9.143  1.00 10.00      B   
ATOM   2781  HN  LYS    56     -38.293 -14.066   8.300  1.00 10.00      B   
ATOM   2782  CA  LYS    56     -40.210 -14.339   9.153  1.00 10.00      B   
ATOM   2783  CB  LYS    56     -40.830 -14.124   7.770  1.00 10.00      B   
ATOM   2784  CG  LYS    56     -40.907 -12.662   7.351  1.00 10.00      B   
ATOM   2785  CD  LYS    56     -41.774 -12.481   6.112  1.00 10.00      B   
ATOM   2786  CE  LYS    56     -42.075 -11.012   5.855  1.00 10.00      B   
ATOM   2787  NZ  LYS    56     -40.936 -10.312   5.205  1.00 10.00      B   
ATOM   2788  HZ1 LYS    56     -40.072 -10.420   5.775  1.00 10.00      B   
ATOM   2789  HZ2 LYS    56     -41.148  -9.299   5.108  1.00 10.00      B   
ATOM   2790  HZ3 LYS    56     -40.766 -10.708   4.258  1.00 10.00      B   
ATOM   2791  C   LYS    56     -40.433 -15.771   9.643  1.00 10.00      B   
ATOM   2792  O   LYS    56     -41.388 -16.442   9.249  1.00 10.00      B   
ATOM   2793  N   VAL    58     -39.547 -16.219  10.527  1.00 10.00      B   
ATOM   2794  HN  VAL    58     -38.812 -15.627  10.798  1.00 10.00      B   
ATOM   2795  CA  VAL    58     -39.622 -17.554  11.105  1.00 10.00      B   
ATOM   2796  CB  VAL    58     -38.257 -17.973  11.701  1.00 10.00      B   
ATOM   2797  CG1 VAL    58     -37.937 -17.183  12.963  1.00 10.00      B   
ATOM   2798  CG2 VAL    58     -38.191 -19.473  11.952  1.00 10.00      B   
ATOM   2799  C   VAL    58     -40.706 -17.590  12.184  1.00 10.00      B   
ATOM   2800  O   VAL    58     -41.038 -18.644  12.731  1.00 10.00      B   
ATOM   2801  N   GLU    59     -41.267 -16.417  12.463  1.00 10.00      B   
ATOM   2802  HN  GLU    59     -40.953 -15.621  11.987  1.00 10.00      B   
ATOM   2803  CA  GLU    59     -42.329 -16.265  13.452  1.00 10.00      B   
ATOM   2804  CB  GLU    59     -42.664 -14.784  13.632  1.00 10.00      B   
ATOM   2805  CG  GLU    59     -42.446 -13.946  12.381  1.00 10.00      B   
ATOM   2806  CD  GLU    59     -43.022 -12.553  12.510  1.00 10.00      B   
ATOM   2807  OE1 GLU    59     -44.225 -12.376  12.229  1.00 10.00      B   
ATOM   2808  OE2 GLU    59     -42.276 -11.627  12.886  1.00 10.00      B   
ATOM   2809  C   GLU    59     -43.575 -17.041  13.034  1.00 10.00      B   
ATOM   2810  O   GLU    59     -44.470 -17.297  13.844  1.00 10.00      B   
ATOM   2811  N   LYS    60     -43.627 -17.404  11.758  1.00 10.00      B   
ATOM   2812  HN  LYS    60     -42.892 -17.150  11.164  1.00 10.00      B   
ATOM   2813  CA  LYS    60     -44.741 -18.167  11.220  1.00 10.00      B   
ATOM   2814  CB  LYS    60     -44.711 -18.134   9.690  1.00 10.00      B   
ATOM   2815  CG  LYS    60     -46.005 -18.586   9.033  1.00 10.00      B   
ATOM   2816  CD  LYS    60     -46.079 -18.126   7.587  1.00 10.00      B   
ATOM   2817  CE  LYS    60     -47.417 -18.478   6.961  1.00 10.00      B   
ATOM   2818  NZ  LYS    60     -47.609 -17.803   5.652  1.00 10.00      B   
ATOM   2819  HZ1 LYS    60     -47.694 -16.776   5.789  1.00 10.00      B   
ATOM   2820  HZ2 LYS    60     -48.473 -18.152   5.190  1.00 10.00      B   
ATOM   2821  HZ3 LYS    60     -46.798 -17.991   5.029  1.00 10.00      B   
ATOM   2822  C   LYS    60     -44.655 -19.604  11.719  1.00 10.00      B   
ATOM   2823  O   LYS    60     -45.670 -20.266  11.933  1.00 10.00      B   
ATOM   2824  N   LYS    61     -43.430 -20.075  11.906  1.00 10.00      B   
ATOM   2825  HN  LYS    61     -42.663 -19.498  11.707  1.00 10.00      B   
ATOM   2826  CA  LYS    61     -43.191 -21.420  12.399  1.00 10.00      B   
ATOM   2827  CB  LYS    61     -41.867 -21.967  11.862  1.00 10.00      B   
ATOM   2828  CG  LYS    61     -42.026 -23.084  10.845  1.00 10.00      B   
ATOM   2829  CD  LYS    61     -42.213 -24.428  11.528  1.00 10.00      B   
ATOM   2830  CE  LYS    61     -42.649 -25.497  10.540  1.00 10.00      B   
ATOM   2831  NZ  LYS    61     -44.077 -25.349  10.151  1.00 10.00      B   
ATOM   2832  HZ1 LYS    61     -44.335 -26.070   9.446  1.00 10.00      B   
ATOM   2833  HZ2 LYS    61     -44.245 -24.409   9.741  1.00 10.00      B   
ATOM   2834  HZ3 LYS    61     -44.688 -25.462  10.982  1.00 10.00      B   
ATOM   2835  C   LYS    61     -43.184 -21.420  13.921  1.00 10.00      B   
ATOM   2836  O   LYS    61     -43.772 -22.298  14.556  1.00 10.00      B   
ATOM   2837  N   ILE    62     -42.525 -20.425  14.498  1.00 10.00      B   
ATOM   2838  HN  ILE    62     -42.087 -19.750  13.932  1.00 10.00      B   
ATOM   2839  CA  ILE    62     -42.441 -20.294  15.947  1.00 10.00      B   
ATOM   2840  CB  ILE    62     -40.986 -20.414  16.449  1.00 10.00      B   
ATOM   2841  CG1 ILE    62     -40.328 -21.685  15.898  1.00 10.00      B   
ATOM   2842  CG2 ILE    62     -40.949 -20.411  17.972  1.00 10.00      B   
ATOM   2843  CD1 ILE    62     -38.840 -21.765  16.155  1.00 10.00      B   
ATOM   2844  C   ILE    62     -43.010 -18.944  16.380  1.00 10.00      B   
ATOM   2845  O   ILE    62     -42.325 -17.924  16.306  1.00 10.00      B   
ATOM   2846  N   PRO    63     -44.280 -18.917  16.808  1.00 10.00      B   
ATOM   2847  CA  PRO    63     -44.938 -17.683  17.240  1.00 10.00      B   
ATOM   2848  CB  PRO    63     -46.420 -18.060  17.237  1.00 10.00      B   
ATOM   2849  CG  PRO    63     -46.435 -19.526  17.505  1.00 10.00      B   
ATOM   2850  CD  PRO    63     -45.175 -20.085  16.901  1.00 10.00      B   
ATOM   2851  C   PRO    63     -44.499 -17.246  18.637  1.00 10.00      B   
ATOM   2852  O   PRO    63     -44.397 -18.064  19.557  1.00 10.00      B   
ATOM   2853  N   GLY    64     -44.255 -15.951  18.794  1.00 10.00      B   
ATOM   2854  HN  GLY    64     -44.364 -15.345  18.027  1.00 10.00      B   
ATOM   2855  CA  GLY    64     -43.832 -15.426  20.078  1.00 10.00      B   
ATOM   2856  C   GLY    64     -42.324 -15.427  20.225  1.00 10.00      B   
ATOM   2857  O   GLY    64     -41.795 -15.639  21.315  1.00 10.00      B   
ATOM   2858  N   ILE    65     -41.631 -15.186  19.123  1.00 10.00      B   
ATOM   2859  HN  ILE    65     -42.112 -15.014  18.286  1.00 10.00      B   
ATOM   2860  CA  ILE    65     -40.178 -15.161  19.124  1.00 10.00      B   
ATOM   2861  CB  ILE    65     -39.594 -16.008  17.968  1.00 10.00      B   
ATOM   2862  CG1 ILE    65     -38.062 -16.030  18.025  1.00 10.00      B   
ATOM   2863  CG2 ILE    65     -40.082 -15.500  16.616  1.00 10.00      B   
ATOM   2864  CD1 ILE    65     -37.422 -16.952  17.009  1.00 10.00      B   
ATOM   2865  C   ILE    65     -39.658 -13.726  19.041  1.00 10.00      B   
ATOM   2866  O   ILE    65     -40.175 -12.905  18.280  1.00 10.00      B   
ATOM   2867  N   TYR    66     -38.655 -13.418  19.850  1.00 10.00      B   
ATOM   2868  HN  TYR    66     -38.303 -14.101  20.456  1.00 10.00      B   
ATOM   2869  CA  TYR    66     -38.065 -12.089  19.858  1.00 10.00      B   
ATOM   2870  CB  TYR    66     -37.682 -11.673  21.285  1.00 10.00      B   
ATOM   2871  CG  TYR    66     -37.184 -10.247  21.406  1.00 10.00      B   
ATOM   2872  CD1 TYR    66     -37.961  -9.180  20.974  1.00 10.00      B   
ATOM   2873  CD2 TYR    66     -35.939  -9.969  21.958  1.00 10.00      B   
ATOM   2874  CE1 TYR    66     -37.512  -7.878  21.087  1.00 10.00      B   
ATOM   2875  CE2 TYR    66     -35.483  -8.669  22.074  1.00 10.00      B   
ATOM   2876  CZ  TYR    66     -36.272  -7.628  21.637  1.00 10.00      B   
ATOM   2877  OH  TYR    66     -35.822  -6.332  21.754  1.00 10.00      B   
ATOM   2878  HH  TYR    66     -35.022  -6.316  22.313  1.00 10.00      B   
ATOM   2879  C   TYR    66     -36.851 -12.047  18.936  1.00 10.00      B   
ATOM   2880  O   TYR    66     -35.746 -12.421  19.329  1.00 10.00      B   
ATOM   2881  N   VAL    67     -37.066 -11.609  17.705  1.00 10.00      B   
ATOM   2882  HN  VAL    67     -37.969 -11.318  17.453  1.00 10.00      B   
ATOM   2883  CA  VAL    67     -35.991 -11.524  16.721  1.00 10.00      B   
ATOM   2884  CB  VAL    67     -36.463 -11.904  15.299  1.00 10.00      B   
ATOM   2885  CG1 VAL    67     -36.559 -13.416  15.158  1.00 10.00      B   
ATOM   2886  CG2 VAL    67     -37.801 -11.252  14.979  1.00 10.00      B   
ATOM   2887  C   VAL    67     -35.372 -10.131  16.706  1.00 10.00      B   
ATOM   2888  O   VAL    67     -36.080  -9.125  16.682  1.00 10.00      B   
ATOM   2889  N   LEU    68     -34.052 -10.074  16.726  1.00 10.00      B   
ATOM   2890  HN  LEU    68     -33.532 -10.911  16.740  1.00 10.00      B   
ATOM   2891  CA  LEU    68     -33.353  -8.799  16.729  1.00 10.00      B   
ATOM   2892  CB  LEU    68     -32.776  -8.522  18.120  1.00 10.00      B   
ATOM   2893  CG  LEU    68     -32.198  -7.126  18.350  1.00 10.00      B   
ATOM   2894  CD1 LEU    68     -33.310  -6.091  18.429  1.00 10.00      B   
ATOM   2895  CD2 LEU    68     -31.350  -7.104  19.612  1.00 10.00      B   
ATOM   2896  C   LEU    68     -32.243  -8.769  15.685  1.00 10.00      B   
ATOM   2897  O   LEU    68     -31.215  -9.427  15.842  1.00 10.00      B   
ATOM   2898  N   SER    69     -32.461  -8.019  14.615  1.00 10.00      B   
ATOM   2899  HN  SER    69     -33.312  -7.541  14.525  1.00 10.00      B   
ATOM   2900  CA  SER    69     -31.470  -7.889  13.559  1.00 10.00      B   
ATOM   2901  CB  SER    69     -32.147  -7.405  12.275  1.00 10.00      B   
ATOM   2902  OG  SER    69     -33.502  -7.048  12.522  1.00 10.00      B   
ATOM   2903  HG  SER    69     -33.620  -6.104  12.355  1.00 10.00      B   
ATOM   2904  C   SER    69     -30.380  -6.910  13.985  1.00 10.00      B   
ATOM   2905  O   SER    69     -30.674  -5.788  14.407  1.00 10.00      B   
ATOM   2906  N   LEU    70     -29.128  -7.338  13.888  1.00 10.00      B   
ATOM   2907  HN  LEU    70     -28.953  -8.243  13.538  1.00 10.00      B   
ATOM   2908  CA  LEU    70     -28.004  -6.500  14.278  1.00 10.00      B   
ATOM   2909  CB  LEU    70     -26.843  -7.353  14.790  1.00 10.00      B   
ATOM   2910  CG  LEU    70     -27.148  -8.235  16.006  1.00 10.00      B   
ATOM   2911  CD1 LEU    70     -25.966  -9.134  16.328  1.00 10.00      B   
ATOM   2912  CD2 LEU    70     -27.516  -7.386  17.214  1.00 10.00      B   
ATOM   2913  C   LEU    70     -27.552  -5.598  13.136  1.00 10.00      B   
ATOM   2914  O   LEU    70     -27.500  -6.019  11.978  1.00 10.00      B   
ATOM   2915  N   GLU    71     -27.239  -4.356  13.477  1.00 10.00      B   
ATOM   2916  HN  GLU    71     -27.312  -4.092  14.420  1.00 10.00      B   
ATOM   2917  CA  GLU    71     -26.794  -3.365  12.507  1.00 10.00      B   
ATOM   2918  CB  GLU    71     -28.013  -2.609  11.969  1.00 10.00      B   
ATOM   2919  CG  GLU    71     -27.698  -1.498  10.984  1.00 10.00      B   
ATOM   2920  CD  GLU    71     -28.844  -0.518  10.851  1.00 10.00      B   
ATOM   2921  OE1 GLU    71     -28.961   0.379  11.715  1.00 10.00      B   
ATOM   2922  OE2 GLU    71     -29.641  -0.649   9.896  1.00 10.00      B   
ATOM   2923  C   GLU    71     -25.839  -2.388  13.188  1.00 10.00      B   
ATOM   2924  O   GLU    71     -26.103  -1.937  14.306  1.00 10.00      B   
ATOM   2925  N   ILE    72     -24.735  -2.063  12.527  1.00 10.00      B   
ATOM   2926  HN  ILE    72     -24.576  -2.437  11.627  1.00 10.00      B   
ATOM   2927  CA  ILE    72     -23.753  -1.145  13.097  1.00 10.00      B   
ATOM   2928  CB  ILE    72     -22.321  -1.728  13.057  1.00 10.00      B   
ATOM   2929  CG1 ILE    72     -22.341  -3.254  13.227  1.00 10.00      B   
ATOM   2930  CG2 ILE    72     -21.450  -1.088  14.132  1.00 10.00      B   
ATOM   2931  CD1 ILE    72     -22.720  -3.726  14.616  1.00 10.00      B   
ATOM   2932  C   ILE    72     -23.783   0.195  12.361  1.00 10.00      B   
ATOM   2933  O   ILE    72     -22.860   1.008  12.465  1.00 10.00      B   
ATOM   2934  N   GLY    73     -24.858   0.420  11.620  1.00 10.00      B   
ATOM   2935  HN  GLY    73     -25.561  -0.257  11.581  1.00 10.00      B   
ATOM   2936  CA  GLY    73     -25.007   1.653  10.880  1.00 10.00      B   
ATOM   2937  C   GLY    73     -26.090   2.533  11.466  1.00 10.00      B   
ATOM   2938  O   GLY    73     -26.578   2.281  12.571  1.00 10.00      B   
ATOM   2939  N   LYS    74     -26.465   3.571  10.736  1.00 10.00      B   
ATOM   2940  HN  LYS    74     -26.021   3.735   9.866  1.00 10.00      B   
ATOM   2941  CA  LYS    74     -27.501   4.485  11.194  1.00 10.00      B   
ATOM   2942  CB  LYS    74     -26.967   5.915  11.273  1.00 10.00      B   
ATOM   2943  CG  LYS    74     -25.884   6.104  12.320  1.00 10.00      B   
ATOM   2944  CD  LYS    74     -25.716   7.567  12.690  1.00 10.00      B   
ATOM   2945  CE  LYS    74     -24.942   7.714  13.988  1.00 10.00      B   
ATOM   2946  NZ  LYS    74     -25.708   7.200  15.155  1.00 10.00      B   
ATOM   2947  HZ1 LYS    74     -26.495   7.843  15.377  1.00 10.00      B   
ATOM   2948  HZ2 LYS    74     -25.089   7.130  15.988  1.00 10.00      B   
ATOM   2949  HZ3 LYS    74     -26.095   6.256  14.947  1.00 10.00      B   
ATOM   2950  C   LYS    74     -28.726   4.427  10.294  1.00 10.00      B   
ATOM   2951  O   LYS    74     -29.859   4.583  10.754  1.00 10.00      B   
ATOM   2952  N   THR    75     -28.494   4.204   9.011  1.00 10.00      B   
ATOM   2953  HN  THR    75     -27.569   4.082   8.704  1.00 10.00      B   
ATOM   2954  CA  THR    75     -29.578   4.125   8.046  1.00 10.00      B   
ATOM   2955  CB  THR    75     -29.628   5.389   7.163  1.00 10.00      B   
ATOM   2956  OG1 THR    75     -28.290   5.784   6.819  1.00 10.00      B   
ATOM   2957  HG1 THR    75     -27.934   6.350   7.513  1.00 10.00      B   
ATOM   2958  CG2 THR    75     -30.318   6.532   7.892  1.00 10.00      B   
ATOM   2959  C   THR    75     -29.412   2.896   7.162  1.00 10.00      B   
ATOM   2960  O   THR    75     -29.972   1.834   7.438  1.00 10.00      B   
ATOM   2961  N   LEU    76     -28.629   3.048   6.104  1.00 10.00      B   
ATOM   2962  HN  LEU    76     -28.222   3.929   5.936  1.00 10.00      B   
ATOM   2963  CA  LEU    76     -28.369   1.962   5.174  1.00 10.00      B   
ATOM   2964  CB  LEU    76     -29.194   2.146   3.895  1.00 10.00      B   
ATOM   2965  CG  LEU    76     -30.714   2.021   4.043  1.00 10.00      B   
ATOM   2966  CD1 LEU    76     -31.418   2.530   2.794  1.00 10.00      B   
ATOM   2967  CD2 LEU    76     -31.110   0.582   4.334  1.00 10.00      B   
ATOM   2968  C   LEU    76     -26.885   1.914   4.835  1.00 10.00      B   
ATOM   2969  O   LEU    76     -26.457   1.165   3.958  1.00 10.00      B   
ATOM   2970  N   GLU    78     -26.095   2.700   5.563  1.00 10.00      B   
ATOM   2971  HN  GLU    78     -26.486   3.242   6.281  1.00 10.00      B   
ATOM   2972  CA  GLU    78     -24.660   2.765   5.334  1.00 10.00      B   
ATOM   2973  CB  GLU    78     -24.093   4.120   5.799  1.00 10.00      B   
ATOM   2974  CG  GLU    78     -23.188   4.084   7.024  1.00 10.00      B   
ATOM   2975  CD  GLU    78     -23.936   4.067   8.340  1.00 10.00      B   
ATOM   2976  OE1 GLU    78     -23.266   4.173   9.395  1.00 10.00      B   
ATOM   2977  OE2 GLU    78     -25.188   3.944   8.333  1.00 10.00      B   
ATOM   2978  C   GLU    78     -23.940   1.576   5.972  1.00 10.00      B   
ATOM   2979  O   GLU    78     -22.740   1.385   5.787  1.00 10.00      B   
ATOM   2980  N   ASP    79     -24.703   0.746   6.683  1.00 10.00      B   
ATOM   2981  HN  ASP    79     -25.659   0.936   6.760  1.00 10.00      B   
ATOM   2982  CA  ASP    79     -24.156  -0.433   7.354  1.00 10.00      B   
ATOM   2983  CB  ASP    79     -25.252  -1.185   8.114  1.00 10.00      B   
ATOM   2984  CG  ASP    79     -24.702  -2.259   9.036  1.00 10.00      B   
ATOM   2985  OD1 ASP    79     -23.810  -1.951   9.854  1.00 10.00      B   
ATOM   2986  OD2 ASP    79     -25.172  -3.410   8.959  1.00 10.00      B   
ATOM   2987  C   ASP    79     -23.447  -1.366   6.369  1.00 10.00      B   
ATOM   2988  O   ASP    79     -22.622  -2.188   6.763  1.00 10.00      B   
ATOM   2989  N   VAL    80     -23.764  -1.217   5.084  1.00 10.00      B   
ATOM   2990  HN  VAL    80     -24.429  -0.542   4.835  1.00 10.00      B   
ATOM   2991  CA  VAL    80     -23.151  -2.029   4.035  1.00 10.00      B   
ATOM   2992  CB  VAL    80     -23.790  -1.753   2.656  1.00 10.00      B   
ATOM   2993  CG1 VAL    80     -23.200  -2.670   1.591  1.00 10.00      B   
ATOM   2994  CG2 VAL    80     -25.300  -1.916   2.727  1.00 10.00      B   
ATOM   2995  C   VAL    80     -21.645  -1.763   3.961  1.00 10.00      B   
ATOM   2996  O   VAL    80     -20.848  -2.680   3.773  1.00 10.00      B   
ATOM   2997  N   GLU    81     -21.255  -0.505   4.124  1.00 10.00      B   
ATOM   2998  HN  GLU    81     -21.926   0.193   4.286  1.00 10.00      B   
ATOM   2999  CA  GLU    81     -19.843  -0.147   4.086  1.00 10.00      B   
ATOM   3000  CB  GLU    81     -19.660   1.352   3.814  1.00 10.00      B   
ATOM   3001  CG  GLU    81     -19.979   2.243   5.005  1.00 10.00      B   
ATOM   3002  CD  GLU    81     -19.660   3.702   4.767  1.00 10.00      B   
ATOM   3003  OE1 GLU    81     -20.257   4.297   3.840  1.00 10.00      B   
ATOM   3004  OE2 GLU    81     -18.817   4.264   5.515  1.00 10.00      B   
ATOM   3005  C   GLU    81     -19.195  -0.519   5.412  1.00 10.00      B   
ATOM   3006  O   GLU    81     -17.999  -0.798   5.487  1.00 10.00      B   
ATOM   3007  N   ASN    82     -20.016  -0.548   6.453  1.00 10.00      B   
ATOM   3008  HN  ASN    82     -20.963  -0.335   6.315  1.00 10.00      B   
ATOM   3009  CA  ASN    82     -19.556  -0.873   7.793  1.00 10.00      B   
ATOM   3010  CB  ASN    82     -20.552  -0.385   8.846  1.00 10.00      B   
ATOM   3011  CG  ASN    82     -20.783   1.113   8.769  1.00 10.00      B   
ATOM   3012  OD1 ASN    82     -19.921   1.867   8.306  1.00 10.00      B   
ATOM   3013  ND2 ASN    82     -21.943   1.557   9.226  1.00 10.00      B   
ATOM   3014 HD21 ASN    82     -22.581   0.903   9.586  1.00 10.00      B   
ATOM   3015 HD22 ASN    82     -22.122   2.525   9.183  1.00 10.00      B   
ATOM   3016  C   ASN    82     -19.286  -2.363   7.941  1.00 10.00      B   
ATOM   3017  O   ASN    82     -18.558  -2.786   8.834  1.00 10.00      B   
ATOM   3018  N   SER    83     -19.868  -3.164   7.065  1.00 10.00      B   
ATOM   3019  HN  SER    83     -20.465  -2.788   6.382  1.00 10.00      B   
ATOM   3020  CA  SER    83     -19.644  -4.598   7.107  1.00 10.00      B   
ATOM   3021  CB  SER    83     -20.879  -5.365   6.625  1.00 10.00      B   
ATOM   3022  OG  SER    83     -21.734  -4.538   5.854  1.00 10.00      B   
ATOM   3023  HG  SER    83     -22.126  -3.858   6.422  1.00 10.00      B   
ATOM   3024  C   SER    83     -18.408  -4.952   6.280  1.00 10.00      B   
ATOM   3025  O   SER    83     -18.108  -6.125   6.044  1.00 10.00      B   
ATOM   3026  N   PHE    84     -17.693  -3.914   5.850  1.00 10.00      B   
ATOM   3027  HN  PHE    84     -17.988  -3.009   6.080  1.00 10.00      B   
ATOM   3028  CA  PHE    84     -16.488  -4.080   5.054  1.00 10.00      B   
ATOM   3029  CB  PHE    84     -16.730  -3.631   3.608  1.00 10.00      B   
ATOM   3030  CG  PHE    84     -17.504  -4.599   2.757  1.00 10.00      B   
ATOM   3031  CD1 PHE    84     -17.100  -5.919   2.638  1.00 10.00      B   
ATOM   3032  CD2 PHE    84     -18.627  -4.183   2.059  1.00 10.00      B   
ATOM   3033  CE1 PHE    84     -17.802  -6.804   1.842  1.00 10.00      B   
ATOM   3034  CE2 PHE    84     -19.335  -5.062   1.262  1.00 10.00      B   
ATOM   3035  CZ  PHE    84     -18.920  -6.376   1.152  1.00 10.00      B   
ATOM   3036  C   PHE    84     -15.321  -3.281   5.640  1.00 10.00      B   
ATOM   3037  O   PHE    84     -14.266  -3.837   5.936  1.00 10.00      B   
ATOM   3038  N   PHE    85     -15.523  -1.981   5.836  1.00 10.00      B   
ATOM   3039  HN  PHE    85     -16.405  -1.591   5.632  1.00 10.00      B   
ATOM   3040  CA  PHE    85     -14.462  -1.113   6.342  1.00 10.00      B   
ATOM   3041  CB  PHE    85     -14.321   0.121   5.447  1.00 10.00      B   
ATOM   3042  CG  PHE    85     -13.815  -0.174   4.065  1.00 10.00      B   
ATOM   3043  CD1 PHE    85     -12.458  -0.141   3.791  1.00 10.00      B   
ATOM   3044  CD2 PHE    85     -14.694  -0.478   3.038  1.00 10.00      B   
ATOM   3045  CE1 PHE    85     -11.985  -0.405   2.522  1.00 10.00      B   
ATOM   3046  CE2 PHE    85     -14.229  -0.744   1.765  1.00 10.00      B   
ATOM   3047  CZ  PHE    85     -12.872  -0.706   1.507  1.00 10.00      B   
ATOM   3048  C   PHE    85     -14.660  -0.677   7.793  1.00 10.00      B   
ATOM   3049  O   PHE    85     -14.525   0.502   8.116  1.00 10.00      B   
ATOM   3050  N   LEU    86     -14.963  -1.618   8.672  1.00 10.00      B   
ATOM   3051  HN  LEU    86     -15.058  -2.545   8.369  1.00 10.00      B   
ATOM   3052  CA  LEU    86     -15.155  -1.304  10.086  1.00 10.00      B   
ATOM   3053  CB  LEU    86     -16.644  -1.111  10.416  1.00 10.00      B   
ATOM   3054  CG  LEU    86     -17.119  -1.472  11.834  1.00 10.00      B   
ATOM   3055  CD1 LEU    86     -16.490  -0.571  12.887  1.00 10.00      B   
ATOM   3056  CD2 LEU    86     -18.635  -1.407  11.915  1.00 10.00      B   
ATOM   3057  C   LEU    86     -14.516  -2.369  10.967  1.00 10.00      B   
ATOM   3058  O   LEU    86     -14.781  -3.559  10.805  1.00 10.00      B   
ATOM   3059  N   ASN    87     -13.677  -1.924  11.898  1.00 10.00      B   
ATOM   3060  HN  ASN    87     -13.517  -0.959  11.971  1.00 10.00      B   
ATOM   3061  CA  ASN    87     -12.976  -2.832  12.816  1.00 10.00      B   
ATOM   3062  CB  ASN    87     -12.139  -2.033  13.820  1.00 10.00      B   
ATOM   3063  CG  ASN    87     -11.331  -2.895  14.780  1.00 10.00      B   
ATOM   3064  OD1 ASN    87     -11.107  -2.509  15.926  1.00 10.00      B   
ATOM   3065  ND2 ASN    87     -10.876  -4.055  14.327  1.00 10.00      B   
ATOM   3066 HD21 ASN    87     -11.077  -4.310  13.391  1.00 10.00      B   
ATOM   3067 HD22 ASN    87     -10.356  -4.620  14.936  1.00 10.00      B   
ATOM   3068  C   ASN    87     -13.944  -3.765  13.545  1.00 10.00      B   
ATOM   3069  O   ASN    87     -14.833  -3.314  14.273  1.00 10.00      B   
ATOM   3070  N   VAL    88     -13.758  -5.068  13.345  1.00 10.00      B   
ATOM   3071  HN  VAL    88     -13.008  -5.358  12.763  1.00 10.00      B   
ATOM   3072  CA  VAL    88     -14.607  -6.084  13.958  1.00 10.00      B   
ATOM   3073  CB  VAL    88     -14.274  -7.502  13.450  1.00 10.00      B   
ATOM   3074  CG1 VAL    88     -15.285  -8.508  13.977  1.00 10.00      B   
ATOM   3075  CG2 VAL    88     -14.238  -7.532  11.931  1.00 10.00      B   
ATOM   3076  C   VAL    88     -14.495  -6.050  15.477  1.00 10.00      B   
ATOM   3077  O   VAL    88     -15.480  -6.273  16.185  1.00 10.00      B   
ATOM   3078  N   ASN    89     -13.296  -5.754  15.969  1.00 10.00      B   
ATOM   3079  HN  ASN    89     -12.551  -5.603  15.345  1.00 10.00      B   
ATOM   3080  CA  ASN    89     -13.048  -5.669  17.407  1.00 10.00      B   
ATOM   3081  CB  ASN    89     -11.603  -5.232  17.658  1.00 10.00      B   
ATOM   3082  CG  ASN    89     -11.206  -5.247  19.119  1.00 10.00      B   
ATOM   3083  OD1 ASN    89     -11.726  -6.028  19.915  1.00 10.00      B   
ATOM   3084  ND2 ASN    89     -10.271  -4.380  19.478  1.00 10.00      B   
ATOM   3085 HD21 ASN    89      -9.898  -3.792  18.786  1.00 10.00      B   
ATOM   3086 HD22 ASN    89      -9.988  -4.361  20.416  1.00 10.00      B   
ATOM   3087  C   ASN    89     -14.011  -4.676  18.050  1.00 10.00      B   
ATOM   3088  O   ASN    89     -14.545  -4.911  19.138  1.00 10.00      B   
ATOM   3089  N   SER    90     -14.250  -3.576  17.352  1.00 10.00      B   
ATOM   3090  HN  SER    90     -13.805  -3.450  16.487  1.00 10.00      B   
ATOM   3091  CA  SER    90     -15.151  -2.549  17.835  1.00 10.00      B   
ATOM   3092  CB  SER    90     -14.888  -1.238  17.097  1.00 10.00      B   
ATOM   3093  OG  SER    90     -13.491  -1.029  16.954  1.00 10.00      B   
ATOM   3094  HG  SER    90     -13.042  -1.285  17.771  1.00 10.00      B   
ATOM   3095  C   SER    90     -16.607  -2.987  17.679  1.00 10.00      B   
ATOM   3096  O   SER    90     -17.455  -2.637  18.500  1.00 10.00      B   
ATOM   3097  N   GLN    91     -16.886  -3.769  16.632  1.00 10.00      B   
ATOM   3098  HN  GLN    91     -16.162  -4.019  16.015  1.00 10.00      B   
ATOM   3099  CA  GLN    91     -18.240  -4.262  16.380  1.00 10.00      B   
ATOM   3100  CB  GLN    91     -18.302  -5.074  15.079  1.00 10.00      B   
ATOM   3101  CG  GLN    91     -17.803  -4.352  13.840  1.00 10.00      B   
ATOM   3102  CD  GLN    91     -18.091  -5.125  12.566  1.00 10.00      B   
ATOM   3103  OE1 GLN    91     -19.114  -5.799  12.453  1.00 10.00      B   
ATOM   3104  NE2 GLN    91     -17.188  -5.041  11.601  1.00 10.00      B   
ATOM   3105 HE21 GLN    91     -16.387  -4.489  11.756  1.00 10.00      B   
ATOM   3106 HE22 GLN    91     -17.352  -5.536  10.773  1.00 10.00      B   
ATOM   3107  C   GLN    91     -18.704  -5.146  17.532  1.00 10.00      B   
ATOM   3108  O   GLN    91     -19.750  -4.900  18.131  1.00 10.00      B   
ATOM   3109  N   VAL    92     -17.898  -6.161  17.845  1.00 10.00      B   
ATOM   3110  HN  VAL    92     -17.060  -6.273  17.342  1.00 10.00      B   
ATOM   3111  CA  VAL    92     -18.210  -7.107  18.915  1.00 10.00      B   
ATOM   3112  CB  VAL    92     -17.081  -8.149  19.092  1.00 10.00      B   
ATOM   3113  CG1 VAL    92     -17.401  -9.118  20.223  1.00 10.00      B   
ATOM   3114  CG2 VAL    92     -16.845  -8.908  17.793  1.00 10.00      B   
ATOM   3115  C   VAL    92     -18.451  -6.380  20.236  1.00 10.00      B   
ATOM   3116  O   VAL    92     -19.394  -6.689  20.965  1.00 10.00      B   
ATOM   3117  N   THR    93     -17.609  -5.398  20.521  1.00 10.00      B   
ATOM   3118  HN  THR    93     -16.885  -5.194  19.894  1.00 10.00      B   
ATOM   3119  CA  THR    93     -17.727  -4.619  21.745  1.00 10.00      B   
ATOM   3120  CB  THR    93     -16.619  -3.554  21.830  1.00 10.00      B   
ATOM   3121  OG1 THR    93     -15.343  -4.179  21.604  1.00 10.00      B   
ATOM   3122  HG1 THR    93     -15.103  -4.097  20.669  1.00 10.00      B   
ATOM   3123  CG2 THR    93     -16.616  -2.886  23.197  1.00 10.00      B   
ATOM   3124  C   THR    93     -19.102  -3.954  21.842  1.00 10.00      B   
ATOM   3125  O   THR    93     -19.782  -4.059  22.865  1.00 10.00      B   
ATOM   3126  N   THR    94     -19.520  -3.301  20.764  1.00 10.00      B   
ATOM   3127  HN  THR    94     -18.945  -3.267  19.969  1.00 10.00      B   
ATOM   3128  CA  THR    94     -20.811  -2.635  20.728  1.00 10.00      B   
ATOM   3129  CB  THR    94     -20.961  -1.788  19.449  1.00 10.00      B   
ATOM   3130  OG1 THR    94     -19.831  -0.910  19.342  1.00 10.00      B   
ATOM   3131  HG1 THR    94     -19.842  -0.480  18.476  1.00 10.00      B   
ATOM   3132  CG2 THR    94     -22.237  -0.958  19.488  1.00 10.00      B   
ATOM   3133  C   THR    94     -21.948  -3.653  20.833  1.00 10.00      B   
ATOM   3134  O   THR    94     -22.971  -3.389  21.467  1.00 10.00      B   
ATOM   3135  N   VAL    95     -21.758  -4.822  20.225  1.00 10.00      B   
ATOM   3136  HN  VAL    95     -20.923  -4.976  19.725  1.00 10.00      B   
ATOM   3137  CA  VAL    95     -22.762  -5.876  20.272  1.00 10.00      B   
ATOM   3138  CB  VAL    95     -22.382  -7.076  19.376  1.00 10.00      B   
ATOM   3139  CG1 VAL    95     -23.361  -8.226  19.557  1.00 10.00      B   
ATOM   3140  CG2 VAL    95     -22.347  -6.644  17.918  1.00 10.00      B   
ATOM   3141  C   VAL    95     -22.990  -6.330  21.713  1.00 10.00      B   
ATOM   3142  O   VAL    95     -24.132  -6.468  22.149  1.00 10.00      B   
ATOM   3143  N   CYS    96     -21.901  -6.536  22.453  1.00 10.00      B   
ATOM   3144  HN  CYS    96     -21.012  -6.416  22.044  1.00 10.00      B   
ATOM   3145  CA  CYS    96     -21.993  -6.950  23.853  1.00 10.00      B   
ATOM   3146  C   CYS    96     -22.799  -5.930  24.654  1.00 10.00      B   
ATOM   3147  O   CYS    96     -23.649  -6.291  25.471  1.00 10.00      B   
ATOM   3148  CB  CYS    96     -20.596  -7.095  24.472  1.00 10.00      B   
ATOM   3149  SG  CYS    96     -19.510  -8.311  23.654  1.00 10.00      B   
ATOM   3150  N   GLN    97     -22.538  -4.651  24.390  1.00 10.00      B   
ATOM   3151  HN  GLN    97     -21.862  -4.434  23.715  1.00 10.00      B   
ATOM   3152  CA  GLN    97     -23.228  -3.564  25.072  1.00 10.00      B   
ATOM   3153  CB  GLN    97     -22.661  -2.208  24.640  1.00 10.00      B   
ATOM   3154  CG  GLN    97     -21.171  -2.025  24.886  1.00 10.00      B   
ATOM   3155  CD  GLN    97     -20.768  -2.284  26.324  1.00 10.00      B   
ATOM   3156  OE1 GLN    97     -20.325  -3.379  26.670  1.00 10.00      B   
ATOM   3157  NE2 GLN    97     -20.936  -1.282  27.171  1.00 10.00      B   
ATOM   3158 HE21 GLN    97     -21.310  -0.441  26.824  1.00 10.00      B   
ATOM   3159 HE22 GLN    97     -20.688  -1.416  28.112  1.00 10.00      B   
ATOM   3160  C   GLN    97     -24.722  -3.602  24.770  1.00 10.00      B   
ATOM   3161  O   GLN    97     -25.551  -3.366  25.647  1.00 10.00      B   
ATOM   3162  N   ALA    98     -25.055  -3.907  23.520  1.00 10.00      B   
ATOM   3163  HN  ALA    98     -24.342  -4.093  22.869  1.00 10.00      B   
ATOM   3164  CA  ALA    98     -26.444  -3.970  23.087  1.00 10.00      B   
ATOM   3165  CB  ALA    98     -26.526  -3.964  21.568  1.00 10.00      B   
ATOM   3166  C   ALA    98     -27.156  -5.194  23.657  1.00 10.00      B   
ATOM   3167  O   ALA    98     -28.322  -5.117  24.046  1.00 10.00      B   
ATOM   3168  N   LEU    99     -26.452  -6.317  23.708  1.00 10.00      B   
ATOM   3169  HN  LEU    99     -25.523  -6.314  23.384  1.00 10.00      B   
ATOM   3170  CA  LEU    99     -27.020  -7.557  24.224  1.00 10.00      B   
ATOM   3171  CB  LEU    99     -26.079  -8.739  23.968  1.00 10.00      B   
ATOM   3172  CG  LEU    99     -25.789  -9.079  22.503  1.00 10.00      B   
ATOM   3173  CD1 LEU    99     -24.791 -10.221  22.410  1.00 10.00      B   
ATOM   3174  CD2 LEU    99     -27.071  -9.423  21.761  1.00 10.00      B   
ATOM   3175  C   LEU    99     -27.336  -7.450  25.712  1.00 10.00      B   
ATOM   3176  O   LEU    99     -28.387  -7.901  26.165  1.00 10.00      B   
ATOM   3177  N   ALA   100     -26.431  -6.838  26.466  1.00 10.00      B   
ATOM   3178  HN  ALA   100     -25.616  -6.484  26.046  1.00 10.00      B   
ATOM   3179  CA  ALA   100     -26.616  -6.683  27.903  1.00 10.00      B   
ATOM   3180  CB  ALA   100     -25.272  -6.514  28.594  1.00 10.00      B   
ATOM   3181  C   ALA   100     -27.540  -5.512  28.225  1.00 10.00      B   
ATOM   3182  O   ALA   100     -27.810  -5.222  29.394  1.00 10.00      B   
ATOM   3183  N   LYS   101     -28.014  -4.839  27.185  1.00 10.00      B   
ATOM   3184  HN  LYS   101     -27.751  -5.113  26.281  1.00 10.00      B   
ATOM   3185  CA  LYS   101     -28.906  -3.702  27.350  1.00 10.00      B   
ATOM   3186  CB  LYS   101     -28.593  -2.629  26.296  1.00 10.00      B   
ATOM   3187  CG  LYS   101     -29.441  -1.372  26.408  1.00 10.00      B   
ATOM   3188  CD  LYS   101     -29.261  -0.458  25.203  1.00 10.00      B   
ATOM   3189  CE  LYS   101     -27.885   0.191  25.189  1.00 10.00      B   
ATOM   3190  NZ  LYS   101     -27.794   1.287  24.186  1.00 10.00      B   
ATOM   3191  HZ1 LYS   101     -27.962   0.915  23.228  1.00 10.00      B   
ATOM   3192  HZ2 LYS   101     -26.849   1.721  24.214  1.00 10.00      B   
ATOM   3193  HZ3 LYS   101     -28.501   2.018  24.394  1.00 10.00      B   
ATOM   3194  C   LYS   101     -30.361  -4.139  27.228  1.00 10.00      B   
ATOM   3195  O   LYS   101     -31.261  -3.510  27.789  1.00 10.00      B   
ATOM   3196  N   ASP   102     -30.586  -5.223  26.501  1.00 10.00      B   
ATOM   3197  HN  ASP   102     -29.826  -5.703  26.108  1.00 10.00      B   
ATOM   3198  CA  ASP   102     -31.937  -5.731  26.291  1.00 10.00      B   
ATOM   3199  CB  ASP   102     -32.038  -6.502  24.974  1.00 10.00      B   
ATOM   3200  CG  ASP   102     -33.457  -6.557  24.443  1.00 10.00      B   
ATOM   3201  OD1 ASP   102     -34.330  -7.144  25.117  1.00 10.00      B   
ATOM   3202  OD2 ASP   102     -33.708  -5.998  23.349  1.00 10.00      B   
ATOM   3203  C   ASP   102     -32.388  -6.604  27.460  1.00 10.00      B   
ATOM   3204  O   ASP   102     -31.773  -7.630  27.756  1.00 10.00      B   
ATOM   3205  N   PRO   103     -33.481  -6.207  28.131  1.00 10.00      B   
ATOM   3206  CA  PRO   103     -34.024  -6.938  29.282  1.00 10.00      B   
ATOM   3207  CB  PRO   103     -35.143  -6.025  29.794  1.00 10.00      B   
ATOM   3208  CG  PRO   103     -35.527  -5.198  28.617  1.00 10.00      B   
ATOM   3209  CD  PRO   103     -34.270  -5.001  27.822  1.00 10.00      B   
ATOM   3210  C   PRO   103     -34.582  -8.316  28.919  1.00 10.00      B   
ATOM   3211  O   PRO   103     -34.727  -9.182  29.784  1.00 10.00      B   
ATOM   3212  N   LYS   104     -34.872  -8.531  27.640  1.00 10.00      B   
ATOM   3213  HN  LYS   104     -34.702  -7.818  26.978  1.00 10.00      B   
ATOM   3214  CA  LYS   104     -35.420  -9.807  27.192  1.00 10.00      B   
ATOM   3215  CB  LYS   104     -36.262  -9.626  25.929  1.00 10.00      B   
ATOM   3216  CG  LYS   104     -37.495  -8.765  26.134  1.00 10.00      B   
ATOM   3217  CD  LYS   104     -38.373  -8.749  24.896  1.00 10.00      B   
ATOM   3218  CE  LYS   104     -39.608  -7.895  25.119  1.00 10.00      B   
ATOM   3219  NZ  LYS   104     -40.549  -7.965  23.974  1.00 10.00      B   
ATOM   3220  HZ1 LYS   104     -41.424  -7.451  24.199  1.00 10.00      B   
ATOM   3221  HZ2 LYS   104     -40.788  -8.954  23.764  1.00 10.00      B   
ATOM   3222  HZ3 LYS   104     -40.119  -7.537  23.130  1.00 10.00      B   
ATOM   3223  C   LYS   104     -34.318 -10.836  26.955  1.00 10.00      B   
ATOM   3224  O   LYS   104     -34.578 -12.035  26.859  1.00 10.00      B   
ATOM   3225  N   LEU   105     -33.084 -10.365  26.873  1.00 10.00      B   
ATOM   3226  HN  LEU   105     -32.930  -9.398  26.961  1.00 10.00      B   
ATOM   3227  CA  LEU   105     -31.950 -11.249  26.641  1.00 10.00      B   
ATOM   3228  CB  LEU   105     -30.907 -10.564  25.755  1.00 10.00      B   
ATOM   3229  CG  LEU   105     -31.405 -10.032  24.409  1.00 10.00      B   
ATOM   3230  CD1 LEU   105     -30.256  -9.451  23.603  1.00 10.00      B   
ATOM   3231  CD2 LEU   105     -32.115 -11.120  23.621  1.00 10.00      B   
ATOM   3232  C   LEU   105     -31.319 -11.684  27.956  1.00 10.00      B   
ATOM   3233  O   LEU   105     -30.500 -12.601  27.987  1.00 10.00      B   
ATOM   3234  N   GLN   106     -31.728 -11.037  29.042  1.00 10.00      B   
ATOM   3235  HN  GLN   106     -32.398 -10.329  28.944  1.00 10.00      B   
ATOM   3236  CA  GLN   106     -31.205 -11.333  30.374  1.00 10.00      B   
ATOM   3237  CB  GLN   106     -31.813 -10.386  31.408  1.00 10.00      B   
ATOM   3238  CG  GLN   106     -31.493  -8.918  31.186  1.00 10.00      B   
ATOM   3239  CD  GLN   106     -32.102  -8.028  32.254  1.00 10.00      B   
ATOM   3240  OE1 GLN   106     -33.244  -7.587  32.139  1.00 10.00      B   
ATOM   3241  NE2 GLN   106     -31.348  -7.760  33.303  1.00 10.00      B   
ATOM   3242 HE21 GLN   106     -30.445  -8.144  33.336  1.00 10.00      B   
ATOM   3243 HE22 GLN   106     -31.721  -7.191  34.012  1.00 10.00      B   
ATOM   3244  C   GLN   106     -31.454 -12.782  30.798  1.00 10.00      B   
ATOM   3245  O   GLN   106     -30.683 -13.348  31.575  1.00 10.00      B   
ATOM   3246  N   GLN   107     -32.523 -13.380  30.289  1.00 10.00      B   
ATOM   3247  HN  GLN   107     -33.095 -12.890  29.662  1.00 10.00      B   
ATOM   3248  CA  GLN   107     -32.860 -14.756  30.640  1.00 10.00      B   
ATOM   3249  CB  GLN   107     -34.377 -14.937  30.739  1.00 10.00      B   
ATOM   3250  CG  GLN   107     -35.003 -14.306  31.973  1.00 10.00      B   
ATOM   3251  CD  GLN   107     -34.419 -14.845  33.266  1.00 10.00      B   
ATOM   3252  OE1 GLN   107     -34.875 -15.860  33.793  1.00 10.00      B   
ATOM   3253  NE2 GLN   107     -33.420 -14.160  33.796  1.00 10.00      B   
ATOM   3254 HE21 GLN   107     -33.116 -13.349  33.335  1.00 10.00      B   
ATOM   3255 HE22 GLN   107     -33.021 -14.492  34.629  1.00 10.00      B   
ATOM   3256  C   GLN   107     -32.260 -15.765  29.662  1.00 10.00      B   
ATOM   3257  O   GLN   107     -32.516 -16.966  29.762  1.00 10.00      B   
ATOM   3258  N   GLY   108     -31.454 -15.280  28.728  1.00 10.00      B   
ATOM   3259  HN  GLY   108     -31.278 -14.315  28.693  1.00 10.00      B   
ATOM   3260  CA  GLY   108     -30.840 -16.161  27.756  1.00 10.00      B   
ATOM   3261  C   GLY   108     -31.431 -15.974  26.378  1.00 10.00      B   
ATOM   3262  O   GLY   108     -32.562 -15.501  26.244  1.00 10.00      B   
ATOM   3263  N   TYR   109     -30.671 -16.338  25.356  1.00 10.00      B   
ATOM   3264  HN  TYR   109     -29.774 -16.700  25.530  1.00 10.00      B   
ATOM   3265  CA  TYR   109     -31.124 -16.204  23.979  1.00 10.00      B   
ATOM   3266  CB  TYR   109     -30.876 -14.776  23.475  1.00 10.00      B   
ATOM   3267  CG  TYR   109     -29.440 -14.307  23.607  1.00 10.00      B   
ATOM   3268  CD1 TYR   109     -28.499 -14.596  22.626  1.00 10.00      B   
ATOM   3269  CD2 TYR   109     -29.027 -13.578  24.714  1.00 10.00      B   
ATOM   3270  CE1 TYR   109     -27.189 -14.174  22.746  1.00 10.00      B   
ATOM   3271  CE2 TYR   109     -27.720 -13.150  24.842  1.00 10.00      B   
ATOM   3272  CZ  TYR   109     -26.805 -13.453  23.855  1.00 10.00      B   
ATOM   3273  OH  TYR   109     -25.500 -13.034  23.978  1.00 10.00      B   
ATOM   3274  HH  TYR   109     -25.167 -12.773  23.115  1.00 10.00      B   
ATOM   3275  C   TYR   109     -30.415 -17.203  23.073  1.00 10.00      B   
ATOM   3276  O   TYR   109     -29.535 -17.941  23.520  1.00 10.00      B   
ATOM   3277  N   ASN   110     -30.808 -17.220  21.808  1.00 10.00      B   
ATOM   3278  HN  ASN   110     -31.523 -16.605  21.523  1.00 10.00      B   
ATOM   3279  CA  ASN   110     -30.209 -18.104  20.817  1.00 10.00      B   
ATOM   3280  CB  ASN   110     -31.264 -19.033  20.205  1.00 10.00      B   
ATOM   3281  CG  ASN   110     -31.551 -20.259  21.049  1.00 10.00      B   
ATOM   3282  OD1 ASN   110     -30.687 -20.751  21.780  1.00 10.00      B   
ATOM   3283  ND2 ASN   110     -32.768 -20.771  20.945  1.00 10.00      B   
ATOM   3284 HD21 ASN   110     -33.406 -20.330  20.338  1.00 10.00      B   
ATOM   3285 HD22 ASN   110     -32.987 -21.562  21.478  1.00 10.00      B   
ATOM   3286  C   ASN   110     -29.579 -17.267  19.714  1.00 10.00      B   
ATOM   3287  O   ASN   110     -30.023 -16.149  19.448  1.00 10.00      B   
ATOM   3288  N   ALA   111     -28.553 -17.799  19.066  1.00 10.00      B   
ATOM   3289  HN  ALA   111     -28.236 -18.699  19.308  1.00 10.00      B   
ATOM   3290  CA  ALA   111     -27.885 -17.069  17.998  1.00 10.00      B   
ATOM   3291  CB  ALA   111     -26.492 -16.646  18.438  1.00 10.00      B   
ATOM   3292  C   ALA   111     -27.817 -17.898  16.723  1.00 10.00      B   
ATOM   3293  O   ALA   111     -27.545 -19.100  16.766  1.00 10.00      B   
ATOM   3294  N   GLY   113     -25.940 -16.993  12.819  1.00 10.00      B   
ATOM   3295  HN  GLY   113     -25.661 -17.936  12.772  1.00 10.00      B   
ATOM   3296  CA  GLY   113     -25.221 -15.998  12.050  1.00 10.00      B   
ATOM   3297  C   GLY   113     -25.008 -16.428  10.616  1.00 10.00      B   
ATOM   3298  O   GLY   113     -24.658 -17.584  10.352  1.00 10.00      B   
ATOM   3299  N   PHE   114     -25.222 -15.506   9.693  1.00 10.00      B   
ATOM   3300  HN  PHE   114     -25.494 -14.602   9.971  1.00 10.00      B   
ATOM   3301  CA  PHE   114     -25.057 -15.788   8.277  1.00 10.00      B   
ATOM   3302  CB  PHE   114     -26.206 -15.177   7.473  1.00 10.00      B   
ATOM   3303  CG  PHE   114     -27.562 -15.699   7.856  1.00 10.00      B   
ATOM   3304  CD1 PHE   114     -28.415 -14.944   8.643  1.00 10.00      B   
ATOM   3305  CD2 PHE   114     -27.983 -16.947   7.430  1.00 10.00      B   
ATOM   3306  CE1 PHE   114     -29.661 -15.423   8.998  1.00 10.00      B   
ATOM   3307  CE2 PHE   114     -29.228 -17.433   7.782  1.00 10.00      B   
ATOM   3308  CZ  PHE   114     -30.068 -16.669   8.567  1.00 10.00      B   
ATOM   3309  C   PHE   114     -23.725 -15.244   7.777  1.00 10.00      B   
ATOM   3310  O   PHE   114     -23.371 -14.094   8.056  1.00 10.00      B   
ATOM   3311  N   SER   115     -22.990 -16.081   7.051  1.00 10.00      B   
ATOM   3312  HN  SER   115     -23.324 -16.991   6.890  1.00 10.00      B   
ATOM   3313  CA  SER   115     -21.694 -15.702   6.499  1.00 10.00      B   
ATOM   3314  CB  SER   115     -21.852 -14.605   5.445  1.00 10.00      B   
ATOM   3315  OG  SER   115     -22.602 -15.066   4.332  1.00 10.00      B   
ATOM   3316  HG  SER   115     -22.692 -14.345   3.696  1.00 10.00      B   
ATOM   3317  C   SER   115     -20.713 -15.292   7.600  1.00 10.00      B   
ATOM   3318  O   SER   115     -20.606 -15.976   8.622  1.00 10.00      B   
ATOM   3319  N   GLN   116     -20.015 -14.172   7.404  1.00 10.00      B   
ATOM   3320  HN  GLN   116     -20.145 -13.665   6.573  1.00 10.00      B   
ATOM   3321  CA  GLN   116     -19.047 -13.687   8.385  1.00 10.00      B   
ATOM   3322  CB  GLN   116     -18.286 -12.458   7.871  1.00 10.00      B   
ATOM   3323  CG  GLN   116     -19.158 -11.258   7.530  1.00 10.00      B   
ATOM   3324  CD  GLN   116     -18.345 -10.065   7.057  1.00 10.00      B   
ATOM   3325  OE1 GLN   116     -17.262 -10.216   6.483  1.00 10.00      B   
ATOM   3326  NE2 GLN   116     -18.860  -8.867   7.298  1.00 10.00      B   
ATOM   3327 HE21 GLN   116     -19.725  -8.815   7.765  1.00 10.00      B   
ATOM   3328 HE22 GLN   116     -18.359  -8.078   6.996  1.00 10.00      B   
ATOM   3329  C   GLN   116     -19.687 -13.411   9.747  1.00 10.00      B   
ATOM   3330  O   GLN   116     -19.003 -13.391  10.768  1.00 10.00      B   
ATOM   3331  N   GLY   117     -21.003 -13.228   9.761  1.00 10.00      B   
ATOM   3332  HN  GLY   117     -21.507 -13.284   8.922  1.00 10.00      B   
ATOM   3333  CA  GLY   117     -21.702 -12.969  11.003  1.00 10.00      B   
ATOM   3334  C   GLY   117     -21.685 -14.180  11.916  1.00 10.00      B   
ATOM   3335  O   GLY   117     -21.800 -14.053  13.135  1.00 10.00      B   
ATOM   3336  N   GLY   118     -21.508 -15.356  11.321  1.00 10.00      B   
ATOM   3337  HN  GLY   118     -21.383 -15.386  10.347  1.00 10.00      B   
ATOM   3338  CA  GLY   118     -21.477 -16.586  12.086  1.00 10.00      B   
ATOM   3339  C   GLY   118     -20.282 -16.659  13.014  1.00 10.00      B   
ATOM   3340  O   GLY   118     -20.423 -16.971  14.199  1.00 10.00      B   
ATOM   3341  N   GLN   119     -19.101 -16.359  12.485  1.00 10.00      B   
ATOM   3342  HN  GLN   119     -19.045 -16.108  11.537  1.00 10.00      B   
ATOM   3343  CA  GLN   119     -17.889 -16.394  13.291  1.00 10.00      B   
ATOM   3344  CB  GLN   119     -16.622 -16.451  12.429  1.00 10.00      B   
ATOM   3345  CG  GLN   119     -16.339 -15.199  11.619  1.00 10.00      B   
ATOM   3346  CD  GLN   119     -16.573 -15.406  10.139  1.00 10.00      B   
ATOM   3347  OE1 GLN   119     -17.449 -16.172   9.739  1.00 10.00      B   
ATOM   3348  NE2 GLN   119     -15.782 -14.731   9.317  1.00 10.00      B   
ATOM   3349 HE21 GLN   119     -15.100 -14.147   9.707  1.00 10.00      B   
ATOM   3350 HE22 GLN   119     -15.911 -14.846   8.345  1.00 10.00      B   
ATOM   3351  C   GLN   119     -17.849 -15.221  14.263  1.00 10.00      B   
ATOM   3352  O   GLN   119     -17.227 -15.303  15.326  1.00 10.00      B   
ATOM   3353  N   PHE   120     -18.527 -14.136  13.899  1.00 10.00      B   
ATOM   3354  HN  PHE   120     -18.994 -14.131  13.036  1.00 10.00      B   
ATOM   3355  CA  PHE   120     -18.585 -12.954  14.748  1.00 10.00      B   
ATOM   3356  CB  PHE   120     -19.228 -11.777  14.010  1.00 10.00      B   
ATOM   3357  CG  PHE   120     -18.401 -11.211  12.889  1.00 10.00      B   
ATOM   3358  CD1 PHE   120     -17.084 -11.603  12.701  1.00 10.00      B   
ATOM   3359  CD2 PHE   120     -18.947 -10.283  12.020  1.00 10.00      B   
ATOM   3360  CE1 PHE   120     -16.332 -11.082  11.664  1.00 10.00      B   
ATOM   3361  CE2 PHE   120     -18.202  -9.758  10.984  1.00 10.00      B   
ATOM   3362  CZ  PHE   120     -16.893 -10.157  10.805  1.00 10.00      B   
ATOM   3363  C   PHE   120     -19.367 -13.262  16.016  1.00 10.00      B   
ATOM   3364  O   PHE   120     -18.944 -12.909  17.116  1.00 10.00      B   
ATOM   3365  N   LEU   121     -20.497 -13.947  15.854  1.00 10.00      B   
ATOM   3366  HN  LEU   121     -20.773 -14.201  14.945  1.00 10.00      B   
ATOM   3367  CA  LEU   121     -21.345 -14.320  16.982  1.00 10.00      B   
ATOM   3368  CB  LEU   121     -22.623 -15.012  16.500  1.00 10.00      B   
ATOM   3369  CG  LEU   121     -23.782 -14.089  16.116  1.00 10.00      B   
ATOM   3370  CD1 LEU   121     -24.910 -14.882  15.478  1.00 10.00      B   
ATOM   3371  CD2 LEU   121     -24.286 -13.331  17.336  1.00 10.00      B   
ATOM   3372  C   LEU   121     -20.599 -15.206  17.975  1.00 10.00      B   
ATOM   3373  O   LEU   121     -20.816 -15.118  19.186  1.00 10.00      B   
ATOM   3374  N   ARG   122     -19.716 -16.060  17.462  1.00 10.00      B   
ATOM   3375  HN  ARG   122     -19.592 -16.096  16.491  1.00 10.00      B   
ATOM   3376  CA  ARG   122     -18.935 -16.944  18.318  1.00 10.00      B   
ATOM   3377  CB  ARG   122     -18.197 -18.009  17.501  1.00 10.00      B   
ATOM   3378  CG  ARG   122     -17.635 -19.144  18.345  1.00 10.00      B   
ATOM   3379  CD  ARG   122     -16.698 -20.036  17.547  1.00 10.00      B   
ATOM   3380  NE  ARG   122     -15.492 -19.328  17.123  1.00 10.00      B   
ATOM   3381  HE  ARG   122     -15.561 -18.357  16.995  1.00 10.00      B   
ATOM   3382  CZ  ARG   122     -14.317 -19.914  16.911  1.00 10.00      B   
ATOM   3383  NH1 ARG   122     -14.182 -21.224  17.078  1.00 10.00      B   
ATOM   3384 HH11 ARG   122     -13.261 -21.682  16.908  1.00 10.00      B   
ATOM   3385 HH12 ARG   122     -14.997 -21.803  17.384  1.00 10.00      B   
ATOM   3386  NH2 ARG   122     -13.276 -19.181  16.520  1.00 10.00      B   
ATOM   3387 HH21 ARG   122     -12.346 -19.630  16.347  1.00 10.00      B   
ATOM   3388 HH22 ARG   122     -13.380 -18.153  16.385  1.00 10.00      B   
ATOM   3389  C   ARG   122     -17.945 -16.129  19.139  1.00 10.00      B   
ATOM   3390  O   ARG   122     -17.729 -16.400  20.318  1.00 10.00      B   
ATOM   3391  N   ALA   123     -17.362 -15.112  18.510  1.00 10.00      B   
ATOM   3392  HN  ALA   123     -17.594 -14.933  17.574  1.00 10.00      B   
ATOM   3393  CA  ALA   123     -16.405 -14.248  19.184  1.00 10.00      B   
ATOM   3394  CB  ALA   123     -15.779 -13.277  18.199  1.00 10.00      B   
ATOM   3395  C   ALA   123     -17.100 -13.493  20.310  1.00 10.00      B   
ATOM   3396  O   ALA   123     -16.508 -13.226  21.356  1.00 10.00      B   
ATOM   3397  N   VAL   124     -18.367 -13.169  20.082  1.00 10.00      B   
ATOM   3398  HN  VAL   124     -18.771 -13.408  19.221  1.00 10.00      B   
ATOM   3399  CA  VAL   124     -19.175 -12.464  21.066  1.00 10.00      B   
ATOM   3400  CB  VAL   124     -20.559 -12.089  20.488  1.00 10.00      B   
ATOM   3401  CG1 VAL   124     -21.454 -11.480  21.555  1.00 10.00      B   
ATOM   3402  CG2 VAL   124     -20.411 -11.134  19.314  1.00 10.00      B   
ATOM   3403  C   VAL   124     -19.361 -13.330  22.308  1.00 10.00      B   
ATOM   3404  O   VAL   124     -19.038 -12.911  23.415  1.00 10.00      B   
ATOM   3405  N   ALA   125     -19.842 -14.554  22.106  1.00 10.00      B   
ATOM   3406  HN  ALA   125     -20.052 -14.838  21.190  1.00 10.00      B   
ATOM   3407  CA  ALA   125     -20.078 -15.485  23.207  1.00 10.00      B   
ATOM   3408  CB  ALA   125     -20.752 -16.749  22.695  1.00 10.00      B   
ATOM   3409  C   ALA   125     -18.789 -15.831  23.949  1.00 10.00      B   
ATOM   3410  O   ALA   125     -18.807 -16.103  25.150  1.00 10.00      B   
ATOM   3411  N   GLN   126     -17.672 -15.817  23.228  1.00 10.00      B   
ATOM   3412  HN  GLN   126     -17.723 -15.599  22.273  1.00 10.00      B   
ATOM   3413  CA  GLN   126     -16.376 -16.132  23.818  1.00 10.00      B   
ATOM   3414  CB  GLN   126     -15.379 -16.575  22.743  1.00 10.00      B   
ATOM   3415  CG  GLN   126     -15.586 -17.999  22.249  1.00 10.00      B   
ATOM   3416  CD  GLN   126     -14.616 -18.393  21.147  1.00 10.00      B   
ATOM   3417  OE1 GLN   126     -14.948 -19.187  20.269  1.00 10.00      B   
ATOM   3418  NE2 GLN   126     -13.405 -17.855  21.191  1.00 10.00      B   
ATOM   3419 HE21 GLN   126     -13.199 -17.239  21.923  1.00 10.00      B   
ATOM   3420 HE22 GLN   126     -12.764 -18.101  20.490  1.00 10.00      B   
ATOM   3421  C   GLN   126     -15.808 -14.957  24.612  1.00 10.00      B   
ATOM   3422  O   GLN   126     -15.022 -15.149  25.544  1.00 10.00      B   
ATOM   3423  N   ARG   127     -16.202 -13.744  24.250  1.00 10.00      B   
ATOM   3424  HN  ARG   127     -16.839 -13.646  23.508  1.00 10.00      B   
ATOM   3425  CA  ARG   127     -15.709 -12.556  24.935  1.00 10.00      B   
ATOM   3426  CB  ARG   127     -15.343 -11.449  23.943  1.00 10.00      B   
ATOM   3427  CG  ARG   127     -14.028 -11.696  23.214  1.00 10.00      B   
ATOM   3428  CD  ARG   127     -13.657 -10.535  22.305  1.00 10.00      B   
ATOM   3429  NE  ARG   127     -12.297 -10.664  21.768  1.00 10.00      B   
ATOM   3430  HE  ARG   127     -11.807 -11.500  21.967  1.00 10.00      B   
ATOM   3431  CZ  ARG   127     -11.688  -9.717  21.052  1.00 10.00      B   
ATOM   3432  NH1 ARG   127     -12.313  -8.576  20.799  1.00 10.00      B   
ATOM   3433 HH11 ARG   127     -11.842  -7.828  20.243  1.00 10.00      B   
ATOM   3434 HH12 ARG   127     -13.282  -8.419  21.154  1.00 10.00      B   
ATOM   3435  NH2 ARG   127     -10.461  -9.912  20.582  1.00 10.00      B   
ATOM   3436 HH21 ARG   127      -9.959 -10.820  20.764  1.00 10.00      B   
ATOM   3437 HH22 ARG   127      -9.986  -9.167  20.026  1.00 10.00      B   
ATOM   3438  C   ARG   127     -16.681 -12.053  26.001  1.00 10.00      B   
ATOM   3439  O   ARG   127     -16.285 -11.798  27.138  1.00 10.00      B   
ATOM   3440  N   CYS   128     -17.950 -11.922  25.642  1.00 10.00      B   
ATOM   3441  HN  CYS   128     -18.220 -12.156  24.723  1.00 10.00      B   
ATOM   3442  CA  CYS   128     -18.966 -11.454  26.577  1.00 10.00      B   
ATOM   3443  C   CYS   128     -20.051 -12.514  26.781  1.00 10.00      B   
ATOM   3444  O   CYS   128     -21.035 -12.565  26.046  1.00 10.00      B   
ATOM   3445  CB  CYS   128     -19.571 -10.122  26.111  1.00 10.00      B   
ATOM   3446  SG  CYS   128     -20.135 -10.103  24.376  1.00 10.00      B   
ATOM   3447  N   PRO   129     -19.879 -13.379  27.796  1.00 10.00      B   
ATOM   3448  CA  PRO   129     -20.830 -14.454  28.100  1.00 10.00      B   
ATOM   3449  CB  PRO   129     -19.977 -15.425  28.916  1.00 10.00      B   
ATOM   3450  CG  PRO   129     -19.021 -14.544  29.644  1.00 10.00      B   
ATOM   3451  CD  PRO   129     -18.736 -13.381  28.729  1.00 10.00      B   
ATOM   3452  C   PRO   129     -22.018 -13.966  28.930  1.00 10.00      B   
ATOM   3453  O   PRO   129     -22.750 -14.764  29.519  1.00 10.00      B   
ATOM   3454  N   SER   130     -22.200 -12.655  28.971  1.00 10.00      B   
ATOM   3455  HN  SER   130     -21.594 -12.076  28.466  1.00 10.00      B   
ATOM   3456  CA  SER   130     -23.288 -12.053  29.716  1.00 10.00      B   
ATOM   3457  CB  SER   130     -22.766 -11.393  30.998  1.00 10.00      B   
ATOM   3458  OG  SER   130     -23.829 -11.056  31.876  1.00 10.00      B   
ATOM   3459  HG  SER   130     -23.866 -10.094  31.976  1.00 10.00      B   
ATOM   3460  C   SER   130     -24.005 -11.028  28.844  1.00 10.00      B   
ATOM   3461  O   SER   130     -23.401 -10.049  28.401  1.00 10.00      B   
ATOM   3462  N   PRO   131     -25.297 -11.253  28.563  1.00 10.00      B   
ATOM   3463  CA  PRO   131     -26.032 -12.425  29.050  1.00 10.00      B   
ATOM   3464  CB  PRO   131     -27.489 -11.984  28.914  1.00 10.00      B   
ATOM   3465  CG  PRO   131     -27.492 -11.047  27.756  1.00 10.00      B   
ATOM   3466  CD  PRO   131     -26.146 -10.373  27.742  1.00 10.00      B   
ATOM   3467  C   PRO   131     -25.760 -13.662  28.187  1.00 10.00      B   
ATOM   3468  O   PRO   131     -25.292 -13.544  27.056  1.00 10.00      B   
ATOM   3469  N   PRO   132     -26.026 -14.867  28.722  1.00 10.00      B   
ATOM   3470  CA  PRO   132     -25.805 -16.125  27.989  1.00 10.00      B   
ATOM   3471  CB  PRO   132     -26.291 -17.201  28.969  1.00 10.00      B   
ATOM   3472  CG  PRO   132     -26.227 -16.553  30.308  1.00 10.00      B   
ATOM   3473  CD  PRO   132     -26.545 -15.105  30.078  1.00 10.00      B   
ATOM   3474  C   PRO   132     -26.613 -16.195  26.693  1.00 10.00      B   
ATOM   3475  O   PRO   132     -27.848 -16.223  26.718  1.00 10.00      B   
ATOM   3476  N   ILE   134     -27.286 -19.531  23.965  1.00 10.00      B   
ATOM   3477  HN  ILE   134     -28.137 -19.039  23.881  1.00 10.00      B   
ATOM   3478  CA  ILE   134     -27.306 -20.918  24.418  1.00 10.00      B   
ATOM   3479  CB  ILE   134     -28.689 -21.309  24.986  1.00 10.00      B   
ATOM   3480  CG1 ILE   134     -29.174 -20.281  26.015  1.00 10.00      B   
ATOM   3481  CG2 ILE   134     -28.650 -22.703  25.598  1.00 10.00      B   
ATOM   3482  CD1 ILE   134     -28.261 -20.122  27.211  1.00 10.00      B   
ATOM   3483  C   ILE   134     -26.957 -21.850  23.263  1.00 10.00      B   
ATOM   3484  O   ILE   134     -26.106 -22.734  23.390  1.00 10.00      B   
ATOM   3485  N   ASN   135     -27.621 -21.644  22.138  1.00 10.00      B   
ATOM   3486  HN  ASN   135     -28.292 -20.927  22.104  1.00 10.00      B   
ATOM   3487  CA  ASN   135     -27.380 -22.444  20.951  1.00 10.00      B   
ATOM   3488  CB  ASN   135     -28.666 -23.153  20.512  1.00 10.00      B   
ATOM   3489  CG  ASN   135     -28.407 -24.539  19.955  1.00 10.00      B   
ATOM   3490  OD1 ASN   135     -27.442 -25.201  20.337  1.00 10.00      B   
ATOM   3491  ND2 ASN   135     -29.274 -24.996  19.064  1.00 10.00      B   
ATOM   3492 HD21 ASN   135     -30.032 -24.426  18.816  1.00 10.00      B   
ATOM   3493 HD22 ASN   135     -29.117 -25.886  18.682  1.00 10.00      B   
ATOM   3494  C   ASN   135     -26.869 -21.539  19.842  1.00 10.00      B   
ATOM   3495  O   ASN   135     -27.380 -20.429  19.658  1.00 10.00      B   
ATOM   3496  N   LEU   136     -25.849 -21.988  19.125  1.00 10.00      B   
ATOM   3497  HN  LEU   136     -25.474 -22.875  19.319  1.00 10.00      B   
ATOM   3498  CA  LEU   136     -25.275 -21.188  18.052  1.00 10.00      B   
ATOM   3499  CB  LEU   136     -23.830 -20.798  18.386  1.00 10.00      B   
ATOM   3500  CG  LEU   136     -23.100 -19.914  17.368  1.00 10.00      B   
ATOM   3501  CD1 LEU   136     -23.924 -18.684  17.023  1.00 10.00      B   
ATOM   3502  CD2 LEU   136     -21.739 -19.501  17.904  1.00 10.00      B   
ATOM   3503  C   LEU   136     -25.355 -21.898  16.703  1.00 10.00      B   
ATOM   3504  O   LEU   136     -24.820 -22.996  16.530  1.00 10.00      B   
ATOM   3505  N   ILE   137     -26.044 -21.267  15.759  1.00 10.00      B   
ATOM   3506  HN  ILE   137     -26.466 -20.402  15.975  1.00 10.00      B   
ATOM   3507  CA  ILE   137     -26.199 -21.809  14.415  1.00 10.00      B   
ATOM   3508  CB  ILE   137     -27.689 -21.869  13.996  1.00 10.00      B   
ATOM   3509  CG1 ILE   137     -28.532 -22.585  15.061  1.00 10.00      B   
ATOM   3510  CG2 ILE   137     -27.849 -22.536  12.634  1.00 10.00      B   
ATOM   3511  CD1 ILE   137     -28.246 -24.066  15.193  1.00 10.00      B   
ATOM   3512  C   ILE   137     -25.443 -20.935  13.418  1.00 10.00      B   
ATOM   3513  O   ILE   137     -25.749 -19.754  13.261  1.00 10.00      B   
ATOM   3514  N   SER   138     -24.455 -21.509  12.755  1.00 10.00      B   
ATOM   3515  HN  SER   138     -24.243 -22.456  12.927  1.00 10.00      B   
ATOM   3516  CA  SER   138     -23.671 -20.773  11.779  1.00 10.00      B   
ATOM   3517  CB  SER   138     -22.178 -20.898  12.098  1.00 10.00      B   
ATOM   3518  OG  SER   138     -21.420 -19.893  11.442  1.00 10.00      B   
ATOM   3519  HG  SER   138     -22.015 -19.254  11.038  1.00 10.00      B   
ATOM   3520  C   SER   138     -23.957 -21.282  10.371  1.00 10.00      B   
ATOM   3521  O   SER   138     -23.763 -22.465  10.076  1.00 10.00      B   
ATOM   3522  N   VAL   139     -24.431 -20.389   9.509  1.00 10.00      B   
ATOM   3523  HN  VAL   139     -24.567 -19.460   9.803  1.00 10.00      B   
ATOM   3524  CA  VAL   139     -24.742 -20.749   8.131  1.00 10.00      B   
ATOM   3525  CB  VAL   139     -26.163 -20.298   7.720  1.00 10.00      B   
ATOM   3526  CG1 VAL   139     -26.540 -20.875   6.362  1.00 10.00      B   
ATOM   3527  CG2 VAL   139     -27.183 -20.704   8.773  1.00 10.00      B   
ATOM   3528  C   VAL   139     -23.718 -20.138   7.179  1.00 10.00      B   
ATOM   3529  O   VAL   139     -23.802 -18.954   6.834  1.00 10.00      B   
ATOM   3530  N   GLY   140     -22.747 -20.949   6.775  1.00 10.00      B   
ATOM   3531  HN  GLY   140     -22.735 -21.876   7.092  1.00 10.00      B   
ATOM   3532  CA  GLY   140     -21.712 -20.488   5.871  1.00 10.00      B   
ATOM   3533  C   GLY   140     -20.776 -19.491   6.521  1.00 10.00      B   
ATOM   3534  O   GLY   140     -20.549 -18.405   5.985  1.00 10.00      B   
ATOM   3535  N   GLY   141     -20.235 -19.859   7.674  1.00 10.00      B   
ATOM   3536  HN  GLY   141     -20.438 -20.747   8.038  1.00 10.00      B   
ATOM   3537  CA  GLY   141     -19.333 -18.977   8.384  1.00 10.00      B   
ATOM   3538  C   GLY   141     -17.891 -19.431   8.296  1.00 10.00      B   
ATOM   3539  O   GLY   141     -17.587 -20.606   8.519  1.00 10.00      B   
ATOM   3540  N   GLN   142     -16.998 -18.500   7.987  1.00 10.00      B   
ATOM   3541  HN  GLN   142     -17.299 -17.576   7.854  1.00 10.00      B   
ATOM   3542  CA  GLN   142     -15.581 -18.811   7.872  1.00 10.00      B   
ATOM   3543  CB  GLN   142     -14.842 -17.707   7.115  1.00 10.00      B   
ATOM   3544  CG  GLN   142     -15.457 -17.353   5.771  1.00 10.00      B   
ATOM   3545  CD  GLN   142     -16.296 -16.090   5.824  1.00 10.00      B   
ATOM   3546  OE1 GLN   142     -16.025 -15.182   6.611  1.00 10.00      B   
ATOM   3547  NE2 GLN   142     -17.325 -16.029   4.992  1.00 10.00      B   
ATOM   3548 HE21 GLN   142     -17.488 -16.792   4.400  1.00 10.00      B   
ATOM   3549 HE22 GLN   142     -17.875 -15.218   4.996  1.00 10.00      B   
ATOM   3550  C   GLN   142     -14.979 -19.001   9.259  1.00 10.00      B   
ATOM   3551  O   GLN   142     -14.568 -18.042   9.910  1.00 10.00      B   
ATOM   3552  N   HIS   143     -14.918 -20.248   9.699  1.00 10.00      B   
ATOM   3553  HN  HIS   143     -15.224 -20.975   9.111  1.00 10.00      B   
ATOM   3554  CA  HIS   143     -14.404 -20.570  11.025  1.00 10.00      B   
ATOM   3555  CB  HIS   143     -14.994 -21.889  11.533  1.00 10.00      B   
ATOM   3556  CG  HIS   143     -16.492 -21.888  11.621  1.00 10.00      B   
ATOM   3557  ND1 HIS   143     -17.202 -21.014  12.416  1.00 10.00      B   
ATOM   3558  HD1 HIS   143     -16.813 -20.329  13.003  1.00 10.00      B   
ATOM   3559  CD2 HIS   143     -17.415 -22.649  10.988  1.00 10.00      B   
ATOM   3560  CE1 HIS   143     -18.495 -21.236  12.267  1.00 10.00      B   
ATOM   3561  NE2 HIS   143     -18.650 -22.223  11.405  1.00 10.00      B   
ATOM   3562  HE2 HIS   143     -19.516 -22.592  11.110  1.00 10.00      B   
ATOM   3563  C   HIS   143     -12.880 -20.595  11.071  1.00 10.00      B   
ATOM   3564  O   HIS   143     -12.283 -20.523  12.145  1.00 10.00      B   
ATOM   3565  N   GLN   144     -12.254 -20.698   9.908  1.00 10.00      B   
ATOM   3566  HN  GLN   144     -12.780 -20.767   9.079  1.00 10.00      B   
ATOM   3567  CA  GLN   144     -10.800 -20.717   9.830  1.00 10.00      B   
ATOM   3568  CB  GLN   144     -10.300 -22.040   9.241  1.00 10.00      B   
ATOM   3569  CG  GLN   144      -9.974 -23.105  10.278  1.00 10.00      B   
ATOM   3570  CD  GLN   144      -8.867 -22.683  11.229  1.00 10.00      B   
ATOM   3571  OE1 GLN   144      -7.982 -21.903  10.872  1.00 10.00      B   
ATOM   3572  NE2 GLN   144      -8.903 -23.205  12.447  1.00 10.00      B   
ATOM   3573 HE21 GLN   144      -9.627 -23.829  12.662  1.00 10.00      B   
ATOM   3574 HE22 GLN   144      -8.203 -22.942  13.087  1.00 10.00      B   
ATOM   3575  C   GLN   144     -10.283 -19.536   9.014  1.00 10.00      B   
ATOM   3576  O   GLN   144      -9.091 -19.441   8.717  1.00 10.00      B   
ATOM   3577  N   GLY   145     -11.189 -18.633   8.665  1.00 10.00      B   
ATOM   3578  HN  GLY   145     -12.121 -18.764   8.931  1.00 10.00      B   
ATOM   3579  CA  GLY   145     -10.816 -17.470   7.887  1.00 10.00      B   
ATOM   3580  C   GLY   145     -10.880 -17.748   6.400  1.00 10.00      B   
ATOM   3581  O   GLY   145     -11.403 -18.782   5.981  1.00 10.00      B   
ATOM   3582  N   VAL   146     -10.357 -16.833   5.602  1.00 10.00      B   
ATOM   3583  HN  VAL   146      -9.955 -16.028   5.992  1.00 10.00      B   
ATOM   3584  CA  VAL   146     -10.358 -16.997   4.155  1.00 10.00      B   
ATOM   3585  CB  VAL   146     -11.242 -15.947   3.445  1.00 10.00      B   
ATOM   3586  CG1 VAL   146     -12.711 -16.169   3.762  1.00 10.00      B   
ATOM   3587  CG2 VAL   146     -10.817 -14.532   3.808  1.00 10.00      B   
ATOM   3588  C   VAL   146      -8.944 -16.920   3.594  1.00 10.00      B   
ATOM   3589  O   VAL   146      -8.069 -16.266   4.169  1.00 10.00      B   
ATOM   3590  N   PHE   147      -8.729 -17.612   2.487  1.00 10.00      B   
ATOM   3591  HN  PHE   147      -9.468 -18.137   2.102  1.00 10.00      B   
ATOM   3592  CA  PHE   147      -7.436 -17.624   1.823  1.00 10.00      B   
ATOM   3593  CB  PHE   147      -7.105 -19.037   1.316  1.00 10.00      B   
ATOM   3594  CG  PHE   147      -6.018 -19.078   0.275  1.00 10.00      B   
ATOM   3595  CD1 PHE   147      -4.693 -18.895   0.626  1.00 10.00      B   
ATOM   3596  CD2 PHE   147      -6.326 -19.291  -1.058  1.00 10.00      B   
ATOM   3597  CE1 PHE   147      -3.695 -18.923  -0.330  1.00 10.00      B   
ATOM   3598  CE2 PHE   147      -5.334 -19.322  -2.019  1.00 10.00      B   
ATOM   3599  CZ  PHE   147      -4.016 -19.137  -1.656  1.00 10.00      B   
ATOM   3600  C   PHE   147      -7.442 -16.634   0.663  1.00 10.00      B   
ATOM   3601  O   PHE   147      -6.433 -15.985   0.379  1.00 10.00      B   
ATOM   3602  N   GLY   148      -8.587 -16.523   0.000  1.00 10.00      B   
ATOM   3603  HN  GLY   148      -9.360 -17.058   0.277  1.00 10.00      B   
ATOM   3604  CA  GLY   148      -8.707 -15.618  -1.123  1.00 10.00      B   
ATOM   3605  C   GLY   148     -10.120 -15.103  -1.297  1.00 10.00      B   
ATOM   3606  O   GLY   148     -11.047 -15.562  -0.624  1.00 10.00      B   
ATOM   3607  N   LEU   149     -10.285 -14.161  -2.213  1.00 10.00      B   
ATOM   3608  HN  LEU   149      -9.511 -13.865  -2.738  1.00 10.00      B   
ATOM   3609  CA  LEU   149     -11.585 -13.567  -2.479  1.00 10.00      B   
ATOM   3610  CB  LEU   149     -11.566 -12.079  -2.122  1.00 10.00      B   
ATOM   3611  CG  LEU   149     -12.911 -11.355  -2.152  1.00 10.00      B   
ATOM   3612  CD1 LEU   149     -13.847 -11.918  -1.093  1.00 10.00      B   
ATOM   3613  CD2 LEU   149     -12.714  -9.860  -1.960  1.00 10.00      B   
ATOM   3614  C   LEU   149     -11.969 -13.752  -3.945  1.00 10.00      B   
ATOM   3615  O   LEU   149     -11.593 -12.948  -4.800  1.00 10.00      B   
ATOM   3616  N   PRO   150     -12.698 -14.833  -4.260  1.00 10.00      B   
ATOM   3617  CA  PRO   150     -13.134 -15.121  -5.629  1.00 10.00      B   
ATOM   3618  CB  PRO   150     -13.753 -16.524  -5.533  1.00 10.00      B   
ATOM   3619  CG  PRO   150     -13.317 -17.061  -4.211  1.00 10.00      B   
ATOM   3620  CD  PRO   150     -13.138 -15.870  -3.318  1.00 10.00      B   
ATOM   3621  C   PRO   150     -14.182 -14.120  -6.108  1.00 10.00      B   
ATOM   3622  O   PRO   150     -14.084 -13.579  -7.213  1.00 10.00      B   
ATOM   3623  N   ARG   151     -15.177 -13.866  -5.265  1.00 10.00      B   
ATOM   3624  HN  ARG   151     -15.186 -14.307  -4.390  1.00 10.00      B   
ATOM   3625  CA  ARG   151     -16.250 -12.941  -5.594  1.00 10.00      B   
ATOM   3626  CB  ARG   151     -17.173 -13.543  -6.660  1.00 10.00      B   
ATOM   3627  CG  ARG   151     -17.571 -14.987  -6.401  1.00 10.00      B   
ATOM   3628  CD  ARG   151     -18.234 -15.605  -7.622  1.00 10.00      B   
ATOM   3629  NE  ARG   151     -19.570 -15.062  -7.864  1.00 10.00      B   
ATOM   3630  HE  ARG   151     -19.629 -14.213  -8.361  1.00 10.00      B   
ATOM   3631  CZ  ARG   151     -20.693 -15.659  -7.463  1.00 10.00      B   
ATOM   3632  NH1 ARG   151     -20.632 -16.810  -6.803  1.00 10.00      B   
ATOM   3633 HH11 ARG   151     -21.508 -17.284  -6.490  1.00 10.00      B   
ATOM   3634 HH12 ARG   151     -19.709 -17.250  -6.596  1.00 10.00      B   
ATOM   3635  NH2 ARG   151     -21.873 -15.109  -7.719  1.00 10.00      B   
ATOM   3636 HH21 ARG   151     -22.752 -15.578  -7.401  1.00 10.00      B   
ATOM   3637 HH22 ARG   151     -21.929 -14.208  -8.241  1.00 10.00      B   
ATOM   3638  C   ARG   151     -17.047 -12.573  -4.348  1.00 10.00      B   
ATOM   3639  O   ARG   151     -16.943 -13.238  -3.315  1.00 10.00      B   
ATOM   3640  N   CYS   152     -17.831 -11.511  -4.450  1.00 10.00      B   
ATOM   3641  HN  CYS   152     -17.858 -11.020  -5.296  1.00 10.00      B   
ATOM   3642  CA  CYS   152     -18.655 -11.048  -3.340  1.00 10.00      B   
ATOM   3643  C   CYS   152     -20.131 -11.329  -3.624  1.00 10.00      B   
ATOM   3644  O   CYS   152     -20.606 -11.100  -4.738  1.00 10.00      B   
ATOM   3645  CB  CYS   152     -18.425  -9.553  -3.093  1.00 10.00      B   
ATOM   3646  SG  CYS   152     -16.782  -9.148  -2.406  1.00 10.00      B   
ATOM   3647  N   PRO   153     -20.872 -11.838  -2.624  1.00 10.00      B   
ATOM   3648  CA  PRO   153     -22.294 -12.172  -2.769  1.00 10.00      B   
ATOM   3649  CB  PRO   153     -22.589 -13.059  -1.548  1.00 10.00      B   
ATOM   3650  CG  PRO   153     -21.278 -13.265  -0.857  1.00 10.00      B   
ATOM   3651  CD  PRO   153     -20.390 -12.130  -1.271  1.00 10.00      B   
ATOM   3652  C   PRO   153     -23.198 -10.940  -2.739  1.00 10.00      B   
ATOM   3653  O   PRO   153     -23.122 -10.123  -1.818  1.00 10.00      B   
ATOM   3654  N   GLY   154     -24.058 -10.819  -3.741  1.00 10.00      B   
ATOM   3655  HN  GLY   154     -24.078 -11.508  -4.442  1.00 10.00      B   
ATOM   3656  CA  GLY   154     -24.969  -9.694  -3.814  1.00 10.00      B   
ATOM   3657  C   GLY   154     -24.753  -8.866  -5.064  1.00 10.00      B   
ATOM   3658  O   GLY   154     -24.290  -9.382  -6.085  1.00 10.00      B   
ATOM   3659  N   GLU   155     -25.090  -7.586  -4.991  1.00 10.00      B   
ATOM   3660  HN  GLU   155     -25.457  -7.233  -4.152  1.00 10.00      B   
ATOM   3661  CA  GLU   155     -24.923  -6.686  -6.125  1.00 10.00      B   
ATOM   3662  CB  GLU   155     -25.965  -5.570  -6.070  1.00 10.00      B   
ATOM   3663  CG  GLU   155     -27.381  -6.065  -5.844  1.00 10.00      B   
ATOM   3664  CD  GLU   155     -28.022  -6.608  -7.101  1.00 10.00      B   
ATOM   3665  OE1 GLU   155     -27.593  -7.680  -7.583  1.00 10.00      B   
ATOM   3666  OE2 GLU   155     -28.979  -5.978  -7.601  1.00 10.00      B   
ATOM   3667  C   GLU   155     -23.522  -6.097  -6.101  1.00 10.00      B   
ATOM   3668  O   GLU   155     -22.963  -5.738  -7.142  1.00 10.00      B   
ATOM   3669  N   SER   156     -22.973  -6.016  -4.892  1.00 10.00      B   
ATOM   3670  HN  SER   156     -23.495  -6.311  -4.119  1.00 10.00      B   
ATOM   3671  CA  SER   156     -21.632  -5.504  -4.660  1.00 10.00      B   
ATOM   3672  CB  SER   156     -21.245  -5.740  -3.198  1.00 10.00      B   
ATOM   3673  OG  SER   156     -22.388  -6.062  -2.415  1.00 10.00      B   
ATOM   3674  HG  SER   156     -22.776  -5.246  -2.075  1.00 10.00      B   
ATOM   3675  C   SER   156     -20.632  -6.206  -5.569  1.00 10.00      B   
ATOM   3676  O   SER   156     -20.588  -7.439  -5.637  1.00 10.00      B   
ATOM   3677  N   SER   157     -19.840  -5.424  -6.268  1.00 10.00      B   
ATOM   3678  HN  SER   157     -19.906  -4.448  -6.156  1.00 10.00      B   
ATOM   3679  CA  SER   157     -18.862  -5.973  -7.182  1.00 10.00      B   
ATOM   3680  CB  SER   157     -19.503  -6.168  -8.558  1.00 10.00      B   
ATOM   3681  OG  SER   157     -20.425  -5.124  -8.841  1.00 10.00      B   
ATOM   3682  HG  SER   157     -21.213  -5.231  -8.289  1.00 10.00      B   
ATOM   3683  C   SER   157     -17.652  -5.061  -7.291  1.00 10.00      B   
ATOM   3684  O   SER   157     -16.511  -5.516  -7.219  1.00 10.00      B   
ATOM   3685  N   HIS   158     -17.913  -3.768  -7.432  1.00 10.00      B   
ATOM   3686  HN  HIS   158     -18.848  -3.468  -7.438  1.00 10.00      B   
ATOM   3687  CA  HIS   158     -16.848  -2.785  -7.572  1.00 10.00      B   
ATOM   3688  CB  HIS   158     -17.386  -1.441  -8.061  1.00 10.00      B   
ATOM   3689  CG  HIS   158     -17.713  -1.439  -9.523  1.00 10.00      B   
ATOM   3690  ND1 HIS   158     -16.751  -1.338 -10.514  1.00 10.00      B   
ATOM   3691  HD1 HIS   158     -15.781  -1.246 -10.371  1.00 10.00      B   
ATOM   3692  CD2 HIS   158     -18.903  -1.557 -10.166  1.00 10.00      B   
ATOM   3693  CE1 HIS   158     -17.338  -1.396 -11.695  1.00 10.00      B   
ATOM   3694  NE2 HIS   158     -18.638  -1.527 -11.513  1.00 10.00      B   
ATOM   3695  HE2 HIS   158     -19.310  -1.583 -12.232  1.00 10.00      B   
ATOM   3696  C   HIS   158     -16.015  -2.640  -6.301  1.00 10.00      B   
ATOM   3697  O   HIS   158     -14.808  -2.381  -6.367  1.00 10.00      B   
ATOM   3698  N   ILE   159     -16.652  -2.807  -5.146  1.00 10.00      B   
ATOM   3699  HN  ILE   159     -17.626  -2.970  -5.142  1.00 10.00      B   
ATOM   3700  CA  ILE   159     -15.931  -2.725  -3.879  1.00 10.00      B   
ATOM   3701  CB  ILE   159     -16.892  -2.570  -2.670  1.00 10.00      B   
ATOM   3702  CG1 ILE   159     -16.139  -2.064  -1.438  1.00 10.00      B   
ATOM   3703  CG2 ILE   159     -17.613  -3.876  -2.355  1.00 10.00      B   
ATOM   3704  CD1 ILE   159     -17.043  -1.664  -0.292  1.00 10.00      B   
ATOM   3705  C   ILE   159     -15.074  -3.979  -3.711  1.00 10.00      B   
ATOM   3706  O   ILE   159     -14.002  -3.951  -3.102  1.00 10.00      B   
ATOM   3707  N   CYS   160     -15.544  -5.067  -4.310  1.00 10.00      B   
ATOM   3708  HN  CYS   160     -16.380  -4.999  -4.815  1.00 10.00      B   
ATOM   3709  CA  CYS   160     -14.867  -6.351  -4.244  1.00 10.00      B   
ATOM   3710  C   CYS   160     -13.579  -6.327  -5.066  1.00 10.00      B   
ATOM   3711  O   CYS   160     -12.602  -6.990  -4.721  1.00 10.00      B   
ATOM   3712  CB  CYS   160     -15.809  -7.455  -4.748  1.00 10.00      B   
ATOM   3713  SG  CYS   160     -15.543  -9.106  -4.020  1.00 10.00      B   
ATOM   3714  N   ASP   161     -13.579  -5.537  -6.139  1.00 10.00      B   
ATOM   3715  HN  ASP   161     -14.386  -5.016  -6.347  1.00 10.00      B   
ATOM   3716  CA  ASP   161     -12.412  -5.427  -7.019  1.00 10.00      B   
ATOM   3717  CB  ASP   161     -12.694  -4.506  -8.208  1.00 10.00      B   
ATOM   3718  CG  ASP   161     -13.778  -5.017  -9.130  1.00 10.00      B   
ATOM   3719  OD1 ASP   161     -13.695  -6.187  -9.573  1.00 10.00      B   
ATOM   3720  OD2 ASP   161     -14.716  -4.245  -9.427  1.00 10.00      B   
ATOM   3721  C   ASP   161     -11.201  -4.897  -6.269  1.00 10.00      B   
ATOM   3722  O   ASP   161     -10.093  -5.425  -6.401  1.00 10.00      B   
ATOM   3723  N   PHE   162     -11.416  -3.846  -5.486  1.00 10.00      B   
ATOM   3724  HN  PHE   162     -12.324  -3.475  -5.423  1.00 10.00      B   
ATOM   3725  CA  PHE   162     -10.343  -3.234  -4.717  1.00 10.00      B   
ATOM   3726  CB  PHE   162     -10.840  -1.960  -4.011  1.00 10.00      B   
ATOM   3727  CG  PHE   162      -9.794  -1.208  -3.220  1.00 10.00      B   
ATOM   3728  CD1 PHE   162      -8.744  -0.555  -3.856  1.00 10.00      B   
ATOM   3729  CD2 PHE   162      -9.873  -1.140  -1.836  1.00 10.00      B   
ATOM   3730  CE1 PHE   162      -7.798   0.148  -3.125  1.00 10.00      B   
ATOM   3731  CE2 PHE   162      -8.931  -0.443  -1.102  1.00 10.00      B   
ATOM   3732  CZ  PHE   162      -7.892   0.204  -1.742  1.00 10.00      B   
ATOM   3733  C   PHE   162      -9.763  -4.222  -3.711  1.00 10.00      B   
ATOM   3734  O   PHE   162      -8.568  -4.504  -3.734  1.00 10.00      B   
ATOM   3735  N   ILE   163     -10.627  -4.774  -2.868  1.00 10.00      B   
ATOM   3736  HN  ILE   163     -11.579  -4.544  -2.945  1.00 10.00      B   
ATOM   3737  CA  ILE   163     -10.212  -5.720  -1.831  1.00 10.00      B   
ATOM   3738  CB  ILE   163     -11.421  -6.180  -0.979  1.00 10.00      B   
ATOM   3739  CG1 ILE   163     -12.277  -4.982  -0.545  1.00 10.00      B   
ATOM   3740  CG2 ILE   163     -10.964  -6.983   0.231  1.00 10.00      B   
ATOM   3741  CD1 ILE   163     -11.530  -3.935   0.257  1.00 10.00      B   
ATOM   3742  C   ILE   163      -9.518  -6.955  -2.415  1.00 10.00      B   
ATOM   3743  O   ILE   163      -8.472  -7.381  -1.917  1.00 10.00      B   
ATOM   3744  N   ARG   164     -10.099  -7.492  -3.486  1.00 10.00      B   
ATOM   3745  HN  ARG   164     -10.911  -7.064  -3.841  1.00 10.00      B   
ATOM   3746  CA  ARG   164      -9.597  -8.696  -4.159  1.00 10.00      B   
ATOM   3747  CB  ARG   164     -10.307  -8.889  -5.505  1.00 10.00      B   
ATOM   3748  CG  ARG   164     -10.072 -10.240  -6.163  1.00 10.00      B   
ATOM   3749  CD  ARG   164     -10.988 -10.436  -7.363  1.00 10.00      B   
ATOM   3750  NE  ARG   164     -10.711  -9.474  -8.432  1.00 10.00      B   
ATOM   3751  HE  ARG   164      -9.807  -9.484  -8.823  1.00 10.00      B   
ATOM   3752  CZ  ARG   164     -11.601  -8.596  -8.899  1.00 10.00      B   
ATOM   3753  NH1 ARG   164     -12.832  -8.557  -8.403  1.00 10.00      B   
ATOM   3754 HH11 ARG   164     -13.117  -9.215  -7.646  1.00 10.00      B   
ATOM   3755 HH12 ARG   164     -13.520  -7.856  -8.770  1.00 10.00      B   
ATOM   3756  NH2 ARG   164     -11.262  -7.756  -9.870  1.00 10.00      B   
ATOM   3757 HH21 ARG   164     -11.962  -7.070 -10.236  1.00 10.00      B   
ATOM   3758 HH22 ARG   164     -10.299  -7.775 -10.271  1.00 10.00      B   
ATOM   3759  C   ARG   164      -8.078  -8.727  -4.350  1.00 10.00      B   
ATOM   3760  O   ARG   164      -7.409  -9.636  -3.862  1.00 10.00      B   
ATOM   3761  N   LYS   165      -7.524  -7.736  -5.037  1.00 10.00      B   
ATOM   3762  HN  LYS   165      -8.084  -7.005  -5.376  1.00 10.00      B   
ATOM   3763  CA  LYS   165      -6.086  -7.727  -5.289  1.00 10.00      B   
ATOM   3764  CB  LYS   165      -5.748  -7.402  -6.749  1.00 10.00      B   
ATOM   3765  CG  LYS   165      -6.553  -6.253  -7.333  1.00 10.00      B   
ATOM   3766  CD  LYS   165      -6.485  -6.243  -8.851  1.00 10.00      B   
ATOM   3767  CE  LYS   165      -5.060  -6.052  -9.347  1.00 10.00      B   
ATOM   3768  NZ  LYS   165      -4.964  -6.254 -10.815  1.00 10.00      B   
ATOM   3769  HZ1 LYS   165      -4.049  -5.918 -11.166  1.00 10.00      B   
ATOM   3770  HZ2 LYS   165      -5.720  -5.733 -11.298  1.00 10.00      B   
ATOM   3771  HZ3 LYS   165      -5.058  -7.274 -11.045  1.00 10.00      B   
ATOM   3772  C   LYS   165      -5.274  -6.896  -4.292  1.00 10.00      B   
ATOM   3773  O   LYS   165      -4.044  -6.927  -4.326  1.00 10.00      B   
ATOM   3774  N   THR   166      -5.945  -6.163  -3.402  1.00 10.00      B   
ATOM   3775  HN  THR   166      -6.927  -6.159  -3.418  1.00 10.00      B   
ATOM   3776  CA  THR   166      -5.235  -5.367  -2.396  1.00 10.00      B   
ATOM   3777  CB  THR   166      -6.132  -4.282  -1.744  1.00 10.00      B   
ATOM   3778  OG1 THR   166      -6.535  -3.337  -2.746  1.00 10.00      B   
ATOM   3779  HG1 THR   166      -7.389  -3.612  -3.107  1.00 10.00      B   
ATOM   3780  CG2 THR   166      -5.406  -3.540  -0.622  1.00 10.00      B   
ATOM   3781  C   THR   166      -4.655  -6.297  -1.333  1.00 10.00      B   
ATOM   3782  O   THR   166      -3.508  -6.145  -0.910  1.00 10.00      B   
ATOM   3783  N   LEU   167      -5.441  -7.296  -0.945  1.00 10.00      B   
ATOM   3784  HN  LEU   167      -6.338  -7.380  -1.339  1.00 10.00      B   
ATOM   3785  CA  LEU   167      -5.009  -8.267   0.053  1.00 10.00      B   
ATOM   3786  CB  LEU   167      -6.215  -8.970   0.676  1.00 10.00      B   
ATOM   3787  CG  LEU   167      -7.149  -8.084   1.504  1.00 10.00      B   
ATOM   3788  CD1 LEU   167      -8.359  -8.875   1.972  1.00 10.00      B   
ATOM   3789  CD2 LEU   167      -6.409  -7.490   2.692  1.00 10.00      B   
ATOM   3790  C   LEU   167      -4.056  -9.285  -0.567  1.00 10.00      B   
ATOM   3791  O   LEU   167      -3.425 -10.079   0.130  1.00 10.00      B   
ATOM   3792  N   ASN   168      -3.953  -9.251  -1.888  1.00 10.00      B   
ATOM   3793  HN  ASN   168      -4.489  -8.604  -2.392  1.00 10.00      B   
ATOM   3794  CA  ASN   168      -3.069 -10.154  -2.608  1.00 10.00      B   
ATOM   3795  CB  ASN   168      -3.741 -10.654  -3.894  1.00 10.00      B   
ATOM   3796  CG  ASN   168      -3.144 -11.952  -4.416  1.00 10.00      B   
ATOM   3797  OD1 ASN   168      -2.291 -12.564  -3.774  1.00 10.00      B   
ATOM   3798  ND2 ASN   168      -3.596 -12.386  -5.584  1.00 10.00      B   
ATOM   3799 HD21 ASN   168      -4.282 -11.855  -6.045  1.00 10.00      B   
ATOM   3800 HD22 ASN   168      -3.233 -13.227  -5.937  1.00 10.00      B   
ATOM   3801  C   ASN   168      -1.759  -9.440  -2.924  1.00 10.00      B   
ATOM   3802  O   ASN   168      -0.944  -9.914  -3.714  1.00 10.00      B   
ATOM   3803  N   ALA   169      -1.565  -8.287  -2.291  1.00 10.00      B   
ATOM   3804  HN  ALA   169      -2.253  -7.968  -1.669  1.00 10.00      B   
ATOM   3805  CA  ALA   169      -0.361  -7.490  -2.486  1.00 10.00      B   
ATOM   3806  CB  ALA   169      -0.623  -6.366  -3.479  1.00 10.00      B   
ATOM   3807  C   ALA   169       0.134  -6.925  -1.158  1.00 10.00      B   
ATOM   3808  O   ALA   169       1.326  -6.974  -0.853  1.00 10.00      B   
ATOM   3809  N   GLY   170      -0.791  -6.392  -0.370  1.00 10.00      B   
ATOM   3810  HN  GLY   170      -1.730  -6.379  -0.664  1.00 10.00      B   
ATOM   3811  CA  GLY   170      -0.438  -5.828   0.915  1.00 10.00      B   
ATOM   3812  C   GLY   170      -1.490  -6.117   1.961  1.00 10.00      B   
ATOM   3813  O   GLY   170      -2.262  -5.236   2.339  1.00 10.00      B   
ATOM   3814  N   ALA   171      -1.527  -7.360   2.424  1.00 10.00      B   
ATOM   3815  HN  ALA   171      -0.885  -8.020   2.081  1.00 10.00      B   
ATOM   3816  CA  ALA   171      -2.496  -7.773   3.432  1.00 10.00      B   
ATOM   3817  CB  ALA   171      -2.899  -9.224   3.219  1.00 10.00      B   
ATOM   3818  C   ALA   171      -1.940  -7.584   4.835  1.00 10.00      B   
ATOM   3819  O   ALA   171      -2.649  -7.762   5.825  1.00 10.00      B   
ATOM   3820  N   TYR   172      -0.668  -7.225   4.917  1.00 10.00      B   
ATOM   3821  HN  TYR   172      -0.154  -7.091   4.093  1.00 10.00      B   
ATOM   3822  CA  TYR   172      -0.018  -7.020   6.200  1.00 10.00      B   
ATOM   3823  CB  TYR   172       1.369  -7.663   6.204  1.00 10.00      B   
ATOM   3824  CG  TYR   172       1.358  -9.155   5.950  1.00 10.00      B   
ATOM   3825  CD1 TYR   172       0.510  -9.999   6.657  1.00 10.00      B   
ATOM   3826  CD2 TYR   172       2.206  -9.720   5.008  1.00 10.00      B   
ATOM   3827  CE1 TYR   172       0.508 -11.363   6.431  1.00 10.00      B   
ATOM   3828  CE2 TYR   172       2.210 -11.080   4.772  1.00 10.00      B   
ATOM   3829  CZ  TYR   172       1.361 -11.897   5.487  1.00 10.00      B   
ATOM   3830  OH  TYR   172       1.373 -13.252   5.265  1.00 10.00      B   
ATOM   3831  HH  TYR   172       0.645 -13.494   4.677  1.00 10.00      B   
ATOM   3832  C   TYR   172       0.082  -5.536   6.528  1.00 10.00      B   
ATOM   3833  O   TYR   172       0.618  -5.153   7.571  1.00 10.00      B   
ATOM   3834  N   SER   173      -0.437  -4.708   5.634  1.00 10.00      B   
ATOM   3835  HN  SER   173      -0.854  -5.077   4.828  1.00 10.00      B   
ATOM   3836  CA  SER   173      -0.408  -3.268   5.826  1.00 10.00      B   
ATOM   3837  CB  SER   173      -0.953  -2.560   4.589  1.00 10.00      B   
ATOM   3838  OG  SER   173      -0.405  -3.127   3.413  1.00 10.00      B   
ATOM   3839  HG  SER   173       0.333  -3.702   3.647  1.00 10.00      B   
ATOM   3840  C   SER   173      -1.203  -2.882   7.068  1.00 10.00      B   
ATOM   3841  O   SER   173      -2.403  -3.148   7.162  1.00 10.00      B   
ATOM   3842  N   LYS   174      -0.521  -2.250   8.011  1.00 10.00      B   
ATOM   3843  HN  LYS   174       0.429  -2.055   7.857  1.00 10.00      B   
ATOM   3844  CA  LYS   174      -1.122  -1.850   9.272  1.00 10.00      B   
ATOM   3845  CB  LYS   174      -0.078  -1.222  10.193  1.00 10.00      B   
ATOM   3846  CG  LYS   174      -0.525  -1.071  11.643  1.00 10.00      B   
ATOM   3847  CD  LYS   174      -0.508  -2.404  12.385  1.00 10.00      B   
ATOM   3848  CE  LYS   174      -1.833  -3.147  12.264  1.00 10.00      B   
ATOM   3849  NZ  LYS   174      -2.950  -2.419  12.926  1.00 10.00      B   
ATOM   3850  HZ1 LYS   174      -2.998  -1.442  12.578  1.00 10.00      B   
ATOM   3851  HZ2 LYS   174      -2.806  -2.397  13.958  1.00 10.00      B   
ATOM   3852  HZ3 LYS   174      -3.857  -2.892  12.723  1.00 10.00      B   
ATOM   3853  C   LYS   174      -2.343  -0.941   9.113  1.00 10.00      B   
ATOM   3854  O   LYS   174      -3.296  -1.053   9.881  1.00 10.00      B   
ATOM   3855  N   VAL   175      -2.332  -0.049   8.124  1.00 10.00      B   
ATOM   3856  HN  VAL   175      -1.559   0.006   7.526  1.00 10.00      B   
ATOM   3857  CA  VAL   175      -3.474   0.843   7.925  1.00 10.00      B   
ATOM   3858  CB  VAL   175      -3.172   2.092   7.056  1.00 10.00      B   
ATOM   3859  CG1 VAL   175      -1.899   2.787   7.513  1.00 10.00      B   
ATOM   3860  CG2 VAL   175      -3.126   1.771   5.569  1.00 10.00      B   
ATOM   3861  C   VAL   175      -4.685   0.074   7.398  1.00 10.00      B   
ATOM   3862  O   VAL   175      -5.825   0.514   7.543  1.00 10.00      B   
ATOM   3863  N   VAL   176      -4.420  -1.094   6.819  1.00 10.00      B   
ATOM   3864  HN  VAL   176      -3.487  -1.393   6.758  1.00 10.00      B   
ATOM   3865  CA  VAL   176      -5.469  -1.950   6.285  1.00 10.00      B   
ATOM   3866  CB  VAL   176      -4.941  -2.852   5.146  1.00 10.00      B   
ATOM   3867  CG1 VAL   176      -6.036  -3.769   4.621  1.00 10.00      B   
ATOM   3868  CG2 VAL   176      -4.371  -2.009   4.018  1.00 10.00      B   
ATOM   3869  C   VAL   176      -6.042  -2.819   7.399  1.00 10.00      B   
ATOM   3870  O   VAL   176      -7.257  -2.854   7.610  1.00 10.00      B   
ATOM   3871  N   GLN   177      -5.155  -3.496   8.126  1.00 10.00      B   
ATOM   3872  HN  GLN   177      -4.199  -3.409   7.914  1.00 10.00      B   
ATOM   3873  CA  GLN   177      -5.558  -4.362   9.230  1.00 10.00      B   
ATOM   3874  CB  GLN   177      -4.418  -5.305   9.623  1.00 10.00      B   
ATOM   3875  CG  GLN   177      -3.941  -6.216   8.507  1.00 10.00      B   
ATOM   3876  CD  GLN   177      -3.194  -7.426   9.030  1.00 10.00      B   
ATOM   3877  OE1 GLN   177      -1.977  -7.383   9.237  1.00 10.00      B   
ATOM   3878  NE2 GLN   177      -3.914  -8.518   9.244  1.00 10.00      B   
ATOM   3879 HE21 GLN   177      -4.881  -8.485   9.056  1.00 10.00      B   
ATOM   3880 HE22 GLN   177      -3.455  -9.314   9.572  1.00 10.00      B   
ATOM   3881  C   GLN   177      -5.973  -3.526  10.437  1.00 10.00      B   
ATOM   3882  O   GLN   177      -5.272  -3.495  11.454  1.00 10.00      B   
ATOM   3883  N   GLU   178      -7.108  -2.846  10.298  1.00 10.00      B   
ATOM   3884  HN  GLU   178      -7.601  -2.929   9.453  1.00 10.00      B   
ATOM   3885  CA  GLU   178      -7.651  -1.987  11.344  1.00 10.00      B   
ATOM   3886  CB  GLU   178      -6.634  -0.901  11.705  1.00 10.00      B   
ATOM   3887  CG  GLU   178      -6.930  -0.158  12.994  1.00 10.00      B   
ATOM   3888  CD  GLU   178      -6.301  -0.820  14.200  1.00 10.00      B   
ATOM   3889  OE1 GLU   178      -5.069  -1.034  14.187  1.00 10.00      B   
ATOM   3890  OE2 GLU   178      -7.030  -1.114  15.171  1.00 10.00      B   
ATOM   3891  C   GLU   178      -8.929  -1.318  10.841  1.00 10.00      B   
ATOM   3892  O   GLU   178      -9.854  -1.049  11.607  1.00 10.00      B   
ATOM   3893  N   ARG   179      -8.970  -1.055   9.540  1.00 10.00      B   
ATOM   3894  HN  ARG   179      -8.206  -1.303   8.977  1.00 10.00      B   
ATOM   3895  CA  ARG   179     -10.120  -0.405   8.926  1.00 10.00      B   
ATOM   3896  CB  ARG   179      -9.697   0.932   8.309  1.00 10.00      B   
ATOM   3897  CG  ARG   179      -9.507   2.056   9.315  1.00 10.00      B   
ATOM   3898  CD  ARG   179      -8.297   2.908   8.966  1.00 10.00      B   
ATOM   3899  NE  ARG   179      -7.045   2.255   9.353  1.00 10.00      B   
ATOM   3900  HE  ARG   179      -6.660   1.605   8.717  1.00 10.00      B   
ATOM   3901  CZ  ARG   179      -6.413   2.493  10.501  1.00 10.00      B   
ATOM   3902  NH1 ARG   179      -6.912   3.368  11.360  1.00 10.00      B   
ATOM   3903 HH11 ARG   179      -7.799   3.872  11.143  1.00 10.00      B   
ATOM   3904 HH12 ARG   179      -6.420   3.554  12.263  1.00 10.00      B   
ATOM   3905  NH2 ARG   179      -5.295   1.844  10.802  1.00 10.00      B   
ATOM   3906 HH21 ARG   179      -4.900   1.141  10.145  1.00 10.00      B   
ATOM   3907 HH22 ARG   179      -4.811   2.027  11.714  1.00 10.00      B   
ATOM   3908  C   ARG   179     -10.754  -1.292   7.861  1.00 10.00      B   
ATOM   3909  O   ARG   179     -11.455  -0.805   6.974  1.00 10.00      B   
ATOM   3910  N   LEU   180     -10.509  -2.593   7.957  1.00 10.00      B   
ATOM   3911  HN  LEU   180      -9.966  -2.923   8.699  1.00 10.00      B   
ATOM   3912  CA  LEU   180     -11.050  -3.547   6.997  1.00 10.00      B   
ATOM   3913  CB  LEU   180     -10.077  -3.752   5.834  1.00 10.00      B   
ATOM   3914  CG  LEU   180     -10.567  -4.658   4.703  1.00 10.00      B   
ATOM   3915  CD1 LEU   180     -11.693  -3.992   3.929  1.00 10.00      B   
ATOM   3916  CD2 LEU   180      -9.423  -5.029   3.776  1.00 10.00      B   
ATOM   3917  C   LEU   180     -11.350  -4.885   7.666  1.00 10.00      B   
ATOM   3918  O   LEU   180     -10.462  -5.509   8.246  1.00 10.00      B   
ATOM   3919  N   VAL   181     -12.600  -5.321   7.555  1.00 10.00      B   
ATOM   3920  HN  VAL   181     -13.247  -4.775   7.053  1.00 10.00      B   
ATOM   3921  CA  VAL   181     -13.054  -6.579   8.147  1.00 10.00      B   
ATOM   3922  CB  VAL   181     -14.575  -6.768   7.927  1.00 10.00      B   
ATOM   3923  CG1 VAL   181     -15.055  -8.096   8.496  1.00 10.00      B   
ATOM   3924  CG2 VAL   181     -15.360  -5.616   8.531  1.00 10.00      B   
ATOM   3925  C   VAL   181     -12.319  -7.777   7.545  1.00 10.00      B   
ATOM   3926  O   VAL   181     -11.869  -8.674   8.260  1.00 10.00      B   
ATOM   3927  N   GLN   182     -12.191  -7.772   6.226  1.00 10.00      B   
ATOM   3928  HN  GLN   182     -12.564  -7.019   5.716  1.00 10.00      B   
ATOM   3929  CA  GLN   182     -11.534  -8.859   5.501  1.00 10.00      B   
ATOM   3930  CB  GLN   182     -11.588  -8.608   3.992  1.00 10.00      B   
ATOM   3931  CG  GLN   182     -12.933  -8.926   3.352  1.00 10.00      B   
ATOM   3932  CD  GLN   182     -14.052  -8.018   3.825  1.00 10.00      B   
ATOM   3933  OE1 GLN   182     -13.837  -6.842   4.114  1.00 10.00      B   
ATOM   3934  NE2 GLN   182     -15.255  -8.562   3.918  1.00 10.00      B   
ATOM   3935 HE21 GLN   182     -15.353  -9.511   3.682  1.00 10.00      B   
ATOM   3936 HE22 GLN   182     -15.998  -7.996   4.215  1.00 10.00      B   
ATOM   3937  C   GLN   182     -10.090  -9.082   5.951  1.00 10.00      B   
ATOM   3938  O   GLN   182      -9.596 -10.207   5.929  1.00 10.00      B   
ATOM   3939  N   ALA   183      -9.431  -8.016   6.389  1.00 10.00      B   
ATOM   3940  HN  ALA   183      -9.892  -7.153   6.432  1.00 10.00      B   
ATOM   3941  CA  ALA   183      -8.042  -8.103   6.827  1.00 10.00      B   
ATOM   3942  CB  ALA   183      -7.379  -6.737   6.756  1.00 10.00      B   
ATOM   3943  C   ALA   183      -7.925  -8.682   8.235  1.00 10.00      B   
ATOM   3944  O   ALA   183      -6.834  -9.056   8.674  1.00 10.00      B   
ATOM   3945  N   GLU   184      -9.049  -8.766   8.934  1.00 10.00      B   
ATOM   3946  HN  GLU   184      -9.891  -8.464   8.528  1.00 10.00      B   
ATOM   3947  CA  GLU   184      -9.067  -9.290  10.294  1.00 10.00      B   
ATOM   3948  CB  GLU   184     -10.141  -8.600  11.131  1.00 10.00      B   
ATOM   3949  CG  GLU   184      -9.845  -7.134  11.395  1.00 10.00      B   
ATOM   3950  CD  GLU   184     -10.791  -6.514  12.399  1.00 10.00      B   
ATOM   3951  OE1 GLU   184     -10.899  -7.041  13.525  1.00 10.00      B   
ATOM   3952  OE2 GLU   184     -11.420  -5.484  12.072  1.00 10.00      B   
ATOM   3953  C   GLU   184      -9.222 -10.807  10.327  1.00 10.00      B   
ATOM   3954  O   GLU   184      -8.802 -11.459  11.289  1.00 10.00      B   
ATOM   3955  N   TYR   185      -9.817 -11.372   9.282  1.00 10.00      B   
ATOM   3956  HN  TYR   185     -10.146 -10.808   8.550  1.00 10.00      B   
ATOM   3957  CA  TYR   185      -9.990 -12.820   9.214  1.00 10.00      B   
ATOM   3958  CB  TYR   185     -11.459 -13.274   9.288  1.00 10.00      B   
ATOM   3959  CG  TYR   185     -12.386 -12.766   8.200  1.00 10.00      B   
ATOM   3960  CD1 TYR   185     -12.330 -13.274   6.907  1.00 10.00      B   
ATOM   3961  CD2 TYR   185     -13.342 -11.798   8.477  1.00 10.00      B   
ATOM   3962  CE1 TYR   185     -13.194 -12.830   5.925  1.00 10.00      B   
ATOM   3963  CE2 TYR   185     -14.208 -11.344   7.500  1.00 10.00      B   
ATOM   3964  CZ  TYR   185     -14.132 -11.865   6.226  1.00 10.00      B   
ATOM   3965  OH  TYR   185     -15.002 -11.426   5.250  1.00 10.00      B   
ATOM   3966  HH  TYR   185     -15.645 -10.817   5.644  1.00 10.00      B   
ATOM   3967  C   TYR   185      -9.228 -13.443   8.046  1.00 10.00      B   
ATOM   3968  O   TYR   185      -9.503 -14.576   7.639  1.00 10.00      B   
ATOM   3969  N   TRP   186      -8.270 -12.692   7.516  1.00 10.00      B   
ATOM   3970  HN  TRP   186      -8.121 -11.793   7.874  1.00 10.00      B   
ATOM   3971  CA  TRP   186      -7.436 -13.165   6.419  1.00 10.00      B   
ATOM   3972  CB  TRP   186      -6.656 -11.997   5.803  1.00 10.00      B   
ATOM   3973  CG  TRP   186      -5.980 -12.327   4.504  1.00 10.00      B   
ATOM   3974  CD1 TRP   186      -4.650 -12.564   4.304  1.00 10.00      B   
ATOM   3975  CD2 TRP   186      -6.605 -12.449   3.222  1.00 10.00      B   
ATOM   3976  NE1 TRP   186      -4.410 -12.829   2.977  1.00 10.00      B   
ATOM   3977  HE1 TRP   186      -3.531 -13.033   2.585  1.00 10.00      B   
ATOM   3978  CE2 TRP   186      -5.594 -12.762   2.292  1.00 10.00      B   
ATOM   3979  CE3 TRP   186      -7.921 -12.324   2.773  1.00 10.00      B   
ATOM   3980  CZ2 TRP   186      -5.860 -12.951   0.938  1.00 10.00      B   
ATOM   3981  CZ3 TRP   186      -8.183 -12.511   1.431  1.00 10.00      B   
ATOM   3982  CH2 TRP   186      -7.158 -12.821   0.529  1.00 10.00      B   
ATOM   3983  C   TRP   186      -6.467 -14.208   6.960  1.00 10.00      B   
ATOM   3984  O   TRP   186      -5.759 -13.956   7.940  1.00 10.00      B   
ATOM   3985  N   HIS   187      -6.441 -15.374   6.337  1.00 10.00      B   
ATOM   3986  HN  HIS   187      -7.010 -15.513   5.545  1.00 10.00      B   
ATOM   3987  CA  HIS   187      -5.580 -16.453   6.787  1.00 10.00      B   
ATOM   3988  CB  HIS   187      -6.432 -17.668   7.182  1.00 10.00      B   
ATOM   3989  CG  HIS   187      -5.727 -18.702   8.015  1.00 10.00      B   
ATOM   3990  ND1 HIS   187      -6.388 -19.515   8.911  1.00 10.00      B   
ATOM   3991  HD1 HIS   187      -7.359 -19.509   9.088  1.00 10.00      B   
ATOM   3992  CD2 HIS   187      -4.420 -19.060   8.083  1.00 10.00      B   
ATOM   3993  CE1 HIS   187      -5.522 -20.324   9.492  1.00 10.00      B   
ATOM   3994  NE2 HIS   187      -4.324 -20.068   9.007  1.00 10.00      B   
ATOM   3995  HE2 HIS   187      -3.487 -20.531   9.276  1.00 10.00      B   
ATOM   3996  C   HIS   187      -4.567 -16.842   5.719  1.00 10.00      B   
ATOM   3997  O   HIS   187      -4.925 -17.393   4.677  1.00 10.00      B   
ATOM   3998  N   ASP   188      -3.303 -16.550   5.988  1.00 10.00      B   
ATOM   3999  HN  ASP   188      -3.086 -16.092   6.823  1.00 10.00      B   
ATOM   4000  CA  ASP   188      -2.224 -16.895   5.072  1.00 10.00      B   
ATOM   4001  CB  ASP   188      -1.126 -15.824   5.114  1.00 10.00      B   
ATOM   4002  CG  ASP   188      -0.157 -15.908   3.945  1.00 10.00      B   
ATOM   4003  OD1 ASP   188       0.341 -17.018   3.652  1.00 10.00      B   
ATOM   4004  OD2 ASP   188       0.124 -14.856   3.322  1.00 10.00      B   
ATOM   4005  C   ASP   188      -1.654 -18.253   5.482  1.00 10.00      B   
ATOM   4006  O   ASP   188      -1.115 -18.398   6.579  1.00 10.00      B   
ATOM   4007  N   PRO   189      -1.805 -19.272   4.624  1.00 10.00      B   
ATOM   4008  CA  PRO   189      -1.321 -20.625   4.905  1.00 10.00      B   
ATOM   4009  CB  PRO   189      -2.186 -21.483   3.986  1.00 10.00      B   
ATOM   4010  CG  PRO   189      -2.456 -20.609   2.809  1.00 10.00      B   
ATOM   4011  CD  PRO   189      -2.474 -19.188   3.314  1.00 10.00      B   
ATOM   4012  C   PRO   189       0.159 -20.809   4.569  1.00 10.00      B   
ATOM   4013  O   PRO   189       0.756 -21.836   4.901  1.00 10.00      B   
ATOM   4014  N   ILE   190       0.746 -19.815   3.915  1.00 10.00      B   
ATOM   4015  HN  ILE   190       0.225 -19.006   3.698  1.00 10.00      B   
ATOM   4016  CA  ILE   190       2.150 -19.872   3.542  1.00 10.00      B   
ATOM   4017  CB  ILE   190       2.399 -19.240   2.155  1.00 10.00      B   
ATOM   4018  CG1 ILE   190       1.559 -19.954   1.089  1.00 10.00      B   
ATOM   4019  CG2 ILE   190       3.879 -19.292   1.797  1.00 10.00      B   
ATOM   4020  CD1 ILE   190       1.582 -19.290  -0.272  1.00 10.00      B   
ATOM   4021  C   ILE   190       2.981 -19.152   4.593  1.00 10.00      B   
ATOM   4022  O   ILE   190       3.961 -19.692   5.112  1.00 10.00      B   
ATOM   4023  N   LYS   191       2.564 -17.939   4.917  1.00 10.00      B   
ATOM   4024  HN  LYS   191       1.759 -17.573   4.472  1.00 10.00      B   
ATOM   4025  CA  LYS   191       3.248 -17.129   5.914  1.00 10.00      B   
ATOM   4026  CB  LYS   191       3.466 -15.705   5.399  1.00 10.00      B   
ATOM   4027  CG  LYS   191       3.876 -15.609   3.940  1.00 10.00      B   
ATOM   4028  CD  LYS   191       3.969 -14.158   3.502  1.00 10.00      B   
ATOM   4029  CE  LYS   191       3.825 -14.014   1.997  1.00 10.00      B   
ATOM   4030  NZ  LYS   191       3.803 -12.587   1.583  1.00 10.00      B   
ATOM   4031  HZ1 LYS   191       4.657 -12.099   1.943  1.00 10.00      B   
ATOM   4032  HZ2 LYS   191       2.962 -12.113   1.965  1.00 10.00      B   
ATOM   4033  HZ3 LYS   191       3.790 -12.513   0.547  1.00 10.00      B   
ATOM   4034  C   LYS   191       2.417 -17.094   7.190  1.00 10.00      B   
ATOM   4035  O   LYS   191       2.159 -16.028   7.755  1.00 10.00      B   
ATOM   4036  N   GLU   192       2.006 -18.273   7.642  1.00 10.00      B   
ATOM   4037  HN  GLU   192       2.259 -19.081   7.152  1.00 10.00      B   
ATOM   4038  CA  GLU   192       1.191 -18.398   8.843  1.00 10.00      B   
ATOM   4039  CB  GLU   192       0.784 -19.855   9.066  1.00 10.00      B   
ATOM   4040  CG  GLU   192      -0.267 -20.047  10.144  1.00 10.00      B   
ATOM   4041  CD  GLU   192      -0.991 -21.370  10.030  1.00 10.00      B   
ATOM   4042  OE1 GLU   192      -0.324 -22.422  10.056  1.00 10.00      B   
ATOM   4043  OE2 GLU   192      -2.237 -21.357   9.923  1.00 10.00      B   
ATOM   4044  C   GLU   192       1.910 -17.832  10.066  1.00 10.00      B   
ATOM   4045  O   GLU   192       1.273 -17.322  10.990  1.00 10.00      B   
ATOM   4046  N   ASP   193       3.236 -17.912  10.061  1.00 10.00      B   
ATOM   4047  HN  ASP   193       3.689 -18.335   9.297  1.00 10.00      B   
ATOM   4048  CA  ASP   193       4.035 -17.386  11.162  1.00 10.00      B   
ATOM   4049  CB  ASP   193       5.518 -17.700  10.960  1.00 10.00      B   
ATOM   4050  CG  ASP   193       5.931 -19.009  11.595  1.00 10.00      B   
ATOM   4051  OD1 ASP   193       6.337 -19.000  12.779  1.00 10.00      B   
ATOM   4052  OD2 ASP   193       5.849 -20.061  10.919  1.00 10.00      B   
ATOM   4053  C   ASP   193       3.834 -15.882  11.272  1.00 10.00      B   
ATOM   4054  O   ASP   193       3.715 -15.329  12.369  1.00 10.00      B   
ATOM   4055  N   VAL   194       3.775 -15.228  10.122  1.00 10.00      B   
ATOM   4056  HN  VAL   194       3.867 -15.730   9.283  1.00 10.00      B   
ATOM   4057  CA  VAL   194       3.573 -13.789  10.067  1.00 10.00      B   
ATOM   4058  CB  VAL   194       3.958 -13.221   8.683  1.00 10.00      B   
ATOM   4059  CG1 VAL   194       3.894 -11.701   8.684  1.00 10.00      B   
ATOM   4060  CG2 VAL   194       5.345 -13.696   8.277  1.00 10.00      B   
ATOM   4061  C   VAL   194       2.113 -13.454  10.361  1.00 10.00      B   
ATOM   4062  O   VAL   194       1.814 -12.488  11.066  1.00 10.00      B   
ATOM   4063  N   TYR   195       1.212 -14.272   9.830  1.00 10.00      B   
ATOM   4064  HN  TYR   195       1.521 -15.030   9.281  1.00 10.00      B   
ATOM   4065  CA  TYR   195      -0.220 -14.080  10.019  1.00 10.00      B   
ATOM   4066  CB  TYR   195      -1.010 -15.105   9.184  1.00 10.00      B   
ATOM   4067  CG  TYR   195      -2.175 -15.766   9.894  1.00 10.00      B   
ATOM   4068  CD1 TYR   195      -3.417 -15.148   9.963  1.00 10.00      B   
ATOM   4069  CD2 TYR   195      -2.031 -17.012  10.493  1.00 10.00      B   
ATOM   4070  CE1 TYR   195      -4.479 -15.752  10.609  1.00 10.00      B   
ATOM   4071  CE2 TYR   195      -3.088 -17.622  11.142  1.00 10.00      B   
ATOM   4072  CZ  TYR   195      -4.309 -16.988  11.198  1.00 10.00      B   
ATOM   4073  OH  TYR   195      -5.368 -17.592  11.837  1.00 10.00      B   
ATOM   4074  HH  TYR   195      -5.046 -18.100  12.587  1.00 10.00      B   
ATOM   4075  C   TYR   195      -0.611 -14.126  11.500  1.00 10.00      B   
ATOM   4076  O   TYR   195      -1.413 -13.309  11.961  1.00 10.00      B   
ATOM   4077  N   ARG   196      -0.022 -15.060  12.246  1.00 10.00      B   
ATOM   4078  HN  ARG   196       0.623 -15.673  11.822  1.00 10.00      B   
ATOM   4079  CA  ARG   196      -0.313 -15.208  13.671  1.00 10.00      B   
ATOM   4080  CB  ARG   196       0.418 -16.424  14.248  1.00 10.00      B   
ATOM   4081  CG  ARG   196      -0.195 -17.758  13.863  1.00 10.00      B   
ATOM   4082  CD  ARG   196       0.759 -18.903  14.146  1.00 10.00      B   
ATOM   4083  NE  ARG   196       0.118 -20.202  13.960  1.00 10.00      B   
ATOM   4084  HE  ARG   196      -0.795 -20.314  14.335  1.00 10.00      B   
ATOM   4085  CZ  ARG   196       0.673 -21.231  13.319  1.00 10.00      B   
ATOM   4086  NH1 ARG   196       1.884 -21.123  12.788  1.00 10.00      B   
ATOM   4087 HH11 ARG   196       2.413 -20.233  12.867  1.00 10.00      B   
ATOM   4088 HH12 ARG   196       2.313 -21.934  12.288  1.00 10.00      B   
ATOM   4089  NH2 ARG   196       0.012 -22.373  13.218  1.00 10.00      B   
ATOM   4090 HH21 ARG   196       0.435 -23.185  12.714  1.00 10.00      B   
ATOM   4091 HH22 ARG   196      -0.935 -22.467  13.644  1.00 10.00      B   
ATOM   4092  C   ARG   196       0.067 -13.957  14.454  1.00 10.00      B   
ATOM   4093  O   ARG   196      -0.572 -13.615  15.452  1.00 10.00      B   
ATOM   4094  N   ASN   197       1.091 -13.262  13.982  1.00 10.00      B   
ATOM   4095  HN  ASN   197       1.541 -13.565  13.164  1.00 10.00      B   
ATOM   4096  CA  ASN   197       1.564 -12.054  14.644  1.00 10.00      B   
ATOM   4097  CB  ASN   197       3.097 -12.005  14.638  1.00 10.00      B   
ATOM   4098  CG  ASN   197       3.725 -13.034  15.560  1.00 10.00      B   
ATOM   4099  OD1 ASN   197       3.870 -12.805  16.764  1.00 10.00      B   
ATOM   4100  ND2 ASN   197       4.114 -14.175  15.006  1.00 10.00      B   
ATOM   4101 HD21 ASN   197       3.979 -14.297  14.038  1.00 10.00      B   
ATOM   4102 HD22 ASN   197       4.526 -14.854  15.583  1.00 10.00      B   
ATOM   4103  C   ASN   197       0.999 -10.803  13.982  1.00 10.00      B   
ATOM   4104  O   ASN   197       1.469  -9.694  14.224  1.00 10.00      B   
ATOM   4105  N   HIS   198      -0.016 -10.980  13.144  1.00 10.00      B   
ATOM   4106  HN  HIS   198      -0.360 -11.886  12.992  1.00 10.00      B   
ATOM   4107  CA  HIS   198      -0.625  -9.849  12.451  1.00 10.00      B   
ATOM   4108  CB  HIS   198      -0.271  -9.857  10.964  1.00 10.00      B   
ATOM   4109  CG  HIS   198       0.868  -8.952  10.619  1.00 10.00      B   
ATOM   4110  ND1 HIS   198       0.711  -7.790   9.895  1.00 10.00      B   
ATOM   4111  HD1 HIS   198      -0.142  -7.447   9.534  1.00 10.00      B   
ATOM   4112  CD2 HIS   198       2.188  -9.036  10.910  1.00 10.00      B   
ATOM   4113  CE1 HIS   198       1.884  -7.199   9.757  1.00 10.00      B   
ATOM   4114  NE2 HIS   198       2.794  -7.934  10.363  1.00 10.00      B   
ATOM   4115  HE2 HIS   198       3.753  -7.719  10.421  1.00 10.00      B   
ATOM   4116  C   HIS   198      -2.134  -9.791  12.640  1.00 10.00      B   
ATOM   4117  O   HIS   198      -2.695  -8.714  12.840  1.00 10.00      B   
ATOM   4118  N   SER   199      -2.789 -10.945  12.564  1.00 10.00      B   
ATOM   4119  HN  SER   199      -2.289 -11.772  12.388  1.00 10.00      B   
ATOM   4120  CA  SER   199      -4.234 -11.011  12.730  1.00 10.00      B   
ATOM   4121  CB  SER   199      -4.744 -12.435  12.487  1.00 10.00      B   
ATOM   4122  OG  SER   199      -6.159 -12.498  12.586  1.00 10.00      B   
ATOM   4123  HG  SER   199      -6.545 -12.322  11.716  1.00 10.00      B   
ATOM   4124  C   SER   199      -4.642 -10.528  14.117  1.00 10.00      B   
ATOM   4125  O   SER   199      -4.236 -11.098  15.132  1.00 10.00      B   
ATOM   4126  N   ILE   200      -5.439  -9.471  14.154  1.00 10.00      B   
ATOM   4127  HN  ILE   200      -5.717  -9.054  13.312  1.00 10.00      B   
ATOM   4128  CA  ILE   200      -5.899  -8.902  15.414  1.00 10.00      B   
ATOM   4129  CB  ILE   200      -5.950  -7.359  15.357  1.00 10.00      B   
ATOM   4130  CG1 ILE   200      -6.793  -6.887  14.167  1.00 10.00      B   
ATOM   4131  CG2 ILE   200      -4.544  -6.781  15.289  1.00 10.00      B   
ATOM   4132  CD1 ILE   200      -7.099  -5.404  14.183  1.00 10.00      B   
ATOM   4133  C   ILE   200      -7.276  -9.435  15.799  1.00 10.00      B   
ATOM   4134  O   ILE   200      -7.878  -8.980  16.771  1.00 10.00      B   
ATOM   4135  N   PHE   201      -7.774 -10.403  15.043  1.00 10.00      B   
ATOM   4136  HN  PHE   201      -7.251 -10.741  14.287  1.00 10.00      B   
ATOM   4137  CA  PHE   201      -9.085 -10.973  15.319  1.00 10.00      B   
ATOM   4138  CB  PHE   201     -10.124 -10.422  14.334  1.00 10.00      B   
ATOM   4139  CG  PHE   201     -11.520 -10.928  14.564  1.00 10.00      B   
ATOM   4140  CD1 PHE   201     -12.210 -10.601  15.718  1.00 10.00      B   
ATOM   4141  CD2 PHE   201     -12.144 -11.727  13.619  1.00 10.00      B   
ATOM   4142  CE1 PHE   201     -13.494 -11.062  15.929  1.00 10.00      B   
ATOM   4143  CE2 PHE   201     -13.427 -12.194  13.823  1.00 10.00      B   
ATOM   4144  CZ  PHE   201     -14.104 -11.860  14.980  1.00 10.00      B   
ATOM   4145  C   PHE   201      -9.057 -12.496  15.274  1.00 10.00      B   
ATOM   4146  O   PHE   201      -9.177 -13.157  16.307  1.00 10.00      B   
ATOM   4147  N   LEU   202      -8.868 -13.045  14.079  1.00 10.00      B   
ATOM   4148  HN  LEU   202      -8.739 -12.460  13.299  1.00 10.00      B   
ATOM   4149  CA  LEU   202      -8.846 -14.492  13.886  1.00 10.00      B   
ATOM   4150  CB  LEU   202      -8.629 -14.833  12.408  1.00 10.00      B   
ATOM   4151  CG  LEU   202      -8.695 -16.316  12.036  1.00 10.00      B   
ATOM   4152  CD1 LEU   202     -10.079 -16.883  12.318  1.00 10.00      B   
ATOM   4153  CD2 LEU   202      -8.324 -16.513  10.576  1.00 10.00      B   
ATOM   4154  C   LEU   202      -7.796 -15.184  14.756  1.00 10.00      B   
ATOM   4155  O   LEU   202      -8.105 -16.137  15.466  1.00 10.00      B   
ATOM   4156  N   ALA   203      -6.569 -14.680  14.725  1.00 10.00      B   
ATOM   4157  HN  ALA   203      -6.390 -13.892  14.165  1.00 10.00      B   
ATOM   4158  CA  ALA   203      -5.475 -15.273  15.495  1.00 10.00      B   
ATOM   4159  CB  ALA   203      -4.144 -14.654  15.101  1.00 10.00      B   
ATOM   4160  C   ALA   203      -5.686 -15.178  17.008  1.00 10.00      B   
ATOM   4161  O   ALA   203      -5.058 -15.912  17.776  1.00 10.00      B   
ATOM   4162  N   ASP   204      -6.567 -14.283  17.435  1.00 10.00      B   
ATOM   4163  HN  ASP   204      -7.052 -13.738  16.781  1.00 10.00      B   
ATOM   4164  CA  ASP   204      -6.839 -14.104  18.858  1.00 10.00      B   
ATOM   4165  CB  ASP   204      -7.255 -12.660  19.160  1.00 10.00      B   
ATOM   4166  CG  ASP   204      -7.787 -12.484  20.574  1.00 10.00      B   
ATOM   4167  OD1 ASP   204      -7.011 -12.663  21.538  1.00 10.00      B   
ATOM   4168  OD2 ASP   204      -8.984 -12.156  20.727  1.00 10.00      B   
ATOM   4169  C   ASP   204      -7.907 -15.070  19.350  1.00 10.00      B   
ATOM   4170  O   ASP   204      -7.673 -15.848  20.275  1.00 10.00      B   
ATOM   4171  N   ILE   205      -9.066 -15.043  18.704  1.00 10.00      B   
ATOM   4172  HN  ILE   205      -9.176 -14.428  17.946  1.00 10.00      B   
ATOM   4173  CA  ILE   205     -10.182 -15.898  19.095  1.00 10.00      B   
ATOM   4174  CB  ILE   205     -11.521 -15.415  18.500  1.00 10.00      B   
ATOM   4175  CG1 ILE   205     -11.440 -15.354  16.972  1.00 10.00      B   
ATOM   4176  CG2 ILE   205     -11.903 -14.056  19.077  1.00 10.00      B   
ATOM   4177  CD1 ILE   205     -12.733 -14.947  16.305  1.00 10.00      B   
ATOM   4178  C   ILE   205      -9.956 -17.371  18.746  1.00 10.00      B   
ATOM   4179  O   ILE   205     -10.639 -18.247  19.276  1.00 10.00      B   
ATOM   4180  N   ASN   206      -9.016 -17.642  17.847  1.00 10.00      B   
ATOM   4181  HN  ASN   206      -8.522 -16.904  17.428  1.00 10.00      B   
ATOM   4182  CA  ASN   206      -8.716 -19.021  17.453  1.00 10.00      B   
ATOM   4183  CB  ASN   206      -8.380 -19.128  15.961  1.00 10.00      B   
ATOM   4184  CG  ASN   206      -9.549 -19.616  15.124  1.00 10.00      B   
ATOM   4185  OD1 ASN   206     -10.711 -19.413  15.477  1.00 10.00      B   
ATOM   4186  ND2 ASN   206      -9.251 -20.269  14.010  1.00 10.00      B   
ATOM   4187 HD21 ASN   206      -8.302 -20.403  13.794  1.00 10.00      B   
ATOM   4188 HD22 ASN   206      -9.986 -20.585  13.444  1.00 10.00      B   
ATOM   4189  C   ASN   206      -7.589 -19.600  18.296  1.00 10.00      B   
ATOM   4190  O   ASN   206      -7.147 -20.724  18.064  1.00 10.00      B   
ATOM   4191  N   GLN   207      -7.131 -18.815  19.273  1.00 10.00      B   
ATOM   4192  HN  GLN   207      -7.535 -17.930  19.394  1.00 10.00      B   
ATOM   4193  CA  GLN   207      -6.059 -19.230  20.177  1.00 10.00      B   
ATOM   4194  CB  GLN   207      -6.510 -20.421  21.035  1.00 10.00      B   
ATOM   4195  CG  GLN   207      -7.873 -20.233  21.684  1.00 10.00      B   
ATOM   4196  CD  GLN   207      -7.790 -19.686  23.093  1.00 10.00      B   
ATOM   4197  OE1 GLN   207      -7.606 -18.489  23.298  1.00 10.00      B   
ATOM   4198  NE2 GLN   207      -7.941 -20.556  24.079  1.00 10.00      B   
ATOM   4199 HE21 GLN   207      -8.092 -21.503  23.848  1.00 10.00      B   
ATOM   4200 HE22 GLN   207      -7.913 -20.222  25.001  1.00 10.00      B   
ATOM   4201  C   GLN   207      -4.778 -19.572  19.415  1.00 10.00      B   
ATOM   4202  O   GLN   207      -4.126 -20.581  19.693  1.00 10.00      B   
ATOM   4203  N   GLU   208      -4.421 -18.724  18.454  1.00 10.00      B   
ATOM   4204  HN  GLU   208      -4.980 -17.937  18.278  1.00 10.00      B   
ATOM   4205  CA  GLU   208      -3.222 -18.940  17.653  1.00 10.00      B   
ATOM   4206  CB  GLU   208      -3.456 -18.505  16.205  1.00 10.00      B   
ATOM   4207  CG  GLU   208      -4.218 -19.518  15.369  1.00 10.00      B   
ATOM   4208  CD  GLU   208      -3.488 -20.840  15.251  1.00 10.00      B   
ATOM   4209  OE1 GLU   208      -2.326 -20.844  14.788  1.00 10.00      B   
ATOM   4210  OE2 GLU   208      -4.072 -21.883  15.611  1.00 10.00      B   
ATOM   4211  C   GLU   208      -2.021 -18.203  18.236  1.00 10.00      B   
ATOM   4212  O   GLU   208      -0.877 -18.632  18.074  1.00 10.00      B   
ATOM   4213  N   ARG   209      -2.286 -17.088  18.908  1.00 10.00      B   
ATOM   4214  HN  ARG   209      -3.218 -16.790  18.991  1.00 10.00      B   
ATOM   4215  CA  ARG   209      -1.229 -16.291  19.518  1.00 10.00      B   
ATOM   4216  CB  ARG   209      -1.593 -14.805  19.476  1.00 10.00      B   
ATOM   4217  CG  ARG   209      -0.420 -13.872  19.732  1.00 10.00      B   
ATOM   4218  CD  ARG   209      -0.442 -12.678  18.792  1.00 10.00      B   
ATOM   4219  NE  ARG   209      -1.571 -11.785  19.050  1.00 10.00      B   
ATOM   4220  HE  ARG   209      -1.698 -11.470  19.977  1.00 10.00      B   
ATOM   4221  CZ  ARG   209      -2.420 -11.371  18.112  1.00 10.00      B   
ATOM   4222  NH1 ARG   209      -2.270 -11.768  16.852  1.00 10.00      B   
ATOM   4223 HH11 ARG   209      -1.486 -12.408  16.590  1.00 10.00      B   
ATOM   4224 HH12 ARG   209      -2.939 -11.442  16.115  1.00 10.00      B   
ATOM   4225  NH2 ARG   209      -3.419 -10.557  18.430  1.00 10.00      B   
ATOM   4226 HH21 ARG   209      -4.084 -10.232  17.699  1.00 10.00      B   
ATOM   4227 HH22 ARG   209      -3.543 -10.237  19.420  1.00 10.00      B   
ATOM   4228  C   ARG   209      -0.980 -16.743  20.954  1.00 10.00      B   
ATOM   4229  O   ARG   209       0.043 -16.417  21.558  1.00 10.00      B   
ATOM   4230  N   GLY   210      -1.921 -17.510  21.479  1.00 10.00      B   
ATOM   4231  HN  GLY   210      -2.701 -17.746  20.936  1.00 10.00      B   
ATOM   4232  CA  GLY   210      -1.823 -18.011  22.831  1.00 10.00      B   
ATOM   4233  C   GLY   210      -3.102 -18.702  23.240  1.00 10.00      B   
ATOM   4234  O   GLY   210      -4.130 -18.538  22.583  1.00 10.00      B   
ATOM   4235  N   ILE   211      -3.050 -19.476  24.309  1.00 10.00      B   
ATOM   4236  HN  ILE   211      -2.207 -19.564  24.803  1.00 10.00      B   
ATOM   4237  CA  ILE   211      -4.224 -20.186  24.776  1.00 10.00      B   
ATOM   4238  CB  ILE   211      -3.888 -21.617  25.240  1.00 10.00      B   
ATOM   4239  CG1 ILE   211      -3.080 -22.356  24.174  1.00 10.00      B   
ATOM   4240  CG2 ILE   211      -5.164 -22.379  25.570  1.00 10.00      B   
ATOM   4241  CD1 ILE   211      -2.600 -23.723  24.610  1.00 10.00      B   
ATOM   4242  C   ILE   211      -4.871 -19.441  25.928  1.00 10.00      B   
ATOM   4243  O   ILE   211      -4.386 -19.489  27.057  1.00 10.00      B   
ATOM   4244  N   ASN   212      -5.949 -18.735  25.638  1.00 10.00      B   
ATOM   4245  HN  ASN   212      -6.269 -18.704  24.708  1.00 10.00      B   
ATOM   4246  CA  ASN   212      -6.674 -18.004  26.664  1.00 10.00      B   
ATOM   4247  CB  ASN   212      -7.272 -16.714  26.091  1.00 10.00      B   
ATOM   4248  CG  ASN   212      -7.728 -15.745  27.170  1.00 10.00      B   
ATOM   4249  OD1 ASN   212      -8.067 -16.142  28.286  1.00 10.00      B   
ATOM   4250  ND2 ASN   212      -7.746 -14.463  26.840  1.00 10.00      B   
ATOM   4251 HD21 ASN   212      -7.472 -14.214  25.931  1.00 10.00      B   
ATOM   4252 HD22 ASN   212      -8.022 -13.813  27.517  1.00 10.00      B   
ATOM   4253  C   ASN   212      -7.778 -18.898  27.210  1.00 10.00      B   
ATOM   4254  O   ASN   212      -8.717 -19.243  26.489  1.00 10.00      B   
ATOM   4255  N   GLU   213      -7.660 -19.276  28.478  1.00 10.00      B   
ATOM   4256  HN  GLU   213      -6.890 -18.960  29.002  1.00 10.00      B   
ATOM   4257  CA  GLU   213      -8.641 -20.149  29.113  1.00 10.00      B   
ATOM   4258  CB  GLU   213      -8.203 -20.506  30.537  1.00 10.00      B   
ATOM   4259  CG  GLU   213      -8.943 -21.690  31.144  1.00 10.00      B   
ATOM   4260  CD  GLU   213      -8.841 -22.945  30.299  1.00 10.00      B   
ATOM   4261  OE1 GLU   213      -7.708 -23.354  29.969  1.00 10.00      B   
ATOM   4262  OE2 GLU   213      -9.890 -23.536  29.974  1.00 10.00      B   
ATOM   4263  C   GLU   213     -10.033 -19.518  29.115  1.00 10.00      B   
ATOM   4264  O   GLU   213     -11.043 -20.222  29.109  1.00 10.00      B   
ATOM   4265  N   SER   214     -10.080 -18.190  29.094  1.00 10.00      B   
ATOM   4266  HN  SER   214      -9.242 -17.681  29.075  1.00 10.00      B   
ATOM   4267  CA  SER   214     -11.346 -17.472  29.092  1.00 10.00      B   
ATOM   4268  CB  SER   214     -11.099 -15.966  29.201  1.00 10.00      B   
ATOM   4269  OG  SER   214      -9.999 -15.696  30.062  1.00 10.00      B   
ATOM   4270  HG  SER   214      -9.182 -15.672  29.541  1.00 10.00      B   
ATOM   4271  C   SER   214     -12.156 -17.799  27.837  1.00 10.00      B   
ATOM   4272  O   SER   214     -13.383 -17.821  27.870  1.00 10.00      B   
ATOM   4273  N   TYR   215     -11.457 -18.085  26.739  1.00 10.00      B   
ATOM   4274  HN  TYR   215     -10.478 -18.091  26.783  1.00 10.00      B   
ATOM   4275  CA  TYR   215     -12.118 -18.412  25.483  1.00 10.00      B   
ATOM   4276  CB  TYR   215     -11.173 -18.211  24.297  1.00 10.00      B   
ATOM   4277  CG  TYR   215     -11.020 -16.768  23.864  1.00 10.00      B   
ATOM   4278  CD1 TYR   215     -12.122 -15.930  23.761  1.00 10.00      B   
ATOM   4279  CD2 TYR   215      -9.773 -16.246  23.545  1.00 10.00      B   
ATOM   4280  CE1 TYR   215     -11.987 -14.618  23.354  1.00 10.00      B   
ATOM   4281  CE2 TYR   215      -9.627 -14.931  23.140  1.00 10.00      B   
ATOM   4282  CZ  TYR   215     -10.739 -14.122  23.045  1.00 10.00      B   
ATOM   4283  OH  TYR   215     -10.604 -12.814  22.637  1.00 10.00      B   
ATOM   4284  HH  TYR   215      -9.940 -12.768  21.920  1.00 10.00      B   
ATOM   4285  C   TYR   215     -12.648 -19.840  25.500  1.00 10.00      B   
ATOM   4286  O   TYR   215     -13.777 -20.097  25.085  1.00 10.00      B   
ATOM   4287  N   LYS   216     -11.829 -20.758  26.006  1.00 10.00      B   
ATOM   4288  HN  LYS   216     -10.951 -20.478  26.336  1.00 10.00      B   
ATOM   4289  CA  LYS   216     -12.199 -22.169  26.081  1.00 10.00      B   
ATOM   4290  CB  LYS   216     -10.983 -23.016  26.481  1.00 10.00      B   
ATOM   4291  CG  LYS   216     -11.241 -24.516  26.507  1.00 10.00      B   
ATOM   4292  CD  LYS   216      -9.946 -25.310  26.435  1.00 10.00      B   
ATOM   4293  CE  LYS   216     -10.228 -26.792  26.244  1.00 10.00      B   
ATOM   4294  NZ  LYS   216      -8.994 -27.573  25.972  1.00 10.00      B   
ATOM   4295  HZ1 LYS   216      -8.251 -26.955  25.591  1.00 10.00      B   
ATOM   4296  HZ2 LYS   216      -9.196 -28.323  25.272  1.00 10.00      B   
ATOM   4297  HZ3 LYS   216      -8.650 -28.016  26.848  1.00 10.00      B   
ATOM   4298  C   LYS   216     -13.348 -22.388  27.061  1.00 10.00      B   
ATOM   4299  O   LYS   216     -14.234 -23.216  26.829  1.00 10.00      B   
ATOM   4300  N   LYS   217     -13.328 -21.638  28.155  1.00 10.00      B   
ATOM   4301  HN  LYS   217     -12.585 -21.007  28.289  1.00 10.00      B   
ATOM   4302  CA  LYS   217     -14.359 -21.744  29.175  1.00 10.00      B   
ATOM   4303  CB  LYS   217     -13.889 -21.087  30.476  1.00 10.00      B   
ATOM   4304  CG  LYS   217     -14.159 -21.917  31.720  1.00 10.00      B   
ATOM   4305  CD  LYS   217     -13.544 -21.288  32.963  1.00 10.00      B   
ATOM   4306  CE  LYS   217     -12.026 -21.252  32.880  1.00 10.00      B   
ATOM   4307  NZ  LYS   217     -11.404 -20.839  34.167  1.00 10.00      B   
ATOM   4308  HZ1 LYS   217     -10.389 -20.653  34.031  1.00 10.00      B   
ATOM   4309  HZ2 LYS   217     -11.511 -21.593  34.873  1.00 10.00      B   
ATOM   4310  HZ3 LYS   217     -11.857 -19.976  34.527  1.00 10.00      B   
ATOM   4311  C   LYS   217     -15.674 -21.122  28.712  1.00 10.00      B   
ATOM   4312  O   LYS   217     -16.748 -21.523  29.158  1.00 10.00      B   
ATOM   4313  N   ASN   218     -15.588 -20.159  27.801  1.00 10.00      B   
ATOM   4314  HN  ASN   218     -14.707 -19.897  27.460  1.00 10.00      B   
ATOM   4315  CA  ASN   218     -16.780 -19.485  27.292  1.00 10.00      B   
ATOM   4316  CB  ASN   218     -16.512 -18.008  26.997  1.00 10.00      B   
ATOM   4317  CG  ASN   218     -16.503 -17.142  28.245  1.00 10.00      B   
ATOM   4318  OD1 ASN   218     -17.008 -17.533  29.300  1.00 10.00      B   
ATOM   4319  ND2 ASN   218     -15.932 -15.953  28.131  1.00 10.00      B   
ATOM   4320 HD21 ASN   218     -15.553 -15.704  27.257  1.00 10.00      B   
ATOM   4321 HD22 ASN   218     -15.914 -15.368  28.917  1.00 10.00      B   
ATOM   4322  C   ASN   218     -17.346 -20.182  26.059  1.00 10.00      B   
ATOM   4323  O   ASN   218     -18.252 -19.668  25.402  1.00 10.00      B   
ATOM   4324  N   LEU   219     -16.806 -21.352  25.743  1.00 10.00      B   
ATOM   4325  HN  LEU   219     -16.071 -21.705  26.288  1.00 10.00      B   
ATOM   4326  CA  LEU   219     -17.278 -22.123  24.600  1.00 10.00      B   
ATOM   4327  CB  LEU   219     -16.103 -22.767  23.857  1.00 10.00      B   
ATOM   4328  CG  LEU   219     -16.392 -23.251  22.433  1.00 10.00      B   
ATOM   4329  CD1 LEU   219     -16.631 -22.075  21.499  1.00 10.00      B   
ATOM   4330  CD2 LEU   219     -15.265 -24.130  21.919  1.00 10.00      B   
ATOM   4331  C   LEU   219     -18.259 -23.191  25.079  1.00 10.00      B   
ATOM   4332  O   LEU   219     -18.693 -24.058  24.317  1.00 10.00      B   
ATOM   4333  N   ALA   221     -18.608 -23.107  26.356  1.00 10.00      B   
ATOM   4334  HN  ALA   221     -18.243 -22.381  26.901  1.00 10.00      B   
ATOM   4335  CA  ALA   221     -19.527 -24.047  26.967  1.00 10.00      B   
ATOM   4336  CB  ALA   221     -19.264 -24.146  28.461  1.00 10.00      B   
ATOM   4337  C   ALA   221     -20.976 -23.653  26.693  1.00 10.00      B   
ATOM   4338  O   ALA   221     -21.579 -22.882  27.441  1.00 10.00      B   
ATOM   4339  N   LEU   222     -21.518 -24.171  25.605  1.00 10.00      B   
ATOM   4340  HN  LEU   222     -20.977 -24.763  25.041  1.00 10.00      B   
ATOM   4341  CA  LEU   222     -22.893 -23.889  25.221  1.00 10.00      B   
ATOM   4342  CB  LEU   222     -22.926 -23.142  23.881  1.00 10.00      B   
ATOM   4343  CG  LEU   222     -22.288 -21.749  23.857  1.00 10.00      B   
ATOM   4344  CD1 LEU   222     -22.242 -21.210  22.435  1.00 10.00      B   
ATOM   4345  CD2 LEU   222     -23.048 -20.793  24.765  1.00 10.00      B   
ATOM   4346  C   LEU   222     -23.677 -25.195  25.120  1.00 10.00      B   
ATOM   4347  O   LEU   222     -23.245 -26.225  25.648  1.00 10.00      B   
ATOM   4348  N   LYS   223     -24.830 -25.157  24.465  1.00 10.00      B   
ATOM   4349  HN  LYS   223     -25.145 -24.304  24.087  1.00 10.00      B   
ATOM   4350  CA  LYS   223     -25.638 -26.357  24.299  1.00 10.00      B   
ATOM   4351  CB  LYS   223     -27.108 -26.005  24.050  1.00 10.00      B   
ATOM   4352  CG  LYS   223     -27.999 -27.219  23.834  1.00 10.00      B   
ATOM   4353  CD  LYS   223     -29.418 -26.819  23.467  1.00 10.00      B   
ATOM   4354  CE  LYS   223     -30.243 -28.039  23.095  1.00 10.00      B   
ATOM   4355  NZ  LYS   223     -31.692 -27.730  22.980  1.00 10.00      B   
ATOM   4356  HZ1 LYS   223     -31.997 -27.128  23.773  1.00 10.00      B   
ATOM   4357  HZ2 LYS   223     -32.244 -28.608  23.000  1.00 10.00      B   
ATOM   4358  HZ3 LYS   223     -31.886 -27.234  22.088  1.00 10.00      B   
ATOM   4359  C   LYS   223     -25.099 -27.196  23.148  1.00 10.00      B   
ATOM   4360  O   LYS   223     -24.629 -28.316  23.349  1.00 10.00      B   
ATOM   4361  N   LYS   224     -25.162 -26.641  21.946  1.00 10.00      B   
ATOM   4362  HN  LYS   224     -25.535 -25.737  21.857  1.00 10.00      B   
ATOM   4363  CA  LYS   224     -24.686 -27.322  20.749  1.00 10.00      B   
ATOM   4364  CB  LYS   224     -25.806 -28.166  20.125  1.00 10.00      B   
ATOM   4365  CG  LYS   224     -25.798 -29.628  20.545  1.00 10.00      B   
ATOM   4366  CD  LYS   224     -27.123 -30.305  20.233  1.00 10.00      B   
ATOM   4367  CE  LYS   224     -27.003 -31.822  20.270  1.00 10.00      B   
ATOM   4368  NZ  LYS   224     -26.575 -32.329  21.602  1.00 10.00      B   
ATOM   4369  HZ1 LYS   224     -27.030 -31.782  22.360  1.00 10.00      B   
ATOM   4370  HZ2 LYS   224     -25.541 -32.250  21.703  1.00 10.00      B   
ATOM   4371  HZ3 LYS   224     -26.841 -33.328  21.706  1.00 10.00      B   
ATOM   4372  C   LYS   224     -24.174 -26.298  19.745  1.00 10.00      B   
ATOM   4373  O   LYS   224     -24.472 -25.106  19.861  1.00 10.00      B   
ATOM   4374  N   PHE   225     -23.408 -26.758  18.768  1.00 10.00      B   
ATOM   4375  HN  PHE   225     -23.209 -27.723  18.724  1.00 10.00      B   
ATOM   4376  CA  PHE   225     -22.859 -25.878  17.750  1.00 10.00      B   
ATOM   4377  CB  PHE   225     -21.365 -25.640  18.002  1.00 10.00      B   
ATOM   4378  CG  PHE   225     -20.770 -24.493  17.228  1.00 10.00      B   
ATOM   4379  CD1 PHE   225     -20.387 -23.331  17.876  1.00 10.00      B   
ATOM   4380  CD2 PHE   225     -20.582 -24.579  15.858  1.00 10.00      B   
ATOM   4381  CE1 PHE   225     -19.831 -22.279  17.173  1.00 10.00      B   
ATOM   4382  CE2 PHE   225     -20.029 -23.530  15.148  1.00 10.00      B   
ATOM   4383  CZ  PHE   225     -19.652 -22.378  15.808  1.00 10.00      B   
ATOM   4384  C   PHE   225     -23.068 -26.479  16.368  1.00 10.00      B   
ATOM   4385  O   PHE   225     -22.523 -27.538  16.050  1.00 10.00      B   
ATOM   4386  N   VAL   226     -23.862 -25.805  15.552  1.00 10.00      B   
ATOM   4387  HN  VAL   226     -24.268 -24.967  15.863  1.00 10.00      B   
ATOM   4388  CA  VAL   226     -24.138 -26.270  14.198  1.00 10.00      B   
ATOM   4389  CB  VAL   226     -25.645 -26.505  13.960  1.00 10.00      B   
ATOM   4390  CG1 VAL   226     -25.889 -27.056  12.561  1.00 10.00      B   
ATOM   4391  CG2 VAL   226     -26.221 -27.439  15.012  1.00 10.00      B   
ATOM   4392  C   VAL   226     -23.630 -25.259  13.177  1.00 10.00      B   
ATOM   4393  O   VAL   226     -23.669 -24.050  13.421  1.00 10.00      B   
ATOM   4394  N   VAL   228     -23.074 -25.150   9.300  1.00 10.00      B   
ATOM   4395  HN  VAL   228     -23.180 -24.199   9.544  1.00 10.00      B   
ATOM   4396  CA  VAL   228     -23.572 -25.604   8.006  1.00 10.00      B   
ATOM   4397  CB  VAL   228     -24.967 -25.015   7.699  1.00 10.00      B   
ATOM   4398  CG1 VAL   228     -25.483 -25.507   6.354  1.00 10.00      B   
ATOM   4399  CG2 VAL   228     -25.949 -25.356   8.808  1.00 10.00      B   
ATOM   4400  C   VAL   228     -22.607 -25.214   6.894  1.00 10.00      B   
ATOM   4401  O   VAL   228     -22.210 -24.052   6.790  1.00 10.00      B   
ATOM   4402  N   LYS   229     -22.221 -26.191   6.081  1.00 10.00      B   
ATOM   4403  HN  LYS   229     -22.567 -27.098   6.226  1.00 10.00      B   
ATOM   4404  CA  LYS   229     -21.309 -25.949   4.973  1.00 10.00      B   
ATOM   4405  CB  LYS   229     -20.090 -26.874   5.066  1.00 10.00      B   
ATOM   4406  CG  LYS   229     -18.926 -26.461   4.177  1.00 10.00      B   
ATOM   4407  CD  LYS   229     -18.012 -27.631   3.858  1.00 10.00      B   
ATOM   4408  CE  LYS   229     -18.657 -28.577   2.859  1.00 10.00      B   
ATOM   4409  NZ  LYS   229     -17.678 -29.546   2.302  1.00 10.00      B   
ATOM   4410  HZ1 LYS   229     -18.034 -30.516   2.409  1.00 10.00      B   
ATOM   4411  HZ2 LYS   229     -16.769 -29.465   2.799  1.00 10.00      B   
ATOM   4412  HZ3 LYS   229     -17.523 -29.355   1.290  1.00 10.00      B   
ATOM   4413  C   LYS   229     -22.024 -26.184   3.648  1.00 10.00      B   
ATOM   4414  O   LYS   229     -22.870 -27.078   3.542  1.00 10.00      B   
ATOM   4415  N   PHE   230     -21.688 -25.390   2.645  1.00 10.00      B   
ATOM   4416  HN  PHE   230     -21.005 -24.682   2.793  1.00 10.00      B   
ATOM   4417  CA  PHE   230     -22.301 -25.528   1.332  1.00 10.00      B   
ATOM   4418  CB  PHE   230     -22.526 -24.162   0.686  1.00 10.00      B   
ATOM   4419  CG  PHE   230     -23.401 -23.274   1.522  1.00 10.00      B   
ATOM   4420  CD1 PHE   230     -24.758 -23.525   1.630  1.00 10.00      B   
ATOM   4421  CD2 PHE   230     -22.865 -22.202   2.215  1.00 10.00      B   
ATOM   4422  CE1 PHE   230     -25.566 -22.725   2.414  1.00 10.00      B   
ATOM   4423  CE2 PHE   230     -23.665 -21.395   2.999  1.00 10.00      B   
ATOM   4424  CZ  PHE   230     -25.018 -21.658   3.099  1.00 10.00      B   
ATOM   4425  C   PHE   230     -21.479 -26.451   0.442  1.00 10.00      B   
ATOM   4426  O   PHE   230     -20.258 -26.323   0.341  1.00 10.00      B   
ATOM   4427  N   LEU   231     -22.153 -27.397  -0.192  1.00 10.00      B   
ATOM   4428  HN  LEU   231     -23.129 -27.458  -0.069  1.00 10.00      B   
ATOM   4429  CA  LEU   231     -21.484 -28.360  -1.054  1.00 10.00      B   
ATOM   4430  CB  LEU   231     -22.309 -29.641  -1.181  1.00 10.00      B   
ATOM   4431  CG  LEU   231     -22.383 -30.517   0.071  1.00 10.00      B   
ATOM   4432  CD1 LEU   231     -23.311 -31.698  -0.159  1.00 10.00      B   
ATOM   4433  CD2 LEU   231     -20.995 -30.992   0.476  1.00 10.00      B   
ATOM   4434  C   LEU   231     -21.153 -27.796  -2.432  1.00 10.00      B   
ATOM   4435  O   LEU   231     -20.320 -28.352  -3.145  1.00 10.00      B   
ATOM   4436  N   ASN   232     -21.787 -26.693  -2.807  1.00 10.00      B   
ATOM   4437  HN  ASN   232     -22.428 -26.267  -2.194  1.00 10.00      B   
ATOM   4438  CA  ASN   232     -21.540 -26.093  -4.115  1.00 10.00      B   
ATOM   4439  CB  ASN   232     -22.727 -26.324  -5.057  1.00 10.00      B   
ATOM   4440  CG  ASN   232     -22.987 -27.791  -5.335  1.00 10.00      B   
ATOM   4441  OD1 ASN   232     -23.796 -28.430  -4.658  1.00 10.00      B   
ATOM   4442  ND2 ASN   232     -22.299 -28.338  -6.323  1.00 10.00      B   
ATOM   4443 HD21 ASN   232     -21.664 -27.775  -6.818  1.00 10.00      B   
ATOM   4444 HD22 ASN   232     -22.450 -29.287  -6.521  1.00 10.00      B   
ATOM   4445  C   ASN   232     -21.248 -24.602  -3.998  1.00 10.00      B   
ATOM   4446  O   ASN   232     -21.636 -23.815  -4.861  1.00 10.00      B   
ATOM   4447  N   ASP   233     -20.552 -24.219  -2.936  1.00 10.00      B   
ATOM   4448  HN  ASP   233     -20.254 -24.892  -2.292  1.00 10.00      B   
ATOM   4449  CA  ASP   233     -20.212 -22.819  -2.704  1.00 10.00      B   
ATOM   4450  CB  ASP   233     -19.701 -22.622  -1.272  1.00 10.00      B   
ATOM   4451  CG  ASP   233     -19.263 -21.195  -0.994  1.00 10.00      B   
ATOM   4452  OD1 ASP   233     -18.115 -20.838  -1.344  1.00 10.00      B   
ATOM   4453  OD2 ASP   233     -20.068 -20.421  -0.443  1.00 10.00      B   
ATOM   4454  C   ASP   233     -19.161 -22.325  -3.696  1.00 10.00      B   
ATOM   4455  O   ASP   233     -18.260 -23.073  -4.090  1.00 10.00      B   
ATOM   4456  N   SER   234     -19.296 -21.073  -4.106  1.00 10.00      B   
ATOM   4457  HN  SER   234     -20.058 -20.545  -3.780  1.00 10.00      B   
ATOM   4458  CA  SER   234     -18.355 -20.452  -5.025  1.00 10.00      B   
ATOM   4459  CB  SER   234     -18.933 -20.419  -6.446  1.00 10.00      B   
ATOM   4460  OG  SER   234     -20.184 -19.749  -6.487  1.00 10.00      B   
ATOM   4461  HG  SER   234     -20.856 -20.282  -6.026  1.00 10.00      B   
ATOM   4462  C   SER   234     -18.032 -19.040  -4.539  1.00 10.00      B   
ATOM   4463  O   SER   234     -17.799 -18.125  -5.333  1.00 10.00      B   
ATOM   4464  N   ILE   235     -18.020 -18.876  -3.221  1.00 10.00      B   
ATOM   4465  HN  ILE   235     -18.186 -19.657  -2.638  1.00 10.00      B   
ATOM   4466  CA  ILE   235     -17.757 -17.583  -2.605  1.00 10.00      B   
ATOM   4467  CB  ILE   235     -19.012 -17.070  -1.856  1.00 10.00      B   
ATOM   4468  CG1 ILE   235     -20.163 -16.788  -2.829  1.00 10.00      B   
ATOM   4469  CG2 ILE   235     -18.697 -15.839  -1.015  1.00 10.00      B   
ATOM   4470  CD1 ILE   235     -19.940 -15.587  -3.723  1.00 10.00      B   
ATOM   4471  C   ILE   235     -16.594 -17.659  -1.616  1.00 10.00      B   
ATOM   4472  O   ILE   235     -15.698 -16.809  -1.625  1.00 10.00      B   
ATOM   4473  N   VAL   236     -16.600 -18.686  -0.779  1.00 10.00      B   
ATOM   4474  HN  VAL   236     -17.304 -19.375  -0.864  1.00 10.00      B   
ATOM   4475  CA  VAL   236     -15.574 -18.848   0.239  1.00 10.00      B   
ATOM   4476  CB  VAL   236     -16.173 -19.372   1.566  1.00 10.00      B   
ATOM   4477  CG1 VAL   236     -15.115 -19.424   2.659  1.00 10.00      B   
ATOM   4478  CG2 VAL   236     -17.347 -18.511   2.002  1.00 10.00      B   
ATOM   4479  C   VAL   236     -14.460 -19.781  -0.216  1.00 10.00      B   
ATOM   4480  O   VAL   236     -14.711 -20.850  -0.773  1.00 10.00      B   
ATOM   4481  N   ASP   237     -13.226 -19.356   0.010  1.00 10.00      B   
ATOM   4482  HN  ASP   237     -13.096 -18.486   0.441  1.00 10.00      B   
ATOM   4483  CA  ASP   237     -12.057 -20.147  -0.346  1.00 10.00      B   
ATOM   4484  CB  ASP   237     -11.306 -19.529  -1.531  1.00 10.00      B   
ATOM   4485  CG  ASP   237     -10.042 -20.295  -1.894  1.00 10.00      B   
ATOM   4486  OD1 ASP   237      -9.950 -21.500  -1.574  1.00 10.00      B   
ATOM   4487  OD2 ASP   237      -9.137 -19.699  -2.519  1.00 10.00      B   
ATOM   4488  C   ASP   237     -11.135 -20.255   0.860  1.00 10.00      B   
ATOM   4489  O   ASP   237     -10.556 -19.260   1.294  1.00 10.00      B   
ATOM   4490  N   PRO   238     -11.009 -21.456   1.434  1.00 10.00      B   
ATOM   4491  CA  PRO   238     -11.709 -22.646   0.957  1.00 10.00      B   
ATOM   4492  CB  PRO   238     -10.775 -23.760   1.415  1.00 10.00      B   
ATOM   4493  CG  PRO   238     -10.208 -23.258   2.701  1.00 10.00      B   
ATOM   4494  CD  PRO   238     -10.161 -21.753   2.597  1.00 10.00      B   
ATOM   4495  C   PRO   238     -13.075 -22.810   1.621  1.00 10.00      B   
ATOM   4496  O   PRO   238     -13.356 -22.194   2.652  1.00 10.00      B   
ATOM   4497  N   VAL   239     -13.909 -23.658   1.036  1.00 10.00      B   
ATOM   4498  HN  VAL   239     -13.617 -24.134   0.233  1.00 10.00      B   
ATOM   4499  CA  VAL   239     -15.248 -23.913   1.560  1.00 10.00      B   
ATOM   4500  CB  VAL   239     -16.095 -24.734   0.562  1.00 10.00      B   
ATOM   4501  CG1 VAL   239     -17.560 -24.730   0.967  1.00 10.00      B   
ATOM   4502  CG2 VAL   239     -15.931 -24.207  -0.854  1.00 10.00      B   
ATOM   4503  C   VAL   239     -15.151 -24.680   2.876  1.00 10.00      B   
ATOM   4504  O   VAL   239     -16.049 -24.630   3.715  1.00 10.00      B   
ATOM   4505  N   ASP   240     -14.034 -25.379   3.052  1.00 10.00      B   
ATOM   4506  HN  ASP   240     -13.358 -25.375   2.339  1.00 10.00      B   
ATOM   4507  CA  ASP   240     -13.786 -26.162   4.261  1.00 10.00      B   
ATOM   4508  CB  ASP   240     -12.437 -26.883   4.170  1.00 10.00      B   
ATOM   4509  CG  ASP   240     -12.538 -28.241   3.509  1.00 10.00      B   
ATOM   4510  OD1 ASP   240     -12.348 -28.327   2.277  1.00 10.00      B   
ATOM   4511  OD2 ASP   240     -12.805 -29.231   4.219  1.00 10.00      B   
ATOM   4512  C   ASP   240     -13.824 -25.290   5.513  1.00 10.00      B   
ATOM   4513  O   ASP   240     -14.043 -25.788   6.619  1.00 10.00      B   
ATOM   4514  N   SER   241     -13.632 -23.985   5.326  1.00 10.00      B   
ATOM   4515  HN  SER   241     -13.485 -23.655   4.414  1.00 10.00      B   
ATOM   4516  CA  SER   241     -13.639 -23.029   6.430  1.00 10.00      B   
ATOM   4517  CB  SER   241     -13.320 -21.619   5.919  1.00 10.00      B   
ATOM   4518  OG  SER   241     -12.936 -20.758   6.980  1.00 10.00      B   
ATOM   4519  HG  SER   241     -12.321 -20.088   6.639  1.00 10.00      B   
ATOM   4520  C   SER   241     -14.979 -23.037   7.165  1.00 10.00      B   
ATOM   4521  O   SER   241     -15.039 -22.786   8.374  1.00 10.00      B   
ATOM   4522  N   GLU   242     -16.050 -23.351   6.441  1.00 10.00      B   
ATOM   4523  HN  GLU   242     -15.943 -23.559   5.484  1.00 10.00      B   
ATOM   4524  CA  GLU   242     -17.383 -23.394   7.027  1.00 10.00      B   
ATOM   4525  CB  GLU   242     -18.450 -23.443   5.932  1.00 10.00      B   
ATOM   4526  CG  GLU   242     -18.281 -22.391   4.846  1.00 10.00      B   
ATOM   4527  CD  GLU   242     -19.433 -22.375   3.860  1.00 10.00      B   
ATOM   4528  OE1 GLU   242     -19.867 -23.468   3.427  1.00 10.00      B   
ATOM   4529  OE2 GLU   242     -19.907 -21.268   3.521  1.00 10.00      B   
ATOM   4530  C   GLU   242     -17.531 -24.593   7.962  1.00 10.00      B   
ATOM   4531  O   GLU   242     -18.480 -24.670   8.743  1.00 10.00      B   
ATOM   4532  N   TRP   243     -16.573 -25.513   7.895  1.00 10.00      B   
ATOM   4533  HN  TRP   243     -15.829 -25.382   7.266  1.00 10.00      B   
ATOM   4534  CA  TRP   243     -16.593 -26.711   8.726  1.00 10.00      B   
ATOM   4535  CB  TRP   243     -16.660 -27.964   7.849  1.00 10.00      B   
ATOM   4536  CG  TRP   243     -18.029 -28.565   7.761  1.00 10.00      B   
ATOM   4537  CD1 TRP   243     -19.202 -28.001   8.172  1.00 10.00      B   
ATOM   4538  CD2 TRP   243     -18.368 -29.852   7.230  1.00 10.00      B   
ATOM   4539  NE1 TRP   243     -20.249 -28.855   7.928  1.00 10.00      B   
ATOM   4540  HE1 TRP   243     -21.193 -28.675   8.137  1.00 10.00      B   
ATOM   4541  CE2 TRP   243     -19.764 -29.999   7.352  1.00 10.00      B   
ATOM   4542  CE3 TRP   243     -17.628 -30.893   6.663  1.00 10.00      B   
ATOM   4543  CZ2 TRP   243     -20.433 -31.144   6.928  1.00 10.00      B   
ATOM   4544  CZ3 TRP   243     -18.293 -32.029   6.244  1.00 10.00      B   
ATOM   4545  CH2 TRP   243     -19.682 -32.146   6.378  1.00 10.00      B   
ATOM   4546  C   TRP   243     -15.376 -26.779   9.641  1.00 10.00      B   
ATOM   4547  O   TRP   243     -14.974 -27.864  10.064  1.00 10.00      B   
ATOM   4548  N   PHE   244     -14.790 -25.613   9.922  1.00 10.00      B   
ATOM   4549  HN  PHE   244     -15.151 -24.796   9.517  1.00 10.00      B   
ATOM   4550  CA  PHE   244     -13.616 -25.509  10.798  1.00 10.00      B   
ATOM   4551  CB  PHE   244     -13.860 -26.170  12.163  1.00 10.00      B   
ATOM   4552  CG  PHE   244     -14.723 -25.375  13.100  1.00 10.00      B   
ATOM   4553  CD1 PHE   244     -14.169 -24.395  13.907  1.00 10.00      B   
ATOM   4554  CD2 PHE   244     -16.086 -25.612  13.181  1.00 10.00      B   
ATOM   4555  CE1 PHE   244     -14.957 -23.665  14.776  1.00 10.00      B   
ATOM   4556  CE2 PHE   244     -16.880 -24.886  14.046  1.00 10.00      B   
ATOM   4557  CZ  PHE   244     -16.315 -23.911  14.845  1.00 10.00      B   
ATOM   4558  C   PHE   244     -12.354 -26.079  10.151  1.00 10.00      B   
ATOM   4559  O   PHE   244     -11.358 -26.325  10.830  1.00 10.00      B   
ATOM   4560  N   GLY   245     -12.394 -26.275   8.842  1.00 10.00      B   
ATOM   4561  HN  GLY   245     -13.208 -26.046   8.341  1.00 10.00      B   
ATOM   4562  CA  GLY   245     -11.247 -26.810   8.140  1.00 10.00      B   
ATOM   4563  C   GLY   245     -10.538 -25.742   7.338  1.00 10.00      B   
ATOM   4564  O   GLY   245     -11.082 -24.657   7.128  1.00 10.00      B   
ATOM   4565  N   PHE   246      -9.333 -26.044   6.888  1.00 10.00      B   
ATOM   4566  HN  PHE   246      -8.956 -26.931   7.085  1.00 10.00      B   
ATOM   4567  CA  PHE   246      -8.550 -25.102   6.104  1.00 10.00      B   
ATOM   4568  CB  PHE   246      -7.966 -24.006   7.013  1.00 10.00      B   
ATOM   4569  CG  PHE   246      -7.747 -22.684   6.325  1.00 10.00      B   
ATOM   4570  CD1 PHE   246      -8.815 -21.849   6.040  1.00 10.00      B   
ATOM   4571  CD2 PHE   246      -6.472 -22.275   5.964  1.00 10.00      B   
ATOM   4572  CE1 PHE   246      -8.617 -20.637   5.408  1.00 10.00      B   
ATOM   4573  CE2 PHE   246      -6.268 -21.065   5.330  1.00 10.00      B   
ATOM   4574  CZ  PHE   246      -7.342 -20.244   5.051  1.00 10.00      B   
ATOM   4575  C   PHE   246      -7.432 -25.843   5.386  1.00 10.00      B   
ATOM   4576  O   PHE   246      -7.412 -27.073   5.357  1.00 10.00      B   
ATOM   4577  N   TYR   247      -6.521 -25.092   4.794  1.00 10.00      B   
ATOM   4578  HN  TYR   247      -6.607 -24.120   4.840  1.00 10.00      B   
ATOM   4579  CA  TYR   247      -5.389 -25.664   4.096  1.00 10.00      B   
ATOM   4580  CB  TYR   247      -4.836 -24.657   3.081  1.00 10.00      B   
ATOM   4581  CG  TYR   247      -5.769 -24.364   1.928  1.00 10.00      B   
ATOM   4582  CD1 TYR   247      -6.054 -25.337   0.984  1.00 10.00      B   
ATOM   4583  CD2 TYR   247      -6.363 -23.115   1.780  1.00 10.00      B   
ATOM   4584  CE1 TYR   247      -6.903 -25.083  -0.072  1.00 10.00      B   
ATOM   4585  CE2 TYR   247      -7.217 -22.851   0.723  1.00 10.00      B   
ATOM   4586  CZ  TYR   247      -7.482 -23.841  -0.201  1.00 10.00      B   
ATOM   4587  OH  TYR   247      -8.336 -23.597  -1.253  1.00 10.00      B   
ATOM   4588  HH  TYR   247      -8.867 -22.799  -1.069  1.00 10.00      B   
ATOM   4589  C   TYR   247      -4.307 -26.023   5.104  1.00 10.00      B   
ATOM   4590  O   TYR   247      -4.112 -25.306   6.085  1.00 10.00      B   
ATOM   4591  N   ARG   248      -3.632 -27.139   4.880  1.00 10.00      B   
ATOM   4592  HN  ARG   248      -3.855 -27.687   4.099  1.00 10.00      B   
ATOM   4593  CA  ARG   248      -2.568 -27.578   5.771  1.00 10.00      B   
ATOM   4594  CB  ARG   248      -2.069 -28.956   5.341  1.00 10.00      B   
ATOM   4595  CG  ARG   248      -0.969 -29.540   6.208  1.00 10.00      B   
ATOM   4596  CD  ARG   248      -0.905 -31.055   6.071  1.00 10.00      B   
ATOM   4597  NE  ARG   248      -1.336 -31.519   4.750  1.00 10.00      B   
ATOM   4598  HE  ARG   248      -2.306 -31.617   4.605  1.00 10.00      B   
ATOM   4599  CZ  ARG   248      -0.506 -31.804   3.747  1.00 10.00      B   
ATOM   4600  NH1 ARG   248       0.806 -31.665   3.904  1.00 10.00      B   
ATOM   4601 HH11 ARG   248       1.453 -31.888   3.117  1.00 10.00      B   
ATOM   4602 HH12 ARG   248       1.194 -31.330   4.812  1.00 10.00      B   
ATOM   4603  NH2 ARG   248      -0.988 -32.238   2.588  1.00 10.00      B   
ATOM   4604 HH21 ARG   248      -2.025 -32.362   2.457  1.00 10.00      B   
ATOM   4605 HH22 ARG   248      -0.341 -32.461   1.802  1.00 10.00      B   
ATOM   4606  C   ARG   248      -1.426 -26.567   5.774  1.00 10.00      B   
ATOM   4607  O   ARG   248      -0.955 -26.154   4.709  1.00 10.00      B   
ATOM   4608  N   SER   249      -1.015 -26.160   6.976  1.00 10.00      B   
ATOM   4609  HN  SER   249      -1.463 -26.517   7.773  1.00 10.00      B   
ATOM   4610  CA  SER   249       0.062 -25.192   7.162  1.00 10.00      B   
ATOM   4611  CB  SER   249       0.507 -25.190   8.626  1.00 10.00      B   
ATOM   4612  OG  SER   249      -0.596 -24.988   9.494  1.00 10.00      B   
ATOM   4613  HG  SER   249      -0.709 -24.032   9.649  1.00 10.00      B   
ATOM   4614  C   SER   249       1.257 -25.480   6.259  1.00 10.00      B   
ATOM   4615  O   SER   249       1.856 -26.556   6.320  1.00 10.00      B   
ATOM   4616  N   GLY   250       1.587 -24.520   5.409  1.00 10.00      B   
ATOM   4617  HN  GLY   250       1.057 -23.690   5.383  1.00 10.00      B   
ATOM   4618  CA  GLY   250       2.710 -24.682   4.513  1.00 10.00      B   
ATOM   4619  C   GLY   250       2.297 -24.715   3.059  1.00 10.00      B   
ATOM   4620  O   GLY   250       3.097 -24.398   2.184  1.00 10.00      B   
ATOM   4621  N   GLN   251       1.047 -25.082   2.796  1.00 10.00      B   
ATOM   4622  HN  GLN   251       0.438 -25.295   3.539  1.00 10.00      B   
ATOM   4623  CA  GLN   251       0.553 -25.160   1.427  1.00 10.00      B   
ATOM   4624  CB  GLN   251       0.561 -26.610   0.930  1.00 10.00      B   
ATOM   4625  CG  GLN   251      -0.220 -27.600   1.784  1.00 10.00      B   
ATOM   4626  CD  GLN   251      -1.663 -27.750   1.341  1.00 10.00      B   
ATOM   4627  OE1 GLN   251      -1.964 -28.488   0.406  1.00 10.00      B   
ATOM   4628  NE2 GLN   251      -2.565 -27.047   2.004  1.00 10.00      B   
ATOM   4629 HE21 GLN   251      -2.254 -26.466   2.737  1.00 10.00      B   
ATOM   4630 HE22 GLN   251      -3.509 -27.142   1.747  1.00 10.00      B   
ATOM   4631  C   GLN   251      -0.837 -24.549   1.294  1.00 10.00      B   
ATOM   4632  O   GLN   251      -1.509 -24.301   2.294  1.00 10.00      B   
ATOM   4633  N   ALA   252      -1.262 -24.314   0.056  1.00 10.00      B   
ATOM   4634  HN  ALA   252      -0.671 -24.517  -0.701  1.00 10.00      B   
ATOM   4635  CA  ALA   252      -2.568 -23.731  -0.204  1.00 10.00      B   
ATOM   4636  CB  ALA   252      -2.413 -22.261  -0.562  1.00 10.00      B   
ATOM   4637  C   ALA   252      -3.314 -24.471  -1.313  1.00 10.00      B   
ATOM   4638  O   ALA   252      -3.969 -23.847  -2.147  1.00 10.00      B   
ATOM   4639  N   LYS   253      -3.224 -25.797  -1.327  1.00 10.00      B   
ATOM   4640  HN  LYS   253      -2.683 -26.251  -0.647  1.00 10.00      B   
ATOM   4641  CA  LYS   253      -3.917 -26.585  -2.348  1.00 10.00      B   
ATOM   4642  CB  LYS   253      -2.926 -27.316  -3.261  1.00 10.00      B   
ATOM   4643  CG  LYS   253      -3.571 -27.949  -4.486  1.00 10.00      B   
ATOM   4644  CD  LYS   253      -2.970 -29.311  -4.794  1.00 10.00      B   
ATOM   4645  CE  LYS   253      -3.484 -29.850  -6.119  1.00 10.00      B   
ATOM   4646  NZ  LYS   253      -2.910 -31.183  -6.445  1.00 10.00      B   
ATOM   4647  HZ1 LYS   253      -3.191 -31.473  -7.402  1.00 10.00      B   
ATOM   4648  HZ2 LYS   253      -3.254 -31.894  -5.771  1.00 10.00      B   
ATOM   4649  HZ3 LYS   253      -1.872 -31.149  -6.396  1.00 10.00      B   
ATOM   4650  C   LYS   253      -4.896 -27.581  -1.732  1.00 10.00      B   
ATOM   4651  O   LYS   253      -6.103 -27.503  -1.960  1.00 10.00      B   
ATOM   4652  N   GLU   254      -4.368 -28.509  -0.946  1.00 10.00      B   
ATOM   4653  HN  GLU   254      -3.400 -28.497  -0.775  1.00 10.00      B   
ATOM   4654  CA  GLU   254      -5.178 -29.535  -0.310  1.00 10.00      B   
ATOM   4655  CB  GLU   254      -4.306 -30.761  -0.026  1.00 10.00      B   
ATOM   4656  CG  GLU   254      -5.052 -31.965   0.517  1.00 10.00      B   
ATOM   4657  CD  GLU   254      -4.128 -32.945   1.208  1.00 10.00      B   
ATOM   4658  OE1 GLU   254      -3.881 -34.036   0.649  1.00 10.00      B   
ATOM   4659  OE2 GLU   254      -3.648 -32.629   2.317  1.00 10.00      B   
ATOM   4660  C   GLU   254      -5.792 -29.008   0.985  1.00 10.00      B   
ATOM   4661  O   GLU   254      -5.143 -28.269   1.730  1.00 10.00      B   
ATOM   4662  N   THR   255      -7.036 -29.382   1.248  1.00 10.00      B   
ATOM   4663  HN  THR   255      -7.506 -29.967   0.618  1.00 10.00      B   
ATOM   4664  CA  THR   255      -7.731 -28.943   2.450  1.00 10.00      B   
ATOM   4665  CB  THR   255      -9.118 -28.372   2.101  1.00 10.00      B   
ATOM   4666  OG1 THR   255      -9.492 -28.777   0.774  1.00 10.00      B   
ATOM   4667  HG1 THR   255     -10.455 -28.841   0.723  1.00 10.00      B   
ATOM   4668  CG2 THR   255      -9.108 -26.856   2.182  1.00 10.00      B   
ATOM   4669  C   THR   255      -7.897 -30.087   3.449  1.00 10.00      B   
ATOM   4670  O   THR   255      -8.036 -31.249   3.061  1.00 10.00      B   
ATOM   4671  N   ILE   256      -7.873 -29.754   4.733  1.00 10.00      B   
ATOM   4672  HN  ILE   256      -7.748 -28.809   4.983  1.00 10.00      B   
ATOM   4673  CA  ILE   256      -8.031 -30.747   5.791  1.00 10.00      B   
ATOM   4674  CB  ILE   256      -6.740 -30.929   6.625  1.00 10.00      B   
ATOM   4675  CG1 ILE   256      -6.169 -29.574   7.057  1.00 10.00      B   
ATOM   4676  CG2 ILE   256      -5.707 -31.738   5.855  1.00 10.00      B   
ATOM   4677  CD1 ILE   256      -5.043 -29.672   8.063  1.00 10.00      B   
ATOM   4678  C   ILE   256      -9.177 -30.363   6.722  1.00 10.00      B   
ATOM   4679  O   ILE   256      -9.385 -29.180   7.000  1.00 10.00      B   
ATOM   4680  N   PRO   257      -9.950 -31.357   7.192  1.00 10.00      B   
ATOM   4681  CA  PRO   257     -11.072 -31.122   8.107  1.00 10.00      B   
ATOM   4682  CB  PRO   257     -11.781 -32.478   8.157  1.00 10.00      B   
ATOM   4683  CG  PRO   257     -10.719 -33.468   7.832  1.00 10.00      B   
ATOM   4684  CD  PRO   257      -9.800 -32.784   6.858  1.00 10.00      B   
ATOM   4685  C   PRO   257     -10.590 -30.726   9.502  1.00 10.00      B   
ATOM   4686  O   PRO   257      -9.390 -30.748   9.786  1.00 10.00      B   
ATOM   4687  N   LEU   258     -11.534 -30.395  10.372  1.00 10.00      B   
ATOM   4688  HN  LEU   258     -12.475 -30.437  10.091  1.00 10.00      B   
ATOM   4689  CA  LEU   258     -11.224 -29.975  11.734  1.00 10.00      B   
ATOM   4690  CB  LEU   258     -12.513 -29.703  12.511  1.00 10.00      B   
ATOM   4691  CG  LEU   258     -12.357 -29.395  14.003  1.00 10.00      B   
ATOM   4692  CD1 LEU   258     -11.544 -28.127  14.212  1.00 10.00      B   
ATOM   4693  CD2 LEU   258     -13.718 -29.284  14.673  1.00 10.00      B   
ATOM   4694  C   LEU   258     -10.372 -31.001  12.477  1.00 10.00      B   
ATOM   4695  O   LEU   258      -9.375 -30.648  13.105  1.00 10.00      B   
ATOM   4696  N   GLN   259     -10.748 -32.270  12.368  1.00 10.00      B   
ATOM   4697  HN  GLN   259     -11.533 -32.486  11.818  1.00 10.00      B   
ATOM   4698  CA  GLN   259     -10.040 -33.357  13.051  1.00 10.00      B   
ATOM   4699  CB  GLN   259     -10.755 -34.696  12.830  1.00 10.00      B   
ATOM   4700  CG  GLN   259     -11.987 -34.913  13.697  1.00 10.00      B   
ATOM   4701  CD  GLN   259     -13.153 -34.032  13.297  1.00 10.00      B   
ATOM   4702  OE1 GLN   259     -13.273 -33.637  12.137  1.00 10.00      B   
ATOM   4703  NE2 GLN   259     -14.020 -33.723  14.251  1.00 10.00      B   
ATOM   4704 HE21 GLN   259     -13.865 -34.076  15.156  1.00 10.00      B   
ATOM   4705 HE22 GLN   259     -14.784 -33.159  14.015  1.00 10.00      B   
ATOM   4706  C   GLN   259      -8.568 -33.482  12.644  1.00 10.00      B   
ATOM   4707  O   GLN   259      -7.798 -34.180  13.307  1.00 10.00      B   
ATOM   4708  N   GLU   260      -8.173 -32.810  11.572  1.00 10.00      B   
ATOM   4709  HN  GLU   260      -8.815 -32.244  11.091  1.00 10.00      B   
ATOM   4710  CA  GLU   260      -6.799 -32.886  11.104  1.00 10.00      B   
ATOM   4711  CB  GLU   260      -6.751 -33.203   9.610  1.00 10.00      B   
ATOM   4712  CG  GLU   260      -7.462 -34.493   9.242  1.00 10.00      B   
ATOM   4713  CD  GLU   260      -6.906 -35.135   7.989  1.00 10.00      B   
ATOM   4714  OE1 GLU   260      -5.707 -35.481   7.982  1.00 10.00      B   
ATOM   4715  OE2 GLU   260      -7.670 -35.315   7.016  1.00 10.00      B   
ATOM   4716  C   GLU   260      -6.013 -31.617  11.410  1.00 10.00      B   
ATOM   4717  O   GLU   260      -4.809 -31.554  11.160  1.00 10.00      B   
ATOM   4718  N   THR   261      -6.684 -30.618  11.965  1.00 10.00      B   
ATOM   4719  HN  THR   261      -7.636 -30.731  12.168  1.00 10.00      B   
ATOM   4720  CA  THR   261      -6.026 -29.360  12.293  1.00 10.00      B   
ATOM   4721  CB  THR   261      -6.998 -28.162  12.241  1.00 10.00      B   
ATOM   4722  OG1 THR   261      -8.004 -28.298  13.256  1.00 10.00      B   
ATOM   4723  HG1 THR   261      -8.474 -29.135  13.138  1.00 10.00      B   
ATOM   4724  CG2 THR   261      -7.663 -28.064  10.877  1.00 10.00      B   
ATOM   4725  C   THR   261      -5.385 -29.421  13.676  1.00 10.00      B   
ATOM   4726  O   THR   261      -5.855 -30.147  14.556  1.00 10.00      B   
ATOM   4727  N   SER   262      -4.318 -28.651  13.865  1.00 10.00      B   
ATOM   4728  HN  SER   262      -3.983 -28.104  13.118  1.00 10.00      B   
ATOM   4729  CA  SER   262      -3.614 -28.607  15.142  1.00 10.00      B   
ATOM   4730  CB  SER   262      -2.372 -27.730  15.010  1.00 10.00      B   
ATOM   4731  OG  SER   262      -1.923 -27.708  13.667  1.00 10.00      B   
ATOM   4732  HG  SER   262      -1.993 -28.596  13.294  1.00 10.00      B   
ATOM   4733  C   SER   262      -4.517 -28.062  16.247  1.00 10.00      B   
ATOM   4734  O   SER   262      -4.311 -28.334  17.431  1.00 10.00      B   
ATOM   4735  N   LEU   263      -5.528 -27.300  15.849  1.00 10.00      B   
ATOM   4736  HN  LEU   263      -5.645 -27.125  14.894  1.00 10.00      B   
ATOM   4737  CA  LEU   263      -6.465 -26.718  16.793  1.00 10.00      B   
ATOM   4738  CB  LEU   263      -7.344 -25.679  16.091  1.00 10.00      B   
ATOM   4739  CG  LEU   263      -8.228 -24.812  16.991  1.00 10.00      B   
ATOM   4740  CD1 LEU   263      -7.389 -24.063  18.014  1.00 10.00      B   
ATOM   4741  CD2 LEU   263      -9.045 -23.841  16.153  1.00 10.00      B   
ATOM   4742  C   LEU   263      -7.327 -27.798  17.442  1.00 10.00      B   
ATOM   4743  O   LEU   263      -7.853 -27.607  18.539  1.00 10.00      B   
ATOM   4744  N   TYR   264      -7.452 -28.936  16.771  1.00 10.00      B   
ATOM   4745  HN  TYR   264      -6.992 -29.037  15.907  1.00 10.00      B   
ATOM   4746  CA  TYR   264      -8.248 -30.042  17.285  1.00 10.00      B   
ATOM   4747  CB  TYR   264      -8.951 -30.773  16.139  1.00 10.00      B   
ATOM   4748  CG  TYR   264      -9.848 -31.908  16.580  1.00 10.00      B   
ATOM   4749  CD1 TYR   264     -11.160 -31.673  16.964  1.00 10.00      B   
ATOM   4750  CD2 TYR   264      -9.381 -33.217  16.611  1.00 10.00      B   
ATOM   4751  CE1 TYR   264     -11.982 -32.708  17.372  1.00 10.00      B   
ATOM   4752  CE2 TYR   264     -10.194 -34.257  17.015  1.00 10.00      B   
ATOM   4753  CZ  TYR   264     -11.494 -33.997  17.395  1.00 10.00      B   
ATOM   4754  OH  TYR   264     -12.305 -35.031  17.805  1.00 10.00      B   
ATOM   4755  HH  TYR   264     -13.226 -34.716  17.880  1.00 10.00      B   
ATOM   4756  C   TYR   264      -7.379 -31.013  18.077  1.00 10.00      B   
ATOM   4757  O   TYR   264      -7.744 -31.430  19.175  1.00 10.00      B   
ATOM   4758  N   THR   265      -6.222 -31.356  17.516  1.00 10.00      B   
ATOM   4759  HN  THR   265      -5.978 -30.972  16.645  1.00 10.00      B   
ATOM   4760  CA  THR   265      -5.299 -32.285  18.155  1.00 10.00      B   
ATOM   4761  CB  THR   265      -4.096 -32.580  17.237  1.00 10.00      B   
ATOM   4762  OG1 THR   265      -3.722 -31.381  16.546  1.00 10.00      B   
ATOM   4763  HG1 THR   265      -2.801 -31.449  16.260  1.00 10.00      B   
ATOM   4764  CG2 THR   265      -4.451 -33.651  16.217  1.00 10.00      B   
ATOM   4765  C   THR   265      -4.805 -31.743  19.496  1.00 10.00      B   
ATOM   4766  O   THR   265      -4.808 -32.450  20.509  1.00 10.00      B   
ATOM   4767  N   GLN   266      -4.377 -30.488  19.496  1.00 10.00      B   
ATOM   4768  HN  GLN   266      -4.382 -29.982  18.652  1.00 10.00      B   
ATOM   4769  CA  GLN   266      -3.888 -29.846  20.709  1.00 10.00      B   
ATOM   4770  CB  GLN   266      -2.975 -28.673  20.352  1.00 10.00      B   
ATOM   4771  CG  GLN   266      -1.830 -29.057  19.428  1.00 10.00      B   
ATOM   4772  CD  GLN   266      -0.964 -27.878  19.030  1.00 10.00      B   
ATOM   4773  OE1 GLN   266      -1.431 -26.739  18.951  1.00 10.00      B   
ATOM   4774  NE2 GLN   266       0.305 -28.147  18.766  1.00 10.00      B   
ATOM   4775 HE21 GLN   266       0.605 -29.078  18.841  1.00 10.00      B   
ATOM   4776 HE22 GLN   266       0.894 -27.409  18.505  1.00 10.00      B   
ATOM   4777  C   GLN   266      -5.064 -29.374  21.556  1.00 10.00      B   
ATOM   4778  O   GLN   266      -5.012 -29.405  22.788  1.00 10.00      B   
ATOM   4779  N   ASP   267      -6.126 -28.961  20.870  1.00 10.00      B   
ATOM   4780  HN  ASP   267      -6.086 -28.982  19.892  1.00 10.00      B   
ATOM   4781  CA  ASP   267      -7.351 -28.482  21.507  1.00 10.00      B   
ATOM   4782  CB  ASP   267      -8.075 -29.590  22.267  1.00 10.00      B   
ATOM   4783  CG  ASP   267      -9.467 -29.162  22.670  1.00 10.00      B   
ATOM   4784  OD1 ASP   267     -10.293 -28.920  21.767  1.00 10.00      B   
ATOM   4785  OD2 ASP   267      -9.738 -29.061  23.885  1.00 10.00      B   
ATOM   4786  C   ASP   267      -7.125 -27.272  22.404  1.00 10.00      B   
ATOM   4787  O   ASP   267      -6.920 -27.401  23.612  1.00 10.00      B   
ATOM   4788  N   ARG   268      -7.177 -26.092  21.810  1.00 10.00      B   
ATOM   4789  HN  ARG   268      -7.358 -26.046  20.847  1.00 10.00      B   
ATOM   4790  CA  ARG   268      -6.969 -24.862  22.557  1.00 10.00      B   
ATOM   4791  CB  ARG   268      -5.966 -23.962  21.835  1.00 10.00      B   
ATOM   4792  CG  ARG   268      -4.669 -24.656  21.456  1.00 10.00      B   
ATOM   4793  CD  ARG   268      -3.733 -23.706  20.732  1.00 10.00      B   
ATOM   4794  NE  ARG   268      -3.046 -24.365  19.624  1.00 10.00      B   
ATOM   4795  HE  ARG   268      -2.509 -25.164  19.838  1.00 10.00      B   
ATOM   4796  CZ  ARG   268      -3.106 -23.949  18.358  1.00 10.00      B   
ATOM   4797  NH1 ARG   268      -3.814 -22.875  18.038  1.00 10.00      B   
ATOM   4798 HH11 ARG   268      -4.326 -22.343  18.776  1.00 10.00      B   
ATOM   4799 HH12 ARG   268      -3.862 -22.548  17.038  1.00 10.00      B   
ATOM   4800  NH2 ARG   268      -2.460 -24.614  17.413  1.00 10.00      B   
ATOM   4801 HH21 ARG   268      -2.504 -24.295  16.421  1.00 10.00      B   
ATOM   4802 HH22 ARG   268      -1.902 -25.463  17.660  1.00 10.00      B   
ATOM   4803  C   ARG   268      -8.279 -24.115  22.773  1.00 10.00      B   
ATOM   4804  O   ARG   268      -8.348 -23.197  23.586  1.00 10.00      B   
ATOM   4805  N   LEU   269      -9.318 -24.515  22.049  1.00 10.00      B   
ATOM   4806  HN  LEU   269      -9.208 -25.266  21.428  1.00 10.00      B   
ATOM   4807  CA  LEU   269     -10.619 -23.863  22.163  1.00 10.00      B   
ATOM   4808  CB  LEU   269     -11.119 -23.410  20.787  1.00 10.00      B   
ATOM   4809  CG  LEU   269     -10.735 -21.993  20.362  1.00 10.00      B   
ATOM   4810  CD1 LEU   269     -11.065 -21.769  18.895  1.00 10.00      B   
ATOM   4811  CD2 LEU   269     -11.442 -20.966  21.233  1.00 10.00      B   
ATOM   4812  C   LEU   269     -11.655 -24.769  22.817  1.00 10.00      B   
ATOM   4813  O   LEU   269     -12.509 -24.306  23.566  1.00 10.00      B   
ATOM   4814  N   GLY   270     -11.573 -26.058  22.532  1.00 10.00      B   
ATOM   4815  HN  GLY   270     -10.868 -26.372  21.930  1.00 10.00      B   
ATOM   4816  CA  GLY   270     -12.519 -27.003  23.089  1.00 10.00      B   
ATOM   4817  C   GLY   270     -13.332 -27.661  21.995  1.00 10.00      B   
ATOM   4818  O   GLY   270     -14.536 -27.871  22.134  1.00 10.00      B   
ATOM   4819  N   LEU   271     -12.659 -27.983  20.901  1.00 10.00      B   
ATOM   4820  HN  LEU   271     -11.695 -27.810  20.872  1.00 10.00      B   
ATOM   4821  CA  LEU   271     -13.295 -28.610  19.755  1.00 10.00      B   
ATOM   4822  CB  LEU   271     -12.708 -28.062  18.453  1.00 10.00      B   
ATOM   4823  CG  LEU   271     -12.861 -26.554  18.233  1.00 10.00      B   
ATOM   4824  CD1 LEU   271     -11.974 -26.086  17.092  1.00 10.00      B   
ATOM   4825  CD2 LEU   271     -14.314 -26.191  17.965  1.00 10.00      B   
ATOM   4826  C   LEU   271     -13.149 -30.124  19.817  1.00 10.00      B   
ATOM   4827  O   LEU   271     -13.909 -30.854  19.184  1.00 10.00      B   
ATOM   4828  N   LYS   272     -12.176 -30.596  20.594  1.00 10.00      B   
ATOM   4829  HN  LYS   272     -11.588 -29.962  21.072  1.00 10.00      B   
ATOM   4830  CA  LYS   272     -11.956 -32.031  20.752  1.00 10.00      B   
ATOM   4831  CB  LYS   272     -10.607 -32.298  21.422  1.00 10.00      B   
ATOM   4832  CG  LYS   272     -10.182 -33.757  21.418  1.00 10.00      B   
ATOM   4833  CD  LYS   272      -8.960 -33.981  22.291  1.00 10.00      B   
ATOM   4834  CE  LYS   272      -7.720 -33.346  21.687  1.00 10.00      B   
ATOM   4835  NZ  LYS   272      -6.516 -33.572  22.525  1.00 10.00      B   
ATOM   4836  HZ1 LYS   272      -6.358 -34.591  22.658  1.00 10.00      B   
ATOM   4837  HZ2 LYS   272      -6.638 -33.128  23.458  1.00 10.00      B   
ATOM   4838  HZ3 LYS   272      -5.678 -33.161  22.064  1.00 10.00      B   
ATOM   4839  C   LYS   272     -13.093 -32.626  21.579  1.00 10.00      B   
ATOM   4840  O   LYS   272     -13.249 -33.846  21.695  1.00 10.00      B   
ATOM   4841  N   GLU   273     -13.904 -31.736  22.131  1.00 10.00      B   
ATOM   4842  HN  GLU   273     -13.724 -30.783  21.986  1.00 10.00      B   
ATOM   4843  CA  GLU   273     -15.046 -32.116  22.941  1.00 10.00      B   
ATOM   4844  CB  GLU   273     -15.402 -30.983  23.905  1.00 10.00      B   
ATOM   4845  CG  GLU   273     -14.211 -30.440  24.681  1.00 10.00      B   
ATOM   4846  CD  GLU   273     -13.588 -31.474  25.600  1.00 10.00      B   
ATOM   4847  OE1 GLU   273     -13.961 -31.517  26.792  1.00 10.00      B   
ATOM   4848  OE2 GLU   273     -12.719 -32.247  25.141  1.00 10.00      B   
ATOM   4849  C   GLU   273     -16.238 -32.451  22.050  1.00 10.00      B   
ATOM   4850  O   GLU   273     -17.365 -32.578  22.525  1.00 10.00      B   
ATOM   4851  N   ASP   275     -15.981 -32.593  20.747  1.00 10.00      B   
ATOM   4852  HN  ASP   275     -15.064 -32.459  20.425  1.00 10.00      B   
ATOM   4853  CA  ASP   275     -17.026 -32.930  19.781  1.00 10.00      B   
ATOM   4854  CB  ASP   275     -16.494 -32.879  18.338  1.00 10.00      B   
ATOM   4855  CG  ASP   275     -15.981 -34.215  17.821  1.00 10.00      B   
ATOM   4856  OD1 ASP   275     -16.723 -34.904  17.086  1.00 10.00      B   
ATOM   4857  OD2 ASP   275     -14.832 -34.580  18.141  1.00 10.00      B   
ATOM   4858  C   ASP   275     -17.603 -34.303  20.094  1.00 10.00      B   
ATOM   4859  O   ASP   275     -18.729 -34.626  19.709  1.00 10.00      B   
ATOM   4860  N   ASN   276     -16.826 -35.090  20.830  1.00 10.00      B   
ATOM   4861  HN  ASN   276     -15.950 -34.751  21.114  1.00 10.00      B   
ATOM   4862  CA  ASN   276     -17.226 -36.432  21.229  1.00 10.00      B   
ATOM   4863  CB  ASN   276     -16.046 -37.180  21.863  1.00 10.00      B   
ATOM   4864  CG  ASN   276     -14.947 -37.509  20.868  1.00 10.00      B   
ATOM   4865  OD1 ASN   276     -14.985 -38.542  20.201  1.00 10.00      B   
ATOM   4866  ND2 ASN   276     -13.957 -36.635  20.762  1.00 10.00      B   
ATOM   4867 HD21 ASN   276     -13.980 -35.832  21.325  1.00 10.00      B   
ATOM   4868 HD22 ASN   276     -13.237 -36.825  20.122  1.00 10.00      B   
ATOM   4869  C   ASN   276     -18.399 -36.388  22.203  1.00 10.00      B   
ATOM   4870  O   ASN   276     -19.081 -37.389  22.407  1.00 10.00      B   
ATOM   4871  N   ALA   277     -18.630 -35.218  22.802  1.00 10.00      B   
ATOM   4872  HN  ALA   277     -18.040 -34.457  22.607  1.00 10.00      B   
ATOM   4873  CA  ALA   277     -19.726 -35.040  23.751  1.00 10.00      B   
ATOM   4874  CB  ALA   277     -19.501 -33.803  24.610  1.00 10.00      B   
ATOM   4875  C   ALA   277     -21.068 -34.952  23.029  1.00 10.00      B   
ATOM   4876  O   ALA   277     -22.125 -35.111  23.641  1.00 10.00      B   
ATOM   4877  N   GLY   278     -21.018 -34.701  21.726  1.00 10.00      B   
ATOM   4878  HN  GLY   278     -20.146 -34.591  21.292  1.00 10.00      B   
ATOM   4879  CA  GLY   278     -22.234 -34.610  20.941  1.00 10.00      B   
ATOM   4880  C   GLY   278     -22.807 -33.207  20.872  1.00 10.00      B   
ATOM   4881  O   GLY   278     -24.023 -33.030  20.817  1.00 10.00      B   
ATOM   4882  N   GLN   279     -21.942 -32.204  20.880  1.00 10.00      B   
ATOM   4883  HN  GLN   279     -20.982 -32.395  20.942  1.00 10.00      B   
ATOM   4884  CA  GLN   279     -22.393 -30.820  20.804  1.00 10.00      B   
ATOM   4885  CB  GLN   279     -21.739 -29.965  21.889  1.00 10.00      B   
ATOM   4886  CG  GLN   279     -21.926 -30.499  23.300  1.00 10.00      B   
ATOM   4887  CD  GLN   279     -21.167 -29.692  24.333  1.00 10.00      B   
ATOM   4888  OE1 GLN   279     -20.018 -29.996  24.660  1.00 10.00      B   
ATOM   4889  NE2 GLN   279     -21.803 -28.659  24.858  1.00 10.00      B   
ATOM   4890 HE21 GLN   279     -22.721 -28.476  24.554  1.00 10.00      B   
ATOM   4891 HE22 GLN   279     -21.332 -28.112  25.518  1.00 10.00      B   
ATOM   4892  C   GLN   279     -22.115 -30.241  19.420  1.00 10.00      B   
ATOM   4893  O   GLN   279     -22.923 -29.489  18.875  1.00 10.00      B   
ATOM   4894  N   LEU   280     -20.966 -30.589  18.859  1.00 10.00      B   
ATOM   4895  HN  LEU   280     -20.352 -31.174  19.350  1.00 10.00      B   
ATOM   4896  CA  LEU   280     -20.588 -30.117  17.536  1.00 10.00      B   
ATOM   4897  CB  LEU   280     -19.070 -30.192  17.344  1.00 10.00      B   
ATOM   4898  CG  LEU   280     -18.266 -28.983  17.831  1.00 10.00      B   
ATOM   4899  CD1 LEU   280     -16.774 -29.266  17.753  1.00 10.00      B   
ATOM   4900  CD2 LEU   280     -18.616 -27.747  17.018  1.00 10.00      B   
ATOM   4901  C   LEU   280     -21.299 -30.920  16.453  1.00 10.00      B   
ATOM   4902  O   LEU   280     -20.991 -32.090  16.228  1.00 10.00      B   
ATOM   4903  N   VAL   281     -22.259 -30.288  15.797  1.00 10.00      B   
ATOM   4904  HN  VAL   281     -22.460 -29.351  16.027  1.00 10.00      B   
ATOM   4905  CA  VAL   281     -23.021 -30.937  14.739  1.00 10.00      B   
ATOM   4906  CB  VAL   281     -24.540 -30.732  14.929  1.00 10.00      B   
ATOM   4907  CG1 VAL   281     -25.328 -31.542  13.909  1.00 10.00      B   
ATOM   4908  CG2 VAL   281     -24.954 -31.110  16.345  1.00 10.00      B   
ATOM   4909  C   VAL   281     -22.597 -30.391  13.381  1.00 10.00      B   
ATOM   4910  O   VAL   281     -22.648 -29.182  13.144  1.00 10.00      B   
ATOM   4911  N   PHE   282     -22.163 -31.280  12.498  1.00 10.00      B   
ATOM   4912  HN  PHE   282     -22.150 -32.231  12.740  1.00 10.00      B   
ATOM   4913  CA  PHE   282     -21.718 -30.880  11.172  1.00 10.00      B   
ATOM   4914  CB  PHE   282     -20.321 -31.436  10.877  1.00 10.00      B   
ATOM   4915  CG  PHE   282     -19.238 -30.818  11.716  1.00 10.00      B   
ATOM   4916  CD1 PHE   282     -18.849 -31.401  12.911  1.00 10.00      B   
ATOM   4917  CD2 PHE   282     -18.611 -29.651  11.310  1.00 10.00      B   
ATOM   4918  CE1 PHE   282     -17.857 -30.834  13.686  1.00 10.00      B   
ATOM   4919  CE2 PHE   282     -17.617 -29.078  12.079  1.00 10.00      B   
ATOM   4920  CZ  PHE   282     -17.240 -29.670  13.269  1.00 10.00      B   
ATOM   4921  C   PHE   282     -22.711 -31.316  10.103  1.00 10.00      B   
ATOM   4922  O   PHE   282     -22.922 -32.509   9.880  1.00 10.00      B   
ATOM   4923  N   LEU   283     -23.329 -30.339   9.461  1.00 10.00      B   
ATOM   4924  HN  LEU   283     -23.119 -29.409   9.694  1.00 10.00      B   
ATOM   4925  CA  LEU   283     -24.299 -30.599   8.412  1.00 10.00      B   
ATOM   4926  CB  LEU   283     -25.695 -30.146   8.853  1.00 10.00      B   
ATOM   4927  CG  LEU   283     -26.291 -30.854  10.073  1.00 10.00      B   
ATOM   4928  CD1 LEU   283     -27.531 -30.122  10.564  1.00 10.00      B   
ATOM   4929  CD2 LEU   283     -26.620 -32.304   9.747  1.00 10.00      B   
ATOM   4930  C   LEU   283     -23.898 -29.864   7.140  1.00 10.00      B   
ATOM   4931  O   LEU   283     -23.254 -28.813   7.196  1.00 10.00      B   
ATOM   4932  N   ALA   284     -24.264 -30.422   5.999  1.00 10.00      B   
ATOM   4933  HN  ALA   284     -24.762 -31.266   6.015  1.00 10.00      B   
ATOM   4934  CA  ALA   284     -23.949 -29.815   4.718  1.00 10.00      B   
ATOM   4935  CB  ALA   284     -22.717 -30.467   4.110  1.00 10.00      B   
ATOM   4936  C   ALA   284     -25.136 -29.952   3.783  1.00 10.00      B   
ATOM   4937  O   ALA   284     -25.900 -30.913   3.885  1.00 10.00      B   
ATOM   4938  N   THR   285     -25.298 -28.991   2.887  1.00 10.00      B   
ATOM   4939  HN  THR   285     -24.660 -28.242   2.861  1.00 10.00      B   
ATOM   4940  CA  THR   285     -26.399 -29.018   1.939  1.00 10.00      B   
ATOM   4941  CB  THR   285     -27.550 -28.086   2.383  1.00 10.00      B   
ATOM   4942  OG1 THR   285     -28.745 -28.395   1.651  1.00 10.00      B   
ATOM   4943  HG1 THR   285     -28.905 -29.348   1.683  1.00 10.00      B   
ATOM   4944  CG2 THR   285     -27.187 -26.622   2.175  1.00 10.00      B   
ATOM   4945  C   THR   285     -25.919 -28.642   0.539  1.00 10.00      B   
ATOM   4946  O   THR   285     -24.875 -28.000   0.382  1.00 10.00      B   
ATOM   4947  N   GLU   286     -26.673 -29.055  -0.471  1.00 10.00      B   
ATOM   4948  HN  GLU   286     -27.492 -29.563  -0.280  1.00 10.00      B   
ATOM   4949  CA  GLU   286     -26.326 -28.766  -1.850  1.00 10.00      B   
ATOM   4950  CB  GLU   286     -26.894 -29.831  -2.781  1.00 10.00      B   
ATOM   4951  CG  GLU   286     -26.341 -31.220  -2.528  1.00 10.00      B   
ATOM   4952  CD  GLU   286     -26.647 -32.170  -3.659  1.00 10.00      B   
ATOM   4953  OE1 GLU   286     -27.775 -32.707  -3.697  1.00 10.00      B   
ATOM   4954  OE2 GLU   286     -25.767 -32.370  -4.522  1.00 10.00      B   
ATOM   4955  C   GLU   286     -26.824 -27.391  -2.252  1.00 10.00      B   
ATOM   4956  O   GLU   286     -27.973 -27.035  -1.988  1.00 10.00      B   
ATOM   4957  N   GLY   287     -25.959 -26.630  -2.895  1.00 10.00      B   
ATOM   4958  HN  GLY   287     -25.062 -26.977  -3.089  1.00 10.00      B   
ATOM   4959  CA  GLY   287     -26.313 -25.296  -3.317  1.00 10.00      B   
ATOM   4960  C   GLY   287     -25.173 -24.340  -3.070  1.00 10.00      B   
ATOM   4961  O   GLY   287     -24.136 -24.740  -2.536  1.00 10.00      B   
ATOM   4962  N   ASP   288     -25.355 -23.088  -3.447  1.00 10.00      B   
ATOM   4963  HN  ASP   288     -26.208 -22.826  -3.856  1.00 10.00      B   
ATOM   4964  CA  ASP   288     -24.315 -22.086  -3.260  1.00 10.00      B   
ATOM   4965  CB  ASP   288     -24.348 -21.054  -4.390  1.00 10.00      B   
ATOM   4966  CG  ASP   288     -22.974 -20.538  -4.770  1.00 10.00      B   
ATOM   4967  OD1 ASP   288     -22.341 -19.843  -3.949  1.00 10.00      B   
ATOM   4968  OD2 ASP   288     -22.534 -20.805  -5.911  1.00 10.00      B   
ATOM   4969  C   ASP   288     -24.462 -21.401  -1.906  1.00 10.00      B   
ATOM   4970  O   ASP   288     -25.317 -21.774  -1.099  1.00 10.00      B   
ATOM   4971  N   HIS   289     -23.635 -20.393  -1.672  1.00 10.00      B   
ATOM   4972  HN  HIS   289     -22.993 -20.133  -2.376  1.00 10.00      B   
ATOM   4973  CA  HIS   289     -23.642 -19.652  -0.419  1.00 10.00      B   
ATOM   4974  CB  HIS   289     -22.562 -18.568  -0.436  1.00 10.00      B   
ATOM   4975  CG  HIS   289     -22.027 -18.228   0.919  1.00 10.00      B   
ATOM   4976  ND1 HIS   289     -21.037 -18.958   1.540  1.00 10.00      B   
ATOM   4977  HD1 HIS   289     -20.569 -19.745   1.153  1.00 10.00      B   
ATOM   4978  CD2 HIS   289     -22.358 -17.238   1.780  1.00 10.00      B   
ATOM   4979  CE1 HIS   289     -20.783 -18.435   2.724  1.00 10.00      B   
ATOM   4980  NE2 HIS   289     -21.571 -17.389   2.891  1.00 10.00      B   
ATOM   4981  HE2 HIS   289     -21.586 -16.808   3.686  1.00 10.00      B   
ATOM   4982  C   HIS   289     -25.004 -19.031  -0.130  1.00 10.00      B   
ATOM   4983  O   HIS   289     -25.544 -18.280  -0.945  1.00 10.00      B   
ATOM   4984  N   LEU   290     -25.554 -19.380   1.031  1.00 10.00      B   
ATOM   4985  HN  LEU   290     -25.073 -20.019   1.600  1.00 10.00      B   
ATOM   4986  CA  LEU   290     -26.848 -18.867   1.496  1.00 10.00      B   
ATOM   4987  CB  LEU   290     -26.854 -17.335   1.606  1.00 10.00      B   
ATOM   4988  CG  LEU   290     -25.883 -16.724   2.622  1.00 10.00      B   
ATOM   4989  CD1 LEU   290     -26.006 -15.209   2.633  1.00 10.00      B   
ATOM   4990  CD2 LEU   290     -26.131 -17.291   4.011  1.00 10.00      B   
ATOM   4991  C   LEU   290     -28.038 -19.372   0.678  1.00 10.00      B   
ATOM   4992  O   LEU   290     -29.163 -18.907   0.860  1.00 10.00      B   
ATOM   4993  N   GLN   291     -27.800 -20.327  -0.207  1.00 10.00      B   
ATOM   4994  HN  GLN   291     -26.887 -20.670  -0.315  1.00 10.00      B   
ATOM   4995  CA  GLN   291     -28.870 -20.881  -1.023  1.00 10.00      B   
ATOM   4996  CB  GLN   291     -28.400 -21.146  -2.455  1.00 10.00      B   
ATOM   4997  CG  GLN   291     -27.927 -19.903  -3.193  1.00 10.00      B   
ATOM   4998  CD  GLN   291     -27.723 -20.143  -4.677  1.00 10.00      B   
ATOM   4999  OE1 GLN   291     -27.428 -21.259  -5.110  1.00 10.00      B   
ATOM   5000  NE2 GLN   291     -27.880 -19.096  -5.471  1.00 10.00      B   
ATOM   5001 HE21 GLN   291     -28.121 -18.234  -5.063  1.00 10.00      B   
ATOM   5002 HE22 GLN   291     -27.740 -19.221  -6.435  1.00 10.00      B   
ATOM   5003  C   GLN   291     -29.415 -22.155  -0.389  1.00 10.00      B   
ATOM   5004  O   GLN   291     -28.907 -23.250  -0.629  1.00 10.00      B   
ATOM   5005  N   LEU   292     -30.444 -22.001   0.430  1.00 10.00      B   
ATOM   5006  HN  LEU   292     -30.814 -21.105   0.570  1.00 10.00      B   
ATOM   5007  CA  LEU   292     -31.055 -23.132   1.113  1.00 10.00      B   
ATOM   5008  CB  LEU   292     -30.856 -23.019   2.631  1.00 10.00      B   
ATOM   5009  CG  LEU   292     -31.262 -21.691   3.279  1.00 10.00      B   
ATOM   5010  CD1 LEU   292     -32.651 -21.786   3.899  1.00 10.00      B   
ATOM   5011  CD2 LEU   292     -30.233 -21.265   4.314  1.00 10.00      B   
ATOM   5012  C   LEU   292     -32.537 -23.230   0.781  1.00 10.00      B   
ATOM   5013  O   LEU   292     -33.124 -22.285   0.246  1.00 10.00      B   
ATOM   5014  N   SER   293     -33.133 -24.368   1.100  1.00 10.00      B   
ATOM   5015  HN  SER   293     -32.608 -25.081   1.526  1.00 10.00      B   
ATOM   5016  CA  SER   293     -34.547 -24.592   0.847  1.00 10.00      B   
ATOM   5017  CB  SER   293     -34.756 -25.899   0.070  1.00 10.00      B   
ATOM   5018  OG  SER   293     -34.050 -26.980   0.661  1.00 10.00      B   
ATOM   5019  HG  SER   293     -34.499 -27.808   0.443  1.00 10.00      B   
ATOM   5020  C   SER   293     -35.322 -24.608   2.163  1.00 10.00      B   
ATOM   5021  O   SER   293     -34.741 -24.831   3.230  1.00 10.00      B   
ATOM   5022  N   GLU   294     -36.627 -24.372   2.086  1.00 10.00      B   
ATOM   5023  HN  GLU   294     -37.034 -24.217   1.205  1.00 10.00      B   
ATOM   5024  CA  GLU   294     -37.471 -24.348   3.275  1.00 10.00      B   
ATOM   5025  CB  GLU   294     -38.885 -23.882   2.930  1.00 10.00      B   
ATOM   5026  CG  GLU   294     -39.008 -22.385   2.714  1.00 10.00      B   
ATOM   5027  CD  GLU   294     -40.448 -21.924   2.714  1.00 10.00      B   
ATOM   5028  OE1 GLU   294     -40.930 -21.463   1.657  1.00 10.00      B   
ATOM   5029  OE2 GLU   294     -41.109 -22.029   3.770  1.00 10.00      B   
ATOM   5030  C   GLU   294     -37.523 -25.711   3.955  1.00 10.00      B   
ATOM   5031  O   GLU   294     -37.552 -25.800   5.184  1.00 10.00      B   
ATOM   5032  N   GLU   295     -37.526 -26.768   3.149  1.00 10.00      B   
ATOM   5033  HN  GLU   295     -37.498 -26.628   2.177  1.00 10.00      B   
ATOM   5034  CA  GLU   295     -37.580 -28.129   3.671  1.00 10.00      B   
ATOM   5035  CB  GLU   295     -37.700 -29.144   2.539  1.00 10.00      B   
ATOM   5036  CG  GLU   295     -38.923 -28.957   1.662  1.00 10.00      B   
ATOM   5037  CD  GLU   295     -39.115 -30.106   0.700  1.00 10.00      B   
ATOM   5038  OE1 GLU   295     -40.031 -30.925   0.926  1.00 10.00      B   
ATOM   5039  OE2 GLU   295     -38.349 -30.199  -0.282  1.00 10.00      B   
ATOM   5040  C   GLU   295     -36.364 -28.447   4.531  1.00 10.00      B   
ATOM   5041  O   GLU   295     -36.499 -28.862   5.680  1.00 10.00      B   
ATOM   5042  N   TRP   296     -35.176 -28.231   3.979  1.00 10.00      B   
ATOM   5043  HN  TRP   296     -35.130 -27.885   3.064  1.00 10.00      B   
ATOM   5044  CA  TRP   296     -33.941 -28.497   4.703  1.00 10.00      B   
ATOM   5045  CB  TRP   296     -32.730 -28.222   3.810  1.00 10.00      B   
ATOM   5046  CG  TRP   296     -31.466 -28.868   4.290  1.00 10.00      B   
ATOM   5047  CD1 TRP   296     -31.020 -30.118   3.976  1.00 10.00      B   
ATOM   5048  CD2 TRP   296     -30.484 -28.300   5.166  1.00 10.00      B   
ATOM   5049  NE1 TRP   296     -29.824 -30.365   4.602  1.00 10.00      B   
ATOM   5050  HE1 TRP   296     -29.303 -31.196   4.530  1.00 10.00      B   
ATOM   5051  CE2 TRP   296     -29.472 -29.265   5.339  1.00 10.00      B   
ATOM   5052  CE3 TRP   296     -30.361 -27.069   5.820  1.00 10.00      B   
ATOM   5053  CZ2 TRP   296     -28.355 -29.039   6.138  1.00 10.00      B   
ATOM   5054  CZ3 TRP   296     -29.251 -26.847   6.613  1.00 10.00      B   
ATOM   5055  CH2 TRP   296     -28.263 -27.826   6.765  1.00 10.00      B   
ATOM   5056  C   TRP   296     -33.871 -27.643   5.964  1.00 10.00      B   
ATOM   5057  O   TRP   296     -33.418 -28.100   7.014  1.00 10.00      B   
ATOM   5058  N   PHE   297     -34.344 -26.408   5.853  1.00 10.00      B   
ATOM   5059  HN  PHE   297     -34.697 -26.111   4.986  1.00 10.00      B   
ATOM   5060  CA  PHE   297     -34.346 -25.477   6.973  1.00 10.00      B   
ATOM   5061  CB  PHE   297     -34.768 -24.083   6.490  1.00 10.00      B   
ATOM   5062  CG  PHE   297     -34.678 -23.004   7.534  1.00 10.00      B   
ATOM   5063  CD1 PHE   297     -33.468 -22.389   7.810  1.00 10.00      B   
ATOM   5064  CD2 PHE   297     -35.803 -22.601   8.232  1.00 10.00      B   
ATOM   5065  CE1 PHE   297     -33.382 -21.394   8.765  1.00 10.00      B   
ATOM   5066  CE2 PHE   297     -35.725 -21.606   9.189  1.00 10.00      B   
ATOM   5067  CZ  PHE   297     -34.512 -21.002   9.456  1.00 10.00      B   
ATOM   5068  C   PHE   297     -35.275 -25.956   8.089  1.00 10.00      B   
ATOM   5069  O   PHE   297     -34.881 -26.014   9.257  1.00 10.00      B   
ATOM   5070  N   TYR   298     -36.498 -26.325   7.725  1.00 10.00      B   
ATOM   5071  HN  TYR   298     -36.745 -26.291   6.773  1.00 10.00      B   
ATOM   5072  CA  TYR   298     -37.482 -26.777   8.702  1.00 10.00      B   
ATOM   5073  CB  TYR   298     -38.911 -26.700   8.133  1.00 10.00      B   
ATOM   5074  CG  TYR   298     -39.616 -28.030   7.941  1.00 10.00      B   
ATOM   5075  CD1 TYR   298     -39.432 -28.777   6.783  1.00 10.00      B   
ATOM   5076  CD2 TYR   298     -40.469 -28.534   8.915  1.00 10.00      B   
ATOM   5077  CE1 TYR   298     -40.074 -29.987   6.602  1.00 10.00      B   
ATOM   5078  CE2 TYR   298     -41.115 -29.744   8.743  1.00 10.00      B   
ATOM   5079  CZ  TYR   298     -40.914 -30.466   7.586  1.00 10.00      B   
ATOM   5080  OH  TYR   298     -41.559 -31.670   7.410  1.00 10.00      B   
ATOM   5081  HH  TYR   298     -42.504 -31.554   7.573  1.00 10.00      B   
ATOM   5082  C   TYR   298     -37.162 -28.163   9.265  1.00 10.00      B   
ATOM   5083  O   TYR   298     -37.497 -28.466  10.411  1.00 10.00      B   
ATOM   5084  N   ALA   299     -36.499 -28.991   8.471  1.00 10.00      B   
ATOM   5085  HN  ALA   299     -36.237 -28.691   7.569  1.00 10.00      B   
ATOM   5086  CA  ALA   299     -36.164 -30.345   8.897  1.00 10.00      B   
ATOM   5087  CB  ALA   299     -36.304 -31.320   7.738  1.00 10.00      B   
ATOM   5088  C   ALA   299     -34.773 -30.445   9.518  1.00 10.00      B   
ATOM   5089  O   ALA   299     -34.284 -31.546   9.774  1.00 10.00      B   
ATOM   5090  N   HIS   300     -34.132 -29.310   9.770  1.00 10.00      B   
ATOM   5091  HN  HIS   300     -34.561 -28.456   9.555  1.00 10.00      B   
ATOM   5092  CA  HIS   300     -32.795 -29.324  10.359  1.00 10.00      B   
ATOM   5093  CB  HIS   300     -31.708 -29.337   9.279  1.00 10.00      B   
ATOM   5094  CG  HIS   300     -31.397 -30.703   8.751  1.00 10.00      B   
ATOM   5095  ND1 HIS   300     -31.839 -31.160   7.528  1.00 10.00      B   
ATOM   5096  HD1 HIS   300     -32.383 -30.655   6.887  1.00 10.00      B   
ATOM   5097  CD2 HIS   300     -30.687 -31.721   9.296  1.00 10.00      B   
ATOM   5098  CE1 HIS   300     -31.416 -32.397   7.346  1.00 10.00      B   
ATOM   5099  NE2 HIS   300     -30.717 -32.759   8.402  1.00 10.00      B   
ATOM   5100  HE2 HIS   300     -30.288 -33.635   8.527  1.00 10.00      B   
ATOM   5101  C   HIS   300     -32.565 -28.178  11.337  1.00 10.00      B   
ATOM   5102  O   HIS   300     -32.245 -28.406  12.499  1.00 10.00      B   
ATOM   5103  N   ILE   301     -32.733 -26.951  10.868  1.00 10.00      B   
ATOM   5104  HN  ILE   301     -33.006 -26.827   9.935  1.00 10.00      B   
ATOM   5105  CA  ILE   301     -32.516 -25.777  11.709  1.00 10.00      B   
ATOM   5106  CB  ILE   301     -32.364 -24.492  10.865  1.00 10.00      B   
ATOM   5107  CG1 ILE   301     -31.351 -24.706   9.732  1.00 10.00      B   
ATOM   5108  CG2 ILE   301     -31.949 -23.315  11.736  1.00 10.00      B   
ATOM   5109  CD1 ILE   301     -29.957 -25.069  10.202  1.00 10.00      B   
ATOM   5110  C   ILE   301     -33.633 -25.592  12.738  1.00 10.00      B   
ATOM   5111  O   ILE   301     -33.368 -25.337  13.914  1.00 10.00      B   
ATOM   5112  N   ILE   302     -34.878 -25.738  12.290  1.00 10.00      B   
ATOM   5113  HN  ILE   302     -35.020 -25.955  11.344  1.00 10.00      B   
ATOM   5114  CA  ILE   302     -36.041 -25.580  13.165  1.00 10.00      B   
ATOM   5115  CB  ILE   302     -37.376 -25.823  12.423  1.00 10.00      B   
ATOM   5116  CG1 ILE   302     -37.623 -24.716  11.394  1.00 10.00      B   
ATOM   5117  CG2 ILE   302     -38.544 -25.920  13.396  1.00 10.00      B   
ATOM   5118  CD1 ILE   302     -37.665 -23.322  11.985  1.00 10.00      B   
ATOM   5119  C   ILE   302     -35.959 -26.414  14.458  1.00 10.00      B   
ATOM   5120  O   ILE   302     -36.118 -25.863  15.547  1.00 10.00      B   
ATOM   5121  N   PRO   303     -35.713 -27.742  14.371  1.00 10.00      B   
ATOM   5122  CA  PRO   303     -35.611 -28.605  15.561  1.00 10.00      B   
ATOM   5123  CB  PRO   303     -35.177 -29.956  14.988  1.00 10.00      B   
ATOM   5124  CG  PRO   303     -35.672 -29.941  13.586  1.00 10.00      B   
ATOM   5125  CD  PRO   303     -35.554 -28.518  13.125  1.00 10.00      B   
ATOM   5126  C   PRO   303     -34.573 -28.110  16.574  1.00 10.00      B   
ATOM   5127  O   PRO   303     -34.725 -28.319  17.779  1.00 10.00      B   
ATOM   5128  N   PHE   304     -33.527 -27.450  16.083  1.00 10.00      B   
ATOM   5129  HN  PHE   304     -33.467 -27.299  15.115  1.00 10.00      B   
ATOM   5130  CA  PHE   304     -32.472 -26.933  16.948  1.00 10.00      B   
ATOM   5131  CB  PHE   304     -31.171 -26.747  16.162  1.00 10.00      B   
ATOM   5132  CG  PHE   304     -30.316 -27.980  16.098  1.00 10.00      B   
ATOM   5133  CD1 PHE   304     -29.452 -28.292  17.135  1.00 10.00      B   
ATOM   5134  CD2 PHE   304     -30.369 -28.822  15.001  1.00 10.00      B   
ATOM   5135  CE1 PHE   304     -28.659 -29.422  17.078  1.00 10.00      B   
ATOM   5136  CE2 PHE   304     -29.580 -29.954  14.937  1.00 10.00      B   
ATOM   5137  CZ  PHE   304     -28.723 -30.254  15.978  1.00 10.00      B   
ATOM   5138  C   PHE   304     -32.883 -25.614  17.594  1.00 10.00      B   
ATOM   5139  O   PHE   304     -32.346 -25.222  18.632  1.00 10.00      B   
ATOM   5140  N   LEU   305     -33.847 -24.940  16.984  1.00 10.00      B   
ATOM   5141  HN  LEU   305     -34.251 -25.314  16.169  1.00 10.00      B   
ATOM   5142  CA  LEU   305     -34.332 -23.663  17.493  1.00 10.00      B   
ATOM   5143  CB  LEU   305     -34.687 -22.727  16.335  1.00 10.00      B   
ATOM   5144  CG  LEU   305     -33.537 -22.322  15.410  1.00 10.00      B   
ATOM   5145  CD1 LEU   305     -34.060 -21.481  14.256  1.00 10.00      B   
ATOM   5146  CD2 LEU   305     -32.466 -21.562  16.180  1.00 10.00      B   
ATOM   5147  C   LEU   305     -35.546 -23.862  18.392  1.00 10.00      B   
ATOM   5148  O   LEU   305     -36.240 -22.905  18.744  1.00 10.00      B   
ATOM   5149  N   GLY   306     -35.803 -25.112  18.752  1.00 10.00      B   
ATOM   5150  HN  GLY   306     -35.223 -25.832  18.431  1.00 10.00      B   
ATOM   5151  CA  GLY   306     -36.928 -25.419  19.609  1.00 10.00      B   
ATOM   5152  C   GLY   306     -36.737 -24.874  21.009  1.00 10.00      B   
ATOM   5153  O   GLY   306     -37.738 -24.466  21.633  1.00 10.00      B   
ATOM   5154  OXT GLY   306     -35.582 -24.845  21.489  1.00 10.00      B   
ATOM   5155  N   PRO    30     -11.277 -26.596 -18.101  1.00 10.00      C   
ATOM   5156  HT1 PRO    30     -11.605 -26.256 -17.181  1.00 10.00      C   
ATOM   5157  HT2 PRO    30     -10.899 -27.548 -17.885  1.00 10.00      C   
ATOM   5158  CA  PRO    30     -10.081 -25.786 -18.409  1.00 10.00      C   
ATOM   5159  CB  PRO    30     -10.382 -24.889 -19.601  1.00 10.00      C   
ATOM   5160  CG  PRO    30     -11.845 -25.070 -19.807  1.00 10.00      C   
ATOM   5161  CD  PRO    30     -12.189 -26.429 -19.245  1.00 10.00      C   
ATOM   5162  C   PRO    30      -9.699 -24.941 -17.202  1.00 10.00      C   
ATOM   5163  O   PRO    30     -10.540 -24.655 -16.349  1.00 10.00      C   
ATOM   5164  N   ALA    31      -8.432 -24.554 -17.132  1.00 10.00      C   
ATOM   5165  HN  ALA    31      -7.809 -24.825 -17.842  1.00 10.00      C   
ATOM   5166  CA  ALA    31      -7.934 -23.743 -16.034  1.00 10.00      C   
ATOM   5167  CB  ALA    31      -7.786 -24.584 -14.775  1.00 10.00      C
[truncated: 395,862 more chars]
