# Supplementary material for: Cross-linking of the endolysosomal system reveals potential flotillin structures and cargo
Source: Nat Commun. 2022 Oct 20;13:6212. doi: 10.1038/s41467-022-33951-0 (PMC9584938; doi:10.1038/s41467-022-33951-0)
Supplement: Supplementary file 11 — Dataset 8 [file 41467_2022_33951_MOESM11_ESM.zip › PPT1_tetramer/haddock_top8_27w.pdb]

REMARK FILENAME="haddock_27w.pdb0"
REMARK ===============================================================
REMARK HADDOCK run for haddock
REMARK initial structure: haddock_27.pdb
REMARK final NOE weights: unambig 50 amb: 50
REMARK ===============================================================
REMARK            total,bonds,angles,improper,dihe,vdw,elec,air,cdih,coup,rdcs,vean,dani,xpcs,rg
REMARK energies: -645.944, 0, 0, 0, 0, -215.181, -1531.55, 1100.79, 0, 0, 0, 0, 0, 0, 0
REMARK ===============================================================
REMARK            bonds,angles,impropers,dihe,air,cdih,coup,rdcs,vean,dani,xpcs
REMARK rms-dev.: 0,0,0,0,3.83115,0,0, 0, 0, 0, 0
REMARK ===============================================================
REMARK               air,cdih,coup,rdcs,vean,dani,xpcs
REMARK               >0.3,>5,>1,>0,>5,>0.2,>0.2
REMARK violations.: 12, 0, 0, 0, 0, 0, 0
REMARK ===============================================================
REMARK                        CVpartition#,violations,rms
REMARK AIRs cross-validation: 1, 0, NaN
REMARK ===============================================================
REMARK NCS energy: 0
REMARK ===============================================================
REMARK Symmetry energy: 0
REMARK ===============================================================
REMARK Desolvation energy: -96.1547
REMARK Internal energy free molecules: 59488.1
REMARK Internal energy complex: -41450.9
REMARK Binding energy: -102782
REMARK ===============================================================
REMARK buried surface area: 7855.64
REMARK ===============================================================
REMARK water - chain1: 0 0 0
REMARK water - chain2: 0 0 0
REMARK water - chain3: 0 0 0
REMARK water - chain4: 0 0 0
REMARK water - chain5: 0 0 0
REMARK water - chain6: 0 0 0
REMARK ===============================================================
REMARK water - water: 0 0 0
REMARK ===============================================================
REMARK DATE:12-May-2021  00:59:15       created by user: hadeer
REMARK VERSION:1.3
ATOM      1  N   PRO    30     -43.378  24.400 -27.104  1.00 10.00      A   
ATOM      2  HT1 PRO    30     -43.822  23.567 -26.683  1.00 10.00      A   
ATOM      3  HT2 PRO    30     -43.294  24.142 -28.116  1.00 10.00      A   
ATOM      4  CA  PRO    30     -41.987  24.398 -26.602  1.00 10.00      A   
ATOM      5  CB  PRO    30     -41.598  25.811 -26.193  1.00 10.00      A   
ATOM      6  CG  PRO    30     -42.740  26.634 -26.683  1.00 10.00      A   
ATOM      7  CD  PRO    30     -43.935  25.712 -26.743  1.00 10.00      A   
ATOM      8  C   PRO    30     -41.839  23.445 -25.421  1.00 10.00      A   
ATOM      9  O   PRO    30     -42.601  23.514 -24.456  1.00 10.00      A   
ATOM     10  N   ALA    31     -40.857  22.562 -25.499  1.00 10.00      A   
ATOM     11  HN  ALA    31     -40.261  22.576 -26.281  1.00 10.00      A   
ATOM     12  CA  ALA    31     -40.615  21.589 -24.443  1.00 10.00      A   
ATOM     13  CB  ALA    31     -40.691  20.176 -25.000  1.00 10.00      A   
ATOM     14  C   ALA    31     -39.259  21.830 -23.792  1.00 10.00      A   
ATOM     15  O   ALA    31     -38.315  22.249 -24.460  1.00 10.00      A   
ATOM     16  N   PRO    32     -39.151  21.585 -22.478  1.00 10.00      A   
ATOM     17  CA  PRO    32     -37.897  21.770 -21.740  1.00 10.00      A   
ATOM     18  CB  PRO    32     -38.296  21.518 -20.281  1.00 10.00      A   
ATOM     19  CG  PRO    32     -39.523  20.677 -20.360  1.00 10.00      A   
ATOM     20  CD  PRO    32     -40.242  21.114 -21.604  1.00 10.00      A   
ATOM     21  C   PRO    32     -36.834  20.765 -22.174  1.00 10.00      A   
ATOM     22  O   PRO    32     -37.152  19.657 -22.618  1.00 10.00      A   
ATOM     23  N   LEU    33     -35.577  21.155 -22.046  1.00 10.00      A   
ATOM     24  HN  LEU    33     -35.390  22.046 -21.677  1.00 10.00      A   
ATOM     25  CA  LEU    33     -34.464  20.295 -22.421  1.00 10.00      A   
ATOM     26  CB  LEU    33     -33.179  21.115 -22.556  1.00 10.00      A   
ATOM     27  CG  LEU    33     -33.189  22.225 -23.613  1.00 10.00      A   
ATOM     28  CD1 LEU    33     -31.894  23.020 -23.562  1.00 10.00      A   
ATOM     29  CD2 LEU    33     -33.406  21.644 -25.004  1.00 10.00      A   
ATOM     30  C   LEU    33     -34.272  19.194 -21.382  1.00 10.00      A   
ATOM     31  O   LEU    33     -34.365  19.454 -20.181  1.00 10.00      A   
ATOM     32  N   PRO    34     -34.023  17.951 -21.833  1.00 10.00      A   
ATOM     33  CA  PRO    34     -33.814  16.803 -20.939  1.00 10.00      A   
ATOM     34  CB  PRO    34     -33.396  15.679 -21.891  1.00 10.00      A   
ATOM     35  CG  PRO    34     -33.985  16.066 -23.203  1.00 10.00      A   
ATOM     36  CD  PRO    34     -33.927  17.566 -23.251  1.00 10.00      A   
ATOM     37  C   PRO    34     -32.710  17.073 -19.918  1.00 10.00      A   
ATOM     38  O   PRO    34     -31.613  17.506 -20.272  1.00 10.00      A   
ATOM     39  N   LEU    35     -33.008  16.821 -18.654  1.00 10.00      A   
ATOM     40  HN  LEU    35     -33.895  16.461 -18.433  1.00 10.00      A   
ATOM     41  CA  LEU    35     -32.051  17.052 -17.587  1.00 10.00      A   
ATOM     42  CB  LEU    35     -32.656  17.977 -16.522  1.00 10.00      A   
ATOM     43  CG  LEU    35     -31.737  18.369 -15.361  1.00 10.00      A   
ATOM     44  CD1 LEU    35     -30.567  19.212 -15.854  1.00 10.00      A   
ATOM     45  CD2 LEU    35     -32.517  19.103 -14.284  1.00 10.00      A   
ATOM     46  C   LEU    35     -31.591  15.741 -16.958  1.00 10.00      A   
ATOM     47  O   LEU    35     -32.383  15.016 -16.355  1.00 10.00      A   
ATOM     48  N   VAL    36     -30.316  15.431 -17.128  1.00 10.00      A   
ATOM     49  HN  VAL    36     -29.740  16.036 -17.645  1.00 10.00      A   
ATOM     50  CA  VAL    36     -29.739  14.220 -16.562  1.00 10.00      A   
ATOM     51  CB  VAL    36     -28.986  13.394 -17.624  1.00 10.00      A   
ATOM     52  CG1 VAL    36     -28.469  12.091 -17.031  1.00 10.00      A   
ATOM     53  CG2 VAL    36     -29.883  13.119 -18.819  1.00 10.00      A   
ATOM     54  C   VAL    36     -28.786  14.608 -15.440  1.00 10.00      A   
ATOM     55  O   VAL    36     -27.824  15.345 -15.665  1.00 10.00      A   
ATOM     56  N   ILE    37     -29.061  14.124 -14.239  1.00 10.00      A   
ATOM     57  HN  ILE    37     -29.825  13.515 -14.130  1.00 10.00      A   
ATOM     58  CA  ILE    37     -28.245  14.450 -13.078  1.00 10.00      A   
ATOM     59  CB  ILE    37     -29.120  14.944 -11.900  1.00 10.00      A   
ATOM     60  CG1 ILE    37     -30.127  15.996 -12.379  1.00 10.00      A   
ATOM     61  CG2 ILE    37     -28.252  15.513 -10.784  1.00 10.00      A   
ATOM     62  CD1 ILE    37     -31.143  16.398 -11.331  1.00 10.00      A   
ATOM     63  C   ILE    37     -27.417  13.250 -12.623  1.00 10.00      A   
ATOM     64  O   ILE    37     -27.882  12.107 -12.653  1.00 10.00      A   
ATOM     65  N   TRP    38     -26.189  13.523 -12.206  1.00 10.00      A   
ATOM     66  HN  TRP    38     -25.878  14.455 -12.215  1.00 10.00      A   
ATOM     67  CA  TRP    38     -25.288  12.486 -11.727  1.00 10.00      A   
ATOM     68  CB  TRP    38     -23.966  12.521 -12.502  1.00 10.00      A   
ATOM     69  CG  TRP    38     -23.199  11.229 -12.472  1.00 10.00      A   
ATOM     70  CD1 TRP    38     -23.348  10.199 -11.587  1.00 10.00      A   
ATOM     71  CD2 TRP    38     -22.160  10.831 -13.375  1.00 10.00      A   
ATOM     72  NE1 TRP    38     -22.467   9.188 -11.882  1.00 10.00      A   
ATOM     73  HE1 TRP    38     -22.383   8.343 -11.392  1.00 10.00      A   
ATOM     74  CE2 TRP    38     -21.727   9.552 -12.976  1.00 10.00      A   
ATOM     75  CE3 TRP    38     -21.555  11.432 -14.482  1.00 10.00      A   
ATOM     76  CZ2 TRP    38     -20.717   8.865 -13.646  1.00 10.00      A   
ATOM     77  CZ3 TRP    38     -20.554  10.749 -15.144  1.00 10.00      A   
ATOM     78  CH2 TRP    38     -20.145   9.479 -14.724  1.00 10.00      A   
ATOM     79  C   TRP    38     -25.027  12.681 -10.236  1.00 10.00      A   
ATOM     80  O   TRP    38     -24.516  13.721  -9.814  1.00 10.00      A   
ATOM     81  N   HIS    39     -25.403  11.689  -9.441  1.00 10.00      A   
ATOM     82  HN  HIS    39     -25.835  10.904  -9.836  1.00 10.00      A   
ATOM     83  CA  HIS    39     -25.204  11.747  -7.996  1.00 10.00      A   
ATOM     84  CB  HIS    39     -25.989  10.638  -7.281  1.00 10.00      A   
ATOM     85  CG  HIS    39     -25.489   9.242  -7.524  1.00 10.00      A   
ATOM     86  ND1 HIS    39     -24.430   8.689  -6.836  1.00 10.00      A   
ATOM     87  HD1 HIS    39     -23.892   9.139  -6.146  1.00 10.00      A   
ATOM     88  CD2 HIS    39     -25.930   8.275  -8.366  1.00 10.00      A   
ATOM     89  CE1 HIS    39     -24.245   7.447  -7.241  1.00 10.00      A   
ATOM     90  NE2 HIS    39     -25.141   7.171  -8.164  1.00 10.00      A   
ATOM     91  HE2 HIS    39     -25.244   6.291  -8.611  1.00 10.00      A   
ATOM     92  C   HIS    39     -23.724  11.669  -7.634  1.00 10.00      A   
ATOM     93  O   HIS    39     -22.917  11.127  -8.394  1.00 10.00      A   
ATOM     94  N   GLY    40     -23.377  12.200  -6.470  1.00 10.00      A   
ATOM     95  HN  GLY    40     -24.064  12.618  -5.906  1.00 10.00      A   
ATOM     96  CA  GLY    40     -21.998  12.175  -6.023  1.00 10.00      A   
ATOM     97  C   GLY    40     -21.663  10.903  -5.269  1.00 10.00      A   
ATOM     98  O   GLY    40     -22.510  10.014  -5.134  1.00 10.00      A   
ATOM     99  N   GLY    42     -20.898   8.904  -2.412  1.00 10.00      A   
ATOM    100  HN  GLY    42     -21.369   9.620  -2.891  1.00 10.00      A   
ATOM    101  CA  GLY    42     -21.527   8.286  -1.262  1.00 10.00      A   
ATOM    102  C   GLY    42     -23.029   8.443  -1.287  1.00 10.00      A   
ATOM    103  O   GLY    42     -23.650   8.697  -0.254  1.00 10.00      A   
ATOM    104  N   ASP    43     -23.606   8.296  -2.471  1.00 10.00      A   
ATOM    105  HN  ASP    43     -23.049   8.079  -3.249  1.00 10.00      A   
ATOM    106  CA  ASP    43     -25.045   8.424  -2.651  1.00 10.00      A   
ATOM    107  CB  ASP    43     -25.391   9.837  -3.138  1.00 10.00      A   
ATOM    108  CG  ASP    43     -26.873  10.145  -3.070  1.00 10.00      A   
ATOM    109  OD1 ASP    43     -27.576   9.516  -2.248  1.00 10.00      A   
ATOM    110  OD2 ASP    43     -27.340  11.015  -3.839  1.00 10.00      A   
ATOM    111  C   ASP    43     -25.530   7.384  -3.653  1.00 10.00      A   
ATOM    112  O   ASP    43     -24.719   6.722  -4.296  1.00 10.00      A   
ATOM    113  N   SER    44     -26.839   7.241  -3.780  1.00 10.00      A   
ATOM    114  HN  SER    44     -27.436   7.813  -3.246  1.00 10.00      A   
ATOM    115  CA  SER    44     -27.419   6.278  -4.706  1.00 10.00      A   
ATOM    116  CB  SER    44     -28.434   5.390  -3.982  1.00 10.00      A   
ATOM    117  OG  SER    44     -29.041   6.086  -2.905  1.00 10.00      A   
ATOM    118  HG  SER    44     -28.357   6.360  -2.280  1.00 10.00      A   
ATOM    119  C   SER    44     -28.075   6.987  -5.887  1.00 10.00      A   
ATOM    120  O   SER    44     -28.116   8.219  -5.934  1.00 10.00      A   
ATOM    121  N   CYS    45     -28.577   6.208  -6.840  1.00 10.00      A   
ATOM    122  HN  CYS    45     -28.483   5.233  -6.755  1.00 10.00      A   
ATOM    123  CA  CYS    45     -29.234   6.752  -8.021  1.00 10.00      A   
ATOM    124  C   CYS    45     -30.406   7.611  -7.636  1.00 10.00      A   
ATOM    125  O   CYS    45     -30.597   8.714  -8.150  1.00 10.00      A   
ATOM    126  CB  CYS    45     -29.810   5.610  -8.887  1.00 10.00      A   
ATOM    127  SG  CYS    45     -31.405   4.882  -8.290  1.00 10.00      A   
ATOM    128  N   CYS    46     -31.165   7.097  -6.697  1.00 10.00      A   
ATOM    129  HN  CYS    46     -30.886   6.268  -6.259  1.00 10.00      A   
ATOM    130  CA  CYS    46     -32.392   7.702  -6.306  1.00 10.00      A   
ATOM    131  C   CYS    46     -32.619   7.542  -4.804  1.00 10.00      A   
ATOM    132  O   CYS    46     -33.285   6.606  -4.357  1.00 10.00      A   
ATOM    133  CB  CYS    46     -33.466   6.943  -7.099  1.00 10.00      A   
ATOM    134  SG  CYS    46     -32.875   6.259  -8.716  1.00 10.00      A   
ATOM    135  N   ASN    47     -32.029   8.442  -4.030  1.00 10.00      A   
ATOM    136  HN  ASN    47     -31.487   9.147  -4.446  1.00 10.00      A   
ATOM    137  CA  ASN    47     -32.160   8.417  -2.578  1.00 10.00      A   
ATOM    138  CB  ASN    47     -30.964   9.143  -1.941  1.00 10.00      A   
ATOM    139  CG  ASN    47     -31.008   9.162  -0.427  1.00 10.00      A   
ATOM    140  OD1 ASN    47     -31.613  10.049   0.172  1.00 10.00      A   
ATOM    141  ND2 ASN    47     -30.367   8.190   0.201  1.00 10.00      A   
ATOM    142 HD21 ASN    47     -29.901   7.514  -0.340  1.00 10.00      A   
ATOM    143 HD22 ASN    47     -30.374   8.185   1.183  1.00 10.00      A   
ATOM    144  C   ASN    47     -33.476   9.074  -2.154  1.00 10.00      A   
ATOM    145  O   ASN    47     -33.887  10.075  -2.738  1.00 10.00      A   
ATOM    146  N   PRO    48     -34.167   8.511  -1.147  1.00 10.00      A   
ATOM    147  CA  PRO    48     -35.444   9.051  -0.655  1.00 10.00      A   
ATOM    148  CB  PRO    48     -35.753   8.177   0.563  1.00 10.00      A   
ATOM    149  CG  PRO    48     -35.028   6.902   0.304  1.00 10.00      A   
ATOM    150  CD  PRO    48     -33.774   7.286  -0.424  1.00 10.00      A   
ATOM    151  C   PRO    48     -35.359  10.522  -0.237  1.00 10.00      A   
ATOM    152  O   PRO    48     -36.333  11.265  -0.357  1.00 10.00      A   
ATOM    153  N   LEU    49     -34.192  10.944   0.236  1.00 10.00      A   
ATOM    154  HN  LEU    49     -33.434  10.316   0.281  1.00 10.00      A   
ATOM    155  CA  LEU    49     -34.003  12.319   0.679  1.00 10.00      A   
ATOM    156  CB  LEU    49     -33.286  12.353   2.031  1.00 10.00      A   
ATOM    157  CG  LEU    49     -33.991  11.638   3.185  1.00 10.00      A   
ATOM    158  CD1 LEU    49     -33.093  11.594   4.410  1.00 10.00      A   
ATOM    159  CD2 LEU    49     -35.311  12.321   3.511  1.00 10.00      A   
ATOM    160  C   LEU    49     -33.229  13.151  -0.341  1.00 10.00      A   
ATOM    161  O   LEU    49     -33.656  14.242  -0.714  1.00 10.00      A   
ATOM    162  N   SER    50     -32.096  12.630  -0.792  1.00 10.00      A   
ATOM    163  HN  SER    50     -31.811  11.748  -0.465  1.00 10.00      A   
ATOM    164  CA  SER    50     -31.254  13.336  -1.754  1.00 10.00      A   
ATOM    165  CB  SER    50     -29.859  12.714  -1.787  1.00 10.00      A   
ATOM    166  OG  SER    50     -29.352  12.572  -0.470  1.00 10.00      A   
ATOM    167  HG  SER    50     -29.428  13.416  -0.008  1.00 10.00      A   
ATOM    168  C   SER    50     -31.868  13.377  -3.155  1.00 10.00      A   
ATOM    169  O   SER    50     -31.606  14.300  -3.931  1.00 10.00      A   
ATOM    170  N   GLY    52     -32.706  12.398  -3.462  1.00 10.00      A   
ATOM    171  HN  GLY    52     -32.901  11.702  -2.797  1.00 10.00      A   
ATOM    172  CA  GLY    52     -33.342  12.342  -4.767  1.00 10.00      A   
ATOM    173  C   GLY    52     -34.538  13.268  -4.872  1.00 10.00      A   
ATOM    174  O   GLY    52     -35.205  13.318  -5.907  1.00 10.00      A   
ATOM    175  N   ALA    53     -34.804  14.014  -3.804  1.00 10.00      A   
ATOM    176  HN  ALA    53     -34.234  13.930  -3.010  1.00 10.00      A   
ATOM    177  CA  ALA    53     -35.924  14.947  -3.782  1.00 10.00      A   
ATOM    178  CB  ALA    53     -36.121  15.522  -2.389  1.00 10.00      A   
ATOM    179  C   ALA    53     -35.712  16.063  -4.796  1.00 10.00      A   
ATOM    180  O   ALA    53     -36.662  16.715  -5.225  1.00 10.00      A   
ATOM    181  N   ILE    54     -34.456  16.272  -5.181  1.00 10.00      A   
ATOM    182  HN  ILE    54     -33.743  15.719  -4.793  1.00 10.00      A   
ATOM    183  CA  ILE    54     -34.106  17.300  -6.154  1.00 10.00      A   
ATOM    184  CB  ILE    54     -32.576  17.505  -6.239  1.00 10.00      A   
ATOM    185  CG1 ILE    54     -31.981  17.695  -4.838  1.00 10.00      A   
ATOM    186  CG2 ILE    54     -32.235  18.694  -7.129  1.00 10.00      A   
ATOM    187  CD1 ILE    54     -32.499  18.915  -4.103  1.00 10.00      A   
ATOM    188  C   ILE    54     -34.647  16.923  -7.529  1.00 10.00      A   
ATOM    189  O   ILE    54     -34.964  17.790  -8.344  1.00 10.00      A   
ATOM    190  N   LYS    55     -34.778  15.618  -7.763  1.00 10.00      A   
ATOM    191  HN  LYS    55     -34.527  14.980  -7.060  1.00 10.00      A   
ATOM    192  CA  LYS    55     -35.295  15.107  -9.029  1.00 10.00      A   
ATOM    193  CB  LYS    55     -35.064  13.592  -9.128  1.00 10.00      A   
ATOM    194  CG  LYS    55     -35.316  13.006 -10.510  1.00 10.00      A   
ATOM    195  CD  LYS    55     -35.831  11.579 -10.429  1.00 10.00      A   
ATOM    196  CE  LYS    55     -36.206  11.047 -11.803  1.00 10.00      A   
ATOM    197  NZ  LYS    55     -36.983   9.785 -11.717  1.00 10.00      A   
ATOM    198  HZ1 LYS    55     -37.953   9.981 -11.405  1.00 10.00      A   
ATOM    199  HZ2 LYS    55     -36.539   9.134 -11.039  1.00 10.00      A   
ATOM    200  HZ3 LYS    55     -37.018   9.320 -12.647  1.00 10.00      A   
ATOM    201  C   LYS    55     -36.785  15.417  -9.146  1.00 10.00      A   
ATOM    202  O   LYS    55     -37.365  15.364 -10.230  1.00 10.00      A   
ATOM    203  N   LYS    56     -37.399  15.758  -8.019  1.00 10.00      A   
ATOM    204  HN  LYS    56     -36.880  15.803  -7.188  1.00 10.00      A   
ATOM    205  CA  LYS    56     -38.817  16.079  -7.985  1.00 10.00      A   
ATOM    206  CB  LYS    56     -39.430  15.689  -6.636  1.00 10.00      A   
ATOM    207  CG  LYS    56     -39.331  14.208  -6.311  1.00 10.00      A   
ATOM    208  CD  LYS    56     -40.061  13.877  -5.022  1.00 10.00      A   
ATOM    209  CE  LYS    56     -39.927  12.407  -4.672  1.00 10.00      A   
ATOM    210  NZ  LYS    56     -40.720  12.051  -3.470  1.00 10.00      A   
ATOM    211  HZ1 LYS    56     -40.514  12.714  -2.695  1.00 10.00      A   
ATOM    212  HZ2 LYS    56     -40.485  11.088  -3.158  1.00 10.00      A   
ATOM    213  HZ3 LYS    56     -41.736  12.095  -3.686  1.00 10.00      A   
ATOM    214  C   LYS    56     -39.046  17.562  -8.275  1.00 10.00      A   
ATOM    215  O   LYS    56     -39.857  18.223  -7.625  1.00 10.00      A   
ATOM    216  N   VAL    58     -38.326  18.076  -9.265  1.00 10.00      A   
ATOM    217  HN  VAL    58     -37.693  17.496  -9.742  1.00 10.00      A   
ATOM    218  CA  VAL    58     -38.446  19.473  -9.668  1.00 10.00      A   
ATOM    219  CB  VAL    58     -37.131  19.973 -10.314  1.00 10.00      A   
ATOM    220  CG1 VAL    58     -36.904  19.332 -11.678  1.00 10.00      A   
ATOM    221  CG2 VAL    58     -37.091  21.492 -10.400  1.00 10.00      A   
ATOM    222  C   VAL    58     -39.616  19.620 -10.646  1.00 10.00      A   
ATOM    223  O   VAL    58     -39.886  20.696 -11.186  1.00 10.00      A   
ATOM    224  N   GLU    59     -40.329  18.514 -10.829  1.00 10.00      A   
ATOM    225  HN  GLU    59     -40.070  17.707 -10.341  1.00 10.00      A   
ATOM    226  CA  GLU    59     -41.478  18.450 -11.721  1.00 10.00      A   
ATOM    227  CB  GLU    59     -41.916  16.993 -11.899  1.00 10.00      A   
ATOM    228  CG  GLU    59     -40.760  16.013 -12.052  1.00 10.00      A   
ATOM    229  CD  GLU    59     -41.214  14.574 -12.180  1.00 10.00      A   
ATOM    230  OE1 GLU    59     -41.644  13.987 -11.164  1.00 10.00      A   
ATOM    231  OE2 GLU    59     -41.138  14.018 -13.297  1.00 10.00      A   
ATOM    232  C   GLU    59     -42.639  19.282 -11.181  1.00 10.00      A   
ATOM    233  O   GLU    59     -43.655  19.456 -11.854  1.00 10.00      A   
ATOM    234  N   LYS    60     -42.483  19.782  -9.957  1.00 10.00      A   
ATOM    235  HN  LYS    60     -41.658  19.588  -9.468  1.00 10.00      A   
ATOM    236  CA  LYS    60     -43.504  20.604  -9.324  1.00 10.00      A   
ATOM    237  CB  LYS    60     -43.186  20.813  -7.841  1.00 10.00      A   
ATOM    238  CG  LYS    60     -43.344  19.576  -6.977  1.00 10.00      A   
ATOM    239  CD  LYS    60     -43.145  19.913  -5.509  1.00 10.00      A   
ATOM    240  CE  LYS    60     -43.589  18.771  -4.610  1.00 10.00      A   
ATOM    241  NZ  LYS    60     -45.049  18.514  -4.713  1.00 10.00      A   
ATOM    242  HZ1 LYS    60     -45.314  17.701  -4.120  1.00 10.00      A   
ATOM    243  HZ2 LYS    60     -45.312  18.308  -5.698  1.00 10.00      A   
ATOM    244  HZ3 LYS    60     -45.582  19.346  -4.394  1.00 10.00      A   
ATOM    245  C   LYS    60     -43.596  21.960 -10.010  1.00 10.00      A   
ATOM    246  O   LYS    60     -44.690  22.469 -10.267  1.00 10.00      A   
ATOM    247  N   LYS    61     -42.436  22.540 -10.298  1.00 10.00      A   
ATOM    248  HN  LYS    61     -41.602  22.077 -10.069  1.00 10.00      A   
ATOM    249  CA  LYS    61     -42.372  23.840 -10.948  1.00 10.00      A   
ATOM    250  CB  LYS    61     -41.128  24.607 -10.494  1.00 10.00      A   
ATOM    251  CG  LYS    61     -41.234  25.208  -9.101  1.00 10.00      A   
ATOM    252  CD  LYS    61     -42.177  26.399  -9.081  1.00 10.00      A   
ATOM    253  CE  LYS    61     -42.205  27.055  -7.710  1.00 10.00      A   
ATOM    254  NZ  LYS    61     -43.065  28.267  -7.690  1.00 10.00      A   
ATOM    255  HZ1 LYS    61     -44.036  28.024  -7.974  1.00 10.00      A   
ATOM    256  HZ2 LYS    61     -42.695  28.983  -8.346  1.00 10.00      A   
ATOM    257  HZ3 LYS    61     -43.089  28.673  -6.733  1.00 10.00      A   
ATOM    258  C   LYS    61     -42.395  23.701 -12.467  1.00 10.00      A   
ATOM    259  O   LYS    61     -43.033  24.494 -13.158  1.00 10.00      A   
ATOM    260  N   ILE    62     -41.705  22.688 -12.980  1.00 10.00      A   
ATOM    261  HN  ILE    62     -41.218  22.087 -12.381  1.00 10.00      A   
ATOM    262  CA  ILE    62     -41.660  22.446 -14.417  1.00 10.00      A   
ATOM    263  CB  ILE    62     -40.216  22.280 -14.935  1.00 10.00      A   
ATOM    264  CG1 ILE    62     -39.349  23.446 -14.456  1.00 10.00      A   
ATOM    265  CG2 ILE    62     -40.206  22.202 -16.459  1.00 10.00      A   
ATOM    266  CD1 ILE    62     -37.882  23.304 -14.796  1.00 10.00      A   
ATOM    267  C   ILE    62     -42.478  21.208 -14.780  1.00 10.00      A   
ATOM    268  O   ILE    62     -42.025  20.076 -14.603  1.00 10.00      A   
ATOM    269  N   PRO    63     -43.703  21.412 -15.277  1.00 10.00      A   
ATOM    270  CA  PRO    63     -44.589  20.319 -15.666  1.00 10.00      A   
ATOM    271  CB  PRO    63     -45.962  20.995 -15.821  1.00 10.00      A   
ATOM    272  CG  PRO    63     -45.785  22.397 -15.334  1.00 10.00      A   
ATOM    273  CD  PRO    63     -44.330  22.717 -15.497  1.00 10.00      A   
ATOM    274  C   PRO    63     -44.160  19.697 -16.991  1.00 10.00      A   
ATOM    275  O   PRO    63     -43.862  20.405 -17.955  1.00 10.00      A   
ATOM    276  N   GLY    64     -44.117  18.374 -17.031  1.00 10.00      A   
ATOM    277  HN  GLY    64     -44.346  17.861 -16.227  1.00 10.00      A   
ATOM    278  CA  GLY    64     -43.731  17.683 -18.244  1.00 10.00      A   
ATOM    279  C   GLY    64     -42.236  17.713 -18.473  1.00 10.00      A   
ATOM    280  O   GLY    64     -41.776  17.736 -19.615  1.00 10.00      A   
ATOM    281  N   ILE    65     -41.477  17.719 -17.389  1.00 10.00      A   
ATOM    282  HN  ILE    65     -41.904  17.710 -16.507  1.00 10.00      A   
ATOM    283  CA  ILE    65     -40.023  17.741 -17.474  1.00 10.00      A   
ATOM    284  CB  ILE    65     -39.400  18.541 -16.301  1.00 10.00      A   
ATOM    285  CG1 ILE    65     -37.899  18.759 -16.515  1.00 10.00      A   
ATOM    286  CG2 ILE    65     -39.673  17.864 -14.964  1.00 10.00      A   
ATOM    287  CD1 ILE    65     -37.250  19.668 -15.494  1.00 10.00      A   
ATOM    288  C   ILE    65     -39.469  16.314 -17.506  1.00 10.00      A   
ATOM    289  O   ILE    65     -40.045  15.403 -16.906  1.00 10.00      A   
ATOM    290  N   TYR    66     -38.377  16.117 -18.230  1.00 10.00      A   
ATOM    291  HN  TYR    66     -37.978  16.874 -18.709  1.00 10.00      A   
ATOM    292  CA  TYR    66     -37.751  14.808 -18.337  1.00 10.00      A   
ATOM    293  CB  TYR    66     -37.496  14.447 -19.807  1.00 10.00      A   
ATOM    294  CG  TYR    66     -36.839  13.098 -20.022  1.00 10.00      A   
ATOM    295  CD1 TYR    66     -37.178  12.001 -19.240  1.00 10.00      A   
ATOM    296  CD2 TYR    66     -35.879  12.925 -21.011  1.00 10.00      A   
ATOM    297  CE1 TYR    66     -36.580  10.772 -19.437  1.00 10.00      A   
ATOM    298  CE2 TYR    66     -35.277  11.698 -21.216  1.00 10.00      A   
ATOM    299  CZ  TYR    66     -35.630  10.626 -20.426  1.00 10.00      A   
ATOM    300  OH  TYR    66     -35.036   9.402 -20.629  1.00 10.00      A   
ATOM    301  HH  TYR    66     -34.174   9.528 -21.043  1.00 10.00      A   
ATOM    302  C   TYR    66     -36.453  14.769 -17.535  1.00 10.00      A   
ATOM    303  O   TYR    66     -35.384  15.132 -18.031  1.00 10.00      A   
ATOM    304  N   VAL    67     -36.554  14.335 -16.289  1.00 10.00      A   
ATOM    305  HN  VAL    67     -37.430  14.049 -15.950  1.00 10.00      A   
ATOM    306  CA  VAL    67     -35.392  14.247 -15.417  1.00 10.00      A   
ATOM    307  CB  VAL    67     -35.691  14.752 -13.989  1.00 10.00      A   
ATOM    308  CG1 VAL    67     -34.395  15.050 -13.245  1.00 10.00      A   
ATOM    309  CG2 VAL    67     -36.585  15.981 -14.021  1.00 10.00      A   
ATOM    310  C   VAL    67     -34.914  12.804 -15.346  1.00 10.00      A   
ATOM    311  O   VAL    67     -35.716  11.884 -15.171  1.00 10.00      A   
ATOM    312  N   LEU    68     -33.615  12.608 -15.494  1.00 10.00      A   
ATOM    313  HN  LEU    68     -33.025  13.385 -15.629  1.00 10.00      A   
ATOM    314  CA  LEU    68     -33.037  11.275 -15.457  1.00 10.00      A   
ATOM    315  CB  LEU    68     -32.556  10.871 -16.856  1.00 10.00      A   
ATOM    316  CG  LEU    68     -32.074   9.427 -17.019  1.00 10.00      A   
ATOM    317  CD1 LEU    68     -33.223   8.452 -16.815  1.00 10.00      A   
ATOM    318  CD2 LEU    68     -31.431   9.227 -18.384  1.00 10.00      A   
ATOM    319  C   LEU    68     -31.881  11.215 -14.467  1.00 10.00      A   
ATOM    320  O   LEU    68     -31.035  12.108 -14.434  1.00 10.00      A   
ATOM    321  N   SER    69     -31.865  10.173 -13.651  1.00 10.00      A   
ATOM    322  HN  SER    69     -32.581   9.511 -13.709  1.00 10.00      A   
ATOM    323  CA  SER    69     -30.809   9.983 -12.673  1.00 10.00      A   
ATOM    324  CB  SER    69     -31.405   9.550 -11.332  1.00 10.00      A   
ATOM    325  OG  SER    69     -32.578  10.287 -11.032  1.00 10.00      A   
ATOM    326  HG  SER    69     -33.336   9.692 -11.057  1.00 10.00      A   
ATOM    327  C   SER    69     -29.842   8.920 -13.175  1.00 10.00      A   
ATOM    328  O   SER    69     -30.254   7.803 -13.501  1.00 10.00      A   
ATOM    329  N   LEU    70     -28.566   9.268 -13.248  1.00 10.00      A   
ATOM    330  HN  LEU    70     -28.298  10.174 -12.973  1.00 10.00      A   
ATOM    331  CA  LEU    70     -27.551   8.336 -13.720  1.00 10.00      A   
ATOM    332  CB  LEU    70     -26.270   9.069 -14.132  1.00 10.00      A   
ATOM    333  CG  LEU    70     -26.280   9.710 -15.522  1.00 10.00      A   
ATOM    334  CD1 LEU    70     -24.989  10.476 -15.770  1.00 10.00      A   
ATOM    335  CD2 LEU    70     -26.493   8.657 -16.600  1.00 10.00      A   
ATOM    336  C   LEU    70     -27.251   7.256 -12.684  1.00 10.00      A   
ATOM    337  O   LEU    70     -26.615   7.515 -11.659  1.00 10.00      A   
ATOM    338  N   GLU    71     -27.729   6.051 -12.959  1.00 10.00      A   
ATOM    339  HN  GLU    71     -28.235   5.919 -13.791  1.00 10.00      A   
ATOM    340  CA  GLU    71     -27.518   4.912 -12.079  1.00 10.00      A   
ATOM    341  CB  GLU    71     -28.743   3.993 -12.124  1.00 10.00      A   
ATOM    342  CG  GLU    71     -28.658   2.768 -11.228  1.00 10.00      A   
ATOM    343  CD  GLU    71     -29.783   1.792 -11.497  1.00 10.00      A   
ATOM    344  OE1 GLU    71     -29.617   0.912 -12.369  1.00 10.00      A   
ATOM    345  OE2 GLU    71     -30.846   1.905 -10.848  1.00 10.00      A   
ATOM    346  C   GLU    71     -26.287   4.150 -12.541  1.00 10.00      A   
ATOM    347  O   GLU    71     -26.266   3.607 -13.648  1.00 10.00      A   
ATOM    348  N   ILE    72     -25.258   4.123 -11.713  1.00 10.00      A   
ATOM    349  HN  ILE    72     -25.327   4.563 -10.832  1.00 10.00      A   
ATOM    350  CA  ILE    72     -24.028   3.434 -12.068  1.00 10.00      A   
ATOM    351  CB  ILE    72     -22.779   4.315 -11.842  1.00 10.00      A   
ATOM    352  CG1 ILE    72     -23.041   5.764 -12.282  1.00 10.00      A   
ATOM    353  CG2 ILE    72     -21.582   3.738 -12.584  1.00 10.00      A   
ATOM    354  CD1 ILE    72     -23.254   5.939 -13.773  1.00 10.00      A   
ATOM    355  C   ILE    72     -23.894   2.138 -11.279  1.00 10.00      A   
ATOM    356  O   ILE    72     -23.166   2.069 -10.289  1.00 10.00      A   
ATOM    357  N   GLY    73     -24.621   1.122 -11.712  1.00 10.00      A   
ATOM    358  HN  GLY    73     -25.201   1.246 -12.491  1.00 10.00      A   
ATOM    359  CA  GLY    73     -24.578  -0.161 -11.048  1.00 10.00      A   
ATOM    360  C   GLY    73     -25.764  -1.017 -11.421  1.00 10.00      A   
ATOM    361  O   GLY    73     -26.287  -0.908 -12.534  1.00 10.00      A   
ATOM    362  N   LYS    74     -26.188  -1.870 -10.504  1.00 10.00      A   
ATOM    363  HN  LYS    74     -25.717  -1.918  -9.637  1.00 10.00      A   
ATOM    364  CA  LYS    74     -27.324  -2.743 -10.741  1.00 10.00      A   
ATOM    365  CB  LYS    74     -26.914  -4.214 -10.653  1.00 10.00      A   
ATOM    366  CG  LYS    74     -26.167  -4.716 -11.879  1.00 10.00      A   
ATOM    367  CD  LYS    74     -25.936  -6.216 -11.816  1.00 10.00      A   
ATOM    368  CE  LYS    74     -24.764  -6.559 -10.911  1.00 10.00      A   
ATOM    369  NZ  LYS    74     -24.793  -7.983 -10.489  1.00 10.00      A   
ATOM    370  HZ1 LYS    74     -25.584  -8.139  -9.825  1.00 10.00      A   
ATOM    371  HZ2 LYS    74     -23.905  -8.237 -10.014  1.00 10.00      A   
ATOM    372  HZ3 LYS    74     -24.924  -8.603 -11.314  1.00 10.00      A   
ATOM    373  C   LYS    74     -28.467  -2.436  -9.781  1.00 10.00      A   
ATOM    374  O   LYS    74     -29.625  -2.350 -10.192  1.00 10.00      A   
ATOM    375  N   THR    75     -28.146  -2.258  -8.508  1.00 10.00      A   
ATOM    376  HN  THR    75     -27.200  -2.325  -8.233  1.00 10.00      A   
ATOM    377  CA  THR    75     -29.163  -1.953  -7.510  1.00 10.00      A   
ATOM    378  CB  THR    75     -29.696  -3.222  -6.807  1.00 10.00      A   
ATOM    379  OG1 THR    75     -29.681  -4.327  -7.723  1.00 10.00      A   
ATOM    380  HG1 THR    75     -30.050  -4.041  -8.567  1.00 10.00      A   
ATOM    381  CG2 THR    75     -31.123  -3.001  -6.325  1.00 10.00      A   
ATOM    382  C   THR    75     -28.647  -0.947  -6.475  1.00 10.00      A   
ATOM    383  O   THR    75     -28.340   0.198  -6.814  1.00 10.00      A   
ATOM    384  N   LEU    76     -28.516  -1.382  -5.225  1.00 10.00      A   
ATOM    385  HN  LEU    76     -28.736  -2.319  -5.014  1.00 10.00      A   
ATOM    386  CA  LEU    76     -28.052  -0.507  -4.156  1.00 10.00      A   
ATOM    387  CB  LEU    76     -28.682  -0.906  -2.820  1.00 10.00      A   
ATOM    388  CG  LEU    76     -30.198  -0.731  -2.718  1.00 10.00      A   
ATOM    389  CD1 LEU    76     -30.737  -1.435  -1.484  1.00 10.00      A   
ATOM    390  CD2 LEU    76     -30.567   0.744  -2.699  1.00 10.00      A   
ATOM    391  C   LEU    76     -26.533  -0.499  -4.046  1.00 10.00      A   
ATOM    392  O   LEU    76     -25.968   0.155  -3.169  1.00 10.00      A   
ATOM    393  N   GLU    78     -25.871  -1.215  -4.942  1.00 10.00      A   
ATOM    394  HN  GLU    78     -26.366  -1.706  -5.630  1.00 10.00      A   
ATOM    395  CA  GLU    78     -24.420  -1.275  -4.933  1.00 10.00      A   
ATOM    396  CB  GLU    78     -23.910  -2.613  -5.487  1.00 10.00      A   
ATOM    397  CG  GLU    78     -23.245  -2.539  -6.852  1.00 10.00      A   
ATOM    398  CD  GLU    78     -24.230  -2.584  -7.998  1.00 10.00      A   
ATOM    399  OE1 GLU    78     -23.811  -2.943  -9.115  1.00 10.00      A   
ATOM    400  OE2 GLU    78     -25.427  -2.262  -7.790  1.00 10.00      A   
ATOM    401  C   GLU    78     -23.832  -0.076  -5.673  1.00 10.00      A   
ATOM    402  O   GLU    78     -22.638   0.198  -5.591  1.00 10.00      A   
ATOM    403  N   ASP    79     -24.699   0.660  -6.367  1.00 10.00      A   
ATOM    404  HN  ASP    79     -25.639   0.387  -6.388  1.00 10.00      A   
ATOM    405  CA  ASP    79     -24.292   1.855  -7.110  1.00 10.00      A   
ATOM    406  CB  ASP    79     -25.484   2.409  -7.920  1.00 10.00      A   
ATOM    407  CG  ASP    79     -25.647   3.919  -7.906  1.00 10.00      A   
ATOM    408  OD1 ASP    79     -25.141   4.595  -8.833  1.00 10.00      A   
ATOM    409  OD2 ASP    79     -26.333   4.427  -6.995  1.00 10.00      A   
ATOM    410  C   ASP    79     -23.658   2.890  -6.170  1.00 10.00      A   
ATOM    411  O   ASP    79     -22.919   3.782  -6.598  1.00 10.00      A   
ATOM    412  N   VAL    80     -23.915   2.719  -4.874  1.00 10.00      A   
ATOM    413  HN  VAL    80     -24.495   1.980  -4.601  1.00 10.00      A   
ATOM    414  CA  VAL    80     -23.357   3.593  -3.851  1.00 10.00      A   
ATOM    415  CB  VAL    80     -24.083   3.417  -2.499  1.00 10.00      A   
ATOM    416  CG1 VAL    80     -23.595   4.442  -1.484  1.00 10.00      A   
ATOM    417  CG2 VAL    80     -25.591   3.510  -2.680  1.00 10.00      A   
ATOM    418  C   VAL    80     -21.873   3.277  -3.662  1.00 10.00      A   
ATOM    419  O   VAL    80     -21.043   4.182  -3.566  1.00 10.00      A   
ATOM    420  N   GLU    81     -21.541   1.982  -3.636  1.00 10.00      A   
ATOM    421  HN  GLU    81     -22.241   1.306  -3.750  1.00 10.00      A   
ATOM    422  CA  GLU    81     -20.155   1.546  -3.470  1.00 10.00      A   
ATOM    423  CB  GLU    81     -20.072   0.031  -3.197  1.00 10.00      A   
ATOM    424  CG  GLU    81     -20.077  -0.842  -4.448  1.00 10.00      A   
ATOM    425  CD  GLU    81     -20.008  -2.330  -4.161  1.00 10.00      A   
ATOM    426  OE1 GLU    81     -20.635  -2.781  -3.175  1.00 10.00      A   
ATOM    427  OE2 GLU    81     -19.333  -3.058  -4.938  1.00 10.00      A   
ATOM    428  C   GLU    81     -19.365   1.905  -4.722  1.00 10.00      A   
ATOM    429  O   GLU    81     -18.157   2.148  -4.674  1.00 10.00      A   
ATOM    430  N   ASN    82     -20.078   1.966  -5.839  1.00 10.00      A   
ATOM    431  HN  ASN    82     -21.039   1.765  -5.799  1.00 10.00      A   
ATOM    432  CA  ASN    82     -19.480   2.299  -7.122  1.00 10.00      A   
ATOM    433  CB  ASN    82     -20.415   1.916  -8.275  1.00 10.00      A   
ATOM    434  CG  ASN    82     -20.807   0.447  -8.242  1.00 10.00      A   
ATOM    435  OD1 ASN    82     -20.116  -0.379  -7.645  1.00 10.00      A   
ATOM    436  ND2 ASN    82     -21.909   0.107  -8.893  1.00 10.00      A   
ATOM    437 HD21 ASN    82     -22.410   0.817  -9.362  1.00 10.00      A   
ATOM    438 HD22 ASN    82     -22.182  -0.835  -8.885  1.00 10.00      A   
ATOM    439  C   ASN    82     -19.109   3.777  -7.178  1.00 10.00      A   
ATOM    440  O   ASN    82     -18.403   4.221  -8.079  1.00 10.00      A   
ATOM    441  N   SER    83     -19.579   4.535  -6.196  1.00 10.00      A   
ATOM    442  HN  SER    83     -20.139   4.129  -5.503  1.00 10.00      A   
ATOM    443  CA  SER    83     -19.276   5.951  -6.117  1.00 10.00      A   
ATOM    444  CB  SER    83     -20.414   6.696  -5.416  1.00 10.00      A   
ATOM    445  OG  SER    83     -21.656   6.456  -6.060  1.00 10.00      A   
ATOM    446  HG  SER    83     -21.764   5.510  -6.222  1.00 10.00      A   
ATOM    447  C   SER    83     -17.960   6.145  -5.364  1.00 10.00      A   
ATOM    448  O   SER    83     -17.428   7.256  -5.275  1.00 10.00      A   
ATOM    449  N   PHE    84     -17.442   5.044  -4.827  1.00 10.00      A   
ATOM    450  HN  PHE    84     -17.917   4.191  -4.937  1.00 10.00      A   
ATOM    451  CA  PHE    84     -16.190   5.060  -4.089  1.00 10.00      A   
ATOM    452  CB  PHE    84     -16.364   4.411  -2.710  1.00 10.00      A   
ATOM    453  CG  PHE    84     -17.294   5.133  -1.777  1.00 10.00      A   
ATOM    454  CD1 PHE    84     -16.943   6.357  -1.234  1.00 10.00      A   
ATOM    455  CD2 PHE    84     -18.513   4.574  -1.427  1.00 10.00      A   
ATOM    456  CE1 PHE    84     -17.790   7.012  -0.361  1.00 10.00      A   
ATOM    457  CE2 PHE    84     -19.367   5.222  -0.556  1.00 10.00      A   
ATOM    458  CZ  PHE    84     -19.004   6.443  -0.021  1.00 10.00      A   
ATOM    459  C   PHE    84     -15.116   4.302  -4.860  1.00 10.00      A   
ATOM    460  O   PHE    84     -14.044   4.835  -5.144  1.00 10.00      A   
ATOM    461  N   PHE    85     -15.419   3.058  -5.209  1.00 10.00      A   
ATOM    462  HN  PHE    85     -16.306   2.699  -4.985  1.00 10.00      A   
ATOM    463  CA  PHE    85     -14.472   2.213  -5.924  1.00 10.00      A   
ATOM    464  CB  PHE    85     -14.238   0.907  -5.160  1.00 10.00      A   
ATOM    465  CG  PHE    85     -13.683   1.109  -3.781  1.00 10.00      A   
ATOM    466  CD1 PHE    85     -12.316   1.198  -3.575  1.00 10.00      A   
ATOM    467  CD2 PHE    85     -14.530   1.218  -2.690  1.00 10.00      A   
ATOM    468  CE1 PHE    85     -11.805   1.391  -2.308  1.00 10.00      A   
ATOM    469  CE2 PHE    85     -14.026   1.410  -1.421  1.00 10.00      A   
ATOM    470  CZ  PHE    85     -12.661   1.497  -1.231  1.00 10.00      A   
ATOM    471  C   PHE    85     -14.943   1.909  -7.339  1.00 10.00      A   
ATOM    472  O   PHE    85     -15.704   0.976  -7.561  1.00 10.00      A   
ATOM    473  N   LEU    86     -14.494   2.705  -8.291  1.00 10.00      A   
ATOM    474  HN  LEU    86     -13.901   3.447  -8.052  1.00 10.00      A   
ATOM    475  CA  LEU    86     -14.861   2.515  -9.686  1.00 10.00      A   
ATOM    476  CB  LEU    86     -16.351   2.825  -9.901  1.00 10.00      A   
ATOM    477  CG  LEU    86     -16.812   3.181 -11.321  1.00 10.00      A   
ATOM    478  CD1 LEU    86     -16.487   2.076 -12.312  1.00 10.00      A   
ATOM    479  CD2 LEU    86     -18.302   3.477 -11.331  1.00 10.00      A   
ATOM    480  C   LEU    86     -13.988   3.387 -10.569  1.00 10.00      A   
ATOM    481  O   LEU    86     -13.846   4.582 -10.321  1.00 10.00      A   
ATOM    482  N   ASN    87     -13.402   2.781 -11.590  1.00 10.00      A   
ATOM    483  HN  ASN    87     -13.562   1.827 -11.737  1.00 10.00      A   
ATOM    484  CA  ASN    87     -12.533   3.513 -12.509  1.00 10.00      A   
ATOM    485  CB  ASN    87     -11.890   2.561 -13.528  1.00 10.00      A   
ATOM    486  CG  ASN    87     -10.897   3.245 -14.460  1.00 10.00      A   
ATOM    487  OD1 ASN    87     -10.764   2.871 -15.625  1.00 10.00      A   
ATOM    488  ND2 ASN    87     -10.191   4.247 -13.962  1.00 10.00      A   
ATOM    489 HD21 ASN    87     -10.337   4.507 -13.021  1.00 10.00      A   
ATOM    490 HD22 ASN    87      -9.548   4.698 -14.547  1.00 10.00      A   
ATOM    491  C   ASN    87     -13.315   4.610 -13.223  1.00 10.00      A   
ATOM    492  O   ASN    87     -14.232   4.328 -13.998  1.00 10.00      A   
ATOM    493  N   VAL    88     -12.944   5.858 -12.957  1.00 10.00      A   
ATOM    494  HN  VAL    88     -12.178   6.010 -12.346  1.00 10.00      A   
ATOM    495  CA  VAL    88     -13.604   7.011 -13.553  1.00 10.00      A   
ATOM    496  CB  VAL    88     -13.034   8.337 -13.003  1.00 10.00      A   
ATOM    497  CG1 VAL    88     -13.792   9.527 -13.569  1.00 10.00      A   
ATOM    498  CG2 VAL    88     -13.080   8.352 -11.481  1.00 10.00      A   
ATOM    499  C   VAL    88     -13.456   6.981 -15.070  1.00 10.00      A   
ATOM    500  O   VAL    88     -14.378   7.338 -15.806  1.00 10.00      A   
ATOM    501  N   ASN    89     -12.301   6.516 -15.526  1.00 10.00      A   
ATOM    502  HN  ASN    89     -11.607   6.247 -14.882  1.00 10.00      A   
ATOM    503  CA  ASN    89     -12.021   6.421 -16.953  1.00 10.00      A   
ATOM    504  CB  ASN    89     -10.566   6.021 -17.200  1.00 10.00      A   
ATOM    505  CG  ASN    89      -9.673   7.213 -17.490  1.00 10.00      A   
ATOM    506  OD1 ASN    89      -9.486   7.599 -18.647  1.00 10.00      A   
ATOM    507  ND2 ASN    89      -9.123   7.814 -16.446  1.00 10.00      A   
ATOM    508 HD21 ASN    89      -9.325   7.464 -15.537  1.00 10.00      A   
ATOM    509 HD22 ASN    89      -8.527   8.578 -16.610  1.00 10.00      A   
ATOM    510  C   ASN    89     -12.974   5.454 -17.655  1.00 10.00      A   
ATOM    511  O   ASN    89     -13.165   5.536 -18.868  1.00 10.00      A   
ATOM    512  N   SER    90     -13.570   4.542 -16.890  1.00 10.00      A   
ATOM    513  HN  SER    90     -13.374   4.523 -15.929  1.00 10.00      A   
ATOM    514  CA  SER    90     -14.516   3.576 -17.438  1.00 10.00      A   
ATOM    515  CB  SER    90     -14.422   2.246 -16.682  1.00 10.00      A   
ATOM    516  OG  SER    90     -13.120   1.691 -16.779  1.00 10.00      A   
ATOM    517  HG  SER    90     -12.492   2.386 -17.012  1.00 10.00      A   
ATOM    518  C   SER    90     -15.940   4.129 -17.356  1.00 10.00      A   
ATOM    519  O   SER    90     -16.811   3.776 -18.158  1.00 10.00      A   
ATOM    520  N   GLN    91     -16.165   5.010 -16.385  1.00 10.00      A   
ATOM    521  HN  GLN    91     -15.428   5.257 -15.787  1.00 10.00      A   
ATOM    522  CA  GLN    91     -17.473   5.626 -16.187  1.00 10.00      A   
ATOM    523  CB  GLN    91     -17.454   6.546 -14.965  1.00 10.00      A   
ATOM    524  CG  GLN    91     -17.116   5.859 -13.655  1.00 10.00      A   
ATOM    525  CD  GLN    91     -17.012   6.833 -12.498  1.00 10.00      A   
ATOM    526  OE1 GLN    91     -17.651   7.884 -12.499  1.00 10.00      A   
ATOM    527  NE2 GLN    91     -16.206   6.491 -11.503  1.00 10.00      A   
ATOM    528 HE21 GLN    91     -15.727   5.637 -11.566  1.00 10.00      A   
ATOM    529 HE22 GLN    91     -16.119   7.106 -10.745  1.00 10.00      A   
ATOM    530  C   GLN    91     -17.866   6.439 -17.411  1.00 10.00      A   
ATOM    531  O   GLN    91     -18.984   6.322 -17.910  1.00 10.00      A   
ATOM    532  N   VAL    92     -16.926   7.252 -17.890  1.00 10.00      A   
ATOM    533  HN  VAL    92     -16.055   7.285 -17.438  1.00 10.00      A   
ATOM    534  CA  VAL    92     -17.149   8.101 -19.056  1.00 10.00      A   
ATOM    535  CB  VAL    92     -15.864   8.859 -19.457  1.00 10.00      A   
ATOM    536  CG1 VAL    92     -16.135   9.824 -20.604  1.00 10.00      A   
ATOM    537  CG2 VAL    92     -15.288   9.599 -18.262  1.00 10.00      A   
ATOM    538  C   VAL    92     -17.640   7.284 -20.247  1.00 10.00      A   
ATOM    539  O   VAL    92     -18.663   7.607 -20.848  1.00 10.00      A   
ATOM    540  N   THR    93     -16.916   6.215 -20.559  1.00 10.00      A   
ATOM    541  HN  THR    93     -16.123   6.000 -20.022  1.00 10.00      A   
ATOM    542  CA  THR    93     -17.262   5.344 -21.673  1.00 10.00      A   
ATOM    543  CB  THR    93     -16.288   4.159 -21.742  1.00 10.00      A   
ATOM    544  OG1 THR    93     -15.232   4.374 -20.792  1.00 10.00      A   
ATOM    545  HG1 THR    93     -14.657   3.601 -20.771  1.00 10.00      A   
ATOM    546  CG2 THR    93     -15.696   4.039 -23.139  1.00 10.00      A   
ATOM    547  C   THR    93     -18.687   4.815 -21.533  1.00 10.00      A   
ATOM    548  O   THR    93     -19.454   4.802 -22.496  1.00 10.00      A   
ATOM    549  N   THR    94     -19.037   4.408 -20.320  1.00 10.00      A   
ATOM    550  HN  THR    94     -18.384   4.465 -19.592  1.00 10.00      A   
ATOM    551  CA  THR    94     -20.365   3.884 -20.041  1.00 10.00      A   
ATOM    552  CB  THR    94     -20.472   3.391 -18.583  1.00 10.00      A   
ATOM    553  OG1 THR    94     -19.314   2.607 -18.250  1.00 10.00      A   
ATOM    554  HG1 THR    94     -18.522   3.155 -18.317  1.00 10.00      A   
ATOM    555  CG2 THR    94     -21.722   2.544 -18.396  1.00 10.00      A   
ATOM    556  C   THR    94     -21.436   4.946 -20.291  1.00 10.00      A   
ATOM    557  O   THR    94     -22.426   4.696 -20.980  1.00 10.00      A   
ATOM    558  N   VAL    95     -21.215   6.137 -19.745  1.00 10.00      A   
ATOM    559  HN  VAL    95     -20.390   6.280 -19.228  1.00 10.00      A   
ATOM    560  CA  VAL    95     -22.160   7.238 -19.891  1.00 10.00      A   
ATOM    561  CB  VAL    95     -21.750   8.457 -19.036  1.00 10.00      A   
ATOM    562  CG1 VAL    95     -22.746   9.596 -19.195  1.00 10.00      A   
ATOM    563  CG2 VAL    95     -21.634   8.057 -17.575  1.00 10.00      A   
ATOM    564  C   VAL    95     -22.324   7.654 -21.353  1.00 10.00      A   
ATOM    565  O   VAL    95     -23.448   7.740 -21.851  1.00 10.00      A   
ATOM    566  N   CYS    96     -21.205   7.884 -22.039  1.00 10.00      A   
ATOM    567  HN  CYS    96     -20.336   7.781 -21.586  1.00 10.00      A   
ATOM    568  CA  CYS    96     -21.225   8.297 -23.443  1.00 10.00      A   
ATOM    569  C   CYS    96     -22.055   7.348 -24.306  1.00 10.00      A   
ATOM    570  O   CYS    96     -22.849   7.786 -25.140  1.00 10.00      A   
ATOM    571  CB  CYS    96     -19.802   8.406 -24.003  1.00 10.00      A   
ATOM    572  SG  CYS    96     -18.759   9.663 -23.192  1.00 10.00      A   
ATOM    573  N   GLN    97     -21.885   6.050 -24.091  1.00 10.00      A   
ATOM    574  HN  GLN    97     -21.253   5.754 -23.399  1.00 10.00      A   
ATOM    575  CA  GLN    97     -22.617   5.054 -24.859  1.00 10.00      A   
ATOM    576  CB  GLN    97     -21.948   3.680 -24.752  1.00 10.00      A   
ATOM    577  CG  GLN    97     -20.493   3.657 -25.195  1.00 10.00      A   
ATOM    578  CD  GLN    97     -20.290   4.091 -26.638  1.00 10.00      A   
ATOM    579  OE1 GLN    97     -19.283   4.719 -26.970  1.00 10.00      A   
ATOM    580  NE2 GLN    97     -21.226   3.745 -27.510  1.00 10.00      A   
ATOM    581 HE21 GLN    97     -21.997   3.230 -27.187  1.00 10.00      A   
ATOM    582 HE22 GLN    97     -21.106   4.009 -28.447  1.00 10.00      A   
ATOM    583  C   GLN    97     -24.076   4.967 -24.419  1.00 10.00      A   
ATOM    584  O   GLN    97     -24.962   4.715 -25.235  1.00 10.00      A   
ATOM    585  N   ALA    98     -24.319   5.184 -23.132  1.00 10.00      A   
ATOM    586  HN  ALA    98     -23.569   5.391 -22.531  1.00 10.00      A   
ATOM    587  CA  ALA    98     -25.669   5.120 -22.582  1.00 10.00      A   
ATOM    588  CB  ALA    98     -25.632   5.131 -21.061  1.00 10.00      A   
ATOM    589  C   ALA    98     -26.547   6.255 -23.105  1.00 10.00      A   
ATOM    590  O   ALA    98     -27.698   6.035 -23.483  1.00 10.00      A   
ATOM    591  N   LEU    99     -25.996   7.462 -23.140  1.00 10.00      A   
ATOM    592  HN  LEU    99     -25.067   7.573 -22.831  1.00 10.00      A   
ATOM    593  CA  LEU    99     -26.730   8.632 -23.611  1.00 10.00      A   
ATOM    594  CB  LEU    99     -25.921   9.908 -23.362  1.00 10.00      A   
ATOM    595  CG  LEU    99     -25.322  10.078 -21.962  1.00 10.00      A   
ATOM    596  CD1 LEU    99     -24.496  11.353 -21.886  1.00 10.00      A   
ATOM    597  CD2 LEU    99     -26.408  10.070 -20.896  1.00 10.00      A   
ATOM    598  C   LEU    99     -27.070   8.515 -25.094  1.00 10.00      A   
ATOM    599  O   LEU    99     -28.129   8.956 -25.537  1.00 10.00      A   
ATOM    600  N   ALA   100     -26.174   7.894 -25.853  1.00 10.00      A   
ATOM    601  HN  ALA   100     -25.359   7.542 -25.438  1.00 10.00      A   
ATOM    602  CA  ALA   100     -26.366   7.725 -27.288  1.00 10.00      A   
ATOM    603  CB  ALA   100     -25.071   7.268 -27.938  1.00 10.00      A   
ATOM    604  C   ALA   100     -27.497   6.748 -27.605  1.00 10.00      A   
ATOM    605  O   ALA   100     -27.960   6.671 -28.741  1.00 10.00      A   
ATOM    606  N   LYS   101     -27.947   6.009 -26.600  1.00 10.00      A   
ATOM    607  HN  LYS   101     -27.553   6.119 -25.707  1.00 10.00      A   
ATOM    608  CA  LYS   101     -29.019   5.044 -26.792  1.00 10.00      A   
ATOM    609  CB  LYS   101     -28.911   3.905 -25.777  1.00 10.00      A   
ATOM    610  CG  LYS   101     -27.692   3.014 -25.944  1.00 10.00      A   
ATOM    611  CD  LYS   101     -27.717   1.866 -24.946  1.00 10.00      A   
ATOM    612  CE  LYS   101     -27.756   2.378 -23.513  1.00 10.00      A   
ATOM    613  NZ  LYS   101     -27.839   1.270 -22.527  1.00 10.00      A   
ATOM    614  HZ1 LYS   101     -27.748   1.643 -21.562  1.00 10.00      A   
ATOM    615  HZ2 LYS   101     -27.077   0.583 -22.693  1.00 10.00      A   
ATOM    616  HZ3 LYS   101     -28.755   0.781 -22.611  1.00 10.00      A   
ATOM    617  C   LYS   101     -30.384   5.702 -26.660  1.00 10.00      A   
ATOM    618  O   LYS   101     -31.401   5.111 -27.022  1.00 10.00      A   
ATOM    619  N   ASP   102     -30.410   6.926 -26.154  1.00 10.00      A   
ATOM    620  HN  ASP   102     -29.566   7.370 -25.917  1.00 10.00      A   
ATOM    621  CA  ASP   102     -31.673   7.632 -25.965  1.00 10.00      A   
ATOM    622  CB  ASP   102     -31.703   8.366 -24.624  1.00 10.00      A   
ATOM    623  CG  ASP   102     -33.115   8.567 -24.114  1.00 10.00      A   
ATOM    624  OD1 ASP   102     -33.799   9.503 -24.586  1.00 10.00      A   
ATOM    625  OD2 ASP   102     -33.553   7.776 -23.247  1.00 10.00      A   
ATOM    626  C   ASP   102     -31.968   8.591 -27.116  1.00 10.00      A   
ATOM    627  O   ASP   102     -31.216   9.536 -27.363  1.00 10.00      A   
ATOM    628  N   PRO   103     -33.080   8.359 -27.832  1.00 10.00      A   
ATOM    629  CA  PRO   103     -33.488   9.190 -28.971  1.00 10.00      A   
ATOM    630  CB  PRO   103     -34.718   8.465 -29.537  1.00 10.00      A   
ATOM    631  CG  PRO   103     -34.685   7.101 -28.934  1.00 10.00      A   
ATOM    632  CD  PRO   103     -34.026   7.258 -27.597  1.00 10.00      A   
ATOM    633  C   PRO   103     -33.866  10.613 -28.563  1.00 10.00      A   
ATOM    634  O   PRO   103     -33.782  11.540 -29.373  1.00 10.00      A   
ATOM    635  N   LYS   104     -34.277  10.789 -27.311  1.00 10.00      A   
ATOM    636  HN  LYS   104     -34.309  10.017 -26.700  1.00 10.00      A   
ATOM    637  CA  LYS   104     -34.670  12.106 -26.820  1.00 10.00      A   
ATOM    638  CB  LYS   104     -35.638  11.993 -25.638  1.00 10.00      A   
ATOM    639  CG  LYS   104     -36.972  11.359 -25.995  1.00 10.00      A   
ATOM    640  CD  LYS   104     -37.943  11.399 -24.825  1.00 10.00      A   
ATOM    641  CE  LYS   104     -39.225  10.649 -25.152  1.00 10.00      A   
ATOM    642  NZ  LYS   104     -40.203  10.699 -24.035  1.00 10.00      A   
ATOM    643  HZ1 LYS   104     -39.796  10.265 -23.183  1.00 10.00      A   
ATOM    644  HZ2 LYS   104     -41.066  10.180 -24.290  1.00 10.00      A   
ATOM    645  HZ3 LYS   104     -40.455  11.685 -23.824  1.00 10.00      A   
ATOM    646  C   LYS   104     -33.451  12.939 -26.445  1.00 10.00      A   
ATOM    647  O   LYS   104     -33.446  14.161 -26.606  1.00 10.00      A   
ATOM    648  N   LEU   105     -32.415  12.269 -25.957  1.00 10.00      A   
ATOM    649  HN  LEU   105     -32.481  11.295 -25.847  1.00 10.00      A   
ATOM    650  CA  LEU   105     -31.185  12.949 -25.570  1.00 10.00      A   
ATOM    651  CB  LEU   105     -30.312  12.042 -24.697  1.00 10.00      A   
ATOM    652  CG  LEU   105     -30.899  11.625 -23.349  1.00 10.00      A   
ATOM    653  CD1 LEU   105     -29.909  10.762 -22.584  1.00 10.00      A   
ATOM    654  CD2 LEU   105     -31.281  12.847 -22.529  1.00 10.00      A   
ATOM    655  C   LEU   105     -30.408  13.392 -26.805  1.00 10.00      A   
ATOM    656  O   LEU   105     -29.626  14.341 -26.756  1.00 10.00      A   
ATOM    657  N   GLN   106     -30.655  12.710 -27.921  1.00 10.00      A   
ATOM    658  HN  GLN   106     -31.300  11.972 -27.890  1.00 10.00      A   
ATOM    659  CA  GLN   106     -29.987  13.015 -29.185  1.00 10.00      A   
ATOM    660  CB  GLN   106     -30.222  11.895 -30.204  1.00 10.00      A   
ATOM    661  CG  GLN   106     -29.454  10.610 -29.924  1.00 10.00      A   
ATOM    662  CD  GLN   106     -29.644   9.575 -31.018  1.00 10.00      A   
ATOM    663  OE1 GLN   106     -29.866   9.917 -32.179  1.00 10.00      A   
ATOM    664  NE2 GLN   106     -29.552   8.302 -30.657  1.00 10.00      A   
ATOM    665 HE21 GLN   106     -29.366   8.096 -29.714  1.00 10.00      A   
ATOM    666 HE22 GLN   106     -29.674   7.613 -31.347  1.00 10.00      A   
ATOM    667  C   GLN   106     -30.442  14.357 -29.765  1.00 10.00      A   
ATOM    668  O   GLN   106     -29.912  14.823 -30.774  1.00 10.00      A   
ATOM    669  N   GLN   107     -31.426  14.973 -29.127  1.00 10.00      A   
ATOM    670  HN  GLN   107     -31.813  14.555 -28.328  1.00 10.00      A   
ATOM    671  CA  GLN   107     -31.946  16.254 -29.584  1.00 10.00      A   
ATOM    672  CB  GLN   107     -33.459  16.302 -29.380  1.00 10.00      A   
ATOM    673  CG  GLN   107     -34.191  15.056 -29.847  1.00 10.00      A   
ATOM    674  CD  GLN   107     -34.833  15.217 -31.210  1.00 10.00      A   
ATOM    675  OE1 GLN   107     -35.878  14.632 -31.483  1.00 10.00      A   
ATOM    676  NE2 GLN   107     -34.217  16.002 -32.079  1.00 10.00      A   
ATOM    677 HE21 GLN   107     -33.382  16.440 -31.805  1.00 10.00      A   
ATOM    678 HE22 GLN   107     -34.623  16.117 -32.966  1.00 10.00      A   
ATOM    679  C   GLN   107     -31.293  17.403 -28.824  1.00 10.00      A   
ATOM    680  O   GLN   107     -31.485  18.574 -29.157  1.00 10.00      A   
ATOM    681  N   GLY   108     -30.521  17.061 -27.805  1.00 10.00      A   
ATOM    682  HN  GLY   108     -30.392  16.110 -27.593  1.00 10.00      A   
ATOM    683  CA  GLY   108     -29.866  18.069 -27.000  1.00 10.00      A   
ATOM    684  C   GLY   108     -30.371  18.032 -25.577  1.00 10.00      A   
ATOM    685  O   GLY   108     -31.573  18.144 -25.339  1.00 10.00      A   
ATOM    686  N   TYR   109     -29.460  17.869 -24.633  1.00 10.00      A   
ATOM    687  HN  TYR   109     -28.514  17.802 -24.886  1.00 10.00      A   
ATOM    688  CA  TYR   109     -29.827  17.794 -23.227  1.00 10.00      A   
ATOM    689  CB  TYR   109     -29.633  16.360 -22.717  1.00 10.00      A   
ATOM    690  CG  TYR   109     -28.241  15.808 -22.952  1.00 10.00      A   
ATOM    691  CD1 TYR   109     -27.172  16.189 -22.149  1.00 10.00      A   
ATOM    692  CD2 TYR   109     -27.995  14.915 -23.984  1.00 10.00      A   
ATOM    693  CE1 TYR   109     -25.901  15.698 -22.370  1.00 10.00      A   
ATOM    694  CE2 TYR   109     -26.728  14.415 -24.210  1.00 10.00      A   
ATOM    695  CZ  TYR   109     -25.683  14.811 -23.401  1.00 10.00      A   
ATOM    696  OH  TYR   109     -24.414  14.321 -23.630  1.00 10.00      A   
ATOM    697  HH  TYR   109     -24.267  14.256 -24.584  1.00 10.00      A   
ATOM    698  C   TYR   109     -28.998  18.754 -22.382  1.00 10.00      A   
ATOM    699  O   TYR   109     -28.126  19.460 -22.893  1.00 10.00      A   
ATOM    700  N   ASN   110     -29.279  18.767 -21.086  1.00 10.00      A   
ATOM    701  HN  ASN   110     -30.001  18.185 -20.752  1.00 10.00      A   
ATOM    702  CA  ASN   110     -28.560  19.608 -20.139  1.00 10.00      A   
ATOM    703  CB  ASN   110     -29.490  20.642 -19.501  1.00 10.00      A   
ATOM    704  CG  ASN   110     -29.604  21.918 -20.310  1.00 10.00      A   
ATOM    705  OD1 ASN   110     -28.722  22.246 -21.105  1.00 10.00      A   
ATOM    706  ND2 ASN   110     -30.682  22.657 -20.099  1.00 10.00      A   
ATOM    707 HD21 ASN   110     -31.339  22.341 -19.438  1.00 10.00      A   
ATOM    708 HD22 ASN   110     -30.783  23.484 -20.611  1.00 10.00      A   
ATOM    709  C   ASN   110     -27.932  18.739 -19.057  1.00 10.00      A   
ATOM    710  O   ASN   110     -28.466  17.682 -18.712  1.00 10.00      A   
ATOM    711  N   ALA   111     -26.801  19.176 -18.525  1.00 10.00      A   
ATOM    712  HN  ALA   111     -26.424  20.034 -18.827  1.00 10.00      A   
ATOM    713  CA  ALA   111     -26.104  18.420 -17.492  1.00 10.00      A   
ATOM    714  CB  ALA   111     -24.655  18.196 -17.893  1.00 10.00      A   
ATOM    715  C   ALA   111     -26.190  19.110 -16.136  1.00 10.00      A   
ATOM    716  O   ALA   111     -26.203  20.341 -16.053  1.00 10.00      A   
ATOM    717  N   GLY   113     -25.138  16.539 -11.648  1.00 10.00      A   
ATOM    718  HN  GLY   113     -25.845  17.092 -12.049  1.00 10.00      A   
ATOM    719  CA  GLY   113     -23.847  17.136 -11.359  1.00 10.00      A   
ATOM    720  C   GLY   113     -23.674  17.453  -9.889  1.00 10.00      A   
ATOM    721  O   GLY   113     -23.273  18.562  -9.525  1.00 10.00      A   
ATOM    722  N   PHE   114     -23.970  16.479  -9.042  1.00 10.00      A   
ATOM    723  HN  PHE   114     -24.267  15.609  -9.397  1.00 10.00      A   
ATOM    724  CA  PHE   114     -23.847  16.655  -7.603  1.00 10.00      A   
ATOM    725  CB  PHE   114     -24.919  15.856  -6.860  1.00 10.00      A   
ATOM    726  CG  PHE   114     -26.292  16.461  -6.932  1.00 10.00      A   
ATOM    727  CD1 PHE   114     -27.401  15.664  -7.156  1.00 10.00      A   
ATOM    728  CD2 PHE   114     -26.473  17.827  -6.777  1.00 10.00      A   
ATOM    729  CE1 PHE   114     -28.666  16.216  -7.224  1.00 10.00      A   
ATOM    730  CE2 PHE   114     -27.735  18.385  -6.844  1.00 10.00      A   
ATOM    731  CZ  PHE   114     -28.833  17.578  -7.068  1.00 10.00      A   
ATOM    732  C   PHE   114     -22.462  16.247  -7.125  1.00 10.00      A   
ATOM    733  O   PHE   114     -22.035  15.111  -7.336  1.00 10.00      A   
ATOM    734  N   SER   115     -21.765  17.187  -6.499  1.00 10.00      A   
ATOM    735  HN  SER   115     -22.164  18.078  -6.381  1.00 10.00      A   
ATOM    736  CA  SER   115     -20.427  16.946  -5.980  1.00 10.00      A   
ATOM    737  CB  SER   115     -20.478  16.013  -4.770  1.00 10.00      A   
ATOM    738  OG  SER   115     -21.399  16.496  -3.804  1.00 10.00      A   
ATOM    739  HG  SER   115     -22.043  15.801  -3.609  1.00 10.00      A   
ATOM    740  C   SER   115     -19.476  16.436  -7.065  1.00 10.00      A   
ATOM    741  O   SER   115     -19.285  17.101  -8.085  1.00 10.00      A   
ATOM    742  N   GLN   116     -18.900  15.251  -6.857  1.00 10.00      A   
ATOM    743  HN  GLN   116     -19.096  14.766  -6.028  1.00 10.00      A   
ATOM    744  CA  GLN   116     -17.971  14.663  -7.817  1.00 10.00      A   
ATOM    745  CB  GLN   116     -17.332  13.384  -7.262  1.00 10.00      A   
ATOM    746  CG  GLN   116     -18.309  12.247  -7.002  1.00 10.00      A   
ATOM    747  CD  GLN   116     -17.662  11.074  -6.283  1.00 10.00      A   
ATOM    748  OE1 GLN   116     -16.756  11.251  -5.467  1.00 10.00      A   
ATOM    749  NE2 GLN   116     -18.126   9.869  -6.575  1.00 10.00      A   
ATOM    750 HE21 GLN   116     -18.853   9.796  -7.232  1.00 10.00      A   
ATOM    751 HE22 GLN   116     -17.723   9.094  -6.124  1.00 10.00      A   
ATOM    752  C   GLN   116     -18.629  14.404  -9.173  1.00 10.00      A   
ATOM    753  O   GLN   116     -17.947  14.306 -10.190  1.00 10.00      A   
ATOM    754  N   GLY   117     -19.957  14.320  -9.185  1.00 10.00      A   
ATOM    755  HN  GLY   117     -20.457  14.433  -8.345  1.00 10.00      A   
ATOM    756  CA  GLY   117     -20.676  14.080 -10.423  1.00 10.00      A   
ATOM    757  C   GLY   117     -20.577  15.256 -11.377  1.00 10.00      A   
ATOM    758  O   GLY   117     -20.753  15.102 -12.586  1.00 10.00      A   
ATOM    759  N   GLY   118     -20.272  16.430 -10.831  1.00 10.00      A   
ATOM    760  HN  GLY   118     -20.118  16.481  -9.864  1.00 10.00      A   
ATOM    761  CA  GLY   118     -20.149  17.626 -11.642  1.00 10.00      A   
ATOM    762  C   GLY   118     -18.952  17.572 -12.568  1.00 10.00      A   
ATOM    763  O   GLY   118     -19.086  17.769 -13.778  1.00 10.00      A   
ATOM    764  N   GLN   119     -17.777  17.292 -12.009  1.00 10.00      A   
ATOM    765  HN  GLN   119     -17.729  17.136 -11.040  1.00 10.00      A   
ATOM    766  CA  GLN   119     -16.562  17.208 -12.811  1.00 10.00      A   
ATOM    767  CB  GLN   119     -15.296  17.187 -11.947  1.00 10.00      A   
ATOM    768  CG  GLN   119     -15.177  15.999 -11.008  1.00 10.00      A   
ATOM    769  CD  GLN   119     -15.478  16.363  -9.569  1.00 10.00      A   
ATOM    770  OE1 GLN   119     -16.293  17.242  -9.293  1.00 10.00      A   
ATOM    771  NE2 GLN   119     -14.816  15.692  -8.644  1.00 10.00      A   
ATOM    772 HE21 GLN   119     -14.180  15.009  -8.937  1.00 10.00      A   
ATOM    773 HE22 GLN   119     -14.992  15.904  -7.699  1.00 10.00      A   
ATOM    774  C   GLN   119     -16.615  15.999 -13.736  1.00 10.00      A   
ATOM    775  O   GLN   119     -16.006  15.997 -14.806  1.00 10.00      A   
ATOM    776  N   PHE   120     -17.364  14.982 -13.319  1.00 10.00      A   
ATOM    777  HN  PHE   120     -17.815  15.045 -12.450  1.00 10.00      A   
ATOM    778  CA  PHE   120     -17.525  13.777 -14.115  1.00 10.00      A   
ATOM    779  CB  PHE   120     -18.304  12.711 -13.343  1.00 10.00      A   
ATOM    780  CG  PHE   120     -17.532  12.052 -12.237  1.00 10.00      A   
ATOM    781  CD1 PHE   120     -16.171  12.265 -12.091  1.00 10.00      A   
ATOM    782  CD2 PHE   120     -18.173  11.216 -11.338  1.00 10.00      A   
ATOM    783  CE1 PHE   120     -15.466  11.659 -11.071  1.00 10.00      A   
ATOM    784  CE2 PHE   120     -17.473  10.607 -10.316  1.00 10.00      A   
ATOM    785  CZ  PHE   120     -16.118  10.829 -10.184  1.00 10.00      A   
ATOM    786  C   PHE   120     -18.253  14.111 -15.408  1.00 10.00      A   
ATOM    787  O   PHE   120     -17.793  13.766 -16.498  1.00 10.00      A   
ATOM    788  N   LEU   121     -19.382  14.809 -15.277  1.00 10.00      A   
ATOM    789  HN  LEU   121     -19.691  15.054 -14.375  1.00 10.00      A   
ATOM    790  CA  LEU   121     -20.177  15.211 -16.433  1.00 10.00      A   
ATOM    791  CB  LEU   121     -21.470  15.906 -15.995  1.00 10.00      A   
ATOM    792  CG  LEU   121     -22.591  14.994 -15.488  1.00 10.00      A   
ATOM    793  CD1 LEU   121     -23.750  15.819 -14.953  1.00 10.00      A   
ATOM    794  CD2 LEU   121     -23.065  14.066 -16.596  1.00 10.00      A   
ATOM    795  C   LEU   121     -19.371  16.122 -17.350  1.00 10.00      A   
ATOM    796  O   LEU   121     -19.523  16.083 -18.571  1.00 10.00      A   
ATOM    797  N   ARG   122     -18.504  16.935 -16.752  1.00 10.00      A   
ATOM    798  HN  ARG   122     -18.432  16.921 -15.773  1.00 10.00      A   
ATOM    799  CA  ARG   122     -17.660  17.843 -17.517  1.00 10.00      A   
ATOM    800  CB  ARG   122     -16.865  18.763 -16.587  1.00 10.00      A   
ATOM    801  CG  ARG   122     -16.204  19.933 -17.300  1.00 10.00      A   
ATOM    802  CD  ARG   122     -15.305  20.718 -16.362  1.00 10.00      A   
ATOM    803  NE  ARG   122     -14.091  19.979 -16.015  1.00 10.00      A   
ATOM    804  HE  ARG   122     -14.202  19.074 -15.650  1.00 10.00      A   
ATOM    805  CZ  ARG   122     -12.860  20.469 -16.169  1.00 10.00      A   
ATOM    806  NH1 ARG   122     -12.686  21.690 -16.665  1.00 10.00      A   
ATOM    807 HH11 ARG   122     -11.725  22.072 -16.791  1.00 10.00      A   
ATOM    808 HH12 ARG   122     -13.513  22.274 -16.930  1.00 10.00      A   
ATOM    809  NH2 ARG   122     -11.802  19.738 -15.823  1.00 10.00      A   
ATOM    810 HH21 ARG   122     -10.831  20.123 -15.942  1.00 10.00      A   
ATOM    811 HH22 ARG   122     -11.930  18.782 -15.435  1.00 10.00      A   
ATOM    812  C   ARG   122     -16.706  17.047 -18.400  1.00 10.00      A   
ATOM    813  O   ARG   122     -16.554  17.338 -19.586  1.00 10.00      A   
ATOM    814  N   ALA   123     -16.085  16.025 -17.815  1.00 10.00      A   
ATOM    815  HN  ALA   123     -16.263  15.835 -16.867  1.00 10.00      A   
ATOM    816  CA  ALA   123     -15.156  15.174 -18.547  1.00 10.00      A   
ATOM    817  CB  ALA   123     -14.486  14.188 -17.609  1.00 10.00      A   
ATOM    818  C   ALA   123     -15.888  14.439 -19.663  1.00 10.00      A   
ATOM    819  O   ALA   123     -15.335  14.214 -20.740  1.00 10.00      A   
ATOM    820  N   VAL   124     -17.139  14.078 -19.393  1.00 10.00      A   
ATOM    821  HN  VAL   124     -17.511  14.275 -18.507  1.00 10.00      A   
ATOM    822  CA  VAL   124     -17.969  13.393 -20.372  1.00 10.00      A   
ATOM    823  CB  VAL   124     -19.331  12.974 -19.766  1.00 10.00      A   
ATOM    824  CG1 VAL   124     -20.297  12.502 -20.845  1.00 10.00      A   
ATOM    825  CG2 VAL   124     -19.133  11.885 -18.724  1.00 10.00      A   
ATOM    826  C   VAL   124     -18.195  14.296 -21.581  1.00 10.00      A   
ATOM    827  O   VAL   124     -17.962  13.891 -22.716  1.00 10.00      A   
ATOM    828  N   ALA   125     -18.602  15.534 -21.322  1.00 10.00      A   
ATOM    829  HN  ALA   125     -18.738  15.806 -20.388  1.00 10.00      A   
ATOM    830  CA  ALA   125     -18.858  16.501 -22.383  1.00 10.00      A   
ATOM    831  CB  ALA   125     -19.425  17.788 -21.801  1.00 10.00      A   
ATOM    832  C   ALA   125     -17.594  16.792 -23.192  1.00 10.00      A   
ATOM    833  O   ALA   125     -17.659  17.023 -24.401  1.00 10.00      A   
ATOM    834  N   GLN   126     -16.446  16.776 -22.520  1.00 10.00      A   
ATOM    835  HN  GLN   126     -16.460  16.593 -21.555  1.00 10.00      A   
ATOM    836  CA  GLN   126     -15.170  17.037 -23.173  1.00 10.00      A   
ATOM    837  CB  GLN   126     -14.088  17.368 -22.138  1.00 10.00      A   
ATOM    838  CG  GLN   126     -14.306  18.674 -21.387  1.00 10.00      A   
ATOM    839  CD  GLN   126     -13.264  18.919 -20.305  1.00 10.00      A   
ATOM    840  OE1 GLN   126     -13.560  19.500 -19.263  1.00 10.00      A   
ATOM    841  NE2 GLN   126     -12.035  18.487 -20.546  1.00 10.00      A   
ATOM    842 HE21 GLN   126     -11.863  18.040 -21.396  1.00 10.00      A   
ATOM    843 HE22 GLN   126     -11.347  18.643 -19.862  1.00 10.00      A   
ATOM    844  C   GLN   126     -14.725  15.852 -24.032  1.00 10.00      A   
ATOM    845  O   GLN   126     -14.086  16.031 -25.075  1.00 10.00      A   
ATOM    846  N   ARG   127     -15.065  14.644 -23.599  1.00 10.00      A   
ATOM    847  HN  ARG   127     -15.588  14.560 -22.770  1.00 10.00      A   
ATOM    848  CA  ARG   127     -14.680  13.442 -24.326  1.00 10.00      A   
ATOM    849  CB  ARG   127     -14.383  12.273 -23.379  1.00 10.00      A   
ATOM    850  CG  ARG   127     -13.081  12.438 -22.602  1.00 10.00      A   
ATOM    851  CD  ARG   127     -12.665  11.150 -21.906  1.00 10.00      A   
ATOM    852  NE  ARG   127     -11.352  11.265 -21.265  1.00 10.00      A   
ATOM    853  HE  ARG   127     -10.809  12.059 -21.485  1.00 10.00      A   
ATOM    854  CZ  ARG   127     -10.846  10.355 -20.430  1.00 10.00      A   
ATOM    855  NH1 ARG   127     -11.537   9.259 -20.137  1.00 10.00      A   
ATOM    856 HH11 ARG   127     -11.136   8.549 -19.484  1.00 10.00      A   
ATOM    857 HH12 ARG   127     -12.476   9.102 -20.555  1.00 10.00      A   
ATOM    858  NH2 ARG   127      -9.653  10.543 -19.875  1.00 10.00      A   
ATOM    859 HH21 ARG   127      -9.093  11.414 -20.085  1.00 10.00      A   
ATOM    860 HH22 ARG   127      -9.263   9.827 -19.225  1.00 10.00      A   
ATOM    861  C   ARG   127     -15.687  13.058 -25.410  1.00 10.00      A   
ATOM    862  O   ARG   127     -15.298  12.753 -26.536  1.00 10.00      A   
ATOM    863  N   CYS   128     -16.969  13.085 -25.086  1.00 10.00      A   
ATOM    864  HN  CYS   128     -17.239  13.349 -24.175  1.00 10.00      A   
ATOM    865  CA  CYS   128     -17.997  12.736 -26.057  1.00 10.00      A   
ATOM    866  C   CYS   128     -18.990  13.880 -26.249  1.00 10.00      A   
ATOM    867  O   CYS   128     -19.905  14.070 -25.450  1.00 10.00      A   
ATOM    868  CB  CYS   128     -18.712  11.435 -25.669  1.00 10.00      A   
ATOM    869  SG  CYS   128     -19.404  11.418 -23.982  1.00 10.00      A   
ATOM    870  N   PRO   129     -18.821  14.663 -27.326  1.00 10.00      A   
ATOM    871  CA  PRO   129     -19.694  15.800 -27.626  1.00 10.00      A   
ATOM    872  CB  PRO   129     -18.804  16.663 -28.518  1.00 10.00      A   
ATOM    873  CG  PRO   129     -17.973  15.677 -29.266  1.00 10.00      A   
ATOM    874  CD  PRO   129     -17.756  14.509 -28.337  1.00 10.00      A   
ATOM    875  C   PRO   129     -20.951  15.387 -28.390  1.00 10.00      A   
ATOM    876  O   PRO   129     -21.574  16.203 -29.065  1.00 10.00      A   
ATOM    877  N   SER   130     -21.313  14.117 -28.293  1.00 10.00      A   
ATOM    878  HN  SER   130     -20.779  13.509 -27.742  1.00 10.00      A   
ATOM    879  CA  SER   130     -22.490  13.603 -28.972  1.00 10.00      A   
ATOM    880  CB  SER   130     -22.137  13.129 -30.383  1.00 10.00      A   
ATOM    881  OG  SER   130     -21.539  14.175 -31.132  1.00 10.00      A   
ATOM    882  HG  SER   130     -21.539  14.987 -30.604  1.00 10.00      A   
ATOM    883  C   SER   130     -23.114  12.470 -28.166  1.00 10.00      A   
ATOM    884  O   SER   130     -22.444  11.483 -27.854  1.00 10.00      A   
ATOM    885  N   PRO   131     -24.402  12.601 -27.808  1.00 10.00      A   
ATOM    886  CA  PRO   131     -25.220  13.771 -28.156  1.00 10.00      A   
ATOM    887  CB  PRO   131     -26.647  13.348 -27.769  1.00 10.00      A   
ATOM    888  CG  PRO   131     -26.571  11.884 -27.485  1.00 10.00      A   
ATOM    889  CD  PRO   131     -25.166  11.619 -27.034  1.00 10.00      A   
ATOM    890  C   PRO   131     -24.811  15.017 -27.369  1.00 10.00      A   
ATOM    891  O   PRO   131     -24.283  14.913 -26.260  1.00 10.00      A   
ATOM    892  N   PRO   132     -25.035  16.210 -27.943  1.00 10.00      A   
ATOM    893  CA  PRO   132     -24.691  17.482 -27.294  1.00 10.00      A   
ATOM    894  CB  PRO   132     -24.930  18.534 -28.390  1.00 10.00      A   
ATOM    895  CG  PRO   132     -25.076  17.762 -29.659  1.00 10.00      A   
ATOM    896  CD  PRO   132     -25.627  16.423 -29.271  1.00 10.00      A   
ATOM    897  C   PRO   132     -25.585  17.771 -26.090  1.00 10.00      A   
ATOM    898  O   PRO   132     -26.774  17.428 -26.083  1.00 10.00      A   
ATOM    899  N   ILE   134     -26.046  21.330 -23.181  1.00 10.00      A   
ATOM    900  HN  ILE   134     -26.963  20.970 -23.107  1.00 10.00      A   
ATOM    901  CA  ILE   134     -25.861  22.744 -23.484  1.00 10.00      A   
ATOM    902  CB  ILE   134     -27.177  23.389 -23.971  1.00 10.00      A   
ATOM    903  CG1 ILE   134     -27.795  22.563 -25.109  1.00 10.00      A   
ATOM    904  CG2 ILE   134     -26.950  24.831 -24.409  1.00 10.00      A   
ATOM    905  CD1 ILE   134     -26.923  22.444 -26.344  1.00 10.00      A   
ATOM    906  C   ILE   134     -25.351  23.486 -22.251  1.00 10.00      A   
ATOM    907  O   ILE   134     -24.447  24.322 -22.340  1.00 10.00      A   
ATOM    908  N   ASN   135     -25.928  23.164 -21.102  1.00 10.00      A   
ATOM    909  HN  ASN   135     -26.637  22.485 -21.099  1.00 10.00      A   
ATOM    910  CA  ASN   135     -25.536  23.784 -19.845  1.00 10.00      A   
ATOM    911  CB  ASN   135     -26.713  24.522 -19.207  1.00 10.00      A   
ATOM    912  CG  ASN   135     -26.878  25.933 -19.728  1.00 10.00      A   
ATOM    913  OD1 ASN   135     -25.915  26.575 -20.147  1.00 10.00      A   
ATOM    914  ND2 ASN   135     -28.102  26.429 -19.698  1.00 10.00      A   
ATOM    915 HD21 ASN   135     -28.821  25.864 -19.344  1.00 10.00      A   
ATOM    916 HD22 ASN   135     -28.243  27.340 -20.029  1.00 10.00      A   
ATOM    917  C   ASN   135     -25.012  22.738 -18.876  1.00 10.00      A   
ATOM    918  O   ASN   135     -25.319  21.551 -19.006  1.00 10.00      A   
ATOM    919  N   LEU   136     -24.222  23.178 -17.910  1.00 10.00      A   
ATOM    920  HN  LEU   136     -24.011  24.136 -17.863  1.00 10.00      A   
ATOM    921  CA  LEU   136     -23.663  22.280 -16.915  1.00 10.00      A   
ATOM    922  CB  LEU   136     -22.205  21.945 -17.248  1.00 10.00      A   
ATOM    923  CG  LEU   136     -21.441  21.074 -16.241  1.00 10.00      A   
ATOM    924  CD1 LEU   136     -22.221  19.814 -15.896  1.00 10.00      A   
ATOM    925  CD2 LEU   136     -20.074  20.713 -16.795  1.00 10.00      A   
ATOM    926  C   LEU   136     -23.776  22.885 -15.523  1.00 10.00      A   
ATOM    927  O   LEU   136     -23.157  23.908 -15.227  1.00 10.00      A   
ATOM    928  N   ILE   137     -24.589  22.259 -14.684  1.00 10.00      A   
ATOM    929  HN  ILE   137     -25.074  21.461 -14.995  1.00 10.00      A   
ATOM    930  CA  ILE   137     -24.789  22.720 -13.316  1.00 10.00      A   
ATOM    931  CB  ILE   137     -26.272  22.618 -12.890  1.00 10.00      A   
ATOM    932  CG1 ILE   137     -27.201  23.180 -13.974  1.00 10.00      A   
ATOM    933  CG2 ILE   137     -26.506  23.323 -11.559  1.00 10.00      A   
ATOM    934  CD1 ILE   137     -27.051  24.667 -14.219  1.00 10.00      A   
ATOM    935  C   ILE   137     -23.943  21.889 -12.357  1.00 10.00      A   
ATOM    936  O   ILE   137     -24.309  20.767 -12.006  1.00 10.00      A   
ATOM    937  N   SER   138     -22.810  22.437 -11.950  1.00 10.00      A   
ATOM    938  HN  SER   138     -22.567  23.336 -12.271  1.00 10.00      A   
ATOM    939  CA  SER   138     -21.915  21.751 -11.035  1.00 10.00      A   
ATOM    940  CB  SER   138     -20.459  22.005 -11.443  1.00 10.00      A   
ATOM    941  OG  SER   138     -19.643  20.873 -11.191  1.00 10.00      A   
ATOM    942  HG  SER   138     -20.008  20.373 -10.451  1.00 10.00      A   
ATOM    943  C   SER   138     -22.158  22.230  -9.607  1.00 10.00      A   
ATOM    944  O   SER   138     -21.723  23.319  -9.224  1.00 10.00      A   
ATOM    945  N   VAL   139     -22.864  21.421  -8.828  1.00 10.00      A   
ATOM    946  HN  VAL   139     -23.181  20.563  -9.190  1.00 10.00      A   
ATOM    947  CA  VAL   139     -23.171  21.764  -7.445  1.00 10.00      A   
ATOM    948  CB  VAL   139     -24.596  21.321  -7.045  1.00 10.00      A   
ATOM    949  CG1 VAL   139     -24.959  21.849  -5.663  1.00 10.00      A   
ATOM    950  CG2 VAL   139     -25.613  21.782  -8.077  1.00 10.00      A   
ATOM    951  C   VAL   139     -22.160  21.138  -6.484  1.00 10.00      A   
ATOM    952  O   VAL   139     -22.298  19.977  -6.091  1.00 10.00      A   
ATOM    953  N   GLY   140     -21.144  21.913  -6.121  1.00 10.00      A   
ATOM    954  HN  GLY   140     -21.085  22.823  -6.478  1.00 10.00      A   
ATOM    955  CA  GLY   140     -20.127  21.436  -5.202  1.00 10.00      A   
ATOM    956  C   GLY   140     -19.176  20.435  -5.830  1.00 10.00      A   
ATOM    957  O   GLY   140     -18.936  19.363  -5.271  1.00 10.00      A   
ATOM    958  N   GLY   141     -18.630  20.783  -6.985  1.00 10.00      A   
ATOM    959  HN  GLY   141     -18.842  21.658  -7.373  1.00 10.00      A   
ATOM    960  CA  GLY   141     -17.715  19.893  -7.669  1.00 10.00      A   
ATOM    961  C   GLY   141     -16.267  20.296  -7.492  1.00 10.00      A   
ATOM    962  O   GLY   141     -15.923  21.471  -7.611  1.00 10.00      A   
ATOM    963  N   GLN   142     -15.417  19.316  -7.221  1.00 10.00      A   
ATOM    964  HN  GLN   142     -15.756  18.398  -7.163  1.00 10.00      A   
ATOM    965  CA  GLN   142     -13.993  19.561  -7.032  1.00 10.00      A   
ATOM    966  CB  GLN   142     -13.351  18.424  -6.235  1.00 10.00      A   
ATOM    967  CG  GLN   142     -14.059  18.117  -4.925  1.00 10.00      A   
ATOM    968  CD  GLN   142     -15.168  17.097  -5.082  1.00 10.00      A   
ATOM    969  OE1 GLN   142     -15.072  16.177  -5.896  1.00 10.00      A   
ATOM    970  NE2 GLN   142     -16.234  17.261  -4.317  1.00 10.00      A   
ATOM    971 HE21 GLN   142     -16.250  18.026  -3.701  1.00 10.00      A   
ATOM    972 HE22 GLN   142     -16.963  16.609  -4.390  1.00 10.00      A   
ATOM    973  C   GLN   142     -13.327  19.710  -8.391  1.00 10.00      A   
ATOM    974  O   GLN   142     -12.863  18.737  -8.987  1.00 10.00      A   
ATOM    975  N   HIS   143     -13.289  20.941  -8.875  1.00 10.00      A   
ATOM    976  HN  HIS   143     -13.648  21.675  -8.328  1.00 10.00      A   
ATOM    977  CA  HIS   143     -12.731  21.240 -10.187  1.00 10.00      A   
ATOM    978  CB  HIS   143     -13.285  22.560 -10.725  1.00 10.00      A   
ATOM    979  CG  HIS   143     -14.781  22.589 -10.775  1.00 10.00      A   
ATOM    980  ND1 HIS   143     -15.520  21.765 -11.593  1.00 10.00      A   
ATOM    981  HD1 HIS   143     -15.156  21.113 -12.233  1.00 10.00      A   
ATOM    982  CD2 HIS   143     -15.677  23.314 -10.066  1.00 10.00      A   
ATOM    983  CE1 HIS   143     -16.806  21.979 -11.382  1.00 10.00      A   
ATOM    984  NE2 HIS   143     -16.925  22.913 -10.458  1.00 10.00      A   
ATOM    985  HE2 HIS   143     -17.777  23.249 -10.093  1.00 10.00      A   
ATOM    986  C   HIS   143     -11.207  21.222 -10.215  1.00 10.00      A   
ATOM    987  O   HIS   143     -10.608  20.932 -11.250  1.00 10.00      A   
ATOM    988  N   GLN   144     -10.584  21.521  -9.089  1.00 10.00      A   
ATOM    989  HN  GLN   144     -11.109  21.743  -8.290  1.00 10.00      A   
ATOM    990  CA  GLN   144      -9.130  21.529  -9.011  1.00 10.00      A   
ATOM    991  CB  GLN   144      -8.628  22.826  -8.373  1.00 10.00      A   
ATOM    992  CG  GLN   144      -8.064  23.836  -9.366  1.00 10.00      A   
ATOM    993  CD  GLN   144      -6.797  23.350 -10.045  1.00 10.00      A   
ATOM    994  OE1 GLN   144      -6.063  22.519  -9.504  1.00 10.00      A   
ATOM    995  NE2 GLN   144      -6.525  23.870 -11.231  1.00 10.00      A   
ATOM    996 HE21 GLN   144      -7.151  24.533 -11.602  1.00 10.00      A   
ATOM    997 HE22 GLN   144      -5.706  23.583 -11.687  1.00 10.00      A   
ATOM    998  C   GLN   144      -8.622  20.316  -8.239  1.00 10.00      A   
ATOM    999  O   GLN   144      -7.419  20.156  -8.027  1.00 10.00      A   
ATOM   1000  N   GLY   145      -9.548  19.456  -7.843  1.00 10.00      A   
ATOM   1001  HN  GLY   145     -10.485  19.631  -8.061  1.00 10.00      A   
ATOM   1002  CA  GLY   145      -9.192  18.269  -7.094  1.00 10.00      A   
ATOM   1003  C   GLY   145      -9.289  18.498  -5.599  1.00 10.00      A   
ATOM   1004  O   GLY   145      -9.761  19.548  -5.159  1.00 10.00      A   
ATOM   1005  N   VAL   146      -8.850  17.520  -4.820  1.00 10.00      A   
ATOM   1006  HN  VAL   146      -8.479  16.712  -5.230  1.00 10.00      A   
ATOM   1007  CA  VAL   146      -8.887  17.620  -3.367  1.00 10.00      A   
ATOM   1008  CB  VAL   146     -10.021  16.773  -2.750  1.00 10.00      A   
ATOM   1009  CG1 VAL   146     -11.345  17.513  -2.811  1.00 10.00      A   
ATOM   1010  CG2 VAL   146     -10.124  15.413  -3.426  1.00 10.00      A   
ATOM   1011  C   VAL   146      -7.563  17.184  -2.759  1.00 10.00      A   
ATOM   1012  O   VAL   146      -6.787  16.458  -3.389  1.00 10.00      A   
ATOM   1013  N   PHE   147      -7.314  17.635  -1.539  1.00 10.00      A   
ATOM   1014  HN  PHE   147      -7.972  18.225  -1.104  1.00 10.00      A   
ATOM   1015  CA  PHE   147      -6.094  17.293  -0.826  1.00 10.00      A   
ATOM   1016  CB  PHE   147      -5.061  18.420  -0.944  1.00 10.00      A   
ATOM   1017  CG  PHE   147      -3.702  18.073  -0.400  1.00 10.00      A   
ATOM   1018  CD1 PHE   147      -3.008  16.974  -0.879  1.00 10.00      A   
ATOM   1019  CD2 PHE   147      -3.117  18.851   0.590  1.00 10.00      A   
ATOM   1020  CE1 PHE   147      -1.758  16.655  -0.384  1.00 10.00      A   
ATOM   1021  CE2 PHE   147      -1.867  18.535   1.090  1.00 10.00      A   
ATOM   1022  CZ  PHE   147      -1.186  17.435   0.602  1.00 10.00      A   
ATOM   1023  C   PHE   147      -6.403  16.993   0.640  1.00 10.00      A   
ATOM   1024  O   PHE   147      -6.101  17.787   1.534  1.00 10.00      A   
ATOM   1025  N   GLY   148      -7.036  15.854   0.877  1.00 10.00      A   
ATOM   1026  HN  GLY   148      -7.284  15.277   0.125  1.00 10.00      A   
ATOM   1027  CA  GLY   148      -7.374  15.461   2.230  1.00 10.00      A   
ATOM   1028  C   GLY   148      -8.854  15.598   2.523  1.00 10.00      A   
ATOM   1029  O   GLY   148      -9.419  16.686   2.409  1.00 10.00      A   
ATOM   1030  N   LEU   149      -9.485  14.491   2.893  1.00 10.00      A   
ATOM   1031  HN  LEU   149      -8.979  13.651   2.958  1.00 10.00      A   
ATOM   1032  CA  LEU   149     -10.907  14.487   3.213  1.00 10.00      A   
ATOM   1033  CB  LEU   149     -11.687  13.623   2.219  1.00 10.00      A   
ATOM   1034  CG  LEU   149     -12.834  14.318   1.484  1.00 10.00      A   
ATOM   1035  CD1 LEU   149     -12.297  15.356   0.511  1.00 10.00      A   
ATOM   1036  CD2 LEU   149     -13.699  13.300   0.760  1.00 10.00      A   
ATOM   1037  C   LEU   149     -11.127  13.983   4.638  1.00 10.00      A   
ATOM   1038  O   LEU   149     -11.227  12.777   4.871  1.00 10.00      A   
ATOM   1039  N   PRO   150     -11.166  14.906   5.614  1.00 10.00      A   
ATOM   1040  CA  PRO   150     -11.361  14.570   7.032  1.00 10.00      A   
ATOM   1041  CB  PRO   150     -11.303  15.927   7.745  1.00 10.00      A   
ATOM   1042  CG  PRO   150     -10.611  16.834   6.786  1.00 10.00      A   
ATOM   1043  CD  PRO   150     -10.998  16.355   5.418  1.00 10.00      A   
ATOM   1044  C   PRO   150     -12.693  13.882   7.320  1.00 10.00      A   
ATOM   1045  O   PRO   150     -12.798  13.101   8.269  1.00 10.00      A   
ATOM   1046  N   ARG   151     -13.707  14.171   6.515  1.00 10.00      A   
ATOM   1047  HN  ARG   151     -13.569  14.799   5.770  1.00 10.00      A   
ATOM   1048  CA  ARG   151     -15.020  13.569   6.704  1.00 10.00      A   
ATOM   1049  CB  ARG   151     -15.922  14.463   7.567  1.00 10.00      A   
ATOM   1050  CG  ARG   151     -16.197  15.841   6.985  1.00 10.00      A   
ATOM   1051  CD  ARG   151     -17.147  16.647   7.861  1.00 10.00      A   
ATOM   1052  NE  ARG   151     -18.538  16.204   7.739  1.00 10.00      A   
ATOM   1053  HE  ARG   151     -18.737  15.278   8.002  1.00 10.00      A   
ATOM   1054  CZ  ARG   151     -19.531  16.974   7.289  1.00 10.00      A   
ATOM   1055  NH1 ARG   151     -19.293  18.230   6.925  1.00 10.00      A   
ATOM   1056 HH11 ARG   151     -20.077  18.840   6.574  1.00 10.00      A   
ATOM   1057 HH12 ARG   151     -18.324  18.614   6.975  1.00 10.00      A   
ATOM   1058  NH2 ARG   151     -20.763  16.487   7.199  1.00 10.00      A   
ATOM   1059 HH21 ARG   151     -21.543  17.089   6.857  1.00 10.00      A   
ATOM   1060 HH22 ARG   151     -20.958  15.495   7.466  1.00 10.00      A   
ATOM   1061  C   ARG   151     -15.688  13.249   5.371  1.00 10.00      A   
ATOM   1062  O   ARG   151     -15.367  13.847   4.344  1.00 10.00      A   
ATOM   1063  N   CYS   152     -16.615  12.301   5.402  1.00 10.00      A   
ATOM   1064  HN  CYS   152     -16.825  11.869   6.256  1.00 10.00      A   
ATOM   1065  CA  CYS   152     -17.339  11.886   4.213  1.00 10.00      A   
ATOM   1066  C   CYS   152     -18.818  12.252   4.341  1.00 10.00      A   
ATOM   1067  O   CYS   152     -19.363  12.297   5.448  1.00 10.00      A   
ATOM   1068  CB  CYS   152     -17.181  10.374   3.999  1.00 10.00      A   
ATOM   1069  SG  CYS   152     -15.932   9.903   2.752  1.00 10.00      A   
ATOM   1070  N   PRO   153     -19.480  12.546   3.213  1.00 10.00      A   
ATOM   1071  CA  PRO   153     -20.901  12.907   3.203  1.00 10.00      A   
ATOM   1072  CB  PRO   153     -21.147  13.332   1.753  1.00 10.00      A   
ATOM   1073  CG  PRO   153     -20.106  12.608   0.974  1.00 10.00      A   
ATOM   1074  CD  PRO   153     -18.897  12.558   1.861  1.00 10.00      A   
ATOM   1075  C   PRO   153     -21.792  11.718   3.554  1.00 10.00      A   
ATOM   1076  O   PRO   153     -21.366  10.563   3.479  1.00 10.00      A   
ATOM   1077  N   GLY   154     -23.027  12.010   3.937  1.00 10.00      A   
ATOM   1078  HN  GLY   154     -23.306  12.949   3.983  1.00 10.00      A   
ATOM   1079  CA  GLY   154     -23.961  10.962   4.291  1.00 10.00      A   
ATOM   1080  C   GLY   154     -23.638  10.335   5.630  1.00 10.00      A   
ATOM   1081  O   GLY   154     -23.274  11.035   6.579  1.00 10.00      A   
ATOM   1082  N   GLU   155     -23.757   9.016   5.704  1.00 10.00      A   
ATOM   1083  HN  GLU   155     -24.037   8.516   4.908  1.00 10.00      A   
ATOM   1084  CA  GLU   155     -23.482   8.289   6.937  1.00 10.00      A   
ATOM   1085  CB  GLU   155     -24.639   7.344   7.262  1.00 10.00      A   
ATOM   1086  CG  GLU   155     -25.076   7.387   8.715  1.00 10.00      A   
ATOM   1087  CD  GLU   155     -25.370   8.795   9.187  1.00 10.00      A   
ATOM   1088  OE1 GLU   155     -26.424   9.346   8.807  1.00 10.00      A   
ATOM   1089  OE2 GLU   155     -24.548   9.354   9.944  1.00 10.00      A   
ATOM   1090  C   GLU   155     -22.172   7.514   6.842  1.00 10.00      A   
ATOM   1091  O   GLU   155     -21.638   7.053   7.849  1.00 10.00      A   
ATOM   1092  N   SER   156     -21.661   7.394   5.625  1.00 10.00      A   
ATOM   1093  HN  SER   156     -22.134   7.804   4.873  1.00 10.00      A   
ATOM   1094  CA  SER   156     -20.419   6.682   5.358  1.00 10.00      A   
ATOM   1095  CB  SER   156     -20.084   6.816   3.872  1.00 10.00      A   
ATOM   1096  OG  SER   156     -21.233   6.562   3.082  1.00 10.00      A   
ATOM   1097  HG  SER   156     -21.496   5.629   3.199  1.00 10.00      A   
ATOM   1098  C   SER   156     -19.270   7.224   6.209  1.00 10.00      A   
ATOM   1099  O   SER   156     -18.801   8.344   6.002  1.00 10.00      A   
ATOM   1100  N   SER   157     -18.824   6.431   7.174  1.00 10.00      A   
ATOM   1101  HN  SER   157     -19.245   5.557   7.309  1.00 10.00      A   
ATOM   1102  CA  SER   157     -17.745   6.848   8.054  1.00 10.00      A   
ATOM   1103  CB  SER   157     -18.228   6.844   9.509  1.00 10.00      A   
ATOM   1104  OG  SER   157     -18.799   5.589   9.853  1.00 10.00      A   
ATOM   1105  HG  SER   157     -19.766   5.629   9.752  1.00 10.00      A   
ATOM   1106  C   SER   157     -16.505   5.965   7.908  1.00 10.00      A   
ATOM   1107  O   SER   157     -15.462   6.409   7.426  1.00 10.00      A   
ATOM   1108  N   HIS   158     -16.649   4.702   8.290  1.00 10.00      A   
ATOM   1109  HN  HIS   158     -17.531   4.410   8.614  1.00 10.00      A   
ATOM   1110  CA  HIS   158     -15.550   3.734   8.265  1.00 10.00      A   
ATOM   1111  CB  HIS   158     -15.987   2.406   8.879  1.00 10.00      A   
ATOM   1112  CG  HIS   158     -16.097   2.463  10.368  1.00 10.00      A   
ATOM   1113  ND1 HIS   158     -15.002   2.420  11.207  1.00 10.00      A   
ATOM   1114  HD1 HIS   158     -14.064   2.318  10.926  1.00 10.00      A   
ATOM   1115  CD2 HIS   158     -17.178   2.600  11.170  1.00 10.00      A   
ATOM   1116  CE1 HIS   158     -15.407   2.532  12.458  1.00 10.00      A   
ATOM   1117  NE2 HIS   158     -16.722   2.642  12.461  1.00 10.00      A   
ATOM   1118  HE2 HIS   158     -17.282   2.756  13.260  1.00 10.00      A   
ATOM   1119  C   HIS   158     -14.924   3.523   6.891  1.00 10.00      A   
ATOM   1120  O   HIS   158     -13.767   3.104   6.787  1.00 10.00      A   
ATOM   1121  N   ILE   159     -15.676   3.811   5.843  1.00 10.00      A   
ATOM   1122  HN  ILE   159     -16.590   4.131   5.981  1.00 10.00      A   
ATOM   1123  CA  ILE   159     -15.169   3.654   4.489  1.00 10.00      A   
ATOM   1124  CB  ILE   159     -16.317   3.500   3.462  1.00 10.00      A   
ATOM   1125  CG1 ILE   159     -15.773   3.078   2.094  1.00 10.00      A   
ATOM   1126  CG2 ILE   159     -17.134   4.780   3.353  1.00 10.00      A   
ATOM   1127  CD1 ILE   159     -16.836   2.611   1.125  1.00 10.00      A   
ATOM   1128  C   ILE   159     -14.264   4.831   4.112  1.00 10.00      A   
ATOM   1129  O   ILE   159     -13.428   4.729   3.220  1.00 10.00      A   
ATOM   1130  N   CYS   160     -14.414   5.938   4.827  1.00 10.00      A   
ATOM   1131  HN  CYS   160     -15.068   5.951   5.559  1.00 10.00      A   
ATOM   1132  CA  CYS   160     -13.622   7.133   4.562  1.00 10.00      A   
ATOM   1133  C   CYS   160     -12.317   7.101   5.356  1.00 10.00      A   
ATOM   1134  O   CYS   160     -11.364   7.817   5.044  1.00 10.00      A   
ATOM   1135  CB  CYS   160     -14.432   8.388   4.920  1.00 10.00      A   
ATOM   1136  SG  CYS   160     -14.191   9.800   3.794  1.00 10.00      A   
ATOM   1137  N   ASP   161     -12.271   6.250   6.373  1.00 10.00      A   
ATOM   1138  HN  ASP   161     -13.051   5.690   6.560  1.00 10.00      A   
ATOM   1139  CA  ASP   161     -11.089   6.134   7.221  1.00 10.00      A   
ATOM   1140  CB  ASP   161     -11.426   5.459   8.551  1.00 10.00      A   
ATOM   1141  CG  ASP   161     -11.971   6.427   9.579  1.00 10.00      A   
ATOM   1142  OD1 ASP   161     -11.618   7.625   9.518  1.00 10.00      A   
ATOM   1143  OD2 ASP   161     -12.746   5.993  10.460  1.00 10.00      A   
ATOM   1144  C   ASP   161      -9.961   5.386   6.527  1.00 10.00      A   
ATOM   1145  O   ASP   161      -8.817   5.840   6.521  1.00 10.00      A   
ATOM   1146  N   PHE   162     -10.287   4.239   5.941  1.00 10.00      A   
ATOM   1147  HN  PHE   162     -11.216   3.928   5.983  1.00 10.00      A   
ATOM   1148  CA  PHE   162      -9.297   3.422   5.247  1.00 10.00      A   
ATOM   1149  CB  PHE   162      -9.927   2.112   4.767  1.00 10.00      A   
ATOM   1150  CG  PHE   162      -8.991   1.224   3.995  1.00 10.00      A   
ATOM   1151  CD1 PHE   162      -8.087   0.410   4.654  1.00 10.00      A   
ATOM   1152  CD2 PHE   162      -9.022   1.197   2.610  1.00 10.00      A   
ATOM   1153  CE1 PHE   162      -7.232  -0.414   3.948  1.00 10.00      A   
ATOM   1154  CE2 PHE   162      -8.169   0.377   1.898  1.00 10.00      A   
ATOM   1155  CZ  PHE   162      -7.271  -0.432   2.566  1.00 10.00      A   
ATOM   1156  C   PHE   162      -8.687   4.176   4.071  1.00 10.00      A   
ATOM   1157  O   PHE   162      -7.467   4.205   3.904  1.00 10.00      A   
ATOM   1158  N   ILE   163      -9.545   4.795   3.273  1.00 10.00      A   
ATOM   1159  HN  ILE   163     -10.502   4.743   3.475  1.00 10.00      A   
ATOM   1160  CA  ILE   163      -9.109   5.543   2.099  1.00 10.00      A   
ATOM   1161  CB  ILE   163     -10.320   6.099   1.316  1.00 10.00      A   
ATOM   1162  CG1 ILE   163     -11.278   4.969   0.918  1.00 10.00      A   
ATOM   1163  CG2 ILE   163      -9.876   6.883   0.090  1.00 10.00      A   
ATOM   1164  CD1 ILE   163     -10.605   3.764   0.294  1.00 10.00      A   
ATOM   1165  C   ILE   163      -8.162   6.682   2.476  1.00 10.00      A   
ATOM   1166  O   ILE   163      -7.151   6.910   1.807  1.00 10.00      A   
ATOM   1167  N   ARG   164      -8.477   7.368   3.570  1.00 10.00      A   
ATOM   1168  HN  ARG   164      -9.278   7.112   4.080  1.00 10.00      A   
ATOM   1169  CA  ARG   164      -7.670   8.490   4.034  1.00 10.00      A   
ATOM   1170  CB  ARG   164      -8.317   9.150   5.253  1.00 10.00      A   
ATOM   1171  CG  ARG   164      -7.888  10.588   5.487  1.00 10.00      A   
ATOM   1172  CD  ARG   164      -8.858  11.310   6.409  1.00 10.00      A   
ATOM   1173  NE  ARG   164      -8.585  11.055   7.823  1.00 10.00      A   
ATOM   1174  HE  ARG   164      -7.838  11.548   8.231  1.00 10.00      A   
ATOM   1175  CZ  ARG   164      -9.282  10.207   8.581  1.00 10.00      A   
ATOM   1176  NH1 ARG   164     -10.298   9.516   8.063  1.00 10.00      A   
ATOM   1177 HH11 ARG   164     -10.555   9.638   7.062  1.00 10.00      A   
ATOM   1178 HH12 ARG   164     -10.847   8.844   8.660  1.00 10.00      A   
ATOM   1179  NH2 ARG   164      -8.969  10.065   9.861  1.00 10.00      A   
ATOM   1180 HH21 ARG   164      -9.507   9.404  10.464  1.00 10.00      A   
ATOM   1181 HH22 ARG   164      -8.177  10.625  10.277  1.00 10.00      A   
ATOM   1182  C   ARG   164      -6.233   8.073   4.346  1.00 10.00      A   
ATOM   1183  O   ARG   164      -5.286   8.750   3.948  1.00 10.00      A   
ATOM   1184  N   LYS   165      -6.070   6.949   5.042  1.00 10.00      A   
ATOM   1185  HN  LYS   165      -6.860   6.434   5.321  1.00 10.00      A   
ATOM   1186  CA  LYS   165      -4.733   6.473   5.395  1.00 10.00      A   
ATOM   1187  CB  LYS   165      -4.762   5.512   6.589  1.00 10.00      A   
ATOM   1188  CG  LYS   165      -5.468   6.041   7.826  1.00 10.00      A   
ATOM   1189  CD  LYS   165      -4.583   6.992   8.613  1.00 10.00      A   
ATOM   1190  CE  LYS   165      -5.058   7.105  10.050  1.00 10.00      A   
ATOM   1191  NZ  LYS   165      -4.344   8.174  10.792  1.00 10.00      A   
ATOM   1192  HZ1 LYS   165      -4.594   8.132  11.799  1.00 10.00      A   
ATOM   1193  HZ2 LYS   165      -4.614   9.116  10.420  1.00 10.00      A   
ATOM   1194  HZ3 LYS   165      -3.314   8.060  10.695  1.00 10.00      A   
ATOM   1195  C   LYS   165      -4.029   5.830   4.199  1.00 10.00      A   
ATOM   1196  O   LYS   165      -2.804   5.912   4.084  1.00 10.00      A   
ATOM   1197  N   THR   166      -4.800   5.191   3.314  1.00 10.00      A   
ATOM   1198  HN  THR   166      -5.769   5.145   3.464  1.00 10.00      A   
ATOM   1199  CA  THR   166      -4.229   4.551   2.127  1.00 10.00      A   
ATOM   1200  CB  THR   166      -5.280   3.738   1.333  1.00 10.00      A   
ATOM   1201  OG1 THR   166      -5.934   2.795   2.191  1.00 10.00      A   
ATOM   1202  HG1 THR   166      -6.496   3.268   2.818  1.00 10.00      A   
ATOM   1203  CG2 THR   166      -4.621   2.983   0.186  1.00 10.00      A   
ATOM   1204  C   THR   166      -3.602   5.595   1.201  1.00 10.00      A   
ATOM   1205  O   THR   166      -2.441   5.472   0.801  1.00 10.00      A   
ATOM   1206  N   LEU   167      -4.364   6.640   0.893  1.00 10.00      A   
ATOM   1207  HN  LEU   167      -5.275   6.696   1.264  1.00 10.00      A   
ATOM   1208  CA  LEU   167      -3.888   7.704   0.016  1.00 10.00      A   
ATOM   1209  CB  LEU   167      -5.043   8.597  -0.442  1.00 10.00      A   
ATOM   1210  CG  LEU   167      -6.108   7.928  -1.318  1.00 10.00      A   
ATOM   1211  CD1 LEU   167      -7.089   8.962  -1.848  1.00 10.00      A   
ATOM   1212  CD2 LEU   167      -5.463   7.159  -2.462  1.00 10.00      A   
ATOM   1213  C   LEU   167      -2.806   8.536   0.692  1.00 10.00      A   
ATOM   1214  O   LEU   167      -2.091   9.292   0.040  1.00 10.00      A   
ATOM   1215  N   ASN   168      -2.681   8.381   2.002  1.00 10.00      A   
ATOM   1216  HN  ASN   168      -3.283   7.765   2.467  1.00 10.00      A   
ATOM   1217  CA  ASN   168      -1.675   9.106   2.767  1.00 10.00      A   
ATOM   1218  CB  ASN   168      -2.108   9.245   4.227  1.00 10.00      A   
ATOM   1219  CG  ASN   168      -1.629  10.537   4.852  1.00 10.00      A   
ATOM   1220  OD1 ASN   168      -0.529  10.608   5.395  1.00 10.00      A   
ATOM   1221  ND2 ASN   168      -2.455  11.566   4.787  1.00 10.00      A   
ATOM   1222 HD21 ASN   168      -3.322  11.439   4.348  1.00 10.00      A   
ATOM   1223 HD22 ASN   168      -2.163  12.418   5.177  1.00 10.00      A   
ATOM   1224  C   ASN   168      -0.331   8.387   2.684  1.00 10.00      A   
ATOM   1225  O   ASN   168       0.652   8.800   3.297  1.00 10.00      A   
ATOM   1226  N   ALA   169      -0.303   7.303   1.922  1.00 10.00      A   
ATOM   1227  HN  ALA   169      -1.124   7.024   1.463  1.00 10.00      A   
ATOM   1228  CA  ALA   169       0.910   6.519   1.742  1.00 10.00      A   
ATOM   1229  CB  ALA   169       0.848   5.244   2.571  1.00 10.00      A   
ATOM   1230  C   ALA   169       1.113   6.186   0.270  1.00 10.00      A   
ATOM   1231  O   ALA   169       2.178   6.434  -0.294  1.00 10.00      A   
ATOM   1232  N   GLY   170       0.076   5.644  -0.355  1.00 10.00      A   
ATOM   1233  HN  GLY   170      -0.763   5.492   0.138  1.00 10.00      A   
ATOM   1234  CA  GLY   170       0.161   5.283  -1.753  1.00 10.00      A   
ATOM   1235  C   GLY   170      -0.866   6.010  -2.594  1.00 10.00      A   
ATOM   1236  O   GLY   170      -1.778   5.391  -3.143  1.00 10.00      A   
ATOM   1237  N   ALA   171      -0.720   7.323  -2.701  1.00 10.00      A   
ATOM   1238  HN  ALA   171       0.036   7.760  -2.250  1.00 10.00      A   
ATOM   1239  CA  ALA   171      -1.644   8.132  -3.487  1.00 10.00      A   
ATOM   1240  CB  ALA   171      -1.515   9.600  -3.111  1.00 10.00      A   
ATOM   1241  C   ALA   171      -1.370   7.945  -4.972  1.00 10.00      A   
ATOM   1242  O   ALA   171      -2.275   8.028  -5.806  1.00 10.00      A   
ATOM   1243  N   TYR   172      -0.112   7.685  -5.292  1.00 10.00      A   
ATOM   1244  HN  TYR   172       0.561   7.631  -4.578  1.00 10.00      A   
ATOM   1245  CA  TYR   172       0.300   7.480  -6.670  1.00 10.00      A   
ATOM   1246  CB  TYR   172       1.556   8.294  -6.980  1.00 10.00      A   
ATOM   1247  CG  TYR   172       1.328   9.787  -6.922  1.00 10.00      A   
ATOM   1248  CD1 TYR   172       0.497  10.411  -7.840  1.00 10.00      A   
ATOM   1249  CD2 TYR   172       1.935  10.572  -5.948  1.00 10.00      A   
ATOM   1250  CE1 TYR   172       0.274  11.770  -7.796  1.00 10.00      A   
ATOM   1251  CE2 TYR   172       1.719  11.938  -5.897  1.00 10.00      A   
ATOM   1252  CZ  TYR   172       0.886  12.529  -6.825  1.00 10.00      A   
ATOM   1253  OH  TYR   172       0.660  13.884  -6.781  1.00 10.00      A   
ATOM   1254  HH  TYR   172       1.498  14.351  -6.695  1.00 10.00      A   
ATOM   1255  C   TYR   172       0.529   6.001  -6.944  1.00 10.00      A   
ATOM   1256  O   TYR   172       1.341   5.624  -7.793  1.00 10.00      A   
ATOM   1257  N   SER   173      -0.198   5.165  -6.216  1.00 10.00      A   
ATOM   1258  HN  SER   173      -0.830   5.528  -5.563  1.00 10.00      A   
ATOM   1259  CA  SER   173      -0.097   3.729  -6.375  1.00 10.00      A   
ATOM   1260  CB  SER   173      -0.779   3.016  -5.207  1.00 10.00      A   
ATOM   1261  OG  SER   173      -2.090   3.511  -5.012  1.00 10.00      A   
ATOM   1262  HG  SER   173      -2.099   4.119  -4.256  1.00 10.00      A   
ATOM   1263  C   SER   173      -0.726   3.312  -7.697  1.00 10.00      A   
ATOM   1264  O   SER   173      -1.784   3.812  -8.079  1.00 10.00      A   
ATOM   1265  N   LYS   174      -0.084   2.386  -8.384  1.00 10.00      A   
ATOM   1266  HN  LYS   174       0.733   1.993  -8.009  1.00 10.00      A   
ATOM   1267  CA  LYS   174      -0.567   1.918  -9.671  1.00 10.00      A   
ATOM   1268  CB  LYS   174       0.609   1.520 -10.558  1.00 10.00      A   
ATOM   1269  CG  LYS   174       1.040   2.611 -11.525  1.00 10.00      A   
ATOM   1270  CD  LYS   174       2.052   2.096 -12.535  1.00 10.00      A   
ATOM   1271  CE  LYS   174       2.166   3.043 -13.718  1.00 10.00      A   
ATOM   1272  NZ  LYS   174       3.201   2.607 -14.689  1.00 10.00      A   
ATOM   1273  HZ1 LYS   174       4.151   2.746 -14.291  1.00 10.00      A   
ATOM   1274  HZ2 LYS   174       3.123   3.159 -15.567  1.00 10.00      A   
ATOM   1275  HZ3 LYS   174       3.078   1.600 -14.917  1.00 10.00      A   
ATOM   1276  C   LYS   174      -1.556   0.765  -9.524  1.00 10.00      A   
ATOM   1277  O   LYS   174      -1.803   0.019 -10.470  1.00 10.00      A   
ATOM   1278  N   VAL   175      -2.114   0.623  -8.329  1.00 10.00      A   
ATOM   1279  HN  VAL   175      -1.861   1.237  -7.613  1.00 10.00      A   
ATOM   1280  CA  VAL   175      -3.086  -0.430  -8.057  1.00 10.00      A   
ATOM   1281  CB  VAL   175      -2.527  -1.509  -7.100  1.00 10.00      A   
ATOM   1282  CG1 VAL   175      -1.502  -2.381  -7.808  1.00 10.00      A   
ATOM   1283  CG2 VAL   175      -1.927  -0.877  -5.852  1.00 10.00      A   
ATOM   1284  C   VAL   175      -4.379   0.145  -7.474  1.00 10.00      A   
ATOM   1285  O   VAL   175      -5.434  -0.487  -7.533  1.00 10.00      A   
ATOM   1286  N   VAL   176      -4.294   1.351  -6.921  1.00 10.00      A   
ATOM   1287  HN  VAL   176      -3.434   1.817  -6.919  1.00 10.00      A   
ATOM   1288  CA  VAL   176      -5.456   1.997  -6.318  1.00 10.00      A   
ATOM   1289  CB  VAL   176      -5.110   2.615  -4.942  1.00 10.00      A   
ATOM   1290  CG1 VAL   176      -6.328   3.263  -4.300  1.00 10.00      A   
ATOM   1291  CG2 VAL   176      -4.523   1.560  -4.013  1.00 10.00      A   
ATOM   1292  C   VAL   176      -6.036   3.068  -7.241  1.00 10.00      A   
ATOM   1293  O   VAL   176      -7.238   3.331  -7.219  1.00 10.00      A   
ATOM   1294  N   GLN   177      -5.180   3.652  -8.076  1.00 10.00      A   
ATOM   1295  HN  GLN   177      -4.243   3.368  -8.068  1.00 10.00      A   
ATOM   1296  CA  GLN   177      -5.589   4.709  -9.005  1.00 10.00      A   
ATOM   1297  CB  GLN   177      -4.417   5.138  -9.894  1.00 10.00      A   
ATOM   1298  CG  GLN   177      -3.535   6.212  -9.274  1.00 10.00      A   
ATOM   1299  CD  GLN   177      -4.189   7.580  -9.289  1.00 10.00      A   
ATOM   1300  OE1 GLN   177      -4.910   7.925 -10.223  1.00 10.00      A   
ATOM   1301  NE2 GLN   177      -3.942   8.367  -8.253  1.00 10.00      A   
ATOM   1302 HE21 GLN   177      -3.356   8.029  -7.540  1.00 10.00      A   
ATOM   1303 HE22 GLN   177      -4.364   9.253  -8.236  1.00 10.00      A   
ATOM   1304  C   GLN   177      -6.800   4.325  -9.858  1.00 10.00      A   
ATOM   1305  O   GLN   177      -7.733   5.108 -10.000  1.00 10.00      A   
ATOM   1306  N   GLU   178      -6.800   3.113 -10.401  1.00 10.00      A   
ATOM   1307  HN  GLU   178      -6.046   2.507 -10.235  1.00 10.00      A   
ATOM   1308  CA  GLU   178      -7.906   2.665 -11.246  1.00 10.00      A   
ATOM   1309  CB  GLU   178      -7.397   1.820 -12.422  1.00 10.00      A   
ATOM   1310  CG  GLU   178      -5.999   2.174 -12.904  1.00 10.00      A   
ATOM   1311  CD  GLU   178      -4.917   1.350 -12.232  1.00 10.00      A   
ATOM   1312  OE1 GLU   178      -5.195   0.737 -11.176  1.00 10.00      A   
ATOM   1313  OE2 GLU   178      -3.787   1.312 -12.766  1.00 10.00      A   
ATOM   1314  C   GLU   178      -8.941   1.872 -10.455  1.00 10.00      A   
ATOM   1315  O   GLU   178      -9.810   1.222 -11.035  1.00 10.00      A   
ATOM   1316  N   ARG   179      -8.860   1.927  -9.135  1.00 10.00      A   
ATOM   1317  HN  ARG   179      -8.165   2.481  -8.717  1.00 10.00      A   
ATOM   1318  CA  ARG   179      -9.795   1.189  -8.295  1.00 10.00      A   
ATOM   1319  CB  ARG   179      -9.070   0.088  -7.522  1.00 10.00      A   
ATOM   1320  CG  ARG   179      -9.529  -1.314  -7.877  1.00 10.00      A   
ATOM   1321  CD  ARG   179      -8.343  -2.239  -8.087  1.00 10.00      A   
ATOM   1322  NE  ARG   179      -7.424  -1.726  -9.103  1.00 10.00      A   
ATOM   1323  HE  ARG   179      -6.765  -1.049  -8.813  1.00 10.00      A   
ATOM   1324  CZ  ARG   179      -7.417  -2.133 -10.372  1.00 10.00      A   
ATOM   1325  NH1 ARG   179      -8.279  -3.055 -10.784  1.00 10.00      A   
ATOM   1326 HH11 ARG   179      -8.975  -3.473 -10.113  1.00 10.00      A   
ATOM   1327 HH12 ARG   179      -8.268  -3.375 -11.776  1.00 10.00      A   
ATOM   1328  NH2 ARG   179      -6.572  -1.597 -11.244  1.00 10.00      A   
ATOM   1329 HH21 ARG   179      -5.900  -0.844 -10.946  1.00 10.00      A   
ATOM   1330 HH22 ARG   179      -6.571  -1.926 -12.233  1.00 10.00      A   
ATOM   1331  C   ARG   179     -10.554   2.101  -7.339  1.00 10.00      A   
ATOM   1332  O   ARG   179     -11.559   1.696  -6.754  1.00 10.00      A   
ATOM   1333  N   LEU   180     -10.077   3.331  -7.192  1.00 10.00      A   
ATOM   1334  HN  LEU   180      -9.281   3.603  -7.699  1.00 10.00      A   
ATOM   1335  CA  LEU   180     -10.703   4.292  -6.300  1.00 10.00      A   
ATOM   1336  CB  LEU   180      -9.792   4.555  -5.101  1.00 10.00      A   
ATOM   1337  CG  LEU   180     -10.274   5.604  -4.102  1.00 10.00      A   
ATOM   1338  CD1 LEU   180     -11.362   5.037  -3.206  1.00 10.00      A   
ATOM   1339  CD2 LEU   180      -9.109   6.123  -3.278  1.00 10.00      A   
ATOM   1340  C   LEU   180     -11.001   5.595  -7.033  1.00 10.00      A   
ATOM   1341  O   LEU   180     -10.125   6.171  -7.673  1.00 10.00      A   
ATOM   1342  N   VAL   181     -12.237   6.058  -6.912  1.00 10.00      A   
ATOM   1343  HN  VAL   181     -12.880   5.558  -6.359  1.00 10.00      A   
ATOM   1344  CA  VAL   181     -12.680   7.286  -7.564  1.00 10.00      A   
ATOM   1345  CB  VAL   181     -14.194   7.502  -7.332  1.00 10.00      A   
ATOM   1346  CG1 VAL   181     -14.658   8.821  -7.923  1.00 10.00      A   
ATOM   1347  CG2 VAL   181     -15.000   6.348  -7.908  1.00 10.00      A   
ATOM   1348  C   VAL   181     -11.915   8.504  -7.040  1.00 10.00      A   
ATOM   1349  O   VAL   181     -11.529   9.392  -7.803  1.00 10.00      A   
ATOM   1350  N   GLN   182     -11.689   8.527  -5.734  1.00 10.00      A   
ATOM   1351  HN  GLN   182     -12.013   7.781  -5.183  1.00 10.00      A   
ATOM   1352  CA  GLN   182     -10.992   9.632  -5.083  1.00 10.00      A   
ATOM   1353  CB  GLN   182     -11.149   9.545  -3.560  1.00 10.00      A   
ATOM   1354  CG  GLN   182     -12.535   9.909  -3.041  1.00 10.00      A   
ATOM   1355  CD  GLN   182     -13.607   8.911  -3.449  1.00 10.00      A   
ATOM   1356  OE1 GLN   182     -13.340   7.720  -3.603  1.00 10.00      A   
ATOM   1357  NE2 GLN   182     -14.825   9.392  -3.636  1.00 10.00      A   
ATOM   1358 HE21 GLN   182     -14.967  10.354  -3.503  1.00 10.00      A   
ATOM   1359 HE22 GLN   182     -15.533   8.770  -3.902  1.00 10.00      A   
ATOM   1360  C   GLN   182      -9.511   9.696  -5.457  1.00 10.00      A   
ATOM   1361  O   GLN   182      -8.842  10.695  -5.191  1.00 10.00      A   
ATOM   1362  N   ALA   183      -9.006   8.642  -6.082  1.00 10.00      A   
ATOM   1363  HN  ALA   183      -9.591   7.886  -6.300  1.00 10.00      A   
ATOM   1364  CA  ALA   183      -7.601   8.591  -6.469  1.00 10.00      A   
ATOM   1365  CB  ALA   183      -7.102   7.154  -6.499  1.00 10.00      A   
ATOM   1366  C   ALA   183      -7.367   9.267  -7.817  1.00 10.00      A   
ATOM   1367  O   ALA   183      -6.405  10.022  -7.985  1.00 10.00      A   
ATOM   1368  N   GLU   184      -8.262   9.011  -8.766  1.00 10.00      A   
ATOM   1369  HN  GLU   184      -9.016   8.419  -8.564  1.00 10.00      A   
ATOM   1370  CA  GLU   184      -8.144   9.579 -10.106  1.00 10.00      A   
ATOM   1371  CB  GLU   184      -9.155   8.956 -11.076  1.00 10.00      A   
ATOM   1372  CG  GLU   184      -8.639   7.702 -11.772  1.00 10.00      A   
ATOM   1373  CD  GLU   184      -9.686   7.012 -12.628  1.00 10.00      A   
ATOM   1374  OE1 GLU   184      -9.687   7.215 -13.867  1.00 10.00      A   
ATOM   1375  OE2 GLU   184     -10.506   6.250 -12.071  1.00 10.00      A   
ATOM   1376  C   GLU   184      -8.211  11.109 -10.117  1.00 10.00      A   
ATOM   1377  O   GLU   184      -7.659  11.751 -11.016  1.00 10.00      A   
ATOM   1378  N   TYR   185      -8.871  11.700  -9.123  1.00 10.00      A   
ATOM   1379  HN  TYR   185      -9.296  11.154  -8.431  1.00 10.00      A   
ATOM   1380  CA  TYR   185      -8.965  13.156  -9.051  1.00 10.00      A   
ATOM   1381  CB  TYR   185     -10.410  13.684  -9.111  1.00 10.00      A   
ATOM   1382  CG  TYR   185     -11.368  13.203  -8.036  1.00 10.00      A   
ATOM   1383  CD1 TYR   185     -11.105  13.402  -6.686  1.00 10.00      A   
ATOM   1384  CD2 TYR   185     -12.561  12.582  -8.382  1.00 10.00      A   
ATOM   1385  CE1 TYR   185     -12.000  12.996  -5.715  1.00 10.00      A   
ATOM   1386  CE2 TYR   185     -13.459  12.168  -7.418  1.00 10.00      A   
ATOM   1387  CZ  TYR   185     -13.175  12.378  -6.086  1.00 10.00      A   
ATOM   1388  OH  TYR   185     -14.075  11.984  -5.121  1.00 10.00      A   
ATOM   1389  HH  TYR   185     -14.729  11.386  -5.512  1.00 10.00      A   
ATOM   1390  C   TYR   185      -8.164  13.750  -7.890  1.00 10.00      A   
ATOM   1391  O   TYR   185      -8.444  14.856  -7.425  1.00 10.00      A   
ATOM   1392  N   TRP   186      -7.159  13.012  -7.438  1.00 10.00      A   
ATOM   1393  HN  TRP   186      -6.984  12.140  -7.852  1.00 10.00      A   
ATOM   1394  CA  TRP   186      -6.299  13.464  -6.349  1.00 10.00      A   
ATOM   1395  CB  TRP   186      -5.527  12.267  -5.766  1.00 10.00      A   
ATOM   1396  CG  TRP   186      -4.371  12.629  -4.878  1.00 10.00      A   
ATOM   1397  CD1 TRP   186      -3.068  12.801  -5.254  1.00 10.00      A   
ATOM   1398  CD2 TRP   186      -4.410  12.849  -3.464  1.00 10.00      A   
ATOM   1399  NE1 TRP   186      -2.299  13.124  -4.165  1.00 10.00      A   
ATOM   1400  HE1 TRP   186      -1.334  13.301  -4.180  1.00 10.00      A   
ATOM   1401  CE2 TRP   186      -3.098  13.158  -3.054  1.00 10.00      A   
ATOM   1402  CE3 TRP   186      -5.426  12.819  -2.509  1.00 10.00      A   
ATOM   1403  CZ2 TRP   186      -2.777  13.433  -1.729  1.00 10.00      A   
ATOM   1404  CZ3 TRP   186      -5.106  13.091  -1.194  1.00 10.00      A   
ATOM   1405  CH2 TRP   186      -3.793  13.394  -0.816  1.00 10.00      A   
ATOM   1406  C   TRP   186      -5.327  14.527  -6.861  1.00 10.00      A   
ATOM   1407  O   TRP   186      -4.770  14.391  -7.952  1.00 10.00      A   
ATOM   1408  N   HIS   187      -5.129  15.590  -6.087  1.00 10.00      A   
ATOM   1409  HN  HIS   187      -5.597  15.657  -5.224  1.00 10.00      A   
ATOM   1410  CA  HIS   187      -4.221  16.654  -6.490  1.00 10.00      A   
ATOM   1411  CB  HIS   187      -4.993  17.885  -6.977  1.00 10.00      A   
ATOM   1412  CG  HIS   187      -4.162  18.841  -7.789  1.00 10.00      A   
ATOM   1413  ND1 HIS   187      -4.696  19.912  -8.474  1.00 10.00      A   
ATOM   1414  HD1 HIS   187      -5.651  20.168  -8.494  1.00 10.00      A   
ATOM   1415  CD2 HIS   187      -2.827  18.876  -8.028  1.00 10.00      A   
ATOM   1416  CE1 HIS   187      -3.726  20.561  -9.097  1.00 10.00      A   
ATOM   1417  NE2 HIS   187      -2.587  19.952  -8.841  1.00 10.00      A   
ATOM   1418  HE2 HIS   187      -1.697  20.227  -9.190  1.00 10.00      A   
ATOM   1419  C   HIS   187      -3.269  17.037  -5.362  1.00 10.00      A   
ATOM   1420  O   HIS   187      -3.676  17.622  -4.361  1.00 10.00      A   
ATOM   1421  N   ASP   188      -2.004  16.696  -5.538  1.00 10.00      A   
ATOM   1422  HN  ASP   188      -1.749  16.212  -6.348  1.00 10.00      A   
ATOM   1423  CA  ASP   188      -0.976  17.014  -4.560  1.00 10.00      A   
ATOM   1424  CB  ASP   188       0.057  15.886  -4.511  1.00 10.00      A   
ATOM   1425  CG  ASP   188       0.952  15.940  -3.290  1.00 10.00      A   
ATOM   1426  OD1 ASP   188       1.678  16.941  -3.120  1.00 10.00      A   
ATOM   1427  OD2 ASP   188       0.948  14.967  -2.506  1.00 10.00      A   
ATOM   1428  C   ASP   188      -0.300  18.328  -4.954  1.00 10.00      A   
ATOM   1429  O   ASP   188       0.280  18.431  -6.035  1.00 10.00      A   
ATOM   1430  N   PRO   189      -0.388  19.358  -4.092  1.00 10.00      A   
ATOM   1431  CA  PRO   189       0.202  20.677  -4.351  1.00 10.00      A   
ATOM   1432  CB  PRO   189      -0.456  21.589  -3.300  1.00 10.00      A   
ATOM   1433  CG  PRO   189      -1.500  20.754  -2.630  1.00 10.00      A   
ATOM   1434  CD  PRO   189      -1.071  19.326  -2.799  1.00 10.00      A   
ATOM   1435  C   PRO   189       1.716  20.692  -4.169  1.00 10.00      A   
ATOM   1436  O   PRO   189       2.381  21.672  -4.510  1.00 10.00      A   
ATOM   1437  N   ILE   190       2.252  19.614  -3.621  1.00 10.00      A   
ATOM   1438  HN  ILE   190       1.668  18.861  -3.370  1.00 10.00      A   
ATOM   1439  CA  ILE   190       3.684  19.500  -3.397  1.00 10.00      A   
ATOM   1440  CB  ILE   190       3.981  18.749  -2.079  1.00 10.00      A   
ATOM   1441  CG1 ILE   190       3.271  19.432  -0.904  1.00 10.00      A   
ATOM   1442  CG2 ILE   190       5.480  18.660  -1.829  1.00 10.00      A   
ATOM   1443  CD1 ILE   190       3.237  18.604   0.364  1.00 10.00      A   
ATOM   1444  C   ILE   190       4.317  18.738  -4.553  1.00 10.00      A   
ATOM   1445  O   ILE   190       5.263  19.206  -5.193  1.00 10.00      A   
ATOM   1446  N   LYS   191       3.768  17.571  -4.824  1.00 10.00      A   
ATOM   1447  HN  LYS   191       2.998  17.271  -4.281  1.00 10.00      A   
ATOM   1448  CA  LYS   191       4.256  16.716  -5.892  1.00 10.00      A   
ATOM   1449  CB  LYS   191       4.153  15.251  -5.467  1.00 10.00      A   
ATOM   1450  CG  LYS   191       4.742  14.975  -4.092  1.00 10.00      A   
ATOM   1451  CD  LYS   191       4.337  13.607  -3.572  1.00 10.00      A   
ATOM   1452  CE  LYS   191       4.526  13.520  -2.066  1.00 10.00      A   
ATOM   1453  NZ  LYS   191       4.197  12.170  -1.538  1.00 10.00      A   
ATOM   1454  HZ1 LYS   191       4.972  11.503  -1.754  1.00 10.00      A   
ATOM   1455  HZ2 LYS   191       3.319  11.819  -1.971  1.00 10.00      A   
ATOM   1456  HZ3 LYS   191       4.070  12.210  -0.508  1.00 10.00      A   
ATOM   1457  C   LYS   191       3.469  16.961  -7.174  1.00 10.00      A   
ATOM   1458  O   LYS   191       2.865  16.045  -7.735  1.00 10.00      A   
ATOM   1459  N   GLU   192       3.499  18.207  -7.630  1.00 10.00      A   
ATOM   1460  HN  GLU   192       4.018  18.877  -7.135  1.00 10.00      A   
ATOM   1461  CA  GLU   192       2.789  18.621  -8.835  1.00 10.00      A   
ATOM   1462  CB  GLU   192       2.978  20.127  -9.049  1.00 10.00      A   
ATOM   1463  CG  GLU   192       2.102  20.730 -10.135  1.00 10.00      A   
ATOM   1464  CD  GLU   192       0.756  21.193  -9.618  1.00 10.00      A   
ATOM   1465  OE1 GLU   192       0.707  22.228  -8.919  1.00 10.00      A   
ATOM   1466  OE2 GLU   192      -0.263  20.543  -9.931  1.00 10.00      A   
ATOM   1467  C   GLU   192       3.271  17.849 -10.066  1.00 10.00      A   
ATOM   1468  O   GLU   192       2.464  17.358 -10.861  1.00 10.00      A   
ATOM   1469  N   ASP   193       4.588  17.735 -10.210  1.00 10.00      A   
ATOM   1470  HN  ASP   193       5.179  18.128  -9.531  1.00 10.00      A   
ATOM   1471  CA  ASP   193       5.181  17.031 -11.345  1.00 10.00      A   
ATOM   1472  CB  ASP   193       6.707  17.144 -11.309  1.00 10.00      A   
ATOM   1473  CG  ASP   193       7.204  18.530 -11.651  1.00 10.00      A   
ATOM   1474  OD1 ASP   193       7.339  18.837 -12.854  1.00 10.00      A   
ATOM   1475  OD2 ASP   193       7.467  19.319 -10.721  1.00 10.00      A   
ATOM   1476  C   ASP   193       4.780  15.566 -11.335  1.00 10.00      A   
ATOM   1477  O   ASP   193       4.466  14.982 -12.377  1.00 10.00      A   
ATOM   1478  N   VAL   194       4.782  14.981 -10.146  1.00 10.00      A   
ATOM   1479  HN  VAL   194       5.032  15.508  -9.357  1.00 10.00      A   
ATOM   1480  CA  VAL   194       4.417  13.583  -9.977  1.00 10.00      A   
ATOM   1481  CB  VAL   194       4.704  13.096  -8.540  1.00 10.00      A   
ATOM   1482  CG1 VAL   194       4.506  11.592  -8.428  1.00 10.00      A   
ATOM   1483  CG2 VAL   194       6.115  13.482  -8.117  1.00 10.00      A   
ATOM   1484  C   VAL   194       2.938  13.390 -10.298  1.00 10.00      A   
ATOM   1485  O   VAL   194       2.549  12.403 -10.922  1.00 10.00      A   
ATOM   1486  N   TYR   195       2.126  14.355  -9.880  1.00 10.00      A   
ATOM   1487  HN  TYR   195       2.506  15.116  -9.386  1.00 10.00      A   
ATOM   1488  CA  TYR   195       0.687  14.322 -10.121  1.00 10.00      A   
ATOM   1489  CB  TYR   195       0.008  15.520  -9.431  1.00 10.00      A   
ATOM   1490  CG  TYR   195      -1.182  16.108 -10.165  1.00 10.00      A   
ATOM   1491  CD1 TYR   195      -2.423  15.484 -10.140  1.00 10.00      A   
ATOM   1492  CD2 TYR   195      -1.060  17.295 -10.877  1.00 10.00      A   
ATOM   1493  CE1 TYR   195      -3.507  16.027 -10.804  1.00 10.00      A   
ATOM   1494  CE2 TYR   195      -2.138  17.843 -11.544  1.00 10.00      A   
ATOM   1495  CZ  TYR   195      -3.359  17.206 -11.505  1.00 10.00      A   
ATOM   1496  OH  TYR   195      -4.436  17.751 -12.165  1.00 10.00      A   
ATOM   1497  HH  TYR   195      -4.150  18.097 -13.016  1.00 10.00      A   
ATOM   1498  C   TYR   195       0.390  14.313 -11.617  1.00 10.00      A   
ATOM   1499  O   TYR   195      -0.366  13.469 -12.106  1.00 10.00      A   
ATOM   1500  N   ARG   196       1.018  15.234 -12.341  1.00 10.00      A   
ATOM   1501  HN  ARG   196       1.629  15.861 -11.888  1.00 10.00      A   
ATOM   1502  CA  ARG   196       0.820  15.350 -13.780  1.00 10.00      A   
ATOM   1503  CB  ARG   196       1.623  16.530 -14.339  1.00 10.00      A   
ATOM   1504  CG  ARG   196       1.142  17.897 -13.877  1.00 10.00      A   
ATOM   1505  CD  ARG   196       2.070  19.001 -14.355  1.00 10.00      A   
ATOM   1506  NE  ARG   196       1.542  20.326 -14.043  1.00 10.00      A   
ATOM   1507  HE  ARG   196       0.552  20.427 -14.034  1.00 10.00      A   
ATOM   1508  CZ  ARG   196       2.293  21.389 -13.767  1.00 10.00      A   
ATOM   1509  NH1 ARG   196       3.619  21.292 -13.763  1.00 10.00      A   
ATOM   1510 HH11 ARG   196       4.082  20.381 -13.979  1.00 10.00      A   
ATOM   1511 HH12 ARG   196       4.206  22.126 -13.542  1.00 10.00      A   
ATOM   1512  NH2 ARG   196       1.709  22.551 -13.504  1.00 10.00      A   
ATOM   1513 HH21 ARG   196       2.284  23.397 -13.285  1.00 10.00      A   
ATOM   1514 HH22 ARG   196       0.667  22.627 -13.518  1.00 10.00      A   
ATOM   1515  C   ARG   196       1.207  14.065 -14.509  1.00 10.00      A   
ATOM   1516  O   ARG   196       0.544  13.660 -15.464  1.00 10.00      A   
ATOM   1517  N   ASN   197       2.258  13.410 -14.030  1.00 10.00      A   
ATOM   1518  HN  ASN   197       2.719  13.761 -13.237  1.00 10.00      A   
ATOM   1519  CA  ASN   197       2.752  12.187 -14.658  1.00 10.00      A   
ATOM   1520  CB  ASN   197       4.277  12.098 -14.533  1.00 10.00      A   
ATOM   1521  CG  ASN   197       5.000  12.978 -15.529  1.00 10.00      A   
ATOM   1522  OD1 ASN   197       5.299  12.556 -16.645  1.00 10.00      A   
ATOM   1523  ND2 ASN   197       5.293  14.205 -15.130  1.00 10.00      A   
ATOM   1524 HD21 ASN   197       5.035  14.473 -14.220  1.00 10.00      A   
ATOM   1525 HD22 ASN   197       5.752  14.801 -15.759  1.00 10.00      A   
ATOM   1526  C   ASN   197       2.118  10.915 -14.101  1.00 10.00      A   
ATOM   1527  O   ASN   197       2.498   9.815 -14.498  1.00 10.00      A   
ATOM   1528  N   HIS   198       1.159  11.038 -13.193  1.00 10.00      A   
ATOM   1529  HN  HIS   198       0.868  11.932 -12.906  1.00 10.00      A   
ATOM   1530  CA  HIS   198       0.536   9.846 -12.621  1.00 10.00      A   
ATOM   1531  CB  HIS   198       1.018   9.573 -11.192  1.00 10.00      A   
ATOM   1532  CG  HIS   198       2.336   8.860 -11.124  1.00 10.00      A   
ATOM   1533  ND1 HIS   198       2.456   7.485 -11.151  1.00 10.00      A   
ATOM   1534  HD1 HIS   198       1.712   6.841 -11.216  1.00 10.00      A   
ATOM   1535  CD2 HIS   198       3.598   9.342 -11.041  1.00 10.00      A   
ATOM   1536  CE1 HIS   198       3.734   7.158 -11.086  1.00 10.00      A   
ATOM   1537  NE2 HIS   198       4.444   8.266 -11.019  1.00 10.00      A   
ATOM   1538  HE2 HIS   198       5.428   8.310 -10.962  1.00 10.00      A   
ATOM   1539  C   HIS   198      -0.986   9.844 -12.706  1.00 10.00      A   
ATOM   1540  O   HIS   198      -1.595   8.781 -12.827  1.00 10.00      A   
ATOM   1541  N   SER   199      -1.600  11.019 -12.641  1.00 10.00      A   
ATOM   1542  HN  SER   199      -1.069  11.838 -12.543  1.00 10.00      A   
ATOM   1543  CA  SER   199      -3.050  11.119 -12.714  1.00 10.00      A   
ATOM   1544  CB  SER   199      -3.532  12.498 -12.255  1.00 10.00      A   
ATOM   1545  OG  SER   199      -4.949  12.590 -12.307  1.00 10.00      A   
ATOM   1546  HG  SER   199      -5.315  12.380 -11.437  1.00 10.00      A   
ATOM   1547  C   SER   199      -3.545  10.815 -14.123  1.00 10.00      A   
ATOM   1548  O   SER   199      -3.096  11.423 -15.101  1.00 10.00      A   
ATOM   1549  N   ILE   200      -4.466   9.865 -14.216  1.00 10.00      A   
ATOM   1550  HN  ILE   200      -4.774   9.419 -13.398  1.00 10.00      A   
ATOM   1551  CA  ILE   200      -5.029   9.462 -15.498  1.00 10.00      A   
ATOM   1552  CB  ILE   200      -5.124   7.925 -15.621  1.00 10.00      A   
ATOM   1553  CG1 ILE   200      -5.922   7.336 -14.451  1.00 10.00      A   
ATOM   1554  CG2 ILE   200      -3.734   7.311 -15.690  1.00 10.00      A   
ATOM   1555  CD1 ILE   200      -6.265   5.871 -14.614  1.00 10.00      A   
ATOM   1556  C   ILE   200      -6.407  10.076 -15.717  1.00 10.00      A   
ATOM   1557  O   ILE   200      -7.096   9.750 -16.685  1.00 10.00      A   
ATOM   1558  N   PHE   201      -6.808  10.970 -14.821  1.00 10.00      A   
ATOM   1559  HN  PHE   201      -6.215  11.203 -14.077  1.00 10.00      A   
ATOM   1560  CA  PHE   201      -8.109  11.616 -14.929  1.00 10.00      A   
ATOM   1561  CB  PHE   201      -9.113  11.000 -13.947  1.00 10.00      A   
ATOM   1562  CG  PHE   201     -10.415  11.749 -13.845  1.00 10.00      A   
ATOM   1563  CD1 PHE   201     -11.213  11.943 -14.961  1.00 10.00      A   
ATOM   1564  CD2 PHE   201     -10.840  12.259 -12.629  1.00 10.00      A   
ATOM   1565  CE1 PHE   201     -12.409  12.631 -14.866  1.00 10.00      A   
ATOM   1566  CE2 PHE   201     -12.034  12.948 -12.527  1.00 10.00      A   
ATOM   1567  CZ  PHE   201     -12.820  13.134 -13.647  1.00 10.00      A   
ATOM   1568  C   PHE   201      -8.011  13.125 -14.729  1.00 10.00      A   
ATOM   1569  O   PHE   201      -8.222  13.893 -15.666  1.00 10.00      A   
ATOM   1570  N   LEU   202      -7.676  13.547 -13.515  1.00 10.00      A   
ATOM   1571  HN  LEU   202      -7.495  12.886 -12.807  1.00 10.00      A   
ATOM   1572  CA  LEU   202      -7.575  14.969 -13.205  1.00 10.00      A   
ATOM   1573  CB  LEU   202      -7.256  15.187 -11.727  1.00 10.00      A   
ATOM   1574  CG  LEU   202      -7.475  16.606 -11.199  1.00 10.00      A   
ATOM   1575  CD1 LEU   202      -8.947  16.984 -11.268  1.00 10.00      A   
ATOM   1576  CD2 LEU   202      -6.950  16.739  -9.780  1.00 10.00      A   
ATOM   1577  C   LEU   202      -6.551  15.679 -14.089  1.00 10.00      A   
ATOM   1578  O   LEU   202      -6.841  16.728 -14.665  1.00 10.00      A   
ATOM   1579  N   ALA   203      -5.363  15.094 -14.211  1.00 10.00      A   
ATOM   1580  HN  ALA   203      -5.193  14.253 -13.736  1.00 10.00      A   
ATOM   1581  CA  ALA   203      -4.302  15.681 -15.026  1.00 10.00      A   
ATOM   1582  CB  ALA   203      -2.960  15.057 -14.679  1.00 10.00      A   
ATOM   1583  C   ALA   203      -4.591  15.521 -16.517  1.00 10.00      A   
ATOM   1584  O   ALA   203      -4.026  16.232 -17.350  1.00 10.00      A   
ATOM   1585  N   ASP   204      -5.485  14.597 -16.839  1.00 10.00      A   
ATOM   1586  HN  ASP   204      -5.921  14.092 -16.124  1.00 10.00      A   
ATOM   1587  CA  ASP   204      -5.849  14.320 -18.224  1.00 10.00      A   
ATOM   1588  CB  ASP   204      -6.476  12.924 -18.330  1.00 10.00      A   
ATOM   1589  CG  ASP   204      -6.859  12.535 -19.749  1.00 10.00      A   
ATOM   1590  OD1 ASP   204      -5.976  12.061 -20.497  1.00 10.00      A   
ATOM   1591  OD2 ASP   204      -8.049  12.672 -20.114  1.00 10.00      A   
ATOM   1592  C   ASP   204      -6.822  15.361 -18.764  1.00 10.00      A   
ATOM   1593  O   ASP   204      -6.538  16.038 -19.751  1.00 10.00      A   
ATOM   1594  N   ILE   205      -7.954  15.510 -18.085  1.00 10.00      A   
ATOM   1595  HN  ILE   205      -8.098  14.970 -17.276  1.00 10.00      A   
ATOM   1596  CA  ILE   205      -8.998  16.441 -18.512  1.00 10.00      A   
ATOM   1597  CB  ILE   205     -10.370  16.090 -17.899  1.00 10.00      A   
ATOM   1598  CG1 ILE   205     -10.331  16.215 -16.371  1.00 10.00      A   
ATOM   1599  CG2 ILE   205     -10.796  14.688 -18.318  1.00 10.00      A   
ATOM   1600  CD1 ILE   205     -11.692  16.153 -15.710  1.00 10.00      A   
ATOM   1601  C   ILE   205      -8.676  17.907 -18.221  1.00 10.00      A   
ATOM   1602  O   ILE   205      -9.350  18.801 -18.732  1.00 10.00      A   
ATOM   1603  N   ASN   206      -7.664  18.158 -17.400  1.00 10.00      A   
ATOM   1604  HN  ASN   206      -7.162  17.412 -17.012  1.00 10.00      A   
ATOM   1605  CA  ASN   206      -7.290  19.530 -17.062  1.00 10.00      A   
ATOM   1606  CB  ASN   206      -7.006  19.692 -15.566  1.00 10.00      A   
ATOM   1607  CG  ASN   206      -8.238  20.098 -14.775  1.00 10.00      A   
ATOM   1608  OD1 ASN   206      -9.225  20.575 -15.338  1.00 10.00      A   
ATOM   1609  ND2 ASN   206      -8.187  19.914 -13.464  1.00 10.00      A   
ATOM   1610 HD21 ASN   206      -7.370  19.528 -13.084  1.00 10.00      A   
ATOM   1611 HD22 ASN   206      -8.961  20.183 -12.925  1.00 10.00      A   
ATOM   1612  C   ASN   206      -6.108  20.025 -17.885  1.00 10.00      A   
ATOM   1613  O   ASN   206      -5.557  21.090 -17.607  1.00 10.00      A   
ATOM   1614  N   GLN   207      -5.728  19.246 -18.899  1.00 10.00      A   
ATOM   1615  HN  GLN   207      -6.211  18.409 -19.055  1.00 10.00      A   
ATOM   1616  CA  GLN   207      -4.615  19.595 -19.786  1.00 10.00      A   
ATOM   1617  CB  GLN   207      -4.941  20.855 -20.603  1.00 10.00      A   
ATOM   1618  CG  GLN   207      -6.381  20.965 -21.083  1.00 10.00      A   
ATOM   1619  CD  GLN   207      -6.630  20.235 -22.382  1.00 10.00      A   
ATOM   1620  OE1 GLN   207      -6.118  19.140 -22.605  1.00 10.00      A   
ATOM   1621  NE2 GLN   207      -7.396  20.855 -23.263  1.00 10.00      A   
ATOM   1622 HE21 GLN   207      -7.753  21.742 -23.025  1.00 10.00      A   
ATOM   1623 HE22 GLN   207      -7.574  20.410 -24.121  1.00 10.00      A   
ATOM   1624  C   GLN   207      -3.326  19.824 -18.994  1.00 10.00      A   
ATOM   1625  O   GLN   207      -2.610  20.800 -19.223  1.00 10.00      A   
ATOM   1626  N   GLU   208      -3.022  18.919 -18.075  1.00 10.00      A   
ATOM   1627  HN  GLU   208      -3.606  18.138 -17.956  1.00 10.00      A   
ATOM   1628  CA  GLU   208      -1.834  19.056 -17.245  1.00 10.00      A   
ATOM   1629  CB  GLU   208      -2.127  18.626 -15.806  1.00 10.00      A   
ATOM   1630  CG  GLU   208      -2.886  19.661 -14.989  1.00 10.00      A   
ATOM   1631  CD  GLU   208      -2.088  20.931 -14.780  1.00 10.00      A   
ATOM   1632  OE1 GLU   208      -1.028  20.869 -14.127  1.00 10.00      A   
ATOM   1633  OE2 GLU   208      -2.516  21.999 -15.266  1.00 10.00      A   
ATOM   1634  C   GLU   208      -0.643  18.289 -17.805  1.00 10.00      A   
ATOM   1635  O   GLU   208       0.498  18.524 -17.404  1.00 10.00      A   
ATOM   1636  N   ARG   209      -0.901  17.372 -18.729  1.00 10.00      A   
ATOM   1637  HN  ARG   209      -1.833  17.217 -19.011  1.00 10.00      A   
ATOM   1638  CA  ARG   209       0.170  16.586 -19.331  1.00 10.00      A   
ATOM   1639  CB  ARG   209       0.068  15.119 -18.909  1.00 10.00      A   
ATOM   1640  CG  ARG   209       1.382  14.354 -18.986  1.00 10.00      A   
ATOM   1641  CD  ARG   209       1.268  12.987 -18.331  1.00 10.00      A   
ATOM   1642  NE  ARG   209       0.240  12.164 -18.960  1.00 10.00      A   
ATOM   1643  HE  ARG   209       0.396  11.889 -19.892  1.00 10.00      A   
ATOM   1644  CZ  ARG   209      -0.879  11.763 -18.353  1.00 10.00      A   
ATOM   1645  NH1 ARG   209      -1.121  12.107 -17.092  1.00 10.00      A   
ATOM   1646 HH11 ARG   209      -0.432  12.694 -16.567  1.00 10.00      A   
ATOM   1647 HH12 ARG   209      -2.000  11.794 -16.618  1.00 10.00      A   
ATOM   1648  NH2 ARG   209      -1.758  11.030 -19.019  1.00 10.00      A   
ATOM   1649 HH21 ARG   209      -2.637  10.710 -18.556  1.00 10.00      A   
ATOM   1650 HH22 ARG   209      -1.576  10.770 -20.012  1.00 10.00      A   
ATOM   1651  C   ARG   209       0.149  16.721 -20.852  1.00 10.00      A   
ATOM   1652  O   ARG   209       0.840  15.995 -21.570  1.00 10.00      A   
ATOM   1653  N   GLY   210      -0.647  17.662 -21.328  1.00 10.00      A   
ATOM   1654  HN  GLY   210      -1.175  18.204 -20.703  1.00 10.00      A   
ATOM   1655  CA  GLY   210      -0.764  17.900 -22.751  1.00 10.00      A   
ATOM   1656  C   GLY   210      -1.996  18.719 -23.063  1.00 10.00      A   
ATOM   1657  O   GLY   210      -3.021  18.577 -22.394  1.00 10.00      A   
ATOM   1658  N   ILE   211      -1.902  19.582 -24.063  1.00 10.00      A   
ATOM   1659  HN  ILE   211      -1.061  19.650 -24.564  1.00 10.00      A   
ATOM   1660  CA  ILE   211      -3.028  20.422 -24.439  1.00 10.00      A   
ATOM   1661  CB  ILE   211      -2.577  21.818 -24.919  1.00 10.00      A   
ATOM   1662  CG1 ILE   211      -1.583  22.424 -23.922  1.00 10.00      A   
ATOM   1663  CG2 ILE   211      -3.783  22.734 -25.086  1.00 10.00      A   
ATOM   1664  CD1 ILE   211      -0.996  23.747 -24.363  1.00 10.00      A   
ATOM   1665  C   ILE   211      -3.873  19.749 -25.515  1.00 10.00      A   
ATOM   1666  O   ILE   211      -3.554  19.812 -26.706  1.00 10.00      A   
ATOM   1667  N   ASN   212      -4.937  19.089 -25.081  1.00 10.00      A   
ATOM   1668  HN  ASN   212      -5.120  19.063 -24.113  1.00 10.00      A   
ATOM   1669  CA  ASN   212      -5.848  18.400 -25.986  1.00 10.00      A   
ATOM   1670  CB  ASN   212      -6.543  17.247 -25.250  1.00 10.00      A   
ATOM   1671  CG  ASN   212      -7.361  16.338 -26.154  1.00 10.00      A   
ATOM   1672  OD1 ASN   212      -7.877  16.757 -27.187  1.00 10.00      A   
ATOM   1673  ND2 ASN   212      -7.488  15.082 -25.763  1.00 10.00      A   
ATOM   1674 HD21 ASN   212      -7.053  14.810 -24.926  1.00 10.00      A   
ATOM   1675 HD22 ASN   212      -8.014  14.472 -26.324  1.00 10.00      A   
ATOM   1676  C   ASN   212      -6.878  19.385 -26.528  1.00 10.00      A   
ATOM   1677  O   ASN   212      -7.742  19.867 -25.790  1.00 10.00      A   
ATOM   1678  N   GLU   213      -6.776  19.676 -27.820  1.00 10.00      A   
ATOM   1679  HN  GLU   213      -6.064  19.248 -28.344  1.00 10.00      A   
ATOM   1680  CA  GLU   213      -7.675  20.612 -28.489  1.00 10.00      A   
ATOM   1681  CB  GLU   213      -7.323  20.712 -29.973  1.00 10.00      A   
ATOM   1682  CG  GLU   213      -7.358  22.125 -30.530  1.00 10.00      A   
ATOM   1683  CD  GLU   213      -6.042  22.847 -30.347  1.00 10.00      A   
ATOM   1684  OE1 GLU   213      -6.029  23.934 -29.730  1.00 10.00      A   
ATOM   1685  OE2 GLU   213      -5.010  22.328 -30.822  1.00 10.00      A   
ATOM   1686  C   GLU   213      -9.139  20.208 -28.337  1.00 10.00      A   
ATOM   1687  O   GLU   213     -10.008  21.064 -28.159  1.00 10.00      A   
ATOM   1688  N   SER   214      -9.405  18.908 -28.399  1.00 10.00      A   
ATOM   1689  HN  SER   214      -8.668  18.273 -28.531  1.00 10.00      A   
ATOM   1690  CA  SER   214     -10.764  18.396 -28.278  1.00 10.00      A   
ATOM   1691  CB  SER   214     -10.784  16.876 -28.459  1.00 10.00      A   
ATOM   1692  OG  SER   214      -9.988  16.488 -29.570  1.00 10.00      A   
ATOM   1693  HG  SER   214      -9.485  15.697 -29.337  1.00 10.00      A   
ATOM   1694  C   SER   214     -11.392  18.779 -26.942  1.00 10.00      A   
ATOM   1695  O   SER   214     -12.568  19.116 -26.883  1.00 10.00      A   
ATOM   1696  N   TYR   215     -10.598  18.757 -25.877  1.00 10.00      A   
ATOM   1697  HN  TYR   215      -9.654  18.516 -25.990  1.00 10.00      A   
ATOM   1698  CA  TYR   215     -11.098  19.096 -24.547  1.00 10.00      A   
ATOM   1699  CB  TYR   215     -10.052  18.795 -23.470  1.00 10.00      A   
ATOM   1700  CG  TYR   215      -9.910  17.328 -23.126  1.00 10.00      A   
ATOM   1701  CD1 TYR   215     -10.919  16.421 -23.420  1.00 10.00      A   
ATOM   1702  CD2 TYR   215      -8.765  16.850 -22.501  1.00 10.00      A   
ATOM   1703  CE1 TYR   215     -10.794  15.084 -23.103  1.00 10.00      A   
ATOM   1704  CE2 TYR   215      -8.630  15.513 -22.181  1.00 10.00      A   
ATOM   1705  CZ  TYR   215      -9.647  14.635 -22.483  1.00 10.00      A   
ATOM   1706  OH  TYR   215      -9.517  13.301 -22.165  1.00 10.00      A   
ATOM   1707  HH  TYR   215      -8.888  13.205 -21.421  1.00 10.00      A   
ATOM   1708  C   TYR   215     -11.537  20.555 -24.467  1.00 10.00      A   
ATOM   1709  O   TYR   215     -12.563  20.868 -23.872  1.00 10.00      A   
ATOM   1710  N   LYS   216     -10.763  21.438 -25.083  1.00 10.00      A   
ATOM   1711  HN  LYS   216      -9.965  21.125 -25.562  1.00 10.00      A   
ATOM   1712  CA  LYS   216     -11.071  22.863 -25.069  1.00 10.00      A   
ATOM   1713  CB  LYS   216      -9.822  23.688 -25.400  1.00 10.00      A   
ATOM   1714  CG  LYS   216     -10.085  25.175 -25.580  1.00 10.00      A   
ATOM   1715  CD  LYS   216      -8.790  25.960 -25.708  1.00 10.00      A   
ATOM   1716  CE  LYS   216      -9.053  27.354 -26.251  1.00 10.00      A   
ATOM   1717  NZ  LYS   216      -7.829  28.194 -26.273  1.00 10.00      A   
ATOM   1718  HZ1 LYS   216      -7.586  28.501 -25.303  1.00 10.00      A   
ATOM   1719  HZ2 LYS   216      -7.989  29.038 -26.859  1.00 10.00      A   
ATOM   1720  HZ3 LYS   216      -7.030  27.656 -26.667  1.00 10.00      A   
ATOM   1721  C   LYS   216     -12.209  23.205 -26.031  1.00 10.00      A   
ATOM   1722  O   LYS   216     -13.104  23.983 -25.699  1.00 10.00      A   
ATOM   1723  N   LYS   217     -12.174  22.617 -27.220  1.00 10.00      A   
ATOM   1724  HN  LYS   217     -11.440  21.997 -27.428  1.00 10.00      A   
ATOM   1725  CA  LYS   217     -13.196  22.877 -28.228  1.00 10.00      A   
ATOM   1726  CB  LYS   217     -12.754  22.381 -29.605  1.00 10.00      A   
ATOM   1727  CG  LYS   217     -11.641  23.212 -30.227  1.00 10.00      A   
ATOM   1728  CD  LYS   217     -11.333  22.761 -31.645  1.00 10.00      A   
ATOM   1729  CE  LYS   217     -10.724  21.369 -31.666  1.00 10.00      A   
ATOM   1730  NZ  LYS   217     -10.357  20.939 -33.040  1.00 10.00      A   
ATOM   1731  HZ1 LYS   217      -9.677  21.606 -33.458  1.00 10.00      A   
ATOM   1732  HZ2 LYS   217     -11.204  20.904 -33.643  1.00 10.00      A   
ATOM   1733  HZ3 LYS   217      -9.926  19.992 -33.015  1.00 10.00      A   
ATOM   1734  C   LYS   217     -14.556  22.298 -27.853  1.00 10.00      A   
ATOM   1735  O   LYS   217     -15.592  22.892 -28.155  1.00 10.00      A   
ATOM   1736  N   ASN   218     -14.557  21.145 -27.194  1.00 10.00      A   
ATOM   1737  HN  ASN   218     -13.704  20.708 -26.985  1.00 10.00      A   
ATOM   1738  CA  ASN   218     -15.806  20.504 -26.787  1.00 10.00      A   
ATOM   1739  CB  ASN   218     -15.616  19.006 -26.541  1.00 10.00      A   
ATOM   1740  CG  ASN   218     -15.462  18.215 -27.826  1.00 10.00      A   
ATOM   1741  OD1 ASN   218     -15.942  18.620 -28.885  1.00 10.00      A   
ATOM   1742  ND2 ASN   218     -14.793  17.079 -27.743  1.00 10.00      A   
ATOM   1743 HD21 ASN   218     -14.438  16.814 -26.867  1.00 10.00      A   
ATOM   1744 HD22 ASN   218     -14.679  16.546 -28.562  1.00 10.00      A   
ATOM   1745  C   ASN   218     -16.397  21.178 -25.558  1.00 10.00      A   
ATOM   1746  O   ASN   218     -17.580  21.023 -25.261  1.00 10.00      A   
ATOM   1747  N   LEU   219     -15.576  21.946 -24.855  1.00 10.00      A   
ATOM   1748  HN  LEU   219     -14.645  22.040 -25.146  1.00 10.00      A   
ATOM   1749  CA  LEU   219     -16.022  22.658 -23.665  1.00 10.00      A   
ATOM   1750  CB  LEU   219     -14.846  22.894 -22.711  1.00 10.00      A   
ATOM   1751  CG  LEU   219     -15.207  23.183 -21.250  1.00 10.00      A   
ATOM   1752  CD1 LEU   219     -16.067  22.067 -20.677  1.00 10.00      A   
ATOM   1753  CD2 LEU   219     -13.951  23.370 -20.417  1.00 10.00      A   
ATOM   1754  C   LEU   219     -16.674  23.983 -24.062  1.00 10.00      A   
ATOM   1755  O   LEU   219     -16.493  25.012 -23.407  1.00 10.00      A   
ATOM   1756  N   ALA   221     -17.431  23.942 -25.147  1.00 10.00      A   
ATOM   1757  HN  ALA   221     -17.533  23.090 -25.621  1.00 10.00      A   
ATOM   1758  CA  ALA   221     -18.122  25.111 -25.655  1.00 10.00      A   
ATOM   1759  CB  ALA   221     -17.996  25.174 -27.169  1.00 10.00      A   
ATOM   1760  C   ALA   221     -19.586  25.080 -25.234  1.00 10.00      A   
ATOM   1761  O   ALA   221     -20.491  24.948 -26.064  1.00 10.00      A   
ATOM   1762  N   LEU   222     -19.808  25.189 -23.933  1.00 10.00      A   
ATOM   1763  HN  LEU   222     -19.043  25.308 -23.326  1.00 10.00      A   
ATOM   1764  CA  LEU   222     -21.151  25.168 -23.379  1.00 10.00      A   
ATOM   1765  CB  LEU   222     -21.132  24.561 -21.975  1.00 10.00      A   
ATOM   1766  CG  LEU   222     -20.546  23.152 -21.860  1.00 10.00      A   
ATOM   1767  CD1 LEU   222     -20.337  22.781 -20.402  1.00 10.00      A   
ATOM   1768  CD2 LEU   222     -21.443  22.134 -22.551  1.00 10.00      A   
ATOM   1769  C   LEU   222     -21.720  26.579 -23.331  1.00 10.00      A   
ATOM   1770  O   LEU   222     -21.011  27.553 -23.585  1.00 10.00      A   
ATOM   1771  N   LYS   223     -23.000  26.689 -23.017  1.00 10.00      A   
ATOM   1772  HN  LYS   223     -23.520  25.873 -22.827  1.00 10.00      A   
ATOM   1773  CA  LYS   223     -23.654  27.988 -22.943  1.00 10.00      A   
ATOM   1774  CB  LYS   223     -25.175  27.816 -22.949  1.00 10.00      A   
ATOM   1775  CG  LYS   223     -25.961  29.112 -23.054  1.00 10.00      A   
ATOM   1776  CD  LYS   223     -27.448  28.836 -23.209  1.00 10.00      A   
ATOM   1777  CE  LYS   223     -28.247  30.124 -23.310  1.00 10.00      A   
ATOM   1778  NZ  LYS   223     -29.675  29.864 -23.623  1.00 10.00      A   
ATOM   1779  HZ1 LYS   223     -30.091  29.232 -22.910  1.00 10.00      A   
ATOM   1780  HZ2 LYS   223     -29.762  29.417 -24.557  1.00 10.00      A   
ATOM   1781  HZ3 LYS   223     -30.208  30.757 -23.630  1.00 10.00      A   
ATOM   1782  C   LYS   223     -23.199  28.741 -21.696  1.00 10.00      A   
ATOM   1783  O   LYS   223     -22.655  29.843 -21.786  1.00 10.00      A   
ATOM   1784  N   LYS   224     -23.423  28.136 -20.538  1.00 10.00      A   
ATOM   1785  HN  LYS   224     -23.873  27.263 -20.535  1.00 10.00      A   
ATOM   1786  CA  LYS   224     -23.035  28.730 -19.269  1.00 10.00      A   
ATOM   1787  CB  LYS   224     -24.153  29.620 -18.723  1.00 10.00      A   
ATOM   1788  CG  LYS   224     -24.017  31.084 -19.101  1.00 10.00      A   
ATOM   1789  CD  LYS   224     -25.347  31.808 -18.997  1.00 10.00      A   
ATOM   1790  CE  LYS   224     -25.179  33.311 -19.147  1.00 10.00      A   
ATOM   1791  NZ  LYS   224     -24.547  33.684 -20.439  1.00 10.00      A   
ATOM   1792  HZ1 LYS   224     -25.027  33.206 -21.229  1.00 10.00      A   
ATOM   1793  HZ2 LYS   224     -23.542  33.411 -20.442  1.00 10.00      A   
ATOM   1794  HZ3 LYS   224     -24.614  34.712 -20.582  1.00 10.00      A   
ATOM   1795  C   LYS   224     -22.672  27.653 -18.254  1.00 10.00      A   
ATOM   1796  O   LYS   224     -23.443  26.719 -18.014  1.00 10.00      A   
ATOM   1797  N   PHE   225     -21.487  27.775 -17.676  1.00 10.00      A   
ATOM   1798  HN  PHE   225     -20.906  28.528 -17.924  1.00 10.00      A   
ATOM   1799  CA  PHE   225     -21.022  26.821 -16.682  1.00 10.00      A   
ATOM   1800  CB  PHE   225     -19.508  26.646 -16.782  1.00 10.00      A   
ATOM   1801  CG  PHE   225     -18.932  25.644 -15.820  1.00 10.00      A   
ATOM   1802  CD1 PHE   225     -19.023  24.287 -16.078  1.00 10.00      A   
ATOM   1803  CD2 PHE   225     -18.289  26.060 -14.666  1.00 10.00      A   
ATOM   1804  CE1 PHE   225     -18.485  23.364 -15.202  1.00 10.00      A   
ATOM   1805  CE2 PHE   225     -17.751  25.143 -13.786  1.00 10.00      A   
ATOM   1806  CZ  PHE   225     -17.849  23.793 -14.056  1.00 10.00      A   
ATOM   1807  C   PHE   225     -21.410  27.295 -15.289  1.00 10.00      A   
ATOM   1808  O   PHE   225     -20.931  28.329 -14.817  1.00 10.00      A   
ATOM   1809  N   VAL   226     -22.283  26.546 -14.639  1.00 10.00      A   
ATOM   1810  HN  VAL   226     -22.608  25.717 -15.056  1.00 10.00      A   
ATOM   1811  CA  VAL   226     -22.750  26.900 -13.304  1.00 10.00      A   
ATOM   1812  CB  VAL   226     -24.292  26.841 -13.214  1.00 10.00      A   
ATOM   1813  CG1 VAL   226     -24.769  27.124 -11.797  1.00 10.00      A   
ATOM   1814  CG2 VAL   226     -24.924  27.817 -14.195  1.00 10.00      A   
ATOM   1815  C   VAL   226     -22.141  25.972 -12.260  1.00 10.00      A   
ATOM   1816  O   VAL   226     -21.719  24.861 -12.587  1.00 10.00      A   
ATOM   1817  N   VAL   228     -20.977  27.168  -8.308  1.00 10.00      A   
ATOM   1818  HN  VAL   228     -20.145  26.695  -8.522  1.00 10.00      A   
ATOM   1819  CA  VAL   228     -21.644  26.880  -7.048  1.00 10.00      A   
ATOM   1820  CB  VAL   228     -22.748  25.813  -7.226  1.00 10.00      A   
ATOM   1821  CG1 VAL   228     -23.509  25.596  -5.925  1.00 10.00      A   
ATOM   1822  CG2 VAL   228     -23.702  26.211  -8.341  1.00 10.00      A   
ATOM   1823  C   VAL   228     -20.640  26.400  -6.002  1.00 10.00      A   
ATOM   1824  O   VAL   228     -20.120  25.286  -6.096  1.00 10.00      A   
ATOM   1825  N   LYS   229     -20.355  27.260  -5.031  1.00 10.00      A   
ATOM   1826  HN  LYS   229     -20.782  28.145  -5.039  1.00 10.00      A   
ATOM   1827  CA  LYS   229     -19.427  26.935  -3.953  1.00 10.00      A   
ATOM   1828  CB  LYS   229     -18.139  27.760  -4.073  1.00 10.00      A   
ATOM   1829  CG  LYS   229     -17.087  27.425  -3.024  1.00 10.00      A   
ATOM   1830  CD  LYS   229     -15.870  28.333  -3.118  1.00 10.00      A   
ATOM   1831  CE  LYS   229     -16.172  29.733  -2.609  1.00 10.00      A   
ATOM   1832  NZ  LYS   229     -14.947  30.413  -2.112  1.00 10.00      A   
ATOM   1833  HZ1 LYS   229     -15.082  31.444  -2.113  1.00 10.00      A   
ATOM   1834  HZ2 LYS   229     -14.130  30.180  -2.724  1.00 10.00      A   
ATOM   1835  HZ3 LYS   229     -14.736  30.105  -1.140  1.00 10.00      A   
ATOM   1836  C   LYS   229     -20.087  27.209  -2.609  1.00 10.00      A   
ATOM   1837  O   LYS   229     -20.830  28.183  -2.464  1.00 10.00      A   
ATOM   1838  N   PHE   230     -19.835  26.352  -1.637  1.00 10.00      A   
ATOM   1839  HN  PHE   230     -19.238  25.579  -1.817  1.00 10.00      A   
ATOM   1840  CA  PHE   230     -20.409  26.520  -0.310  1.00 10.00      A   
ATOM   1841  CB  PHE   230     -20.778  25.167   0.302  1.00 10.00      A   
ATOM   1842  CG  PHE   230     -21.810  24.426  -0.500  1.00 10.00      A   
ATOM   1843  CD1 PHE   230     -23.152  24.750  -0.389  1.00 10.00      A   
ATOM   1844  CD2 PHE   230     -21.437  23.419  -1.377  1.00 10.00      A   
ATOM   1845  CE1 PHE   230     -24.104  24.085  -1.136  1.00 10.00      A   
ATOM   1846  CE2 PHE   230     -22.384  22.747  -2.126  1.00 10.00      A   
ATOM   1847  CZ  PHE   230     -23.720  23.082  -2.006  1.00 10.00      A   
ATOM   1848  C   PHE   230     -19.465  27.313   0.590  1.00 10.00      A   
ATOM   1849  O   PHE   230     -18.301  26.953   0.768  1.00 10.00      A   
ATOM   1850  N   LEU   231     -19.971  28.407   1.144  1.00 10.00      A   
ATOM   1851  HN  LEU   231     -20.908  28.647   0.959  1.00 10.00      A   
ATOM   1852  CA  LEU   231     -19.171  29.266   2.009  1.00 10.00      A   
ATOM   1853  CB  LEU   231     -19.910  30.573   2.310  1.00 10.00      A   
ATOM   1854  CG  LEU   231     -20.165  31.495   1.113  1.00 10.00      A   
ATOM   1855  CD1 LEU   231     -20.947  32.727   1.540  1.00 10.00      A   
ATOM   1856  CD2 LEU   231     -18.856  31.891   0.443  1.00 10.00      A   
ATOM   1857  C   LEU   231     -18.762  28.569   3.303  1.00 10.00      A   
ATOM   1858  O   LEU   231     -17.627  28.699   3.758  1.00 10.00      A   
ATOM   1859  N   ASN   232     -19.674  27.802   3.876  1.00 10.00      A   
ATOM   1860  HN  ASN   232     -20.547  27.683   3.441  1.00 10.00      A   
ATOM   1861  CA  ASN   232     -19.402  27.111   5.129  1.00 10.00      A   
ATOM   1862  CB  ASN   232     -20.542  27.344   6.125  1.00 10.00      A   
ATOM   1863  CG  ASN   232     -20.869  28.811   6.321  1.00 10.00      A   
ATOM   1864  OD1 ASN   232     -21.706  29.373   5.611  1.00 10.00      A   
ATOM   1865  ND2 ASN   232     -20.218  29.441   7.285  1.00 10.00      A   
ATOM   1866 HD21 ASN   232     -19.566  28.932   7.816  1.00 10.00      A   
ATOM   1867 HD22 ASN   232     -20.411  30.393   7.434  1.00 10.00      A   
ATOM   1868  C   ASN   232     -19.206  25.620   4.904  1.00 10.00      A   
ATOM   1869  O   ASN   232     -19.543  24.804   5.764  1.00 10.00      A   
ATOM   1870  N   ASP   233     -18.652  25.264   3.754  1.00 10.00      A   
ATOM   1871  HN  ASP   233     -18.387  25.955   3.113  1.00 10.00      A   
ATOM   1872  CA  ASP   233     -18.419  23.865   3.427  1.00 10.00      A   
ATOM   1873  CB  ASP   233     -18.025  23.692   1.958  1.00 10.00      A   
ATOM   1874  CG  ASP   233     -17.721  22.246   1.606  1.00 10.00      A   
ATOM   1875  OD1 ASP   233     -16.613  21.763   1.939  1.00 10.00      A   
ATOM   1876  OD2 ASP   233     -18.595  21.581   1.019  1.00 10.00      A   
ATOM   1877  C   ASP   233     -17.344  23.257   4.314  1.00 10.00      A   
ATOM   1878  O   ASP   233     -16.304  23.870   4.572  1.00 10.00      A   
ATOM   1879  N   SER   234     -17.610  22.054   4.785  1.00 10.00      A   
ATOM   1880  HN  SER   234     -18.477  21.638   4.565  1.00 10.00      A   
ATOM   1881  CA  SER   234     -16.673  21.328   5.621  1.00 10.00      A   
ATOM   1882  CB  SER   234     -17.126  21.347   7.084  1.00 10.00      A   
ATOM   1883  OG  SER   234     -18.532  21.520   7.194  1.00 10.00      A   
ATOM   1884  HG  SER   234     -18.933  21.505   6.308  1.00 10.00      A   
ATOM   1885  C   SER   234     -16.531  19.899   5.104  1.00 10.00      A   
ATOM   1886  O   SER   234     -16.446  18.947   5.879  1.00 10.00      A   
ATOM   1887  N   ILE   235     -16.528  19.765   3.780  1.00 10.00      A   
ATOM   1888  HN  ILE   235     -16.609  20.573   3.217  1.00 10.00      A   
ATOM   1889  CA  ILE   235     -16.404  18.467   3.126  1.00 10.00      A   
ATOM   1890  CB  ILE   235     -17.739  18.059   2.444  1.00 10.00      A   
ATOM   1891  CG1 ILE   235     -18.749  17.549   3.479  1.00 10.00      A   
ATOM   1892  CG2 ILE   235     -17.523  17.023   1.342  1.00 10.00      A   
ATOM   1893  CD1 ILE   235     -18.418  16.182   4.041  1.00 10.00      A   
ATOM   1894  C   ILE   235     -15.286  18.499   2.082  1.00 10.00      A   
ATOM   1895  O   ILE   235     -14.493  17.562   1.974  1.00 10.00      A   
ATOM   1896  N   VAL   236     -15.214  19.595   1.338  1.00 10.00      A   
ATOM   1897  HN  VAL   236     -15.849  20.336   1.506  1.00 10.00      A   
ATOM   1898  CA  VAL   236     -14.215  19.750   0.291  1.00 10.00      A   
ATOM   1899  CB  VAL   236     -14.836  20.366  -0.985  1.00 10.00      A   
ATOM   1900  CG1 VAL   236     -13.827  20.409  -2.121  1.00 10.00      A   
ATOM   1901  CG2 VAL   236     -16.074  19.590  -1.405  1.00 10.00      A   
ATOM   1902  C   VAL   236     -13.055  20.626   0.757  1.00 10.00      A   
ATOM   1903  O   VAL   236     -13.256  21.664   1.384  1.00 10.00      A   
ATOM   1904  N   ASP   237     -11.840  20.189   0.460  1.00 10.00      A   
ATOM   1905  HN  ASP   237     -11.743  19.344  -0.025  1.00 10.00      A   
ATOM   1906  CA  ASP   237     -10.641  20.932   0.825  1.00 10.00      A   
ATOM   1907  CB  ASP   237     -10.069  20.432   2.156  1.00 10.00      A   
ATOM   1908  CG  ASP   237      -9.202  21.469   2.845  1.00 10.00      A   
ATOM   1909  OD1 ASP   237      -9.609  21.977   3.919  1.00 10.00      A   
ATOM   1910  OD2 ASP   237      -8.106  21.775   2.329  1.00 10.00      A   
ATOM   1911  C   ASP   237      -9.607  20.783  -0.286  1.00 10.00      A   
ATOM   1912  O   ASP   237      -9.172  19.668  -0.584  1.00 10.00      A   
ATOM   1913  N   PRO   238      -9.206  21.892  -0.930  1.00 10.00      A   
ATOM   1914  CA  PRO   238      -9.696  23.241  -0.612  1.00 10.00      A   
ATOM   1915  CB  PRO   238      -8.800  24.148  -1.461  1.00 10.00      A   
ATOM   1916  CG  PRO   238      -8.380  23.291  -2.602  1.00 10.00      A   
ATOM   1917  CD  PRO   238      -8.243  21.905  -2.042  1.00 10.00      A   
ATOM   1918  C   PRO   238     -11.154  23.454  -1.008  1.00 10.00      A   
ATOM   1919  O   PRO   238     -11.638  22.870  -1.976  1.00 10.00      A   
ATOM   1920  N   VAL   239     -11.840  24.306  -0.258  1.00 10.00      A   
ATOM   1921  HN  VAL   239     -11.393  24.738   0.503  1.00 10.00      A   
ATOM   1922  CA  VAL   239     -13.243  24.609  -0.523  1.00 10.00      A   
ATOM   1923  CB  VAL   239     -13.849  25.467   0.606  1.00 10.00      A   
ATOM   1924  CG1 VAL   239     -15.362  25.522   0.486  1.00 10.00      A   
ATOM   1925  CG2 VAL   239     -13.435  24.944   1.970  1.00 10.00      A   
ATOM   1926  C   VAL   239     -13.385  25.373  -1.834  1.00 10.00      A   
ATOM   1927  O   VAL   239     -14.368  25.223  -2.556  1.00 10.00      A   
ATOM   1928  N   ASP   240     -12.373  26.168  -2.154  1.00 10.00      A   
ATOM   1929  HN  ASP   240     -11.597  26.214  -1.557  1.00 10.00      A   
ATOM   1930  CA  ASP   240     -12.386  26.975  -3.370  1.00 10.00      A   
ATOM   1931  CB  ASP   240     -11.270  28.020  -3.346  1.00 10.00      A   
ATOM   1932  CG  ASP   240     -11.699  29.348  -3.942  1.00 10.00      A   
ATOM   1933  OD1 ASP   240     -10.927  29.926  -4.735  1.00 10.00      A   
ATOM   1934  OD2 ASP   240     -12.809  29.827  -3.612  1.00 10.00      A   
ATOM   1935  C   ASP   240     -12.305  26.115  -4.629  1.00 10.00      A   
ATOM   1936  O   ASP   240     -12.425  26.623  -5.742  1.00 10.00      A   
ATOM   1937  N   SER   241     -12.119  24.807  -4.449  1.00 10.00      A   
ATOM   1938  HN  SER   241     -12.031  24.459  -3.535  1.00 10.00      A   
ATOM   1939  CA  SER   241     -12.040  23.878  -5.572  1.00 10.00      A   
ATOM   1940  CB  SER   241     -11.728  22.460  -5.079  1.00 10.00      A   
ATOM   1941  OG  SER   241     -11.289  21.626  -6.140  1.00 10.00      A   
ATOM   1942  HG  SER   241     -10.663  20.970  -5.793  1.00 10.00      A   
ATOM   1943  C   SER   241     -13.352  23.889  -6.352  1.00 10.00      A   
ATOM   1944  O   SER   241     -13.378  23.630  -7.561  1.00 10.00      A   
ATOM   1945  N   GLU   242     -14.439  24.214  -5.655  1.00 10.00      A   
ATOM   1946  HN  GLU   242     -14.353  24.408  -4.697  1.00 10.00      A   
ATOM   1947  CA  GLU   242     -15.759  24.281  -6.270  1.00 10.00      A   
ATOM   1948  CB  GLU   242     -16.850  24.349  -5.197  1.00 10.00      A   
ATOM   1949  CG  GLU   242     -16.742  23.275  -4.121  1.00 10.00      A   
ATOM   1950  CD  GLU   242     -17.905  23.302  -3.148  1.00 10.00      A   
ATOM   1951  OE1 GLU   242     -18.252  24.400  -2.657  1.00 10.00      A   
ATOM   1952  OE2 GLU   242     -18.476  22.224  -2.875  1.00 10.00      A   
ATOM   1953  C   GLU   242     -15.850  25.489  -7.203  1.00 10.00      A   
ATOM   1954  O   GLU   242     -16.745  25.577  -8.042  1.00 10.00      A   
ATOM   1955  N   TRP   243     -14.900  26.411  -7.057  1.00 10.00      A   
ATOM   1956  HN  TRP   243     -14.210  26.273  -6.371  1.00 10.00      A   
ATOM   1957  CA  TRP   243     -14.847  27.620  -7.875  1.00 10.00      A   
ATOM   1958  CB  TRP   243     -14.876  28.865  -6.989  1.00 10.00      A   
ATOM   1959  CG  TRP   243     -16.240  29.457  -6.822  1.00 10.00      A   
ATOM   1960  CD1 TRP   243     -17.434  28.882  -7.149  1.00 10.00      A   
ATOM   1961  CD2 TRP   243     -16.550  30.748  -6.289  1.00 10.00      A   
ATOM   1962  NE1 TRP   243     -18.467  29.733  -6.844  1.00 10.00      A   
ATOM   1963  HE1 TRP   243     -19.424  29.546  -6.983  1.00 10.00      A   
ATOM   1964  CE2 TRP   243     -17.949  30.886  -6.318  1.00 10.00      A   
ATOM   1965  CE3 TRP   243     -15.777  31.800  -5.787  1.00 10.00      A   
ATOM   1966  CZ2 TRP   243     -18.591  32.034  -5.866  1.00 10.00      A   
ATOM   1967  CZ3 TRP   243     -16.417  32.938  -5.340  1.00 10.00      A   
ATOM   1968  CH2 TRP   243     -17.810  33.046  -5.381  1.00 10.00      A   
ATOM   1969  C   TRP   243     -13.599  27.638  -8.754  1.00 10.00      A   
ATOM   1970  O   TRP   243     -13.195  28.692  -9.251  1.00 10.00      A   
ATOM   1971  N   PHE   244     -13.000  26.459  -8.933  1.00 10.00      A   
ATOM   1972  HN  PHE   244     -13.380  25.671  -8.491  1.00 10.00      A   
ATOM   1973  CA  PHE   244     -11.795  26.295  -9.754  1.00 10.00      A   
ATOM   1974  CB  PHE   244     -11.974  26.864 -11.169  1.00 10.00      A   
ATOM   1975  CG  PHE   244     -12.076  25.817 -12.242  1.00 10.00      A   
ATOM   1976  CD1 PHE   244     -11.016  24.962 -12.496  1.00 10.00      A   
ATOM   1977  CD2 PHE   244     -13.230  25.687 -12.996  1.00 10.00      A   
ATOM   1978  CE1 PHE   244     -11.107  23.998 -13.481  1.00 10.00      A   
ATOM   1979  CE2 PHE   244     -13.327  24.726 -13.983  1.00 10.00      A   
ATOM   1980  CZ  PHE   244     -12.263  23.880 -14.225  1.00 10.00      A   
ATOM   1981  C   PHE   244     -10.549  26.874  -9.084  1.00 10.00      A   
ATOM   1982  O   PHE   244      -9.545  27.142  -9.745  1.00 10.00      A   
ATOM   1983  N   GLY   245     -10.618  27.054  -7.774  1.00 10.00      A   
ATOM   1984  HN  GLY   245     -11.446  26.826  -7.298  1.00 10.00      A   
ATOM   1985  CA  GLY   245      -9.489  27.576  -7.034  1.00 10.00      A   
ATOM   1986  C   GLY   245      -8.717  26.461  -6.357  1.00 10.00      A   
ATOM   1987  O   GLY   245      -9.278  25.402  -6.064  1.00 10.00      A   
ATOM   1988  N   PHE   246      -7.439  26.688  -6.101  1.00 10.00      A   
ATOM   1989  HN  PHE   246      -7.048  27.562  -6.335  1.00 10.00      A   
ATOM   1990  CA  PHE   246      -6.603  25.681  -5.467  1.00 10.00      A   
ATOM   1991  CB  PHE   246      -6.025  24.730  -6.526  1.00 10.00      A   
ATOM   1992  CG  PHE   246      -5.516  23.425  -5.976  1.00 10.00      A   
ATOM   1993  CD1 PHE   246      -6.390  22.496  -5.436  1.00 10.00      A   
ATOM   1994  CD2 PHE   246      -4.163  23.128  -5.996  1.00 10.00      A   
ATOM   1995  CE1 PHE   246      -5.926  21.298  -4.927  1.00 10.00      A   
ATOM   1996  CE2 PHE   246      -3.692  21.933  -5.488  1.00 10.00      A   
ATOM   1997  CZ  PHE   246      -4.575  21.016  -4.952  1.00 10.00      A   
ATOM   1998  C   PHE   246      -5.480  26.346  -4.689  1.00 10.00      A   
ATOM   1999  O   PHE   246      -5.254  27.547  -4.819  1.00 10.00      A   
ATOM   2000  N   TYR   247      -4.802  25.573  -3.856  1.00 10.00      A   
ATOM   2001  HN  TYR   247      -5.050  24.630  -3.769  1.00 10.00      A   
ATOM   2002  CA  TYR   247      -3.691  26.090  -3.077  1.00 10.00      A   
ATOM   2003  CB  TYR   247      -3.270  25.076  -2.010  1.00 10.00      A   
ATOM   2004  CG  TYR   247      -4.310  24.838  -0.940  1.00 10.00      A   
ATOM   2005  CD1 TYR   247      -4.703  25.862  -0.094  1.00 10.00      A   
ATOM   2006  CD2 TYR   247      -4.899  23.590  -0.775  1.00 10.00      A   
ATOM   2007  CE1 TYR   247      -5.652  25.658   0.886  1.00 10.00      A   
ATOM   2008  CE2 TYR   247      -5.851  23.375   0.206  1.00 10.00      A   
ATOM   2009  CZ  TYR   247      -6.223  24.414   1.034  1.00 10.00      A   
ATOM   2010  OH  TYR   247      -7.180  24.217   2.007  1.00 10.00      A   
ATOM   2011  HH  TYR   247      -7.376  23.264   2.087  1.00 10.00      A   
ATOM   2012  C   TYR   247      -2.520  26.378  -4.005  1.00 10.00      A   
ATOM   2013  O   TYR   247      -2.275  25.617  -4.942  1.00 10.00      A   
ATOM   2014  N   ARG   248      -1.824  27.486  -3.765  1.00 10.00      A   
ATOM   2015  HN  ARG   248      -2.094  28.068  -3.022  1.00 10.00      A   
ATOM   2016  CA  ARG   248      -0.672  27.859  -4.582  1.00 10.00      A   
ATOM   2017  CB  ARG   248      -0.012  29.129  -4.033  1.00 10.00      A   
ATOM   2018  CG  ARG   248       1.215  29.577  -4.814  1.00 10.00      A   
ATOM   2019  CD  ARG   248       1.719  30.937  -4.353  1.00 10.00      A   
ATOM   2020  NE  ARG   248       2.061  30.958  -2.928  1.00 10.00      A   
ATOM   2021  HE  ARG   248       1.429  31.414  -2.321  1.00 10.00      A   
ATOM   2022  CZ  ARG   248       3.169  30.422  -2.410  1.00 10.00      A   
ATOM   2023  NH1 ARG   248       4.057  29.818  -3.191  1.00 10.00      A   
ATOM   2024 HH11 ARG   248       4.923  29.404  -2.777  1.00 10.00      A   
ATOM   2025 HH12 ARG   248       3.898  29.754  -4.217  1.00 10.00      A   
ATOM   2026  NH2 ARG   248       3.392  30.496  -1.107  1.00 10.00      A   
ATOM   2027 HH21 ARG   248       2.703  30.972  -0.483  1.00 10.00      A   
ATOM   2028 HH22 ARG   248       4.257  30.079  -0.698  1.00 10.00      A   
ATOM   2029  C   ARG   248       0.332  26.710  -4.639  1.00 10.00      A   
ATOM   2030  O   ARG   248       0.754  26.199  -3.598  1.00 10.00      A   
ATOM   2031  N   SER   249       0.689  26.303  -5.859  1.00 10.00      A   
ATOM   2032  HN  SER   249       0.316  26.766  -6.639  1.00 10.00      A   
ATOM   2033  CA  SER   249       1.623  25.200  -6.076  1.00 10.00      A   
ATOM   2034  CB  SER   249       1.947  25.052  -7.566  1.00 10.00      A   
ATOM   2035  OG  SER   249       2.544  23.793  -7.838  1.00 10.00      A   
ATOM   2036  HG  SER   249       1.855  23.170  -8.135  1.00 10.00      A   
ATOM   2037  C   SER   249       2.902  25.384  -5.270  1.00 10.00      A   
ATOM   2038  O   SER   249       3.555  26.429  -5.345  1.00 10.00      A   
ATOM   2039  N   GLY   250       3.247  24.364  -4.501  1.00 10.00      A   
ATOM   2040  HN  GLY   250       2.687  23.553  -4.495  1.00 10.00      A   
ATOM   2041  CA  GLY   250       4.431  24.418  -3.679  1.00 10.00      A   
ATOM   2042  C   GLY   250       4.080  24.399  -2.208  1.00 10.00      A   
ATOM   2043  O   GLY   250       4.912  24.057  -1.371  1.00 10.00      A   
ATOM   2044  N   GLN   251       2.840  24.759  -1.897  1.00 10.00      A   
ATOM   2045  HN  GLN   251       2.219  25.009  -2.617  1.00 10.00      A   
ATOM   2046  CA  GLN   251       2.372  24.789  -0.519  1.00 10.00      A   
ATOM   2047  CB  GLN   251       2.565  26.184   0.082  1.00 10.00      A   
ATOM   2048  CG  GLN   251       1.925  27.327  -0.697  1.00 10.00      A   
ATOM   2049  CD  GLN   251       0.486  27.594  -0.292  1.00 10.00      A   
ATOM   2050  OE1 GLN   251       0.222  28.273   0.697  1.00 10.00      A   
ATOM   2051  NE2 GLN   251      -0.455  27.066  -1.056  1.00 10.00      A   
ATOM   2052 HE21 GLN   251      -0.174  26.530  -1.836  1.00 10.00      A   
ATOM   2053 HE22 GLN   251      -1.393  27.239  -0.825  1.00 10.00      A   
ATOM   2054  C   GLN   251       0.910  24.366  -0.428  1.00 10.00      A   
ATOM   2055  O   GLN   251       0.236  24.233  -1.449  1.00 10.00      A   
ATOM   2056  N   ALA   252       0.419  24.166   0.789  1.00 10.00      A   
ATOM   2057  HN  ALA   252       1.003  24.277   1.568  1.00 10.00      A   
ATOM   2058  CA  ALA   252      -0.966  23.763   0.990  1.00 10.00      A   
ATOM   2059  CB  ALA   252      -1.055  22.264   1.226  1.00 10.00      A   
ATOM   2060  C   ALA   252      -1.627  24.531   2.135  1.00 10.00      A   
ATOM   2061  O   ALA   252      -2.167  23.933   3.066  1.00 10.00      A   
ATOM   2062  N   LYS   253      -1.581  25.856   2.072  1.00 10.00      A   
ATOM   2063  HN  LYS   253      -1.119  26.285   1.322  1.00 10.00      A   
ATOM   2064  CA  LYS   253      -2.201  26.686   3.102  1.00 10.00      A   
ATOM   2065  CB  LYS   253      -1.157  27.245   4.077  1.00 10.00      A   
ATOM   2066  CG  LYS   253      -1.756  28.001   5.255  1.00 10.00      A   
ATOM   2067  CD  LYS   253      -0.673  28.641   6.103  1.00 10.00      A   
ATOM   2068  CE  LYS   253      -1.254  29.415   7.271  1.00 10.00      A   
ATOM   2069  NZ  LYS   253      -0.193  30.092   8.061  1.00 10.00      A   
ATOM   2070  HZ1 LYS   253      -0.623  30.702   8.783  1.00 10.00      A   
ATOM   2071  HZ2 LYS   253       0.403  30.677   7.437  1.00 10.00      A   
ATOM   2072  HZ3 LYS   253       0.411  29.386   8.532  1.00 10.00      A   
ATOM   2073  C   LYS   253      -3.010  27.818   2.475  1.00 10.00      A   
ATOM   2074  O   LYS   253      -4.194  27.983   2.766  1.00 10.00      A   
ATOM   2075  N   GLU   254      -2.369  28.593   1.611  1.00 10.00      A   
ATOM   2076  HN  GLU   254      -1.420  28.419   1.420  1.00 10.00      A   
ATOM   2077  CA  GLU   254      -3.034  29.703   0.944  1.00 10.00      A   
ATOM   2078  CB  GLU   254      -2.050  30.840   0.675  1.00 10.00      A   
ATOM   2079  CG  GLU   254      -2.711  32.135   0.235  1.00 10.00      A   
ATOM   2080  CD  GLU   254      -1.930  33.356   0.663  1.00 10.00      A   
ATOM   2081  OE1 GLU   254      -2.241  33.920   1.734  1.00 10.00      A   
ATOM   2082  OE2 GLU   254      -1.001  33.760  -0.068  1.00 10.00      A   
ATOM   2083  C   GLU   254      -3.683  29.241  -0.353  1.00 10.00      A   
ATOM   2084  O   GLU   254      -3.053  28.559  -1.169  1.00 10.00      A   
ATOM   2085  N   THR   255      -4.935  29.624  -0.538  1.00 10.00      A   
ATOM   2086  HN  THR   255      -5.362  30.198   0.132  1.00 10.00      A   
ATOM   2087  CA  THR   255      -5.689  29.244  -1.718  1.00 10.00      A   
ATOM   2088  CB  THR   255      -7.125  28.832  -1.334  1.00 10.00      A   
ATOM   2089  OG1 THR   255      -7.122  28.248  -0.025  1.00 10.00      A   
ATOM   2090  HG1 THR   255      -6.868  28.914   0.622  1.00 10.00      A   
ATOM   2091  CG2 THR   255      -7.678  27.821  -2.325  1.00 10.00      A   
ATOM   2092  C   THR   255      -5.758  30.409  -2.697  1.00 10.00      A   
ATOM   2093  O   THR   255      -5.917  31.560  -2.289  1.00 10.00      A   
ATOM   2094  N   ILE   256      -5.628  30.107  -3.981  1.00 10.00      A   
ATOM   2095  HN  ILE   256      -5.491  29.168  -4.243  1.00 10.00      A   
ATOM   2096  CA  ILE   256      -5.689  31.125  -5.022  1.00 10.00      A   
ATOM   2097  CB  ILE   256      -4.360  31.254  -5.803  1.00 10.00      A   
ATOM   2098  CG1 ILE   256      -3.916  29.898  -6.363  1.00 10.00      A   
ATOM   2099  CG2 ILE   256      -3.278  31.859  -4.920  1.00 10.00      A   
ATOM   2100  CD1 ILE   256      -2.676  29.962  -7.227  1.00 10.00      A   
ATOM   2101  C   ILE   256      -6.835  30.828  -5.988  1.00 10.00      A   
ATOM   2102  O   ILE   256      -7.058  29.673  -6.361  1.00 10.00      A   
ATOM   2103  N   PRO   257      -7.584  31.865  -6.388  1.00 10.00      A   
ATOM   2104  CA  PRO   257      -8.720  31.718  -7.306  1.00 10.00      A   
ATOM   2105  CB  PRO   257      -9.377  33.101  -7.283  1.00 10.00      A   
ATOM   2106  CG  PRO   257      -8.274  34.030  -6.909  1.00 10.00      A   
ATOM   2107  CD  PRO   257      -7.388  33.265  -5.970  1.00 10.00      A   
ATOM   2108  C   PRO   257      -8.282  31.364  -8.728  1.00 10.00      A   
ATOM   2109  O   PRO   257      -7.089  31.372  -9.044  1.00 10.00      A   
ATOM   2110  N   LEU   258      -9.264  31.083  -9.583  1.00 10.00      A   
ATOM   2111  HN  LEU   258     -10.191  31.120  -9.263  1.00 10.00      A   
ATOM   2112  CA  LEU   258      -9.017  30.715 -10.977  1.00 10.00      A   
ATOM   2113  CB  LEU   258     -10.344  30.576 -11.732  1.00 10.00      A   
ATOM   2114  CG  LEU   258     -10.252  30.285 -13.234  1.00 10.00      A   
ATOM   2115  CD1 LEU   258      -9.645  28.913 -13.489  1.00 10.00      A   
ATOM   2116  CD2 LEU   258     -11.620  30.405 -13.890  1.00 10.00      A   
ATOM   2117  C   LEU   258      -8.117  31.725 -11.681  1.00 10.00      A   
ATOM   2118  O   LEU   258      -7.204  31.348 -12.415  1.00 10.00      A   
ATOM   2119  N   GLN   259      -8.365  33.002 -11.427  1.00 10.00      A   
ATOM   2120  HN  GLN   259      -9.103  33.228 -10.819  1.00 10.00      A   
ATOM   2121  CA  GLN   259      -7.592  34.083 -12.034  1.00 10.00      A   
ATOM   2122  CB  GLN   259      -8.127  35.442 -11.575  1.00 10.00      A   
ATOM   2123  CG  GLN   259      -9.275  35.982 -12.412  1.00 10.00      A   
ATOM   2124  CD  GLN   259     -10.528  35.133 -12.330  1.00 10.00      A   
ATOM   2125  OE1 GLN   259     -10.787  34.474 -11.321  1.00 10.00      A   
ATOM   2126  NE2 GLN   259     -11.315  35.148 -13.391  1.00 10.00      A   
ATOM   2127 HE21 GLN   259     -11.047  35.700 -14.157  1.00 10.00      A   
ATOM   2128 HE22 GLN   259     -12.138  34.613 -13.369  1.00 10.00      A   
ATOM   2129  C   GLN   259      -6.101  33.984 -11.720  1.00 10.00      A   
ATOM   2130  O   GLN   259      -5.268  34.485 -12.475  1.00 10.00      A   
ATOM   2131  N   GLU   260      -5.767  33.324 -10.619  1.00 10.00      A   
ATOM   2132  HN  GLU   260      -6.470  32.908 -10.074  1.00 10.00      A   
ATOM   2133  CA  GLU   260      -4.380  33.185 -10.208  1.00 10.00      A   
ATOM   2134  CB  GLU   260      -4.220  33.518  -8.724  1.00 10.00      A   
ATOM   2135  CG  GLU   260      -4.489  34.981  -8.403  1.00 10.00      A   
ATOM   2136  CD  GLU   260      -4.208  35.343  -6.960  1.00 10.00      A   
ATOM   2137  OE1 GLU   260      -3.093  35.058  -6.472  1.00 10.00      A   
ATOM   2138  OE2 GLU   260      -5.095  35.941  -6.315  1.00 10.00      A   
ATOM   2139  C   GLU   260      -3.819  31.803 -10.524  1.00 10.00      A   
ATOM   2140  O   GLU   260      -2.678  31.500 -10.181  1.00 10.00      A   
ATOM   2141  N   THR   261      -4.614  30.968 -11.184  1.00 10.00      A   
ATOM   2142  HN  THR   261      -5.513  31.259 -11.440  1.00 10.00      A   
ATOM   2143  CA  THR   261      -4.163  29.632 -11.545  1.00 10.00      A   
ATOM   2144  CB  THR   261      -5.260  28.557 -11.370  1.00 10.00      A   
ATOM   2145  OG1 THR   261      -6.376  28.825 -12.233  1.00 10.00      A   
ATOM   2146  HG1 THR   261      -6.487  29.781 -12.336  1.00 10.00      A   
ATOM   2147  CG2 THR   261      -5.734  28.488  -9.925  1.00 10.00      A   
ATOM   2148  C   THR   261      -3.643  29.618 -12.979  1.00 10.00      A   
ATOM   2149  O   THR   261      -4.128  30.363 -13.834  1.00 10.00      A   
ATOM   2150  N   SER   262      -2.670  28.757 -13.236  1.00 10.00      A   
ATOM   2151  HN  SER   262      -2.349  28.174 -12.513  1.00 10.00      A   
ATOM   2152  CA  SER   262      -2.053  28.640 -14.554  1.00 10.00      A   
ATOM   2153  CB  SER   262      -0.845  27.706 -14.473  1.00 10.00      A   
ATOM   2154  OG  SER   262      -1.040  26.716 -13.476  1.00 10.00      A   
ATOM   2155  HG  SER   262      -0.555  25.913 -13.725  1.00 10.00      A   
ATOM   2156  C   SER   262      -3.034  28.153 -15.624  1.00 10.00      A   
ATOM   2157  O   SER   262      -2.726  28.169 -16.819  1.00 10.00      A   
ATOM   2158  N   LEU   263      -4.211  27.719 -15.198  1.00 10.00      A   
ATOM   2159  HN  LEU   263      -4.401  27.717 -14.237  1.00 10.00      A   
ATOM   2160  CA  LEU   263      -5.223  27.232 -16.122  1.00 10.00      A   
ATOM   2161  CB  LEU   263      -6.201  26.304 -15.394  1.00 10.00      A   
ATOM   2162  CG  LEU   263      -7.079  25.410 -16.275  1.00 10.00      A   
ATOM   2163  CD1 LEU   263      -6.224  24.567 -17.210  1.00 10.00      A   
ATOM   2164  CD2 LEU   263      -7.962  24.522 -15.413  1.00 10.00      A   
ATOM   2165  C   LEU   263      -5.973  28.387 -16.785  1.00 10.00      A   
ATOM   2166  O   LEU   263      -6.532  28.231 -17.871  1.00 10.00      A   
ATOM   2167  N   TYR   264      -5.958  29.551 -16.145  1.00 10.00      A   
ATOM   2168  HN  TYR   264      -5.466  29.629 -15.297  1.00 10.00      A   
ATOM   2169  CA  TYR   264      -6.650  30.722 -16.675  1.00 10.00      A   
ATOM   2170  CB  TYR   264      -7.272  31.540 -15.537  1.00 10.00      A   
ATOM   2171  CG  TYR   264      -8.171  32.673 -15.991  1.00 10.00      A   
ATOM   2172  CD1 TYR   264      -9.449  32.422 -16.479  1.00 10.00      A   
ATOM   2173  CD2 TYR   264      -7.748  33.995 -15.919  1.00 10.00      A   
ATOM   2174  CE1 TYR   264     -10.279  33.453 -16.883  1.00 10.00      A   
ATOM   2175  CE2 TYR   264      -8.571  35.031 -16.324  1.00 10.00      A   
ATOM   2176  CZ  TYR   264      -9.835  34.756 -16.804  1.00 10.00      A   
ATOM   2177  OH  TYR   264     -10.656  35.793 -17.201  1.00 10.00      A   
ATOM   2178  HH  TYR   264     -11.582  35.484 -17.240  1.00 10.00      A   
ATOM   2179  C   TYR   264      -5.713  31.595 -17.499  1.00 10.00      A   
ATOM   2180  O   TYR   264      -6.065  32.036 -18.592  1.00 10.00      A   
ATOM   2181  N   THR   265      -4.521  31.833 -16.975  1.00 10.00      A   
ATOM   2182  HN  THR   265      -4.291  31.443 -16.103  1.00 10.00      A   
ATOM   2183  CA  THR   265      -3.535  32.665 -17.654  1.00 10.00      A   
ATOM   2184  CB  THR   265      -2.328  32.912 -16.736  1.00 10.00      A   
ATOM   2185  OG1 THR   265      -2.406  32.016 -15.617  1.00 10.00      A   
ATOM   2186  HG1 THR   265      -2.297  32.516 -14.799  1.00 10.00      A   
ATOM   2187  CG2 THR   265      -2.323  34.347 -16.236  1.00 10.00      A   
ATOM   2188  C   THR   265      -3.054  32.029 -18.958  1.00 10.00      A   
ATOM   2189  O   THR   265      -3.012  32.680 -20.002  1.00 10.00      A   
ATOM   2190  N   GLN   266      -2.687  30.756 -18.891  1.00 10.00      A   
ATOM   2191  HN  GLN   266      -2.733  30.288 -18.030  1.00 10.00      A   
ATOM   2192  CA  GLN   266      -2.210  30.040 -20.067  1.00 10.00      A   
ATOM   2193  CB  GLN   266      -1.450  28.785 -19.646  1.00 10.00      A   
ATOM   2194  CG  GLN   266      -0.149  29.055 -18.908  1.00 10.00      A   
ATOM   2195  CD  GLN   266       0.356  27.829 -18.175  1.00 10.00      A   
ATOM   2196  OE1 GLN   266       0.060  26.698 -18.560  1.00 10.00      A   
ATOM   2197  NE2 GLN   266       1.114  28.040 -17.111  1.00 10.00      A   
ATOM   2198 HE21 GLN   266       1.306  28.968 -16.851  1.00 10.00      A   
ATOM   2199 HE22 GLN   266       1.461  27.258 -16.629  1.00 10.00      A   
ATOM   2200  C   GLN   266      -3.374  29.658 -20.971  1.00 10.00      A   
ATOM   2201  O   GLN   266      -3.257  29.684 -22.198  1.00 10.00      A   
ATOM   2202  N   ASP   267      -4.498  29.327 -20.339  1.00 10.00      A   
ATOM   2203  HN  ASP   267      -4.511  29.368 -19.361  1.00 10.00      A   
ATOM   2204  CA  ASP   267      -5.717  28.918 -21.037  1.00 10.00      A   
ATOM   2205  CB  ASP   267      -6.297  30.014 -21.931  1.00 10.00      A   
ATOM   2206  CG  ASP   267      -7.623  29.589 -22.527  1.00 10.00      A   
ATOM   2207  OD1 ASP   267      -8.627  29.566 -21.782  1.00 10.00      A   
ATOM   2208  OD2 ASP   267      -7.664  29.252 -23.732  1.00 10.00      A   
ATOM   2209  C   ASP   267      -5.540  27.626 -21.822  1.00 10.00      A   
ATOM   2210  O   ASP   267      -4.897  27.598 -22.871  1.00 10.00      A   
ATOM   2211  N   ARG   268      -6.113  26.556 -21.302  1.00 10.00      A   
ATOM   2212  HN  ARG   268      -6.605  26.640 -20.458  1.00 10.00      A   
ATOM   2213  CA  ARG   268      -6.028  25.258 -21.945  1.00 10.00      A   
ATOM   2214  CB  ARG   268      -5.079  24.346 -21.165  1.00 10.00      A   
ATOM   2215  CG  ARG   268      -3.604  24.653 -21.385  1.00 10.00      A   
ATOM   2216  CD  ARG   268      -2.725  23.971 -20.346  1.00 10.00      A   
ATOM   2217  NE  ARG   268      -2.508  24.810 -19.166  1.00 10.00      A   
ATOM   2218  HE  ARG   268      -2.338  25.764 -19.319  1.00 10.00      A   
ATOM   2219  CZ  ARG   268      -2.520  24.355 -17.911  1.00 10.00      A   
ATOM   2220  NH1 ARG   268      -2.740  23.068 -17.665  1.00 10.00      A   
ATOM   2221 HH11 ARG   268      -2.907  22.399 -18.452  1.00 10.00      A   
ATOM   2222 HH12 ARG   268      -2.749  22.709 -16.673  1.00 10.00      A   
ATOM   2223  NH2 ARG   268      -2.299  25.189 -16.903  1.00 10.00      A   
ATOM   2224 HH21 ARG   268      -2.307  24.836 -15.917  1.00 10.00      A   
ATOM   2225 HH22 ARG   268      -2.115  26.198 -17.087  1.00 10.00      A   
ATOM   2226  C   ARG   268      -7.411  24.622 -22.071  1.00 10.00      A   
ATOM   2227  O   ARG   268      -7.572  23.581 -22.704  1.00 10.00      A   
ATOM   2228  N   LEU   269      -8.411  25.262 -21.475  1.00 10.00      A   
ATOM   2229  HN  LEU   269      -8.228  26.095 -20.992  1.00 10.00      A   
ATOM   2230  CA  LEU   269      -9.778  24.750 -21.518  1.00 10.00      A   
ATOM   2231  CB  LEU   269     -10.200  24.231 -20.143  1.00 10.00      A   
ATOM   2232  CG  LEU   269      -9.561  22.914 -19.699  1.00 10.00      A   
ATOM   2233  CD1 LEU   269      -9.826  22.664 -18.225  1.00 10.00      A   
ATOM   2234  CD2 LEU   269     -10.081  21.760 -20.542  1.00 10.00      A   
ATOM   2235  C   LEU   269     -10.765  25.805 -22.013  1.00 10.00      A   
ATOM   2236  O   LEU   269     -11.976  25.585 -22.010  1.00 10.00      A   
ATOM   2237  N   GLY   270     -10.244  26.950 -22.437  1.00 10.00      A   
ATOM   2238  HN  GLY   270      -9.274  27.076 -22.414  1.00 10.00      A   
ATOM   2239  CA  GLY   270     -11.099  28.016 -22.931  1.00 10.00      A   
ATOM   2240  C   GLY   270     -11.774  28.777 -21.809  1.00 10.00      A   
ATOM   2241  O   GLY   270     -12.749  29.498 -22.029  1.00 10.00      A   
ATOM   2242  N   LEU   271     -11.239  28.626 -20.604  1.00 10.00      A   
ATOM   2243  HN  LEU   271     -10.450  28.056 -20.507  1.00 10.00      A   
ATOM   2244  CA  LEU   271     -11.784  29.287 -19.426  1.00 10.00      A   
ATOM   2245  CB  LEU   271     -11.235  28.648 -18.145  1.00 10.00      A   
ATOM   2246  CG  LEU   271     -11.567  27.170 -17.920  1.00 10.00      A   
ATOM   2247  CD1 LEU   271     -10.896  26.662 -16.653  1.00 10.00      A   
ATOM   2248  CD2 LEU   271     -13.071  26.958 -17.848  1.00 10.00      A   
ATOM   2249  C   LEU   271     -11.464  30.775 -19.438  1.00 10.00      A   
ATOM   2250  O   LEU   271     -12.116  31.563 -18.755  1.00 10.00      A   
ATOM   2251  N   LYS   272     -10.462  31.160 -20.222  1.00 10.00      A   
ATOM   2252  HN  LYS   272      -9.977  30.486 -20.757  1.00 10.00      A   
ATOM   2253  CA  LYS   272     -10.065  32.558 -20.305  1.00 10.00      A   
ATOM   2254  CB  LYS   272      -8.691  32.708 -20.955  1.00 10.00      A   
ATOM   2255  CG  LYS   272      -8.046  34.061 -20.704  1.00 10.00      A   
ATOM   2256  CD  LYS   272      -7.024  34.397 -21.771  1.00 10.00      A   
ATOM   2257  CE  LYS   272      -5.736  33.621 -21.576  1.00 10.00      A   
ATOM   2258  NZ  LYS   272      -4.625  34.197 -22.373  1.00 10.00      A   
ATOM   2259  HZ1 LYS   272      -3.774  33.608 -22.271  1.00 10.00      A   
ATOM   2260  HZ2 LYS   272      -4.408  35.159 -22.042  1.00 10.00      A   
ATOM   2261  HZ3 LYS   272      -4.886  34.239 -23.379  1.00 10.00      A   
ATOM   2262  C   LYS   272     -11.104  33.391 -21.053  1.00 10.00      A   
ATOM   2263  O   LYS   272     -11.130  34.616 -20.938  1.00 10.00      A   
ATOM   2264  N   GLU   273     -11.971  32.720 -21.803  1.00 10.00      A   
ATOM   2265  HN  GLU   273     -11.912  31.740 -21.841  1.00 10.00      A   
ATOM   2266  CA  GLU   273     -13.015  33.402 -22.559  1.00 10.00      A   
ATOM   2267  CB  GLU   273     -13.377  32.630 -23.833  1.00 10.00      A   
ATOM   2268  CG  GLU   273     -12.485  32.942 -25.025  1.00 10.00      A   
ATOM   2269  CD  GLU   273     -13.129  32.588 -26.351  1.00 10.00      A   
ATOM   2270  OE1 GLU   273     -13.061  31.406 -26.758  1.00 10.00      A   
ATOM   2271  OE2 GLU   273     -13.709  33.488 -26.997  1.00 10.00      A   
ATOM   2272  C   GLU   273     -14.256  33.625 -21.698  1.00 10.00      A   
ATOM   2273  O   GLU   273     -15.365  33.791 -22.211  1.00 10.00      A   
ATOM   2274  N   ASP   275     -14.057  33.653 -20.385  1.00 10.00      A   
ATOM   2275  HN  ASP   275     -13.146  33.529 -20.039  1.00 10.00      A   
ATOM   2276  CA  ASP   275     -15.150  33.860 -19.442  1.00 10.00      A   
ATOM   2277  CB  ASP   275     -14.691  33.610 -18.000  1.00 10.00      A   
ATOM   2278  CG  ASP   275     -14.356  34.873 -17.229  1.00 10.00      A   
ATOM   2279  OD1 ASP   275     -15.151  35.264 -16.345  1.00 10.00      A   
ATOM   2280  OD2 ASP   275     -13.294  35.474 -17.488  1.00 10.00      A   
ATOM   2281  C   ASP   275     -15.739  35.257 -19.588  1.00 10.00      A   
ATOM   2282  O   ASP   275     -16.837  35.534 -19.101  1.00 10.00      A   
ATOM   2283  N   ASN   276     -15.009  36.130 -20.277  1.00 10.00      A   
ATOM   2284  HN  ASN   276     -14.136  35.843 -20.629  1.00 10.00      A   
ATOM   2285  CA  ASN   276     -15.455  37.503 -20.512  1.00 10.00      A   
ATOM   2286  CB  ASN   276     -14.374  38.319 -21.237  1.00 10.00      A   
ATOM   2287  CG  ASN   276     -12.958  37.876 -20.925  1.00 10.00      A   
ATOM   2288  OD1 ASN   276     -12.346  38.338 -19.966  1.00 10.00      A   
ATOM   2289  ND2 ASN   276     -12.420  36.987 -21.747  1.00 10.00      A   
ATOM   2290 HD21 ASN   276     -12.959  36.671 -22.506  1.00 10.00      A   
ATOM   2291 HD22 ASN   276     -11.507  36.677 -21.562  1.00 10.00      A   
ATOM   2292  C   ASN   276     -16.727  37.503 -21.351  1.00 10.00      A   
ATOM   2293  O   ASN   276     -17.492  38.463 -21.342  1.00 10.00      A   
ATOM   2294  N   ALA   277     -16.949  36.408 -22.070  1.00 10.00      A   
ATOM   2295  HN  ALA   277     -16.296  35.675 -22.034  1.00 10.00      A   
ATOM   2296  CA  ALA   277     -18.124  36.267 -22.920  1.00 10.00      A   
ATOM   2297  CB  ALA   277     -17.856  35.265 -24.030  1.00 10.00      A   
ATOM   2298  C   ALA   277     -19.360  35.864 -22.118  1.00 10.00      A   
ATOM   2299  O   ALA   277     -20.416  35.587 -22.687  1.00 10.00      A   
ATOM   2300  N   GLY   278     -19.218  35.817 -20.800  1.00 10.00      A   
ATOM   2301  HN  GLY   278     -18.344  36.025 -20.404  1.00 10.00      A   
ATOM   2302  CA  GLY   278     -20.332  35.461 -19.942  1.00 10.00      A   
ATOM   2303  C   GLY   278     -20.608  33.972 -19.924  1.00 10.00      A   
ATOM   2304  O   GLY   278     -21.764  33.545 -19.960  1.00 10.00      A   
ATOM   2305  N   GLN   279     -19.547  33.178 -19.876  1.00 10.00      A   
ATOM   2306  HN  GLN   279     -18.651  33.577 -19.861  1.00 10.00      A   
ATOM   2307  CA  GLN   279     -19.683  31.725 -19.853  1.00 10.00      A   
ATOM   2308  CB  GLN   279     -18.755  31.077 -20.884  1.00 10.00      A   
ATOM   2309  CG  GLN   279     -19.211  31.232 -22.326  1.00 10.00      A   
ATOM   2310  CD  GLN   279     -18.298  30.511 -23.300  1.00 10.00      A   
ATOM   2311  OE1 GLN   279     -17.317  31.079 -23.785  1.00 10.00      A   
ATOM   2312  NE2 GLN   279     -18.611  29.259 -23.597  1.00 10.00      A   
ATOM   2313 HE21 GLN   279     -19.409  28.864 -23.177  1.00 10.00      A   
ATOM   2314 HE22 GLN   279     -18.031  28.773 -24.223  1.00 10.00      A   
ATOM   2315  C   GLN   279     -19.385  31.169 -18.463  1.00 10.00      A   
ATOM   2316  O   GLN   279     -19.511  29.966 -18.223  1.00 10.00      A   
ATOM   2317  N   LEU   280     -19.000  32.052 -17.549  1.00 10.00      A   
ATOM   2318  HN  LEU   280     -18.946  32.999 -17.792  1.00 10.00      A   
ATOM   2319  CA  LEU   280     -18.673  31.649 -16.189  1.00 10.00      A   
ATOM   2320  CB  LEU   280     -17.154  31.594 -15.985  1.00 10.00      A   
ATOM   2321  CG  LEU   280     -16.421  30.400 -16.607  1.00 10.00      A   
ATOM   2322  CD1 LEU   280     -14.922  30.513 -16.379  1.00 10.00      A   
ATOM   2323  CD2 LEU   280     -16.944  29.094 -16.035  1.00 10.00      A   
ATOM   2324  C   LEU   280     -19.302  32.580 -15.158  1.00 10.00      A   
ATOM   2325  O   LEU   280     -18.866  33.719 -14.983  1.00 10.00      A   
ATOM   2326  N   VAL   281     -20.343  32.099 -14.499  1.00 10.00      A   
ATOM   2327  HN  VAL   281     -20.670  31.200 -14.715  1.00 10.00      A   
ATOM   2328  CA  VAL   281     -21.020  32.866 -13.463  1.00 10.00      A   
ATOM   2329  CB  VAL   281     -22.543  32.954 -13.714  1.00 10.00      A   
ATOM   2330  CG1 VAL   281     -23.232  33.739 -12.605  1.00 10.00      A   
ATOM   2331  CG2 VAL   281     -22.828  33.590 -15.068  1.00 10.00      A   
ATOM   2332  C   VAL   281     -20.763  32.204 -12.116  1.00 10.00      A   
ATOM   2333  O   VAL   281     -21.093  31.034 -11.921  1.00 10.00      A   
ATOM   2334  N   PHE   282     -20.153  32.940 -11.202  1.00 10.00      A   
ATOM   2335  HN  PHE   282     -19.913  33.869 -11.414  1.00 10.00      A   
ATOM   2336  CA  PHE   282     -19.834  32.408  -9.885  1.00 10.00      A   
ATOM   2337  CB  PHE   282     -18.568  33.064  -9.330  1.00 10.00      A   
ATOM   2338  CG  PHE   282     -17.309  32.665 -10.047  1.00 10.00      A   
ATOM   2339  CD1 PHE   282     -16.643  33.568 -10.857  1.00 10.00      A   
ATOM   2340  CD2 PHE   282     -16.790  31.388  -9.908  1.00 10.00      A   
ATOM   2341  CE1 PHE   282     -15.486  33.207 -11.514  1.00 10.00      A   
ATOM   2342  CE2 PHE   282     -15.632  31.019 -10.563  1.00 10.00      A   
ATOM   2343  CZ  PHE   282     -14.978  31.931 -11.367  1.00 10.00      A   
ATOM   2344  C   PHE   282     -20.992  32.567  -8.907  1.00 10.00      A   
ATOM   2345  O   PHE   282     -21.480  33.675  -8.676  1.00 10.00      A   
ATOM   2346  N   LEU   283     -21.432  31.448  -8.349  1.00 10.00      A   
ATOM   2347  HN  LEU   283     -21.009  30.597  -8.593  1.00 10.00      A   
ATOM   2348  CA  LEU   283     -22.521  31.442  -7.383  1.00 10.00      A   
ATOM   2349  CB  LEU   283     -23.728  30.670  -7.931  1.00 10.00      A   
ATOM   2350  CG  LEU   283     -24.406  31.250  -9.178  1.00 10.00      A   
ATOM   2351  CD1 LEU   283     -25.498  30.316  -9.676  1.00 10.00      A   
ATOM   2352  CD2 LEU   283     -24.974  32.633  -8.892  1.00 10.00      A   
ATOM   2353  C   LEU   283     -22.048  30.806  -6.082  1.00 10.00      A   
ATOM   2354  O   LEU   283     -21.312  29.818  -6.101  1.00 10.00      A   
ATOM   2355  N   ALA   284     -22.453  31.379  -4.957  1.00 10.00      A   
ATOM   2356  HN  ALA   284     -23.027  32.175  -5.002  1.00 10.00      A   
ATOM   2357  CA  ALA   284     -22.060  30.858  -3.658  1.00 10.00      A   
ATOM   2358  CB  ALA   284     -20.703  31.415  -3.248  1.00 10.00      A   
ATOM   2359  C   ALA   284     -23.098  31.171  -2.588  1.00 10.00      A   
ATOM   2360  O   ALA   284     -23.590  32.297  -2.494  1.00 10.00      A   
ATOM   2361  N   THR   285     -23.430  30.169  -1.793  1.00 10.00      A   
ATOM   2362  HN  THR   285     -23.022  29.289  -1.939  1.00 10.00      A   
ATOM   2363  CA  THR   285     -24.384  30.328  -0.713  1.00 10.00      A   
ATOM   2364  CB  THR   285     -25.722  29.600  -0.995  1.00 10.00      A   
ATOM   2365  OG1 THR   285     -26.756  30.133  -0.152  1.00 10.00      A   
ATOM   2366  HG1 THR   285     -27.520  29.539  -0.171  1.00 10.00      A   
ATOM   2367  CG2 THR   285     -25.602  28.101  -0.760  1.00 10.00      A   
ATOM   2368  C   THR   285     -23.760  29.853   0.601  1.00 10.00      A   
ATOM   2369  O   THR   285     -22.650  29.309   0.612  1.00 10.00      A   
ATOM   2370  N   GLU   286     -24.466  30.067   1.695  1.00 10.00      A   
ATOM   2371  HN  GLU   286     -25.351  30.482   1.617  1.00 10.00      A   
ATOM   2372  CA  GLU   286     -23.976  29.682   3.008  1.00 10.00      A   
ATOM   2373  CB  GLU   286     -24.444  30.692   4.050  1.00 10.00      A   
ATOM   2374  CG  GLU   286     -24.166  32.130   3.652  1.00 10.00      A   
ATOM   2375  CD  GLU   286     -24.551  33.121   4.722  1.00 10.00      A   
ATOM   2376  OE1 GLU   286     -25.558  33.837   4.541  1.00 10.00      A   
ATOM   2377  OE2 GLU   286     -23.836  33.203   5.744  1.00 10.00      A   
ATOM   2378  C   GLU   286     -24.433  28.279   3.379  1.00 10.00      A   
ATOM   2379  O   GLU   286     -25.333  27.724   2.750  1.00 10.00      A   
ATOM   2380  N   GLY   287     -23.813  27.717   4.402  1.00 10.00      A   
ATOM   2381  HN  GLY   287     -23.106  28.214   4.867  1.00 10.00      A   
ATOM   2382  CA  GLY   287     -24.161  26.381   4.840  1.00 10.00      A   
ATOM   2383  C   GLY   287     -23.104  25.370   4.453  1.00 10.00      A   
ATOM   2384  O   GLY   287     -22.140  25.713   3.766  1.00 10.00      A   
ATOM   2385  N   ASP   288     -23.280  24.130   4.893  1.00 10.00      A   
ATOM   2386  HN  ASP   288     -24.080  23.921   5.425  1.00 10.00      A   
ATOM   2387  CA  ASP   288     -22.330  23.060   4.591  1.00 10.00      A   
ATOM   2388  CB  ASP   288     -22.387  21.969   5.677  1.00 10.00      A   
ATOM   2389  CG  ASP   288     -21.244  20.964   5.609  1.00 10.00      A   
ATOM   2390  OD1 ASP   288     -21.414  19.828   6.112  1.00 10.00      A   
ATOM   2391  OD2 ASP   288     -20.177  21.296   5.054  1.00 10.00      A   
ATOM   2392  C   ASP   288     -22.623  22.468   3.212  1.00 10.00      A   
ATOM   2393  O   ASP   288     -23.573  22.880   2.539  1.00 10.00      A   
ATOM   2394  N   HIS   289     -21.807  21.509   2.798  1.00 10.00      A   
ATOM   2395  HN  HIS   289     -21.062  21.239   3.382  1.00 10.00      A   
ATOM   2396  CA  HIS   289     -21.964  20.854   1.505  1.00 10.00      A   
ATOM   2397  CB  HIS   289     -20.969  19.699   1.367  1.00 10.00      A   
ATOM   2398  CG  HIS   289     -20.647  19.344  -0.052  1.00 10.00      A   
ATOM   2399  ND1 HIS   289     -19.733  20.041  -0.810  1.00 10.00      A   
ATOM   2400  HD1 HIS   289     -19.199  20.821  -0.498  1.00 10.00      A   
ATOM   2401  CD2 HIS   289     -21.121  18.359  -0.852  1.00 10.00      A   
ATOM   2402  CE1 HIS   289     -19.658  19.507  -2.014  1.00 10.00      A   
ATOM   2403  NE2 HIS   289     -20.490  18.483  -2.065  1.00 10.00      A   
ATOM   2404  HE2 HIS   289     -20.634  17.901  -2.850  1.00 10.00      A   
ATOM   2405  C   HIS   289     -23.385  20.336   1.300  1.00 10.00      A   
ATOM   2406  O   HIS   289     -23.919  19.612   2.140  1.00 10.00      A   
ATOM   2407  N   LEU   290     -23.986  20.747   0.187  1.00 10.00      A   
ATOM   2408  HN  LEU   290     -23.503  21.367  -0.398  1.00 10.00      A   
ATOM   2409  CA  LEU   290     -25.338  20.334  -0.201  1.00 10.00      A   
ATOM   2410  CB  LEU   290     -25.470  18.809  -0.304  1.00 10.00      A   
ATOM   2411  CG  LEU   290     -24.676  18.135  -1.428  1.00 10.00      A   
ATOM   2412  CD1 LEU   290     -24.832  16.624  -1.358  1.00 10.00      A   
ATOM   2413  CD2 LEU   290     -25.116  18.659  -2.788  1.00 10.00      A   
ATOM   2414  C   LEU   290     -26.446  20.933   0.667  1.00 10.00      A   
ATOM   2415  O   LEU   290     -27.605  20.535   0.559  1.00 10.00      A   
ATOM   2416  N   GLN   291     -26.105  21.903   1.504  1.00 10.00      A   
ATOM   2417  HN  GLN   291     -25.169  22.199   1.550  1.00 10.00      A   
ATOM   2418  CA  GLN   291     -27.096  22.539   2.366  1.00 10.00      A   
ATOM   2419  CB  GLN   291     -26.513  22.859   3.744  1.00 10.00      A   
ATOM   2420  CG  GLN   291     -26.553  21.695   4.719  1.00 10.00      A   
ATOM   2421  CD  GLN   291     -26.250  22.119   6.140  1.00 10.00      A   
ATOM   2422  OE1 GLN   291     -25.483  23.052   6.373  1.00 10.00      A   
ATOM   2423  NE2 GLN   291     -26.856  21.442   7.101  1.00 10.00      A   
ATOM   2424 HE21 GLN   291     -27.461  20.714   6.849  1.00 10.00      A   
ATOM   2425 HE22 GLN   291     -26.672  21.696   8.029  1.00 10.00      A   
ATOM   2426  C   GLN   291     -27.680  23.794   1.721  1.00 10.00      A   
ATOM   2427  O   GLN   291     -27.690  24.871   2.320  1.00 10.00      A   
ATOM   2428  N   LEU   292     -28.172  23.648   0.498  1.00 10.00      A   
ATOM   2429  HN  LEU   292     -28.154  22.763   0.078  1.00 10.00      A   
ATOM   2430  CA  LEU   292     -28.763  24.765  -0.223  1.00 10.00      A   
ATOM   2431  CB  LEU   292     -28.348  24.759  -1.702  1.00 10.00      A   
ATOM   2432  CG  LEU   292     -28.770  23.545  -2.536  1.00 10.00      A   
ATOM   2433  CD1 LEU   292     -29.142  23.975  -3.946  1.00 10.00      A   
ATOM   2434  CD2 LEU   292     -27.659  22.505  -2.575  1.00 10.00      A   
ATOM   2435  C   LEU   292     -30.280  24.737  -0.089  1.00 10.00      A   
ATOM   2436  O   LEU   292     -30.913  23.698  -0.294  1.00 10.00      A   
ATOM   2437  N   SER   293     -30.856  25.872   0.270  1.00 10.00      A   
ATOM   2438  HN  SER   293     -30.300  26.666   0.421  1.00 10.00      A   
ATOM   2439  CA  SER   293     -32.294  25.980   0.442  1.00 10.00      A   
ATOM   2440  CB  SER   293     -32.616  27.171   1.348  1.00 10.00      A   
ATOM   2441  OG  SER   293     -31.542  28.100   1.363  1.00 10.00      A   
ATOM   2442  HG  SER   293     -31.656  28.708   2.107  1.00 10.00      A   
ATOM   2443  C   SER   293     -32.998  26.117  -0.907  1.00 10.00      A   
ATOM   2444  O   SER   293     -32.415  26.613  -1.877  1.00 10.00      A   
ATOM   2445  N   GLU   294     -34.252  25.677  -0.964  1.00 10.00      A   
ATOM   2446  HN  GLU   294     -34.661  25.299  -0.153  1.00 10.00      A   
ATOM   2447  CA  GLU   294     -35.044  25.743  -2.189  1.00 10.00      A   
ATOM   2448  CB  GLU   294     -36.431  25.134  -1.970  1.00 10.00      A   
ATOM   2449  CG  GLU   294     -36.439  23.624  -1.807  1.00 10.00      A   
ATOM   2450  CD  GLU   294     -37.808  23.027  -2.053  1.00 10.00      A   
ATOM   2451  OE1 GLU   294     -38.568  22.837  -1.076  1.00 10.00      A   
ATOM   2452  OE2 GLU   294     -38.136  22.747  -3.226  1.00 10.00      A   
ATOM   2453  C   GLU   294     -35.189  27.182  -2.675  1.00 10.00      A   
ATOM   2454  O   GLU   294     -35.194  27.445  -3.879  1.00 10.00      A   
ATOM   2455  N   GLU   295     -35.291  28.105  -1.725  1.00 10.00      A   
ATOM   2456  HN  GLU   295     -35.278  27.820  -0.785  1.00 10.00      A   
ATOM   2457  CA  GLU   295     -35.439  29.525  -2.027  1.00 10.00      A   
ATOM   2458  CB  GLU   295     -35.561  30.331  -0.735  1.00 10.00      A   
ATOM   2459  CG  GLU   295     -36.827  30.030   0.050  1.00 10.00      A   
ATOM   2460  CD  GLU   295     -36.681  30.321   1.527  1.00 10.00      A   
ATOM   2461  OE1 GLU   295     -37.027  31.441   1.955  1.00 10.00      A   
ATOM   2462  OE2 GLU   295     -36.225  29.426   2.270  1.00 10.00      A   
ATOM   2463  C   GLU   295     -34.289  30.048  -2.883  1.00 10.00      A   
ATOM   2464  O   GLU   295     -34.481  30.924  -3.725  1.00 10.00      A   
ATOM   2465  N   TRP   296     -33.099  29.507  -2.670  1.00 10.00      A   
ATOM   2466  HN  TRP   296     -33.006  28.811  -1.987  1.00 10.00      A   
ATOM   2467  CA  TRP   296     -31.928  29.917  -3.432  1.00 10.00      A   
ATOM   2468  CB  TRP   296     -30.652  29.683  -2.614  1.00 10.00      A   
ATOM   2469  CG  TRP   296     -29.401  30.188  -3.273  1.00 10.00      A   
ATOM   2470  CD1 TRP   296     -28.991  31.487  -3.370  1.00 10.00      A   
ATOM   2471  CD2 TRP   296     -28.396  29.404  -3.925  1.00 10.00      A   
ATOM   2472  NE1 TRP   296     -27.797  31.559  -4.043  1.00 10.00      A   
ATOM   2473  HE1 TRP   296     -27.297  32.387  -4.240  1.00 10.00      A   
ATOM   2474  CE2 TRP   296     -27.410  30.295  -4.394  1.00 10.00      A   
ATOM   2475  CE3 TRP   296     -28.233  28.034  -4.158  1.00 10.00      A   
ATOM   2476  CZ2 TRP   296     -26.279  29.862  -5.082  1.00 10.00      A   
ATOM   2477  CZ3 TRP   296     -27.110  27.607  -4.840  1.00 10.00      A   
ATOM   2478  CH2 TRP   296     -26.148  28.517  -5.294  1.00 10.00      A   
ATOM   2479  C   TRP   296     -31.864  29.141  -4.744  1.00 10.00      A   
ATOM   2480  O   TRP   296     -31.517  29.687  -5.792  1.00 10.00      A   
ATOM   2481  N   PHE   297     -32.237  27.871  -4.672  1.00 10.00      A   
ATOM   2482  HN  PHE   297     -32.531  27.514  -3.807  1.00 10.00      A   
ATOM   2483  CA  PHE   297     -32.223  26.983  -5.827  1.00 10.00      A   
ATOM   2484  CB  PHE   297     -32.605  25.563  -5.393  1.00 10.00      A   
ATOM   2485  CG  PHE   297     -32.677  24.562  -6.514  1.00 10.00      A   
ATOM   2486  CD1 PHE   297     -31.523  24.022  -7.055  1.00 10.00      A   
ATOM   2487  CD2 PHE   297     -33.902  24.155  -7.020  1.00 10.00      A   
ATOM   2488  CE1 PHE   297     -31.587  23.095  -8.079  1.00 10.00      A   
ATOM   2489  CE2 PHE   297     -33.972  23.229  -8.045  1.00 10.00      A   
ATOM   2490  CZ  PHE   297     -32.813  22.698  -8.575  1.00 10.00      A   
ATOM   2491  C   PHE   297     -33.152  27.467  -6.941  1.00 10.00      A   
ATOM   2492  O   PHE   297     -32.728  27.632  -8.087  1.00 10.00      A   
ATOM   2493  N   TYR   298     -34.409  27.725  -6.602  1.00 10.00      A   
ATOM   2494  HN  TYR   298     -34.688  27.615  -5.662  1.00 10.00      A   
ATOM   2495  CA  TYR   298     -35.387  28.157  -7.594  1.00 10.00      A   
ATOM   2496  CB  TYR   298     -36.823  27.898  -7.114  1.00 10.00      A   
ATOM   2497  CG  TYR   298     -37.510  29.087  -6.473  1.00 10.00      A   
ATOM   2498  CD1 TYR   298     -37.229  29.460  -5.165  1.00 10.00      A   
ATOM   2499  CD2 TYR   298     -38.447  29.832  -7.178  1.00 10.00      A   
ATOM   2500  CE1 TYR   298     -37.862  30.540  -4.579  1.00 10.00      A   
ATOM   2501  CE2 TYR   298     -39.081  30.913  -6.602  1.00 10.00      A   
ATOM   2502  CZ  TYR   298     -38.785  31.263  -5.302  1.00 10.00      A   
ATOM   2503  OH  TYR   298     -39.422  32.337  -4.723  1.00 10.00      A   
ATOM   2504  HH  TYR   298     -38.764  32.941  -4.356  1.00 10.00      A   
ATOM   2505  C   TYR   298     -35.196  29.609  -8.044  1.00 10.00      A   
ATOM   2506  O   TYR   298     -35.729  30.021  -9.076  1.00 10.00      A   
ATOM   2507  N   ALA   299     -34.430  30.381  -7.289  1.00 10.00      A   
ATOM   2508  HN  ALA   299     -34.013  30.010  -6.485  1.00 10.00      A   
ATOM   2509  CA  ALA   299     -34.210  31.780  -7.633  1.00 10.00      A   
ATOM   2510  CB  ALA   299     -34.339  32.664  -6.405  1.00 10.00      A   
ATOM   2511  C   ALA   299     -32.873  32.014  -8.332  1.00 10.00      A   
ATOM   2512  O   ALA   299     -32.613  33.108  -8.829  1.00 10.00      A   
ATOM   2513  N   HIS   300     -32.023  30.997  -8.376  1.00 10.00      A   
ATOM   2514  HN  HIS   300     -32.271  30.141  -7.966  1.00 10.00      A   
ATOM   2515  CA  HIS   300     -30.720  31.147  -9.021  1.00 10.00      A   
ATOM   2516  CB  HIS   300     -29.597  31.312  -7.993  1.00 10.00      A   
ATOM   2517  CG  HIS   300     -29.364  32.734  -7.581  1.00 10.00      A   
ATOM   2518  ND1 HIS   300     -29.873  33.280  -6.421  1.00 10.00      A   
ATOM   2519  HD1 HIS   300     -30.426  32.810  -5.756  1.00 10.00      A   
ATOM   2520  CD2 HIS   300     -28.673  33.730  -8.188  1.00 10.00      A   
ATOM   2521  CE1 HIS   300     -29.506  34.545  -6.335  1.00 10.00      A   
ATOM   2522  NE2 HIS   300     -28.778  34.841  -7.393  1.00 10.00      A   
ATOM   2523  HE2 HIS   300     -28.371  35.719  -7.577  1.00 10.00      A   
ATOM   2524  C   HIS   300     -30.399  30.034 -10.014  1.00 10.00      A   
ATOM   2525  O   HIS   300     -29.951  30.306 -11.125  1.00 10.00      A   
ATOM   2526  N   ILE   301     -30.638  28.789  -9.625  1.00 10.00      A   
ATOM   2527  HN  ILE   301     -31.016  28.626  -8.736  1.00 10.00      A   
ATOM   2528  CA  ILE   301     -30.350  27.650 -10.495  1.00 10.00      A   
ATOM   2529  CB  ILE   301     -30.196  26.343  -9.685  1.00 10.00      A   
ATOM   2530  CG1 ILE   301     -29.179  26.525  -8.551  1.00 10.00      A   
ATOM   2531  CG2 ILE   301     -29.794  25.185 -10.590  1.00 10.00      A   
ATOM   2532  CD1 ILE   301     -27.786  26.894  -9.017  1.00 10.00      A   
ATOM   2533  C   ILE   301     -31.436  27.465 -11.555  1.00 10.00      A   
ATOM   2534  O   ILE   301     -31.139  27.249 -12.732  1.00 10.00      A   
ATOM   2535  N   ILE   302     -32.690  27.564 -11.127  1.00 10.00      A   
ATOM   2536  HN  ILE   302     -32.850  27.744 -10.176  1.00 10.00      A   
ATOM   2537  CA  ILE   302     -33.840  27.403 -12.019  1.00 10.00      A   
ATOM   2538  CB  ILE   302     -35.184  27.588 -11.279  1.00 10.00      A   
ATOM   2539  CG1 ILE   302     -35.496  26.351 -10.429  1.00 10.00      A   
ATOM   2540  CG2 ILE   302     -36.328  27.888 -12.241  1.00 10.00      A   
ATOM   2541  CD1 ILE   302     -35.457  25.045 -11.195  1.00 10.00      A   
ATOM   2542  C   ILE   302     -33.777  28.258 -13.301  1.00 10.00      A   
ATOM   2543  O   ILE   302     -34.009  27.732 -14.392  1.00 10.00      A   
ATOM   2544  N   PRO   303     -33.485  29.577 -13.206  1.00 10.00      A   
ATOM   2545  CA  PRO   303     -33.398  30.458 -14.386  1.00 10.00      A   
ATOM   2546  CB  PRO   303     -32.830  31.757 -13.813  1.00 10.00      A   
ATOM   2547  CG  PRO   303     -33.297  31.766 -12.403  1.00 10.00      A   
ATOM   2548  CD  PRO   303     -33.269  30.334 -11.956  1.00 10.00      A   
ATOM   2549  C   PRO   303     -32.478  29.925 -15.493  1.00 10.00      A   
ATOM   2550  O   PRO   303     -32.666  30.245 -16.668  1.00 10.00      A   
ATOM   2551  N   PHE   304     -31.503  29.102 -15.127  1.00 10.00      A   
ATOM   2552  HN  PHE   304     -31.413  28.854 -14.180  1.00 10.00      A   
ATOM   2553  CA  PHE   304     -30.566  28.551 -16.103  1.00 10.00      A   
ATOM   2554  CB  PHE   304     -29.173  28.393 -15.487  1.00 10.00      A   
ATOM   2555  CG  PHE   304     -28.490  29.690 -15.163  1.00 10.00      A   
ATOM   2556  CD1 PHE   304     -28.067  30.538 -16.173  1.00 10.00      A   
ATOM   2557  CD2 PHE   304     -28.263  30.058 -13.849  1.00 10.00      A   
ATOM   2558  CE1 PHE   304     -27.431  31.729 -15.879  1.00 10.00      A   
ATOM   2559  CE2 PHE   304     -27.628  31.247 -13.545  1.00 10.00      A   
ATOM   2560  CZ  PHE   304     -27.211  32.085 -14.562  1.00 10.00      A   
ATOM   2561  C   PHE   304     -31.041  27.211 -16.664  1.00 10.00      A   
ATOM   2562  O   PHE   304     -30.467  26.693 -17.622  1.00 10.00      A   
ATOM   2563  N   LEU   305     -32.098  26.664 -16.081  1.00 10.00      A   
ATOM   2564  HN  LEU   305     -32.539  27.139 -15.341  1.00 10.00      A   
ATOM   2565  CA  LEU   305     -32.625  25.376 -16.515  1.00 10.00      A   
ATOM   2566  CB  LEU   305     -33.046  24.532 -15.310  1.00 10.00      A   
ATOM   2567  CG  LEU   305     -31.943  24.180 -14.309  1.00 10.00      A   
ATOM   2568  CD1 LEU   305     -32.525  23.447 -13.111  1.00 10.00      A   
ATOM   2569  CD2 LEU   305     -30.861  23.342 -14.976  1.00 10.00      A   
ATOM   2570  C   LEU   305     -33.791  25.523 -17.487  1.00 10.00      A   
ATOM   2571  O   LEU   305     -34.116  24.586 -18.215  1.00 10.00      A   
ATOM   2572  N   GLY   306     -34.411  26.696 -17.509  1.00 10.00      A   
ATOM   2573  HN  GLY   306     -34.092  27.421 -16.935  1.00 10.00      A   
ATOM   2574  CA  GLY   306     -35.542  26.911 -18.393  1.00 10.00      A   
ATOM   2575  C   GLY   306     -35.209  27.816 -19.559  1.00 10.00      A   
ATOM   2576  O   GLY   306     -34.727  27.312 -20.593  1.00 10.00      A   
ATOM   2577  OXT GLY   306     -35.432  29.041 -19.447  1.00 10.00      A   
ATOM   2578  N   PRO    30     -43.643 -23.697  26.867  1.00 10.00      B   
ATOM   2579  HT1 PRO    30     -44.064 -23.254  26.034  1.00 10.00      B   
ATOM   2580  HT2 PRO    30     -44.074 -23.171  27.665  1.00 10.00      B   
ATOM   2581  CA  PRO    30     -42.227 -23.280  26.865  1.00 10.00      B   
ATOM   2582  CB  PRO    30     -41.363 -24.466  26.455  1.00 10.00      B   
ATOM   2583  CG  PRO    30     -42.353 -25.544  26.179  1.00 10.00      B   
ATOM   2584  CD  PRO    30     -43.620 -25.166  26.909  1.00 10.00      B   
ATOM   2585  C   PRO    30     -42.004 -22.122  25.905  1.00 10.00      B   
ATOM   2586  O   PRO    30     -42.488 -22.142  24.772  1.00 10.00      B   
ATOM   2587  N   ALA    31     -41.279 -21.112  26.363  1.00 10.00      B   
ATOM   2588  HN  ALA    31     -40.925 -21.152  27.278  1.00 10.00      B   
ATOM   2589  CA  ALA    31     -40.989 -19.948  25.539  1.00 10.00      B   
ATOM   2590  CB  ALA    31     -40.686 -18.738  26.413  1.00 10.00      B   
ATOM   2591  C   ALA    31     -39.813 -20.242  24.616  1.00 10.00      B   
ATOM   2592  O   ALA    31     -38.782 -20.752  25.058  1.00 10.00      B   
ATOM   2593  N   PRO    32     -39.959 -19.948  23.319  1.00 10.00      B   
ATOM   2594  CA  PRO    32     -38.897 -20.180  22.340  1.00 10.00      B   
ATOM   2595  CB  PRO    32     -39.580 -19.910  20.996  1.00 10.00      B   
ATOM   2596  CG  PRO    32     -40.703 -18.990  21.324  1.00 10.00      B   
ATOM   2597  CD  PRO    32     -41.163 -19.363  22.706  1.00 10.00      B   
ATOM   2598  C   PRO    32     -37.731 -19.219  22.552  1.00 10.00      B   
ATOM   2599  O   PRO    32     -37.933 -18.046  22.874  1.00 10.00      B   
ATOM   2600  N   LEU    33     -36.518 -19.727  22.395  1.00 10.00      B   
ATOM   2601  HN  LEU    33     -36.425 -20.671  22.153  1.00 10.00      B   
ATOM   2602  CA  LEU    33     -35.320 -18.921  22.567  1.00 10.00      B   
ATOM   2603  CB  LEU    33     -34.076 -19.816  22.614  1.00 10.00      B   
ATOM   2604  CG  LEU    33     -33.965 -20.760  23.813  1.00 10.00      B   
ATOM   2605  CD1 LEU    33     -32.788 -21.708  23.643  1.00 10.00      B   
ATOM   2606  CD2 LEU    33     -33.831 -19.971  25.105  1.00 10.00      B   
ATOM   2607  C   LEU    33     -35.185 -17.914  21.433  1.00 10.00      B   
ATOM   2608  O   LEU    33     -35.477 -18.231  20.278  1.00 10.00      B   
ATOM   2609  N   PRO    34     -34.762 -16.683  21.750  1.00 10.00      B   
ATOM   2610  CA  PRO    34     -34.575 -15.629  20.750  1.00 10.00      B   
ATOM   2611  CB  PRO    34     -34.162 -14.407  21.580  1.00 10.00      B   
ATOM   2612  CG  PRO    34     -34.580 -14.727  22.974  1.00 10.00      B   
ATOM   2613  CD  PRO    34     -34.447 -16.215  23.105  1.00 10.00      B   
ATOM   2614  C   PRO    34     -33.465 -15.994  19.768  1.00 10.00      B   
ATOM   2615  O   PRO    34     -32.614 -16.838  20.061  1.00 10.00      B   
ATOM   2616  N   LEU    35     -33.471 -15.359  18.609  1.00 10.00      B   
ATOM   2617  HN  LEU    35     -34.162 -14.682  18.437  1.00 10.00      B   
ATOM   2618  CA  LEU    35     -32.474 -15.633  17.589  1.00 10.00      B   
ATOM   2619  CB  LEU    35     -33.127 -16.324  16.386  1.00 10.00      B   
ATOM   2620  CG  LEU    35     -32.183 -16.806  15.284  1.00 10.00      B   
ATOM   2621  CD1 LEU    35     -31.230 -17.865  15.816  1.00 10.00      B   
ATOM   2622  CD2 LEU    35     -32.974 -17.341  14.100  1.00 10.00      B   
ATOM   2623  C   LEU    35     -31.768 -14.356  17.144  1.00 10.00      B   
ATOM   2624  O   LEU    35     -32.409 -13.395  16.708  1.00 10.00      B   
ATOM   2625  N   VAL    36     -30.450 -14.344  17.288  1.00 10.00      B   
ATOM   2626  HN  VAL    36     -30.007 -15.130  17.679  1.00 10.00      B   
ATOM   2627  CA  VAL    36     -29.633 -13.206  16.884  1.00 10.00      B   
ATOM   2628  CB  VAL    36     -28.596 -12.840  17.970  1.00 10.00      B   
ATOM   2629  CG1 VAL    36     -27.771 -11.633  17.547  1.00 10.00      B   
ATOM   2630  CG2 VAL    36     -29.280 -12.580  19.305  1.00 10.00      B   
ATOM   2631  C   VAL    36     -28.908 -13.554  15.586  1.00 10.00      B   
ATOM   2632  O   VAL    36     -28.148 -14.520  15.534  1.00 10.00      B   
ATOM   2633  N   ILE    37     -29.146 -12.771  14.544  1.00 10.00      B   
ATOM   2634  HN  ILE    37     -29.739 -11.994  14.651  1.00 10.00      B   
ATOM   2635  CA  ILE    37     -28.539 -13.032  13.244  1.00 10.00      B   
ATOM   2636  CB  ILE    37     -29.621 -13.180  12.147  1.00 10.00      B   
ATOM   2637  CG1 ILE    37     -30.599 -14.307  12.503  1.00 10.00      B   
ATOM   2638  CG2 ILE    37     -28.989 -13.427  10.784  1.00 10.00      B   
ATOM   2639  CD1 ILE    37     -31.776 -14.421  11.557  1.00 10.00      B   
ATOM   2640  C   ILE    37     -27.555 -11.937  12.833  1.00 10.00      B   
ATOM   2641  O   ILE    37     -27.844 -10.744  12.961  1.00 10.00      B   
ATOM   2642  N   TRP    38     -26.396 -12.362  12.340  1.00 10.00      B   
ATOM   2643  HN  TRP    38     -26.233 -13.329  12.279  1.00 10.00      B   
ATOM   2644  CA  TRP    38     -25.362 -11.449  11.871  1.00 10.00      B   
ATOM   2645  CB  TRP    38     -24.044 -11.697  12.614  1.00 10.00      B   
ATOM   2646  CG  TRP    38     -23.096 -10.530  12.595  1.00 10.00      B   
ATOM   2647  CD1 TRP    38     -22.932  -9.614  11.594  1.00 10.00      B   
ATOM   2648  CD2 TRP    38     -22.173 -10.157  13.627  1.00 10.00      B   
ATOM   2649  NE1 TRP    38     -21.971  -8.697  11.939  1.00 10.00      B   
ATOM   2650  HE1 TRP    38     -21.675  -7.941  11.383  1.00 10.00      B   
ATOM   2651  CE2 TRP    38     -21.489  -9.008  13.181  1.00 10.00      B   
ATOM   2652  CE3 TRP    38     -21.860 -10.681  14.884  1.00 10.00      B   
ATOM   2653  CZ2 TRP    38     -20.513  -8.377  13.948  1.00 10.00      B   
ATOM   2654  CZ3 TRP    38     -20.892 -10.053  15.642  1.00 10.00      B   
ATOM   2655  CH2 TRP    38     -20.229  -8.913  15.173  1.00 10.00      B   
ATOM   2656  C   TRP    38     -25.168 -11.658  10.369  1.00 10.00      B   
ATOM   2657  O   TRP    38     -24.957 -12.783   9.910  1.00 10.00      B   
ATOM   2658  N   HIS    39     -25.245 -10.574   9.609  1.00 10.00      B   
ATOM   2659  HN  HIS    39     -25.396  -9.708  10.034  1.00 10.00      B   
ATOM   2660  CA  HIS    39     -25.099 -10.646   8.158  1.00 10.00      B   
ATOM   2661  CB  HIS    39     -25.864  -9.509   7.465  1.00 10.00      B   
ATOM   2662  CG  HIS    39     -25.324  -8.129   7.711  1.00 10.00      B   
ATOM   2663  ND1 HIS    39     -24.168  -7.649   7.128  1.00 10.00      B   
ATOM   2664  HD1 HIS    39     -23.581  -8.147   6.513  1.00 10.00      B   
ATOM   2665  CD2 HIS    39     -25.810  -7.112   8.460  1.00 10.00      B   
ATOM   2666  CE1 HIS    39     -23.971  -6.402   7.508  1.00 10.00      B   
ATOM   2667  NE2 HIS    39     -24.954  -6.052   8.311  1.00 10.00      B   
ATOM   2668  HE2 HIS    39     -25.088  -5.145   8.691  1.00 10.00      B   
ATOM   2669  C   HIS    39     -23.638 -10.648   7.718  1.00 10.00      B   
ATOM   2670  O   HIS    39     -22.750 -10.229   8.462  1.00 10.00      B   
ATOM   2671  N   GLY    40     -23.404 -11.109   6.496  1.00 10.00      B   
ATOM   2672  HN  GLY    40     -24.156 -11.432   5.951  1.00 10.00      B   
ATOM   2673  CA  GLY    40     -22.060 -11.150   5.956  1.00 10.00      B   
ATOM   2674  C   GLY    40     -21.713  -9.875   5.211  1.00 10.00      B   
ATOM   2675  O   GLY    40     -22.433  -8.875   5.323  1.00 10.00      B   
ATOM   2676  N   GLY    42     -21.269  -7.962   1.975  1.00 10.00      B   
ATOM   2677  HN  GLY    42     -21.618  -8.867   1.808  1.00 10.00      B   
ATOM   2678  CA  GLY    42     -21.899  -6.821   1.331  1.00 10.00      B   
ATOM   2679  C   GLY    42     -23.405  -6.837   1.489  1.00 10.00      B   
ATOM   2680  O   GLY    42     -24.137  -6.299   0.655  1.00 10.00      B   
ATOM   2681  N   ASP    43     -23.865  -7.461   2.562  1.00 10.00      B   
ATOM   2682  HN  ASP    43     -23.227  -7.853   3.195  1.00 10.00      B   
ATOM   2683  CA  ASP    43     -25.289  -7.557   2.841  1.00 10.00      B   
ATOM   2684  CB  ASP    43     -25.633  -8.950   3.379  1.00 10.00      B   
ATOM   2685  CG  ASP    43     -27.126  -9.183   3.522  1.00 10.00      B   
ATOM   2686  OD1 ASP    43     -27.893  -8.726   2.646  1.00 10.00      B   
ATOM   2687  OD2 ASP    43     -27.540  -9.838   4.504  1.00 10.00      B   
ATOM   2688  C   ASP    43     -25.696  -6.490   3.844  1.00 10.00      B   
ATOM   2689  O   ASP    43     -24.884  -6.052   4.655  1.00 10.00      B   
ATOM   2690  N   SER    44     -26.947  -6.070   3.780  1.00 10.00      B   
ATOM   2691  HN  SER    44     -27.548  -6.460   3.111  1.00 10.00      B   
ATOM   2692  CA  SER    44     -27.464  -5.050   4.677  1.00 10.00      B   
ATOM   2693  CB  SER    44     -28.619  -4.327   3.987  1.00 10.00      B   
ATOM   2694  OG  SER    44     -28.551  -4.511   2.579  1.00 10.00      B   
ATOM   2695  HG  SER    44     -28.380  -3.660   2.154  1.00 10.00      B   
ATOM   2696  C   SER    44     -27.941  -5.685   5.983  1.00 10.00      B   
ATOM   2697  O   SER    44     -27.935  -6.910   6.118  1.00 10.00      B   
ATOM   2698  N   CYS    45     -28.344  -4.860   6.942  1.00 10.00      B   
ATOM   2699  HN  CYS    45     -28.300  -3.891   6.794  1.00 10.00      B   
ATOM   2700  CA  CYS    45     -28.827  -5.363   8.225  1.00 10.00      B   
ATOM   2701  C   CYS    45     -30.106  -6.128   8.036  1.00 10.00      B   
ATOM   2702  O   CYS    45     -30.310  -7.214   8.588  1.00 10.00      B   
ATOM   2703  CB  CYS    45     -29.162  -4.190   9.174  1.00 10.00      B   
ATOM   2704  SG  CYS    45     -30.761  -3.318   8.839  1.00 10.00      B   
ATOM   2705  N   CYS    46     -30.950  -5.543   7.221  1.00 10.00      B   
ATOM   2706  HN  CYS    46     -30.667  -4.730   6.748  1.00 10.00      B   
ATOM   2707  CA  CYS    46     -32.271  -6.030   7.008  1.00 10.00      B   
ATOM   2708  C   CYS    46     -32.670  -5.856   5.546  1.00 10.00      B   
ATOM   2709  O   CYS    46     -33.653  -5.185   5.225  1.00 10.00      B   
ATOM   2710  CB  CYS    46     -33.141  -5.155   7.919  1.00 10.00      B   
ATOM   2711  SG  CYS    46     -32.268  -4.584   9.449  1.00 10.00      B   
ATOM   2712  N   ASN    47     -31.889  -6.459   4.660  1.00 10.00      B   
ATOM   2713  HN  ASN    47     -31.123  -6.982   4.981  1.00 10.00      B   
ATOM   2714  CA  ASN    47     -32.143  -6.386   3.227  1.00 10.00      B   
ATOM   2715  CB  ASN    47     -30.944  -6.956   2.460  1.00 10.00      B   
ATOM   2716  CG  ASN    47     -30.976  -6.641   0.975  1.00 10.00      B   
ATOM   2717  OD1 ASN    47     -31.716  -7.260   0.210  1.00 10.00      B   
ATOM   2718  ND2 ASN    47     -30.163  -5.685   0.558  1.00 10.00      B   
ATOM   2719 HD21 ASN    47     -29.591  -5.236   1.225  1.00 10.00      B   
ATOM   2720 HD22 ASN    47     -30.152  -5.469  -0.398  1.00 10.00      B   
ATOM   2721  C   ASN    47     -33.395  -7.185   2.885  1.00 10.00      B   
ATOM   2722  O   ASN    47     -33.593  -8.273   3.411  1.00 10.00      B   
ATOM   2723  N   PRO    48     -34.271  -6.646   2.022  1.00 10.00      B   
ATOM   2724  CA  PRO    48     -35.510  -7.326   1.611  1.00 10.00      B   
ATOM   2725  CB  PRO    48     -36.045  -6.433   0.493  1.00 10.00      B   
ATOM   2726  CG  PRO    48     -35.506  -5.084   0.813  1.00 10.00      B   
ATOM   2727  CD  PRO    48     -34.145  -5.315   1.400  1.00 10.00      B   
ATOM   2728  C   PRO    48     -35.271  -8.742   1.082  1.00 10.00      B   
ATOM   2729  O   PRO    48     -36.122  -9.620   1.233  1.00 10.00      B   
ATOM   2730  N   LEU    49     -34.112  -8.962   0.470  1.00 10.00      B   
ATOM   2731  HN  LEU    49     -33.466  -8.226   0.385  1.00 10.00      B   
ATOM   2732  CA  LEU    49     -33.775 -10.270  -0.076  1.00 10.00      B   
ATOM   2733  CB  LEU    49     -32.670 -10.151  -1.128  1.00 10.00      B   
ATOM   2734  CG  LEU    49     -32.978  -9.274  -2.344  1.00 10.00      B   
ATOM   2735  CD1 LEU    49     -31.756  -9.168  -3.242  1.00 10.00      B   
ATOM   2736  CD2 LEU    49     -34.165  -9.824  -3.120  1.00 10.00      B   
ATOM   2737  C   LEU    49     -33.347 -11.240   1.024  1.00 10.00      B   
ATOM   2738  O   LEU    49     -34.023 -12.232   1.286  1.00 10.00      B   
ATOM   2739  N   SER    50     -32.228 -10.933   1.672  1.00 10.00      B   
ATOM   2740  HN  SER    50     -31.738 -10.122   1.422  1.00 10.00      B   
ATOM   2741  CA  SER    50     -31.688 -11.775   2.736  1.00 10.00      B   
ATOM   2742  CB  SER    50     -30.306 -11.260   3.134  1.00 10.00      B   
ATOM   2743  OG  SER    50     -29.657 -10.663   2.017  1.00 10.00      B   
ATOM   2744  HG  SER    50     -29.039  -9.979   2.331  1.00 10.00      B   
ATOM   2745  C   SER    50     -32.616 -11.834   3.953  1.00 10.00      B   
ATOM   2746  O   SER    50     -32.566 -12.779   4.742  1.00 10.00      B   
ATOM   2747  N   GLY    52     -33.483 -10.833   4.082  1.00 10.00      B   
ATOM   2748  HN  GLY    52     -33.486 -10.112   3.414  1.00 10.00      B   
ATOM   2749  CA  GLY    52     -34.414 -10.778   5.195  1.00 10.00      B   
ATOM   2750  C   GLY    52     -35.484 -11.850   5.124  1.00 10.00      B   
ATOM   2751  O   GLY    52     -36.332 -11.948   6.010  1.00 10.00      B   
ATOM   2752  N   ALA    53     -35.445 -12.660   4.072  1.00 10.00      B   
ATOM   2753  HN  ALA    53     -34.747 -12.528   3.393  1.00 10.00      B   
ATOM   2754  CA  ALA    53     -36.409 -13.738   3.902  1.00 10.00      B   
ATOM   2755  CB  ALA    53     -36.288 -14.357   2.518  1.00 10.00      B   
ATOM   2756  C   ALA    53     -36.205 -14.794   4.982  1.00 10.00      B   
ATOM   2757  O   ALA    53     -37.120 -15.545   5.314  1.00 10.00      B   
ATOM   2758  N   ILE    54     -34.995 -14.841   5.531  1.00 10.00      B   
ATOM   2759  HN  ILE    54     -34.302 -14.220   5.216  1.00 10.00      B   
ATOM   2760  CA  ILE    54     -34.670 -15.797   6.581  1.00 10.00      B   
ATOM   2761  CB  ILE    54     -33.151 -16.056   6.672  1.00 10.00      B   
ATOM   2762  CG1 ILE    54     -32.548 -16.245   5.273  1.00 10.00      B   
ATOM   2763  CG2 ILE    54     -32.867 -17.273   7.540  1.00 10.00      B   
ATOM   2764  CD1 ILE    54     -33.079 -17.453   4.525  1.00 10.00      B   
ATOM   2765  C   ILE    54     -35.187 -15.295   7.929  1.00 10.00      B   
ATOM   2766  O   ILE    54     -35.382 -16.070   8.868  1.00 10.00      B   
ATOM   2767  N   LYS    55     -35.417 -13.988   8.009  1.00 10.00      B   
ATOM   2768  HN  LYS    55     -35.235 -13.423   7.226  1.00 10.00      B   
ATOM   2769  CA  LYS    55     -35.933 -13.367   9.225  1.00 10.00      B   
ATOM   2770  CB  LYS    55     -35.809 -11.841   9.132  1.00 10.00      B   
ATOM   2771  CG  LYS    55     -36.465 -11.077  10.273  1.00 10.00      B   
ATOM   2772  CD  LYS    55     -36.675  -9.618   9.902  1.00 10.00      B   
ATOM   2773  CE  LYS    55     -37.476  -8.875  10.958  1.00 10.00      B   
ATOM   2774  NZ  LYS    55     -37.688  -7.450  10.588  1.00 10.00      B   
ATOM   2775  HZ1 LYS    55     -36.780  -7.003  10.358  1.00 10.00      B   
ATOM   2776  HZ2 LYS    55     -38.121  -6.933  11.380  1.00 10.00      B   
ATOM   2777  HZ3 LYS    55     -38.313  -7.382   9.760  1.00 10.00      B   
ATOM   2778  C   LYS    55     -37.392 -13.762   9.414  1.00 10.00      B   
ATOM   2779  O   LYS    55     -37.906 -13.798  10.535  1.00 10.00      B   
ATOM   2780  N   LYS    56     -38.052 -14.070   8.304  1.00 10.00      B   
ATOM   2781  HN  LYS    56     -37.583 -14.023   7.444  1.00 10.00      B   
ATOM   2782  CA  LYS    56     -39.448 -14.478   8.324  1.00 10.00      B   
ATOM   2783  CB  LYS    56     -40.117 -14.181   6.981  1.00 10.00      B   
ATOM   2784  CG  LYS    56     -40.226 -12.700   6.656  1.00 10.00      B   
ATOM   2785  CD  LYS    56     -40.807 -12.483   5.268  1.00 10.00      B   
ATOM   2786  CE  LYS    56     -40.934 -11.004   4.942  1.00 10.00      B   
ATOM   2787  NZ  LYS    56     -41.309 -10.782   3.520  1.00 10.00      B   
ATOM   2788  HZ1 LYS    56     -40.628 -11.259   2.892  1.00 10.00      B   
ATOM   2789  HZ2 LYS    56     -41.306  -9.765   3.304  1.00 10.00      B   
ATOM   2790  HZ3 LYS    56     -42.257 -11.162   3.335  1.00 10.00      B   
ATOM   2791  C   LYS    56     -39.572 -15.961   8.675  1.00 10.00      B   
ATOM   2792  O   LYS    56     -40.277 -16.722   8.008  1.00 10.00      B   
ATOM   2793  N   VAL    58     -38.876 -16.358   9.733  1.00 10.00      B   
ATOM   2794  HN  VAL    58     -38.338 -15.695  10.221  1.00 10.00      B   
ATOM   2795  CA  VAL    58     -38.894 -17.737  10.201  1.00 10.00      B   
ATOM   2796  CB  VAL    58     -37.541 -18.130  10.849  1.00 10.00      B   
ATOM   2797  CG1 VAL    58     -37.340 -17.447  12.197  1.00 10.00      B   
ATOM   2798  CG2 VAL    58     -37.393 -19.642  10.967  1.00 10.00      B   
ATOM   2799  C   VAL    58     -40.034 -17.919  11.202  1.00 10.00      B   
ATOM   2800  O   VAL    58     -40.334 -19.031  11.646  1.00 10.00      B   
ATOM   2801  N   GLU    59     -40.694 -16.810  11.518  1.00 10.00      B   
ATOM   2802  HN  GLU    59     -40.435 -15.965  11.091  1.00 10.00      B   
ATOM   2803  CA  GLU    59     -41.807 -16.815  12.460  1.00 10.00      B   
ATOM   2804  CB  GLU    59     -42.177 -15.398  12.918  1.00 10.00      B   
ATOM   2805  CG  GLU    59     -41.360 -14.289  12.273  1.00 10.00      B   
ATOM   2806  CD  GLU    59     -41.981 -13.783  10.988  1.00 10.00      B   
ATOM   2807  OE1 GLU    59     -42.116 -14.575  10.035  1.00 10.00      B   
ATOM   2808  OE2 GLU    59     -42.332 -12.585  10.928  1.00 10.00      B   
ATOM   2809  C   GLU    59     -43.011 -17.532  11.866  1.00 10.00      B   
ATOM   2810  O   GLU    59     -43.968 -17.856  12.569  1.00 10.00      B   
ATOM   2811  N   LYS    60     -42.956 -17.769  10.561  1.00 10.00      B   
ATOM   2812  HN  LYS    60     -42.186 -17.435  10.051  1.00 10.00      B   
ATOM   2813  CA  LYS    60     -44.015 -18.485   9.865  1.00 10.00      B   
ATOM   2814  CB  LYS    60     -43.811 -18.392   8.351  1.00 10.00      B   
ATOM   2815  CG  LYS    60     -43.728 -16.968   7.823  1.00 10.00      B   
ATOM   2816  CD  LYS    60     -43.339 -16.938   6.354  1.00 10.00      B   
ATOM   2817  CE  LYS    60     -44.459 -17.461   5.469  1.00 10.00      B   
ATOM   2818  NZ  LYS    60     -44.071 -17.469   4.033  1.00 10.00      B   
ATOM   2819  HZ1 LYS    60     -43.208 -18.035   3.898  1.00 10.00      B   
ATOM   2820  HZ2 LYS    60     -43.890 -16.500   3.704  1.00 10.00      B   
ATOM   2821  HZ3 LYS    60     -44.833 -17.878   3.459  1.00 10.00      B   
ATOM   2822  C   LYS    60     -43.993 -19.945  10.300  1.00 10.00      B   
ATOM   2823  O   LYS    60     -45.015 -20.632  10.290  1.00 10.00      B   
ATOM   2824  N   LYS    61     -42.808 -20.401  10.690  1.00 10.00      B   
ATOM   2825  HN  LYS    61     -42.038 -19.795  10.672  1.00 10.00      B   
ATOM   2826  CA  LYS    61     -42.617 -21.767  11.150  1.00 10.00      B   
ATOM   2827  CB  LYS    61     -41.301 -22.334  10.607  1.00 10.00      B   
ATOM   2828  CG  LYS    61     -41.129 -22.191   9.101  1.00 10.00      B   
ATOM   2829  CD  LYS    61     -42.159 -23.011   8.334  1.00 10.00      B   
ATOM   2830  CE  LYS    61     -41.855 -24.500   8.404  1.00 10.00      B   
ATOM   2831  NZ  LYS    61     -42.972 -25.320   7.865  1.00 10.00      B   
ATOM   2832  HZ1 LYS    61     -42.738 -26.330   7.925  1.00 10.00      B   
ATOM   2833  HZ2 LYS    61     -43.151 -25.074   6.871  1.00 10.00      B   
ATOM   2834  HZ3 LYS    61     -43.843 -25.145   8.412  1.00 10.00      B   
ATOM   2835  C   LYS    61     -42.608 -21.798  12.675  1.00 10.00      B   
ATOM   2836  O   LYS    61     -43.164 -22.702  13.295  1.00 10.00      B   
ATOM   2837  N   ILE    62     -41.965 -20.803  13.275  1.00 10.00      B   
ATOM   2838  HN  ILE    62     -41.532 -20.115  12.725  1.00 10.00      B   
ATOM   2839  CA  ILE    62     -41.887 -20.698  14.726  1.00 10.00      B   
ATOM   2840  CB  ILE    62     -40.425 -20.719  15.226  1.00 10.00      B   
ATOM   2841  CG1 ILE    62     -39.691 -21.953  14.691  1.00 10.00      B   
ATOM   2842  CG2 ILE    62     -40.377 -20.685  16.750  1.00 10.00      B   
ATOM   2843  CD1 ILE    62     -38.201 -21.947  14.963  1.00 10.00      B   
ATOM   2844  C   ILE    62     -42.562 -19.407  15.184  1.00 10.00      B   
ATOM   2845  O   ILE    62     -41.960 -18.336  15.147  1.00 10.00      B   
ATOM   2846  N   PRO    63     -43.833 -19.492  15.601  1.00 10.00      B   
ATOM   2847  CA  PRO    63     -44.603 -18.330  16.054  1.00 10.00      B   
ATOM   2848  CB  PRO    63     -46.039 -18.867  16.179  1.00 10.00      B   
ATOM   2849  CG  PRO    63     -46.025 -20.200  15.506  1.00 10.00      B   
ATOM   2850  CD  PRO    63     -44.629 -20.722  15.658  1.00 10.00      B   
ATOM   2851  C   PRO    63     -44.123 -17.798  17.402  1.00 10.00      B   
ATOM   2852  O   PRO    63     -43.731 -18.567  18.286  1.00 10.00      B   
ATOM   2853  N   GLY    64     -44.146 -16.477  17.545  1.00 10.00      B   
ATOM   2854  HN  GLY    64     -44.452 -15.922  16.795  1.00 10.00      B   
ATOM   2855  CA  GLY    64     -43.733 -15.845  18.782  1.00 10.00      B   
ATOM   2856  C   GLY    64     -42.239 -15.925  19.026  1.00 10.00      B   
ATOM   2857  O   GLY    64     -41.800 -16.052  20.169  1.00 10.00      B   
ATOM   2858  N   ILE    65     -41.457 -15.851  17.961  1.00 10.00      B   
ATOM   2859  HN  ILE    65     -41.861 -15.746  17.075  1.00 10.00      B   
ATOM   2860  CA  ILE    65     -40.008 -15.912  18.084  1.00 10.00      B   
ATOM   2861  CB  ILE    65     -39.376 -16.850  17.031  1.00 10.00      B   
ATOM   2862  CG1 ILE    65     -37.886 -17.063  17.319  1.00 10.00      B   
ATOM   2863  CG2 ILE    65     -39.589 -16.320  15.617  1.00 10.00      B   
ATOM   2864  CD1 ILE    65     -37.224 -18.084  16.419  1.00 10.00      B   
ATOM   2865  C   ILE    65     -39.396 -14.514  17.988  1.00 10.00      B   
ATOM   2866  O   ILE    65     -39.850 -13.675  17.206  1.00 10.00      B   
ATOM   2867  N   TYR    66     -38.387 -14.258  18.803  1.00 10.00      B   
ATOM   2868  HN  TYR    66     -38.087 -14.955  19.427  1.00 10.00      B   
ATOM   2869  CA  TYR    66     -37.715 -12.974  18.806  1.00 10.00      B   
ATOM   2870  CB  TYR    66     -37.304 -12.600  20.234  1.00 10.00      B   
ATOM   2871  CG  TYR    66     -36.731 -11.208  20.371  1.00 10.00      B   
ATOM   2872  CD1 TYR    66     -37.272 -10.144  19.667  1.00 10.00      B   
ATOM   2873  CD2 TYR    66     -35.650 -10.960  21.208  1.00 10.00      B   
ATOM   2874  CE1 TYR    66     -36.755  -8.873  19.789  1.00 10.00      B   
ATOM   2875  CE2 TYR    66     -35.125  -9.687  21.336  1.00 10.00      B   
ATOM   2876  CZ  TYR    66     -35.683  -8.648  20.622  1.00 10.00      B   
ATOM   2877  OH  TYR    66     -35.174  -7.376  20.745  1.00 10.00      B   
ATOM   2878  HH  TYR    66     -34.412  -7.391  21.355  1.00 10.00      B   
ATOM   2879  C   TYR    66     -36.499 -13.006  17.885  1.00 10.00      B   
ATOM   2880  O   TYR    66     -35.410 -13.415  18.289  1.00 10.00      B   
ATOM   2881  N   VAL    67     -36.695 -12.598  16.641  1.00 10.00      B   
ATOM   2882  HN  VAL    67     -37.587 -12.291  16.372  1.00 10.00      B   
ATOM   2883  CA  VAL    67     -35.619 -12.575  15.665  1.00 10.00      B   
ATOM   2884  CB  VAL    67     -36.109 -13.021  14.272  1.00 10.00      B   
ATOM   2885  CG1 VAL    67     -34.956 -13.046  13.280  1.00 10.00      B   
ATOM   2886  CG2 VAL    67     -36.780 -14.383  14.348  1.00 10.00      B   
ATOM   2887  C   VAL    67     -35.037 -11.170  15.568  1.00 10.00      B   
ATOM   2888  O   VAL    67     -35.744 -10.217  15.241  1.00 10.00      B   
ATOM   2889  N   LEU    68     -33.752 -11.049  15.858  1.00 10.00      B   
ATOM   2890  HN  LEU    68     -33.237 -11.851  16.105  1.00 10.00      B   
ATOM   2891  CA  LEU    68     -33.079  -9.762  15.814  1.00 10.00      B   
ATOM   2892  CB  LEU    68     -32.536  -9.406  17.201  1.00 10.00      B   
ATOM   2893  CG  LEU    68     -31.850  -8.044  17.333  1.00 10.00      B   
ATOM   2894  CD1 LEU    68     -32.865  -6.912  17.241  1.00 10.00      B   
ATOM   2895  CD2 LEU    68     -31.061  -7.965  18.630  1.00 10.00      B   
ATOM   2896  C   LEU    68     -31.944  -9.772  14.798  1.00 10.00      B   
ATOM   2897  O   LEU    68     -31.047 -10.615  14.860  1.00 10.00      B   
ATOM   2898  N   SER    69     -32.002  -8.846  13.852  1.00 10.00      B   
ATOM   2899  HN  SER    69     -32.754  -8.217  13.840  1.00 10.00      B   
ATOM   2900  CA  SER    69     -30.973  -8.724  12.838  1.00 10.00      B   
ATOM   2901  CB  SER    69     -31.610  -8.394  11.489  1.00 10.00      B   
ATOM   2902  OG  SER    69     -32.693  -9.274  11.227  1.00 10.00      B   
ATOM   2903  HG  SER    69     -32.829  -9.842  11.992  1.00 10.00      B   
ATOM   2904  C   SER    69     -29.991  -7.635  13.256  1.00 10.00      B   
ATOM   2905  O   SER    69     -30.360  -6.463  13.367  1.00 10.00      B   
ATOM   2906  N   LEU    70     -28.754  -8.037  13.511  1.00 10.00      B   
ATOM   2907  HN  LEU    70     -28.529  -8.990  13.402  1.00 10.00      B   
ATOM   2908  CA  LEU    70     -27.715  -7.114  13.944  1.00 10.00      B   
ATOM   2909  CB  LEU    70     -26.424  -7.862  14.273  1.00 10.00      B   
ATOM   2910  CG  LEU    70     -26.473  -8.753  15.516  1.00 10.00      B   
ATOM   2911  CD1 LEU    70     -25.158  -9.490  15.698  1.00 10.00      B   
ATOM   2912  CD2 LEU    70     -26.801  -7.932  16.753  1.00 10.00      B   
ATOM   2913  C   LEU    70     -27.453  -6.009  12.930  1.00 10.00      B   
ATOM   2914  O   LEU    70     -27.156  -6.267  11.761  1.00 10.00      B   
ATOM   2915  N   GLU    71     -27.579  -4.780  13.400  1.00 10.00      B   
ATOM   2916  HN  GLU    71     -27.824  -4.661  14.343  1.00 10.00      B   
ATOM   2917  CA  GLU    71     -27.359  -3.600  12.584  1.00 10.00      B   
ATOM   2918  CB  GLU    71     -28.619  -2.731  12.600  1.00 10.00      B   
ATOM   2919  CG  GLU    71     -28.537  -1.478  11.745  1.00 10.00      B   
ATOM   2920  CD  GLU    71     -29.564  -0.441  12.148  1.00 10.00      B   
ATOM   2921  OE1 GLU    71     -29.360   0.231  13.184  1.00 10.00      B   
ATOM   2922  OE2 GLU    71     -30.581  -0.292  11.434  1.00 10.00      B   
ATOM   2923  C   GLU    71     -26.187  -2.819  13.161  1.00 10.00      B   
ATOM   2924  O   GLU    71     -26.249  -2.340  14.297  1.00 10.00      B   
ATOM   2925  N   ILE    72     -25.118  -2.696  12.393  1.00 10.00      B   
ATOM   2926  HN  ILE    72     -25.130  -3.067  11.479  1.00 10.00      B   
ATOM   2927  CA  ILE    72     -23.936  -1.987  12.856  1.00 10.00      B   
ATOM   2928  CB  ILE    72     -22.636  -2.582  12.269  1.00 10.00      B   
ATOM   2929  CG1 ILE    72     -22.580  -4.101  12.490  1.00 10.00      B   
ATOM   2930  CG2 ILE    72     -21.415  -1.908  12.878  1.00 10.00      B   
ATOM   2931  CD1 ILE    72     -22.578  -4.525  13.947  1.00 10.00      B   
ATOM   2932  C   ILE    72     -24.028  -0.506  12.509  1.00 10.00      B   
ATOM   2933  O   ILE    72     -23.930   0.355  13.386  1.00 10.00      B   
ATOM   2934  N   GLY    73     -24.244  -0.223  11.232  1.00 10.00      B   
ATOM   2935  HN  GLY    73     -24.355  -0.965  10.588  1.00 10.00      B   
ATOM   2936  CA  GLY    73     -24.344   1.150  10.776  1.00 10.00      B   
ATOM   2937  C   GLY    73     -25.712   1.742  11.046  1.00 10.00      B   
ATOM   2938  O   GLY    73     -26.581   1.073  11.603  1.00 10.00      B   
ATOM   2939  N   LYS    74     -25.907   2.995  10.661  1.00 10.00      B   
ATOM   2940  HN  LYS    74     -25.165   3.490  10.228  1.00 10.00      B   
ATOM   2941  CA  LYS    74     -27.186   3.659  10.876  1.00 10.00      B   
ATOM   2942  CB  LYS    74     -27.002   5.170  11.023  1.00 10.00      B   
ATOM   2943  CG  LYS    74     -26.110   5.569  12.186  1.00 10.00      B   
ATOM   2944  CD  LYS    74     -26.084   7.075  12.369  1.00 10.00      B   
ATOM   2945  CE  LYS    74     -25.132   7.483  13.480  1.00 10.00      B   
ATOM   2946  NZ  LYS    74     -25.566   6.966  14.807  1.00 10.00      B   
ATOM   2947  HZ1 LYS    74     -26.551   7.241  14.997  1.00 10.00      B   
ATOM   2948  HZ2 LYS    74     -24.963   7.360  15.557  1.00 10.00      B   
ATOM   2949  HZ3 LYS    74     -25.495   5.929  14.833  1.00 10.00      B   
ATOM   2950  C   LYS    74     -28.172   3.344   9.756  1.00 10.00      B   
ATOM   2951  O   LYS    74     -29.251   2.808   9.998  1.00 10.00      B   
ATOM   2952  N   THR    75     -27.798   3.678   8.532  1.00 10.00      B   
ATOM   2953  HN  THR    75     -26.925   4.099   8.398  1.00 10.00      B   
ATOM   2954  CA  THR    75     -28.653   3.436   7.380  1.00 10.00      B   
ATOM   2955  CB  THR    75     -28.991   4.763   6.680  1.00 10.00      B   
ATOM   2956  OG1 THR    75     -27.927   5.698   6.912  1.00 10.00      B   
ATOM   2957  HG1 THR    75     -28.139   6.238   7.684  1.00 10.00      B   
ATOM   2958  CG2 THR    75     -30.291   5.336   7.221  1.00 10.00      B   
ATOM   2959  C   THR    75     -27.971   2.480   6.402  1.00 10.00      B   
ATOM   2960  O   THR    75     -27.576   1.379   6.785  1.00 10.00      B   
ATOM   2961  N   LEU    76     -27.812   2.907   5.148  1.00 10.00      B   
ATOM   2962  HN  LEU    76     -28.147   3.796   4.899  1.00 10.00      B   
ATOM   2963  CA  LEU    76     -27.156   2.087   4.128  1.00 10.00      B   
ATOM   2964  CB  LEU    76     -27.357   2.694   2.737  1.00 10.00      B   
ATOM   2965  CG  LEU    76     -28.573   2.194   1.955  1.00 10.00      B   
ATOM   2966  CD1 LEU    76     -28.772   3.016   0.691  1.00 10.00      B   
ATOM   2967  CD2 LEU    76     -28.420   0.719   1.616  1.00 10.00      B   
ATOM   2968  C   LEU    76     -25.669   1.947   4.434  1.00 10.00      B   
ATOM   2969  O   LEU    76     -24.959   1.153   3.814  1.00 10.00      B   
ATOM   2970  N   GLU    78     -25.226   2.723   5.414  1.00 10.00      B   
ATOM   2971  HN  GLU    78     -25.861   3.324   5.849  1.00 10.00      B   
ATOM   2972  CA  GLU    78     -23.842   2.729   5.868  1.00 10.00      B   
ATOM   2973  CB  GLU    78     -23.705   3.786   6.967  1.00 10.00      B   
ATOM   2974  CG  GLU    78     -22.364   3.824   7.670  1.00 10.00      B   
ATOM   2975  CD  GLU    78     -22.508   4.181   9.134  1.00 10.00      B   
ATOM   2976  OE1 GLU    78     -21.480   4.475   9.779  1.00 10.00      B   
ATOM   2977  OE2 GLU    78     -23.649   4.153   9.648  1.00 10.00      B   
ATOM   2978  C   GLU    78     -23.432   1.352   6.398  1.00 10.00      B   
ATOM   2979  O   GLU    78     -22.246   1.023   6.466  1.00 10.00      B   
ATOM   2980  N   ASP    79     -24.425   0.541   6.750  1.00 10.00      B   
ATOM   2981  HN  ASP    79     -25.350   0.855   6.657  1.00 10.00      B   
ATOM   2982  CA  ASP    79     -24.184  -0.802   7.271  1.00 10.00      B   
ATOM   2983  CB  ASP    79     -25.507  -1.461   7.666  1.00 10.00      B   
ATOM   2984  CG  ASP    79     -25.333  -2.582   8.674  1.00 10.00      B   
ATOM   2985  OD1 ASP    79     -24.601  -2.386   9.666  1.00 10.00      B   
ATOM   2986  OD2 ASP    79     -25.941  -3.655   8.487  1.00 10.00      B   
ATOM   2987  C   ASP    79     -23.444  -1.669   6.251  1.00 10.00      B   
ATOM   2988  O   ASP    79     -22.770  -2.634   6.613  1.00 10.00      B   
ATOM   2989  N   VAL    80     -23.559  -1.308   4.975  1.00 10.00      B   
ATOM   2990  HN  VAL    80     -24.097  -0.519   4.748  1.00 10.00      B   
ATOM   2991  CA  VAL    80     -22.898  -2.050   3.907  1.00 10.00      B   
ATOM   2992  CB  VAL    80     -23.477  -1.708   2.516  1.00 10.00      B   
ATOM   2993  CG1 VAL    80     -22.735  -2.456   1.415  1.00 10.00      B   
ATOM   2994  CG2 VAL    80     -24.964  -2.025   2.470  1.00 10.00      B   
ATOM   2995  C   VAL    80     -21.390  -1.802   3.922  1.00 10.00      B   
ATOM   2996  O   VAL    80     -20.603  -2.744   4.026  1.00 10.00      B   
ATOM   2997  N   GLU    81     -20.988  -0.535   3.845  1.00 10.00      B   
ATOM   2998  HN  GLU    81     -21.658   0.181   3.767  1.00 10.00      B   
ATOM   2999  CA  GLU    81     -19.569  -0.184   3.855  1.00 10.00      B   
ATOM   3000  CB  GLU    81     -19.346   1.294   3.516  1.00 10.00      B   
ATOM   3001  CG  GLU    81     -20.178   2.267   4.334  1.00 10.00      B   
ATOM   3002  CD  GLU    81     -21.306   2.891   3.534  1.00 10.00      B   
ATOM   3003  OE1 GLU    81     -21.855   2.213   2.638  1.00 10.00      B   
ATOM   3004  OE2 GLU    81     -21.652   4.061   3.806  1.00 10.00      B   
ATOM   3005  C   GLU    81     -18.912  -0.550   5.185  1.00 10.00      B   
ATOM   3006  O   GLU    81     -17.694  -0.735   5.264  1.00 10.00      B   
ATOM   3007  N   ASN    82     -19.724  -0.663   6.227  1.00 10.00      B   
ATOM   3008  HN  ASN    82     -20.683  -0.480   6.109  1.00 10.00      B   
ATOM   3009  CA  ASN    82     -19.225  -1.024   7.548  1.00 10.00      B   
ATOM   3010  CB  ASN    82     -20.200  -0.604   8.650  1.00 10.00      B   
ATOM   3011  CG  ASN    82     -20.057   0.859   9.029  1.00 10.00      B   
ATOM   3012  OD1 ASN    82     -19.007   1.469   8.821  1.00 10.00      B   
ATOM   3013  ND2 ASN    82     -21.106   1.426   9.600  1.00 10.00      B   
ATOM   3014 HD21 ASN    82     -21.904   0.878   9.750  1.00 10.00      B   
ATOM   3015 HD22 ASN    82     -21.053   2.381   9.831  1.00 10.00      B   
ATOM   3016  C   ASN    82     -18.925  -2.517   7.640  1.00 10.00      B   
ATOM   3017  O   ASN    82     -18.301  -2.977   8.590  1.00 10.00      B   
ATOM   3018  N   SER    83     -19.371  -3.277   6.654  1.00 10.00      B   
ATOM   3019  HN  SER    83     -19.883  -2.870   5.921  1.00 10.00      B   
ATOM   3020  CA  SER    83     -19.118  -4.710   6.643  1.00 10.00      B   
ATOM   3021  CB  SER    83     -20.314  -5.480   6.066  1.00 10.00      B   
ATOM   3022  OG  SER    83     -20.426  -5.300   4.665  1.00 10.00      B   
ATOM   3023  HG  SER    83     -20.558  -4.363   4.467  1.00 10.00      B   
ATOM   3024  C   SER    83     -17.848  -5.006   5.852  1.00 10.00      B   
ATOM   3025  O   SER    83     -17.464  -6.162   5.675  1.00 10.00      B   
ATOM   3026  N   PHE    84     -17.195  -3.945   5.386  1.00 10.00      B   
ATOM   3027  HN  PHE    84     -17.545  -3.049   5.577  1.00 10.00      B   
ATOM   3028  CA  PHE    84     -15.972  -4.079   4.607  1.00 10.00      B   
ATOM   3029  CB  PHE    84     -16.167  -3.532   3.188  1.00 10.00      B   
ATOM   3030  CG  PHE    84     -16.925  -4.448   2.270  1.00 10.00      B   
ATOM   3031  CD1 PHE    84     -16.353  -5.625   1.816  1.00 10.00      B   
ATOM   3032  CD2 PHE    84     -18.207  -4.128   1.857  1.00 10.00      B   
ATOM   3033  CE1 PHE    84     -17.046  -6.466   0.967  1.00 10.00      B   
ATOM   3034  CE2 PHE    84     -18.906  -4.964   1.008  1.00 10.00      B   
ATOM   3035  CZ  PHE    84     -18.325  -6.135   0.562  1.00 10.00      B   
ATOM   3036  C   PHE    84     -14.793  -3.377   5.272  1.00 10.00      B   
ATOM   3037  O   PHE    84     -13.770  -3.997   5.547  1.00 10.00      B   
ATOM   3038  N   PHE    85     -14.942  -2.089   5.553  1.00 10.00      B   
ATOM   3039  HN  PHE    85     -15.795  -1.646   5.355  1.00 10.00      B   
ATOM   3040  CA  PHE    85     -13.859  -1.316   6.155  1.00 10.00      B   
ATOM   3041  CB  PHE    85     -13.575  -0.057   5.329  1.00 10.00      B   
ATOM   3042  CG  PHE    85     -13.189  -0.332   3.907  1.00 10.00      B   
ATOM   3043  CD1 PHE    85     -11.943  -0.849   3.598  1.00 10.00      B   
ATOM   3044  CD2 PHE    85     -14.073  -0.067   2.878  1.00 10.00      B   
ATOM   3045  CE1 PHE    85     -11.586  -1.096   2.288  1.00 10.00      B   
ATOM   3046  CE2 PHE    85     -13.723  -0.312   1.567  1.00 10.00      B   
ATOM   3047  CZ  PHE    85     -12.478  -0.827   1.270  1.00 10.00      B   
ATOM   3048  C   PHE    85     -14.140  -0.925   7.600  1.00 10.00      B   
ATOM   3049  O   PHE    85     -14.191   0.256   7.926  1.00 10.00      B   
ATOM   3050  N   LEU    86     -14.305  -1.909   8.470  1.00 10.00      B   
ATOM   3051  HN  LEU    86     -14.240  -2.837   8.163  1.00 10.00      B   
ATOM   3052  CA  LEU    86     -14.572  -1.639   9.881  1.00 10.00      B   
ATOM   3053  CB  LEU    86     -16.082  -1.553  10.145  1.00 10.00      B   
ATOM   3054  CG  LEU    86     -16.566  -1.814  11.579  1.00 10.00      B   
ATOM   3055  CD1 LEU    86     -15.994  -0.797  12.554  1.00 10.00      B   
ATOM   3056  CD2 LEU    86     -18.082  -1.802  11.633  1.00 10.00      B   
ATOM   3057  C   LEU    86     -13.916  -2.685  10.774  1.00 10.00      B   
ATOM   3058  O   LEU    86     -14.121  -3.883  10.590  1.00 10.00      B   
ATOM   3059  N   ASN    87     -13.129  -2.211  11.738  1.00 10.00      B   
ATOM   3060  HN  ASN    87     -13.018  -1.241  11.822  1.00 10.00      B   
ATOM   3061  CA  ASN    87     -12.429  -3.083  12.679  1.00 10.00      B   
ATOM   3062  CB  ASN    87     -11.738  -2.243  13.763  1.00 10.00      B   
ATOM   3063  CG  ASN    87     -11.041  -3.080  14.822  1.00 10.00      B   
ATOM   3064  OD1 ASN    87     -11.103  -2.772  16.013  1.00 10.00      B   
ATOM   3065  ND2 ASN    87     -10.373  -4.140  14.403  1.00 10.00      B   
ATOM   3066 HD21 ASN    87     -10.362  -4.337  13.432  1.00 10.00      B   
ATOM   3067 HD22 ASN    87      -9.914  -4.692  15.066  1.00 10.00      B   
ATOM   3068  C   ASN    87     -13.393  -4.075  13.326  1.00 10.00      B   
ATOM   3069  O   ASN    87     -14.291  -3.684  14.075  1.00 10.00      B   
ATOM   3070  N   VAL    88     -13.191  -5.353  13.035  1.00 10.00      B   
ATOM   3071  HN  VAL    88     -12.425  -5.593  12.453  1.00 10.00      B   
ATOM   3072  CA  VAL    88     -14.037  -6.417  13.559  1.00 10.00      B   
ATOM   3073  CB  VAL    88     -13.664  -7.785  12.959  1.00 10.00      B   
ATOM   3074  CG1 VAL    88     -14.673  -8.841  13.375  1.00 10.00      B   
ATOM   3075  CG2 VAL    88     -13.569  -7.700  11.444  1.00 10.00      B   
ATOM   3076  C   VAL    88     -13.926  -6.497  15.071  1.00 10.00      B   
ATOM   3077  O   VAL    88     -14.912  -6.755  15.765  1.00 10.00      B   
ATOM   3078  N   ASN    89     -12.721  -6.257  15.575  1.00 10.00      B   
ATOM   3079  HN  ASN    89     -11.978  -6.067  14.962  1.00 10.00      B   
ATOM   3080  CA  ASN    89     -12.470  -6.284  17.009  1.00 10.00      B   
ATOM   3081  CB  ASN    89     -10.993  -6.027  17.312  1.00 10.00      B   
ATOM   3082  CG  ASN    89     -10.188  -7.305  17.443  1.00 10.00      B   
ATOM   3083  OD1 ASN    89     -10.009  -7.833  18.543  1.00 10.00      B   
ATOM   3084  ND2 ASN    89      -9.704  -7.822  16.325  1.00 10.00      B   
ATOM   3085 HD21 ASN    89      -9.892  -7.357  15.468  1.00 10.00      B   
ATOM   3086 HD22 ASN    89      -9.172  -8.644  16.386  1.00 10.00      B   
ATOM   3087  C   ASN    89     -13.346  -5.266  17.731  1.00 10.00      B   
ATOM   3088  O   ASN    89     -13.641  -5.422  18.913  1.00 10.00      B   
ATOM   3089  N   SER    90     -13.756  -4.224  17.012  1.00 10.00      B   
ATOM   3090  HN  SER    90     -13.474  -4.149  16.075  1.00 10.00      B   
ATOM   3091  CA  SER    90     -14.614  -3.194  17.578  1.00 10.00      B   
ATOM   3092  CB  SER    90     -14.375  -1.846  16.886  1.00 10.00      B   
ATOM   3093  OG  SER    90     -13.094  -1.322  17.202  1.00 10.00      B   
ATOM   3094  HG  SER    90     -12.415  -1.979  16.981  1.00 10.00      B   
ATOM   3095  C   SER    90     -16.084  -3.596  17.459  1.00 10.00      B   
ATOM   3096  O   SER    90     -16.891  -3.294  18.339  1.00 10.00      B   
ATOM   3097  N   GLN    91     -16.417  -4.292  16.368  1.00 10.00      B   
ATOM   3098  HN  GLN    91     -15.719  -4.512  15.716  1.00 10.00      B   
ATOM   3099  CA  GLN    91     -17.786  -4.740  16.115  1.00 10.00      B   
ATOM   3100  CB  GLN    91     -17.877  -5.487  14.779  1.00 10.00      B   
ATOM   3101  CG  GLN    91     -17.292  -4.742  13.591  1.00 10.00      B   
ATOM   3102  CD  GLN    91     -17.524  -5.462  12.276  1.00 10.00      B   
ATOM   3103  OE1 GLN    91     -18.548  -6.116  12.085  1.00 10.00      B   
ATOM   3104  NE2 GLN    91     -16.573  -5.351  11.359  1.00 10.00      B   
ATOM   3105 HE21 GLN    91     -15.778  -4.816  11.576  1.00 10.00      B   
ATOM   3106 HE22 GLN    91     -16.699  -5.809  10.502  1.00 10.00      B   
ATOM   3107  C   GLN    91     -18.280  -5.649  17.234  1.00 10.00      B   
ATOM   3108  O   GLN    91     -19.387  -5.474  17.744  1.00 10.00      B   
ATOM   3109  N   VAL    92     -17.439  -6.607  17.611  1.00 10.00      B   
ATOM   3110  HN  VAL    92     -16.566  -6.672  17.168  1.00 10.00      B   
ATOM   3111  CA  VAL    92     -17.769  -7.563  18.664  1.00 10.00      B   
ATOM   3112  CB  VAL    92     -16.597  -8.535  18.934  1.00 10.00      B   
ATOM   3113  CG1 VAL    92     -16.943  -9.513  20.048  1.00 10.00      B   
ATOM   3114  CG2 VAL    92     -16.227  -9.287  17.662  1.00 10.00      B   
ATOM   3115  C   VAL    92     -18.157  -6.847  19.958  1.00 10.00      B   
ATOM   3116  O   VAL    92     -19.195  -7.142  20.553  1.00 10.00      B   
ATOM   3117  N   THR    93     -17.333  -5.890  20.367  1.00 10.00      B   
ATOM   3118  HN  THR    93     -16.531  -5.691  19.840  1.00 10.00      B   
ATOM   3119  CA  THR    93     -17.577  -5.128  21.583  1.00 10.00      B   
ATOM   3120  CB  THR    93     -16.455  -4.106  21.806  1.00 10.00      B   
ATOM   3121  OG1 THR    93     -15.258  -4.598  21.187  1.00 10.00      B   
ATOM   3122  HG1 THR    93     -14.574  -3.922  21.236  1.00 10.00      B   
ATOM   3123  CG2 THR    93     -16.201  -3.909  23.292  1.00 10.00      B   
ATOM   3124  C   THR    93     -18.924  -4.407  21.528  1.00 10.00      B   
ATOM   3125  O   THR    93     -19.672  -4.400  22.508  1.00 10.00      B   
ATOM   3126  N   THR    94     -19.236  -3.817  20.373  1.00 10.00      B   
ATOM   3127  HN  THR    94     -18.601  -3.859  19.625  1.00 10.00      B   
ATOM   3128  CA  THR    94     -20.496  -3.110  20.192  1.00 10.00      B   
ATOM   3129  CB  THR    94     -20.566  -2.435  18.805  1.00 10.00      B   
ATOM   3130  OG1 THR    94     -19.336  -1.735  18.550  1.00 10.00      B   
ATOM   3131  HG1 THR    94     -19.378  -1.324  17.677  1.00 10.00      B   
ATOM   3132  CG2 THR    94     -21.723  -1.448  18.745  1.00 10.00      B   
ATOM   3133  C   THR    94     -21.672  -4.074  20.355  1.00 10.00      B   
ATOM   3134  O   THR    94     -22.649  -3.768  21.045  1.00 10.00      B   
ATOM   3135  N   VAL    95     -21.554  -5.249  19.742  1.00 10.00      B   
ATOM   3136  HN  VAL    95     -20.741  -5.438  19.219  1.00 10.00      B   
ATOM   3137  CA  VAL    95     -22.599  -6.264  19.819  1.00 10.00      B   
ATOM   3138  CB  VAL    95     -22.312  -7.454  18.878  1.00 10.00      B   
ATOM   3139  CG1 VAL    95     -23.375  -8.532  19.028  1.00 10.00      B   
ATOM   3140  CG2 VAL    95     -22.247  -6.980  17.434  1.00 10.00      B   
ATOM   3141  C   VAL    95     -22.770  -6.757  21.257  1.00 10.00      B   
ATOM   3142  O   VAL    95     -23.894  -6.898  21.742  1.00 10.00      B   
ATOM   3143  N   CYS    96     -21.652  -7.001  21.939  1.00 10.00      B   
ATOM   3144  HN  CYS    96     -20.782  -6.885  21.490  1.00 10.00      B   
ATOM   3145  CA  CYS    96     -21.680  -7.459  23.328  1.00 10.00      B   
ATOM   3146  C   CYS    96     -22.468  -6.486  24.201  1.00 10.00      B   
ATOM   3147  O   CYS    96     -23.241  -6.895  25.070  1.00 10.00      B   
ATOM   3148  CB  CYS    96     -20.261  -7.625  23.881  1.00 10.00      B   
ATOM   3149  SG  CYS    96     -19.313  -9.004  23.157  1.00 10.00      B   
ATOM   3150  N   GLN    97     -22.282  -5.193  23.949  1.00 10.00      B   
ATOM   3151  HN  GLN    97     -21.656  -4.931  23.237  1.00 10.00      B   
ATOM   3152  CA  GLN    97     -22.976  -4.157  24.702  1.00 10.00      B   
ATOM   3153  CB  GLN    97     -22.374  -2.779  24.411  1.00 10.00      B   
ATOM   3154  CG  GLN    97     -20.971  -2.582  24.969  1.00 10.00      B   
ATOM   3155  CD  GLN    97     -20.915  -2.688  26.482  1.00 10.00      B   
ATOM   3156  OE1 GLN    97     -19.912  -3.118  27.051  1.00 10.00      B   
ATOM   3157  NE2 GLN    97     -21.985  -2.288  27.146  1.00 10.00      B   
ATOM   3158 HE21 GLN    97     -22.748  -1.946  26.635  1.00 10.00      B   
ATOM   3159 HE22 GLN    97     -21.974  -2.355  28.126  1.00 10.00      B   
ATOM   3160  C   GLN    97     -24.465  -4.159  24.376  1.00 10.00      B   
ATOM   3161  O   GLN    97     -25.305  -3.996  25.259  1.00 10.00      B   
ATOM   3162  N   ALA    98     -24.783  -4.358  23.103  1.00 10.00      B   
ATOM   3163  HN  ALA    98     -24.063  -4.487  22.446  1.00 10.00      B   
ATOM   3164  CA  ALA    98     -26.167  -4.385  22.648  1.00 10.00      B   
ATOM   3165  CB  ALA    98     -26.218  -4.456  21.129  1.00 10.00      B   
ATOM   3166  C   ALA    98     -26.920  -5.563  23.259  1.00 10.00      B   
ATOM   3167  O   ALA    98     -28.060  -5.424  23.711  1.00 10.00      B   
ATOM   3168  N   LEU    99     -26.265  -6.718  23.284  1.00 10.00      B   
ATOM   3169  HN  LEU    99     -25.354  -6.757  22.909  1.00 10.00      B   
ATOM   3170  CA  LEU    99     -26.856  -7.932  23.838  1.00 10.00      B   
ATOM   3171  CB  LEU    99     -25.937  -9.134  23.595  1.00 10.00      B   
ATOM   3172  CG  LEU    99     -25.616  -9.455  22.131  1.00 10.00      B   
ATOM   3173  CD1 LEU    99     -24.477 -10.457  22.042  1.00 10.00      B   
ATOM   3174  CD2 LEU    99     -26.848  -9.978  21.408  1.00 10.00      B   
ATOM   3175  C   LEU    99     -27.132  -7.776  25.331  1.00 10.00      B   
ATOM   3176  O   LEU    99     -28.085  -8.347  25.861  1.00 10.00      B   
ATOM   3177  N   ALA   100     -26.303  -6.984  26.001  1.00 10.00      B   
ATOM   3178  HN  ALA   100     -25.564  -6.552  25.520  1.00 10.00      B   
ATOM   3179  CA  ALA   100     -26.453  -6.742  27.430  1.00 10.00      B   
ATOM   3180  CB  ALA   100     -25.109  -6.374  28.043  1.00 10.00      B   
ATOM   3181  C   ALA   100     -27.488  -5.652  27.705  1.00 10.00      B   
ATOM   3182  O   ALA   100     -27.805  -5.354  28.857  1.00 10.00      B   
ATOM   3183  N   LYS   101     -28.021  -5.065  26.643  1.00 10.00      B   
ATOM   3184  HN  LYS   101     -27.736  -5.344  25.747  1.00 10.00      B   
ATOM   3185  CA  LYS   101     -29.015  -4.008  26.776  1.00 10.00      B   
ATOM   3186  CB  LYS   101     -28.650  -2.806  25.907  1.00 10.00      B   
ATOM   3187  CG  LYS   101     -27.586  -1.898  26.506  1.00 10.00      B   
ATOM   3188  CD  LYS   101     -27.481  -0.593  25.734  1.00 10.00      B   
ATOM   3189  CE  LYS   101     -26.944  -0.823  24.332  1.00 10.00      B   
ATOM   3190  NZ  LYS   101     -27.199   0.344  23.448  1.00 10.00      B   
ATOM   3191  HZ1 LYS   101     -26.845   0.146  22.489  1.00 10.00      B   
ATOM   3192  HZ2 LYS   101     -26.716   1.186  23.820  1.00 10.00      B   
ATOM   3193  HZ3 LYS   101     -28.220   0.538  23.396  1.00 10.00      B   
ATOM   3194  C   LYS   101     -30.417  -4.497  26.428  1.00 10.00      B   
ATOM   3195  O   LYS   101     -31.378  -3.720  26.446  1.00 10.00      B   
ATOM   3196  N   ASP   102     -30.539  -5.777  26.101  1.00 10.00      B   
ATOM   3197  HN  ASP   102     -29.747  -6.351  26.102  1.00 10.00      B   
ATOM   3198  CA  ASP   102     -31.836  -6.345  25.756  1.00 10.00      B   
ATOM   3199  CB  ASP   102     -31.797  -7.071  24.411  1.00 10.00      B   
ATOM   3200  CG  ASP   102     -33.187  -7.316  23.853  1.00 10.00      B   
ATOM   3201  OD1 ASP   102     -34.020  -7.921  24.560  1.00 10.00      B   
ATOM   3202  OD2 ASP   102     -33.455  -6.889  22.707  1.00 10.00      B   
ATOM   3203  C   ASP   102     -32.324  -7.282  26.852  1.00 10.00      B   
ATOM   3204  O   ASP   102     -31.728  -8.336  27.093  1.00 10.00      B   
ATOM   3205  N   PRO   103     -33.421  -6.911  27.525  1.00 10.00      B   
ATOM   3206  CA  PRO   103     -33.999  -7.702  28.620  1.00 10.00      B   
ATOM   3207  CB  PRO   103     -35.144  -6.823  29.143  1.00 10.00      B   
ATOM   3208  CG  PRO   103     -34.880  -5.463  28.594  1.00 10.00      B   
ATOM   3209  CD  PRO   103     -34.184  -5.677  27.284  1.00 10.00      B   
ATOM   3210  C   PRO   103     -34.546  -9.058  28.173  1.00 10.00      B   
ATOM   3211  O   PRO   103     -34.734  -9.958  28.991  1.00 10.00      B   
ATOM   3212  N   LYS   104     -34.795  -9.218  26.880  1.00 10.00      B   
ATOM   3213  HN  LYS   104     -34.594  -8.485  26.248  1.00 10.00      B   
ATOM   3214  CA  LYS   104     -35.335 -10.472  26.370  1.00 10.00      B   
ATOM   3215  CB  LYS   104     -36.125 -10.241  25.079  1.00 10.00      B   
ATOM   3216  CG  LYS   104     -37.370  -9.385  25.256  1.00 10.00      B   
ATOM   3217  CD  LYS   104     -38.067  -9.140  23.927  1.00 10.00      B   
ATOM   3218  CE  LYS   104     -39.297  -8.264  24.103  1.00 10.00      B   
ATOM   3219  NZ  LYS   104     -39.854  -7.805  22.800  1.00 10.00      B   
ATOM   3220  HZ1 LYS   104     -40.712  -7.237  22.960  1.00 10.00      B   
ATOM   3221  HZ2 LYS   104     -40.103  -8.620  22.203  1.00 10.00      B   
ATOM   3222  HZ3 LYS   104     -39.156  -7.219  22.294  1.00 10.00      B   
ATOM   3223  C   LYS   104     -34.234 -11.502  26.145  1.00 10.00      B   
ATOM   3224  O   LYS   104     -34.498 -12.704  26.075  1.00 10.00      B   
ATOM   3225  N   LEU   105     -33.000 -11.026  26.055  1.00 10.00      B   
ATOM   3226  HN  LEU   105     -32.855 -10.058  26.135  1.00 10.00      B   
ATOM   3227  CA  LEU   105     -31.855 -11.900  25.829  1.00 10.00      B   
ATOM   3228  CB  LEU   105     -30.836 -11.208  24.919  1.00 10.00      B   
ATOM   3229  CG  LEU   105     -31.362 -10.686  23.578  1.00 10.00      B   
ATOM   3230  CD1 LEU   105     -30.258  -9.976  22.811  1.00 10.00      B   
ATOM   3231  CD2 LEU   105     -31.941 -11.819  22.747  1.00 10.00      B   
ATOM   3232  C   LEU   105     -31.182 -12.299  27.143  1.00 10.00      B   
ATOM   3233  O   LEU   105     -30.267 -13.120  27.153  1.00 10.00      B   
ATOM   3234  N   GLN   106     -31.652 -11.726  28.248  1.00 10.00      B   
ATOM   3235  HN  GLN   106     -32.403 -11.100  28.175  1.00 10.00      B   
ATOM   3236  CA  GLN   106     -31.076 -11.999  29.568  1.00 10.00      B   
ATOM   3237  CB  GLN   106     -31.769 -11.165  30.645  1.00 10.00      B   
ATOM   3238  CG  GLN   106     -31.533  -9.669  30.545  1.00 10.00      B   
ATOM   3239  CD  GLN   106     -32.146  -8.916  31.707  1.00 10.00      B   
ATOM   3240  OE1 GLN   106     -33.314  -8.535  31.665  1.00 10.00      B   
ATOM   3241  NE2 GLN   106     -31.367  -8.705  32.755  1.00 10.00      B   
ATOM   3242 HE21 GLN   106     -30.447  -9.045  32.724  1.00 10.00      B   
ATOM   3243 HE22 GLN   106     -31.740  -8.212  33.518  1.00 10.00      B   
ATOM   3244  C   GLN   106     -31.146 -13.474  29.959  1.00 10.00      B   
ATOM   3245  O   GLN   106     -30.200 -14.019  30.529  1.00 10.00      B   
ATOM   3246  N   GLN   107     -32.258 -14.122  29.643  1.00 10.00      B   
ATOM   3247  HN  GLN   107     -32.962 -13.651  29.154  1.00 10.00      B   
ATOM   3248  CA  GLN   107     -32.449 -15.524  30.001  1.00 10.00      B   
ATOM   3249  CB  GLN   107     -33.936 -15.860  30.123  1.00 10.00      B   
ATOM   3250  CG  GLN   107     -34.645 -15.088  31.225  1.00 10.00      B   
ATOM   3251  CD  GLN   107     -35.460 -15.984  32.138  1.00 10.00      B   
ATOM   3252  OE1 GLN   107     -36.650 -16.211  31.909  1.00 10.00      B   
ATOM   3253  NE2 GLN   107     -34.826 -16.494  33.184  1.00 10.00      B   
ATOM   3254 HE21 GLN   107     -33.877 -16.262  33.311  1.00 10.00      B   
ATOM   3255 HE22 GLN   107     -35.323 -17.089  33.785  1.00 10.00      B   
ATOM   3256  C   GLN   107     -31.743 -16.482  29.043  1.00 10.00      B   
ATOM   3257  O   GLN   107     -31.740 -17.696  29.257  1.00 10.00      B   
ATOM   3258  N   GLY   108     -31.132 -15.938  28.002  1.00 10.00      B   
ATOM   3259  HN  GLY   108     -31.148 -14.962  27.886  1.00 10.00      B   
ATOM   3260  CA  GLY   108     -30.437 -16.767  27.038  1.00 10.00      B   
ATOM   3261  C   GLY   108     -30.987 -16.598  25.640  1.00 10.00      B   
ATOM   3262  O   GLY   108     -32.152 -16.235  25.467  1.00 10.00      B   
ATOM   3263  N   TYR   109     -30.158 -16.862  24.642  1.00 10.00      B   
ATOM   3264  HN  TYR   109     -29.239 -17.151  24.845  1.00 10.00      B   
ATOM   3265  CA  TYR   109     -30.568 -16.730  23.250  1.00 10.00      B   
ATOM   3266  CB  TYR   109     -30.436 -15.271  22.792  1.00 10.00      B   
ATOM   3267  CG  TYR   109     -29.073 -14.661  23.054  1.00 10.00      B   
ATOM   3268  CD1 TYR   109     -28.039 -14.789  22.133  1.00 10.00      B   
ATOM   3269  CD2 TYR   109     -28.819 -13.960  24.226  1.00 10.00      B   
ATOM   3270  CE1 TYR   109     -26.797 -14.238  22.374  1.00 10.00      B   
ATOM   3271  CE2 TYR   109     -27.580 -13.406  24.474  1.00 10.00      B   
ATOM   3272  CZ  TYR   109     -26.573 -13.548  23.545  1.00 10.00      B   
ATOM   3273  OH  TYR   109     -25.337 -13.000  23.785  1.00 10.00      B   
ATOM   3274  HH  TYR   109     -24.972 -12.671  22.959  1.00 10.00      B   
ATOM   3275  C   TYR   109     -29.728 -17.623  22.344  1.00 10.00      B   
ATOM   3276  O   TYR   109     -28.728 -18.198  22.776  1.00 10.00      B   
ATOM   3277  N   ASN   110     -30.144 -17.731  21.090  1.00 10.00      B   
ATOM   3278  HN  ASN   110     -30.960 -17.250  20.814  1.00 10.00      B   
ATOM   3279  CA  ASN   110     -29.430 -18.531  20.102  1.00 10.00      B   
ATOM   3280  CB  ASN   110     -30.371 -19.527  19.417  1.00 10.00      B   
ATOM   3281  CG  ASN   110     -30.634 -20.774  20.237  1.00 10.00      B   
ATOM   3282  OD1 ASN   110     -29.777 -21.233  20.996  1.00 10.00      B   
ATOM   3283  ND2 ASN   110     -31.823 -21.341  20.081  1.00 10.00      B   
ATOM   3284 HD21 ASN   110     -32.456 -20.927  19.453  1.00 10.00      B   
ATOM   3285 HD22 ASN   110     -32.023 -22.154  20.593  1.00 10.00      B   
ATOM   3286  C   ASN   110     -28.823 -17.608  19.058  1.00 10.00      B   
ATOM   3287  O   ASN   110     -29.333 -16.509  18.824  1.00 10.00      B   
ATOM   3288  N   ALA   111     -27.747 -18.044  18.427  1.00 10.00      B   
ATOM   3289  HN  ALA   111     -27.391 -18.939  18.631  1.00 10.00      B   
ATOM   3290  CA  ALA   111     -27.089 -17.228  17.416  1.00 10.00      B   
ATOM   3291  CB  ALA   111     -25.875 -16.528  18.006  1.00 10.00      B   
ATOM   3292  C   ALA   111     -26.699 -18.059  16.203  1.00 10.00      B   
ATOM   3293  O   ALA   111     -26.607 -19.287  16.285  1.00 10.00      B   
ATOM   3294  N   GLY   113     -25.965 -15.451  11.565  1.00 10.00      B   
ATOM   3295  HN  GLY   113     -26.796 -15.879  11.250  1.00 10.00      B   
ATOM   3296  CA  GLY   113     -24.700 -16.140  11.394  1.00 10.00      B   
ATOM   3297  C   GLY   113     -24.457 -16.527   9.951  1.00 10.00      B   
ATOM   3298  O   GLY   113     -24.132 -17.678   9.653  1.00 10.00      B   
ATOM   3299  N   PHE   114     -24.616 -15.564   9.057  1.00 10.00      B   
ATOM   3300  HN  PHE   114     -24.861 -14.660   9.364  1.00 10.00      B   
ATOM   3301  CA  PHE   114     -24.426 -15.803   7.635  1.00 10.00      B   
ATOM   3302  CB  PHE   114     -25.546 -15.151   6.822  1.00 10.00      B   
ATOM   3303  CG  PHE   114     -26.903 -15.740   7.073  1.00 10.00      B   
ATOM   3304  CD1 PHE   114     -27.893 -15.000   7.698  1.00 10.00      B   
ATOM   3305  CD2 PHE   114     -27.188 -17.036   6.685  1.00 10.00      B   
ATOM   3306  CE1 PHE   114     -29.141 -15.545   7.931  1.00 10.00      B   
ATOM   3307  CE2 PHE   114     -28.434 -17.587   6.914  1.00 10.00      B   
ATOM   3308  CZ  PHE   114     -29.412 -16.840   7.538  1.00 10.00      B   
ATOM   3309  C   PHE   114     -23.077 -15.280   7.168  1.00 10.00      B   
ATOM   3310  O   PHE   114     -22.687 -14.157   7.500  1.00 10.00      B   
ATOM   3311  N   SER   115     -22.366 -16.110   6.412  1.00 10.00      B   
ATOM   3312  HN  SER   115     -22.730 -17.002   6.219  1.00 10.00      B   
ATOM   3313  CA  SER   115     -21.058 -15.752   5.877  1.00 10.00      B   
ATOM   3314  CB  SER   115     -21.184 -14.637   4.837  1.00 10.00      B   
ATOM   3315  OG  SER   115     -22.138 -14.978   3.845  1.00 10.00      B   
ATOM   3316  HG  SER   115     -22.453 -14.168   3.421  1.00 10.00      B   
ATOM   3317  C   SER   115     -20.075 -15.379   6.988  1.00 10.00      B   
ATOM   3318  O   SER   115     -19.796 -16.192   7.869  1.00 10.00      B   
ATOM   3319  N   GLN   116     -19.572 -14.147   6.962  1.00 10.00      B   
ATOM   3320  HN  GLN   116     -19.843 -13.532   6.251  1.00 10.00      B   
ATOM   3321  CA  GLN   116     -18.624 -13.693   7.973  1.00 10.00      B   
ATOM   3322  CB  GLN   116     -17.989 -12.351   7.589  1.00 10.00      B   
ATOM   3323  CG  GLN   116     -18.955 -11.177   7.541  1.00 10.00      B   
ATOM   3324  CD  GLN   116     -18.265  -9.875   7.189  1.00 10.00      B   
ATOM   3325  OE1 GLN   116     -17.256  -9.864   6.486  1.00 10.00      B   
ATOM   3326  NE2 GLN   116     -18.799  -8.768   7.679  1.00 10.00      B   
ATOM   3327 HE21 GLN   116     -19.602  -8.844   8.238  1.00 10.00      B   
ATOM   3328 HE22 GLN   116     -18.370  -7.915   7.460  1.00 10.00      B   
ATOM   3329  C   GLN   116     -19.272 -13.614   9.352  1.00 10.00      B   
ATOM   3330  O   GLN   116     -18.583 -13.614  10.370  1.00 10.00      B   
ATOM   3331  N   GLY   117     -20.597 -13.568   9.380  1.00 10.00      B   
ATOM   3332  HN  GLY   117     -21.098 -13.591   8.535  1.00 10.00      B   
ATOM   3333  CA  GLY   117     -21.312 -13.494  10.639  1.00 10.00      B   
ATOM   3334  C   GLY   117     -21.126 -14.746  11.474  1.00 10.00      B   
ATOM   3335  O   GLY   117     -21.203 -14.702  12.700  1.00 10.00      B   
ATOM   3336  N   GLY   118     -20.859 -15.859  10.802  1.00 10.00      B   
ATOM   3337  HN  GLY   118     -20.786 -15.821   9.824  1.00 10.00      B   
ATOM   3338  CA  GLY   118     -20.665 -17.120  11.491  1.00 10.00      B   
ATOM   3339  C   GLY   118     -19.486 -17.089  12.446  1.00 10.00      B   
ATOM   3340  O   GLY   118     -19.616 -17.446  13.617  1.00 10.00      B   
ATOM   3341  N   GLN   119     -18.332 -16.651  11.955  1.00 10.00      B   
ATOM   3342  HN  GLN   119     -18.283 -16.365  11.014  1.00 10.00      B   
ATOM   3343  CA  GLN   119     -17.140 -16.579  12.788  1.00 10.00      B   
ATOM   3344  CB  GLN   119     -15.855 -16.530  11.951  1.00 10.00      B   
ATOM   3345  CG  GLN   119     -15.722 -15.321  11.035  1.00 10.00      B   
ATOM   3346  CD  GLN   119     -16.196 -15.598   9.621  1.00 10.00      B   
ATOM   3347  OE1 GLN   119     -17.110 -16.394   9.403  1.00 10.00      B   
ATOM   3348  NE2 GLN   119     -15.574 -14.942   8.653  1.00 10.00      B   
ATOM   3349 HE21 GLN   119     -14.856 -14.325   8.900  1.00 10.00      B   
ATOM   3350 HE22 GLN   119     -15.855 -15.103   7.724  1.00 10.00      B   
ATOM   3351  C   GLN   119     -17.214 -15.399  13.751  1.00 10.00      B   
ATOM   3352  O   GLN   119     -16.640 -15.442  14.841  1.00 10.00      B   
ATOM   3353  N   PHE   120     -17.937 -14.358  13.346  1.00 10.00      B   
ATOM   3354  HN  PHE   120     -18.369 -14.391  12.464  1.00 10.00      B   
ATOM   3355  CA  PHE   120     -18.101 -13.169  14.172  1.00 10.00      B   
ATOM   3356  CB  PHE   120     -18.793 -12.049  13.390  1.00 10.00      B   
ATOM   3357  CG  PHE   120     -17.927 -11.361  12.369  1.00 10.00      B   
ATOM   3358  CD1 PHE   120     -16.662 -11.839  12.062  1.00 10.00      B   
ATOM   3359  CD2 PHE   120     -18.385 -10.234  11.711  1.00 10.00      B   
ATOM   3360  CE1 PHE   120     -15.876 -11.207  11.118  1.00 10.00      B   
ATOM   3361  CE2 PHE   120     -17.605  -9.596  10.769  1.00 10.00      B   
ATOM   3362  CZ  PHE   120     -16.349 -10.083  10.471  1.00 10.00      B   
ATOM   3363  C   PHE   120     -18.897 -13.505  15.422  1.00 10.00      B   
ATOM   3364  O   PHE   120     -18.517 -13.127  16.530  1.00 10.00      B   
ATOM   3365  N   LEU   121     -19.992 -14.237  15.240  1.00 10.00      B   
ATOM   3366  HN  LEU   121     -20.248 -14.503  14.326  1.00 10.00      B   
ATOM   3367  CA  LEU   121     -20.836 -14.638  16.359  1.00 10.00      B   
ATOM   3368  CB  LEU   121     -22.094 -15.362  15.876  1.00 10.00      B   
ATOM   3369  CG  LEU   121     -23.213 -14.471  15.328  1.00 10.00      B   
ATOM   3370  CD1 LEU   121     -24.349 -15.318  14.780  1.00 10.00      B   
ATOM   3371  CD2 LEU   121     -23.725 -13.522  16.404  1.00 10.00      B   
ATOM   3372  C   LEU   121     -20.060 -15.504  17.341  1.00 10.00      B   
ATOM   3373  O   LEU   121     -20.286 -15.441  18.548  1.00 10.00      B   
ATOM   3374  N   ARG   122     -19.137 -16.307  16.819  1.00 10.00      B   
ATOM   3375  HN  ARG   122     -19.004 -16.319  15.847  1.00 10.00      B   
ATOM   3376  CA  ARG   122     -18.321 -17.163  17.669  1.00 10.00      B   
ATOM   3377  CB  ARG   122     -17.498 -18.159  16.849  1.00 10.00      B   
ATOM   3378  CG  ARG   122     -16.660 -19.095  17.709  1.00 10.00      B   
ATOM   3379  CD  ARG   122     -15.855 -20.078  16.876  1.00 10.00      B   
ATOM   3380  NE  ARG   122     -14.831 -19.419  16.065  1.00 10.00      B   
ATOM   3381  HE  ARG   122     -15.127 -18.989  15.235  1.00 10.00      B   
ATOM   3382  CZ  ARG   122     -13.536 -19.363  16.391  1.00 10.00      B   
ATOM   3383  NH1 ARG   122     -13.097 -19.910  17.519  1.00 10.00      B   
ATOM   3384 HH11 ARG   122     -12.083 -19.863  17.766  1.00 10.00      B   
ATOM   3385 HH12 ARG   122     -13.764 -20.385  18.171  1.00 10.00      B   
ATOM   3386  NH2 ARG   122     -12.678 -18.762  15.579  1.00 10.00      B   
ATOM   3387 HH21 ARG   122     -11.661 -18.717  15.822  1.00 10.00      B   
ATOM   3388 HH22 ARG   122     -13.008 -18.332  14.689  1.00 10.00      B   
ATOM   3389  C   ARG   122     -17.406 -16.310  18.538  1.00 10.00      B   
ATOM   3390  O   ARG   122     -17.204 -16.598  19.716  1.00 10.00      B   
ATOM   3391  N   ALA   123     -16.864 -15.249  17.947  1.00 10.00      B   
ATOM   3392  HN  ALA   123     -17.066 -15.073  17.001  1.00 10.00      B   
ATOM   3393  CA  ALA   123     -15.982 -14.340  18.670  1.00 10.00      B   
ATOM   3394  CB  ALA   123     -15.386 -13.307  17.724  1.00 10.00      B   
ATOM   3395  C   ALA   123     -16.751 -13.657  19.791  1.00 10.00      B   
ATOM   3396  O   ALA   123     -16.222 -13.435  20.879  1.00 10.00      B   
ATOM   3397  N   VAL   124     -18.008 -13.339  19.509  1.00 10.00      B   
ATOM   3398  HN  VAL   124     -18.357 -13.534  18.612  1.00 10.00      B   
ATOM   3399  CA  VAL   124     -18.879 -12.698  20.483  1.00 10.00      B   
ATOM   3400  CB  VAL   124     -20.241 -12.320  19.852  1.00 10.00      B   
ATOM   3401  CG1 VAL   124     -21.214 -11.809  20.906  1.00 10.00      B   
ATOM   3402  CG2 VAL   124     -20.050 -11.278  18.763  1.00 10.00      B   
ATOM   3403  C   VAL   124     -19.107 -13.626  21.673  1.00 10.00      B   
ATOM   3404  O   VAL   124     -18.831 -13.266  22.815  1.00 10.00      B   
ATOM   3405  N   ALA   125     -19.567 -14.840  21.388  1.00 10.00      B   
ATOM   3406  HN  ALA   125     -19.732 -15.080  20.451  1.00 10.00      B   
ATOM   3407  CA  ALA   125     -19.844 -15.825  22.427  1.00 10.00      B   
ATOM   3408  CB  ALA   125     -20.468 -17.070  21.817  1.00 10.00      B   
ATOM   3409  C   ALA   125     -18.590 -16.191  23.218  1.00 10.00      B   
ATOM   3410  O   ALA   125     -18.664 -16.502  24.408  1.00 10.00      B   
ATOM   3411  N   GLN   126     -17.443 -16.144  22.555  1.00 10.00      B   
ATOM   3412  HN  GLN   126     -17.450 -15.886  21.608  1.00 10.00      B   
ATOM   3413  CA  GLN   126     -16.174 -16.480  23.191  1.00 10.00      B   
ATOM   3414  CB  GLN   126     -15.154 -16.962  22.159  1.00 10.00      B   
ATOM   3415  CG  GLN   126     -15.310 -18.420  21.757  1.00 10.00      B   
ATOM   3416  CD  GLN   126     -14.263 -18.865  20.749  1.00 10.00      B   
ATOM   3417  OE1 GLN   126     -14.512 -19.743  19.924  1.00 10.00      B   
ATOM   3418  NE2 GLN   126     -13.085 -18.261  20.801  1.00 10.00      B   
ATOM   3419 HE21 GLN   126     -12.950 -17.566  21.479  1.00 10.00      B   
ATOM   3420 HE22 GLN   126     -12.396 -18.536  20.162  1.00 10.00      B   
ATOM   3421  C   GLN   126     -15.596 -15.319  23.997  1.00 10.00      B   
ATOM   3422  O   GLN   126     -14.710 -15.521  24.829  1.00 10.00      B   
ATOM   3423  N   ARG   127     -16.077 -14.109  23.744  1.00 10.00      B   
ATOM   3424  HN  ARG   127     -16.772 -14.000  23.061  1.00 10.00      B   
ATOM   3425  CA  ARG   127     -15.587 -12.939  24.462  1.00 10.00      B   
ATOM   3426  CB  ARG   127     -15.203 -11.802  23.508  1.00 10.00      B   
ATOM   3427  CG  ARG   127     -13.858 -12.009  22.826  1.00 10.00      B   
ATOM   3428  CD  ARG   127     -13.454 -10.802  21.993  1.00 10.00      B   
ATOM   3429  NE  ARG   127     -12.124 -10.970  21.389  1.00 10.00      B   
ATOM   3430  HE  ARG   127     -11.644 -11.814  21.578  1.00 10.00      B   
ATOM   3431  CZ  ARG   127     -11.528 -10.054  20.623  1.00 10.00      B   
ATOM   3432  NH1 ARG   127     -12.132  -8.900  20.369  1.00 10.00      B   
ATOM   3433 HH11 ARG   127     -11.663  -8.185  19.772  1.00 10.00      B   
ATOM   3434 HH12 ARG   127     -13.079  -8.700  20.764  1.00 10.00      B   
ATOM   3435  NH2 ARG   127     -10.327 -10.290  20.097  1.00 10.00      B   
ATOM   3436 HH21 ARG   127      -9.832 -11.206  20.276  1.00 10.00      B   
ATOM   3437 HH22 ARG   127      -9.868  -9.566  19.501  1.00 10.00      B   
ATOM   3438  C   ARG   127     -16.571 -12.464  25.526  1.00 10.00      B   
ATOM   3439  O   ARG   127     -16.168 -12.117  26.639  1.00 10.00      B   
ATOM   3440  N   CYS   128     -17.855 -12.460  25.196  1.00 10.00      B   
ATOM   3441  HN  CYS   128     -18.125 -12.759  24.297  1.00 10.00      B   
ATOM   3442  CA  CYS   128     -18.884 -12.027  26.134  1.00 10.00      B   
ATOM   3443  C   CYS   128     -19.967 -13.097  26.299  1.00 10.00      B   
ATOM   3444  O   CYS   128     -20.957 -13.120  25.566  1.00 10.00      B   
ATOM   3445  CB  CYS   128     -19.493 -10.686  25.697  1.00 10.00      B   
ATOM   3446  SG  CYS   128     -20.142 -10.660  23.991  1.00 10.00      B   
ATOM   3447  N   PRO   129     -19.789 -14.010  27.271  1.00 10.00      B   
ATOM   3448  CA  PRO   129     -20.742 -15.096  27.530  1.00 10.00      B   
ATOM   3449  CB  PRO   129     -19.878 -16.121  28.262  1.00 10.00      B   
ATOM   3450  CG  PRO   129     -18.906 -15.291  29.028  1.00 10.00      B   
ATOM   3451  CD  PRO   129     -18.637 -14.068  28.190  1.00 10.00      B   
ATOM   3452  C   PRO   129     -21.901 -14.664  28.427  1.00 10.00      B   
ATOM   3453  O   PRO   129     -22.673 -15.497  28.905  1.00 10.00      B   
ATOM   3454  N   SER   130     -22.013 -13.367  28.661  1.00 10.00      B   
ATOM   3455  HN  SER   130     -21.368 -12.753  28.257  1.00 10.00      B   
ATOM   3456  CA  SER   130     -23.074 -12.828  29.494  1.00 10.00      B   
ATOM   3457  CB  SER   130     -22.513 -12.411  30.856  1.00 10.00      B   
ATOM   3458  OG  SER   130     -21.238 -11.800  30.719  1.00 10.00      B   
ATOM   3459  HG  SER   130     -21.358 -10.862  30.512  1.00 10.00      B   
ATOM   3460  C   SER   130     -23.744 -11.645  28.799  1.00 10.00      B   
ATOM   3461  O   SER   130     -23.101 -10.623  28.550  1.00 10.00      B   
ATOM   3462  N   PRO   131     -25.040 -11.765  28.467  1.00 10.00      B   
ATOM   3463  CA  PRO   131     -25.838 -12.973  28.742  1.00 10.00      B   
ATOM   3464  CB  PRO   131     -27.272 -12.497  28.503  1.00 10.00      B   
ATOM   3465  CG  PRO   131     -27.137 -11.408  27.497  1.00 10.00      B   
ATOM   3466  CD  PRO   131     -25.833 -10.722  27.794  1.00 10.00      B   
ATOM   3467  C   PRO   131     -25.494 -14.129  27.795  1.00 10.00      B   
ATOM   3468  O   PRO   131     -24.855 -13.923  26.761  1.00 10.00      B   
ATOM   3469  N   PRO   132     -25.908 -15.362  28.143  1.00 10.00      B   
ATOM   3470  CA  PRO   132     -25.632 -16.547  27.321  1.00 10.00      B   
ATOM   3471  CB  PRO   132     -26.204 -17.707  28.148  1.00 10.00      B   
ATOM   3472  CG  PRO   132     -27.197 -17.074  29.060  1.00 10.00      B   
ATOM   3473  CD  PRO   132     -26.670 -15.700  29.359  1.00 10.00      B   
ATOM   3474  C   PRO   132     -26.306 -16.479  25.950  1.00 10.00      B   
ATOM   3475  O   PRO   132     -27.516 -16.690  25.821  1.00 10.00      B   
ATOM   3476  N   ILE   134     -26.949 -20.358  23.285  1.00 10.00      B   
ATOM   3477  HN  ILE   134     -27.808 -19.884  23.214  1.00 10.00      B   
ATOM   3478  CA  ILE   134     -26.942 -21.777  23.621  1.00 10.00      B   
ATOM   3479  CB  ILE   134     -28.347 -22.269  24.038  1.00 10.00      B   
ATOM   3480  CG1 ILE   134     -29.019 -21.264  24.985  1.00 10.00      B   
ATOM   3481  CG2 ILE   134     -28.266 -23.645  24.686  1.00 10.00      B   
ATOM   3482  CD1 ILE   134     -28.300 -21.069  26.304  1.00 10.00      B   
ATOM   3483  C   ILE   134     -26.449 -22.591  22.427  1.00 10.00      B   
ATOM   3484  O   ILE   134     -25.530 -23.404  22.547  1.00 10.00      B   
ATOM   3485  N   ASN   135     -27.059 -22.351  21.277  1.00 10.00      B   
ATOM   3486  HN  ASN   135     -27.781 -21.685  21.250  1.00 10.00      B   
ATOM   3487  CA  ASN   135     -26.681 -23.035  20.049  1.00 10.00      B   
ATOM   3488  CB  ASN   135     -27.883 -23.730  19.398  1.00 10.00      B   
ATOM   3489  CG  ASN   135     -28.145 -25.116  19.957  1.00 10.00      B   
ATOM   3490  OD1 ASN   135     -27.255 -25.752  20.520  1.00 10.00      B   
ATOM   3491  ND2 ASN   135     -29.366 -25.602  19.787  1.00 10.00      B   
ATOM   3492 HD21 ASN   135     -30.025 -25.052  19.311  1.00 10.00      B   
ATOM   3493 HD22 ASN   135     -29.566 -26.490  20.153  1.00 10.00      B   
ATOM   3494  C   ASN   135     -26.071 -22.035  19.082  1.00 10.00      B   
ATOM   3495  O   ASN   135     -26.502 -20.881  19.026  1.00 10.00      B   
ATOM   3496  N   LEU   136     -25.063 -22.462  18.341  1.00 10.00      B   
ATOM   3497  HN  LEU   136     -24.755 -23.394  18.432  1.00 10.00      B   
ATOM   3498  CA  LEU   136     -24.403 -21.583  17.386  1.00 10.00      B   
ATOM   3499  CB  LEU   136     -22.945 -21.342  17.789  1.00 10.00      B   
ATOM   3500  CG  LEU   136     -22.252 -20.132  17.152  1.00 10.00      B   
ATOM   3501  CD1 LEU   136     -23.108 -18.884  17.298  1.00 10.00      B   
ATOM   3502  CD2 LEU   136     -20.889 -19.911  17.788  1.00 10.00      B   
ATOM   3503  C   LEU   136     -24.493 -22.149  15.975  1.00 10.00      B   
ATOM   3504  O   LEU   136     -23.896 -23.180  15.663  1.00 10.00      B   
ATOM   3505  N   ILE   137     -25.252 -21.471  15.131  1.00 10.00      B   
ATOM   3506  HN  ILE   137     -25.701 -20.652  15.443  1.00 10.00      B   
ATOM   3507  CA  ILE   137     -25.439 -21.899  13.752  1.00 10.00      B   
ATOM   3508  CB  ILE   137     -26.937 -21.923  13.368  1.00 10.00      B   
ATOM   3509  CG1 ILE   137     -27.778 -22.621  14.447  1.00 10.00      B   
ATOM   3510  CG2 ILE   137     -27.141 -22.581  12.009  1.00 10.00      B   
ATOM   3511  CD1 ILE   137     -27.463 -24.091  14.637  1.00 10.00      B   
ATOM   3512  C   ILE   137     -24.702 -20.968  12.794  1.00 10.00      B   
ATOM   3513  O   ILE   137     -25.055 -19.797  12.657  1.00 10.00      B   
ATOM   3514  N   SER   138     -23.671 -21.486  12.147  1.00 10.00      B   
ATOM   3515  HN  SER   138     -23.417 -22.422  12.316  1.00 10.00      B   
ATOM   3516  CA  SER   138     -22.900 -20.706  11.195  1.00 10.00      B   
ATOM   3517  CB  SER   138     -21.409 -20.824  11.507  1.00 10.00      B   
ATOM   3518  OG  SER   138     -21.174 -20.731  12.901  1.00 10.00      B   
ATOM   3519  HG  SER   138     -22.011 -20.814  13.369  1.00 10.00      B   
ATOM   3520  C   SER   138     -23.172 -21.191   9.774  1.00 10.00      B   
ATOM   3521  O   SER   138     -22.720 -22.267   9.380  1.00 10.00      B   
ATOM   3522  N   VAL   139     -23.909 -20.399   9.011  1.00 10.00      B   
ATOM   3523  HN  VAL   139     -24.223 -19.538   9.371  1.00 10.00      B   
ATOM   3524  CA  VAL   139     -24.239 -20.756   7.641  1.00 10.00      B   
ATOM   3525  CB  VAL   139     -25.652 -20.270   7.252  1.00 10.00      B   
ATOM   3526  CG1 VAL   139     -26.064 -20.833   5.899  1.00 10.00      B   
ATOM   3527  CG2 VAL   139     -26.665 -20.655   8.321  1.00 10.00      B   
ATOM   3528  C   VAL   139     -23.208 -20.167   6.684  1.00 10.00      B   
ATOM   3529  O   VAL   139     -23.270 -18.984   6.336  1.00 10.00      B   
ATOM   3530  N   GLY   140     -22.256 -20.995   6.275  1.00 10.00      B   
ATOM   3531  HN  GLY   140     -22.264 -21.928   6.582  1.00 10.00      B   
ATOM   3532  CA  GLY   140     -21.215 -20.544   5.373  1.00 10.00      B   
ATOM   3533  C   GLY   140     -20.253 -19.598   6.055  1.00 10.00      B   
ATOM   3534  O   GLY   140     -19.912 -18.547   5.510  1.00 10.00      B   
ATOM   3535  N   GLY   141     -19.817 -19.972   7.251  1.00 10.00      B   
ATOM   3536  HN  GLY   141     -20.103 -20.833   7.614  1.00 10.00      B   
ATOM   3537  CA  GLY   141     -18.912 -19.134   8.008  1.00 10.00      B   
ATOM   3538  C   GLY   141     -17.474 -19.596   7.934  1.00 10.00      B   
ATOM   3539  O   GLY   141     -17.170 -20.751   8.238  1.00 10.00      B   
ATOM   3540  N   GLN   142     -16.588 -18.685   7.553  1.00 10.00      B   
ATOM   3541  HN  GLN   142     -16.901 -17.775   7.353  1.00 10.00      B   
ATOM   3542  CA  GLN   142     -15.167 -18.987   7.441  1.00 10.00      B   
ATOM   3543  CB  GLN   142     -14.422 -17.855   6.727  1.00 10.00      B   
ATOM   3544  CG  GLN   142     -15.004 -17.436   5.386  1.00 10.00      B   
ATOM   3545  CD  GLN   142     -16.172 -16.480   5.522  1.00 10.00      B   
ATOM   3546  OE1 GLN   142     -15.995 -15.307   5.846  1.00 10.00      B   
ATOM   3547  NE2 GLN   142     -17.370 -16.969   5.257  1.00 10.00      B   
ATOM   3548 HE21 GLN   142     -17.438 -17.911   4.990  1.00 10.00      B   
ATOM   3549 HE22 GLN   142     -18.140 -16.370   5.322  1.00 10.00      B   
ATOM   3550  C   GLN   142     -14.573 -19.179   8.830  1.00 10.00      B   
ATOM   3551  O   GLN   142     -14.259 -18.213   9.524  1.00 10.00      B   
ATOM   3552  N   HIS   143     -14.418 -20.426   9.234  1.00 10.00      B   
ATOM   3553  HN  HIS   143     -14.661 -21.164   8.629  1.00 10.00      B   
ATOM   3554  CA  HIS   143     -13.890 -20.729  10.554  1.00 10.00      B   
ATOM   3555  CB  HIS   143     -14.448 -22.050  11.084  1.00 10.00      B   
ATOM   3556  CG  HIS   143     -15.937 -22.049  11.252  1.00 10.00      B   
ATOM   3557  ND1 HIS   143     -16.643 -20.960  11.720  1.00 10.00      B   
ATOM   3558  HD1 HIS   143     -16.257 -20.101  11.989  1.00 10.00      B   
ATOM   3559  CD2 HIS   143     -16.860 -23.006  10.992  1.00 10.00      B   
ATOM   3560  CE1 HIS   143     -17.933 -21.249  11.743  1.00 10.00      B   
ATOM   3561  NE2 HIS   143     -18.089 -22.482  11.305  1.00 10.00      B   
ATOM   3562  HE2 HIS   143     -18.952 -22.953  11.218  1.00 10.00      B   
ATOM   3563  C   HIS   143     -12.368 -20.723  10.583  1.00 10.00      B   
ATOM   3564  O   HIS   143     -11.764 -20.580  11.645  1.00 10.00      B   
ATOM   3565  N   GLN   144     -11.751 -20.866   9.421  1.00 10.00      B   
ATOM   3566  HN  GLN   144     -12.280 -20.970   8.598  1.00 10.00      B   
ATOM   3567  CA  GLN   144     -10.299 -20.876   9.340  1.00 10.00      B   
ATOM   3568  CB  GLN   144      -9.806 -22.186   8.732  1.00 10.00      B   
ATOM   3569  CG  GLN   144      -9.993 -23.390   9.637  1.00 10.00      B   
ATOM   3570  CD  GLN   144      -8.798 -23.641  10.536  1.00 10.00      B   
ATOM   3571  OE1 GLN   144      -8.034 -22.728  10.856  1.00 10.00      B   
ATOM   3572  NE2 GLN   144      -8.634 -24.885  10.956  1.00 10.00      B   
ATOM   3573 HE21 GLN   144      -9.288 -25.563  10.668  1.00 10.00      B   
ATOM   3574 HE22 GLN   144      -7.874 -25.080  11.540  1.00 10.00      B   
ATOM   3575  C   GLN   144      -9.778 -19.686   8.546  1.00 10.00      B   
ATOM   3576  O   GLN   144      -8.575 -19.548   8.337  1.00 10.00      B   
ATOM   3577  N   GLY   145     -10.687 -18.828   8.113  1.00 10.00      B   
ATOM   3578  HN  GLY   145     -11.630 -18.990   8.310  1.00 10.00      B   
ATOM   3579  CA  GLY   145     -10.297 -17.662   7.346  1.00 10.00      B   
ATOM   3580  C   GLY   145     -10.439 -17.888   5.855  1.00 10.00      B   
ATOM   3581  O   GLY   145     -11.034 -18.881   5.429  1.00 10.00      B   
ATOM   3582  N   VAL   146      -9.899 -16.970   5.065  1.00 10.00      B   
ATOM   3583  HN  VAL   146      -9.439 -16.206   5.469  1.00 10.00      B   
ATOM   3584  CA  VAL   146      -9.967 -17.064   3.609  1.00 10.00      B   
ATOM   3585  CB  VAL   146     -10.966 -16.045   3.016  1.00 10.00      B   
ATOM   3586  CG1 VAL   146     -12.400 -16.475   3.275  1.00 10.00      B   
ATOM   3587  CG2 VAL   146     -10.712 -14.647   3.568  1.00 10.00      B   
ATOM   3588  C   VAL   146      -8.601 -16.814   2.978  1.00 10.00      B   
ATOM   3589  O   VAL   146      -7.728 -16.190   3.589  1.00 10.00      B   
ATOM   3590  N   PHE   147      -8.423 -17.314   1.761  1.00 10.00      B   
ATOM   3591  HN  PHE   147      -9.145 -17.840   1.349  1.00 10.00      B   
ATOM   3592  CA  PHE   147      -7.181 -17.130   1.025  1.00 10.00      B   
ATOM   3593  CB  PHE   147      -6.305 -18.386   1.093  1.00 10.00      B   
ATOM   3594  CG  PHE   147      -4.895 -18.161   0.616  1.00 10.00      B   
ATOM   3595  CD1 PHE   147      -4.120 -17.149   1.160  1.00 10.00      B   
ATOM   3596  CD2 PHE   147      -4.349 -18.953  -0.381  1.00 10.00      B   
ATOM   3597  CE1 PHE   147      -2.828 -16.932   0.722  1.00 10.00      B   
ATOM   3598  CE2 PHE   147      -3.056 -18.742  -0.824  1.00 10.00      B   
ATOM   3599  CZ  PHE   147      -2.295 -17.730  -0.272  1.00 10.00      B   
ATOM   3600  C   PHE   147      -7.479 -16.742  -0.424  1.00 10.00      B   
ATOM   3601  O   PHE   147      -6.972 -17.346  -1.372  1.00 10.00      B   
ATOM   3602  N   GLY   148      -8.323 -15.736  -0.584  1.00 10.00      B   
ATOM   3603  HN  GLY   148      -8.718 -15.308   0.204  1.00 10.00      B   
ATOM   3604  CA  GLY   148      -8.681 -15.272  -1.906  1.00 10.00      B   
ATOM   3605  C   GLY   148     -10.072 -14.679  -1.940  1.00 10.00      B   
ATOM   3606  O   GLY   148     -10.855 -14.863  -1.006  1.00 10.00      B   
ATOM   3607  N   LEU   149     -10.376 -13.963  -3.011  1.00 10.00      B   
ATOM   3608  HN  LEU   149      -9.705 -13.855  -3.721  1.00 10.00      B   
ATOM   3609  CA  LEU   149     -11.682 -13.340  -3.172  1.00 10.00      B   
ATOM   3610  CB  LEU   149     -11.636 -11.871  -2.736  1.00 10.00      B   
ATOM   3611  CG  LEU   149     -12.977 -11.131  -2.688  1.00 10.00      B   
ATOM   3612  CD1 LEU   149     -13.950 -11.838  -1.757  1.00 10.00      B   
ATOM   3613  CD2 LEU   149     -12.776  -9.690  -2.248  1.00 10.00      B   
ATOM   3614  C   LEU   149     -12.150 -13.463  -4.620  1.00 10.00      B   
ATOM   3615  O   LEU   149     -11.851 -12.608  -5.455  1.00 10.00      B   
ATOM   3616  N   PRO   150     -12.864 -14.553  -4.944  1.00 10.00      B   
ATOM   3617  CA  PRO   150     -13.370 -14.801  -6.299  1.00 10.00      B   
ATOM   3618  CB  PRO   150     -13.897 -16.246  -6.238  1.00 10.00      B   
ATOM   3619  CG  PRO   150     -13.378 -16.806  -4.954  1.00 10.00      B   
ATOM   3620  CD  PRO   150     -13.224 -15.640  -4.024  1.00 10.00      B   
ATOM   3621  C   PRO   150     -14.503 -13.849  -6.670  1.00 10.00      B   
ATOM   3622  O   PRO   150     -14.490 -13.232  -7.735  1.00 10.00      B   
ATOM   3623  N   ARG   151     -15.480 -13.732  -5.781  1.00 10.00      B   
ATOM   3624  HN  ARG   151     -15.423 -14.231  -4.940  1.00 10.00      B   
ATOM   3625  CA  ARG   151     -16.628 -12.867  -6.014  1.00 10.00      B   
ATOM   3626  CB  ARG   151     -17.639 -13.553  -6.945  1.00 10.00      B   
ATOM   3627  CG  ARG   151     -17.930 -15.002  -6.583  1.00 10.00      B   
ATOM   3628  CD  ARG   151     -18.906 -15.649  -7.555  1.00 10.00      B   
ATOM   3629  NE  ARG   151     -20.261 -15.107  -7.424  1.00 10.00      B   
ATOM   3630  HE  ARG   151     -20.419 -14.206  -7.786  1.00 10.00      B   
ATOM   3631  CZ  ARG   151     -21.276 -15.766  -6.863  1.00 10.00      B   
ATOM   3632  NH1 ARG   151     -21.094 -16.994  -6.385  1.00 10.00      B   
ATOM   3633 HH11 ARG   151     -21.886 -17.514  -5.940  1.00 10.00      B   
ATOM   3634 HH12 ARG   151     -20.158 -17.453  -6.455  1.00 10.00      B   
ATOM   3635  NH2 ARG   151     -22.476 -15.204  -6.785  1.00 10.00      B   
ATOM   3636 HH21 ARG   151     -23.267 -15.722  -6.344  1.00 10.00      B   
ATOM   3637 HH22 ARG   151     -22.638 -14.242  -7.162  1.00 10.00      B   
ATOM   3638  C   ARG   151     -17.296 -12.486  -4.699  1.00 10.00      B   
ATOM   3639  O   ARG   151     -17.030 -13.092  -3.659  1.00 10.00      B   
ATOM   3640  N   CYS   152     -18.160 -11.484  -4.754  1.00 10.00      B   
ATOM   3641  HN  CYS   152     -18.322 -11.042  -5.612  1.00 10.00      B   
ATOM   3642  CA  CYS   152     -18.879 -11.018  -3.579  1.00 10.00      B   
ATOM   3643  C   CYS   152     -20.372 -11.310  -3.731  1.00 10.00      B   
ATOM   3644  O   CYS   152     -20.930 -11.140  -4.815  1.00 10.00      B   
ATOM   3645  CB  CYS   152     -18.645  -9.516  -3.370  1.00 10.00      B   
ATOM   3646  SG  CYS   152     -17.007  -9.084  -2.687  1.00 10.00      B   
ATOM   3647  N   PRO   153     -21.029 -11.776  -2.654  1.00 10.00      B   
ATOM   3648  CA  PRO   153     -22.459 -12.098  -2.669  1.00 10.00      B   
ATOM   3649  CB  PRO   153     -22.701 -12.795  -1.321  1.00 10.00      B   
ATOM   3650  CG  PRO   153     -21.343 -13.082  -0.773  1.00 10.00      B   
ATOM   3651  CD  PRO   153     -20.436 -12.029  -1.337  1.00 10.00      B   
ATOM   3652  C   PRO   153     -23.323 -10.845  -2.776  1.00 10.00      B   
ATOM   3653  O   PRO   153     -23.267  -9.958  -1.916  1.00 10.00      B   
ATOM   3654  N   GLY   154     -24.114 -10.781  -3.834  1.00 10.00      B   
ATOM   3655  HN  GLY   154     -24.103 -11.514  -4.485  1.00 10.00      B   
ATOM   3656  CA  GLY   154     -24.977  -9.643  -4.055  1.00 10.00      B   
ATOM   3657  C   GLY   154     -24.624  -8.938  -5.344  1.00 10.00      B   
ATOM   3658  O   GLY   154     -24.067  -9.550  -6.258  1.00 10.00      B   
ATOM   3659  N   GLU   155     -24.940  -7.656  -5.429  1.00 10.00      B   
ATOM   3660  HN  GLU   155     -25.383  -7.215  -4.672  1.00 10.00      B   
ATOM   3661  CA  GLU   155     -24.638  -6.889  -6.628  1.00 10.00      B   
ATOM   3662  CB  GLU   155     -25.727  -5.854  -6.922  1.00 10.00      B   
ATOM   3663  CG  GLU   155     -27.137  -6.427  -6.973  1.00 10.00      B   
ATOM   3664  CD  GLU   155     -27.197  -7.797  -7.622  1.00 10.00      B   
ATOM   3665  OE1 GLU   155     -27.575  -8.771  -6.934  1.00 10.00      B   
ATOM   3666  OE2 GLU   155     -26.861  -7.914  -8.820  1.00 10.00      B   
ATOM   3667  C   GLU   155     -23.269  -6.236  -6.502  1.00 10.00      B   
ATOM   3668  O   GLU   155     -22.676  -5.808  -7.495  1.00 10.00      B   
ATOM   3669  N   SER   156     -22.782  -6.177  -5.266  1.00 10.00      B   
ATOM   3670  HN  SER   156     -23.322  -6.532  -4.530  1.00 10.00      B   
ATOM   3671  CA  SER   156     -21.477  -5.611  -4.963  1.00 10.00      B   
ATOM   3672  CB  SER   156     -21.177  -5.782  -3.472  1.00 10.00      B   
ATOM   3673  OG  SER   156     -22.059  -4.998  -2.686  1.00 10.00      B   
ATOM   3674  HG  SER   156     -21.731  -4.077  -2.678  1.00 10.00      B   
ATOM   3675  C   SER   156     -20.400  -6.299  -5.795  1.00 10.00      B   
ATOM   3676  O   SER   156     -20.235  -7.518  -5.738  1.00 10.00      B   
ATOM   3677  N   SER   157     -19.678  -5.517  -6.574  1.00 10.00      B   
ATOM   3678  HN  SER   157     -19.837  -4.549  -6.558  1.00 10.00      B   
ATOM   3679  CA  SER   157     -18.644  -6.061  -7.435  1.00 10.00      B   
ATOM   3680  CB  SER   157     -19.252  -6.421  -8.795  1.00 10.00      B   
ATOM   3681  OG  SER   157     -20.391  -5.613  -9.069  1.00 10.00      B   
ATOM   3682  HG  SER   157     -21.060  -5.754  -8.381  1.00 10.00      B   
ATOM   3683  C   SER   157     -17.480  -5.093  -7.612  1.00 10.00      B   
ATOM   3684  O   SER   157     -16.343  -5.510  -7.843  1.00 10.00      B   
ATOM   3685  N   HIS   158     -17.752  -3.805  -7.464  1.00 10.00      B   
ATOM   3686  HN  HIS   158     -18.658  -3.527  -7.204  1.00 10.00      B   
ATOM   3687  CA  HIS   158     -16.720  -2.795  -7.641  1.00 10.00      B   
ATOM   3688  CB  HIS   158     -17.323  -1.445  -8.004  1.00 10.00      B   
ATOM   3689  CG  HIS   158     -17.778  -1.364  -9.426  1.00 10.00      B   
ATOM   3690  ND1 HIS   158     -17.017  -0.805 -10.434  1.00 10.00      B   
ATOM   3691  HD1 HIS   158     -16.121  -0.422 -10.332  1.00 10.00      B   
ATOM   3692  CD2 HIS   158     -18.926  -1.787 -10.010  1.00 10.00      B   
ATOM   3693  CE1 HIS   158     -17.683  -0.890 -11.573  1.00 10.00      B   
ATOM   3694  NE2 HIS   158     -18.838  -1.479 -11.340  1.00 10.00      B   
ATOM   3695  HE2 HIS   158     -19.535  -1.658 -12.014  1.00 10.00      B   
ATOM   3696  C   HIS   158     -15.821  -2.689  -6.422  1.00 10.00      B   
ATOM   3697  O   HIS   158     -14.619  -2.437  -6.547  1.00 10.00      B   
ATOM   3698  N   ILE   159     -16.399  -2.874  -5.244  1.00 10.00      B   
ATOM   3699  HN  ILE   159     -17.376  -3.027  -5.197  1.00 10.00      B   
ATOM   3700  CA  ILE   159     -15.619  -2.828  -4.013  1.00 10.00      B   
ATOM   3701  CB  ILE   159     -16.509  -2.557  -2.773  1.00 10.00      B   
ATOM   3702  CG1 ILE   159     -15.661  -2.086  -1.585  1.00 10.00      B   
ATOM   3703  CG2 ILE   159     -17.329  -3.789  -2.400  1.00 10.00      B   
ATOM   3704  CD1 ILE   159     -16.474  -1.557  -0.422  1.00 10.00      B   
ATOM   3705  C   ILE   159     -14.859  -4.147  -3.843  1.00 10.00      B   
ATOM   3706  O   ILE   159     -13.816  -4.211  -3.195  1.00 10.00      B   
ATOM   3707  N   CYS   160     -15.384  -5.187  -4.482  1.00 10.00      B   
ATOM   3708  HN  CYS   160     -16.198  -5.051  -5.007  1.00 10.00      B   
ATOM   3709  CA  CYS   160     -14.801  -6.520  -4.423  1.00 10.00      B   
ATOM   3710  C   CYS   160     -13.471  -6.580  -5.176  1.00 10.00      B   
ATOM   3711  O   CYS   160     -12.558  -7.310  -4.787  1.00 10.00      B   
ATOM   3712  CB  CYS   160     -15.794  -7.531  -5.011  1.00 10.00      B   
ATOM   3713  SG  CYS   160     -15.741  -9.197  -4.274  1.00 10.00      B   
ATOM   3714  N   ASP   161     -13.355  -5.791  -6.241  1.00 10.00      B   
ATOM   3715  HN  ASP   161     -14.102  -5.206  -6.487  1.00 10.00      B   
ATOM   3716  CA  ASP   161     -12.139  -5.771  -7.051  1.00 10.00      B   
ATOM   3717  CB  ASP   161     -12.345  -4.930  -8.314  1.00 10.00      B   
ATOM   3718  CG  ASP   161     -11.270  -5.174  -9.354  1.00 10.00      B   
ATOM   3719  OD1 ASP   161     -10.496  -4.242  -9.665  1.00 10.00      B   
ATOM   3720  OD2 ASP   161     -11.195  -6.305  -9.875  1.00 10.00      B   
ATOM   3721  C   ASP   161     -10.947  -5.239  -6.263  1.00 10.00      B   
ATOM   3722  O   ASP   161      -9.855  -5.808  -6.309  1.00 10.00      B   
ATOM   3723  N   PHE   162     -11.171  -4.149  -5.538  1.00 10.00      B   
ATOM   3724  HN  PHE   162     -12.068  -3.753  -5.543  1.00 10.00      B   
ATOM   3725  CA  PHE   162     -10.123  -3.521  -4.739  1.00 10.00      B   
ATOM   3726  CB  PHE   162     -10.671  -2.244  -4.076  1.00 10.00      B   
ATOM   3727  CG  PHE   162      -9.676  -1.444  -3.269  1.00 10.00      B   
ATOM   3728  CD1 PHE   162      -8.878  -0.482  -3.872  1.00 10.00      B   
ATOM   3729  CD2 PHE   162      -9.559  -1.635  -1.902  1.00 10.00      B   
ATOM   3730  CE1 PHE   162      -7.985   0.271  -3.125  1.00 10.00      B   
ATOM   3731  CE2 PHE   162      -8.666  -0.891  -1.151  1.00 10.00      B   
ATOM   3732  CZ  PHE   162      -7.876   0.066  -1.760  1.00 10.00      B   
ATOM   3733  C   PHE   162      -9.576  -4.482  -3.684  1.00 10.00      B   
ATOM   3734  O   PHE   162      -8.375  -4.732  -3.623  1.00 10.00      B   
ATOM   3735  N   ILE   163     -10.473  -5.050  -2.889  1.00 10.00      B   
ATOM   3736  HN  ILE   163     -11.424  -4.857  -3.035  1.00 10.00      B   
ATOM   3737  CA  ILE   163     -10.093  -5.958  -1.807  1.00 10.00      B   
ATOM   3738  CB  ILE   163     -11.326  -6.434  -1.007  1.00 10.00      B   
ATOM   3739  CG1 ILE   163     -12.226  -5.249  -0.643  1.00 10.00      B   
ATOM   3740  CG2 ILE   163     -10.899  -7.177   0.252  1.00 10.00      B   
ATOM   3741  CD1 ILE   163     -11.538  -4.179   0.176  1.00 10.00      B   
ATOM   3742  C   ILE   163      -9.299  -7.177  -2.286  1.00 10.00      B   
ATOM   3743  O   ILE   163      -8.280  -7.529  -1.691  1.00 10.00      B   
ATOM   3744  N   ARG   164      -9.765  -7.802  -3.364  1.00 10.00      B   
ATOM   3745  HN  ARG   164     -10.566  -7.444  -3.806  1.00 10.00      B   
ATOM   3746  CA  ARG   164      -9.129  -9.005  -3.913  1.00 10.00      B   
ATOM   3747  CB  ARG   164      -9.792  -9.425  -5.227  1.00 10.00      B   
ATOM   3748  CG  ARG   164      -9.186 -10.676  -5.851  1.00 10.00      B   
ATOM   3749  CD  ARG   164      -9.480 -10.759  -7.340  1.00 10.00      B   
ATOM   3750  NE  ARG   164      -8.760  -9.736  -8.102  1.00 10.00      B   
ATOM   3751  HE  ARG   164      -7.776  -9.843  -8.193  1.00 10.00      B   
ATOM   3752  CZ  ARG   164      -9.344  -8.691  -8.681  1.00 10.00      B   
ATOM   3753  NH1 ARG   164     -10.656  -8.525  -8.593  1.00 10.00      B   
ATOM   3754 HH11 ARG   164     -11.238  -9.211  -8.072  1.00 10.00      B   
ATOM   3755 HH12 ARG   164     -11.110  -7.694  -9.053  1.00 10.00      B   
ATOM   3756  NH2 ARG   164      -8.618  -7.812  -9.356  1.00 10.00      B   
ATOM   3757 HH21 ARG   164      -9.076  -6.991  -9.807  1.00 10.00      B   
ATOM   3758 HH22 ARG   164      -7.580  -7.939  -9.441  1.00 10.00      B   
ATOM   3759  C   ARG   164      -7.619  -8.875  -4.119  1.00 10.00      B   
ATOM   3760  O   ARG   164      -6.832  -9.529  -3.433  1.00 10.00      B   
ATOM   3761  N   LYS   165      -7.216  -8.030  -5.057  1.00 10.00      B   
ATOM   3762  HN  LYS   165      -7.883  -7.506  -5.551  1.00 10.00      B   
ATOM   3763  CA  LYS   165      -5.801  -7.863  -5.367  1.00 10.00      B   
ATOM   3764  CB  LYS   165      -5.598  -7.209  -6.735  1.00 10.00      B   
ATOM   3765  CG  LYS   165      -6.196  -5.813  -6.841  1.00 10.00      B   
ATOM   3766  CD  LYS   165      -6.306  -5.341  -8.285  1.00 10.00      B   
ATOM   3767  CE  LYS   165      -4.952  -4.966  -8.873  1.00 10.00      B   
ATOM   3768  NZ  LYS   165      -4.131  -6.163  -9.192  1.00 10.00      B   
ATOM   3769  HZ1 LYS   165      -3.408  -5.929  -9.900  1.00 10.00      B   
ATOM   3770  HZ2 LYS   165      -4.740  -6.925  -9.572  1.00 10.00      B   
ATOM   3771  HZ3 LYS   165      -3.659  -6.509  -8.332  1.00 10.00      B   
ATOM   3772  C   LYS   165      -5.021  -7.143  -4.264  1.00 10.00      B   
ATOM   3773  O   LYS   165      -3.791  -7.210  -4.233  1.00 10.00      B   
ATOM   3774  N   THR   166      -5.726  -6.454  -3.369  1.00 10.00      B   
ATOM   3775  HN  THR   166      -6.701  -6.408  -3.455  1.00 10.00      B   
ATOM   3776  CA  THR   166      -5.071  -5.760  -2.263  1.00 10.00      B   
ATOM   3777  CB  THR   166      -5.992  -4.698  -1.615  1.00 10.00      B   
ATOM   3778  OG1 THR   166      -6.273  -3.665  -2.570  1.00 10.00      B   
ATOM   3779  HG1 THR   166      -7.035  -3.926  -3.109  1.00 10.00      B   
ATOM   3780  CG2 THR   166      -5.346  -4.073  -0.383  1.00 10.00      B   
ATOM   3781  C   THR   166      -4.610  -6.776  -1.218  1.00 10.00      B   
ATOM   3782  O   THR   166      -3.508  -6.671  -0.673  1.00 10.00      B   
ATOM   3783  N   LEU   167      -5.448  -7.776  -0.963  1.00 10.00      B   
ATOM   3784  HN  LEU   167      -6.316  -7.806  -1.427  1.00 10.00      B   
ATOM   3785  CA  LEU   167      -5.119  -8.826  -0.005  1.00 10.00      B   
ATOM   3786  CB  LEU   167      -6.343  -9.703   0.271  1.00 10.00      B   
ATOM   3787  CG  LEU   167      -7.471  -9.061   1.080  1.00 10.00      B   
ATOM   3788  CD1 LEU   167      -8.685  -9.974   1.118  1.00 10.00      B   
ATOM   3789  CD2 LEU   167      -7.004  -8.736   2.491  1.00 10.00      B   
ATOM   3790  C   LEU   167      -3.976  -9.682  -0.538  1.00 10.00      B   
ATOM   3791  O   LEU   167      -3.202 -10.264   0.220  1.00 10.00      B   
ATOM   3792  N   ASN   168      -3.867  -9.738  -1.854  1.00 10.00      B   
ATOM   3793  HN  ASN   168      -4.515  -9.251  -2.407  1.00 10.00      B   
ATOM   3794  CA  ASN   168      -2.817 -10.511  -2.502  1.00 10.00      B   
ATOM   3795  CB  ASN   168      -3.334 -11.135  -3.796  1.00 10.00      B   
ATOM   3796  CG  ASN   168      -4.151 -12.390  -3.550  1.00 10.00      B   
ATOM   3797  OD1 ASN   168      -3.881 -13.159  -2.623  1.00 10.00      B   
ATOM   3798  ND2 ASN   168      -5.155 -12.610  -4.382  1.00 10.00      B   
ATOM   3799 HD21 ASN   168      -5.312 -11.956  -5.100  1.00 10.00      B   
ATOM   3800 HD22 ASN   168      -5.700 -13.414  -4.254  1.00 10.00      B   
ATOM   3801  C   ASN   168      -1.593  -9.643  -2.769  1.00 10.00      B   
ATOM   3802  O   ASN   168      -0.724  -9.988  -3.572  1.00 10.00      B   
ATOM   3803  N   ALA   169      -1.540  -8.503  -2.097  1.00 10.00      B   
ATOM   3804  HN  ALA   169      -2.277  -8.273  -1.491  1.00 10.00      B   
ATOM   3805  CA  ALA   169      -0.428  -7.581  -2.237  1.00 10.00      B   
ATOM   3806  CB  ALA   169      -0.846  -6.355  -3.037  1.00 10.00      B   
ATOM   3807  C   ALA   169       0.093  -7.175  -0.865  1.00 10.00      B   
ATOM   3808  O   ALA   169       1.264  -7.383  -0.547  1.00 10.00      B   
ATOM   3809  N   GLY   170      -0.790  -6.626  -0.043  1.00 10.00      B   
ATOM   3810  HN  GLY   170      -1.723  -6.508  -0.340  1.00 10.00      B   
ATOM   3811  CA  GLY   170      -0.399  -6.198   1.281  1.00 10.00      B   
ATOM   3812  C   GLY   170      -1.458  -6.497   2.321  1.00 10.00      B   
ATOM   3813  O   GLY   170      -2.021  -5.585   2.924  1.00 10.00      B   
ATOM   3814  N   ALA   171      -1.732  -7.779   2.535  1.00 10.00      B   
ATOM   3815  HN  ALA   171      -1.260  -8.463   2.015  1.00 10.00      B   
ATOM   3816  CA  ALA   171      -2.727  -8.191   3.519  1.00 10.00      B   
ATOM   3817  CB  ALA   171      -3.168  -9.621   3.265  1.00 10.00      B   
ATOM   3818  C   ALA   171      -2.174  -8.059   4.932  1.00 10.00      B   
ATOM   3819  O   ALA   171      -2.923  -7.939   5.901  1.00 10.00      B   
ATOM   3820  N   TYR   172      -0.854  -8.072   5.041  1.00 10.00      B   
ATOM   3821  HN  TYR   172      -0.308  -8.162   4.233  1.00 10.00      B   
ATOM   3822  CA  TYR   172      -0.198  -7.956   6.334  1.00 10.00      B   
ATOM   3823  CB  TYR   172       1.071  -8.805   6.386  1.00 10.00      B   
ATOM   3824  CG  TYR   172       0.792 -10.287   6.473  1.00 10.00      B   
ATOM   3825  CD1 TYR   172      -0.057 -10.794   7.449  1.00 10.00      B   
ATOM   3826  CD2 TYR   172       1.369 -11.180   5.580  1.00 10.00      B   
ATOM   3827  CE1 TYR   172      -0.322 -12.144   7.532  1.00 10.00      B   
ATOM   3828  CE2 TYR   172       1.110 -12.534   5.657  1.00 10.00      B   
ATOM   3829  CZ  TYR   172       0.263 -13.010   6.635  1.00 10.00      B   
ATOM   3830  OH  TYR   172      -0.002 -14.354   6.719  1.00 10.00      B   
ATOM   3831  HH  TYR   172       0.825 -14.848   6.699  1.00 10.00      B   
ATOM   3832  C   TYR   172       0.095  -6.504   6.683  1.00 10.00      B   
ATOM   3833  O   TYR   172       0.657  -6.212   7.741  1.00 10.00      B   
ATOM   3834  N   SER   173      -0.292  -5.599   5.790  1.00 10.00      B   
ATOM   3835  HN  SER   173      -0.725  -5.895   4.963  1.00 10.00      B   
ATOM   3836  CA  SER   173      -0.095  -4.180   6.012  1.00 10.00      B   
ATOM   3837  CB  SER   173      -0.476  -3.383   4.761  1.00 10.00      B   
ATOM   3838  OG  SER   173       0.218  -3.866   3.621  1.00 10.00      B   
ATOM   3839  HG  SER   173      -0.297  -3.673   2.826  1.00 10.00      B   
ATOM   3840  C   SER   173      -0.928  -3.738   7.209  1.00 10.00      B   
ATOM   3841  O   SER   173      -2.159  -3.731   7.156  1.00 10.00      B   
ATOM   3842  N   LYS   174      -0.243  -3.395   8.290  1.00 10.00      B   
ATOM   3843  HN  LYS   174       0.737  -3.442   8.260  1.00 10.00      B   
ATOM   3844  CA  LYS   174      -0.884  -2.971   9.530  1.00 10.00      B   
ATOM   3845  CB  LYS   174       0.188  -2.604  10.553  1.00 10.00      B   
ATOM   3846  CG  LYS   174      -0.192  -2.908  11.992  1.00 10.00      B   
ATOM   3847  CD  LYS   174       1.042  -3.170  12.839  1.00 10.00      B   
ATOM   3848  CE  LYS   174       0.669  -3.647  14.232  1.00 10.00      B   
ATOM   3849  NZ  LYS   174       1.848  -4.180  14.967  1.00 10.00      B   
ATOM   3850  HZ1 LYS   174       2.222  -5.021  14.484  1.00 10.00      B   
ATOM   3851  HZ2 LYS   174       1.575  -4.447  15.932  1.00 10.00      B   
ATOM   3852  HZ3 LYS   174       2.596  -3.461  15.015  1.00 10.00      B   
ATOM   3853  C   LYS   174      -1.858  -1.809   9.314  1.00 10.00      B   
ATOM   3854  O   LYS   174      -2.879  -1.707   9.994  1.00 10.00      B   
ATOM   3855  N   VAL   175      -1.545  -0.948   8.353  1.00 10.00      B   
ATOM   3856  HN  VAL   175      -0.719  -1.080   7.848  1.00 10.00      B   
ATOM   3857  CA  VAL   175      -2.397   0.196   8.039  1.00 10.00      B   
ATOM   3858  CB  VAL   175      -1.691   1.171   7.059  1.00 10.00      B   
ATOM   3859  CG1 VAL   175      -1.356   0.490   5.739  1.00 10.00      B   
ATOM   3860  CG2 VAL   175      -2.516   2.432   6.831  1.00 10.00      B   
ATOM   3861  C   VAL   175      -3.738  -0.270   7.455  1.00 10.00      B   
ATOM   3862  O   VAL   175      -4.756   0.406   7.581  1.00 10.00      B   
ATOM   3863  N   VAL   176      -3.729  -1.449   6.854  1.00 10.00      B   
ATOM   3864  HN  VAL   176      -2.895  -1.963   6.828  1.00 10.00      B   
ATOM   3865  CA  VAL   176      -4.924  -2.017   6.242  1.00 10.00      B   
ATOM   3866  CB  VAL   176      -4.553  -2.860   4.997  1.00 10.00      B   
ATOM   3867  CG1 VAL   176      -5.775  -3.551   4.405  1.00 10.00      B   
ATOM   3868  CG2 VAL   176      -3.865  -1.995   3.951  1.00 10.00      B   
ATOM   3869  C   VAL   176      -5.680  -2.896   7.238  1.00 10.00      B   
ATOM   3870  O   VAL   176      -6.902  -2.823   7.336  1.00 10.00      B   
ATOM   3871  N   GLN   177      -4.930  -3.700   7.987  1.00 10.00      B   
ATOM   3872  HN  GLN   177      -3.956  -3.676   7.869  1.00 10.00      B   
ATOM   3873  CA  GLN   177      -5.491  -4.629   8.971  1.00 10.00      B   
ATOM   3874  CB  GLN   177      -4.374  -5.241   9.819  1.00 10.00      B   
ATOM   3875  CG  GLN   177      -3.644  -6.393   9.146  1.00 10.00      B   
ATOM   3876  CD  GLN   177      -4.367  -7.717   9.304  1.00 10.00      B   
ATOM   3877  OE1 GLN   177      -4.989  -7.980  10.332  1.00 10.00      B   
ATOM   3878  NE2 GLN   177      -4.291  -8.558   8.282  1.00 10.00      B   
ATOM   3879 HE21 GLN   177      -3.775  -8.285   7.486  1.00 10.00      B   
ATOM   3880 HE22 GLN   177      -4.766  -9.414   8.352  1.00 10.00      B   
ATOM   3881  C   GLN   177      -6.558  -4.010   9.873  1.00 10.00      B   
ATOM   3882  O   GLN   177      -7.691  -4.482   9.912  1.00 10.00      B   
ATOM   3883  N   GLU   178      -6.206  -2.939  10.573  1.00 10.00      B   
ATOM   3884  HN  GLU   178      -5.301  -2.577  10.470  1.00 10.00      B   
ATOM   3885  CA  GLU   178      -7.138  -2.291  11.499  1.00 10.00      B   
ATOM   3886  CB  GLU   178      -6.385  -1.408  12.494  1.00 10.00      B   
ATOM   3887  CG  GLU   178      -5.137  -2.029  13.091  1.00 10.00      B   
ATOM   3888  CD  GLU   178      -4.376  -1.040  13.944  1.00 10.00      B   
ATOM   3889  OE1 GLU   178      -3.844  -0.056  13.386  1.00 10.00      B   
ATOM   3890  OE2 GLU   178      -4.318  -1.233  15.178  1.00 10.00      B   
ATOM   3891  C   GLU   178      -8.206  -1.450  10.798  1.00 10.00      B   
ATOM   3892  O   GLU   178      -8.899  -0.665  11.448  1.00 10.00      B   
ATOM   3893  N   ARG   179      -8.345  -1.594   9.490  1.00 10.00      B   
ATOM   3894  HN  ARG   179      -7.776  -2.235   9.008  1.00 10.00      B   
ATOM   3895  CA  ARG   179      -9.337  -0.815   8.758  1.00 10.00      B   
ATOM   3896  CB  ARG   179      -8.705   0.438   8.141  1.00 10.00      B   
ATOM   3897  CG  ARG   179      -8.726   1.655   9.056  1.00 10.00      B   
ATOM   3898  CD  ARG   179      -7.436   2.459   8.960  1.00 10.00      B   
ATOM   3899  NE  ARG   179      -6.273   1.692   9.412  1.00 10.00      B   
ATOM   3900  HE  ARG   179      -5.817   1.129   8.738  1.00 10.00      B   
ATOM   3901  CZ  ARG   179      -5.792   1.718  10.658  1.00 10.00      B   
ATOM   3902  NH1 ARG   179      -6.371   2.478  11.581  1.00 10.00      B   
ATOM   3903 HH11 ARG   179      -7.202   3.062  11.338  1.00 10.00      B   
ATOM   3904 HH12 ARG   179      -5.997   2.495  12.557  1.00 10.00      B   
ATOM   3905  NH2 ARG   179      -4.741   0.967  10.983  1.00 10.00      B   
ATOM   3906 HH21 ARG   179      -4.285   0.363  10.269  1.00 10.00      B   
ATOM   3907 HH22 ARG   179      -4.367   0.972  11.968  1.00 10.00      B   
ATOM   3908  C   ARG   179     -10.059  -1.641   7.698  1.00 10.00      B   
ATOM   3909  O   ARG   179     -10.828  -1.097   6.903  1.00 10.00      B   
ATOM   3910  N   LEU   180      -9.828  -2.950   7.709  1.00 10.00      B   
ATOM   3911  HN  LEU   180      -9.225  -3.325   8.388  1.00 10.00      B   
ATOM   3912  CA  LEU   180     -10.453  -3.848   6.746  1.00 10.00      B   
ATOM   3913  CB  LEU   180      -9.486  -4.165   5.599  1.00 10.00      B   
ATOM   3914  CG  LEU   180     -10.001  -5.112   4.509  1.00 10.00      B   
ATOM   3915  CD1 LEU   180     -11.178  -4.498   3.770  1.00 10.00      B   
ATOM   3916  CD2 LEU   180      -8.887  -5.470   3.536  1.00 10.00      B   
ATOM   3917  C   LEU   180     -10.912  -5.135   7.426  1.00 10.00      B   
ATOM   3918  O   LEU   180     -10.120  -5.829   8.063  1.00 10.00      B   
ATOM   3919  N   VAL   181     -12.190  -5.450   7.264  1.00 10.00      B   
ATOM   3920  HN  VAL   181     -12.756  -4.860   6.715  1.00 10.00      B   
ATOM   3921  CA  VAL   181     -12.784  -6.644   7.862  1.00 10.00      B   
ATOM   3922  CB  VAL   181     -14.302  -6.704   7.569  1.00 10.00      B   
ATOM   3923  CG1 VAL   181     -14.914  -7.987   8.104  1.00 10.00      B   
ATOM   3924  CG2 VAL   181     -15.012  -5.494   8.149  1.00 10.00      B   
ATOM   3925  C   VAL   181     -12.133  -7.918   7.329  1.00 10.00      B   
ATOM   3926  O   VAL   181     -11.764  -8.812   8.092  1.00 10.00      B   
ATOM   3927  N   GLN   182     -11.997  -7.988   6.012  1.00 10.00      B   
ATOM   3928  HN  GLN   182     -12.312  -7.235   5.461  1.00 10.00      B   
ATOM   3929  CA  GLN   182     -11.414  -9.153   5.351  1.00 10.00      B   
ATOM   3930  CB  GLN   182     -11.530  -9.030   3.827  1.00 10.00      B   
ATOM   3931  CG  GLN   182     -12.925  -9.293   3.272  1.00 10.00      B   
ATOM   3932  CD  GLN   182     -13.933  -8.230   3.664  1.00 10.00      B   
ATOM   3933  OE1 GLN   182     -13.587  -7.065   3.862  1.00 10.00      B   
ATOM   3934  NE2 GLN   182     -15.189  -8.627   3.786  1.00 10.00      B   
ATOM   3935 HE21 GLN   182     -15.394  -9.571   3.619  1.00 10.00      B   
ATOM   3936 HE22 GLN   182     -15.864  -7.961   4.036  1.00 10.00      B   
ATOM   3937  C   GLN   182      -9.959  -9.390   5.751  1.00 10.00      B   
ATOM   3938  O   GLN   182      -9.468 -10.516   5.692  1.00 10.00      B   
ATOM   3939  N   ALA   183      -9.278  -8.335   6.176  1.00 10.00      B   
ATOM   3940  HN  ALA   183      -9.731  -7.469   6.241  1.00 10.00      B   
ATOM   3941  CA  ALA   183      -7.876  -8.441   6.568  1.00 10.00      B   
ATOM   3942  CB  ALA   183      -7.210  -7.072   6.556  1.00 10.00      B   
ATOM   3943  C   ALA   183      -7.724  -9.099   7.936  1.00 10.00      B   
ATOM   3944  O   ALA   183      -6.825  -9.917   8.146  1.00 10.00      B   
ATOM   3945  N   GLU   184      -8.617  -8.752   8.856  1.00 10.00      B   
ATOM   3946  HN  GLU   184      -9.318  -8.107   8.620  1.00 10.00      B   
ATOM   3947  CA  GLU   184      -8.579  -9.295  10.209  1.00 10.00      B   
ATOM   3948  CB  GLU   184      -9.598  -8.606  11.119  1.00 10.00      B   
ATOM   3949  CG  GLU   184      -9.080  -7.311  11.726  1.00 10.00      B   
ATOM   3950  CD  GLU   184     -10.089  -6.616  12.614  1.00 10.00      B   
ATOM   3951  OE1 GLU   184     -10.209  -6.988  13.806  1.00 10.00      B   
ATOM   3952  OE2 GLU   184     -10.754  -5.675  12.135  1.00 10.00      B   
ATOM   3953  C   GLU   184      -8.730 -10.816  10.245  1.00 10.00      B   
ATOM   3954  O   GLU   184      -8.223 -11.474  11.159  1.00 10.00      B   
ATOM   3955  N   TYR   185      -9.417 -11.380   9.254  1.00 10.00      B   
ATOM   3956  HN  TYR   185      -9.804 -10.814   8.551  1.00 10.00      B   
ATOM   3957  CA  TYR   185      -9.595 -12.828   9.198  1.00 10.00      B   
ATOM   3958  CB  TYR   185     -11.060 -13.283   9.318  1.00 10.00      B   
ATOM   3959  CG  TYR   185     -12.048 -12.670   8.345  1.00 10.00      B   
ATOM   3960  CD1 TYR   185     -11.967 -12.913   6.979  1.00 10.00      B   
ATOM   3961  CD2 TYR   185     -13.086 -11.871   8.804  1.00 10.00      B   
ATOM   3962  CE1 TYR   185     -12.890 -12.374   6.100  1.00 10.00      B   
ATOM   3963  CE2 TYR   185     -14.010 -11.326   7.932  1.00 10.00      B   
ATOM   3964  CZ  TYR   185     -13.909 -11.579   6.582  1.00 10.00      B   
ATOM   3965  OH  TYR   185     -14.838 -11.046   5.712  1.00 10.00      B   
ATOM   3966  HH  TYR   185     -15.331 -10.341   6.155  1.00 10.00      B   
ATOM   3967  C   TYR   185      -8.870 -13.471   8.016  1.00 10.00      B   
ATOM   3968  O   TYR   185      -9.256 -14.542   7.541  1.00 10.00      B   
ATOM   3969  N   TRP   186      -7.815 -12.817   7.551  1.00 10.00      B   
ATOM   3970  HN  TRP   186      -7.560 -11.964   7.962  1.00 10.00      B   
ATOM   3971  CA  TRP   186      -7.020 -13.338   6.448  1.00 10.00      B   
ATOM   3972  CB  TRP   186      -6.177 -12.218   5.821  1.00 10.00      B   
ATOM   3973  CG  TRP   186      -5.276 -12.675   4.711  1.00 10.00      B   
ATOM   3974  CD1 TRP   186      -3.935 -12.923   4.792  1.00 10.00      B   
ATOM   3975  CD2 TRP   186      -5.649 -12.937   3.354  1.00 10.00      B   
ATOM   3976  NE1 TRP   186      -3.452 -13.322   3.571  1.00 10.00      B   
ATOM   3977  HE1 TRP   186      -2.519 -13.559   3.375  1.00 10.00      B   
ATOM   3978  CE2 TRP   186      -4.484 -13.340   2.672  1.00 10.00      B   
ATOM   3979  CE3 TRP   186      -6.855 -12.872   2.651  1.00 10.00      B   
ATOM   3980  CZ2 TRP   186      -4.491 -13.676   1.321  1.00 10.00      B   
ATOM   3981  CZ3 TRP   186      -6.859 -13.205   1.310  1.00 10.00      B   
ATOM   3982  CH2 TRP   186      -5.685 -13.603   0.659  1.00 10.00      B   
ATOM   3983  C   TRP   186      -6.117 -14.455   6.968  1.00 10.00      B   
ATOM   3984  O   TRP   186      -5.510 -14.323   8.032  1.00 10.00      B   
ATOM   3985  N   HIS   187      -6.031 -15.553   6.231  1.00 10.00      B   
ATOM   3986  HN  HIS   187      -6.528 -15.610   5.384  1.00 10.00      B   
ATOM   3987  CA  HIS   187      -5.205 -16.673   6.652  1.00 10.00      B   
ATOM   3988  CB  HIS   187      -6.077 -17.818   7.184  1.00 10.00      B   
ATOM   3989  CG  HIS   187      -5.335 -18.887   7.939  1.00 10.00      B   
ATOM   3990  ND1 HIS   187      -5.953 -19.726   8.843  1.00 10.00      B   
ATOM   3991  HD1 HIS   187      -6.909 -19.705   9.083  1.00 10.00      B   
ATOM   3992  CD2 HIS   187      -4.035 -19.273   7.906  1.00 10.00      B   
ATOM   3993  CE1 HIS   187      -5.071 -20.577   9.330  1.00 10.00      B   
ATOM   3994  NE2 HIS   187      -3.902 -20.325   8.776  1.00 10.00      B   
ATOM   3995  HE2 HIS   187      -3.064 -20.833   8.948  1.00 10.00      B   
ATOM   3996  C   HIS   187      -4.316 -17.167   5.518  1.00 10.00      B   
ATOM   3997  O   HIS   187      -4.762 -17.900   4.638  1.00 10.00      B   
ATOM   3998  N   ASP   188      -3.060 -16.760   5.553  1.00 10.00      B   
ATOM   3999  HN  ASP   188      -2.774 -16.156   6.269  1.00 10.00      B   
ATOM   4000  CA  ASP   188      -2.089 -17.177   4.553  1.00 10.00      B   
ATOM   4001  CB  ASP   188      -1.049 -16.071   4.346  1.00 10.00      B   
ATOM   4002  CG  ASP   188      -0.166 -16.285   3.133  1.00 10.00      B   
ATOM   4003  OD1 ASP   188       0.381 -17.397   2.973  1.00 10.00      B   
ATOM   4004  OD2 ASP   188      -0.005 -15.334   2.341  1.00 10.00      B   
ATOM   4005  C   ASP   188      -1.407 -18.457   5.034  1.00 10.00      B   
ATOM   4006  O   ASP   188      -0.746 -18.458   6.072  1.00 10.00      B   
ATOM   4007  N   PRO   189      -1.584 -19.569   4.305  1.00 10.00      B   
ATOM   4008  CA  PRO   189      -0.994 -20.860   4.670  1.00 10.00      B   
ATOM   4009  CB  PRO   189      -1.791 -21.851   3.821  1.00 10.00      B   
ATOM   4010  CG  PRO   189      -2.173 -21.074   2.609  1.00 10.00      B   
ATOM   4011  CD  PRO   189      -2.385 -19.658   3.070  1.00 10.00      B   
ATOM   4012  C   PRO   189       0.497 -20.951   4.341  1.00 10.00      B   
ATOM   4013  O   PRO   189       1.182 -21.876   4.781  1.00 10.00      B   
ATOM   4014  N   ILE   190       0.998 -19.993   3.574  1.00 10.00      B   
ATOM   4015  HN  ILE   190       0.409 -19.261   3.269  1.00 10.00      B   
ATOM   4016  CA  ILE   190       2.407 -19.974   3.194  1.00 10.00      B   
ATOM   4017  CB  ILE   190       2.595 -19.447   1.755  1.00 10.00      B   
ATOM   4018  CG1 ILE   190       1.662 -20.191   0.793  1.00 10.00      B   
ATOM   4019  CG2 ILE   190       4.046 -19.600   1.314  1.00 10.00      B   
ATOM   4020  CD1 ILE   190       1.534 -19.547  -0.571  1.00 10.00      B   
ATOM   4021  C   ILE   190       3.174 -19.088   4.165  1.00 10.00      B   
ATOM   4022  O   ILE   190       4.280 -19.413   4.602  1.00 10.00      B   
ATOM   4023  N   LYS   191       2.563 -17.966   4.509  1.00 10.00      B   
ATOM   4024  HN  LYS   191       1.681 -17.761   4.109  1.00 10.00      B   
ATOM   4025  CA  LYS   191       3.154 -17.024   5.447  1.00 10.00      B   
ATOM   4026  CB  LYS   191       3.037 -15.591   4.921  1.00 10.00      B   
ATOM   4027  CG  LYS   191       3.517 -15.393   3.494  1.00 10.00      B   
ATOM   4028  CD  LYS   191       3.376 -13.940   3.081  1.00 10.00      B   
ATOM   4029  CE  LYS   191       3.415 -13.782   1.572  1.00 10.00      B   
ATOM   4030  NZ  LYS   191       3.172 -12.373   1.168  1.00 10.00      B   
ATOM   4031  HZ1 LYS   191       3.999 -11.780   1.414  1.00 10.00      B   
ATOM   4032  HZ2 LYS   191       2.333 -12.001   1.659  1.00 10.00      B   
ATOM   4033  HZ3 LYS   191       3.011 -12.315   0.145  1.00 10.00      B   
ATOM   4034  C   LYS   191       2.438 -17.132   6.787  1.00 10.00      B   
ATOM   4035  O   LYS   191       2.212 -16.128   7.466  1.00 10.00      B   
ATOM   4036  N   GLU   192       2.094 -18.359   7.162  1.00 10.00      B   
ATOM   4037  HN  GLU   192       2.320 -19.113   6.577  1.00 10.00      B   
ATOM   4038  CA  GLU   192       1.386 -18.625   8.410  1.00 10.00      B   
ATOM   4039  CB  GLU   192       1.093 -20.119   8.542  1.00 10.00      B   
ATOM   4040  CG  GLU   192       0.065 -20.459   9.606  1.00 10.00      B   
ATOM   4041  CD  GLU   192      -0.591 -21.799   9.363  1.00 10.00      B   
ATOM   4042  OE1 GLU   192       0.070 -22.836   9.573  1.00 10.00      B   
ATOM   4043  OE2 GLU   192      -1.775 -21.820   8.964  1.00 10.00      B   
ATOM   4044  C   GLU   192       2.166 -18.118   9.622  1.00 10.00      B   
ATOM   4045  O   GLU   192       1.580 -17.681  10.614  1.00 10.00      B   
ATOM   4046  N   ASP   193       3.487 -18.166   9.529  1.00 10.00      B   
ATOM   4047  HN  ASP   193       3.895 -18.527   8.717  1.00 10.00      B   
ATOM   4048  CA  ASP   193       4.348 -17.700  10.611  1.00 10.00      B   
ATOM   4049  CB  ASP   193       5.809 -18.032  10.305  1.00 10.00      B   
ATOM   4050  CG  ASP   193       6.737 -17.705  11.457  1.00 10.00      B   
ATOM   4051  OD1 ASP   193       6.567 -18.290  12.548  1.00 10.00      B   
ATOM   4052  OD2 ASP   193       7.649 -16.871  11.268  1.00 10.00      B   
ATOM   4053  C   ASP   193       4.175 -16.197  10.821  1.00 10.00      B   
ATOM   4054  O   ASP   193       4.226 -15.700  11.945  1.00 10.00      B   
ATOM   4055  N   VAL   194       3.939 -15.484   9.727  1.00 10.00      B   
ATOM   4056  HN  VAL   194       3.887 -15.942   8.862  1.00 10.00      B   
ATOM   4057  CA  VAL   194       3.746 -14.040   9.771  1.00 10.00      B   
ATOM   4058  CB  VAL   194       4.043 -13.406   8.391  1.00 10.00      B   
ATOM   4059  CG1 VAL   194       4.010 -11.888   8.460  1.00 10.00      B   
ATOM   4060  CG2 VAL   194       5.385 -13.886   7.856  1.00 10.00      B   
ATOM   4061  C   VAL   194       2.306 -13.727  10.178  1.00 10.00      B   
ATOM   4062  O   VAL   194       2.029 -12.720  10.831  1.00 10.00      B   
ATOM   4063  N   TYR   195       1.403 -14.623   9.803  1.00 10.00      B   
ATOM   4064  HN  TYR   195       1.705 -15.410   9.299  1.00 10.00      B   
ATOM   4065  CA  TYR   195      -0.018 -14.486  10.102  1.00 10.00      B   
ATOM   4066  CB  TYR   195      -0.793 -15.640   9.438  1.00 10.00      B   
ATOM   4067  CG  TYR   195      -2.027 -16.130  10.168  1.00 10.00      B   
ATOM   4068  CD1 TYR   195      -3.199 -15.384  10.193  1.00 10.00      B   
ATOM   4069  CD2 TYR   195      -2.020 -17.358  10.820  1.00 10.00      B   
ATOM   4070  CE1 TYR   195      -4.324 -15.848  10.848  1.00 10.00      B   
ATOM   4071  CE2 TYR   195      -3.140 -17.827  11.479  1.00 10.00      B   
ATOM   4072  CZ  TYR   195      -4.289 -17.069  11.490  1.00 10.00      B   
ATOM   4073  OH  TYR   195      -5.411 -17.534  12.131  1.00 10.00      B   
ATOM   4074  HH  TYR   195      -5.170 -18.251  12.725  1.00 10.00      B   
ATOM   4075  C   TYR   195      -0.279 -14.423  11.605  1.00 10.00      B   
ATOM   4076  O   TYR   195      -1.046 -13.579  12.075  1.00 10.00      B   
ATOM   4077  N   ARG   196       0.391 -15.290  12.354  1.00 10.00      B   
ATOM   4078  HN  ARG   196       1.017 -15.908  11.917  1.00 10.00      B   
ATOM   4079  CA  ARG   196       0.224 -15.354  13.805  1.00 10.00      B   
ATOM   4080  CB  ARG   196       0.996 -16.545  14.380  1.00 10.00      B   
ATOM   4081  CG  ARG   196       0.429 -17.897  13.979  1.00 10.00      B   
ATOM   4082  CD  ARG   196       1.322 -19.040  14.434  1.00 10.00      B   
ATOM   4083  NE  ARG   196       0.751 -20.340  14.084  1.00 10.00      B   
ATOM   4084  HE  ARG   196      -0.184 -20.516  14.374  1.00 10.00      B   
ATOM   4085  CZ  ARG   196       1.402 -21.288  13.413  1.00 10.00      B   
ATOM   4086  NH1 ARG   196       2.654 -21.089  13.021  1.00 10.00      B   
ATOM   4087 HH11 ARG   196       3.132 -20.191  13.239  1.00 10.00      B   
ATOM   4088 HH12 ARG   196       3.166 -21.832  12.496  1.00 10.00      B   
ATOM   4089  NH2 ARG   196       0.801 -22.437  13.140  1.00 10.00      B   
ATOM   4090 HH21 ARG   196       1.305 -23.183  12.613  1.00 10.00      B   
ATOM   4091 HH22 ARG   196      -0.181 -22.601  13.453  1.00 10.00      B   
ATOM   4092  C   ARG   196       0.651 -14.062  14.500  1.00 10.00      B   
ATOM   4093  O   ARG   196       0.070 -13.671  15.514  1.00 10.00      B   
ATOM   4094  N   ASN   197       1.648 -13.388  13.943  1.00 10.00      B   
ATOM   4095  HN  ASN   197       2.056 -13.727  13.118  1.00 10.00      B   
ATOM   4096  CA  ASN   197       2.154 -12.154  14.537  1.00 10.00      B   
ATOM   4097  CB  ASN   197       3.685 -12.133  14.537  1.00 10.00      B   
ATOM   4098  CG  ASN   197       4.272 -12.713  15.809  1.00 10.00      B   
ATOM   4099  OD1 ASN   197       4.523 -13.915  15.903  1.00 10.00      B   
ATOM   4100  ND2 ASN   197       4.491 -11.863  16.800  1.00 10.00      B   
ATOM   4101 HD21 ASN   197       4.265 -10.916  16.660  1.00 10.00      B   
ATOM   4102 HD22 ASN   197       4.865 -12.215  17.636  1.00 10.00      B   
ATOM   4103  C   ASN   197       1.610 -10.901  13.860  1.00 10.00      B   
ATOM   4104  O   ASN   197       2.110  -9.800  14.092  1.00 10.00      B   
ATOM   4105  N   HIS   198       0.592 -11.056  13.025  1.00 10.00      B   
ATOM   4106  HN  HIS   198       0.233 -11.953  12.863  1.00 10.00      B   
ATOM   4107  CA  HIS   198       0.011  -9.907  12.338  1.00 10.00      B   
ATOM   4108  CB  HIS   198       0.395  -9.878  10.859  1.00 10.00      B   
ATOM   4109  CG  HIS   198       1.683  -9.162  10.581  1.00 10.00      B   
ATOM   4110  ND1 HIS   198       1.740  -7.904  10.014  1.00 10.00      B   
ATOM   4111  HD1 HIS   198       0.966  -7.349   9.754  1.00 10.00      B   
ATOM   4112  CD2 HIS   198       2.968  -9.537  10.785  1.00 10.00      B   
ATOM   4113  CE1 HIS   198       3.002  -7.542   9.880  1.00 10.00      B   
ATOM   4114  NE2 HIS   198       3.765  -8.514  10.339  1.00 10.00      B   
ATOM   4115  HE2 HIS   198       4.751  -8.508  10.351  1.00 10.00      B   
ATOM   4116  C   HIS   198      -1.500  -9.819  12.513  1.00 10.00      B   
ATOM   4117  O   HIS   198      -2.033  -8.738  12.759  1.00 10.00      B   
ATOM   4118  N   SER   199      -2.188 -10.948  12.391  1.00 10.00      B   
ATOM   4119  HN  SER   199      -1.714 -11.787  12.200  1.00 10.00      B   
ATOM   4120  CA  SER   199      -3.636 -10.967  12.538  1.00 10.00      B   
ATOM   4121  CB  SER   199      -4.208 -12.335  12.161  1.00 10.00      B   
ATOM   4122  OG  SER   199      -5.615 -12.372  12.347  1.00 10.00      B   
ATOM   4123  HG  SER   199      -6.053 -12.202  11.503  1.00 10.00      B   
ATOM   4124  C   SER   199      -4.047 -10.585  13.957  1.00 10.00      B   
ATOM   4125  O   SER   199      -3.584 -11.178  14.937  1.00 10.00      B   
ATOM   4126  N   ILE   200      -4.913  -9.586  14.059  1.00 10.00      B   
ATOM   4127  HN  ILE   200      -5.238  -9.148  13.242  1.00 10.00      B   
ATOM   4128  CA  ILE   200      -5.386  -9.115  15.352  1.00 10.00      B   
ATOM   4129  CB  ILE   200      -5.436  -7.571  15.416  1.00 10.00      B   
ATOM   4130  CG1 ILE   200      -6.282  -7.009  14.267  1.00 10.00      B   
ATOM   4131  CG2 ILE   200      -4.028  -6.992  15.383  1.00 10.00      B   
ATOM   4132  CD1 ILE   200      -6.551  -5.522  14.369  1.00 10.00      B   
ATOM   4133  C   ILE   200      -6.763  -9.683  15.684  1.00 10.00      B   
ATOM   4134  O   ILE   200      -7.332  -9.377  16.731  1.00 10.00      B   
ATOM   4135  N   PHE   201      -7.291 -10.526  14.805  1.00 10.00      B   
ATOM   4136  HN  PHE   201      -6.784 -10.764  13.998  1.00 10.00      B   
ATOM   4137  CA  PHE   201      -8.608 -11.110  15.027  1.00 10.00      B   
ATOM   4138  CB  PHE   201      -9.653 -10.477  14.104  1.00 10.00      B   
ATOM   4139  CG  PHE   201     -11.049 -10.996  14.311  1.00 10.00      B   
ATOM   4140  CD1 PHE   201     -11.721 -10.766  15.502  1.00 10.00      B   
ATOM   4141  CD2 PHE   201     -11.689 -11.715  13.314  1.00 10.00      B   
ATOM   4142  CE1 PHE   201     -13.003 -11.243  15.693  1.00 10.00      B   
ATOM   4143  CE2 PHE   201     -12.970 -12.194  13.499  1.00 10.00      B   
ATOM   4144  CZ  PHE   201     -13.629 -11.959  14.690  1.00 10.00      B   
ATOM   4145  C   PHE   201      -8.598 -12.628  14.873  1.00 10.00      B   
ATOM   4146  O   PHE   201      -8.766 -13.352  15.852  1.00 10.00      B   
ATOM   4147  N   LEU   202      -8.387 -13.105  13.651  1.00 10.00      B   
ATOM   4148  HN  LEU   202      -8.239 -12.476  12.908  1.00 10.00      B   
ATOM   4149  CA  LEU   202      -8.377 -14.540  13.382  1.00 10.00      B   
ATOM   4150  CB  LEU   202      -8.147 -14.823  11.897  1.00 10.00      B   
ATOM   4151  CG  LEU   202      -8.436 -16.253  11.433  1.00 10.00      B   
ATOM   4152  CD1 LEU   202      -9.920 -16.572  11.550  1.00 10.00      B   
ATOM   4153  CD2 LEU   202      -7.947 -16.465  10.011  1.00 10.00      B   
ATOM   4154  C   LEU   202      -7.349 -15.279  14.235  1.00 10.00      B   
ATOM   4155  O   LEU   202      -7.669 -16.280  14.871  1.00 10.00      B   
ATOM   4156  N   ALA   203      -6.126 -14.764  14.274  1.00 10.00      B   
ATOM   4157  HN  ALA   203      -5.934 -13.951  13.760  1.00 10.00      B   
ATOM   4158  CA  ALA   203      -5.057 -15.389  15.051  1.00 10.00      B   
ATOM   4159  CB  ALA   203      -3.723 -14.714  14.774  1.00 10.00      B   
ATOM   4160  C   ALA   203      -5.360 -15.382  16.550  1.00 10.00      B   
ATOM   4161  O   ALA   203      -4.802 -16.176  17.305  1.00 10.00      B   
ATOM   4162  N   ASP   204      -6.253 -14.493  16.966  1.00 10.00      B   
ATOM   4163  HN  ASP   204      -6.683 -13.911  16.309  1.00 10.00      B   
ATOM   4164  CA  ASP   204      -6.627 -14.374  18.373  1.00 10.00      B   
ATOM   4165  CB  ASP   204      -7.022 -12.927  18.695  1.00 10.00      B   
ATOM   4166  CG  ASP   204      -7.490 -12.734  20.126  1.00 10.00      B   
ATOM   4167  OD1 ASP   204      -6.671 -12.903  21.057  1.00 10.00      B   
ATOM   4168  OD2 ASP   204      -8.675 -12.382  20.325  1.00 10.00      B   
ATOM   4169  C   ASP   204      -7.768 -15.325  18.721  1.00 10.00      B   
ATOM   4170  O   ASP   204      -7.696 -16.066  19.701  1.00 10.00      B   
ATOM   4171  N   ILE   205      -8.810 -15.326  17.893  1.00 10.00      B   
ATOM   4172  HN  ILE   205      -8.801 -14.728  17.113  1.00 10.00      B   
ATOM   4173  CA  ILE   205      -9.973 -16.184  18.123  1.00 10.00      B   
ATOM   4174  CB  ILE   205     -11.224 -15.704  17.355  1.00 10.00      B   
ATOM   4175  CG1 ILE   205     -10.960 -15.686  15.846  1.00 10.00      B   
ATOM   4176  CG2 ILE   205     -11.660 -14.332  17.849  1.00 10.00      B   
ATOM   4177  CD1 ILE   205     -12.191 -15.422  15.006  1.00 10.00      B   
ATOM   4178  C   ILE   205      -9.692 -17.647  17.783  1.00 10.00      B   
ATOM   4179  O   ILE   205     -10.454 -18.539  18.166  1.00 10.00      B   
ATOM   4180  N   ASN   206      -8.614 -17.891  17.048  1.00 10.00      B   
ATOM   4181  HN  ASN   206      -8.065 -17.139  16.737  1.00 10.00      B   
ATOM   4182  CA  ASN   206      -8.237 -19.251  16.672  1.00 10.00      B   
ATOM   4183  CB  ASN   206      -7.842 -19.336  15.195  1.00 10.00      B   
ATOM   4184  CG  ASN   206      -9.038 -19.520  14.280  1.00 10.00      B   
ATOM   4185  OD1 ASN   206     -10.137 -19.052  14.575  1.00 10.00      B   
ATOM   4186  ND2 ASN   206      -8.835 -20.204  13.162  1.00 10.00      B   
ATOM   4187 HD21 ASN   206      -7.933 -20.548  12.987  1.00 10.00      B   
ATOM   4188 HD22 ASN   206      -9.596 -20.342  12.559  1.00 10.00      B   
ATOM   4189  C   ASN   206      -7.110 -19.766  17.557  1.00 10.00      B   
ATOM   4190  O   ASN   206      -6.602 -20.872  17.354  1.00 10.00      B   
ATOM   4191  N   GLN   207      -6.732 -18.948  18.542  1.00 10.00      B   
ATOM   4192  HN  GLN   207      -7.181 -18.080  18.632  1.00 10.00      B   
ATOM   4193  CA  GLN   207      -5.675 -19.293  19.493  1.00 10.00      B   
ATOM   4194  CB  GLN   207      -6.136 -20.413  20.434  1.00 10.00      B   
ATOM   4195  CG  GLN   207      -7.529 -20.196  21.003  1.00 10.00      B   
ATOM   4196  CD  GLN   207      -7.530 -19.884  22.485  1.00 10.00      B   
ATOM   4197  OE1 GLN   207      -7.321 -18.747  22.893  1.00 10.00      B   
ATOM   4198  NE2 GLN   207      -7.780 -20.892  23.304  1.00 10.00      B   
ATOM   4199 HE21 GLN   207      -7.945 -21.782  22.909  1.00 10.00      B   
ATOM   4200 HE22 GLN   207      -7.803 -20.713  24.269  1.00 10.00      B   
ATOM   4201  C   GLN   207      -4.375 -19.668  18.782  1.00 10.00      B   
ATOM   4202  O   GLN   207      -3.858 -20.777  18.942  1.00 10.00      B   
ATOM   4203  N   GLU   208      -3.860 -18.739  17.988  1.00 10.00      B   
ATOM   4204  HN  GLU   208      -4.324 -17.874  17.902  1.00 10.00      B   
ATOM   4205  CA  GLU   208      -2.628 -18.962  17.245  1.00 10.00      B   
ATOM   4206  CB  GLU   208      -2.768 -18.458  15.806  1.00 10.00      B   
ATOM   4207  CG  GLU   208      -3.527 -19.396  14.885  1.00 10.00      B   
ATOM   4208  CD  GLU   208      -2.870 -20.755  14.766  1.00 10.00      B   
ATOM   4209  OE1 GLU   208      -1.654 -20.863  15.026  1.00 10.00      B   
ATOM   4210  OE2 GLU   208      -3.569 -21.728  14.419  1.00 10.00      B   
ATOM   4211  C   GLU   208      -1.441 -18.279  17.915  1.00 10.00      B   
ATOM   4212  O   GLU   208      -0.301 -18.728  17.783  1.00 10.00      B   
ATOM   4213  N   ARG   209      -1.708 -17.199  18.636  1.00 10.00      B   
ATOM   4214  HN  ARG   209      -2.640 -16.898  18.729  1.00 10.00      B   
ATOM   4215  CA  ARG   209      -0.649 -16.460  19.313  1.00 10.00      B   
ATOM   4216  CB  ARG   209      -0.872 -14.952  19.165  1.00 10.00      B   
ATOM   4217  CG  ARG   209       0.361 -14.100  19.422  1.00 10.00      B   
ATOM   4218  CD  ARG   209       0.289 -12.784  18.660  1.00 10.00      B   
ATOM   4219  NE  ARG   209      -0.889 -11.995  19.026  1.00 10.00      B   
ATOM   4220  HE  ARG   209      -1.006 -11.776  19.980  1.00 10.00      B   
ATOM   4221  CZ  ARG   209      -1.804 -11.567  18.158  1.00 10.00      B   
ATOM   4222  NH1 ARG   209      -1.691 -11.853  16.861  1.00 10.00      B   
ATOM   4223 HH11 ARG   209      -0.881 -12.419  16.515  1.00 10.00      B   
ATOM   4224 HH12 ARG   209      -2.411 -11.517  16.180  1.00 10.00      B   
ATOM   4225  NH2 ARG   209      -2.839 -10.855  18.591  1.00 10.00      B   
ATOM   4226 HH21 ARG   209      -3.557 -10.515  17.922  1.00 10.00      B   
ATOM   4227 HH22 ARG   209      -2.937 -10.632  19.608  1.00 10.00      B   
ATOM   4228  C   ARG   209      -0.577 -16.857  20.783  1.00 10.00      B   
ATOM   4229  O   ARG   209       0.417 -16.597  21.466  1.00 10.00      B   
ATOM   4230  N   GLY   210      -1.640 -17.488  21.262  1.00 10.00      B   
ATOM   4231  HN  GLY   210      -2.409 -17.649  20.674  1.00 10.00      B   
ATOM   4232  CA  GLY   210      -1.691 -17.924  22.639  1.00 10.00      B   
ATOM   4233  C   GLY   210      -3.020 -18.564  22.977  1.00 10.00      B   
ATOM   4234  O   GLY   210      -4.069 -18.100  22.529  1.00 10.00      B   
ATOM   4235  N   ILE   211      -2.980 -19.628  23.761  1.00 10.00      B   
ATOM   4236  HN  ILE   211      -2.115 -19.947  24.094  1.00 10.00      B   
ATOM   4237  CA  ILE   211      -4.189 -20.329  24.155  1.00 10.00      B   
ATOM   4238  CB  ILE   211      -3.915 -21.825  24.419  1.00 10.00      B   
ATOM   4239  CG1 ILE   211      -3.232 -22.466  23.207  1.00 10.00      B   
ATOM   4240  CG2 ILE   211      -5.207 -22.559  24.754  1.00 10.00      B   
ATOM   4241  CD1 ILE   211      -2.771 -23.889  23.439  1.00 10.00      B   
ATOM   4242  C   ILE   211      -4.775 -19.692  25.411  1.00 10.00      B   
ATOM   4243  O   ILE   211      -4.124 -19.642  26.456  1.00 10.00      B   
ATOM   4244  N   ASN   212      -5.984 -19.166  25.291  1.00 10.00      B   
ATOM   4245  HN  ASN   212      -6.431 -19.186  24.415  1.00 10.00      B   
ATOM   4246  CA  ASN   212      -6.664 -18.542  26.413  1.00 10.00      B   
ATOM   4247  CB  ASN   212      -7.281 -17.206  25.988  1.00 10.00      B   
ATOM   4248  CG  ASN   212      -7.959 -16.485  27.133  1.00 10.00      B   
ATOM   4249  OD1 ASN   212      -7.599 -16.664  28.292  1.00 10.00      B   
ATOM   4250  ND2 ASN   212      -8.936 -15.652  26.817  1.00 10.00      B   
ATOM   4251 HD21 ASN   212      -9.163 -15.541  25.871  1.00 10.00      B   
ATOM   4252 HD22 ASN   212      -9.398 -15.184  27.549  1.00 10.00      B   
ATOM   4253  C   ASN   212      -7.739 -19.473  26.964  1.00 10.00      B   
ATOM   4254  O   ASN   212      -8.490 -20.085  26.201  1.00 10.00      B   
ATOM   4255  N   GLU   213      -7.799 -19.577  28.287  1.00 10.00      B   
ATOM   4256  HN  GLU   213      -7.172 -19.055  28.834  1.00 10.00      B   
ATOM   4257  CA  GLU   213      -8.769 -20.438  28.955  1.00 10.00      B   
ATOM   4258  CB  GLU   213      -8.480 -20.500  30.459  1.00 10.00      B   
ATOM   4259  CG  GLU   213      -9.391 -21.435  31.241  1.00 10.00      B   
ATOM   4260  CD  GLU   213      -9.074 -22.899  31.010  1.00 10.00      B   
ATOM   4261  OE1 GLU   213      -8.105 -23.402  31.616  1.00 10.00      B   
ATOM   4262  OE2 GLU   213      -9.801 -23.558  30.241  1.00 10.00      B   
ATOM   4263  C   GLU   213     -10.197 -19.955  28.714  1.00 10.00      B   
ATOM   4264  O   GLU   213     -11.098 -20.758  28.468  1.00 10.00      B   
ATOM   4265  N   SER   214     -10.396 -18.641  28.770  1.00 10.00      B   
ATOM   4266  HN  SER   214      -9.637 -18.045  28.967  1.00 10.00      B   
ATOM   4267  CA  SER   214     -11.715 -18.057  28.562  1.00 10.00      B   
ATOM   4268  CB  SER   214     -11.643 -16.537  28.699  1.00 10.00      B   
ATOM   4269  OG  SER   214     -10.422 -16.151  29.305  1.00 10.00      B   
ATOM   4270  HG  SER   214     -10.516 -16.189  30.266  1.00 10.00      B   
ATOM   4271  C   SER   214     -12.290 -18.439  27.200  1.00 10.00      B   
ATOM   4272  O   SER   214     -13.463 -18.783  27.092  1.00 10.00      B   
ATOM   4273  N   TYR   215     -11.452 -18.405  26.170  1.00 10.00      B   
ATOM   4274  HN  TYR   215     -10.518 -18.153  26.324  1.00 10.00      B   
ATOM   4275  CA  TYR   215     -11.888 -18.744  24.817  1.00 10.00      B   
ATOM   4276  CB  TYR   215     -10.779 -18.464  23.800  1.00 10.00      B   
ATOM   4277  CG  TYR   215     -10.679 -17.017  23.367  1.00 10.00      B   
ATOM   4278  CD1 TYR   215     -11.818 -16.272  23.095  1.00 10.00      B   
ATOM   4279  CD2 TYR   215      -9.445 -16.401  23.217  1.00 10.00      B   
ATOM   4280  CE1 TYR   215     -11.731 -14.957  22.686  1.00 10.00      B   
ATOM   4281  CE2 TYR   215      -9.347 -15.085  22.810  1.00 10.00      B   
ATOM   4282  CZ  TYR   215     -10.492 -14.368  22.546  1.00 10.00      B   
ATOM   4283  OH  TYR   215     -10.398 -13.059  22.137  1.00 10.00      B   
ATOM   4284  HH  TYR   215      -9.656 -12.972  21.506  1.00 10.00      B   
ATOM   4285  C   TYR   215     -12.331 -20.201  24.724  1.00 10.00      B   
ATOM   4286  O   TYR   215     -13.314 -20.520  24.056  1.00 10.00      B   
ATOM   4287  N   LYS   216     -11.611 -21.071  25.417  1.00 10.00      B   
ATOM   4288  HN  LYS   216     -10.851 -20.745  25.946  1.00 10.00      B   
ATOM   4289  CA  LYS   216     -11.913 -22.496  25.422  1.00 10.00      B   
ATOM   4290  CB  LYS   216     -10.705 -23.274  25.958  1.00 10.00      B   
ATOM   4291  CG  LYS   216     -10.954 -24.753  26.206  1.00 10.00      B   
ATOM   4292  CD  LYS   216      -9.752 -25.402  26.875  1.00 10.00      B   
ATOM   4293  CE  LYS   216     -10.112 -26.744  27.487  1.00 10.00      B   
ATOM   4294  NZ  LYS   216      -8.958 -27.355  28.195  1.00 10.00      B   
ATOM   4295  HZ1 LYS   216      -8.548 -26.673  28.862  1.00 10.00      B   
ATOM   4296  HZ2 LYS   216      -8.223 -27.638  27.512  1.00 10.00      B   
ATOM   4297  HZ3 LYS   216      -9.266 -28.196  28.723  1.00 10.00      B   
ATOM   4298  C   LYS   216     -13.157 -22.798  26.261  1.00 10.00      B   
ATOM   4299  O   LYS   216     -13.983 -23.631  25.889  1.00 10.00      B   
ATOM   4300  N   LYS   217     -13.292 -22.107  27.383  1.00 10.00      B   
ATOM   4301  HN  LYS   217     -12.605 -21.445  27.623  1.00 10.00      B   
ATOM   4302  CA  LYS   217     -14.424 -22.314  28.279  1.00 10.00      B   
ATOM   4303  CB  LYS   217     -14.116 -21.735  29.660  1.00 10.00      B   
ATOM   4304  CG  LYS   217     -14.983 -22.290  30.778  1.00 10.00      B   
ATOM   4305  CD  LYS   217     -14.682 -21.602  32.100  1.00 10.00      B   
ATOM   4306  CE  LYS   217     -13.255 -21.866  32.556  1.00 10.00      B   
ATOM   4307  NZ  LYS   217     -12.949 -21.185  33.841  1.00 10.00      B   
ATOM   4308  HZ1 LYS   217     -13.614 -21.497  34.574  1.00 10.00      B   
ATOM   4309  HZ2 LYS   217     -13.032 -20.152  33.732  1.00 10.00      B   
ATOM   4310  HZ3 LYS   217     -11.982 -21.415  34.146  1.00 10.00      B   
ATOM   4311  C   LYS   217     -15.711 -21.704  27.726  1.00 10.00      B   
ATOM   4312  O   LYS   217     -16.805 -22.221  27.957  1.00 10.00      B   
ATOM   4313  N   ASN   218     -15.585 -20.611  26.989  1.00 10.00      B   
ATOM   4314  HN  ASN   218     -14.689 -20.240  26.824  1.00 10.00      B   
ATOM   4315  CA  ASN   218     -16.752 -19.938  26.426  1.00 10.00      B   
ATOM   4316  CB  ASN   218     -16.452 -18.474  26.095  1.00 10.00      B   
ATOM   4317  CG  ASN   218     -16.336 -17.610  27.335  1.00 10.00      B   
ATOM   4318  OD1 ASN   218     -16.923 -17.911  28.373  1.00 10.00      B   
ATOM   4319  ND2 ASN   218     -15.577 -16.531  27.239  1.00 10.00      B   
ATOM   4320 HD21 ASN   218     -15.134 -16.348  26.379  1.00 10.00      B   
ATOM   4321 HD22 ASN   218     -15.481 -15.956  28.029  1.00 10.00      B   
ATOM   4322  C   ASN   218     -17.303 -20.666  25.209  1.00 10.00      B   
ATOM   4323  O   ASN   218     -18.444 -20.444  24.811  1.00 10.00      B   
ATOM   4324  N   LEU   219     -16.501 -21.546  24.629  1.00 10.00      B   
ATOM   4325  HN  LEU   219     -15.602 -21.692  24.993  1.00 10.00      B   
ATOM   4326  CA  LEU   219     -16.930 -22.301  23.458  1.00 10.00      B   
ATOM   4327  CB  LEU   219     -15.744 -22.642  22.550  1.00 10.00      B   
ATOM   4328  CG  LEU   219     -16.092 -23.085  21.123  1.00 10.00      B   
ATOM   4329  CD1 LEU   219     -16.980 -22.056  20.435  1.00 10.00      B   
ATOM   4330  CD2 LEU   219     -14.830 -23.331  20.311  1.00 10.00      B   
ATOM   4331  C   LEU   219     -17.691 -23.563  23.864  1.00 10.00      B   
ATOM   4332  O   LEU   219     -18.123 -24.346  23.015  1.00 10.00      B   
ATOM   4333  N   ALA   221     -17.861 -23.751  25.170  1.00 10.00      B   
ATOM   4334  HN  ALA   221     -17.495 -23.096  25.800  1.00 10.00      B   
ATOM   4335  CA  ALA   221     -18.585 -24.905  25.690  1.00 10.00      B   
ATOM   4336  CB  ALA   221     -18.155 -25.216  27.117  1.00 10.00      B   
ATOM   4337  C   ALA   221     -20.090 -24.665  25.613  1.00 10.00      B   
ATOM   4338  O   ALA   221     -20.764 -24.484  26.630  1.00 10.00      B   
ATOM   4339  N   LEU   222     -20.605 -24.649  24.392  1.00 10.00      B   
ATOM   4340  HN  LEU   222     -20.010 -24.803  23.624  1.00 10.00      B   
ATOM   4341  CA  LEU   222     -22.023 -24.422  24.151  1.00 10.00      B   
ATOM   4342  CB  LEU   222     -22.217 -23.600  22.874  1.00 10.00      B   
ATOM   4343  CG  LEU   222     -21.643 -22.180  22.892  1.00 10.00      B   
ATOM   4344  CD1 LEU   222     -21.623 -21.596  21.488  1.00 10.00      B   
ATOM   4345  CD2 LEU   222     -22.446 -21.291  23.830  1.00 10.00      B   
ATOM   4346  C   LEU   222     -22.762 -25.748  24.039  1.00 10.00      B   
ATOM   4347  O   LEU   222     -22.197 -26.805  24.323  1.00 10.00      B   
ATOM   4348  N   LYS   223     -24.023 -25.692  23.630  1.00 10.00      B   
ATOM   4349  HN  LYS   223     -24.421 -24.819  23.410  1.00 10.00      B   
ATOM   4350  CA  LYS   223     -24.829 -26.895  23.490  1.00 10.00      B   
ATOM   4351  CB  LYS   223     -26.317 -26.539  23.498  1.00 10.00      B   
ATOM   4352  CG  LYS   223     -27.247 -27.739  23.547  1.00 10.00      B   
ATOM   4353  CD  LYS   223     -28.703 -27.310  23.506  1.00 10.00      B   
ATOM   4354  CE  LYS   223     -29.635 -28.479  23.780  1.00 10.00      B   
ATOM   4355  NZ  LYS   223     -31.065 -28.097  23.629  1.00 10.00      B   
ATOM   4356  HZ1 LYS   223     -31.241 -27.742  22.668  1.00 10.00      B   
ATOM   4357  HZ2 LYS   223     -31.311 -27.352  24.312  1.00 10.00      B   
ATOM   4358  HZ3 LYS   223     -31.677 -28.921  23.797  1.00 10.00      B   
ATOM   4359  C   LYS   223     -24.464 -27.640  22.209  1.00 10.00      B   
ATOM   4360  O   LYS   223     -24.098 -28.816  22.244  1.00 10.00      B   
ATOM   4361  N   LYS   224     -24.565 -26.945  21.085  1.00 10.00      B   
ATOM   4362  HN  LYS   224     -24.871 -26.015  21.127  1.00 10.00      B   
ATOM   4363  CA  LYS   224     -24.244 -27.521  19.790  1.00 10.00      B   
ATOM   4364  CB  LYS   224     -25.436 -28.294  19.217  1.00 10.00      B   
ATOM   4365  CG  LYS   224     -25.321 -29.803  19.373  1.00 10.00      B   
ATOM   4366  CD  LYS   224     -26.615 -30.506  18.999  1.00 10.00      B   
ATOM   4367  CE  LYS   224     -26.404 -32.003  18.834  1.00 10.00      B   
ATOM   4368  NZ  LYS   224     -25.960 -32.655  20.095  1.00 10.00      B   
ATOM   4369  HZ1 LYS   224     -25.779 -33.665  19.929  1.00 10.00      B   
ATOM   4370  HZ2 LYS   224     -26.694 -32.564  20.827  1.00 10.00      B   
ATOM   4371  HZ3 LYS   224     -25.086 -32.211  20.441  1.00 10.00      B   
ATOM   4372  C   LYS   224     -23.775 -26.449  18.812  1.00 10.00      B   
ATOM   4373  O   LYS   224     -24.302 -25.332  18.787  1.00 10.00      B   
ATOM   4374  N   PHE   225     -22.776 -26.797  18.018  1.00 10.00      B   
ATOM   4375  HN  PHE   225     -22.405 -27.704  18.092  1.00 10.00      B   
ATOM   4376  CA  PHE   225     -22.213 -25.891  17.036  1.00 10.00      B   
ATOM   4377  CB  PHE   225     -20.722 -25.678  17.327  1.00 10.00      B   
ATOM   4378  CG  PHE   225     -20.037 -24.684  16.427  1.00 10.00      B   
ATOM   4379  CD1 PHE   225     -19.428 -25.093  15.251  1.00 10.00      B   
ATOM   4380  CD2 PHE   225     -19.994 -23.343  16.764  1.00 10.00      B   
ATOM   4381  CE1 PHE   225     -18.791 -24.183  14.429  1.00 10.00      B   
ATOM   4382  CE2 PHE   225     -19.359 -22.427  15.947  1.00 10.00      B   
ATOM   4383  CZ  PHE   225     -18.757 -22.847  14.778  1.00 10.00      B   
ATOM   4384  C   PHE   225     -22.398 -26.477  15.642  1.00 10.00      B   
ATOM   4385  O   PHE   225     -21.934 -27.582  15.357  1.00 10.00      B   
ATOM   4386  N   VAL   226     -23.089 -25.742  14.784  1.00 10.00      B   
ATOM   4387  HN  VAL   226     -23.433 -24.865  15.074  1.00 10.00      B   
ATOM   4388  CA  VAL   226     -23.339 -26.187  13.416  1.00 10.00      B   
ATOM   4389  CB  VAL   226     -24.851 -26.337  13.133  1.00 10.00      B   
ATOM   4390  CG1 VAL   226     -25.090 -26.842  11.717  1.00 10.00      B   
ATOM   4391  CG2 VAL   226     -25.502 -27.265  14.147  1.00 10.00      B   
ATOM   4392  C   VAL   226     -22.740 -25.204  12.417  1.00 10.00      B   
ATOM   4393  O   VAL   226     -22.683 -24.000  12.680  1.00 10.00      B   
ATOM   4394  N   VAL   228     -22.734 -25.446   8.558  1.00 10.00      B   
ATOM   4395  HN  VAL   228     -22.182 -24.646   8.706  1.00 10.00      B   
ATOM   4396  CA  VAL   228     -23.333 -25.655   7.247  1.00 10.00      B   
ATOM   4397  CB  VAL   228     -24.582 -24.766   7.047  1.00 10.00      B   
ATOM   4398  CG1 VAL   228     -25.272 -25.086   5.727  1.00 10.00      B   
ATOM   4399  CG2 VAL   228     -25.549 -24.930   8.211  1.00 10.00      B   
ATOM   4400  C   VAL   228     -22.322 -25.360   6.142  1.00 10.00      B   
ATOM   4401  O   VAL   228     -21.776 -24.259   6.072  1.00 10.00      B   
ATOM   4402  N   LYS   229     -22.077 -26.353   5.295  1.00 10.00      B   
ATOM   4403  HN  LYS   229     -22.545 -27.208   5.414  1.00 10.00      B   
ATOM   4404  CA  LYS   229     -21.136 -26.212   4.193  1.00 10.00      B   
ATOM   4405  CB  LYS   229     -20.038 -27.275   4.288  1.00 10.00      B   
ATOM   4406  CG  LYS   229     -18.966 -27.167   3.217  1.00 10.00      B   
ATOM   4407  CD  LYS   229     -18.127 -28.429   3.136  1.00 10.00      B   
ATOM   4408  CE  LYS   229     -17.101 -28.326   2.024  1.00 10.00      B   
ATOM   4409  NZ  LYS   229     -16.390 -29.610   1.805  1.00 10.00      B   
ATOM   4410  HZ1 LYS   229     -15.641 -29.487   1.094  1.00 10.00      B   
ATOM   4411  HZ2 LYS   229     -17.054 -30.335   1.466  1.00 10.00      B   
ATOM   4412  HZ3 LYS   229     -15.961 -29.939   2.691  1.00 10.00      B   
ATOM   4413  C   LYS   229     -21.852 -26.327   2.851  1.00 10.00      B   
ATOM   4414  O   LYS   229     -22.746 -27.163   2.682  1.00 10.00      B   
ATOM   4415  N   PHE   230     -21.454 -25.488   1.904  1.00 10.00      B   
ATOM   4416  HN  PHE   230     -20.727 -24.845   2.109  1.00 10.00      B   
ATOM   4417  CA  PHE   230     -22.045 -25.488   0.573  1.00 10.00      B   
ATOM   4418  CB  PHE   230     -22.268 -24.058   0.078  1.00 10.00      B   
ATOM   4419  CG  PHE   230     -23.165 -23.254   0.975  1.00 10.00      B   
ATOM   4420  CD1 PHE   230     -24.511 -23.561   1.086  1.00 10.00      B   
ATOM   4421  CD2 PHE   230     -22.659 -22.197   1.712  1.00 10.00      B   
ATOM   4422  CE1 PHE   230     -25.337 -22.829   1.916  1.00 10.00      B   
ATOM   4423  CE2 PHE   230     -23.479 -21.460   2.544  1.00 10.00      B   
ATOM   4424  CZ  PHE   230     -24.819 -21.777   2.647  1.00 10.00      B   
ATOM   4425  C   PHE   230     -21.173 -26.271  -0.401  1.00 10.00      B   
ATOM   4426  O   PHE   230     -20.040 -25.891  -0.687  1.00 10.00      B   
ATOM   4427  N   LEU   231     -21.717 -27.361  -0.919  1.00 10.00      B   
ATOM   4428  HN  LEU   231     -22.641 -27.594  -0.670  1.00 10.00      B   
ATOM   4429  CA  LEU   231     -20.990 -28.231  -1.838  1.00 10.00      B   
ATOM   4430  CB  LEU   231     -21.747 -29.546  -2.051  1.00 10.00      B   
ATOM   4431  CG  LEU   231     -21.959 -30.417  -0.806  1.00 10.00      B   
ATOM   4432  CD1 LEU   231     -22.774 -31.656  -1.147  1.00 10.00      B   
ATOM   4433  CD2 LEU   231     -20.626 -30.807  -0.188  1.00 10.00      B   
ATOM   4434  C   LEU   231     -20.669 -27.574  -3.184  1.00 10.00      B   
ATOM   4435  O   LEU   231     -19.763 -28.021  -3.890  1.00 10.00      B   
ATOM   4436  N   ASN   232     -21.391 -26.518  -3.539  1.00 10.00      B   
ATOM   4437  HN  ASN   232     -22.086 -26.180  -2.933  1.00 10.00      B   
ATOM   4438  CA  ASN   232     -21.160 -25.842  -4.815  1.00 10.00      B   
ATOM   4439  CB  ASN   232     -22.391 -25.956  -5.726  1.00 10.00      B   
ATOM   4440  CG  ASN   232     -22.790 -27.387  -6.021  1.00 10.00      B   
ATOM   4441  OD1 ASN   232     -23.545 -27.999  -5.266  1.00 10.00      B   
ATOM   4442  ND2 ASN   232     -22.298 -27.927  -7.123  1.00 10.00      B   
ATOM   4443 HD21 ASN   232     -21.709 -27.381  -7.684  1.00 10.00      B   
ATOM   4444 HD22 ASN   232     -22.547 -28.852  -7.336  1.00 10.00      B   
ATOM   4445  C   ASN   232     -20.814 -24.373  -4.617  1.00 10.00      B   
ATOM   4446  O   ASN   232     -21.128 -23.536  -5.462  1.00 10.00      B   
ATOM   4447  N   ASP   233     -20.158 -24.060  -3.510  1.00 10.00      B   
ATOM   4448  HN  ASP   233     -19.915 -24.769  -2.877  1.00 10.00      B   
ATOM   4449  CA  ASP   233     -19.788 -22.679  -3.214  1.00 10.00      B   
ATOM   4450  CB  ASP   233     -19.283 -22.537  -1.778  1.00 10.00      B   
ATOM   4451  CG  ASP   233     -18.810 -21.125  -1.476  1.00 10.00      B   
ATOM   4452  OD1 ASP   233     -17.643 -20.793  -1.784  1.00 10.00      B   
ATOM   4453  OD2 ASP   233     -19.609 -20.333  -0.948  1.00 10.00      B   
ATOM   4454  C   ASP   233     -18.728 -22.148  -4.173  1.00 10.00      B   
ATOM   4455  O   ASP   233     -17.814 -22.871  -4.571  1.00 10.00      B   
ATOM   4456  N   SER   234     -18.862 -20.878  -4.534  1.00 10.00      B   
ATOM   4457  HN  SER   234     -19.629 -20.368  -4.199  1.00 10.00      B   
ATOM   4458  CA  SER   234     -17.911 -20.216  -5.416  1.00 10.00      B   
ATOM   4459  CB  SER   234     -18.486 -20.120  -6.833  1.00 10.00      B   
ATOM   4460  OG  SER   234     -19.689 -19.366  -6.852  1.00 10.00      B   
ATOM   4461  HG  SER   234     -20.426 -19.917  -6.532  1.00 10.00      B   
ATOM   4462  C   SER   234     -17.607 -18.820  -4.870  1.00 10.00      B   
ATOM   4463  O   SER   234     -17.243 -17.908  -5.614  1.00 10.00      B   
ATOM   4464  N   ILE   235     -17.748 -18.673  -3.555  1.00 10.00      B   
ATOM   4465  HN  ILE   235     -17.987 -19.460  -3.008  1.00 10.00      B   
ATOM   4466  CA  ILE   235     -17.534 -17.397  -2.888  1.00 10.00      B   
ATOM   4467  CB  ILE   235     -18.791 -17.000  -2.073  1.00 10.00      B   
ATOM   4468  CG1 ILE   235     -19.952 -16.620  -2.998  1.00 10.00      B   
ATOM   4469  CG2 ILE   235     -18.496 -15.882  -1.080  1.00 10.00      B   
ATOM   4470  CD1 ILE   235     -19.830 -15.245  -3.621  1.00 10.00      B   
ATOM   4471  C   ILE   235     -16.324 -17.443  -1.955  1.00 10.00      B   
ATOM   4472  O   ILE   235     -15.542 -16.493  -1.891  1.00 10.00      B   
ATOM   4473  N   VAL   236     -16.167 -18.542  -1.237  1.00 10.00      B   
ATOM   4474  HN  VAL   236     -16.797 -19.296  -1.352  1.00 10.00      B   
ATOM   4475  CA  VAL   236     -15.069 -18.676  -0.292  1.00 10.00      B   
ATOM   4476  CB  VAL   236     -15.591 -18.952   1.138  1.00 10.00      B   
ATOM   4477  CG1 VAL   236     -14.455 -19.272   2.099  1.00 10.00      B   
ATOM   4478  CG2 VAL   236     -16.400 -17.769   1.651  1.00 10.00      B   
ATOM   4479  C   VAL   236     -14.098 -19.774  -0.712  1.00 10.00      B   
ATOM   4480  O   VAL   236     -14.501 -20.827  -1.210  1.00 10.00      B   
ATOM   4481  N   ASP   237     -12.814 -19.507  -0.527  1.00 10.00      B   
ATOM   4482  HN  ASP   237     -12.559 -18.642  -0.145  1.00 10.00      B   
ATOM   4483  CA  ASP   237     -11.772 -20.466  -0.852  1.00 10.00      B   
ATOM   4484  CB  ASP   237     -11.027 -20.076  -2.131  1.00 10.00      B   
ATOM   4485  CG  ASP   237     -10.199 -21.223  -2.683  1.00 10.00      B   
ATOM   4486  OD1 ASP   237     -10.767 -22.086  -3.391  1.00 10.00      B   
ATOM   4487  OD2 ASP   237      -8.979 -21.272  -2.415  1.00 10.00      B   
ATOM   4488  C   ASP   237     -10.798 -20.571   0.313  1.00 10.00      B   
ATOM   4489  O   ASP   237     -10.179 -19.577   0.705  1.00 10.00      B   
ATOM   4490  N   PRO   238     -10.668 -21.767   0.902  1.00 10.00      B   
ATOM   4491  CA  PRO   238     -11.407 -22.953   0.472  1.00 10.00      B   
ATOM   4492  CB  PRO   238     -10.491 -24.080   0.940  1.00 10.00      B   
ATOM   4493  CG  PRO   238      -9.880 -23.557   2.198  1.00 10.00      B   
ATOM   4494  CD  PRO   238      -9.784 -22.059   2.044  1.00 10.00      B   
ATOM   4495  C   PRO   238     -12.770 -23.070   1.157  1.00 10.00      B   
ATOM   4496  O   PRO   238     -12.991 -22.491   2.223  1.00 10.00      B   
ATOM   4497  N   VAL   239     -13.673 -23.835   0.546  1.00 10.00      B   
ATOM   4498  HN  VAL   239     -13.434 -24.270  -0.304  1.00 10.00      B   
ATOM   4499  CA  VAL   239     -15.015 -24.036   1.093  1.00 10.00      B   
ATOM   4500  CB  VAL   239     -15.916 -24.803   0.099  1.00 10.00      B   
ATOM   4501  CG1 VAL   239     -17.359 -24.823   0.577  1.00 10.00      B   
ATOM   4502  CG2 VAL   239     -15.827 -24.187  -1.287  1.00 10.00      B   
ATOM   4503  C   VAL   239     -14.950 -24.801   2.414  1.00 10.00      B   
ATOM   4504  O   VAL   239     -15.837 -24.697   3.260  1.00 10.00      B   
ATOM   4505  N   ASP   240     -13.866 -25.546   2.600  1.00 10.00      B   
ATOM   4506  HN  ASP   240     -13.182 -25.569   1.899  1.00 10.00      B   
ATOM   4507  CA  ASP   240     -13.664 -26.337   3.812  1.00 10.00      B   
ATOM   4508  CB  ASP   240     -12.375 -27.159   3.721  1.00 10.00      B   
ATOM   4509  CG  ASP   240     -12.410 -28.188   2.612  1.00 10.00      B   
ATOM   4510  OD1 ASP   240     -12.195 -27.810   1.440  1.00 10.00      B   
ATOM   4511  OD2 ASP   240     -12.652 -29.378   2.903  1.00 10.00      B   
ATOM   4512  C   ASP   240     -13.634 -25.462   5.060  1.00 10.00      B   
ATOM   4513  O   ASP   240     -13.785 -25.960   6.173  1.00 10.00      B   
ATOM   4514  N   SER   241     -13.449 -24.157   4.869  1.00 10.00      B   
ATOM   4515  HN  SER   241     -13.339 -23.821   3.953  1.00 10.00      B   
ATOM   4516  CA  SER   241     -13.408 -23.209   5.979  1.00 10.00      B   
ATOM   4517  CB  SER   241     -13.118 -21.795   5.459  1.00 10.00      B   
ATOM   4518  OG  SER   241     -12.574 -20.963   6.474  1.00 10.00      B   
ATOM   4519  HG  SER   241     -11.972 -20.318   6.068  1.00 10.00      B   
ATOM   4520  C   SER   241     -14.724 -23.234   6.761  1.00 10.00      B   
ATOM   4521  O   SER   241     -14.751 -22.958   7.964  1.00 10.00      B   
ATOM   4522  N   GLU   242     -15.808 -23.591   6.077  1.00 10.00      B   
ATOM   4523  HN  GLU   242     -15.722 -23.812   5.121  1.00 10.00      B   
ATOM   4524  CA  GLU   242     -17.122 -23.665   6.701  1.00 10.00      B   
ATOM   4525  CB  GLU   242     -18.216 -23.780   5.632  1.00 10.00      B   
ATOM   4526  CG  GLU   242     -18.141 -22.708   4.553  1.00 10.00      B   
ATOM   4527  CD  GLU   242     -19.200 -22.868   3.475  1.00 10.00      B   
ATOM   4528  OE1 GLU   242     -19.415 -24.004   3.011  1.00 10.00      B   
ATOM   4529  OE2 GLU   242     -19.803 -21.847   3.076  1.00 10.00      B   
ATOM   4530  C   GLU   242     -17.191 -24.851   7.666  1.00 10.00      B   
ATOM   4531  O   GLU   242     -17.989 -24.860   8.604  1.00 10.00      B   
ATOM   4532  N   TRP   243     -16.330 -25.836   7.444  1.00 10.00      B   
ATOM   4533  HN  TRP   243     -15.702 -25.758   6.692  1.00 10.00      B   
ATOM   4534  CA  TRP   243     -16.286 -27.026   8.286  1.00 10.00      B   
ATOM   4535  CB  TRP   243     -16.344 -28.294   7.430  1.00 10.00      B   
ATOM   4536  CG  TRP   243     -17.734 -28.811   7.208  1.00 10.00      B   
ATOM   4537  CD1 TRP   243     -18.908 -28.141   7.410  1.00 10.00      B   
ATOM   4538  CD2 TRP   243     -18.095 -30.116   6.742  1.00 10.00      B   
ATOM   4539  NE1 TRP   243     -19.974 -28.948   7.095  1.00 10.00      B   
ATOM   4540  HE1 TRP   243     -20.921 -28.692   7.153  1.00 10.00      B   
ATOM   4541  CE2 TRP   243     -19.501 -30.165   6.682  1.00 10.00      B   
ATOM   4542  CE3 TRP   243     -17.365 -31.245   6.368  1.00 10.00      B   
ATOM   4543  CZ2 TRP   243     -20.189 -31.302   6.264  1.00 10.00      B   
ATOM   4544  CZ3 TRP   243     -18.048 -32.371   5.953  1.00 10.00      B   
ATOM   4545  CH2 TRP   243     -19.446 -32.392   5.904  1.00 10.00      B   
ATOM   4546  C   TRP   243     -15.037 -27.037   9.167  1.00 10.00      B   
ATOM   4547  O   TRP   243     -14.609 -28.092   9.638  1.00 10.00      B   
ATOM   4548  N   PHE   244     -14.459 -25.850   9.369  1.00 10.00      B   
ATOM   4549  HN  PHE   244     -14.848 -25.062   8.936  1.00 10.00      B   
ATOM   4550  CA  PHE   244     -13.262 -25.679  10.204  1.00 10.00      B   
ATOM   4551  CB  PHE   244     -13.472 -26.243  11.617  1.00 10.00      B   
ATOM   4552  CG  PHE   244     -13.586 -25.200  12.695  1.00 10.00      B   
ATOM   4553  CD1 PHE   244     -12.502 -24.403  13.026  1.00 10.00      B   
ATOM   4554  CD2 PHE   244     -14.776 -25.024  13.384  1.00 10.00      B   
ATOM   4555  CE1 PHE   244     -12.602 -23.448  14.022  1.00 10.00      B   
ATOM   4556  CE2 PHE   244     -14.882 -24.071  14.380  1.00 10.00      B   
ATOM   4557  CZ  PHE   244     -13.794 -23.282  14.700  1.00 10.00      B   
ATOM   4558  C   PHE   244     -12.001 -26.268   9.565  1.00 10.00      B   
ATOM   4559  O   PHE   244     -10.996 -26.486  10.244  1.00 10.00      B   
ATOM   4560  N   GLY   245     -12.049 -26.501   8.263  1.00 10.00      B   
ATOM   4561  HN  GLY   245     -12.867 -26.286   7.764  1.00 10.00      B   
ATOM   4562  CA  GLY   245     -10.903 -27.051   7.565  1.00 10.00      B   
ATOM   4563  C   GLY   245     -10.150 -25.973   6.814  1.00 10.00      B   
ATOM   4564  O   GLY   245     -10.702 -24.906   6.548  1.00 10.00      B   
ATOM   4565  N   PHE   246      -8.897 -26.239   6.468  1.00 10.00      B   
ATOM   4566  HN  PHE   246      -8.513 -27.121   6.678  1.00 10.00      B   
ATOM   4567  CA  PHE   246      -8.086 -25.265   5.750  1.00 10.00      B   
ATOM   4568  CB  PHE   246      -7.524 -24.201   6.705  1.00 10.00      B   
ATOM   4569  CG  PHE   246      -7.198 -22.892   6.032  1.00 10.00      B   
ATOM   4570  CD1 PHE   246      -8.210 -22.079   5.549  1.00 10.00      B   
ATOM   4571  CD2 PHE   246      -5.882 -22.482   5.875  1.00 10.00      B   
ATOM   4572  CE1 PHE   246      -7.919 -20.883   4.922  1.00 10.00      B   
ATOM   4573  CE2 PHE   246      -5.584 -21.286   5.249  1.00 10.00      B   
ATOM   4574  CZ  PHE   246      -6.605 -20.486   4.772  1.00 10.00      B   
ATOM   4575  C   PHE   246      -6.955 -25.955   5.001  1.00 10.00      B   
ATOM   4576  O   PHE   246      -6.774 -27.165   5.112  1.00 10.00      B   
ATOM   4577  N   TYR   247      -6.214 -25.178   4.225  1.00 10.00      B   
ATOM   4578  HN  TYR   247      -6.419 -24.223   4.177  1.00 10.00      B   
ATOM   4579  CA  TYR   247      -5.097 -25.696   3.455  1.00 10.00      B   
ATOM   4580  CB  TYR   247      -4.590 -24.639   2.467  1.00 10.00      B   
ATOM   4581  CG  TYR   247      -5.510 -24.376   1.295  1.00 10.00      B   
ATOM   4582  CD1 TYR   247      -5.810 -25.381   0.388  1.00 10.00      B   
ATOM   4583  CD2 TYR   247      -6.065 -23.119   1.087  1.00 10.00      B   
ATOM   4584  CE1 TYR   247      -6.638 -25.147  -0.691  1.00 10.00      B   
ATOM   4585  CE2 TYR   247      -6.897 -22.876   0.008  1.00 10.00      B   
ATOM   4586  CZ  TYR   247      -7.178 -23.895  -0.878  1.00 10.00      B   
ATOM   4587  OH  TYR   247      -8.005 -23.669  -1.955  1.00 10.00      B   
ATOM   4588  HH  TYR   247      -8.214 -22.717  -2.018  1.00 10.00      B   
ATOM   4589  C   TYR   247      -3.957 -26.113   4.375  1.00 10.00      B   
ATOM   4590  O   TYR   247      -3.714 -25.477   5.404  1.00 10.00      B   
ATOM   4591  N   ARG   248      -3.276 -27.189   3.999  1.00 10.00      B   
ATOM   4592  HN  ARG   248      -3.546 -27.659   3.182  1.00 10.00      B   
ATOM   4593  CA  ARG   248      -2.144 -27.693   4.769  1.00 10.00      B   
ATOM   4594  CB  ARG   248      -1.614 -28.991   4.145  1.00 10.00      B   
ATOM   4595  CG  ARG   248      -0.503 -29.663   4.938  1.00 10.00      B   
ATOM   4596  CD  ARG   248      -0.905 -31.058   5.394  1.00 10.00      B   
ATOM   4597  NE  ARG   248      -1.159 -31.958   4.266  1.00 10.00      B   
ATOM   4598  HE  ARG   248      -1.710 -31.612   3.528  1.00 10.00      B   
ATOM   4599  CZ  ARG   248      -0.694 -33.205   4.181  1.00 10.00      B   
ATOM   4600  NH1 ARG   248       0.049 -33.712   5.156  1.00 10.00      B   
ATOM   4601 HH11 ARG   248       0.408 -34.690   5.087  1.00 10.00      B   
ATOM   4602 HH12 ARG   248       0.276 -33.138   5.998  1.00 10.00      B   
ATOM   4603  NH2 ARG   248      -0.979 -33.944   3.118  1.00 10.00      B   
ATOM   4604 HH21 ARG   248      -1.572 -33.544   2.340  1.00 10.00      B   
ATOM   4605 HH22 ARG   248      -0.615 -34.921   3.039  1.00 10.00      B   
ATOM   4606  C   ARG   248      -1.042 -26.635   4.820  1.00 10.00      B   
ATOM   4607  O   ARG   248      -0.685 -26.057   3.790  1.00 10.00      B   
ATOM   4608  N   SER   249      -0.523 -26.386   6.017  1.00 10.00      B   
ATOM   4609  HN  SER   249      -0.848 -26.897   6.787  1.00 10.00      B   
ATOM   4610  CA  SER   249       0.521 -25.389   6.227  1.00 10.00      B   
ATOM   4611  CB  SER   249       0.997 -25.424   7.684  1.00 10.00      B   
ATOM   4612  OG  SER   249       1.654 -24.217   8.044  1.00 10.00      B   
ATOM   4613  HG  SER   249       1.046 -23.671   8.581  1.00 10.00      B   
ATOM   4614  C   SER   249       1.702 -25.591   5.278  1.00 10.00      B   
ATOM   4615  O   SER   249       2.279 -26.680   5.199  1.00 10.00      B   
ATOM   4616  N   GLY   250       2.043 -24.537   4.547  1.00 10.00      B   
ATOM   4617  HN  GLY   250       1.534 -23.702   4.639  1.00 10.00      B   
ATOM   4618  CA  GLY   250       3.150 -24.603   3.620  1.00 10.00      B   
ATOM   4619  C   GLY   250       2.710 -24.522   2.173  1.00 10.00      B   
ATOM   4620  O   GLY   250       3.486 -24.124   1.307  1.00 10.00      B   
ATOM   4621  N   GLN   251       1.460 -24.876   1.907  1.00 10.00      B   
ATOM   4622  HN  GLN   251       0.868 -25.147   2.642  1.00 10.00      B   
ATOM   4623  CA  GLN   251       0.940 -24.853   0.546  1.00 10.00      B   
ATOM   4624  CB  GLN   251       1.042 -26.242  -0.086  1.00 10.00      B   
ATOM   4625  CG  GLN   251       0.489 -27.377   0.762  1.00 10.00      B   
ATOM   4626  CD  GLN   251      -0.955 -27.691   0.442  1.00 10.00      B   
ATOM   4627  OE1 GLN   251      -1.246 -28.439  -0.487  1.00 10.00      B   
ATOM   4628  NE2 GLN   251      -1.871 -27.122   1.206  1.00 10.00      B   
ATOM   4629 HE21 GLN   251      -1.567 -26.531   1.933  1.00 10.00      B   
ATOM   4630 HE22 GLN   251      -2.816 -27.316   1.020  1.00 10.00      B   
ATOM   4631  C   GLN   251      -0.494 -24.344   0.500  1.00 10.00      B   
ATOM   4632  O   GLN   251      -1.128 -24.168   1.539  1.00 10.00      B   
ATOM   4633  N   ALA   252      -1.007 -24.126  -0.704  1.00 10.00      B   
ATOM   4634  HN  ALA   252      -0.454 -24.296  -1.509  1.00 10.00      B   
ATOM   4635  CA  ALA   252      -2.363 -23.635  -0.872  1.00 10.00      B   
ATOM   4636  CB  ALA   252      -2.341 -22.177  -1.301  1.00 10.00      B   
ATOM   4637  C   ALA   252      -3.136 -24.470  -1.886  1.00 10.00      B   
ATOM   4638  O   ALA   252      -4.094 -23.992  -2.495  1.00 10.00      B   
ATOM   4639  N   LYS   253      -2.729 -25.716  -2.070  1.00 10.00      B   
ATOM   4640  HN  LYS   253      -1.958 -26.051  -1.569  1.00 10.00      B   
ATOM   4641  CA  LYS   253      -3.408 -26.587  -3.017  1.00 10.00      B   
ATOM   4642  CB  LYS   253      -2.416 -27.329  -3.917  1.00 10.00      B   
ATOM   4643  CG  LYS   253      -3.068 -27.958  -5.139  1.00 10.00      B   
ATOM   4644  CD  LYS   253      -2.256 -29.125  -5.676  1.00 10.00      B   
ATOM   4645  CE  LYS   253      -2.909 -29.722  -6.913  1.00 10.00      B   
ATOM   4646  NZ  LYS   253      -2.216 -30.952  -7.381  1.00 10.00      B   
ATOM   4647  HZ1 LYS   253      -2.135 -31.638  -6.602  1.00 10.00      B   
ATOM   4648  HZ2 LYS   253      -1.265 -30.723  -7.726  1.00 10.00      B   
ATOM   4649  HZ3 LYS   253      -2.755 -31.391  -8.155  1.00 10.00      B   
ATOM   4650  C   LYS   253      -4.346 -27.576  -2.326  1.00 10.00      B   
ATOM   4651  O   LYS   253      -5.547 -27.582  -2.586  1.00 10.00      B   
ATOM   4652  N   GLU   254      -3.798 -28.401  -1.443  1.00 10.00      B   
ATOM   4653  HN  GLU   254      -2.835 -28.331  -1.253  1.00 10.00      B   
ATOM   4654  CA  GLU   254      -4.586 -29.407  -0.739  1.00 10.00      B   
ATOM   4655  CB  GLU   254      -3.735 -30.643  -0.429  1.00 10.00      B   
ATOM   4656  CG  GLU   254      -4.441 -31.692   0.416  1.00 10.00      B   
ATOM   4657  CD  GLU   254      -3.537 -32.840   0.805  1.00 10.00      B   
ATOM   4658  OE1 GLU   254      -3.875 -34.001   0.484  1.00 10.00      B   
ATOM   4659  OE2 GLU   254      -2.488 -32.591   1.432  1.00 10.00      B   
ATOM   4660  C   GLU   254      -5.208 -28.864   0.544  1.00 10.00      B   
ATOM   4661  O   GLU   254      -4.542 -28.197   1.344  1.00 10.00      B   
ATOM   4662  N   THR   255      -6.486 -29.159   0.728  1.00 10.00      B   
ATOM   4663  HN  THR   255      -6.955 -29.686   0.047  1.00 10.00      B   
ATOM   4664  CA  THR   255      -7.218 -28.733   1.906  1.00 10.00      B   
ATOM   4665  CB  THR   255      -8.600 -28.179   1.517  1.00 10.00      B   
ATOM   4666  OG1 THR   255      -8.560 -27.665   0.176  1.00 10.00      B   
ATOM   4667  HG1 THR   255      -9.449 -27.690  -0.199  1.00 10.00      B   
ATOM   4668  CG2 THR   255      -9.008 -27.069   2.466  1.00 10.00      B   
ATOM   4669  C   THR   255      -7.419 -29.923   2.838  1.00 10.00      B   
ATOM   4670  O   THR   255      -7.768 -31.015   2.391  1.00 10.00      B   
ATOM   4671  N   ILE   256      -7.196 -29.714   4.125  1.00 10.00      B   
ATOM   4672  HN  ILE   256      -6.924 -28.816   4.430  1.00 10.00      B   
ATOM   4673  CA  ILE   256      -7.358 -30.775   5.106  1.00 10.00      B   
ATOM   4674  CB  ILE   256      -6.063 -31.023   5.911  1.00 10.00      B   
ATOM   4675  CG1 ILE   256      -5.522 -29.713   6.495  1.00 10.00      B   
ATOM   4676  CG2 ILE   256      -5.017 -31.703   5.038  1.00 10.00      B   
ATOM   4677  CD1 ILE   256      -4.356 -29.895   7.442  1.00 10.00      B   
ATOM   4678  C   ILE   256      -8.503 -30.457   6.061  1.00 10.00      B   
ATOM   4679  O   ILE   256      -8.761 -29.289   6.364  1.00 10.00      B   
ATOM   4680  N   PRO   257      -9.217 -31.493   6.531  1.00 10.00      B   
ATOM   4681  CA  PRO   257     -10.340 -31.325   7.462  1.00 10.00      B   
ATOM   4682  CB  PRO   257     -10.940 -32.731   7.554  1.00 10.00      B   
ATOM   4683  CG  PRO   257      -9.815 -33.642   7.204  1.00 10.00      B   
ATOM   4684  CD  PRO   257      -8.995 -32.908   6.183  1.00 10.00      B   
ATOM   4685  C   PRO   257      -9.875 -30.858   8.841  1.00 10.00      B   
ATOM   4686  O   PRO   257      -8.682 -30.907   9.153  1.00 10.00      B   
ATOM   4687  N   LEU   258     -10.825 -30.421   9.666  1.00 10.00      B   
ATOM   4688  HN  LEU   258     -11.760 -30.426   9.358  1.00 10.00      B   
ATOM   4689  CA  LEU   258     -10.530 -29.936  11.011  1.00 10.00      B   
ATOM   4690  CB  LEU   258     -11.829 -29.619  11.757  1.00 10.00      B   
ATOM   4691  CG  LEU   258     -11.690 -29.299  13.247  1.00 10.00      B   
ATOM   4692  CD1 LEU   258     -10.894 -28.020  13.448  1.00 10.00      B   
ATOM   4693  CD2 LEU   258     -13.055 -29.195  13.906  1.00 10.00      B   
ATOM   4694  C   LEU   258      -9.705 -30.943  11.806  1.00 10.00      B   
ATOM   4695  O   LEU   258      -8.716 -30.582  12.441  1.00 10.00      B   
ATOM   4696  N   GLN   259     -10.103 -32.208  11.738  1.00 10.00      B   
ATOM   4697  HN  GLN   259     -10.895 -32.427  11.199  1.00 10.00      B   
ATOM   4698  CA  GLN   259      -9.424 -33.285  12.453  1.00 10.00      B   
ATOM   4699  CB  GLN   259     -10.149 -34.615  12.228  1.00 10.00      B   
ATOM   4700  CG  GLN   259     -11.313 -34.878  13.179  1.00 10.00      B   
ATOM   4701  CD  GLN   259     -12.450 -33.879  13.044  1.00 10.00      B   
ATOM   4702  OE1 GLN   259     -12.660 -33.289  11.984  1.00 10.00      B   
ATOM   4703  NE2 GLN   259     -13.203 -33.692  14.119  1.00 10.00      B   
ATOM   4704 HE21 GLN   259     -12.990 -34.203  14.932  1.00 10.00      B   
ATOM   4705 HE22 GLN   259     -13.946 -33.056  14.058  1.00 10.00      B   
ATOM   4706  C   GLN   259      -7.948 -33.420  12.068  1.00 10.00      B   
ATOM   4707  O   GLN   259      -7.174 -34.061  12.779  1.00 10.00      B   
ATOM   4708  N   GLU   260      -7.555 -32.812  10.955  1.00 10.00      B   
ATOM   4709  HN  GLU   260      -8.204 -32.289  10.436  1.00 10.00      B   
ATOM   4710  CA  GLU   260      -6.178 -32.892  10.493  1.00 10.00      B   
ATOM   4711  CB  GLU   260      -6.136 -33.244   9.010  1.00 10.00      B   
ATOM   4712  CG  GLU   260      -6.467 -34.691   8.711  1.00 10.00      B   
ATOM   4713  CD  GLU   260      -5.930 -35.129   7.371  1.00 10.00      B   
ATOM   4714  OE1 GLU   260      -4.748 -34.839   7.076  1.00 10.00      B   
ATOM   4715  OE2 GLU   260      -6.676 -35.776   6.610  1.00 10.00      B   
ATOM   4716  C   GLU   260      -5.410 -31.600  10.744  1.00 10.00      B   
ATOM   4717  O   GLU   260      -4.230 -31.500  10.408  1.00 10.00      B   
ATOM   4718  N   THR   261      -6.071 -30.614  11.330  1.00 10.00      B   
ATOM   4719  HN  THR   261      -7.009 -30.746  11.587  1.00 10.00      B   
ATOM   4720  CA  THR   261      -5.422 -29.341  11.612  1.00 10.00      B   
ATOM   4721  CB  THR   261      -6.378 -28.143  11.432  1.00 10.00      B   
ATOM   4722  OG1 THR   261      -7.446 -28.214  12.385  1.00 10.00      B   
ATOM   4723  HG1 THR   261      -7.854 -29.090  12.349  1.00 10.00      B   
ATOM   4724  CG2 THR   261      -6.954 -28.115  10.025  1.00 10.00      B   
ATOM   4725  C   THR   261      -4.855 -29.325  13.026  1.00 10.00      B   
ATOM   4726  O   THR   261      -5.382 -29.990  13.922  1.00 10.00      B   
ATOM   4727  N   SER   262      -3.790 -28.552  13.218  1.00 10.00      B   
ATOM   4728  HN  SER   262      -3.417 -28.054  12.457  1.00 10.00      B   
ATOM   4729  CA  SER   262      -3.131 -28.427  14.512  1.00 10.00      B   
ATOM   4730  CB  SER   262      -1.966 -27.450  14.372  1.00 10.00      B   
ATOM   4731  OG  SER   262      -1.725 -27.173  12.999  1.00 10.00      B   
ATOM   4732  HG  SER   262      -0.773 -27.091  12.850  1.00 10.00      B   
ATOM   4733  C   SER   262      -4.099 -27.949  15.595  1.00 10.00      B   
ATOM   4734  O   SER   262      -3.937 -28.267  16.775  1.00 10.00      B   
ATOM   4735  N   LEU   263      -5.114 -27.199  15.181  1.00 10.00      B   
ATOM   4736  HN  LEU   263      -5.191 -26.990  14.228  1.00 10.00      B   
ATOM   4737  CA  LEU   263      -6.117 -26.679  16.101  1.00 10.00      B   
ATOM   4738  CB  LEU   263      -7.086 -25.757  15.353  1.00 10.00      B   
ATOM   4739  CG  LEU   263      -8.201 -25.105  16.178  1.00 10.00      B   
ATOM   4740  CD1 LEU   263      -7.636 -24.411  17.408  1.00 10.00      B   
ATOM   4741  CD2 LEU   263      -8.986 -24.120  15.323  1.00 10.00      B   
ATOM   4742  C   LEU   263      -6.875 -27.818  16.780  1.00 10.00      B   
ATOM   4743  O   LEU   263      -7.307 -27.693  17.927  1.00 10.00      B   
ATOM   4744  N   TYR   264      -7.018 -28.934  16.073  1.00 10.00      B   
ATOM   4745  HN  TYR   264      -6.647 -28.979  15.165  1.00 10.00      B   
ATOM   4746  CA  TYR   264      -7.711 -30.092  16.615  1.00 10.00      B   
ATOM   4747  CB  TYR   264      -8.556 -30.777  15.538  1.00 10.00      B   
ATOM   4748  CG  TYR   264      -9.355 -31.957  16.045  1.00 10.00      B   
ATOM   4749  CD1 TYR   264     -10.595 -31.774  16.640  1.00 10.00      B   
ATOM   4750  CD2 TYR   264      -8.866 -33.253  15.936  1.00 10.00      B   
ATOM   4751  CE1 TYR   264     -11.324 -32.847  17.112  1.00 10.00      B   
ATOM   4752  CE2 TYR   264      -9.591 -34.332  16.404  1.00 10.00      B   
ATOM   4753  CZ  TYR   264     -10.819 -34.123  16.993  1.00 10.00      B   
ATOM   4754  OH  TYR   264     -11.546 -35.192  17.464  1.00 10.00      B   
ATOM   4755  HH  TYR   264     -12.481 -34.922  17.576  1.00 10.00      B   
ATOM   4756  C   TYR   264      -6.722 -31.083  17.222  1.00 10.00      B   
ATOM   4757  O   TYR   264      -6.980 -31.649  18.282  1.00 10.00      B   
ATOM   4758  N   THR   265      -5.594 -31.291  16.543  1.00 10.00      B   
ATOM   4759  HN  THR   265      -5.450 -30.818  15.694  1.00 10.00      B   
ATOM   4760  CA  THR   265      -4.567 -32.214  17.015  1.00 10.00      B   
ATOM   4761  CB  THR   265      -3.376 -32.275  16.032  1.00 10.00      B   
ATOM   4762  OG1 THR   265      -3.864 -32.385  14.686  1.00 10.00      B   
ATOM   4763  HG1 THR   265      -4.254 -33.258  14.559  1.00 10.00      B   
ATOM   4764  CG2 THR   265      -2.480 -33.468  16.340  1.00 10.00      B   
ATOM   4765  C   THR   265      -4.064 -31.810  18.401  1.00 10.00      B   
ATOM   4766  O   THR   265      -3.929 -32.647  19.292  1.00 10.00      B   
ATOM   4767  N   GLN   266      -3.808 -30.519  18.584  1.00 10.00      B   
ATOM   4768  HN  GLN   266      -3.951 -29.888  17.844  1.00 10.00      B   
ATOM   4769  CA  GLN   266      -3.322 -30.020  19.862  1.00 10.00      B   
ATOM   4770  CB  GLN   266      -2.342 -28.864  19.648  1.00 10.00      B   
ATOM   4771  CG  GLN   266      -1.290 -29.126  18.580  1.00 10.00      B   
ATOM   4772  CD  GLN   266      -0.394 -27.928  18.342  1.00 10.00      B   
ATOM   4773  OE1 GLN   266      -0.710 -27.046  17.542  1.00 10.00      B   
ATOM   4774  NE2 GLN   266       0.732 -27.889  19.032  1.00 10.00      B   
ATOM   4775 HE21 GLN   266       0.921 -28.628  19.649  1.00 10.00      B   
ATOM   4776 HE22 GLN   266       1.337 -27.126  18.897  1.00 10.00      B   
ATOM   4777  C   GLN   266      -4.486 -29.560  20.729  1.00 10.00      B   
ATOM   4778  O   GLN   266      -4.347 -29.436  21.946  1.00 10.00      B   
ATOM   4779  N   ASP   267      -5.630 -29.327  20.083  1.00 10.00      B   
ATOM   4780  HN  ASP   267      -5.658 -29.476  19.117  1.00 10.00      B   
ATOM   4781  CA  ASP   267      -6.847 -28.867  20.754  1.00 10.00      B   
ATOM   4782  CB  ASP   267      -7.456 -29.936  21.664  1.00 10.00      B   
ATOM   4783  CG  ASP   267      -8.798 -29.505  22.217  1.00 10.00      B   
ATOM   4784  OD1 ASP   267      -9.521 -28.769  21.510  1.00 10.00      B   
ATOM   4785  OD2 ASP   267      -9.143 -29.908  23.352  1.00 10.00      B   
ATOM   4786  C   ASP   267      -6.621 -27.569  21.519  1.00 10.00      B   
ATOM   4787  O   ASP   267      -6.259 -27.575  22.696  1.00 10.00      B   
ATOM   4788  N   ARG   268      -6.827 -26.451  20.845  1.00 10.00      B   
ATOM   4789  HN  ARG   268      -7.113 -26.501  19.907  1.00 10.00      B   
ATOM   4790  CA  ARG   268      -6.630 -25.152  21.470  1.00 10.00      B   
ATOM   4791  CB  ARG   268      -5.702 -24.276  20.625  1.00 10.00      B   
ATOM   4792  CG  ARG   268      -4.431 -24.962  20.155  1.00 10.00      B   
ATOM   4793  CD  ARG   268      -3.475 -23.955  19.541  1.00 10.00      B   
ATOM   4794  NE  ARG   268      -2.591 -24.562  18.549  1.00 10.00      B   
ATOM   4795  HE  ARG   268      -2.089 -25.362  18.820  1.00 10.00      B   
ATOM   4796  CZ  ARG   268      -2.427 -24.084  17.317  1.00 10.00      B   
ATOM   4797  NH1 ARG   268      -3.083 -22.996  16.931  1.00 10.00      B   
ATOM   4798 HH11 ARG   268      -3.730 -22.507  17.589  1.00 10.00      B   
ATOM   4799 HH12 ARG   268      -2.958 -22.621  15.961  1.00 10.00      B   
ATOM   4800  NH2 ARG   268      -1.608 -24.694  16.472  1.00 10.00      B   
ATOM   4801 HH21 ARG   268      -1.476 -24.322  15.506  1.00 10.00      B   
ATOM   4802 HH22 ARG   268      -1.091 -25.553  16.772  1.00 10.00      B   
ATOM   4803  C   ARG   268      -7.951 -24.428  21.695  1.00 10.00      B   
ATOM   4804  O   ARG   268      -7.967 -23.329  22.238  1.00 10.00      B   
ATOM   4805  N   LEU   269      -9.058 -25.041  21.292  1.00 10.00      B   
ATOM   4806  HN  LEU   269      -8.998 -25.935  20.893  1.00 10.00      B   
ATOM   4807  CA  LEU   269     -10.368 -24.404  21.445  1.00 10.00      B   
ATOM   4808  CB  LEU   269     -10.834 -23.806  20.113  1.00 10.00      B   
ATOM   4809  CG  LEU   269     -10.323 -22.404  19.784  1.00 10.00      B   
ATOM   4810  CD1 LEU   269     -10.571 -22.079  18.321  1.00 10.00      B   
ATOM   4811  CD2 LEU   269     -10.990 -21.373  20.682  1.00 10.00      B   
ATOM   4812  C   LEU   269     -11.430 -25.359  21.974  1.00 10.00      B   
ATOM   4813  O   LEU   269     -12.616 -25.038  21.961  1.00 10.00      B   
ATOM   4814  N   GLY   270     -11.010 -26.521  22.447  1.00 10.00      B   
ATOM   4815  HN  GLY   270     -10.053 -26.729  22.447  1.00 10.00      B   
ATOM   4816  CA  GLY   270     -11.962 -27.491  22.951  1.00 10.00      B   
ATOM   4817  C   GLY   270     -12.739 -28.113  21.810  1.00 10.00      B   
ATOM   4818  O   GLY   270     -13.937 -28.384  21.922  1.00 10.00      B   
ATOM   4819  N   LEU   271     -12.044 -28.340  20.705  1.00 10.00      B   
ATOM   4820  HN  LEU   271     -11.079 -28.142  20.702  1.00 10.00      B   
ATOM   4821  CA  LEU   271     -12.649 -28.913  19.517  1.00 10.00      B   
ATOM   4822  CB  LEU   271     -11.980 -28.370  18.252  1.00 10.00      B   
ATOM   4823  CG  LEU   271     -12.205 -26.883  17.958  1.00 10.00      B   
ATOM   4824  CD1 LEU   271     -11.424 -26.454  16.728  1.00 10.00      B   
ATOM   4825  CD2 LEU   271     -13.687 -26.588  17.778  1.00 10.00      B   
ATOM   4826  C   LEU   271     -12.560 -30.427  19.558  1.00 10.00      B   
ATOM   4827  O   LEU   271     -13.319 -31.119  18.883  1.00 10.00      B   
ATOM   4828  N   LYS   272     -11.639 -30.940  20.371  1.00 10.00      B   
ATOM   4829  HN  LYS   272     -11.061 -30.333  20.886  1.00 10.00      B   
ATOM   4830  CA  LYS   272     -11.467 -32.381  20.514  1.00 10.00      B   
ATOM   4831  CB  LYS   272     -10.190 -32.706  21.290  1.00 10.00      B   
ATOM   4832  CG  LYS   272      -9.115 -33.376  20.450  1.00 10.00      B   
ATOM   4833  CD  LYS   272      -8.026 -33.977  21.323  1.00 10.00      B   
ATOM   4834  CE  LYS   272      -7.051 -34.808  20.501  1.00 10.00      B   
ATOM   4835  NZ  LYS   272      -6.172 -35.645  21.361  1.00 10.00      B   
ATOM   4836  HZ1 LYS   272      -6.749 -36.234  21.995  1.00 10.00      B   
ATOM   4837  HZ2 LYS   272      -5.554 -35.043  21.941  1.00 10.00      B   
ATOM   4838  HZ3 LYS   272      -5.581 -36.268  20.775  1.00 10.00      B   
ATOM   4839  C   LYS   272     -12.678 -32.986  21.211  1.00 10.00      B   
ATOM   4840  O   LYS   272     -12.860 -34.204  21.245  1.00 10.00      B   
ATOM   4841  N   GLU   273     -13.517 -32.111  21.752  1.00 10.00      B   
ATOM   4842  HN  GLU   273     -13.313 -31.154  21.681  1.00 10.00      B   
ATOM   4843  CA  GLU   273     -14.727 -32.525  22.441  1.00 10.00      B   
ATOM   4844  CB  GLU   273     -15.160 -31.468  23.459  1.00 10.00      B   
ATOM   4845  CG  GLU   273     -14.094 -31.118  24.483  1.00 10.00      B   
ATOM   4846  CD  GLU   273     -14.579 -30.126  25.521  1.00 10.00      B   
ATOM   4847  OE1 GLU   273     -14.288 -28.918  25.379  1.00 10.00      B   
ATOM   4848  OE2 GLU   273     -15.240 -30.550  26.494  1.00 10.00      B   
ATOM   4849  C   GLU   273     -15.850 -32.803  21.444  1.00 10.00      B   
ATOM   4850  O   GLU   273     -17.002 -33.000  21.831  1.00 10.00      B   
ATOM   4851  N   ASP   275     -15.507 -32.818  20.156  1.00 10.00      B   
ATOM   4852  HN  ASP   275     -14.578 -32.621  19.905  1.00 10.00      B   
ATOM   4853  CA  ASP   275     -16.477 -33.102  19.103  1.00 10.00      B   
ATOM   4854  CB  ASP   275     -15.835 -32.974  17.713  1.00 10.00      B   
ATOM   4855  CG  ASP   275     -15.118 -34.230  17.245  1.00 10.00      B   
ATOM   4856  OD1 ASP   275     -15.640 -34.918  16.338  1.00 10.00      B   
ATOM   4857  OD2 ASP   275     -14.026 -34.530  17.769  1.00 10.00      B   
ATOM   4858  C   ASP   275     -17.051 -34.501  19.294  1.00 10.00      B   
ATOM   4859  O   ASP   275     -18.172 -34.789  18.879  1.00 10.00      B   
ATOM   4860  N   ASN   276     -16.274 -35.348  19.967  1.00 10.00      B   
ATOM   4861  HN  ASN   276     -15.393 -35.038  20.267  1.00 10.00      B   
ATOM   4862  CA  ASN   276     -16.667 -36.724  20.251  1.00 10.00      B   
ATOM   4863  CB  ASN   276     -15.484 -37.508  20.835  1.00 10.00      B   
ATOM   4864  CG  ASN   276     -14.368 -37.729  19.831  1.00 10.00      B   
ATOM   4865  OD1 ASN   276     -14.415 -38.665  19.032  1.00 10.00      B   
ATOM   4866  ND2 ASN   276     -13.350 -36.882  19.873  1.00 10.00      B   
ATOM   4867 HD21 ASN   276     -13.367 -36.167  20.545  1.00 10.00      B   
ATOM   4868 HD22 ASN   276     -12.622 -36.997  19.225  1.00 10.00      B   
ATOM   4869  C   ASN   276     -17.849 -36.780  21.217  1.00 10.00      B   
ATOM   4870  O   ASN   276     -18.414 -37.846  21.460  1.00 10.00      B   
ATOM   4871  N   ALA   277     -18.212 -35.631  21.775  1.00 10.00      B   
ATOM   4872  HN  ALA   277     -17.709 -34.813  21.558  1.00 10.00      B   
ATOM   4873  CA  ALA   277     -19.331 -35.552  22.706  1.00 10.00      B   
ATOM   4874  CB  ALA   277     -19.024 -34.568  23.823  1.00 10.00      B   
ATOM   4875  C   ALA   277     -20.616 -35.154  21.984  1.00 10.00      B   
ATOM   4876  O   ALA   277     -21.671 -34.997  22.605  1.00 10.00      B   
ATOM   4877  N   GLY   278     -20.518 -34.981  20.670  1.00 10.00      B   
ATOM   4878  HN  GLY   278     -19.650 -35.116  20.232  1.00 10.00      B   
ATOM   4879  CA  GLY   278     -21.674 -34.606  19.880  1.00 10.00      B   
ATOM   4880  C   GLY   278     -21.983 -33.126  19.971  1.00 10.00      B   
ATOM   4881  O   GLY   278     -23.147 -32.725  19.975  1.00 10.00      B   
ATOM   4882  N   GLN   279     -20.940 -32.313  20.066  1.00 10.00      B   
ATOM   4883  HN  GLN   279     -20.038 -32.692  20.085  1.00 10.00      B   
ATOM   4884  CA  GLN   279     -21.111 -30.867  20.150  1.00 10.00      B   
ATOM   4885  CB  GLN   279     -20.060 -30.243  21.068  1.00 10.00      B   
ATOM   4886  CG  GLN   279     -20.345 -30.415  22.551  1.00 10.00      B   
ATOM   4887  CD  GLN   279     -19.290 -29.766  23.421  1.00 10.00      B   
ATOM   4888  OE1 GLN   279     -18.298 -30.394  23.790  1.00 10.00      B   
ATOM   4889  NE2 GLN   279     -19.493 -28.503  23.758  1.00 10.00      B   
ATOM   4890 HE21 GLN   279     -20.309 -28.059  23.432  1.00 10.00      B   
ATOM   4891 HE22 GLN   279     -18.817 -28.058  24.312  1.00 10.00      B   
ATOM   4892  C   GLN   279     -21.041 -30.236  18.766  1.00 10.00      B   
ATOM   4893  O   GLN   279     -21.760 -29.283  18.466  1.00 10.00      B   
ATOM   4894  N   LEU   280     -20.177 -30.780  17.923  1.00 10.00      B   
ATOM   4895  HN  LEU   280     -19.648 -31.548  18.212  1.00 10.00      B   
ATOM   4896  CA  LEU   280     -20.007 -30.275  16.573  1.00 10.00      B   
ATOM   4897  CB  LEU   280     -18.534 -30.348  16.150  1.00 10.00      B   
ATOM   4898  CG  LEU   280     -17.545 -29.519  16.976  1.00 10.00      B   
ATOM   4899  CD1 LEU   280     -16.140 -29.639  16.407  1.00 10.00      B   
ATOM   4900  CD2 LEU   280     -17.974 -28.063  17.036  1.00 10.00      B   
ATOM   4901  C   LEU   280     -20.873 -31.058  15.595  1.00 10.00      B   
ATOM   4902  O   LEU   280     -20.756 -32.279  15.489  1.00 10.00      B   
ATOM   4903  N   VAL   281     -21.751 -30.353  14.900  1.00 10.00      B   
ATOM   4904  HN  VAL   281     -21.804 -29.380  15.042  1.00 10.00      B   
ATOM   4905  CA  VAL   281     -22.634 -30.974  13.922  1.00 10.00      B   
ATOM   4906  CB  VAL   281     -24.118 -30.647  14.198  1.00 10.00      B   
ATOM   4907  CG1 VAL   281     -25.022 -31.395  13.228  1.00 10.00      B   
ATOM   4908  CG2 VAL   281     -24.484 -30.989  15.633  1.00 10.00      B   
ATOM   4909  C   VAL   281     -22.263 -30.496  12.526  1.00 10.00      B   
ATOM   4910  O   VAL   281     -22.406 -29.316  12.204  1.00 10.00      B   
ATOM   4911  N   PHE   282     -21.765 -31.408  11.709  1.00 10.00      B   
ATOM   4912  HN  PHE   282     -21.674 -32.334  12.025  1.00 10.00      B   
ATOM   4913  CA  PHE   282     -21.355 -31.073  10.354  1.00 10.00      B   
ATOM   4914  CB  PHE   282     -20.115 -31.878   9.960  1.00 10.00      B   
ATOM   4915  CG  PHE   282     -18.913 -31.611  10.820  1.00 10.00      B   
ATOM   4916  CD1 PHE   282     -18.551 -32.496  11.822  1.00 10.00      B   
ATOM   4917  CD2 PHE   282     -18.144 -30.474  10.626  1.00 10.00      B   
ATOM   4918  CE1 PHE   282     -17.445 -32.255  12.613  1.00 10.00      B   
ATOM   4919  CE2 PHE   282     -17.037 -30.226  11.414  1.00 10.00      B   
ATOM   4920  CZ  PHE   282     -16.688 -31.118  12.409  1.00 10.00      B   
ATOM   4921  C   PHE   282     -22.481 -31.319   9.358  1.00 10.00      B   
ATOM   4922  O   PHE   282     -22.907 -32.453   9.155  1.00 10.00      B   
ATOM   4923  N   LEU   283     -22.970 -30.249   8.752  1.00 10.00      B   
ATOM   4924  HN  LEU   283     -22.602 -29.366   8.968  1.00 10.00      B   
ATOM   4925  CA  LEU   283     -24.040 -30.350   7.769  1.00 10.00      B   
ATOM   4926  CB  LEU   283     -25.277 -29.575   8.232  1.00 10.00      B   
ATOM   4927  CG  LEU   283     -26.151 -30.261   9.284  1.00 10.00      B   
ATOM   4928  CD1 LEU   283     -27.289 -29.348   9.712  1.00 10.00      B   
ATOM   4929  CD2 LEU   283     -26.696 -31.578   8.752  1.00 10.00      B   
ATOM   4930  C   LEU   283     -23.572 -29.825   6.420  1.00 10.00      B   
ATOM   4931  O   LEU   283     -22.883 -28.807   6.351  1.00 10.00      B   
ATOM   4932  N   ALA   284     -23.932 -30.526   5.358  1.00 10.00      B   
ATOM   4933  HN  ALA   284     -24.466 -31.342   5.480  1.00 10.00      B   
ATOM   4934  CA  ALA   284     -23.551 -30.124   4.013  1.00 10.00      B   
ATOM   4935  CB  ALA   284     -22.431 -31.012   3.494  1.00 10.00      B   
ATOM   4936  C   ALA   284     -24.749 -30.187   3.078  1.00 10.00      B   
ATOM   4937  O   ALA   284     -25.673 -30.974   3.294  1.00 10.00      B   
ATOM   4938  N   THR   285     -24.743 -29.348   2.056  1.00 10.00      B   
ATOM   4939  HN  THR   285     -23.994 -28.716   1.953  1.00 10.00      B   
ATOM   4940  CA  THR   285     -25.824 -29.320   1.089  1.00 10.00      B   
ATOM   4941  CB  THR   285     -27.044 -28.527   1.621  1.00 10.00      B   
ATOM   4942  OG1 THR   285     -28.240 -28.938   0.944  1.00 10.00      B   
ATOM   4943  HG1 THR   285     -28.695 -29.604   1.479  1.00 10.00      B   
ATOM   4944  CG2 THR   285     -26.855 -27.023   1.466  1.00 10.00      B   
ATOM   4945  C   THR   285     -25.332 -28.734  -0.232  1.00 10.00      B   
ATOM   4946  O   THR   285     -24.349 -27.993  -0.260  1.00 10.00      B   
ATOM   4947  N   GLU   286     -25.991 -29.095  -1.323  1.00 10.00      B   
ATOM   4948  HN  GLU   286     -26.750 -29.709  -1.242  1.00 10.00      B   
ATOM   4949  CA  GLU   286     -25.617 -28.597  -2.640  1.00 10.00      B   
ATOM   4950  CB  GLU   286     -26.119 -29.538  -3.736  1.00 10.00      B   
ATOM   4951  CG  GLU   286     -25.297 -30.807  -3.874  1.00 10.00      B   
ATOM   4952  CD  GLU   286     -25.967 -31.847  -4.744  1.00 10.00      B   
ATOM   4953  OE1 GLU   286     -25.736 -31.841  -5.973  1.00 10.00      B   
ATOM   4954  OE2 GLU   286     -26.729 -32.680  -4.201  1.00 10.00      B   
ATOM   4955  C   GLU   286     -26.154 -27.189  -2.862  1.00 10.00      B   
ATOM   4956  O   GLU   286     -27.181 -26.809  -2.294  1.00 10.00      B   
ATOM   4957  N   GLY   287     -25.459 -26.427  -3.690  1.00 10.00      B   
ATOM   4958  HN  GLY   287     -24.656 -26.793  -4.121  1.00 10.00      B   
ATOM   4959  CA  GLY   287     -25.866 -25.066  -3.972  1.00 10.00      B   
ATOM   4960  C   GLY   287     -24.744 -24.082  -3.718  1.00 10.00      B   
ATOM   4961  O   GLY   287     -23.715 -24.451  -3.145  1.00 10.00      B   
ATOM   4962  N   ASP   288     -24.936 -22.838  -4.146  1.00 10.00      B   
ATOM   4963  HN  ASP   288     -25.780 -22.615  -4.591  1.00 10.00      B   
ATOM   4964  CA  ASP   288     -23.929 -21.790  -3.964  1.00 10.00      B   
ATOM   4965  CB  ASP   288     -24.105 -20.684  -5.018  1.00 10.00      B   
ATOM   4966  CG  ASP   288     -22.833 -19.897  -5.303  1.00 10.00      B   
ATOM   4967  OD1 ASP   288     -22.575 -18.893  -4.604  1.00 10.00      B   
ATOM   4968  OD2 ASP   288     -22.094 -20.267  -6.240  1.00 10.00      B   
ATOM   4969  C   ASP   288     -24.016 -21.207  -2.551  1.00 10.00      B   
ATOM   4970  O   ASP   288     -24.758 -21.712  -1.705  1.00 10.00      B   
ATOM   4971  N   HIS   289     -23.272 -20.138  -2.302  1.00 10.00      B   
ATOM   4972  HN  HIS   289     -22.732 -19.750  -3.031  1.00 10.00      B   
ATOM   4973  CA  HIS   289     -23.249 -19.502  -0.992  1.00 10.00      B   
ATOM   4974  CB  HIS   289     -22.167 -18.421  -0.938  1.00 10.00      B   
ATOM   4975  CG  HIS   289     -21.615 -18.167   0.435  1.00 10.00      B   
ATOM   4976  ND1 HIS   289     -20.545 -18.860   0.951  1.00 10.00      B   
ATOM   4977  HD1 HIS   289     -20.041 -19.576   0.479  1.00 10.00      B   
ATOM   4978  CD2 HIS   289     -21.979 -17.281   1.390  1.00 10.00      B   
ATOM   4979  CE1 HIS   289     -20.272 -18.417   2.163  1.00 10.00      B   
ATOM   4980  NE2 HIS   289     -21.127 -17.456   2.452  1.00 10.00      B   
ATOM   4981  HE2 HIS   289     -21.137 -16.935   3.285  1.00 10.00      B   
ATOM   4982  C   HIS   289     -24.607 -18.906  -0.640  1.00 10.00      B   
ATOM   4983  O   HIS   289     -25.126 -18.054  -1.362  1.00 10.00      B   
ATOM   4984  N   LEU   290     -25.170 -19.379   0.468  1.00 10.00      B   
ATOM   4985  HN  LEU   290     -24.701 -20.079   0.967  1.00 10.00      B   
ATOM   4986  CA  LEU   290     -26.465 -18.912   0.967  1.00 10.00      B   
ATOM   4987  CB  LEU   290     -26.491 -17.390   1.162  1.00 10.00      B   
ATOM   4988  CG  LEU   290     -25.433 -16.807   2.106  1.00 10.00      B   
ATOM   4989  CD1 LEU   290     -25.592 -15.300   2.221  1.00 10.00      B   
ATOM   4990  CD2 LEU   290     -25.512 -17.461   3.476  1.00 10.00      B   
ATOM   4991  C   LEU   290     -27.634 -19.386   0.103  1.00 10.00      B   
ATOM   4992  O   LEU   290     -28.697 -18.762   0.082  1.00 10.00      B   
ATOM   4993  N   GLN   291     -27.442 -20.489  -0.606  1.00 10.00      B   
ATOM   4994  HN  GLN   291     -26.570 -20.943  -0.569  1.00 10.00      B   
ATOM   4995  CA  GLN   291     -28.495 -21.041  -1.444  1.00 10.00      B   
ATOM   4996  CB  GLN   291     -28.006 -21.258  -2.874  1.00 10.00      B   
ATOM   4997  CG  GLN   291     -27.652 -19.980  -3.611  1.00 10.00      B   
ATOM   4998  CD  GLN   291     -27.558 -20.186  -5.107  1.00 10.00      B   
ATOM   4999  OE1 GLN   291     -27.281 -21.292  -5.579  1.00 10.00      B   
ATOM   5000  NE2 GLN   291     -27.789 -19.125  -5.864  1.00 10.00      B   
ATOM   5001 HE21 GLN   291     -28.009 -18.274  -5.419  1.00 10.00      B   
ATOM   5002 HE22 GLN   291     -27.723 -19.225  -6.838  1.00 10.00      B   
ATOM   5003  C   GLN   291     -29.002 -22.350  -0.858  1.00 10.00      B   
ATOM   5004  O   GLN   291     -28.484 -23.424  -1.167  1.00 10.00      B   
ATOM   5005  N   LEU   292     -30.003 -22.254   0.001  1.00 10.00      B   
ATOM   5006  HN  LEU   292     -30.377 -21.372   0.203  1.00 10.00      B   
ATOM   5007  CA  LEU   292     -30.571 -23.427   0.642  1.00 10.00      B   
ATOM   5008  CB  LEU   292     -30.243 -23.450   2.140  1.00 10.00      B   
ATOM   5009  CG  LEU   292     -30.694 -22.238   2.964  1.00 10.00      B   
ATOM   5010  CD1 LEU   292     -31.057 -22.668   4.377  1.00 10.00      B   
ATOM   5011  CD2 LEU   292     -29.605 -21.174   3.000  1.00 10.00      B   
ATOM   5012  C   LEU   292     -32.075 -23.501   0.421  1.00 10.00      B   
ATOM   5013  O   LEU   292     -32.760 -22.476   0.365  1.00 10.00      B   
ATOM   5014  N   SER   293     -32.579 -24.715   0.286  1.00 10.00      B   
ATOM   5015  HN  SER   293     -31.977 -25.490   0.336  1.00 10.00      B   
ATOM   5016  CA  SER   293     -33.996 -24.939   0.068  1.00 10.00      B   
ATOM   5017  CB  SER   293     -34.214 -26.332  -0.525  1.00 10.00      B   
ATOM   5018  OG  SER   293     -33.220 -26.632  -1.494  1.00 10.00      B   
ATOM   5019  HG  SER   293     -33.544 -27.335  -2.075  1.00 10.00      B   
ATOM   5020  C   SER   293     -34.772 -24.794   1.375  1.00 10.00      B   
ATOM   5021  O   SER   293     -34.270 -25.140   2.448  1.00 10.00      B   
ATOM   5022  N   GLU   294     -35.997 -24.293   1.276  1.00 10.00      B   
ATOM   5023  HN  GLU   294     -36.344 -24.056   0.388  1.00 10.00      B   
ATOM   5024  CA  GLU   294     -36.850 -24.090   2.443  1.00 10.00      B   
ATOM   5025  CB  GLU   294     -38.173 -23.457   2.015  1.00 10.00      B   
ATOM   5026  CG  GLU   294     -38.008 -22.231   1.134  1.00 10.00      B   
ATOM   5027  CD  GLU   294     -39.330 -21.696   0.633  1.00 10.00      B   
ATOM   5028  OE1 GLU   294     -39.896 -22.286  -0.311  1.00 10.00      B   
ATOM   5029  OE2 GLU   294     -39.813 -20.682   1.180  1.00 10.00      B   
ATOM   5030  C   GLU   294     -37.108 -25.409   3.171  1.00 10.00      B   
ATOM   5031  O   GLU   294     -37.133 -25.462   4.406  1.00 10.00      B   
ATOM   5032  N   GLU   295     -37.293 -26.469   2.392  1.00 10.00      B   
ATOM   5033  HN  GLU   295     -37.270 -26.351   1.419  1.00 10.00      B   
ATOM   5034  CA  GLU   295     -37.542 -27.799   2.936  1.00 10.00      B   
ATOM   5035  CB  GLU   295     -37.938 -28.761   1.816  1.00 10.00      B   
ATOM   5036  CG  GLU   295     -39.276 -28.444   1.170  1.00 10.00      B   
ATOM   5037  CD  GLU   295     -39.379 -28.962  -0.249  1.00 10.00      B   
ATOM   5038  OE1 GLU   295     -39.695 -30.159  -0.435  1.00 10.00      B   
ATOM   5039  OE2 GLU   295     -39.150 -28.170  -1.189  1.00 10.00      B   
ATOM   5040  C   GLU   295     -36.314 -28.330   3.669  1.00 10.00      B   
ATOM   5041  O   GLU   295     -36.430 -28.994   4.698  1.00 10.00      B   
ATOM   5042  N   TRP   296     -35.138 -28.023   3.140  1.00 10.00      B   
ATOM   5043  HN  TRP   296     -35.110 -27.476   2.329  1.00 10.00      B   
ATOM   5044  CA  TRP   296     -33.889 -28.471   3.743  1.00 10.00      B   
ATOM   5045  CB  TRP   296     -32.713 -28.210   2.793  1.00 10.00      B   
ATOM   5046  CG  TRP   296     -31.419 -28.814   3.251  1.00 10.00      B   
ATOM   5047  CD1 TRP   296     -30.944 -30.055   2.944  1.00 10.00      B   
ATOM   5048  CD2 TRP   296     -30.432 -28.204   4.095  1.00 10.00      B   
ATOM   5049  NE1 TRP   296     -29.729 -30.260   3.551  1.00 10.00      B   
ATOM   5050  HE1 TRP   296     -29.188 -31.080   3.485  1.00 10.00      B   
ATOM   5051  CE2 TRP   296     -29.392 -29.138   4.262  1.00 10.00      B   
ATOM   5052  CE3 TRP   296     -30.330 -26.961   4.726  1.00 10.00      B   
ATOM   5053  CZ2 TRP   296     -28.264 -28.867   5.036  1.00 10.00      B   
ATOM   5054  CZ3 TRP   296     -29.212 -26.694   5.490  1.00 10.00      B   
ATOM   5055  CH2 TRP   296     -28.193 -27.641   5.639  1.00 10.00      B   
ATOM   5056  C   TRP   296     -33.660 -27.757   5.071  1.00 10.00      B   
ATOM   5057  O   TRP   296     -33.228 -28.364   6.053  1.00 10.00      B   
ATOM   5058  N   PHE   297     -33.968 -26.467   5.084  1.00 10.00      B   
ATOM   5059  HN  PHE   297     -34.311 -26.055   4.260  1.00 10.00      B   
ATOM   5060  CA  PHE   297     -33.806 -25.636   6.269  1.00 10.00      B   
ATOM   5061  CB  PHE   297     -34.100 -24.171   5.916  1.00 10.00      B   
ATOM   5062  CG  PHE   297     -34.140 -23.230   7.088  1.00 10.00      B   
ATOM   5063  CD1 PHE   297     -32.971 -22.808   7.698  1.00 10.00      B   
ATOM   5064  CD2 PHE   297     -35.349 -22.758   7.573  1.00 10.00      B   
ATOM   5065  CE1 PHE   297     -33.005 -21.936   8.770  1.00 10.00      B   
ATOM   5066  CE2 PHE   297     -35.391 -21.887   8.645  1.00 10.00      B   
ATOM   5067  CZ  PHE   297     -34.217 -21.474   9.245  1.00 10.00      B   
ATOM   5068  C   PHE   297     -34.710 -26.102   7.409  1.00 10.00      B   
ATOM   5069  O   PHE   297     -34.244 -26.345   8.526  1.00 10.00      B   
ATOM   5070  N   TYR   298     -35.996 -26.255   7.115  1.00 10.00      B   
ATOM   5071  HN  TYR   298     -36.301 -26.084   6.195  1.00 10.00      B   
ATOM   5072  CA  TYR   298     -36.969 -26.667   8.120  1.00 10.00      B   
ATOM   5073  CB  TYR   298     -38.407 -26.508   7.600  1.00 10.00      B   
ATOM   5074  CG  TYR   298     -39.164 -27.802   7.385  1.00 10.00      B   
ATOM   5075  CD1 TYR   298     -39.076 -28.488   6.184  1.00 10.00      B   
ATOM   5076  CD2 TYR   298     -39.969 -28.335   8.385  1.00 10.00      B   
ATOM   5077  CE1 TYR   298     -39.763 -29.668   5.981  1.00 10.00      B   
ATOM   5078  CE2 TYR   298     -40.660 -29.514   8.192  1.00 10.00      B   
ATOM   5079  CZ  TYR   298     -40.554 -30.177   6.988  1.00 10.00      B   
ATOM   5080  OH  TYR   298     -41.238 -31.357   6.790  1.00 10.00      B   
ATOM   5081  HH  TYR   298     -40.684 -31.965   6.285  1.00 10.00      B   
ATOM   5082  C   TYR   298     -36.714 -28.076   8.656  1.00 10.00      B   
ATOM   5083  O   TYR   298     -37.041 -28.378   9.802  1.00 10.00      B   
ATOM   5084  N   ALA   299     -36.118 -28.929   7.837  1.00 10.00      B   
ATOM   5085  HN  ALA   299     -35.860 -28.633   6.938  1.00 10.00      B   
ATOM   5086  CA  ALA   299     -35.853 -30.303   8.243  1.00 10.00      B   
ATOM   5087  CB  ALA   299     -36.089 -31.259   7.082  1.00 10.00      B   
ATOM   5088  C   ALA   299     -34.447 -30.487   8.808  1.00 10.00      B   
ATOM   5089  O   ALA   299     -34.015 -31.616   9.041  1.00 10.00      B   
ATOM   5090  N   HIS   300     -33.732 -29.389   9.038  1.00 10.00      B   
ATOM   5091  HN  HIS   300     -34.123 -28.511   8.851  1.00 10.00      B   
ATOM   5092  CA  HIS   300     -32.373 -29.480   9.568  1.00 10.00      B   
ATOM   5093  CB  HIS   300     -31.331 -29.427   8.447  1.00 10.00      B   
ATOM   5094  CG  HIS   300     -31.235 -30.691   7.649  1.00 10.00      B   
ATOM   5095  ND1 HIS   300     -31.755 -30.819   6.379  1.00 10.00      B   
ATOM   5096  HD1 HIS   300     -32.221 -30.115   5.877  1.00 10.00      B   
ATOM   5097  CD2 HIS   300     -30.684 -31.890   7.952  1.00 10.00      B   
ATOM   5098  CE1 HIS   300     -31.531 -32.043   5.937  1.00 10.00      B   
ATOM   5099  NE2 HIS   300     -30.884 -32.710   6.871  1.00 10.00      B   
ATOM   5100  HE2 HIS   300     -30.604 -33.650   6.806  1.00 10.00      B   
ATOM   5101  C   HIS   300     -32.066 -28.423  10.624  1.00 10.00      B   
ATOM   5102  O   HIS   300     -31.775 -28.754  11.768  1.00 10.00      B   
ATOM   5103  N   ILE   301     -32.150 -27.154  10.245  1.00 10.00      B   
ATOM   5104  HN  ILE   301     -32.433 -26.942   9.331  1.00 10.00      B   
ATOM   5105  CA  ILE   301     -31.837 -26.061  11.166  1.00 10.00      B   
ATOM   5106  CB  ILE   301     -31.524 -24.750  10.410  1.00 10.00      B   
ATOM   5107  CG1 ILE   301     -30.483 -24.994   9.308  1.00 10.00      B   
ATOM   5108  CG2 ILE   301     -31.049 -23.664  11.367  1.00 10.00      B   
ATOM   5109  CD1 ILE   301     -29.146 -25.503   9.812  1.00 10.00      B   
ATOM   5110  C   ILE   301     -32.954 -25.821  12.185  1.00 10.00      B   
ATOM   5111  O   ILE   301     -32.684 -25.518  13.347  1.00 10.00      B   
ATOM   5112  N   ILE   302     -34.202 -25.964  11.746  1.00 10.00      B   
ATOM   5113  HN  ILE   302     -34.351 -26.216  10.811  1.00 10.00      B   
ATOM   5114  CA  ILE   302     -35.360 -25.757  12.620  1.00 10.00      B   
ATOM   5115  CB  ILE   302     -36.707 -25.996  11.897  1.00 10.00      B   
ATOM   5116  CG1 ILE   302     -36.983 -24.866  10.899  1.00 10.00      B   
ATOM   5117  CG2 ILE   302     -37.857 -26.128  12.887  1.00 10.00      B   
ATOM   5118  CD1 ILE   302     -37.100 -23.496  11.532  1.00 10.00      B   
ATOM   5119  C   ILE   302     -35.279 -26.550  13.938  1.00 10.00      B   
ATOM   5120  O   ILE   302     -35.474 -25.971  15.008  1.00 10.00      B   
ATOM   5121  N   PRO   303     -35.005 -27.876  13.896  1.00 10.00      B   
ATOM   5122  CA  PRO   303     -34.887 -28.695  15.116  1.00 10.00      B   
ATOM   5123  CB  PRO   303     -34.428 -30.057  14.591  1.00 10.00      B   
ATOM   5124  CG  PRO   303     -34.932 -30.103  13.193  1.00 10.00      B   
ATOM   5125  CD  PRO   303     -34.846 -28.695  12.678  1.00 10.00      B   
ATOM   5126  C   PRO   303     -33.863 -28.139  16.112  1.00 10.00      B   
ATOM   5127  O   PRO   303     -33.994 -28.337  17.320  1.00 10.00      B   
ATOM   5128  N   PHE   304     -32.855 -27.431  15.604  1.00 10.00      B   
ATOM   5129  HN  PHE   304     -32.810 -27.290  14.632  1.00 10.00      B   
ATOM   5130  CA  PHE   304     -31.819 -26.851  16.456  1.00 10.00      B   
ATOM   5131  CB  PHE   304     -30.529 -26.610  15.664  1.00 10.00      B   
ATOM   5132  CG  PHE   304     -29.783 -27.862  15.300  1.00 10.00      B   
ATOM   5133  CD1 PHE   304     -29.247 -28.677  16.281  1.00 10.00      B   
ATOM   5134  CD2 PHE   304     -29.614 -28.220  13.974  1.00 10.00      B   
ATOM   5135  CE1 PHE   304     -28.557 -29.827  15.946  1.00 10.00      B   
ATOM   5136  CE2 PHE   304     -28.927 -29.368  13.631  1.00 10.00      B   
ATOM   5137  CZ  PHE   304     -28.397 -30.173  14.618  1.00 10.00      B   
ATOM   5138  C   PHE   304     -32.287 -25.544  17.090  1.00 10.00      B   
ATOM   5139  O   PHE   304     -31.755 -25.113  18.115  1.00 10.00      B   
ATOM   5140  N   LEU   305     -33.282 -24.917  16.476  1.00 10.00      B   
ATOM   5141  HN  LEU   305     -33.670 -25.314  15.664  1.00 10.00      B   
ATOM   5142  CA  LEU   305     -33.820 -23.658  16.976  1.00 10.00      B   
ATOM   5143  CB  LEU   305     -34.355 -22.808  15.820  1.00 10.00      B   
ATOM   5144  CG  LEU   305     -33.353 -22.457  14.714  1.00 10.00      B   
ATOM   5145  CD1 LEU   305     -34.037 -21.696  13.588  1.00 10.00      B   
ATOM   5146  CD2 LEU   305     -32.188 -21.653  15.273  1.00 10.00      B   
ATOM   5147  C   LEU   305     -34.926 -23.910  17.997  1.00 10.00      B   
ATOM   5148  O   LEU   305     -35.294 -23.020  18.768  1.00 10.00      B   
ATOM   5149  N   GLY   306     -35.451 -25.128  17.993  1.00 10.00      B   
ATOM   5150  HN  GLY   306     -35.113 -25.792  17.359  1.00 10.00      B   
ATOM   5151  CA  GLY   306     -36.503 -25.489  18.917  1.00 10.00      B   
ATOM   5152  C   GLY   306     -35.988 -25.598  20.334  1.00 10.00      B   
ATOM   5153  O   GLY   306     -34.801 -25.939  20.512  1.00 10.00      B   
ATOM   5154  OXT GLY   306     -36.763 -25.332  21.277  1.00 10.00      B   
ATOM   5155  N   PRO    30     -10.708 -26.064 -18.082  1.00 10.00      C   
ATOM   5156  HT1 PRO    30     -10.844 -25.620 -17.158  1.00 10.00      C   
ATOM   5157  HT2 PRO    30     -10.397 -27.036 -17.840  1.00 10.00      C   
ATOM   5158  CA  PRO    30      -9.507 -25.416 -18.656  1.00 10.00      C   
ATOM   5159  CB  PRO    30      -9.761 -25.108 -20.126  1.00 10.00      C   
ATOM   5160  CG  PRO    30     -11.057 -25.788 -20.399  1.00 10.00      C   
ATOM   5161  CD  PRO    30     -11.778 -25.883 -19.076  1.00 10.00      C   
ATOM   5162  C   PRO    30      -9.180 -24.137 -17.898  1.00 10.00      C   
ATOM   5163  O   PRO    30      -9.759 -23.079 -18.158  1.00 10.00      C   
ATOM   5164  N   ALA    31      -8.261 -24.242 -16.953  1.00 10.00      C   
ATOM   5165  HN  ALA    31      -7.823 -25.109 -16.803  1.00 10.00      C   
ATOM   5166  CA  ALA    31      -7.863 -23.099 -16.149  1.00 10.00      C   
ATOM   5167  CB  ALA    31      -7.877 -23.465 -14.672  1.00 10.00      C
[truncated: 395,862 more chars]
