# Supplementary material for: Cross-linking of the endolysosomal system reveals potential flotillin structures and cargo
Source: Nat Commun. 2022 Oct 20;13:6212. doi: 10.1038/s41467-022-33951-0 (PMC9584938; doi:10.1038/s41467-022-33951-0)
Supplement: Supplementary file 11 — Dataset 8 [file 41467_2022_33951_MOESM11_ESM.zip › PPT1_tetramer/haddock_top9_94w.pdb]

REMARK FILENAME="haddock_94w.pdb0"
REMARK ===============================================================
REMARK HADDOCK run for haddock
REMARK initial structure: haddock_94.pdb
REMARK final NOE weights: unambig 50 amb: 50
REMARK ===============================================================
REMARK            total,bonds,angles,improper,dihe,vdw,elec,air,cdih,coup,rdcs,vean,dani,xpcs,rg
REMARK energies: -583.849, 0, 0, 0, 0, -217.295, -1493.89, 1127.34, 0, 0, 0, 0, 0, 0, 0
REMARK ===============================================================
REMARK            bonds,angles,impropers,dihe,air,cdih,coup,rdcs,vean,dani,xpcs
REMARK rms-dev.: 0,0,0,0,3.92557,0,0, 0, 0, 0, 0
REMARK ===============================================================
REMARK               air,cdih,coup,rdcs,vean,dani,xpcs
REMARK               >0.3,>5,>1,>0,>5,>0.2,>0.2
REMARK violations.: 12, 0, 0, 0, 0, 0, 0
REMARK ===============================================================
REMARK                        CVpartition#,violations,rms
REMARK AIRs cross-validation: 1, 0, NaN
REMARK ===============================================================
REMARK NCS energy: 0
REMARK ===============================================================
REMARK Symmetry energy: 0
REMARK ===============================================================
REMARK Desolvation energy: -104.225
REMARK Internal energy free molecules: 59575.4
REMARK Internal energy complex: -41440.8
REMARK Binding energy: -102832
REMARK ===============================================================
REMARK buried surface area: 7536.26
REMARK ===============================================================
REMARK water - chain1: 0 0 0
REMARK water - chain2: 0 0 0
REMARK water - chain3: 0 0 0
REMARK water - chain4: 0 0 0
REMARK water - chain5: 0 0 0
REMARK water - chain6: 0 0 0
REMARK ===============================================================
REMARK water - water: 0 0 0
REMARK ===============================================================
REMARK DATE:12-May-2021  00:58:04       created by user: hadeer
REMARK VERSION:1.3
ATOM      1  N   PRO    30     -42.126  23.234 -29.038  1.00 10.00      A   
ATOM      2  HT1 PRO    30     -42.309  22.237 -28.835  1.00 10.00      A   
ATOM      3  HT2 PRO    30     -41.591  23.201 -29.939  1.00 10.00      A   
ATOM      4  CA  PRO    30     -41.131  23.668 -28.033  1.00 10.00      A   
ATOM      5  CB  PRO    30     -41.467  25.081 -27.575  1.00 10.00      A   
ATOM      6  CG  PRO    30     -42.628  25.459 -28.433  1.00 10.00      A   
ATOM      7  CD  PRO    30     -43.257  24.168 -28.907  1.00 10.00      A   
ATOM      8  C   PRO    30     -41.114  22.714 -26.844  1.00 10.00      A   
ATOM      9  O   PRO    30     -41.880  22.874 -25.893  1.00 10.00      A   
ATOM     10  N   ALA    31     -40.242  21.722 -26.905  1.00 10.00      A   
ATOM     11  HN  ALA    31     -39.641  21.656 -27.678  1.00 10.00      A   
ATOM     12  CA  ALA    31     -40.135  20.736 -25.844  1.00 10.00      A   
ATOM     13  CB  ALA    31     -40.026  19.339 -26.439  1.00 10.00      A   
ATOM     14  C   ALA    31     -38.929  21.026 -24.962  1.00 10.00      A   
ATOM     15  O   ALA    31     -37.934  21.586 -25.425  1.00 10.00      A   
ATOM     16  N   PRO    32     -39.006  20.669 -23.674  1.00 10.00      A   
ATOM     17  CA  PRO    32     -37.903  20.876 -22.733  1.00 10.00      A   
ATOM     18  CB  PRO    32     -38.533  20.559 -21.375  1.00 10.00      A   
ATOM     19  CG  PRO    32     -39.656  19.632 -21.685  1.00 10.00      A   
ATOM     20  CD  PRO    32     -40.179  20.048 -23.031  1.00 10.00      A   
ATOM     21  C   PRO    32     -36.748  19.918 -23.017  1.00 10.00      A   
ATOM     22  O   PRO    32     -36.948  18.839 -23.578  1.00 10.00      A   
ATOM     23  N   LEU    33     -35.544  20.318 -22.636  1.00 10.00      A   
ATOM     24  HN  LEU    33     -35.446  21.186 -22.193  1.00 10.00      A   
ATOM     25  CA  LEU    33     -34.364  19.494 -22.855  1.00 10.00      A   
ATOM     26  CB  LEU    33     -33.099  20.355 -22.827  1.00 10.00      A   
ATOM     27  CG  LEU    33     -32.817  21.187 -24.080  1.00 10.00      A   
ATOM     28  CD1 LEU    33     -31.675  22.159 -23.825  1.00 10.00      A   
ATOM     29  CD2 LEU    33     -32.492  20.280 -25.259  1.00 10.00      A   
ATOM     30  C   LEU    33     -34.268  18.386 -21.811  1.00 10.00      A   
ATOM     31  O   LEU    33     -34.469  18.628 -20.619  1.00 10.00      A   
ATOM     32  N   PRO    34     -33.985  17.152 -22.253  1.00 10.00      A   
ATOM     33  CA  PRO    34     -33.847  16.002 -21.355  1.00 10.00      A   
ATOM     34  CB  PRO    34     -33.546  14.834 -22.302  1.00 10.00      A   
ATOM     35  CG  PRO    34     -34.013  15.294 -23.639  1.00 10.00      A   
ATOM     36  CD  PRO    34     -33.784  16.777 -23.661  1.00 10.00      A   
ATOM     37  C   PRO    34     -32.689  16.207 -20.383  1.00 10.00      A   
ATOM     38  O   PRO    34     -31.556  16.459 -20.798  1.00 10.00      A   
ATOM     39  N   LEU    35     -32.980  16.092 -19.098  1.00 10.00      A   
ATOM     40  HN  LEU    35     -33.893  15.845 -18.837  1.00 10.00      A   
ATOM     41  CA  LEU    35     -31.979  16.296 -18.064  1.00 10.00      A   
ATOM     42  CB  LEU    35     -32.598  17.018 -16.862  1.00 10.00      A   
ATOM     43  CG  LEU    35     -31.642  17.395 -15.725  1.00 10.00      A   
ATOM     44  CD1 LEU    35     -30.612  18.410 -16.196  1.00 10.00      A   
ATOM     45  CD2 LEU    35     -32.416  17.931 -14.531  1.00 10.00      A   
ATOM     46  C   LEU    35     -31.334  14.989 -17.622  1.00 10.00      A   
ATOM     47  O   LEU    35     -32.006  14.076 -17.142  1.00 10.00      A   
ATOM     48  N   VAL    36     -30.029  14.903 -17.803  1.00 10.00      A   
ATOM     49  HN  VAL    36     -29.556  15.658 -18.223  1.00 10.00      A   
ATOM     50  CA  VAL    36     -29.268  13.730 -17.400  1.00 10.00      A   
ATOM     51  CB  VAL    36     -28.134  13.419 -18.403  1.00 10.00      A   
ATOM     52  CG1 VAL    36     -27.404  12.139 -18.019  1.00 10.00      A   
ATOM     53  CG2 VAL    36     -28.683  13.318 -19.818  1.00 10.00      A   
ATOM     54  C   VAL    36     -28.668  13.997 -16.023  1.00 10.00      A   
ATOM     55  O   VAL    36     -27.935  14.972 -15.841  1.00 10.00      A   
ATOM     56  N   ILE    37     -28.986  13.149 -15.056  1.00 10.00      A   
ATOM     57  HN  ILE    37     -29.558  12.375 -15.259  1.00 10.00      A   
ATOM     58  CA  ILE    37     -28.495  13.334 -13.699  1.00 10.00      A   
ATOM     59  CB  ILE    37     -29.655  13.429 -12.682  1.00 10.00      A   
ATOM     60  CG1 ILE    37     -30.486  14.688 -12.948  1.00 10.00      A   
ATOM     61  CG2 ILE    37     -29.128  13.429 -11.253  1.00 10.00      A   
ATOM     62  CD1 ILE    37     -31.653  14.872 -12.001  1.00 10.00      A   
ATOM     63  C   ILE    37     -27.509  12.251 -13.268  1.00 10.00      A   
ATOM     64  O   ILE    37     -27.861  11.071 -13.178  1.00 10.00      A   
ATOM     65  N   TRP    38     -26.274  12.664 -13.006  1.00 10.00      A   
ATOM     66  HN  TRP    38     -26.053  13.616 -13.121  1.00 10.00      A   
ATOM     67  CA  TRP    38     -25.241  11.751 -12.545  1.00 10.00      A   
ATOM     68  CB  TRP    38     -23.987  11.823 -13.429  1.00 10.00      A   
ATOM     69  CG  TRP    38     -23.094  10.617 -13.310  1.00 10.00      A   
ATOM     70  CD1 TRP    38     -23.087   9.694 -12.302  1.00 10.00      A   
ATOM     71  CD2 TRP    38     -22.079  10.196 -14.236  1.00 10.00      A   
ATOM     72  NE1 TRP    38     -22.137   8.733 -12.537  1.00 10.00      A   
ATOM     73  HE1 TRP    38     -21.943   7.967 -11.955  1.00 10.00      A   
ATOM     74  CE2 TRP    38     -21.504   9.017 -13.717  1.00 10.00      A   
ATOM     75  CE3 TRP    38     -21.601  10.699 -15.449  1.00 10.00      A   
ATOM     76  CZ2 TRP    38     -20.479   8.336 -14.371  1.00 10.00      A   
ATOM     77  CZ3 TRP    38     -20.584  10.022 -16.096  1.00 10.00      A   
ATOM     78  CH2 TRP    38     -20.033   8.854 -15.554  1.00 10.00      A   
ATOM     79  C   TRP    38     -24.895  12.095 -11.101  1.00 10.00      A   
ATOM     80  O   TRP    38     -24.384  13.180 -10.815  1.00 10.00      A   
ATOM     81  N   HIS    39     -25.209  11.181 -10.197  1.00 10.00      A   
ATOM     82  HN  HIS    39     -25.634  10.351 -10.489  1.00 10.00      A   
ATOM     83  CA  HIS    39     -24.943  11.382  -8.780  1.00 10.00      A   
ATOM     84  CB  HIS    39     -25.790  10.428  -7.924  1.00 10.00      A   
ATOM     85  CG  HIS    39     -25.353   8.992  -7.956  1.00 10.00      A   
ATOM     86  ND1 HIS    39     -24.391   8.477  -7.115  1.00 10.00      A   
ATOM     87  HD1 HIS    39     -23.878   8.983  -6.444  1.00 10.00      A   
ATOM     88  CD2 HIS    39     -25.774   7.952  -8.719  1.00 10.00      A   
ATOM     89  CE1 HIS    39     -24.244   7.189  -7.357  1.00 10.00      A   
ATOM     90  NE2 HIS    39     -25.069   6.847  -8.320  1.00 10.00      A   
ATOM     91  HE2 HIS    39     -25.177   5.927  -8.676  1.00 10.00      A   
ATOM     92  C   HIS    39     -23.462  11.220  -8.452  1.00 10.00      A   
ATOM     93  O   HIS    39     -22.706  10.614  -9.212  1.00 10.00      A   
ATOM     94  N   GLY    40     -23.062  11.755  -7.310  1.00 10.00      A   
ATOM     95  HN  GLY    40     -23.715  12.225  -6.746  1.00 10.00      A   
ATOM     96  CA  GLY    40     -21.681  11.661  -6.885  1.00 10.00      A   
ATOM     97  C   GLY    40     -21.447  10.469  -5.979  1.00 10.00      A   
ATOM     98  O   GLY    40     -22.394   9.752  -5.631  1.00 10.00      A   
ATOM     99  N   GLY    42     -20.888   8.768  -2.912  1.00 10.00      A   
ATOM    100  HN  GLY    42     -20.036   8.438  -3.272  1.00 10.00      A   
ATOM    101  CA  GLY    42     -21.509   8.078  -1.792  1.00 10.00      A   
ATOM    102  C   GLY    42     -23.019   8.194  -1.809  1.00 10.00      A   
ATOM    103  O   GLY    42     -23.691   7.834  -0.843  1.00 10.00      A   
ATOM    104  N   ASP    43     -23.548   8.699  -2.909  1.00 10.00      A   
ATOM    105  HN  ASP    43     -22.954   8.963  -3.644  1.00 10.00      A   
ATOM    106  CA  ASP    43     -24.987   8.864  -3.064  1.00 10.00      A   
ATOM    107  CB  ASP    43     -25.283  10.199  -3.761  1.00 10.00      A   
ATOM    108  CG  ASP    43     -26.747  10.602  -3.718  1.00 10.00      A   
ATOM    109  OD1 ASP    43     -27.459  10.185  -2.780  1.00 10.00      A   
ATOM    110  OD2 ASP    43     -27.187  11.349  -4.619  1.00 10.00      A   
ATOM    111  C   ASP    43     -25.546   7.702  -3.879  1.00 10.00      A   
ATOM    112  O   ASP    43     -24.785   6.898  -4.415  1.00 10.00      A   
ATOM    113  N   SER    44     -26.860   7.602  -3.959  1.00 10.00      A   
ATOM    114  HN  SER    44     -27.421   8.267  -3.497  1.00 10.00      A   
ATOM    115  CA  SER    44     -27.498   6.537  -4.721  1.00 10.00      A   
ATOM    116  CB  SER    44     -28.659   5.955  -3.917  1.00 10.00      A   
ATOM    117  OG  SER    44     -28.370   5.987  -2.530  1.00 10.00      A   
ATOM    118  HG  SER    44     -27.421   6.102  -2.406  1.00 10.00      A   
ATOM    119  C   SER    44     -28.010   7.075  -6.054  1.00 10.00      A   
ATOM    120  O   SER    44     -27.940   8.276  -6.312  1.00 10.00      A   
ATOM    121  N   CYS    45     -28.506   6.191  -6.905  1.00 10.00      A   
ATOM    122  HN  CYS    45     -28.493   5.236  -6.669  1.00 10.00      A   
ATOM    123  CA  CYS    45     -29.042   6.598  -8.196  1.00 10.00      A   
ATOM    124  C   CYS    45     -30.316   7.368  -7.993  1.00 10.00      A   
ATOM    125  O   CYS    45     -30.572   8.395  -8.624  1.00 10.00      A   
ATOM    126  CB  CYS    45     -29.430   5.355  -9.025  1.00 10.00      A   
ATOM    127  SG  CYS    45     -30.980   4.496  -8.487  1.00 10.00      A   
ATOM    128  N   CYS    46     -31.097   6.849  -7.077  1.00 10.00      A   
ATOM    129  HN  CYS    46     -30.775   6.082  -6.559  1.00 10.00      A   
ATOM    130  CA  CYS    46     -32.406   7.346  -6.821  1.00 10.00      A   
ATOM    131  C   CYS    46     -32.703   7.314  -5.328  1.00 10.00      A   
ATOM    132  O   CYS    46     -33.585   6.588  -4.867  1.00 10.00      A   
ATOM    133  CB  CYS    46     -33.328   6.385  -7.582  1.00 10.00      A   
ATOM    134  SG  CYS    46     -32.555   5.671  -9.105  1.00 10.00      A   
ATOM    135  N   ASN    47     -31.944   8.101  -4.576  1.00 10.00      A   
ATOM    136  HN  ASN    47     -31.263   8.662  -5.009  1.00 10.00      A   
ATOM    137  CA  ASN    47     -32.111   8.180  -3.129  1.00 10.00      A   
ATOM    138  CB  ASN    47     -30.855   8.787  -2.488  1.00 10.00      A   
ATOM    139  CG  ASN    47     -30.933   8.882  -0.973  1.00 10.00      A   
ATOM    140  OD1 ASN    47     -31.422   9.868  -0.424  1.00 10.00      A   
ATOM    141  ND2 ASN    47     -30.439   7.867  -0.288  1.00 10.00      A   
ATOM    142 HD21 ASN    47     -30.052   7.114  -0.787  1.00 10.00      A   
ATOM    143 HD22 ASN    47     -30.481   7.902   0.692  1.00 10.00      A   
ATOM    144  C   ASN    47     -33.328   9.035  -2.803  1.00 10.00      A   
ATOM    145  O   ASN    47     -33.507  10.096  -3.391  1.00 10.00      A   
ATOM    146  N   PRO    48     -34.184   8.581  -1.872  1.00 10.00      A   
ATOM    147  CA  PRO    48     -35.401   9.309  -1.474  1.00 10.00      A   
ATOM    148  CB  PRO    48     -35.896   8.523  -0.259  1.00 10.00      A   
ATOM    149  CG  PRO    48     -35.383   7.145  -0.477  1.00 10.00      A   
ATOM    150  CD  PRO    48     -34.048   7.306  -1.145  1.00 10.00      A   
ATOM    151  C   PRO    48     -35.142  10.763  -1.077  1.00 10.00      A   
ATOM    152  O   PRO    48     -35.993  11.628  -1.279  1.00 10.00      A   
ATOM    153  N   LEU    49     -33.972  11.034  -0.520  1.00 10.00      A   
ATOM    154  HN  LEU    49     -33.313  10.312  -0.402  1.00 10.00      A   
ATOM    155  CA  LEU    49     -33.637  12.385  -0.094  1.00 10.00      A   
ATOM    156  CB  LEU    49     -32.706  12.361   1.121  1.00 10.00      A   
ATOM    157  CG  LEU    49     -33.187  11.553   2.328  1.00 10.00      A   
ATOM    158  CD1 LEU    49     -32.153  11.593   3.440  1.00 10.00      A   
ATOM    159  CD2 LEU    49     -34.527  12.072   2.826  1.00 10.00      A   
ATOM    160  C   LEU    49     -33.007  13.192  -1.225  1.00 10.00      A   
ATOM    161  O   LEU    49     -33.494  14.269  -1.573  1.00 10.00      A   
ATOM    162  N   SER    50     -31.934  12.663  -1.801  1.00 10.00      A   
ATOM    163  HN  SER    50     -31.594  11.797  -1.481  1.00 10.00      A   
ATOM    164  CA  SER    50     -31.224  13.339  -2.883  1.00 10.00      A   
ATOM    165  CB  SER    50     -29.924  12.598  -3.180  1.00 10.00      A   
ATOM    166  OG  SER    50     -29.422  11.969  -2.010  1.00 10.00      A   
ATOM    167  HG  SER    50     -28.752  11.311  -2.265  1.00 10.00      A   
ATOM    168  C   SER    50     -32.066  13.450  -4.158  1.00 10.00      A   
ATOM    169  O   SER    50     -31.845  14.340  -4.984  1.00 10.00      A   
ATOM    170  N   GLY    52     -33.043  12.562  -4.299  1.00 10.00      A   
ATOM    171  HN  GLY    52     -33.180  11.887  -3.598  1.00 10.00      A   
ATOM    172  CA  GLY    52     -33.898  12.553  -5.474  1.00 10.00      A   
ATOM    173  C   GLY    52     -34.831  13.745  -5.574  1.00 10.00      A   
ATOM    174  O   GLY    52     -35.641  13.821  -6.495  1.00 10.00      A   
ATOM    175  N   ALA    53     -34.716  14.682  -4.640  1.00 10.00      A   
ATOM    176  HN  ALA    53     -34.056  14.564  -3.924  1.00 10.00      A   
ATOM    177  CA  ALA    53     -35.551  15.879  -4.647  1.00 10.00      A   
ATOM    178  CB  ALA    53     -35.294  16.711  -3.402  1.00 10.00      A   
ATOM    179  C   ALA    53     -35.293  16.708  -5.902  1.00 10.00      A   
ATOM    180  O   ALA    53     -36.138  17.493  -6.327  1.00 10.00      A   
ATOM    181  N   ILE    54     -34.119  16.513  -6.498  1.00 10.00      A   
ATOM    182  HN  ILE    54     -33.490  15.870  -6.107  1.00 10.00      A   
ATOM    183  CA  ILE    54     -33.738  17.228  -7.711  1.00 10.00      A   
ATOM    184  CB  ILE    54     -32.249  16.995  -8.053  1.00 10.00      A   
ATOM    185  CG1 ILE    54     -31.368  17.223  -6.819  1.00 10.00      A   
ATOM    186  CG2 ILE    54     -31.803  17.891  -9.203  1.00 10.00      A   
ATOM    187  CD1 ILE    54     -31.427  18.630  -6.259  1.00 10.00      A   
ATOM    188  C   ILE    54     -34.612  16.785  -8.886  1.00 10.00      A   
ATOM    189  O   ILE    54     -34.818  17.533  -9.842  1.00 10.00      A   
ATOM    190  N   LYS    55     -35.151  15.570  -8.794  1.00 10.00      A   
ATOM    191  HN  LYS    55     -34.973  15.024  -7.996  1.00 10.00      A   
ATOM    192  CA  LYS    55     -36.015  15.034  -9.839  1.00 10.00      A   
ATOM    193  CB  LYS    55     -36.196  13.521  -9.661  1.00 10.00      A   
ATOM    194  CG  LYS    55     -36.172  12.723 -10.958  1.00 10.00      A   
ATOM    195  CD  LYS    55     -37.576  12.393 -11.446  1.00 10.00      A   
ATOM    196  CE  LYS    55     -37.530  11.486 -12.667  1.00 10.00      A   
ATOM    197  NZ  LYS    55     -38.887  11.095 -13.141  1.00 10.00      A   
ATOM    198  HZ1 LYS    55     -39.414  11.936 -13.477  1.00 10.00      A   
ATOM    199  HZ2 LYS    55     -39.423  10.650 -12.370  1.00 10.00      A   
ATOM    200  HZ3 LYS    55     -38.806  10.416 -13.925  1.00 10.00      A   
ATOM    201  C   LYS    55     -37.368  15.739  -9.794  1.00 10.00      A   
ATOM    202  O   LYS    55     -38.166  15.637 -10.726  1.00 10.00      A   
ATOM    203  N   LYS    56     -37.590  16.482  -8.703  1.00 10.00      A   
ATOM    204  HN  LYS    56     -36.889  16.526  -8.019  1.00 10.00      A   
ATOM    205  CA  LYS    56     -38.823  17.238  -8.480  1.00 10.00      A   
ATOM    206  CB  LYS    56     -40.055  16.326  -8.488  1.00 10.00      A   
ATOM    207  CG  LYS    56     -40.006  15.240  -7.424  1.00 10.00      A   
ATOM    208  CD  LYS    56     -41.166  14.269  -7.548  1.00 10.00      A   
ATOM    209  CE  LYS    56     -41.090  13.199  -6.470  1.00 10.00      A   
ATOM    210  NZ  LYS    56     -42.308  12.348  -6.433  1.00 10.00      A   
ATOM    211  HZ1 LYS    56     -43.157  12.942  -6.314  1.00 10.00      A   
ATOM    212  HZ2 LYS    56     -42.253  11.679  -5.638  1.00 10.00      A   
ATOM    213  HZ3 LYS    56     -42.395  11.808  -7.319  1.00 10.00      A   
ATOM    214  C   LYS    56     -38.969  18.392  -9.471  1.00 10.00      A   
ATOM    215  O   LYS    56     -39.968  19.113  -9.458  1.00 10.00      A   
ATOM    216  N   VAL    58     -37.961  18.560 -10.329  1.00 10.00      A   
ATOM    217  HN  VAL    58     -37.190  17.953 -10.274  1.00 10.00      A   
ATOM    218  CA  VAL    58     -37.955  19.617 -11.341  1.00 10.00      A   
ATOM    219  CB  VAL    58     -36.631  19.625 -12.141  1.00 10.00      A   
ATOM    220  CG1 VAL    58     -36.511  18.396 -13.032  1.00 10.00      A   
ATOM    221  CG2 VAL    58     -36.478  20.908 -12.948  1.00 10.00      A   
ATOM    222  C   VAL    58     -39.150  19.492 -12.295  1.00 10.00      A   
ATOM    223  O   VAL    58     -39.510  20.449 -12.987  1.00 10.00      A   
ATOM    224  N   GLU    59     -39.774  18.314 -12.300  1.00 10.00      A   
ATOM    225  HN  GLU    59     -39.433  17.596 -11.724  1.00 10.00      A   
ATOM    226  CA  GLU    59     -40.936  18.050 -13.143  1.00 10.00      A   
ATOM    227  CB  GLU    59     -41.363  16.587 -13.010  1.00 10.00      A   
ATOM    228  CG  GLU    59     -40.227  15.593 -13.199  1.00 10.00      A   
ATOM    229  CD  GLU    59     -40.684  14.155 -13.101  1.00 10.00      A   
ATOM    230  OE1 GLU    59     -41.468  13.828 -12.186  1.00 10.00      A   
ATOM    231  OE2 GLU    59     -40.261  13.336 -13.943  1.00 10.00      A   
ATOM    232  C   GLU    59     -42.100  18.963 -12.766  1.00 10.00      A   
ATOM    233  O   GLU    59     -43.059  19.114 -13.523  1.00 10.00      A   
ATOM    234  N   LYS    60     -42.024  19.545 -11.575  1.00 10.00      A   
ATOM    235  HN  LYS    60     -41.254  19.346 -10.994  1.00 10.00      A   
ATOM    236  CA  LYS    60     -43.055  20.458 -11.104  1.00 10.00      A   
ATOM    237  CB  LYS    60     -43.000  20.616  -9.583  1.00 10.00      A   
ATOM    238  CG  LYS    60     -43.650  19.477  -8.817  1.00 10.00      A   
ATOM    239  CD  LYS    60     -43.925  19.872  -7.375  1.00 10.00      A   
ATOM    240  CE  LYS    60     -44.779  18.830  -6.673  1.00 10.00      A   
ATOM    241  NZ  LYS    60     -45.172  19.264  -5.309  1.00 10.00      A   
ATOM    242  HZ1 LYS    60     -45.837  18.583  -4.895  1.00 10.00      A   
ATOM    243  HZ2 LYS    60     -45.632  20.195  -5.347  1.00 10.00      A   
ATOM    244  HZ3 LYS    60     -44.333  19.329  -4.698  1.00 10.00      A   
ATOM    245  C   LYS    60     -42.909  21.817 -11.774  1.00 10.00      A   
ATOM    246  O   LYS    60     -43.901  22.488 -12.071  1.00 10.00      A   
ATOM    247  N   LYS    61     -41.666  22.206 -12.024  1.00 10.00      A   
ATOM    248  HN  LYS    61     -40.923  21.611 -11.790  1.00 10.00      A   
ATOM    249  CA  LYS    61     -41.382  23.483 -12.655  1.00 10.00      A   
ATOM    250  CB  LYS    61     -39.990  23.988 -12.260  1.00 10.00      A   
ATOM    251  CG  LYS    61     -39.846  24.327 -10.784  1.00 10.00      A   
ATOM    252  CD  LYS    61     -40.886  25.348 -10.350  1.00 10.00      A   
ATOM    253  CE  LYS    61     -40.777  25.663  -8.867  1.00 10.00      A   
ATOM    254  NZ  LYS    61     -41.884  26.545  -8.412  1.00 10.00      A   
ATOM    255  HZ1 LYS    61     -42.800  26.065  -8.539  1.00 10.00      A   
ATOM    256  HZ2 LYS    61     -41.891  27.427  -8.962  1.00 10.00      A   
ATOM    257  HZ3 LYS    61     -41.767  26.780  -7.406  1.00 10.00      A   
ATOM    258  C   LYS    61     -41.502  23.367 -14.166  1.00 10.00      A   
ATOM    259  O   LYS    61     -42.073  24.238 -14.822  1.00 10.00      A   
ATOM    260  N   ILE    62     -40.965  22.286 -14.714  1.00 10.00      A   
ATOM    261  HN  ILE    62     -40.523  21.622 -14.137  1.00 10.00      A   
ATOM    262  CA  ILE    62     -41.022  22.050 -16.149  1.00 10.00      A   
ATOM    263  CB  ILE    62     -39.615  21.937 -16.777  1.00 10.00      A   
ATOM    264  CG1 ILE    62     -38.730  23.107 -16.328  1.00 10.00      A   
ATOM    265  CG2 ILE    62     -39.717  21.903 -18.296  1.00 10.00      A   
ATOM    266  CD1 ILE    62     -37.290  23.003 -16.784  1.00 10.00      A   
ATOM    267  C   ILE    62     -41.818  20.778 -16.437  1.00 10.00      A   
ATOM    268  O   ILE    62     -41.296  19.670 -16.334  1.00 10.00      A   
ATOM    269  N   PRO    63     -43.103  20.927 -16.786  1.00 10.00      A   
ATOM    270  CA  PRO    63     -43.981  19.794 -17.078  1.00 10.00      A   
ATOM    271  CB  PRO    63     -45.379  20.424 -17.180  1.00 10.00      A   
ATOM    272  CG  PRO    63     -45.232  21.821 -16.673  1.00 10.00      A   
ATOM    273  CD  PRO    63     -43.806  22.209 -16.919  1.00 10.00      A   
ATOM    274  C   PRO    63     -43.622  19.101 -18.391  1.00 10.00      A   
ATOM    275  O   PRO    63     -43.405  19.755 -19.415  1.00 10.00      A   
ATOM    276  N   GLY    64     -43.550  17.776 -18.347  1.00 10.00      A   
ATOM    277  HN  GLY    64     -43.711  17.316 -17.495  1.00 10.00      A   
ATOM    278  CA  GLY    64     -43.239  17.002 -19.533  1.00 10.00      A   
ATOM    279  C   GLY    64     -41.751  16.838 -19.769  1.00 10.00      A   
ATOM    280  O   GLY    64     -41.335  16.386 -20.838  1.00 10.00      A   
ATOM    281  N   ILE    65     -40.945  17.199 -18.781  1.00 10.00      A   
ATOM    282  HN  ILE    65     -41.330  17.549 -17.951  1.00 10.00      A   
ATOM    283  CA  ILE    65     -39.497  17.083 -18.904  1.00 10.00      A   
ATOM    284  CB  ILE    65     -38.748  18.007 -17.912  1.00 10.00      A   
ATOM    285  CG1 ILE    65     -37.258  18.090 -18.269  1.00 10.00      A   
ATOM    286  CG2 ILE    65     -38.933  17.538 -16.474  1.00 10.00      A   
ATOM    287  CD1 ILE    65     -36.483  19.117 -17.471  1.00 10.00      A   
ATOM    288  C   ILE    65     -39.042  15.633 -18.727  1.00 10.00      A   
ATOM    289  O   ILE    65     -39.597  14.890 -17.911  1.00 10.00      A   
ATOM    290  N   TYR    66     -38.058  15.225 -19.512  1.00 10.00      A   
ATOM    291  HN  TYR    66     -37.673  15.848 -20.161  1.00 10.00      A   
ATOM    292  CA  TYR    66     -37.527  13.874 -19.427  1.00 10.00      A   
ATOM    293  CB  TYR    66     -37.265  13.301 -20.826  1.00 10.00      A   
ATOM    294  CG  TYR    66     -36.678  11.905 -20.817  1.00 10.00      A   
ATOM    295  CD1 TYR    66     -37.321  10.865 -20.158  1.00 10.00      A   
ATOM    296  CD2 TYR    66     -35.480  11.627 -21.465  1.00 10.00      A   
ATOM    297  CE1 TYR    66     -36.789   9.591 -20.142  1.00 10.00      A   
ATOM    298  CE2 TYR    66     -34.941  10.354 -21.456  1.00 10.00      A   
ATOM    299  CZ  TYR    66     -35.599   9.340 -20.792  1.00 10.00      A   
ATOM    300  OH  TYR    66     -35.071   8.069 -20.780  1.00 10.00      A   
ATOM    301  HH  TYR    66     -34.264   8.044 -21.328  1.00 10.00      A   
ATOM    302  C   TYR    66     -36.243  13.877 -18.609  1.00 10.00      A   
ATOM    303  O   TYR    66     -35.256  14.498 -18.995  1.00 10.00      A   
ATOM    304  N   VAL    67     -36.269  13.203 -17.474  1.00 10.00      A   
ATOM    305  HN  VAL    67     -37.090  12.732 -17.212  1.00 10.00      A   
ATOM    306  CA  VAL    67     -35.108  13.131 -16.604  1.00 10.00      A   
ATOM    307  CB  VAL    67     -35.464  13.530 -15.155  1.00 10.00      A   
ATOM    308  CG1 VAL    67     -34.229  13.521 -14.269  1.00 10.00      A   
ATOM    309  CG2 VAL    67     -36.136  14.895 -15.121  1.00 10.00      A   
ATOM    310  C   VAL    67     -34.533  11.721 -16.617  1.00 10.00      A   
ATOM    311  O   VAL    67     -35.264  10.742 -16.464  1.00 10.00      A   
ATOM    312  N   LEU    68     -33.229  11.621 -16.816  1.00 10.00      A   
ATOM    313  HN  LEU    68     -32.696  12.442 -16.943  1.00 10.00      A   
ATOM    314  CA  LEU    68     -32.564  10.335 -16.848  1.00 10.00      A   
ATOM    315  CB  LEU    68     -31.779  10.168 -18.151  1.00 10.00      A   
ATOM    316  CG  LEU    68     -31.093   8.815 -18.352  1.00 10.00      A   
ATOM    317  CD1 LEU    68     -32.120   7.697 -18.449  1.00 10.00      A   
ATOM    318  CD2 LEU    68     -30.207   8.843 -19.588  1.00 10.00      A   
ATOM    319  C   LEU    68     -31.639  10.176 -15.649  1.00 10.00      A   
ATOM    320  O   LEU    68     -30.603  10.839 -15.558  1.00 10.00      A   
ATOM    321  N   SER    69     -32.031   9.315 -14.723  1.00 10.00      A   
ATOM    322  HN  SER    69     -32.880   8.843 -14.837  1.00 10.00      A   
ATOM    323  CA  SER    69     -31.237   9.055 -13.535  1.00 10.00      A   
ATOM    324  CB  SER    69     -32.140   8.566 -12.397  1.00 10.00      A   
ATOM    325  OG  SER    69     -33.351   9.307 -12.354  1.00 10.00      A   
ATOM    326  HG  SER    69     -34.096   8.694 -12.278  1.00 10.00      A   
ATOM    327  C   SER    69     -30.171   8.010 -13.847  1.00 10.00      A   
ATOM    328  O   SER    69     -30.486   6.845 -14.107  1.00 10.00      A   
ATOM    329  N   LEU    70     -28.914   8.432 -13.845  1.00 10.00      A   
ATOM    330  HN  LEU    70     -28.722   9.376 -13.644  1.00 10.00      A   
ATOM    331  CA  LEU    70     -27.811   7.530 -14.139  1.00 10.00      A   
ATOM    332  CB  LEU    70     -26.542   8.299 -14.516  1.00 10.00      A   
ATOM    333  CG  LEU    70     -26.562   8.990 -15.883  1.00 10.00      A   
ATOM    334  CD1 LEU    70     -25.245   9.700 -16.146  1.00 10.00      A   
ATOM    335  CD2 LEU    70     -26.864   7.989 -16.991  1.00 10.00      A   
ATOM    336  C   LEU    70     -27.549   6.560 -12.994  1.00 10.00      A   
ATOM    337  O   LEU    70     -27.095   6.948 -11.917  1.00 10.00      A   
ATOM    338  N   GLU    71     -27.856   5.300 -13.243  1.00 10.00      A   
ATOM    339  HN  GLU    71     -28.222   5.067 -14.124  1.00 10.00      A   
ATOM    340  CA  GLU    71     -27.665   4.242 -12.268  1.00 10.00      A   
ATOM    341  CB  GLU    71     -28.925   3.375 -12.224  1.00 10.00      A   
ATOM    342  CG  GLU    71     -28.872   2.201 -11.266  1.00 10.00      A   
ATOM    343  CD  GLU    71     -30.103   1.327 -11.385  1.00 10.00      A   
ATOM    344  OE1 GLU    71     -30.135   0.452 -12.277  1.00 10.00      A   
ATOM    345  OE2 GLU    71     -31.052   1.518 -10.599  1.00 10.00      A   
ATOM    346  C   GLU    71     -26.459   3.408 -12.685  1.00 10.00      A   
ATOM    347  O   GLU    71     -26.467   2.790 -13.752  1.00 10.00      A   
ATOM    348  N   ILE    72     -25.415   3.412 -11.869  1.00 10.00      A   
ATOM    349  HN  ILE    72     -25.457   3.922 -11.027  1.00 10.00      A   
ATOM    350  CA  ILE    72     -24.208   2.660 -12.187  1.00 10.00      A   
ATOM    351  CB  ILE    72     -22.936   3.535 -12.087  1.00 10.00      A   
ATOM    352  CG1 ILE    72     -23.162   4.912 -12.728  1.00 10.00      A   
ATOM    353  CG2 ILE    72     -21.747   2.833 -12.731  1.00 10.00      A   
ATOM    354  CD1 ILE    72     -23.374   4.879 -14.229  1.00 10.00      A   
ATOM    355  C   ILE    72     -24.067   1.447 -11.273  1.00 10.00      A   
ATOM    356  O   ILE    72     -23.319   1.471 -10.296  1.00 10.00      A   
ATOM    357  N   GLY    73     -24.803   0.391 -11.585  1.00 10.00      A   
ATOM    358  HN  GLY    73     -25.398   0.430 -12.362  1.00 10.00      A   
ATOM    359  CA  GLY    73     -24.740  -0.814 -10.784  1.00 10.00      A   
ATOM    360  C   GLY    73     -25.879  -1.762 -11.084  1.00 10.00      A   
ATOM    361  O   GLY    73     -26.446  -1.738 -12.180  1.00 10.00      A   
ATOM    362  N   LYS    74     -26.214  -2.599 -10.119  1.00 10.00      A   
ATOM    363  HN  LYS    74     -25.717  -2.571  -9.262  1.00 10.00      A   
ATOM    364  CA  LYS    74     -27.291  -3.557 -10.277  1.00 10.00      A   
ATOM    365  CB  LYS    74     -26.888  -4.905  -9.682  1.00 10.00      A   
ATOM    366  CG  LYS    74     -25.622  -5.496 -10.279  1.00 10.00      A   
ATOM    367  CD  LYS    74     -24.962  -6.451  -9.301  1.00 10.00      A   
ATOM    368  CE  LYS    74     -23.703  -7.075  -9.876  1.00 10.00      A   
ATOM    369  NZ  LYS    74     -24.005  -8.283 -10.683  1.00 10.00      A   
ATOM    370  HZ1 LYS    74     -24.637  -8.918 -10.154  1.00 10.00      A   
ATOM    371  HZ2 LYS    74     -23.127  -8.795 -10.911  1.00 10.00      A   
ATOM    372  HZ3 LYS    74     -24.472  -8.012 -11.571  1.00 10.00      A   
ATOM    373  C   LYS    74     -28.557  -3.040  -9.607  1.00 10.00      A   
ATOM    374  O   LYS    74     -29.634  -3.046 -10.207  1.00 10.00      A   
ATOM    375  N   THR    75     -28.422  -2.588  -8.367  1.00 10.00      A   
ATOM    376  HN  THR    75     -27.531  -2.609  -7.942  1.00 10.00      A   
ATOM    377  CA  THR    75     -29.555  -2.057  -7.617  1.00 10.00      A   
ATOM    378  CB  THR    75     -30.259  -3.155  -6.795  1.00 10.00      A   
ATOM    379  OG1 THR    75     -29.291  -4.103  -6.331  1.00 10.00      A   
ATOM    380  HG1 THR    75     -29.183  -4.805  -6.993  1.00 10.00      A   
ATOM    381  CG2 THR    75     -31.320  -3.867  -7.619  1.00 10.00      A   
ATOM    382  C   THR    75     -29.117  -0.932  -6.680  1.00 10.00      A   
ATOM    383  O   THR    75     -28.872   0.196  -7.113  1.00 10.00      A   
ATOM    384  N   LEU    76     -28.995  -1.254  -5.397  1.00 10.00      A   
ATOM    385  HN  LEU    76     -29.174  -2.177  -5.117  1.00 10.00      A   
ATOM    386  CA  LEU    76     -28.597  -0.275  -4.396  1.00 10.00      A   
ATOM    387  CB  LEU    76     -29.321  -0.533  -3.073  1.00 10.00      A   
ATOM    388  CG  LEU    76     -30.824  -0.245  -3.053  1.00 10.00      A   
ATOM    389  CD1 LEU    76     -31.441  -0.730  -1.750  1.00 10.00      A   
ATOM    390  CD2 LEU    76     -31.088   1.240  -3.247  1.00 10.00      A   
ATOM    391  C   LEU    76     -27.091  -0.289  -4.177  1.00 10.00      A   
ATOM    392  O   LEU    76     -26.551   0.554  -3.463  1.00 10.00      A   
ATOM    393  N   GLU    78     -26.414  -1.239  -4.808  1.00 10.00      A   
ATOM    394  HN  GLU    78     -26.893  -1.871  -5.383  1.00 10.00      A   
ATOM    395  CA  GLU    78     -24.969  -1.359  -4.672  1.00 10.00      A   
ATOM    396  CB  GLU    78     -24.500  -2.799  -4.953  1.00 10.00      A   
ATOM    397  CG  GLU    78     -23.607  -2.983  -6.171  1.00 10.00      A   
ATOM    398  CD  GLU    78     -24.368  -2.966  -7.478  1.00 10.00      A   
ATOM    399  OE1 GLU    78     -23.741  -3.227  -8.525  1.00 10.00      A   
ATOM    400  OE2 GLU    78     -25.593  -2.684  -7.470  1.00 10.00      A   
ATOM    401  C   GLU    78     -24.248  -0.311  -5.524  1.00 10.00      A   
ATOM    402  O   GLU    78     -23.037  -0.143  -5.432  1.00 10.00      A   
ATOM    403  N   ASP    79     -25.022   0.421  -6.325  1.00 10.00      A   
ATOM    404  HN  ASP    79     -25.982   0.239  -6.344  1.00 10.00      A   
ATOM    405  CA  ASP    79     -24.486   1.481  -7.185  1.00 10.00      A   
ATOM    406  CB  ASP    79     -25.624   2.126  -8.001  1.00 10.00      A   
ATOM    407  CG  ASP    79     -25.628   3.647  -8.023  1.00 10.00      A   
ATOM    408  OD1 ASP    79     -25.101   4.244  -8.994  1.00 10.00      A   
ATOM    409  OD2 ASP    79     -26.195   4.250  -7.088  1.00 10.00      A   
ATOM    410  C   ASP    79     -23.695   2.507  -6.364  1.00 10.00      A   
ATOM    411  O   ASP    79     -22.825   3.213  -6.883  1.00 10.00      A   
ATOM    412  N   VAL    80     -23.983   2.550  -5.067  1.00 10.00      A   
ATOM    413  HN  VAL    80     -24.681   1.957  -4.721  1.00 10.00      A   
ATOM    414  CA  VAL    80     -23.299   3.450  -4.148  1.00 10.00      A   
ATOM    415  CB  VAL    80     -23.971   3.446  -2.758  1.00 10.00      A   
ATOM    416  CG1 VAL    80     -23.292   4.432  -1.816  1.00 10.00      A   
ATOM    417  CG2 VAL    80     -25.456   3.755  -2.881  1.00 10.00      A   
ATOM    418  C   VAL    80     -21.829   3.043  -4.001  1.00 10.00      A   
ATOM    419  O   VAL    80     -20.935   3.890  -4.061  1.00 10.00      A   
ATOM    420  N   GLU    81     -21.580   1.740  -3.838  1.00 10.00      A   
ATOM    421  HN  GLU    81     -22.329   1.103  -3.835  1.00 10.00      A   
ATOM    422  CA  GLU    81     -20.215   1.233  -3.688  1.00 10.00      A   
ATOM    423  CB  GLU    81     -20.204  -0.242  -3.251  1.00 10.00      A   
ATOM    424  CG  GLU    81     -20.499  -1.237  -4.367  1.00 10.00      A   
ATOM    425  CD  GLU    81     -20.290  -2.681  -3.962  1.00 10.00      A   
ATOM    426  OE1 GLU    81     -20.868  -3.103  -2.936  1.00 10.00      A   
ATOM    427  OE2 GLU    81     -19.551  -3.404  -4.681  1.00 10.00      A   
ATOM    428  C   GLU    81     -19.453   1.405  -4.994  1.00 10.00      A   
ATOM    429  O   GLU    81     -18.238   1.614  -5.004  1.00 10.00      A   
ATOM    430  N   ASN    82     -20.189   1.342  -6.095  1.00 10.00      A   
ATOM    431  HN  ASN    82     -21.155   1.171  -6.012  1.00 10.00      A   
ATOM    432  CA  ASN    82     -19.612   1.494  -7.420  1.00 10.00      A   
ATOM    433  CB  ASN    82     -20.606   1.044  -8.491  1.00 10.00      A   
ATOM    434  CG  ASN    82     -21.068  -0.389  -8.290  1.00 10.00      A   
ATOM    435  OD1 ASN    82     -20.352  -1.211  -7.720  1.00 10.00      A   
ATOM    436  ND2 ASN    82     -22.263  -0.698  -8.765  1.00 10.00      A   
ATOM    437 HD21 ASN    82     -22.777   0.008  -9.217  1.00 10.00      A   
ATOM    438 HD22 ASN    82     -22.592  -1.621  -8.642  1.00 10.00      A   
ATOM    439  C   ASN    82     -19.197   2.940  -7.653  1.00 10.00      A   
ATOM    440  O   ASN    82     -18.423   3.242  -8.556  1.00 10.00      A   
ATOM    441  N   SER    83     -19.708   3.833  -6.821  1.00 10.00      A   
ATOM    442  HN  SER    83     -20.325   3.537  -6.117  1.00 10.00      A   
ATOM    443  CA  SER    83     -19.374   5.241  -6.924  1.00 10.00      A   
ATOM    444  CB  SER    83     -20.548   6.090  -6.443  1.00 10.00      A   
ATOM    445  OG  SER    83     -21.733   5.734  -7.132  1.00 10.00      A   
ATOM    446  HG  SER    83     -21.932   4.797  -6.983  1.00 10.00      A   
ATOM    447  C   SER    83     -18.125   5.535  -6.100  1.00 10.00      A   
ATOM    448  O   SER    83     -17.686   6.683  -5.989  1.00 10.00      A   
ATOM    449  N   PHE    84     -17.563   4.479  -5.521  1.00 10.00      A   
ATOM    450  HN  PHE    84     -17.969   3.596  -5.648  1.00 10.00      A   
ATOM    451  CA  PHE    84     -16.364   4.586  -4.706  1.00 10.00      A   
ATOM    452  CB  PHE    84     -16.651   4.138  -3.269  1.00 10.00      A   
ATOM    453  CG  PHE    84     -17.132   5.228  -2.352  1.00 10.00      A   
ATOM    454  CD1 PHE    84     -16.359   6.357  -2.125  1.00 10.00      A   
ATOM    455  CD2 PHE    84     -18.352   5.113  -1.703  1.00 10.00      A   
ATOM    456  CE1 PHE    84     -16.796   7.351  -1.271  1.00 10.00      A   
ATOM    457  CE2 PHE    84     -18.795   6.105  -0.848  1.00 10.00      A   
ATOM    458  CZ  PHE    84     -18.014   7.225  -0.631  1.00 10.00      A   
ATOM    459  C   PHE    84     -15.248   3.723  -5.280  1.00 10.00      A   
ATOM    460  O   PHE    84     -14.145   4.206  -5.534  1.00 10.00      A   
ATOM    461  N   PHE    85     -15.546   2.448  -5.500  1.00 10.00      A   
ATOM    462  HN  PHE    85     -16.454   2.126  -5.309  1.00 10.00      A   
ATOM    463  CA  PHE    85     -14.557   1.511  -6.017  1.00 10.00      A   
ATOM    464  CB  PHE    85     -14.385   0.338  -5.048  1.00 10.00      A   
ATOM    465  CG  PHE    85     -13.967   0.751  -3.667  1.00 10.00      A   
ATOM    466  CD1 PHE    85     -12.627   0.905  -3.354  1.00 10.00      A   
ATOM    467  CD2 PHE    85     -14.915   0.992  -2.684  1.00 10.00      A   
ATOM    468  CE1 PHE    85     -12.237   1.288  -2.086  1.00 10.00      A   
ATOM    469  CE2 PHE    85     -14.533   1.375  -1.414  1.00 10.00      A   
ATOM    470  CZ  PHE    85     -13.192   1.526  -1.115  1.00 10.00      A   
ATOM    471  C   PHE    85     -14.920   0.993  -7.404  1.00 10.00      A   
ATOM    472  O   PHE    85     -15.351  -0.147  -7.556  1.00 10.00      A   
ATOM    473  N   LEU    86     -14.747   1.831  -8.413  1.00 10.00      A   
ATOM    474  HN  LEU    86     -14.410   2.736  -8.232  1.00 10.00      A   
ATOM    475  CA  LEU    86     -15.044   1.445  -9.788  1.00 10.00      A   
ATOM    476  CB  LEU    86     -16.559   1.432 -10.048  1.00 10.00      A   
ATOM    477  CG  LEU    86     -17.044   1.683 -11.484  1.00 10.00      A   
ATOM    478  CD1 LEU    86     -16.500   0.645 -12.456  1.00 10.00      A   
ATOM    479  CD2 LEU    86     -18.562   1.706 -11.530  1.00 10.00      A   
ATOM    480  C   LEU    86     -14.325   2.362 -10.757  1.00 10.00      A   
ATOM    481  O   LEU    86     -14.426   3.583 -10.658  1.00 10.00      A   
ATOM    482  N   ASN    87     -13.593   1.756 -11.681  1.00 10.00      A   
ATOM    483  HN  ASN    87     -13.554   0.776 -11.687  1.00 10.00      A   
ATOM    484  CA  ASN    87     -12.834   2.498 -12.688  1.00 10.00      A   
ATOM    485  CB  ASN    87     -12.176   1.521 -13.667  1.00 10.00      A   
ATOM    486  CG  ASN    87     -11.283   2.182 -14.707  1.00 10.00      A   
ATOM    487  OD1 ASN    87     -11.182   1.706 -15.839  1.00 10.00      A   
ATOM    488  ND2 ASN    87     -10.621   3.268 -14.345  1.00 10.00      A   
ATOM    489 HD21 ASN    87     -10.734   3.608 -13.423  1.00 10.00      A   
ATOM    490 HD22 ASN    87     -10.033   3.693 -15.003  1.00 10.00      A   
ATOM    491  C   ASN    87     -13.729   3.486 -13.434  1.00 10.00      A   
ATOM    492  O   ASN    87     -14.671   3.092 -14.125  1.00 10.00      A   
ATOM    493  N   VAL    88     -13.421   4.771 -13.291  1.00 10.00      A   
ATOM    494  HN  VAL    88     -12.628   5.015 -12.747  1.00 10.00      A   
ATOM    495  CA  VAL    88     -14.194   5.831 -13.926  1.00 10.00      A   
ATOM    496  CB  VAL    88     -13.717   7.226 -13.485  1.00 10.00      A   
ATOM    497  CG1 VAL    88     -14.666   8.296 -13.995  1.00 10.00      A   
ATOM    498  CG2 VAL    88     -13.599   7.292 -11.971  1.00 10.00      A   
ATOM    499  C   VAL    88     -14.105   5.724 -15.438  1.00 10.00      A   
ATOM    500  O   VAL    88     -15.056   6.044 -16.154  1.00 10.00      A   
ATOM    501  N   ASN    89     -12.962   5.257 -15.917  1.00 10.00      A   
ATOM    502  HN  ASN    89     -12.240   5.029 -15.289  1.00 10.00      A   
ATOM    503  CA  ASN    89     -12.744   5.085 -17.349  1.00 10.00      A   
ATOM    504  CB  ASN    89     -11.320   4.595 -17.625  1.00 10.00      A   
ATOM    505  CG  ASN    89     -10.366   5.725 -17.967  1.00 10.00      A   
ATOM    506  OD1 ASN    89     -10.177   6.056 -19.139  1.00 10.00      A   
ATOM    507  ND2 ASN    89      -9.768   6.338 -16.951  1.00 10.00      A   
ATOM    508 HD21 ASN    89      -9.971   6.037 -16.030  1.00 10.00      A   
ATOM    509 HD22 ASN    89      -9.142   7.066 -17.152  1.00 10.00      A   
ATOM    510  C   ASN    89     -13.775   4.123 -17.939  1.00 10.00      A   
ATOM    511  O   ASN    89     -14.185   4.261 -19.092  1.00 10.00      A   
ATOM    512  N   SER    90     -14.206   3.161 -17.129  1.00 10.00      A   
ATOM    513  HN  SER    90     -13.844   3.103 -16.218  1.00 10.00      A   
ATOM    514  CA  SER    90     -15.203   2.191 -17.555  1.00 10.00      A   
ATOM    515  CB  SER    90     -15.085   0.914 -16.721  1.00 10.00      A   
ATOM    516  OG  SER    90     -13.746   0.441 -16.698  1.00 10.00      A   
ATOM    517  HG  SER    90     -13.285   0.749 -17.488  1.00 10.00      A   
ATOM    518  C   SER    90     -16.605   2.782 -17.421  1.00 10.00      A   
ATOM    519  O   SER    90     -17.496   2.485 -18.221  1.00 10.00      A   
ATOM    520  N   GLN    91     -16.784   3.633 -16.410  1.00 10.00      A   
ATOM    521  HN  GLN    91     -16.031   3.825 -15.811  1.00 10.00      A   
ATOM    522  CA  GLN    91     -18.069   4.283 -16.162  1.00 10.00      A   
ATOM    523  CB  GLN    91     -18.000   5.187 -14.927  1.00 10.00      A   
ATOM    524  CG  GLN    91     -17.602   4.480 -13.641  1.00 10.00      A   
ATOM    525  CD  GLN    91     -17.712   5.381 -12.426  1.00 10.00      A   
ATOM    526  OE1 GLN    91     -18.572   6.257 -12.366  1.00 10.00      A   
ATOM    527  NE2 GLN    91     -16.835   5.182 -11.454  1.00 10.00      A   
ATOM    528 HE21 GLN    91     -16.166   4.472 -11.567  1.00 10.00      A   
ATOM    529 HE22 GLN    91     -16.892   5.750 -10.658  1.00 10.00      A   
ATOM    530  C   GLN    91     -18.486   5.109 -17.369  1.00 10.00      A   
ATOM    531  O   GLN    91     -19.600   4.970 -17.869  1.00 10.00      A   
ATOM    532  N   VAL    92     -17.571   5.957 -17.837  1.00 10.00      A   
ATOM    533  HN  VAL    92     -16.698   6.008 -17.388  1.00 10.00      A   
ATOM    534  CA  VAL    92     -17.824   6.815 -18.993  1.00 10.00      A   
ATOM    535  CB  VAL    92     -16.573   7.642 -19.371  1.00 10.00      A   
ATOM    536  CG1 VAL    92     -16.852   8.539 -20.570  1.00 10.00      A   
ATOM    537  CG2 VAL    92     -16.099   8.471 -18.189  1.00 10.00      A   
ATOM    538  C   VAL    92     -18.263   5.977 -20.192  1.00 10.00      A   
ATOM    539  O   VAL    92     -19.222   6.320 -20.883  1.00 10.00      A   
ATOM    540  N   THR    93     -17.561   4.869 -20.410  1.00 10.00      A   
ATOM    541  HN  THR    93     -16.810   4.659 -19.817  1.00 10.00      A   
ATOM    542  CA  THR    93     -17.866   3.959 -21.505  1.00 10.00      A   
ATOM    543  CB  THR    93     -16.929   2.732 -21.468  1.00 10.00      A   
ATOM    544  OG1 THR    93     -15.587   3.154 -21.749  1.00 10.00      A   
ATOM    545  HG1 THR    93     -15.051   3.072 -20.951  1.00 10.00      A   
ATOM    546  CG2 THR    93     -17.357   1.677 -22.479  1.00 10.00      A   
ATOM    547  C   THR    93     -19.321   3.497 -21.438  1.00 10.00      A   
ATOM    548  O   THR    93     -20.064   3.616 -22.413  1.00 10.00      A   
ATOM    549  N   THR    94     -19.724   3.002 -20.276  1.00 10.00      A   
ATOM    550  HN  THR    94     -19.089   2.961 -19.528  1.00 10.00      A   
ATOM    551  CA  THR    94     -21.084   2.522 -20.075  1.00 10.00      A   
ATOM    552  CB  THR    94     -21.247   1.888 -18.678  1.00 10.00      A   
ATOM    553  OG1 THR    94     -20.157   0.981 -18.444  1.00 10.00      A   
ATOM    554  HG1 THR    94     -19.489   1.418 -17.901  1.00 10.00      A   
ATOM    555  CG2 THR    94     -22.559   1.122 -18.586  1.00 10.00      A   
ATOM    556  C   THR    94     -22.105   3.650 -20.271  1.00 10.00      A   
ATOM    557  O   THR    94     -23.172   3.443 -20.858  1.00 10.00      A   
ATOM    558  N   VAL    95     -21.759   4.848 -19.806  1.00 10.00      A   
ATOM    559  HN  VAL    95     -20.889   4.955 -19.363  1.00 10.00      A   
ATOM    560  CA  VAL    95     -22.639   6.007 -19.935  1.00 10.00      A   
ATOM    561  CB  VAL    95     -22.122   7.223 -19.133  1.00 10.00      A   
ATOM    562  CG1 VAL    95     -22.963   8.462 -19.413  1.00 10.00      A   
ATOM    563  CG2 VAL    95     -22.134   6.909 -17.645  1.00 10.00      A   
ATOM    564  C   VAL    95     -22.843   6.380 -21.403  1.00 10.00      A   
ATOM    565  O   VAL    95     -23.975   6.596 -21.838  1.00 10.00      A   
ATOM    566  N   CYS    96     -21.750   6.439 -22.165  1.00 10.00      A   
ATOM    567  HN  CYS    96     -20.867   6.272 -21.757  1.00 10.00      A   
ATOM    568  CA  CYS    96     -21.830   6.768 -23.590  1.00 10.00      A   
ATOM    569  C   CYS    96     -22.755   5.790 -24.313  1.00 10.00      A   
ATOM    570  O   CYS    96     -23.541   6.180 -25.179  1.00 10.00      A   
ATOM    571  CB  CYS    96     -20.444   6.763 -24.247  1.00 10.00      A   
ATOM    572  SG  CYS    96     -19.278   8.007 -23.600  1.00 10.00      A   
ATOM    573  N   GLN    97     -22.674   4.518 -23.932  1.00 10.00      A   
ATOM    574  HN  GLN    97     -22.035   4.270 -23.229  1.00 10.00      A   
ATOM    575  CA  GLN    97     -23.504   3.485 -24.533  1.00 10.00      A   
ATOM    576  CB  GLN    97     -23.059   2.093 -24.072  1.00 10.00      A   
ATOM    577  CG  GLN    97     -21.591   1.783 -24.321  1.00 10.00      A   
ATOM    578  CD  GLN    97     -21.200   1.846 -25.786  1.00 10.00      A   
ATOM    579  OE1 GLN    97     -20.085   2.244 -26.122  1.00 10.00      A   
ATOM    580  NE2 GLN    97     -22.102   1.435 -26.665  1.00 10.00      A   
ATOM    581 HE21 GLN    97     -22.963   1.108 -26.328  1.00 10.00      A   
ATOM    582 HE22 GLN    97     -21.875   1.476 -27.620  1.00 10.00      A   
ATOM    583  C   GLN    97     -24.970   3.701 -24.176  1.00 10.00      A   
ATOM    584  O   GLN    97     -25.849   3.596 -25.029  1.00 10.00      A   
ATOM    585  N   ALA    98     -25.225   4.018 -22.912  1.00 10.00      A   
ATOM    586  HN  ALA    98     -24.476   4.101 -22.279  1.00 10.00      A   
ATOM    587  CA  ALA    98     -26.584   4.248 -22.435  1.00 10.00      A   
ATOM    588  CB  ALA    98     -26.594   4.472 -20.930  1.00 10.00      A   
ATOM    589  C   ALA    98     -27.232   5.426 -23.156  1.00 10.00      A   
ATOM    590  O   ALA    98     -28.379   5.340 -23.594  1.00 10.00      A   
ATOM    591  N   LEU    99     -26.481   6.516 -23.290  1.00 10.00      A   
ATOM    592  HN  LEU    99     -25.570   6.516 -22.922  1.00 10.00      A   
ATOM    593  CA  LEU    99     -26.974   7.718 -23.959  1.00 10.00      A   
ATOM    594  CB  LEU    99     -25.950   8.851 -23.855  1.00 10.00      A   
ATOM    595  CG  LEU    99     -25.520   9.257 -22.445  1.00 10.00      A   
ATOM    596  CD1 LEU    99     -24.382  10.264 -22.505  1.00 10.00      A   
ATOM    597  CD2 LEU    99     -26.695   9.822 -21.663  1.00 10.00      A   
ATOM    598  C   LEU    99     -27.278   7.444 -25.427  1.00 10.00      A   
ATOM    599  O   LEU    99     -28.264   7.940 -25.974  1.00 10.00      A   
ATOM    600  N   ALA   100     -26.430   6.641 -26.058  1.00 10.00      A   
ATOM    601  HN  ALA   100     -25.666   6.272 -25.563  1.00 10.00      A   
ATOM    602  CA  ALA   100     -26.593   6.299 -27.467  1.00 10.00      A   
ATOM    603  CB  ALA   100     -25.290   5.755 -28.034  1.00 10.00      A   
ATOM    604  C   ALA   100     -27.725   5.299 -27.685  1.00 10.00      A   
ATOM    605  O   ALA   100     -28.120   5.033 -28.820  1.00 10.00      A   
ATOM    606  N   LYS   101     -28.244   4.742 -26.602  1.00 10.00      A   
ATOM    607  HN  LYS   101     -27.892   4.983 -25.717  1.00 10.00      A   
ATOM    608  CA  LYS   101     -29.325   3.773 -26.702  1.00 10.00      A   
ATOM    609  CB  LYS   101     -29.075   2.569 -25.791  1.00 10.00      A   
ATOM    610  CG  LYS   101     -27.995   1.628 -26.299  1.00 10.00      A   
ATOM    611  CD  LYS   101     -27.899   0.371 -25.452  1.00 10.00      A   
ATOM    612  CE  LYS   101     -27.444   0.684 -24.037  1.00 10.00      A   
ATOM    613  NZ  LYS   101     -27.053  -0.546 -23.299  1.00 10.00      A   
ATOM    614  HZ1 LYS   101     -27.783  -1.278 -23.411  1.00 10.00      A   
ATOM    615  HZ2 LYS   101     -26.941  -0.337 -22.288  1.00 10.00      A   
ATOM    616  HZ3 LYS   101     -26.152  -0.915 -23.667  1.00 10.00      A   
ATOM    617  C   LYS   101     -30.682   4.398 -26.409  1.00 10.00      A   
ATOM    618  O   LYS   101     -31.714   3.740 -26.552  1.00 10.00      A   
ATOM    619  N   ASP   102     -30.683   5.663 -26.007  1.00 10.00      A   
ATOM    620  HN  ASP   102     -29.831   6.142 -25.921  1.00 10.00      A   
ATOM    621  CA  ASP   102     -31.929   6.360 -25.699  1.00 10.00      A   
ATOM    622  CB  ASP   102     -31.803   7.186 -24.416  1.00 10.00      A   
ATOM    623  CG  ASP   102     -33.148   7.449 -23.765  1.00 10.00      A   
ATOM    624  OD1 ASP   102     -34.097   7.839 -24.478  1.00 10.00      A   
ATOM    625  OD2 ASP   102     -33.269   7.242 -22.537  1.00 10.00      A   
ATOM    626  C   ASP   102     -32.353   7.248 -26.863  1.00 10.00      A   
ATOM    627  O   ASP   102     -31.656   8.199 -27.221  1.00 10.00      A   
ATOM    628  N   PRO   103     -33.503   6.938 -27.478  1.00 10.00      A   
ATOM    629  CA  PRO   103     -34.033   7.696 -28.615  1.00 10.00      A   
ATOM    630  CB  PRO   103     -35.213   6.845 -29.108  1.00 10.00      A   
ATOM    631  CG  PRO   103     -35.062   5.528 -28.425  1.00 10.00      A   
ATOM    632  CD  PRO   103     -34.378   5.817 -27.124  1.00 10.00      A   
ATOM    633  C   PRO   103     -34.522   9.087 -28.218  1.00 10.00      A   
ATOM    634  O   PRO   103     -34.717   9.957 -29.071  1.00 10.00      A   
ATOM    635  N   LYS   104     -34.700   9.308 -26.926  1.00 10.00      A   
ATOM    636  HN  LYS   104     -34.505   8.591 -26.278  1.00 10.00      A   
ATOM    637  CA  LYS   104     -35.172  10.594 -26.443  1.00 10.00      A   
ATOM    638  CB  LYS   104     -35.961  10.424 -25.148  1.00 10.00      A   
ATOM    639  CG  LYS   104     -37.205   9.568 -25.303  1.00 10.00      A   
ATOM    640  CD  LYS   104     -37.823   9.241 -23.957  1.00 10.00      A   
ATOM    641  CE  LYS   104     -38.976   8.267 -24.113  1.00 10.00      A   
ATOM    642  NZ  LYS   104     -39.532   7.845 -22.804  1.00 10.00      A   
ATOM    643  HZ1 LYS   104     -40.334   7.197 -22.946  1.00 10.00      A   
ATOM    644  HZ2 LYS   104     -39.864   8.674 -22.271  1.00 10.00      A   
ATOM    645  HZ3 LYS   104     -38.802   7.357 -22.246  1.00 10.00      A   
ATOM    646  C   LYS   104     -34.020  11.572 -26.256  1.00 10.00      A   
ATOM    647  O   LYS   104     -34.231  12.741 -25.933  1.00 10.00      A   
ATOM    648  N   LEU   105     -32.801  11.091 -26.463  1.00 10.00      A   
ATOM    649  HN  LEU   105     -32.693  10.145 -26.700  1.00 10.00      A   
ATOM    650  CA  LEU   105     -31.615  11.929 -26.328  1.00 10.00      A   
ATOM    651  CB  LEU   105     -30.605  11.273 -25.379  1.00 10.00      A   
ATOM    652  CG  LEU   105     -31.119  10.899 -23.986  1.00 10.00      A   
ATOM    653  CD1 LEU   105     -30.061  10.131 -23.211  1.00 10.00      A   
ATOM    654  CD2 LEU   105     -31.544  12.138 -23.217  1.00 10.00      A   
ATOM    655  C   LEU   105     -30.958  12.156 -27.685  1.00 10.00      A   
ATOM    656  O   LEU   105     -29.922  12.809 -27.783  1.00 10.00      A   
ATOM    657  N   GLN   106     -31.584  11.634 -28.733  1.00 10.00      A   
ATOM    658  HN  GLN   106     -32.428  11.159 -28.593  1.00 10.00      A   
ATOM    659  CA  GLN   106     -31.047  11.748 -30.089  1.00 10.00      A   
ATOM    660  CB  GLN   106     -31.850  10.904 -31.076  1.00 10.00      A   
ATOM    661  CG  GLN   106     -31.776   9.413 -30.794  1.00 10.00      A   
ATOM    662  CD  GLN   106     -32.317   8.576 -31.931  1.00 10.00      A   
ATOM    663  OE1 GLN   106     -33.505   8.259 -31.976  1.00 10.00      A   
ATOM    664  NE2 GLN   106     -31.445   8.200 -32.849  1.00 10.00      A   
ATOM    665 HE21 GLN   106     -30.510   8.475 -32.740  1.00 10.00      A   
ATOM    666 HE22 GLN   106     -31.771   7.668 -33.608  1.00 10.00      A   
ATOM    667  C   GLN   106     -30.923  13.191 -30.577  1.00 10.00      A   
ATOM    668  O   GLN   106     -30.001  13.515 -31.327  1.00 10.00      A   
ATOM    669  N   GLN   107     -31.837  14.052 -30.150  1.00 10.00      A   
ATOM    670  HN  GLN   107     -32.540  13.747 -29.540  1.00 10.00      A   
ATOM    671  CA  GLN   107     -31.805  15.452 -30.559  1.00 10.00      A   
ATOM    672  CB  GLN   107     -33.210  16.061 -30.567  1.00 10.00      A   
ATOM    673  CG  GLN   107     -34.114  15.538 -31.669  1.00 10.00      A   
ATOM    674  CD  GLN   107     -35.439  16.272 -31.726  1.00 10.00      A   
ATOM    675  OE1 GLN   107     -36.400  15.896 -31.052  1.00 10.00      A   
ATOM    676  NE2 GLN   107     -35.501  17.323 -32.530  1.00 10.00      A   
ATOM    677 HE21 GLN   107     -34.698  17.566 -33.039  1.00 10.00      A   
ATOM    678 HE22 GLN   107     -36.348  17.814 -32.588  1.00 10.00      A   
ATOM    679  C   GLN   107     -30.889  16.263 -29.649  1.00 10.00      A   
ATOM    680  O   GLN   107     -30.680  17.456 -29.866  1.00 10.00      A   
ATOM    681  N   GLY   108     -30.332  15.601 -28.643  1.00 10.00      A   
ATOM    682  HN  GLY   108     -30.522  14.645 -28.534  1.00 10.00      A   
ATOM    683  CA  GLY   108     -29.453  16.265 -27.708  1.00 10.00      A   
ATOM    684  C   GLY   108     -29.988  16.183 -26.295  1.00 10.00      A   
ATOM    685  O   GLY   108     -31.170  15.888 -26.093  1.00 10.00      A   
ATOM    686  N   TYR   109     -29.130  16.429 -25.318  1.00 10.00      A   
ATOM    687  HN  TYR   109     -28.197  16.649 -25.540  1.00 10.00      A   
ATOM    688  CA  TYR   109     -29.533  16.379 -23.923  1.00 10.00      A   
ATOM    689  CB  TYR   109     -29.160  15.030 -23.290  1.00 10.00      A   
ATOM    690  CG  TYR   109     -27.685  14.683 -23.354  1.00 10.00      A   
ATOM    691  CD1 TYR   109     -26.774  15.273 -22.485  1.00 10.00      A   
ATOM    692  CD2 TYR   109     -27.207  13.761 -24.275  1.00 10.00      A   
ATOM    693  CE1 TYR   109     -25.432  14.959 -22.537  1.00 10.00      A   
ATOM    694  CE2 TYR   109     -25.864  13.441 -24.332  1.00 10.00      A   
ATOM    695  CZ  TYR   109     -24.982  14.042 -23.461  1.00 10.00      A   
ATOM    696  OH  TYR   109     -23.642  13.729 -23.516  1.00 10.00      A   
ATOM    697  HH  TYR   109     -23.259  13.812 -22.636  1.00 10.00      A   
ATOM    698  C   TYR   109     -28.929  17.533 -23.126  1.00 10.00      A   
ATOM    699  O   TYR   109     -28.127  18.314 -23.645  1.00 10.00      A   
ATOM    700  N   ASN   110     -29.325  17.630 -21.869  1.00 10.00      A   
ATOM    701  HN  ASN   110     -29.975  16.976 -21.522  1.00 10.00      A   
ATOM    702  CA  ASN   110     -28.837  18.665 -20.975  1.00 10.00      A   
ATOM    703  CB  ASN   110     -29.930  19.717 -20.755  1.00 10.00      A   
ATOM    704  CG  ASN   110     -29.457  20.918 -19.959  1.00 10.00      A   
ATOM    705  OD1 ASN   110     -28.262  21.142 -19.796  1.00 10.00      A   
ATOM    706  ND2 ASN   110     -30.400  21.709 -19.472  1.00 10.00      A   
ATOM    707 HD21 ASN   110     -31.335  21.477 -19.649  1.00 10.00      A   
ATOM    708 HD22 ASN   110     -30.123  22.500 -18.961  1.00 10.00      A   
ATOM    709  C   ASN   110     -28.440  18.026 -19.652  1.00 10.00      A   
ATOM    710  O   ASN   110     -29.188  17.222 -19.099  1.00 10.00      A   
ATOM    711  N   ALA   111     -27.261  18.359 -19.157  1.00 10.00      A   
ATOM    712  HN  ALA   111     -26.703  19.012 -19.635  1.00 10.00      A   
ATOM    713  CA  ALA   111     -26.781  17.792 -17.907  1.00 10.00      A   
ATOM    714  CB  ALA   111     -25.525  16.972 -18.152  1.00 10.00      A   
ATOM    715  C   ALA   111     -26.525  18.876 -16.869  1.00 10.00      A   
ATOM    716  O   ALA   111     -25.847  19.865 -17.148  1.00 10.00      A   
ATOM    717  N   GLY   113     -24.099  17.353 -13.179  1.00 10.00      A   
ATOM    718  HN  GLY   113     -23.962  18.288 -12.911  1.00 10.00      A   
ATOM    719  CA  GLY   113     -23.588  16.288 -12.338  1.00 10.00      A   
ATOM    720  C   GLY   113     -23.317  16.757 -10.927  1.00 10.00      A   
ATOM    721  O   GLY   113     -22.909  17.901 -10.719  1.00 10.00      A   
ATOM    722  N   PHE   114     -23.540  15.879  -9.962  1.00 10.00      A   
ATOM    723  HN  PHE   114     -23.855  14.977 -10.198  1.00 10.00      A   
ATOM    724  CA  PHE   114     -23.322  16.209  -8.563  1.00 10.00      A   
ATOM    725  CB  PHE   114     -24.410  15.580  -7.690  1.00 10.00      A   
ATOM    726  CG  PHE   114     -25.788  16.106  -7.965  1.00 10.00      A   
ATOM    727  CD1 PHE   114     -26.670  15.394  -8.759  1.00 10.00      A   
ATOM    728  CD2 PHE   114     -26.199  17.316  -7.430  1.00 10.00      A   
ATOM    729  CE1 PHE   114     -27.936  15.877  -9.014  1.00 10.00      A   
ATOM    730  CE2 PHE   114     -27.464  17.805  -7.681  1.00 10.00      A   
ATOM    731  CZ  PHE   114     -28.333  17.084  -8.475  1.00 10.00      A   
ATOM    732  C   PHE   114     -21.955  15.730  -8.102  1.00 10.00      A   
ATOM    733  O   PHE   114     -21.600  14.565  -8.299  1.00 10.00      A   
ATOM    734  N   SER   115     -21.196  16.636  -7.498  1.00 10.00      A   
ATOM    735  HN  SER   115     -21.541  17.549  -7.394  1.00 10.00      A   
ATOM    736  CA  SER   115     -19.863  16.327  -6.992  1.00 10.00      A   
ATOM    737  CB  SER   115     -19.951  15.432  -5.753  1.00 10.00      A   
ATOM    738  OG  SER   115     -20.959  15.894  -4.866  1.00 10.00      A   
ATOM    739  HG  SER   115     -21.529  15.154  -4.628  1.00 10.00      A   
ATOM    740  C   SER   115     -18.973  15.720  -8.084  1.00 10.00      A   
ATOM    741  O   SER   115     -18.700  16.372  -9.093  1.00 10.00      A   
ATOM    742  N   GLN   116     -18.549  14.470  -7.903  1.00 10.00      A   
ATOM    743  HN  GLN   116     -18.803  13.989  -7.086  1.00 10.00      A   
ATOM    744  CA  GLN   116     -17.699  13.801  -8.884  1.00 10.00      A   
ATOM    745  CB  GLN   116     -17.254  12.419  -8.390  1.00 10.00      A   
ATOM    746  CG  GLN   116     -18.351  11.363  -8.363  1.00 10.00      A   
ATOM    747  CD  GLN   116     -17.971  10.150  -7.534  1.00 10.00      A   
ATOM    748  OE1 GLN   116     -17.294  10.270  -6.513  1.00 10.00      A   
ATOM    749  NE2 GLN   116     -18.397   8.975  -7.965  1.00 10.00      A   
ATOM    750 HE21 GLN   116     -18.933   8.945  -8.791  1.00 10.00      A   
ATOM    751 HE22 GLN   116     -18.152   8.175  -7.453  1.00 10.00      A   
ATOM    752  C   GLN   116     -18.386  13.699 -10.246  1.00 10.00      A   
ATOM    753  O   GLN   116     -17.725  13.620 -11.280  1.00 10.00      A   
ATOM    754  N   GLY   117     -19.716  13.735 -10.240  1.00 10.00      A   
ATOM    755  HN  GLY   117     -20.191  13.836  -9.384  1.00 10.00      A   
ATOM    756  CA  GLY   117     -20.470  13.645 -11.473  1.00 10.00      A   
ATOM    757  C   GLY   117     -20.236  14.836 -12.381  1.00 10.00      A   
ATOM    758  O   GLY   117     -20.402  14.737 -13.596  1.00 10.00      A   
ATOM    759  N   GLY   118     -19.832  15.959 -11.792  1.00 10.00      A   
ATOM    760  HN  GLY   118     -19.694  15.969 -10.819  1.00 10.00      A   
ATOM    761  CA  GLY   118     -19.581  17.160 -12.565  1.00 10.00      A   
ATOM    762  C   GLY   118     -18.452  16.973 -13.561  1.00 10.00      A   
ATOM    763  O   GLY   118     -18.590  17.297 -14.742  1.00 10.00      A   
ATOM    764  N   GLN   119     -17.331  16.449 -13.088  1.00 10.00      A   
ATOM    765  HN  GLN   119     -17.270  16.222 -12.132  1.00 10.00      A   
ATOM    766  CA  GLN   119     -16.184  16.212 -13.948  1.00 10.00      A   
ATOM    767  CB  GLN   119     -14.877  16.123 -13.147  1.00 10.00      A   
ATOM    768  CG  GLN   119     -14.873  15.091 -12.027  1.00 10.00      A   
ATOM    769  CD  GLN   119     -15.323  15.659 -10.692  1.00 10.00      A   
ATOM    770  OE1 GLN   119     -16.140  16.578 -10.633  1.00 10.00      A   
ATOM    771  NE2 GLN   119     -14.796  15.108  -9.609  1.00 10.00      A   
ATOM    772 HE21 GLN   119     -14.159  14.375  -9.729  1.00 10.00      A   
ATOM    773 HE22 GLN   119     -15.060  15.464  -8.729  1.00 10.00      A   
ATOM    774  C   GLN   119     -16.394  14.966 -14.803  1.00 10.00      A   
ATOM    775  O   GLN   119     -15.860  14.866 -15.909  1.00 10.00      A   
ATOM    776  N   PHE   120     -17.190  14.031 -14.294  1.00 10.00      A   
ATOM    777  HN  PHE   120     -17.587  14.170 -13.406  1.00 10.00      A   
ATOM    778  CA  PHE   120     -17.483  12.800 -15.016  1.00 10.00      A   
ATOM    779  CB  PHE   120     -18.234  11.805 -14.126  1.00 10.00      A   
ATOM    780  CG  PHE   120     -17.395  11.153 -13.059  1.00 10.00      A   
ATOM    781  CD1 PHE   120     -16.084  11.551 -12.834  1.00 10.00      A   
ATOM    782  CD2 PHE   120     -17.929  10.148 -12.270  1.00 10.00      A   
ATOM    783  CE1 PHE   120     -15.324  10.958 -11.847  1.00 10.00      A   
ATOM    784  CE2 PHE   120     -17.174   9.548 -11.283  1.00 10.00      A   
ATOM    785  CZ  PHE   120     -15.871   9.956 -11.069  1.00 10.00      A   
ATOM    786  C   PHE   120     -18.297  13.100 -16.268  1.00 10.00      A   
ATOM    787  O   PHE   120     -17.969  12.634 -17.357  1.00 10.00      A   
ATOM    788  N   LEU   121     -19.349  13.896 -16.110  1.00 10.00      A   
ATOM    789  HN  LEU   121     -19.563  14.241 -15.211  1.00 10.00      A   
ATOM    790  CA  LEU   121     -20.200  14.264 -17.234  1.00 10.00      A   
ATOM    791  CB  LEU   121     -21.424  15.049 -16.762  1.00 10.00      A   
ATOM    792  CG  LEU   121     -22.571  14.216 -16.186  1.00 10.00      A   
ATOM    793  CD1 LEU   121     -23.673  15.116 -15.662  1.00 10.00      A   
ATOM    794  CD2 LEU   121     -23.118  13.265 -17.238  1.00 10.00      A   
ATOM    795  C   LEU   121     -19.411  15.057 -18.268  1.00 10.00      A   
ATOM    796  O   LEU   121     -19.704  15.004 -19.464  1.00 10.00      A   
ATOM    797  N   ARG   122     -18.406  15.790 -17.798  1.00 10.00      A   
ATOM    798  HN  ARG   122     -18.236  15.806 -16.833  1.00 10.00      A   
ATOM    799  CA  ARG   122     -17.557  16.566 -18.685  1.00 10.00      A   
ATOM    800  CB  ARG   122     -16.663  17.528 -17.900  1.00 10.00      A   
ATOM    801  CG  ARG   122     -15.703  18.310 -18.780  1.00 10.00      A   
ATOM    802  CD  ARG   122     -14.925  19.353 -17.996  1.00 10.00      A   
ATOM    803  NE  ARG   122     -14.004  18.763 -17.022  1.00 10.00      A   
ATOM    804  HE  ARG   122     -14.376  18.512 -16.150  1.00 10.00      A   
ATOM    805  CZ  ARG   122     -12.706  18.542 -17.254  1.00 10.00      A   
ATOM    806  NH1 ARG   122     -12.172  18.846 -18.436  1.00 10.00      A   
ATOM    807 HH11 ARG   122     -11.157  18.673 -18.613  1.00 10.00      A   
ATOM    808 HH12 ARG   122     -12.765  19.252 -19.195  1.00 10.00      A   
ATOM    809  NH2 ARG   122     -11.941  18.034 -16.294  1.00 10.00      A   
ATOM    810 HH21 ARG   122     -10.917  17.863 -16.465  1.00 10.00      A   
ATOM    811 HH22 ARG   122     -12.346  17.805 -15.365  1.00 10.00      A   
ATOM    812  C   ARG   122     -16.707  15.623 -19.526  1.00 10.00      A   
ATOM    813  O   ARG   122     -16.536  15.824 -20.726  1.00 10.00      A   
ATOM    814  N   ALA   123     -16.197  14.578 -18.883  1.00 10.00      A   
ATOM    815  HN  ALA   123     -16.381  14.470 -17.923  1.00 10.00      A   
ATOM    816  CA  ALA   123     -15.378  13.585 -19.559  1.00 10.00      A   
ATOM    817  CB  ALA   123     -14.826  12.585 -18.554  1.00 10.00      A   
ATOM    818  C   ALA   123     -16.202  12.870 -20.625  1.00 10.00      A   
ATOM    819  O   ALA   123     -15.686  12.496 -21.675  1.00 10.00      A   
ATOM    820  N   VAL   124     -17.490  12.696 -20.343  1.00 10.00      A   
ATOM    821  HN  VAL   124     -17.834  13.006 -19.476  1.00 10.00      A   
ATOM    822  CA  VAL   124     -18.404  12.050 -21.276  1.00 10.00      A   
ATOM    823  CB  VAL   124     -19.811  11.877 -20.658  1.00 10.00      A   
ATOM    824  CG1 VAL   124     -20.805  11.365 -21.691  1.00 10.00      A   
ATOM    825  CG2 VAL   124     -19.756  10.938 -19.461  1.00 10.00      A   
ATOM    826  C   VAL   124     -18.506  12.866 -22.562  1.00 10.00      A   
ATOM    827  O   VAL   124     -18.235  12.361 -23.646  1.00 10.00      A   
ATOM    828  N   ALA   125     -18.850  14.141 -22.426  1.00 10.00      A   
ATOM    829  HN  ALA   125     -19.017  14.496 -21.526  1.00 10.00      A   
ATOM    830  CA  ALA   125     -18.988  15.029 -23.578  1.00 10.00      A   
ATOM    831  CB  ALA   125     -19.551  16.375 -23.149  1.00 10.00      A   
ATOM    832  C   ALA   125     -17.657  15.215 -24.305  1.00 10.00      A   
ATOM    833  O   ALA   125     -17.625  15.490 -25.504  1.00 10.00      A   
ATOM    834  N   GLN   126     -16.562  15.048 -23.572  1.00 10.00      A   
ATOM    835  HN  GLN   126     -16.655  14.818 -22.622  1.00 10.00      A   
ATOM    836  CA  GLN   126     -15.229  15.203 -24.137  1.00 10.00      A   
ATOM    837  CB  GLN   126     -14.233  15.658 -23.064  1.00 10.00      A   
ATOM    838  CG  GLN   126     -14.238  17.158 -22.797  1.00 10.00      A   
ATOM    839  CD  GLN   126     -13.297  17.568 -21.674  1.00 10.00      A   
ATOM    840  OE1 GLN   126     -13.520  18.570 -20.993  1.00 10.00      A   
ATOM    841  NE2 GLN   126     -12.239  16.798 -21.467  1.00 10.00      A   
ATOM    842 HE21 GLN   126     -12.117  16.015 -22.042  1.00 10.00      A   
ATOM    843 HE22 GLN   126     -11.619  17.044 -20.748  1.00 10.00      A   
ATOM    844  C   GLN   126     -14.732  13.921 -24.808  1.00 10.00      A   
ATOM    845  O   GLN   126     -13.719  13.939 -25.506  1.00 10.00      A   
ATOM    846  N   ARG   127     -15.438  12.813 -24.601  1.00 10.00      A   
ATOM    847  HN  ARG   127     -16.240  12.851 -24.037  1.00 10.00      A   
ATOM    848  CA  ARG   127     -15.037  11.539 -25.196  1.00 10.00      A   
ATOM    849  CB  ARG   127     -14.735  10.484 -24.127  1.00 10.00      A   
ATOM    850  CG  ARG   127     -13.377  10.656 -23.457  1.00 10.00      A   
ATOM    851  CD  ARG   127     -13.021   9.459 -22.586  1.00 10.00      A   
ATOM    852  NE  ARG   127     -11.668   9.574 -22.037  1.00 10.00      A   
ATOM    853  HE  ARG   127     -11.187  10.423 -22.203  1.00 10.00      A   
ATOM    854  CZ  ARG   127     -11.048   8.609 -21.354  1.00 10.00      A   
ATOM    855  NH1 ARG   127     -11.654   7.448 -21.136  1.00 10.00      A   
ATOM    856 HH11 ARG   127     -11.165   6.693 -20.598  1.00 10.00      A   
ATOM    857 HH12 ARG   127     -12.613   7.282 -21.502  1.00 10.00      A   
ATOM    858  NH2 ARG   127      -9.821   8.807 -20.888  1.00 10.00      A   
ATOM    859 HH21 ARG   127      -9.327   9.723 -21.052  1.00 10.00      A   
ATOM    860 HH22 ARG   127      -9.334   8.053 -20.356  1.00 10.00      A   
ATOM    861  C   ARG   127     -16.063  11.025 -26.205  1.00 10.00      A   
ATOM    862  O   ARG   127     -15.695  10.455 -27.233  1.00 10.00      A   
ATOM    863  N   CYS   128     -17.342  11.221 -25.908  1.00 10.00      A   
ATOM    864  HN  CYS   128     -17.579  11.670 -25.065  1.00 10.00      A   
ATOM    865  CA  CYS   128     -18.414  10.785 -26.799  1.00 10.00      A   
ATOM    866  C   CYS   128     -19.399  11.928 -27.072  1.00 10.00      A   
ATOM    867  O   CYS   128     -20.371  12.118 -26.343  1.00 10.00      A   
ATOM    868  CB  CYS   128     -19.136   9.545 -26.243  1.00 10.00      A   
ATOM    869  SG  CYS   128     -19.803   9.726 -24.551  1.00 10.00      A   
ATOM    870  N   PRO   129     -19.150  12.717 -28.130  1.00 10.00      A   
ATOM    871  CA  PRO   129     -20.005  13.851 -28.503  1.00 10.00      A   
ATOM    872  CB  PRO   129     -19.058  14.704 -29.343  1.00 10.00      A   
ATOM    873  CG  PRO   129     -18.185  13.706 -30.023  1.00 10.00      A   
ATOM    874  CD  PRO   129     -18.004  12.572 -29.049  1.00 10.00      A   
ATOM    875  C   PRO   129     -21.204  13.418 -29.349  1.00 10.00      A   
ATOM    876  O   PRO   129     -21.649  14.144 -30.241  1.00 10.00      A   
ATOM    877  N   SER   130     -21.716  12.230 -29.072  1.00 10.00      A   
ATOM    878  HN  SER   130     -21.321  11.701 -28.347  1.00 10.00      A   
ATOM    879  CA  SER   130     -22.855  11.693 -29.798  1.00 10.00      A   
ATOM    880  CB  SER   130     -22.388  10.980 -31.071  1.00 10.00      A   
ATOM    881  OG  SER   130     -21.652  11.866 -31.899  1.00 10.00      A   
ATOM    882  HG  SER   130     -21.635  12.744 -31.488  1.00 10.00      A   
ATOM    883  C   SER   130     -23.654  10.742 -28.915  1.00 10.00      A   
ATOM    884  O   SER   130     -23.178   9.662 -28.564  1.00 10.00      A   
ATOM    885  N   PRO   131     -24.878  11.136 -28.534  1.00 10.00      A   
ATOM    886  CA  PRO   131     -25.462  12.424 -28.928  1.00 10.00      A   
ATOM    887  CB  PRO   131     -26.942  12.244 -28.586  1.00 10.00      A   
ATOM    888  CG  PRO   131     -26.948  11.279 -27.451  1.00 10.00      A   
ATOM    889  CD  PRO   131     -25.788  10.351 -27.681  1.00 10.00      A   
ATOM    890  C   PRO   131     -24.870  13.589 -28.133  1.00 10.00      A   
ATOM    891  O   PRO   131     -24.298  13.390 -27.064  1.00 10.00      A   
ATOM    892  N   PRO   132     -24.978  14.820 -28.655  1.00 10.00      A   
ATOM    893  CA  PRO   132     -24.448  16.012 -27.982  1.00 10.00      A   
ATOM    894  CB  PRO   132     -24.688  17.142 -28.992  1.00 10.00      A   
ATOM    895  CG  PRO   132     -24.959  16.459 -30.291  1.00 10.00      A   
ATOM    896  CD  PRO   132     -25.607  15.152 -29.942  1.00 10.00      A   
ATOM    897  C   PRO   132     -25.181  16.311 -26.676  1.00 10.00      A   
ATOM    898  O   PRO   132     -26.415  16.253 -26.612  1.00 10.00      A   
ATOM    899  N   ILE   134     -25.851  19.698 -24.718  1.00 10.00      A   
ATOM    900  HN  ILE   134     -26.618  19.218 -24.327  1.00 10.00      A   
ATOM    901  CA  ILE   134     -25.988  21.115 -25.041  1.00 10.00      A   
ATOM    902  CB  ILE   134     -27.466  21.513 -25.247  1.00 10.00      A   
ATOM    903  CG1 ILE   134     -28.145  20.576 -26.255  1.00 10.00      A   
ATOM    904  CG2 ILE   134     -27.578  22.967 -25.693  1.00 10.00      A   
ATOM    905  CD1 ILE   134     -27.476  20.543 -27.612  1.00 10.00      A   
ATOM    906  C   ILE   134     -25.374  21.975 -23.936  1.00 10.00      A   
ATOM    907  O   ILE   134     -24.421  22.721 -24.170  1.00 10.00      A   
ATOM    908  N   ASN   135     -25.914  21.852 -22.730  1.00 10.00      A   
ATOM    909  HN  ASN   135     -26.656  21.227 -22.600  1.00 10.00      A   
ATOM    910  CA  ASN   135     -25.419  22.608 -21.586  1.00 10.00      A   
ATOM    911  CB  ASN   135     -26.535  23.453 -20.955  1.00 10.00      A   
ATOM    912  CG  ASN   135     -27.032  24.568 -21.855  1.00 10.00      A   
ATOM    913  OD1 ASN   135     -26.287  25.095 -22.675  1.00 10.00      A   
ATOM    914  ND2 ASN   135     -28.294  24.946 -21.697  1.00 10.00      A   
ATOM    915 HD21 ASN   135     -28.832  24.491 -21.013  1.00 10.00      A   
ATOM    916 HD22 ASN   135     -28.641  25.662 -22.271  1.00 10.00      A   
ATOM    917  C   ASN   135     -24.855  21.650 -20.548  1.00 10.00      A   
ATOM    918  O   ASN   135     -25.253  20.483 -20.489  1.00 10.00      A   
ATOM    919  N   LEU   136     -23.927  22.134 -19.741  1.00 10.00      A   
ATOM    920  HN  LEU   136     -23.641  23.070 -19.843  1.00 10.00      A   
ATOM    921  CA  LEU   136     -23.319  21.313 -18.708  1.00 10.00      A   
ATOM    922  CB  LEU   136     -21.964  20.770 -19.173  1.00 10.00      A   
ATOM    923  CG  LEU   136     -21.305  19.723 -18.270  1.00 10.00      A   
ATOM    924  CD1 LEU   136     -22.259  18.575 -17.986  1.00 10.00      A   
ATOM    925  CD2 LEU   136     -20.026  19.201 -18.904  1.00 10.00      A   
ATOM    926  C   LEU   136     -23.177  22.095 -17.409  1.00 10.00      A   
ATOM    927  O   LEU   136     -22.354  23.007 -17.300  1.00 10.00      A   
ATOM    928  N   ILE   137     -23.999  21.743 -16.433  1.00 10.00      A   
ATOM    929  HN  ILE   137     -24.645  21.014 -16.593  1.00 10.00      A   
ATOM    930  CA  ILE   137     -23.986  22.402 -15.135  1.00 10.00      A   
ATOM    931  CB  ILE   137     -25.407  22.854 -14.719  1.00 10.00      A   
ATOM    932  CG1 ILE   137     -26.191  23.411 -15.919  1.00 10.00      A   
ATOM    933  CG2 ILE   137     -25.348  23.872 -13.586  1.00 10.00      A   
ATOM    934  CD1 ILE   137     -25.622  24.687 -16.502  1.00 10.00      A   
ATOM    935  C   ILE   137     -23.444  21.456 -14.064  1.00 10.00      A   
ATOM    936  O   ILE   137     -24.056  20.427 -13.765  1.00 10.00      A   
ATOM    937  N   SER   138     -22.292  21.795 -13.502  1.00 10.00      A   
ATOM    938  HN  SER   138     -21.839  22.621 -13.787  1.00 10.00      A   
ATOM    939  CA  SER   138     -21.689  20.980 -12.459  1.00 10.00      A   
ATOM    940  CB  SER   138     -20.162  21.008 -12.573  1.00 10.00      A   
ATOM    941  OG  SER   138     -19.743  21.102 -13.927  1.00 10.00      A   
ATOM    942  HG  SER   138     -20.509  21.283 -14.486  1.00 10.00      A   
ATOM    943  C   SER   138     -22.114  21.499 -11.090  1.00 10.00      A   
ATOM    944  O   SER   138     -21.933  22.679 -10.784  1.00 10.00      A   
ATOM    945  N   VAL   139     -22.683  20.624 -10.273  1.00 10.00      A   
ATOM    946  HN  VAL   139     -22.795  19.690 -10.567  1.00 10.00      A   
ATOM    947  CA  VAL   139     -23.135  21.002  -8.942  1.00 10.00      A   
ATOM    948  CB  VAL   139     -24.506  20.378  -8.603  1.00 10.00      A   
ATOM    949  CG1 VAL   139     -25.137  21.082  -7.409  1.00 10.00      A   
ATOM    950  CG2 VAL   139     -25.434  20.420  -9.808  1.00 10.00      A   
ATOM    951  C   VAL   139     -22.115  20.564  -7.900  1.00 10.00      A   
ATOM    952  O   VAL   139     -22.155  19.429  -7.414  1.00 10.00      A   
ATOM    953  N   GLY   140     -21.194  21.463  -7.578  1.00 10.00      A   
ATOM    954  HN  GLY   140     -21.212  22.342  -8.008  1.00 10.00      A   
ATOM    955  CA  GLY   140     -20.164  21.162  -6.603  1.00 10.00      A   
ATOM    956  C   GLY   140     -19.232  20.074  -7.089  1.00 10.00      A   
ATOM    957  O   GLY   140     -18.997  19.088  -6.392  1.00 10.00      A   
ATOM    958  N   GLY   141     -18.706  20.253  -8.291  1.00 10.00      A   
ATOM    959  HN  GLY   141     -18.911  21.072  -8.788  1.00 10.00      A   
ATOM    960  CA  GLY   141     -17.818  19.264  -8.862  1.00 10.00      A   
ATOM    961  C   GLY   141     -16.365  19.689  -8.846  1.00 10.00      A   
ATOM    962  O   GLY   141     -16.045  20.856  -9.081  1.00 10.00      A   
ATOM    963  N   GLN   142     -15.484  18.738  -8.581  1.00 10.00      A   
ATOM    964  HN  GLN   142     -15.804  17.822  -8.418  1.00 10.00      A   
ATOM    965  CA  GLN   142     -14.054  19.007  -8.541  1.00 10.00      A   
ATOM    966  CB  GLN   142     -13.326  17.960  -7.694  1.00 10.00      A   
ATOM    967  CG  GLN   142     -13.832  17.843  -6.264  1.00 10.00      A   
ATOM    968  CD  GLN   142     -15.075  16.984  -6.145  1.00 10.00      A   
ATOM    969  OE1 GLN   142     -15.289  16.067  -6.939  1.00 10.00      A   
ATOM    970  NE2 GLN   142     -15.902  17.277  -5.158  1.00 10.00      A   
ATOM    971 HE21 GLN   142     -15.671  18.022  -4.565  1.00 10.00      A   
ATOM    972 HE22 GLN   142     -16.713  16.735  -5.055  1.00 10.00      A   
ATOM    973  C   GLN   142     -13.498  19.020  -9.958  1.00 10.00      A   
ATOM    974  O   GLN   142     -13.117  17.986 -10.500  1.00 10.00      A   
ATOM    975  N   HIS   143     -13.448  20.200 -10.548  1.00 10.00      A   
ATOM    976  HN  HIS   143     -13.724  20.997 -10.041  1.00 10.00      A   
ATOM    977  CA  HIS   143     -12.976  20.356 -11.918  1.00 10.00      A   
ATOM    978  CB  HIS   143     -13.442  21.696 -12.497  1.00 10.00      A   
ATOM    979  CG  HIS   143     -14.933  21.839 -12.563  1.00 10.00      A   
ATOM    980  ND1 HIS   143     -15.695  22.266 -11.498  1.00 10.00      A   
ATOM    981  HD1 HIS   143     -15.354  22.514 -10.607  1.00 10.00      A   
ATOM    982  CD2 HIS   143     -15.805  21.594 -13.569  1.00 10.00      A   
ATOM    983  CE1 HIS   143     -16.967  22.281 -11.845  1.00 10.00      A   
ATOM    984  NE2 HIS   143     -17.060  21.876 -13.096  1.00 10.00      A   
ATOM    985  HE2 HIS   143     -17.902  21.783 -13.604  1.00 10.00      A   
ATOM    986  C   HIS   143     -11.461  20.218 -12.029  1.00 10.00      A   
ATOM    987  O   HIS   143     -10.939  19.938 -13.106  1.00 10.00      A   
ATOM    988  N   GLN   144     -10.762  20.405 -10.918  1.00 10.00      A   
ATOM    989  HN  GLN   144     -11.232  20.617 -10.080  1.00 10.00      A   
ATOM    990  CA  GLN   144      -9.309  20.308 -10.913  1.00 10.00      A   
ATOM    991  CB  GLN   144      -8.689  21.619 -10.430  1.00 10.00      A   
ATOM    992  CG  GLN   144      -8.125  22.489 -11.543  1.00 10.00      A   
ATOM    993  CD  GLN   144      -6.969  21.827 -12.269  1.00 10.00      A   
ATOM    994  OE1 GLN   144      -6.248  21.006 -11.700  1.00 10.00      A   
ATOM    995  NE2 GLN   144      -6.774  22.189 -13.527  1.00 10.00      A   
ATOM    996 HE21 GLN   144      -7.377  22.862 -13.917  1.00 10.00      A   
ATOM    997 HE22 GLN   144      -6.039  21.771 -14.020  1.00 10.00      A   
ATOM    998  C   GLN   144      -8.814  19.137 -10.066  1.00 10.00      A   
ATOM    999  O   GLN   144      -7.607  18.972  -9.863  1.00 10.00      A   
ATOM   1000  N   GLY   145      -9.747  18.323  -9.585  1.00 10.00      A   
ATOM   1001  HN  GLY   145     -10.688  18.505  -9.780  1.00 10.00      A   
ATOM   1002  CA  GLY   145      -9.385  17.176  -8.773  1.00 10.00      A   
ATOM   1003  C   GLY   145      -9.485  17.459  -7.287  1.00 10.00      A   
ATOM   1004  O   GLY   145      -9.895  18.550  -6.885  1.00 10.00      A   
ATOM   1005  N   VAL   146      -9.117  16.473  -6.471  1.00 10.00      A   
ATOM   1006  HN  VAL   146      -8.806  15.624  -6.857  1.00 10.00      A   
ATOM   1007  CA  VAL   146      -9.165  16.613  -5.014  1.00 10.00      A   
ATOM   1008  CB  VAL   146     -10.096  15.570  -4.357  1.00 10.00      A   
ATOM   1009  CG1 VAL   146     -11.554  15.962  -4.514  1.00 10.00      A   
ATOM   1010  CG2 VAL   146      -9.841  14.176  -4.915  1.00 10.00      A   
ATOM   1011  C   VAL   146      -7.783  16.471  -4.388  1.00 10.00      A   
ATOM   1012  O   VAL   146      -6.835  16.020  -5.038  1.00 10.00      A   
ATOM   1013  N   PHE   147      -7.686  16.849  -3.119  1.00 10.00      A   
ATOM   1014  HN  PHE   147      -8.479  17.210  -2.668  1.00 10.00      A   
ATOM   1015  CA  PHE   147      -6.438  16.756  -2.381  1.00 10.00      A   
ATOM   1016  CB  PHE   147      -5.715  18.100  -2.380  1.00 10.00      A   
ATOM   1017  CG  PHE   147      -4.377  18.058  -1.704  1.00 10.00      A   
ATOM   1018  CD1 PHE   147      -3.378  17.221  -2.173  1.00 10.00      A   
ATOM   1019  CD2 PHE   147      -4.118  18.852  -0.601  1.00 10.00      A   
ATOM   1020  CE1 PHE   147      -2.146  17.176  -1.553  1.00 10.00      A   
ATOM   1021  CE2 PHE   147      -2.888  18.813   0.024  1.00 10.00      A   
ATOM   1022  CZ  PHE   147      -1.900  17.974  -0.453  1.00 10.00      A   
ATOM   1023  C   PHE   147      -6.692  16.297  -0.949  1.00 10.00      A   
ATOM   1024  O   PHE   147      -6.001  15.419  -0.435  1.00 10.00      A   
ATOM   1025  N   GLY   148      -7.685  16.899  -0.312  1.00 10.00      A   
ATOM   1026  HN  GLY   148      -8.200  17.597  -0.770  1.00 10.00      A   
ATOM   1027  CA  GLY   148      -8.014  16.539   1.052  1.00 10.00      A   
ATOM   1028  C   GLY   148      -9.460  16.122   1.197  1.00 10.00      A   
ATOM   1029  O   GLY   148     -10.305  16.511   0.389  1.00 10.00      A   
ATOM   1030  N   LEU   149      -9.745  15.323   2.215  1.00 10.00      A   
ATOM   1031  HN  LEU   149      -9.021  15.036   2.818  1.00 10.00      A   
ATOM   1032  CA  LEU   149     -11.103  14.853   2.465  1.00 10.00      A   
ATOM   1033  CB  LEU   149     -11.248  13.395   2.021  1.00 10.00      A   
ATOM   1034  CG  LEU   149     -12.670  12.839   1.942  1.00 10.00      A   
ATOM   1035  CD1 LEU   149     -13.521  13.665   0.989  1.00 10.00      A   
ATOM   1036  CD2 LEU   149     -12.639  11.383   1.502  1.00 10.00      A   
ATOM   1037  C   LEU   149     -11.456  15.011   3.944  1.00 10.00      A   
ATOM   1038  O   LEU   149     -11.225  14.110   4.749  1.00 10.00      A   
ATOM   1039  N   PRO   150     -12.019  16.171   4.318  1.00 10.00      A   
ATOM   1040  CA  PRO   150     -12.390  16.468   5.707  1.00 10.00      A   
ATOM   1041  CB  PRO   150     -12.828  17.942   5.664  1.00 10.00      A   
ATOM   1042  CG  PRO   150     -12.345  18.461   4.349  1.00 10.00      A   
ATOM   1043  CD  PRO   150     -12.340  17.287   3.418  1.00 10.00      A   
ATOM   1044  C   PRO   150     -13.535  15.592   6.217  1.00 10.00      A   
ATOM   1045  O   PRO   150     -13.520  15.144   7.363  1.00 10.00      A   
ATOM   1046  N   ARG   151     -14.519  15.347   5.361  1.00 10.00      A   
ATOM   1047  HN  ARG   151     -14.460  15.711   4.452  1.00 10.00      A   
ATOM   1048  CA  ARG   151     -15.676  14.535   5.724  1.00 10.00      A   
ATOM   1049  CB  ARG   151     -16.673  15.355   6.556  1.00 10.00      A   
ATOM   1050  CG  ARG   151     -16.982  16.734   5.986  1.00 10.00      A   
ATOM   1051  CD  ARG   151     -18.079  17.436   6.774  1.00 10.00      A   
ATOM   1052  NE  ARG   151     -19.403  16.925   6.436  1.00 10.00      A   
ATOM   1053  HE  ARG   151     -19.641  16.031   6.775  1.00 10.00      A   
ATOM   1054  CZ  ARG   151     -20.297  17.593   5.712  1.00 10.00      A   
ATOM   1055  NH1 ARG   151     -20.017  18.805   5.241  1.00 10.00      A   
ATOM   1056 HH11 ARG   151     -20.724  19.330   4.668  1.00 10.00      A   
ATOM   1057 HH12 ARG   151     -19.089  19.251   5.442  1.00 10.00      A   
ATOM   1058  NH2 ARG   151     -21.473  17.042   5.449  1.00 10.00      A   
ATOM   1059 HH21 ARG   151     -22.176  17.558   4.877  1.00 10.00      A   
ATOM   1060 HH22 ARG   151     -21.700  16.091   5.812  1.00 10.00      A   
ATOM   1061  C   ARG   151     -16.361  13.999   4.477  1.00 10.00      A   
ATOM   1062  O   ARG   151     -16.101  14.472   3.372  1.00 10.00      A   
ATOM   1063  N   CYS   152     -17.227  13.015   4.658  1.00 10.00      A   
ATOM   1064  HN  CYS   152     -17.387  12.675   5.567  1.00 10.00      A   
ATOM   1065  CA  CYS   152     -17.951  12.421   3.546  1.00 10.00      A   
ATOM   1066  C   CYS   152     -19.450  12.644   3.716  1.00 10.00      A   
ATOM   1067  O   CYS   152     -19.969  12.541   4.828  1.00 10.00      A   
ATOM   1068  CB  CYS   152     -17.640  10.924   3.440  1.00 10.00      A   
ATOM   1069  SG  CYS   152     -16.013  10.534   2.705  1.00 10.00      A   
ATOM   1070  N   PRO   153     -20.155  12.979   2.621  1.00 10.00      A   
ATOM   1071  CA  PRO   153     -21.609  13.218   2.643  1.00 10.00      A   
ATOM   1072  CB  PRO   153     -21.957  13.421   1.166  1.00 10.00      A   
ATOM   1073  CG  PRO   153     -20.688  13.882   0.542  1.00 10.00      A   
ATOM   1074  CD  PRO   153     -19.591  13.164   1.273  1.00 10.00      A   
ATOM   1075  C   PRO   153     -22.375  12.019   3.195  1.00 10.00      A   
ATOM   1076  O   PRO   153     -21.977  10.868   2.991  1.00 10.00      A   
ATOM   1077  N   GLY   154     -23.470  12.292   3.890  1.00 10.00      A   
ATOM   1078  HN  GLY   154     -23.736  13.227   4.023  1.00 10.00      A   
ATOM   1079  CA  GLY   154     -24.265  11.229   4.468  1.00 10.00      A   
ATOM   1080  C   GLY   154     -23.681  10.775   5.787  1.00 10.00      A   
ATOM   1081  O   GLY   154     -23.119  11.583   6.528  1.00 10.00      A   
ATOM   1082  N   GLU   155     -23.789   9.488   6.076  1.00 10.00      A   
ATOM   1083  HN  GLU   155     -24.230   8.884   5.436  1.00 10.00      A   
ATOM   1084  CA  GLU   155     -23.258   8.946   7.316  1.00 10.00      A   
ATOM   1085  CB  GLU   155     -24.347   8.264   8.143  1.00 10.00      A   
ATOM   1086  CG  GLU   155     -25.037   9.207   9.116  1.00 10.00      A   
ATOM   1087  CD  GLU   155     -24.044   9.965   9.978  1.00 10.00      A   
ATOM   1088  OE1 GLU   155     -23.837  11.177   9.740  1.00 10.00      A   
ATOM   1089  OE2 GLU   155     -23.454   9.351  10.891  1.00 10.00      A   
ATOM   1090  C   GLU   155     -22.088   8.013   7.051  1.00 10.00      A   
ATOM   1091  O   GLU   155     -21.689   7.227   7.907  1.00 10.00      A   
ATOM   1092  N   SER   156     -21.543   8.115   5.854  1.00 10.00      A   
ATOM   1093  HN  SER   156     -21.924   8.749   5.211  1.00 10.00      A   
ATOM   1094  CA  SER   156     -20.404   7.310   5.459  1.00 10.00      A   
ATOM   1095  CB  SER   156     -20.233   7.370   3.941  1.00 10.00      A   
ATOM   1096  OG  SER   156     -21.291   6.685   3.295  1.00 10.00      A   
ATOM   1097  HG  SER   156     -21.173   5.722   3.440  1.00 10.00      A   
ATOM   1098  C   SER   156     -19.140   7.807   6.158  1.00 10.00      A   
ATOM   1099  O   SER   156     -18.501   8.759   5.705  1.00 10.00      A   
ATOM   1100  N   SER   157     -18.806   7.183   7.280  1.00 10.00      A   
ATOM   1101  HN  SER   157     -19.382   6.462   7.615  1.00 10.00      A   
ATOM   1102  CA  SER   157     -17.629   7.562   8.046  1.00 10.00      A   
ATOM   1103  CB  SER   157     -18.044   7.911   9.475  1.00 10.00      A   
ATOM   1104  OG  SER   157     -19.096   7.062   9.913  1.00 10.00      A   
ATOM   1105  HG  SER   157     -19.928   7.559   9.918  1.00 10.00      A   
ATOM   1106  C   SER   157     -16.587   6.446   8.055  1.00 10.00      A   
ATOM   1107  O   SER   157     -15.384   6.702   7.994  1.00 10.00      A   
ATOM   1108  N   HIS   158     -17.061   5.206   8.099  1.00 10.00      A   
ATOM   1109  HN  HIS   158     -18.032   5.067   8.094  1.00 10.00      A   
ATOM   1110  CA  HIS   158     -16.178   4.043   8.134  1.00 10.00      A   
ATOM   1111  CB  HIS   158     -16.949   2.790   8.554  1.00 10.00      A   
ATOM   1112  CG  HIS   158     -17.496   2.890   9.946  1.00 10.00      A   
ATOM   1113  ND1 HIS   158     -16.780   2.523  11.068  1.00 10.00      A   
ATOM   1114  HD1 HIS   158     -15.873   2.148  11.073  1.00 10.00      A   
ATOM   1115  CD2 HIS   158     -18.686   3.363  10.399  1.00 10.00      A   
ATOM   1116  CE1 HIS   158     -17.507   2.767  12.147  1.00 10.00      A   
ATOM   1117  NE2 HIS   158     -18.663   3.276  11.766  1.00 10.00      A   
ATOM   1118  HE2 HIS   158     -19.390   3.554  12.371  1.00 10.00      A   
ATOM   1119  C   HIS   158     -15.480   3.845   6.796  1.00 10.00      A   
ATOM   1120  O   HIS   158     -14.375   3.299   6.725  1.00 10.00      A   
ATOM   1121  N   ILE   159     -16.135   4.300   5.737  1.00 10.00      A   
ATOM   1122  HN  ILE   159     -17.032   4.686   5.859  1.00 10.00      A   
ATOM   1123  CA  ILE   159     -15.578   4.214   4.398  1.00 10.00      A   
ATOM   1124  CB  ILE   159     -16.675   3.917   3.347  1.00 10.00      A   
ATOM   1125  CG1 ILE   159     -16.059   3.322   2.076  1.00 10.00      A   
ATOM   1126  CG2 ILE   159     -17.481   5.170   3.025  1.00 10.00      A   
ATOM   1127  CD1 ILE   159     -17.076   2.785   1.092  1.00 10.00      A   
ATOM   1128  C   ILE   159     -14.857   5.524   4.054  1.00 10.00      A   
ATOM   1129  O   ILE   159     -14.360   5.711   2.942  1.00 10.00      A   
ATOM   1130  N   CYS   160     -14.767   6.411   5.039  1.00 10.00      A   
ATOM   1131  HN  CYS   160     -15.131   6.181   5.923  1.00 10.00      A   
ATOM   1132  CA  CYS   160     -14.126   7.707   4.856  1.00 10.00      A   
ATOM   1133  C   CYS   160     -12.950   7.862   5.821  1.00 10.00      A   
ATOM   1134  O   CYS   160     -12.673   8.958   6.314  1.00 10.00      A   
ATOM   1135  CB  CYS   160     -15.156   8.826   5.080  1.00 10.00      A   
ATOM   1136  SG  CYS   160     -14.752  10.423   4.297  1.00 10.00      A   
ATOM   1137  N   ASP   161     -12.254   6.762   6.094  1.00 10.00      A   
ATOM   1138  HN  ASP   161     -12.511   5.913   5.675  1.00 10.00      A   
ATOM   1139  CA  ASP   161     -11.113   6.801   7.003  1.00 10.00      A   
ATOM   1140  CB  ASP   161     -11.505   6.340   8.409  1.00 10.00      A   
ATOM   1141  CG  ASP   161     -10.558   6.865   9.474  1.00 10.00      A   
ATOM   1142  OD1 ASP   161      -9.619   6.136   9.857  1.00 10.00      A   
ATOM   1143  OD2 ASP   161     -10.741   8.020   9.922  1.00 10.00      A   
ATOM   1144  C   ASP   161      -9.942   5.978   6.472  1.00 10.00      A   
ATOM   1145  O   ASP   161      -8.793   6.422   6.514  1.00 10.00      A   
ATOM   1146  N   PHE   162     -10.242   4.785   5.965  1.00 10.00      A   
ATOM   1147  HN  PHE   162     -11.179   4.496   5.954  1.00 10.00      A   
ATOM   1148  CA  PHE   162      -9.223   3.888   5.418  1.00 10.00      A   
ATOM   1149  CB  PHE   162      -9.841   2.508   5.124  1.00 10.00      A   
ATOM   1150  CG  PHE   162      -9.021   1.603   4.241  1.00 10.00      A   
ATOM   1151  CD1 PHE   162      -8.010   0.821   4.771  1.00 10.00      A   
ATOM   1152  CD2 PHE   162      -9.272   1.527   2.879  1.00 10.00      A   
ATOM   1153  CE1 PHE   162      -7.267  -0.016   3.961  1.00 10.00      A   
ATOM   1154  CE2 PHE   162      -8.530   0.692   2.064  1.00 10.00      A   
ATOM   1155  CZ  PHE   162      -7.525  -0.084   2.605  1.00 10.00      A   
ATOM   1156  C   PHE   162      -8.601   4.485   4.159  1.00 10.00      A   
ATOM   1157  O   PHE   162      -7.377   4.535   4.020  1.00 10.00      A   
ATOM   1158  N   ILE   163      -9.458   4.951   3.257  1.00 10.00      A   
ATOM   1159  HN  ILE   163     -10.418   4.880   3.439  1.00 10.00      A   
ATOM   1160  CA  ILE   163      -9.020   5.555   1.999  1.00 10.00      A   
ATOM   1161  CB  ILE   163     -10.232   5.995   1.142  1.00 10.00      A   
ATOM   1162  CG1 ILE   163     -11.225   4.843   0.968  1.00 10.00      A   
ATOM   1163  CG2 ILE   163      -9.786   6.526  -0.212  1.00 10.00      A   
ATOM   1164  CD1 ILE   163     -10.643   3.620   0.292  1.00 10.00      A   
ATOM   1165  C   ILE   163      -8.125   6.765   2.265  1.00 10.00      A   
ATOM   1166  O   ILE   163      -7.086   6.936   1.626  1.00 10.00      A   
ATOM   1167  N   ARG   164      -8.522   7.571   3.243  1.00 10.00      A   
ATOM   1168  HN  ARG   164      -9.349   7.356   3.724  1.00 10.00      A   
ATOM   1169  CA  ARG   164      -7.785   8.773   3.615  1.00 10.00      A   
ATOM   1170  CB  ARG   164      -8.454   9.476   4.797  1.00 10.00      A   
ATOM   1171  CG  ARG   164      -9.149  10.778   4.426  1.00 10.00      A   
ATOM   1172  CD  ARG   164      -9.952  11.336   5.589  1.00 10.00      A   
ATOM   1173  NE  ARG   164      -9.122  11.585   6.767  1.00 10.00      A   
ATOM   1174  HE  ARG   164      -8.380  12.225   6.668  1.00 10.00      A   
ATOM   1175  CZ  ARG   164      -9.317  11.003   7.948  1.00 10.00      A   
ATOM   1176  NH1 ARG   164     -10.316  10.139   8.109  1.00 10.00      A   
ATOM   1177 HH11 ARG   164     -10.957   9.924   7.314  1.00 10.00      A   
ATOM   1178 HH12 ARG   164     -10.466   9.666   9.034  1.00 10.00      A   
ATOM   1179  NH2 ARG   164      -8.517  11.283   8.971  1.00 10.00      A   
ATOM   1180 HH21 ARG   164      -8.672  10.823   9.893  1.00 10.00      A   
ATOM   1181 HH22 ARG   164      -7.730  11.967   8.862  1.00 10.00      A   
ATOM   1182  C   ARG   164      -6.316   8.487   3.921  1.00 10.00      A   
ATOM   1183  O   ARG   164      -5.440   9.249   3.520  1.00 10.00      A   
ATOM   1184  N   LYS   165      -6.042   7.392   4.624  1.00 10.00      A   
ATOM   1185  HN  LYS   165      -6.775   6.807   4.915  1.00 10.00      A   
ATOM   1186  CA  LYS   165      -4.662   7.050   4.957  1.00 10.00      A   
ATOM   1187  CB  LYS   165      -4.519   6.426   6.346  1.00 10.00      A   
ATOM   1188  CG  LYS   165      -5.045   7.300   7.469  1.00 10.00      A   
ATOM   1189  CD  LYS   165      -4.337   8.644   7.522  1.00 10.00      A   
ATOM   1190  CE  LYS   165      -5.179   9.667   8.268  1.00 10.00      A   
ATOM   1191  NZ  LYS   165      -4.445  10.934   8.515  1.00 10.00      A   
ATOM   1192  HZ1 LYS   165      -3.694  10.781   9.220  1.00 10.00      A   
ATOM   1193  HZ2 LYS   165      -5.103  11.661   8.882  1.00 10.00      A   
ATOM   1194  HZ3 LYS   165      -4.018  11.287   7.634  1.00 10.00      A   
ATOM   1195  C   LYS   165      -3.996   6.208   3.870  1.00 10.00      A   
ATOM   1196  O   LYS   165      -2.771   6.199   3.756  1.00 10.00      A   
ATOM   1197  N   THR   166      -4.800   5.501   3.074  1.00 10.00      A   
ATOM   1198  HN  THR   166      -5.768   5.514   3.230  1.00 10.00      A   
ATOM   1199  CA  THR   166      -4.264   4.707   1.971  1.00 10.00      A   
ATOM   1200  CB  THR   166      -5.362   3.881   1.254  1.00 10.00      A   
ATOM   1201  OG1 THR   166      -6.044   3.033   2.188  1.00 10.00      A   
ATOM   1202  HG1 THR   166      -6.541   3.575   2.812  1.00 10.00      A   
ATOM   1203  CG2 THR   166      -4.753   3.016   0.162  1.00 10.00      A   
ATOM   1204  C   THR   166      -3.630   5.659   0.958  1.00 10.00      A   
ATOM   1205  O   THR   166      -2.490   5.472   0.528  1.00 10.00      A   
ATOM   1206  N   LEU   167      -4.373   6.710   0.616  1.00 10.00      A   
ATOM   1207  HN  LEU   167      -5.270   6.810   1.010  1.00 10.00      A   
ATOM   1208  CA  LEU   167      -3.903   7.713  -0.329  1.00 10.00      A   
ATOM   1209  CB  LEU   167      -5.076   8.533  -0.876  1.00 10.00      A   
ATOM   1210  CG  LEU   167      -6.117   7.762  -1.694  1.00 10.00      A   
ATOM   1211  CD1 LEU   167      -7.294   8.657  -2.044  1.00 10.00      A   
ATOM   1212  CD2 LEU   167      -5.493   7.181  -2.955  1.00 10.00      A   
ATOM   1213  C   LEU   167      -2.881   8.628   0.335  1.00 10.00      A   
ATOM   1214  O   LEU   167      -2.174   9.383  -0.330  1.00 10.00      A   
ATOM   1215  N   ASN   168      -2.810   8.554   1.658  1.00 10.00      A   
ATOM   1216  HN  ASN   168      -3.414   7.948   2.134  1.00 10.00      A   
ATOM   1217  CA  ASN   168      -1.859   9.354   2.421  1.00 10.00      A   
ATOM   1218  CB  ASN   168      -2.336   9.535   3.865  1.00 10.00      A   
ATOM   1219  CG  ASN   168      -2.551  10.989   4.234  1.00 10.00      A   
ATOM   1220  OD1 ASN   168      -1.627  11.673   4.670  1.00 10.00      A   
ATOM   1221  ND2 ASN   168      -3.775  11.467   4.077  1.00 10.00      A   
ATOM   1222 HD21 ASN   168      -4.470  10.861   3.733  1.00 10.00      A   
ATOM   1223 HD22 ASN   168      -3.938  12.410   4.299  1.00 10.00      A   
ATOM   1224  C   ASN   168      -0.498   8.673   2.410  1.00 10.00      A   
ATOM   1225  O   ASN   168       0.504   9.242   2.845  1.00 10.00      A   
ATOM   1226  N   ALA   169      -0.481   7.443   1.913  1.00 10.00      A   
ATOM   1227  HN  ALA   169      -1.319   7.053   1.592  1.00 10.00      A   
ATOM   1228  CA  ALA   169       0.738   6.661   1.823  1.00 10.00      A   
ATOM   1229  CB  ALA   169       0.572   5.345   2.571  1.00 10.00      A   
ATOM   1230  C   ALA   169       1.094   6.410   0.361  1.00 10.00      A   
ATOM   1231  O   ALA   169       2.177   6.772  -0.094  1.00 10.00      A   
ATOM   1232  N   GLY   170       0.166   5.811  -0.376  1.00 10.00      A   
ATOM   1233  HN  GLY   170      -0.695   5.567   0.032  1.00 10.00      A   
ATOM   1234  CA  GLY   170       0.403   5.521  -1.774  1.00 10.00      A   
ATOM   1235  C   GLY   170      -0.735   5.992  -2.653  1.00 10.00      A   
ATOM   1236  O   GLY   170      -1.493   5.181  -3.184  1.00 10.00      A   
ATOM   1237  N   ALA   171      -0.859   7.304  -2.804  1.00 10.00      A   
ATOM   1238  HN  ALA   171      -0.224   7.898  -2.353  1.00 10.00      A   
ATOM   1239  CA  ALA   171      -1.916   7.884  -3.626  1.00 10.00      A   
ATOM   1240  CB  ALA   171      -1.975   9.391  -3.429  1.00 10.00      A   
ATOM   1241  C   ALA   171      -1.710   7.558  -5.099  1.00 10.00      A   
ATOM   1242  O   ALA   171      -2.661   7.275  -5.824  1.00 10.00      A   
ATOM   1243  N   TYR   172      -0.458   7.576  -5.529  1.00 10.00      A   
ATOM   1244  HN  TYR   172       0.264   7.782  -4.898  1.00 10.00      A   
ATOM   1245  CA  TYR   172      -0.133   7.297  -6.913  1.00 10.00      A   
ATOM   1246  CB  TYR   172       0.948   8.257  -7.410  1.00 10.00      A   
ATOM   1247  CG  TYR   172       0.477   9.692  -7.512  1.00 10.00      A   
ATOM   1248  CD1 TYR   172      -0.461  10.069  -8.464  1.00 10.00      A   
ATOM   1249  CD2 TYR   172       0.970  10.669  -6.656  1.00 10.00      A   
ATOM   1250  CE1 TYR   172      -0.895  11.375  -8.562  1.00 10.00      A   
ATOM   1251  CE2 TYR   172       0.541  11.980  -6.747  1.00 10.00      A   
ATOM   1252  CZ  TYR   172      -0.391  12.327  -7.702  1.00 10.00      A   
ATOM   1253  OH  TYR   172      -0.819  13.631  -7.799  1.00 10.00      A   
ATOM   1254  HH  TYR   172      -0.056  14.218  -7.760  1.00 10.00      A   
ATOM   1255  C   TYR   172       0.284   5.845  -7.113  1.00 10.00      A   
ATOM   1256  O   TYR   172       1.150   5.539  -7.935  1.00 10.00      A   
ATOM   1257  N   SER   173      -0.341   4.949  -6.365  1.00 10.00      A   
ATOM   1258  HN  SER   173      -1.028   5.248  -5.732  1.00 10.00      A   
ATOM   1259  CA  SER   173      -0.046   3.532  -6.476  1.00 10.00      A   
ATOM   1260  CB  SER   173      -0.309   2.809  -5.152  1.00 10.00      A   
ATOM   1261  OG  SER   173      -1.641   3.004  -4.712  1.00 10.00      A   
ATOM   1262  HG  SER   173      -1.683   3.789  -4.147  1.00 10.00      A   
ATOM   1263  C   SER   173      -0.873   2.923  -7.602  1.00 10.00      A   
ATOM   1264  O   SER   173      -2.087   3.129  -7.679  1.00 10.00      A   
ATOM   1265  N   LYS   174      -0.216   2.170  -8.470  1.00 10.00      A   
ATOM   1266  HN  LYS   174       0.748   2.032  -8.350  1.00 10.00      A   
ATOM   1267  CA  LYS   174      -0.887   1.549  -9.603  1.00 10.00      A   
ATOM   1268  CB  LYS   174       0.126   0.970 -10.586  1.00 10.00      A   
ATOM   1269  CG  LYS   174       0.268   1.790 -11.859  1.00 10.00      A   
ATOM   1270  CD  LYS   174       0.882   0.982 -12.993  1.00 10.00      A   
ATOM   1271  CE  LYS   174       0.767   1.731 -14.313  1.00 10.00      A   
ATOM   1272  NZ  LYS   174       1.377   0.987 -15.448  1.00 10.00      A   
ATOM   1273  HZ1 LYS   174       2.376   0.781 -15.250  1.00 10.00      A   
ATOM   1274  HZ2 LYS   174       1.322   1.558 -16.318  1.00 10.00      A   
ATOM   1275  HZ3 LYS   174       0.874   0.092 -15.605  1.00 10.00      A   
ATOM   1276  C   LYS   174      -1.920   0.502  -9.190  1.00 10.00      A   
ATOM   1277  O   LYS   174      -2.698   0.029 -10.017  1.00 10.00      A   
ATOM   1278  N   VAL   175      -1.931   0.142  -7.912  1.00 10.00      A   
ATOM   1279  HN  VAL   175      -1.287   0.544  -7.297  1.00 10.00      A   
ATOM   1280  CA  VAL   175      -2.884  -0.837  -7.412  1.00 10.00      A   
ATOM   1281  CB  VAL   175      -2.328  -1.612  -6.198  1.00 10.00      A   
ATOM   1282  CG1 VAL   175      -3.328  -2.657  -5.721  1.00 10.00      A   
ATOM   1283  CG2 VAL   175      -1.003  -2.264  -6.549  1.00 10.00      A   
ATOM   1284  C   VAL   175      -4.194  -0.158  -7.025  1.00 10.00      A   
ATOM   1285  O   VAL   175      -5.278  -0.705  -7.238  1.00 10.00      A   
ATOM   1286  N   VAL   176      -4.089   1.046  -6.481  1.00 10.00      A   
ATOM   1287  HN  VAL   176      -3.200   1.447  -6.371  1.00 10.00      A   
ATOM   1288  CA  VAL   176      -5.262   1.794  -6.049  1.00 10.00      A   
ATOM   1289  CB  VAL   176      -4.945   2.690  -4.828  1.00 10.00      A   
ATOM   1290  CG1 VAL   176      -6.171   3.480  -4.395  1.00 10.00      A   
ATOM   1291  CG2 VAL   176      -4.423   1.845  -3.672  1.00 10.00      A   
ATOM   1292  C   VAL   176      -5.845   2.631  -7.187  1.00 10.00      A   
ATOM   1293  O   VAL   176      -7.068   2.752  -7.311  1.00 10.00      A   
ATOM   1294  N   GLN   177      -4.972   3.182  -8.032  1.00 10.00      A   
ATOM   1295  HN  GLN   177      -4.012   3.026  -7.896  1.00 10.00      A   
ATOM   1296  CA  GLN   177      -5.404   4.019  -9.154  1.00 10.00      A   
ATOM   1297  CB  GLN   177      -4.246   4.854  -9.709  1.00 10.00      A   
ATOM   1298  CG  GLN   177      -3.597   5.784  -8.698  1.00 10.00      A   
ATOM   1299  CD  GLN   177      -2.779   6.875  -9.358  1.00 10.00      A   
ATOM   1300  OE1 GLN   177      -1.600   6.686  -9.675  1.00 10.00      A   
ATOM   1301  NE2 GLN   177      -3.397   8.026  -9.571  1.00 10.00      A   
ATOM   1302 HE21 GLN   177      -4.340   8.104  -9.295  1.00 10.00      A   
ATOM   1303 HE22 GLN   177      -2.892   8.752  -9.984  1.00 10.00      A   
ATOM   1304  C   GLN   177      -6.042   3.201 -10.274  1.00 10.00      A   
ATOM   1305  O   GLN   177      -5.513   3.134 -11.383  1.00 10.00      A   
ATOM   1306  N   GLU   178      -7.175   2.583  -9.961  1.00 10.00      A   
ATOM   1307  HN  GLU   178      -7.520   2.680  -9.047  1.00 10.00      A   
ATOM   1308  CA  GLU   178      -7.925   1.766 -10.910  1.00 10.00      A   
ATOM   1309  CB  GLU   178      -7.055   0.629 -11.462  1.00 10.00      A   
ATOM   1310  CG  GLU   178      -7.375   0.235 -12.895  1.00 10.00      A   
ATOM   1311  CD  GLU   178      -7.694  -1.238 -13.036  1.00 10.00      A   
ATOM   1312  OE1 GLU   178      -6.807  -2.075 -12.753  1.00 10.00      A   
ATOM   1313  OE2 GLU   178      -8.834  -1.570 -13.425  1.00 10.00      A   
ATOM   1314  C   GLU   178      -9.151   1.179 -10.220  1.00 10.00      A   
ATOM   1315  O   GLU   178     -10.234   1.113 -10.796  1.00 10.00      A   
ATOM   1316  N   ARG   179      -8.971   0.764  -8.968  1.00 10.00      A   
ATOM   1317  HN  ARG   179      -8.085   0.853  -8.559  1.00 10.00      A   
ATOM   1318  CA  ARG   179     -10.058   0.175  -8.188  1.00 10.00      A   
ATOM   1319  CB  ARG   179      -9.539  -0.984  -7.336  1.00 10.00      A   
ATOM   1320  CG  ARG   179      -9.678  -2.346  -7.993  1.00 10.00      A   
ATOM   1321  CD  ARG   179      -8.468  -3.224  -7.709  1.00 10.00      A   
ATOM   1322  NE  ARG   179      -7.231  -2.626  -8.213  1.00 10.00      A   
ATOM   1323  HE  ARG   179      -6.622  -2.221  -7.552  1.00 10.00      A   
ATOM   1324  CZ  ARG   179      -6.896  -2.586  -9.502  1.00 10.00      A   
ATOM   1325  NH1 ARG   179      -7.694  -3.117 -10.422  1.00 10.00      A   
ATOM   1326 HH11 ARG   179      -8.593  -3.570 -10.146  1.00 10.00      A   
ATOM   1327 HH12 ARG   179      -7.429  -3.072 -11.436  1.00 10.00      A   
ATOM   1328  NH2 ARG   179      -5.758  -2.014  -9.872  1.00 10.00      A   
ATOM   1329 HH21 ARG   179      -5.124  -1.594  -9.157  1.00 10.00      A   
ATOM   1330 HH22 ARG   179      -5.494  -1.975 -10.882  1.00 10.00      A   
ATOM   1331  C   ARG   179     -10.732   1.208  -7.296  1.00 10.00      A   
ATOM   1332  O   ARG   179     -11.654   0.884  -6.550  1.00 10.00      A   
ATOM   1333  N   LEU   180     -10.265   2.446  -7.373  1.00 10.00      A   
ATOM   1334  HN  LEU   180      -9.537   2.643  -7.996  1.00 10.00      A   
ATOM   1335  CA  LEU   180     -10.818   3.528  -6.570  1.00 10.00      A   
ATOM   1336  CB  LEU   180      -9.868   3.880  -5.422  1.00 10.00      A   
ATOM   1337  CG  LEU   180     -10.317   5.016  -4.497  1.00 10.00      A   
ATOM   1338  CD1 LEU   180     -11.438   4.556  -3.579  1.00 10.00      A   
ATOM   1339  CD2 LEU   180      -9.145   5.547  -3.692  1.00 10.00      A   
ATOM   1340  C   LEU   180     -11.074   4.759  -7.429  1.00 10.00      A   
ATOM   1341  O   LEU   180     -10.199   5.196  -8.177  1.00 10.00      A   
ATOM   1342  N   VAL   181     -12.270   5.315  -7.304  1.00 10.00      A   
ATOM   1343  HN  VAL   181     -12.917   4.919  -6.673  1.00 10.00      A   
ATOM   1344  CA  VAL   181     -12.666   6.497  -8.066  1.00 10.00      A   
ATOM   1345  CB  VAL   181     -14.152   6.838  -7.811  1.00 10.00      A   
ATOM   1346  CG1 VAL   181     -14.523   8.186  -8.410  1.00 10.00      A   
ATOM   1347  CG2 VAL   181     -15.052   5.744  -8.364  1.00 10.00      A   
ATOM   1348  C   VAL   181     -11.807   7.704  -7.691  1.00 10.00      A   
ATOM   1349  O   VAL   181     -11.303   8.419  -8.559  1.00 10.00      A   
ATOM   1350  N   GLN   182     -11.636   7.906  -6.390  1.00 10.00      A   
ATOM   1351  HN  GLN   182     -12.057   7.282  -5.758  1.00 10.00      A   
ATOM   1352  CA  GLN   182     -10.862   9.027  -5.862  1.00 10.00      A   
ATOM   1353  CB  GLN   182     -10.936   9.067  -4.330  1.00 10.00      A   
ATOM   1354  CG  GLN   182     -12.271   9.548  -3.772  1.00 10.00      A   
ATOM   1355  CD  GLN   182     -13.412   8.582  -4.035  1.00 10.00      A   
ATOM   1356  OE1 GLN   182     -13.213   7.371  -4.113  1.00 10.00      A   
ATOM   1357  NE2 GLN   182     -14.615   9.110  -4.182  1.00 10.00      A   
ATOM   1358 HE21 GLN   182     -14.708  10.086  -4.114  1.00 10.00      A   
ATOM   1359 HE22 GLN   182     -15.368   8.507  -4.354  1.00 10.00      A   
ATOM   1360  C   GLN   182      -9.406   9.007  -6.323  1.00 10.00      A   
ATOM   1361  O   GLN   182      -8.765  10.051  -6.421  1.00 10.00      A   
ATOM   1362  N   ALA   183      -8.898   7.824  -6.634  1.00 10.00      A   
ATOM   1363  HN  ALA   183      -9.467   7.028  -6.577  1.00 10.00      A   
ATOM   1364  CA  ALA   183      -7.515   7.680  -7.072  1.00 10.00      A   
ATOM   1365  CB  ALA   183      -7.049   6.247  -6.885  1.00 10.00      A   
ATOM   1366  C   ALA   183      -7.327   8.119  -8.522  1.00 10.00      A   
ATOM   1367  O   ALA   183      -6.201   8.340  -8.970  1.00 10.00      A   
ATOM   1368  N   GLU   184      -8.426   8.251  -9.255  1.00 10.00      A   
ATOM   1369  HN  GLU   184      -9.302   8.071  -8.849  1.00 10.00      A   
ATOM   1370  CA  GLU   184      -8.356   8.661 -10.651  1.00 10.00      A   
ATOM   1371  CB  GLU   184      -9.438   7.981 -11.495  1.00 10.00      A   
ATOM   1372  CG  GLU   184      -9.040   6.603 -12.004  1.00 10.00      A   
ATOM   1373  CD  GLU   184     -10.073   5.990 -12.931  1.00 10.00      A   
ATOM   1374  OE1 GLU   184     -10.002   6.228 -14.161  1.00 10.00      A   
ATOM   1375  OE2 GLU   184     -10.954   5.254 -12.439  1.00 10.00      A   
ATOM   1376  C   GLU   184      -8.400  10.181 -10.806  1.00 10.00      A   
ATOM   1377  O   GLU   184      -7.891  10.725 -11.792  1.00 10.00      A   
ATOM   1378  N   TYR   185      -8.985  10.869  -9.827  1.00 10.00      A   
ATOM   1379  HN  TYR   185      -9.358  10.390  -9.056  1.00 10.00      A   
ATOM   1380  CA  TYR   185      -9.076  12.328  -9.884  1.00 10.00      A   
ATOM   1381  CB  TYR   185     -10.520  12.841 -10.041  1.00 10.00      A   
ATOM   1382  CG  TYR   185     -11.397  12.812  -8.803  1.00 10.00      A   
ATOM   1383  CD1 TYR   185     -11.906  13.991  -8.268  1.00 10.00      A   
ATOM   1384  CD2 TYR   185     -11.746  11.618  -8.189  1.00 10.00      A   
ATOM   1385  CE1 TYR   185     -12.728  13.979  -7.157  1.00 10.00      A   
ATOM   1386  CE2 TYR   185     -12.565  11.597  -7.074  1.00 10.00      A   
ATOM   1387  CZ  TYR   185     -13.056  12.780  -6.564  1.00 10.00      A   
ATOM   1388  OH  TYR   185     -13.880  12.762  -5.458  1.00 10.00      A   
ATOM   1389  HH  TYR   185     -14.667  13.291  -5.641  1.00 10.00      A   
ATOM   1390  C   TYR   185      -8.304  13.024  -8.760  1.00 10.00      A   
ATOM   1391  O   TYR   185      -8.610  14.156  -8.376  1.00 10.00      A   
ATOM   1392  N   TRP   186      -7.292  12.338  -8.248  1.00 10.00      A   
ATOM   1393  HN  TRP   186      -7.106  11.440  -8.588  1.00 10.00      A   
ATOM   1394  CA  TRP   186      -6.442  12.882  -7.198  1.00 10.00      A   
ATOM   1395  CB  TRP   186      -5.707  11.738  -6.485  1.00 10.00      A   
ATOM   1396  CG  TRP   186      -4.780  12.174  -5.386  1.00 10.00      A   
ATOM   1397  CD1 TRP   186      -3.474  12.554  -5.514  1.00 10.00      A   
ATOM   1398  CD2 TRP   186      -5.086  12.262  -3.989  1.00 10.00      A   
ATOM   1399  NE1 TRP   186      -2.951  12.877  -4.287  1.00 10.00      A   
ATOM   1400  HE1 TRP   186      -2.034  13.181  -4.120  1.00 10.00      A   
ATOM   1401  CE2 TRP   186      -3.919  12.704  -3.334  1.00 10.00      A   
ATOM   1402  CE3 TRP   186      -6.231  12.011  -3.229  1.00 10.00      A   
ATOM   1403  CZ2 TRP   186      -3.867  12.899  -1.957  1.00 10.00      A   
ATOM   1404  CZ3 TRP   186      -6.178  12.205  -1.863  1.00 10.00      A   
ATOM   1405  CH2 TRP   186      -5.003  12.644  -1.240  1.00 10.00      A   
ATOM   1406  C   TRP   186      -5.435  13.843  -7.828  1.00 10.00      A   
ATOM   1407  O   TRP   186      -4.878  13.555  -8.890  1.00 10.00      A   
ATOM   1408  N   HIS   187      -5.216  14.986  -7.193  1.00 10.00      A   
ATOM   1409  HN  HIS   187      -5.695  15.175  -6.355  1.00 10.00      A   
ATOM   1410  CA  HIS   187      -4.279  15.966  -7.717  1.00 10.00      A   
ATOM   1411  CB  HIS   187      -5.019  17.101  -8.442  1.00 10.00      A   
ATOM   1412  CG  HIS   187      -4.140  17.965  -9.305  1.00 10.00      A   
ATOM   1413  ND1 HIS   187      -4.632  18.961 -10.126  1.00 10.00      A   
ATOM   1414  HD1 HIS   187      -5.582  19.212 -10.227  1.00 10.00      A   
ATOM   1415  CD2 HIS   187      -2.795  17.976  -9.477  1.00 10.00      A   
ATOM   1416  CE1 HIS   187      -3.629  19.541 -10.761  1.00 10.00      A   
ATOM   1417  NE2 HIS   187      -2.507  18.960 -10.383  1.00 10.00      A   
ATOM   1418  HE2 HIS   187      -1.596  19.191 -10.714  1.00 10.00      A   
ATOM   1419  C   HIS   187      -3.363  16.523  -6.633  1.00 10.00      A   
ATOM   1420  O   HIS   187      -3.750  17.406  -5.865  1.00 10.00      A   
ATOM   1421  N   ASP   188      -2.154  15.989  -6.576  1.00 10.00      A   
ATOM   1422  HN  ASP   188      -1.925  15.258  -7.192  1.00 10.00      A   
ATOM   1423  CA  ASP   188      -1.153  16.444  -5.623  1.00 10.00      A   
ATOM   1424  CB  ASP   188      -0.224  15.283  -5.251  1.00 10.00      A   
ATOM   1425  CG  ASP   188       0.668  15.581  -4.066  1.00 10.00      A   
ATOM   1426  OD1 ASP   188       1.510  16.495  -4.171  1.00 10.00      A   
ATOM   1427  OD2 ASP   188       0.541  14.887  -3.033  1.00 10.00      A   
ATOM   1428  C   ASP   188      -0.356  17.574  -6.276  1.00 10.00      A   
ATOM   1429  O   ASP   188       0.218  17.385  -7.349  1.00 10.00      A   
ATOM   1430  N   PRO   189      -0.328  18.761  -5.652  1.00 10.00      A   
ATOM   1431  CA  PRO   189       0.372  19.928  -6.195  1.00 10.00      A   
ATOM   1432  CB  PRO   189      -0.327  21.085  -5.489  1.00 10.00      A   
ATOM   1433  CG  PRO   189      -0.694  20.528  -4.157  1.00 10.00      A   
ATOM   1434  CD  PRO   189      -0.975  19.062  -4.365  1.00 10.00      A   
ATOM   1435  C   PRO   189       1.865  19.932  -5.877  1.00 10.00      A   
ATOM   1436  O   PRO   189       2.621  20.737  -6.422  1.00 10.00      A   
ATOM   1437  N   ILE   190       2.284  19.038  -4.995  1.00 10.00      A   
ATOM   1438  HN  ILE   190       1.634  18.412  -4.596  1.00 10.00      A   
ATOM   1439  CA  ILE   190       3.684  18.933  -4.622  1.00 10.00      A   
ATOM   1440  CB  ILE   190       3.838  18.412  -3.176  1.00 10.00      A   
ATOM   1441  CG1 ILE   190       3.077  19.319  -2.204  1.00 10.00      A   
ATOM   1442  CG2 ILE   190       5.307  18.320  -2.788  1.00 10.00      A   
ATOM   1443  CD1 ILE   190       2.925  18.740  -0.814  1.00 10.00      A   
ATOM   1444  C   ILE   190       4.361  17.968  -5.584  1.00 10.00      A   
ATOM   1445  O   ILE   190       5.465  18.214  -6.075  1.00 10.00      A   
ATOM   1446  N   LYS   191       3.663  16.879  -5.864  1.00 10.00      A   
ATOM   1447  HN  LYS   191       2.783  16.754  -5.427  1.00 10.00      A   
ATOM   1448  CA  LYS   191       4.148  15.857  -6.773  1.00 10.00      A   
ATOM   1449  CB  LYS   191       3.894  14.467  -6.178  1.00 10.00      A   
ATOM   1450  CG  LYS   191       4.320  14.332  -4.723  1.00 10.00      A   
ATOM   1451  CD  LYS   191       4.004  12.953  -4.167  1.00 10.00      A   
ATOM   1452  CE  LYS   191       4.142  12.935  -2.652  1.00 10.00      A   
ATOM   1453  NZ  LYS   191       4.113  11.555  -2.096  1.00 10.00      A   
ATOM   1454  HZ1 LYS   191       4.952  11.019  -2.418  1.00 10.00      A   
ATOM   1455  HZ2 LYS   191       3.256  11.058  -2.408  1.00 10.00      A   
ATOM   1456  HZ3 LYS   191       4.119  11.588  -1.058  1.00 10.00      A   
ATOM   1457  C   LYS   191       3.460  15.987  -8.132  1.00 10.00      A   
ATOM   1458  O   LYS   191       2.943  15.010  -8.674  1.00 10.00      A   
ATOM   1459  N   GLU   192       3.470  17.205  -8.673  1.00 10.00      A   
ATOM   1460  HN  GLU   192       3.905  17.933  -8.184  1.00 10.00      A   
ATOM   1461  CA  GLU   192       2.853  17.501  -9.966  1.00 10.00      A   
ATOM   1462  CB  GLU   192       3.100  18.967 -10.332  1.00 10.00      A   
ATOM   1463  CG  GLU   192       2.269  19.476 -11.498  1.00 10.00      A   
ATOM   1464  CD  GLU   192       0.864  19.873 -11.089  1.00 10.00      A   
ATOM   1465  OE1 GLU   192       0.680  21.021 -10.633  1.00 10.00      A   
ATOM   1466  OE2 GLU   192      -0.060  19.048 -11.228  1.00 10.00      A   
ATOM   1467  C   GLU   192       3.399  16.584 -11.063  1.00 10.00      A   
ATOM   1468  O   GLU   192       2.643  16.067 -11.891  1.00 10.00      A   
ATOM   1469  N   ASP   193       4.716  16.382 -11.050  1.00 10.00      A   
ATOM   1470  HN  ASP   193       5.254  16.826 -10.364  1.00 10.00      A   
ATOM   1471  CA  ASP   193       5.381  15.518 -12.026  1.00 10.00      A   
ATOM   1472  CB  ASP   193       6.887  15.428 -11.738  1.00 10.00      A   
ATOM   1473  CG  ASP   193       7.677  16.648 -12.168  1.00 10.00      A   
ATOM   1474  OD1 ASP   193       8.123  16.698 -13.337  1.00 10.00      A   
ATOM   1475  OD2 ASP   193       7.883  17.550 -11.329  1.00 10.00      A   
ATOM   1476  C   ASP   193       4.797  14.115 -11.957  1.00 10.00      A   
ATOM   1477  O   ASP   193       4.444  13.520 -12.974  1.00 10.00      A   
ATOM   1478  N   VAL   194       4.676  13.610 -10.735  1.00 10.00      A   
ATOM   1479  HN  VAL   194       4.937  14.160  -9.969  1.00 10.00      A   
ATOM   1480  CA  VAL   194       4.147  12.276 -10.496  1.00 10.00      A   
ATOM   1481  CB  VAL   194       4.305  11.870  -9.014  1.00 10.00      A   
ATOM   1482  CG1 VAL   194       4.003  10.393  -8.817  1.00 10.00      A   
ATOM   1483  CG2 VAL   194       5.702  12.204  -8.512  1.00 10.00      A   
ATOM   1484  C   VAL   194       2.675  12.199 -10.888  1.00 10.00      A   
ATOM   1485  O   VAL   194       2.208  11.170 -11.367  1.00 10.00      A   
ATOM   1486  N   TYR   195       1.960  13.298 -10.689  1.00 10.00      A   
ATOM   1487  HN  TYR   195       2.401  14.090 -10.304  1.00 10.00      A   
ATOM   1488  CA  TYR   195       0.540  13.372 -11.017  1.00 10.00      A   
ATOM   1489  CB  TYR   195      -0.033  14.738 -10.594  1.00 10.00      A   
ATOM   1490  CG  TYR   195      -1.251  15.194 -11.373  1.00 10.00      A   
ATOM   1491  CD1 TYR   195      -2.490  14.591 -11.191  1.00 10.00      A   
ATOM   1492  CD2 TYR   195      -1.161  16.233 -12.292  1.00 10.00      A   
ATOM   1493  CE1 TYR   195      -3.599  15.008 -11.902  1.00 10.00      A   
ATOM   1494  CE2 TYR   195      -2.264  16.657 -13.007  1.00 10.00      A   
ATOM   1495  CZ  TYR   195      -3.481  16.041 -12.808  1.00 10.00      A   
ATOM   1496  OH  TYR   195      -4.584  16.462 -13.515  1.00 10.00      A   
ATOM   1497  HH  TYR   195      -5.343  16.508 -12.926  1.00 10.00      A   
ATOM   1498  C   TYR   195       0.294  13.120 -12.502  1.00 10.00      A   
ATOM   1499  O   TYR   195      -0.451  12.210 -12.874  1.00 10.00      A   
ATOM   1500  N   ARG   196       0.946  13.909 -13.342  1.00 10.00      A   
ATOM   1501  HN  ARG   196       1.554  14.592 -12.979  1.00 10.00      A   
ATOM   1502  CA  ARG   196       0.788  13.797 -14.788  1.00 10.00      A   
ATOM   1503  CB  ARG   196       1.456  14.984 -15.492  1.00 10.00      A   
ATOM   1504  CG  ARG   196       0.825  16.326 -15.150  1.00 10.00      A   
ATOM   1505  CD  ARG   196       1.637  17.496 -15.683  1.00 10.00      A   
ATOM   1506  NE  ARG   196       1.067  18.778 -15.266  1.00 10.00      A   
ATOM   1507  HE  ARG   196       0.076  18.842 -15.222  1.00 10.00      A   
ATOM   1508  CZ  ARG   196       1.783  19.854 -14.946  1.00 10.00      A   
ATOM   1509  NH1 ARG   196       3.109  19.814 -14.996  1.00 10.00      A   
ATOM   1510 HH11 ARG   196       3.596  18.941 -15.290  1.00 10.00      A   
ATOM   1511 HH12 ARG   196       3.668  20.655 -14.745  1.00 10.00      A   
ATOM   1512  NH2 ARG   196       1.164  20.967 -14.566  1.00 10.00      A   
ATOM   1513 HH21 ARG   196       1.714  21.819 -14.310  1.00 10.00      A   
ATOM   1514 HH22 ARG   196       0.121  20.993 -14.520  1.00 10.00      A   
ATOM   1515  C   ARG   196       1.324  12.471 -15.327  1.00 10.00      A   
ATOM   1516  O   ARG   196       0.858  11.972 -16.353  1.00 10.00      A   
ATOM   1517  N   ASN   197       2.278  11.887 -14.618  1.00 10.00      A   
ATOM   1518  HN  ASN   197       2.591  12.316 -13.793  1.00 10.00      A   
ATOM   1519  CA  ASN   197       2.882  10.629 -15.044  1.00 10.00      A   
ATOM   1520  CB  ASN   197       4.385  10.635 -14.750  1.00 10.00      A   
ATOM   1521  CG  ASN   197       5.223  10.802 -16.001  1.00 10.00      A   
ATOM   1522  OD1 ASN   197       5.391  11.912 -16.503  1.00 10.00      A   
ATOM   1523  ND2 ASN   197       5.764   9.707 -16.508  1.00 10.00      A   
ATOM   1524 HD21 ASN   197       5.600   8.853 -16.052  1.00 10.00      A   
ATOM   1525 HD22 ASN   197       6.310   9.793 -17.318  1.00 10.00      A   
ATOM   1526  C   ASN   197       2.234   9.408 -14.396  1.00 10.00      A   
ATOM   1527  O   ASN   197       2.696   8.283 -14.588  1.00 10.00      A   
ATOM   1528  N   HIS   198       1.169   9.612 -13.628  1.00 10.00      A   
ATOM   1529  HN  HIS   198       0.830  10.523 -13.507  1.00 10.00      A   
ATOM   1530  CA  HIS   198       0.505   8.492 -12.960  1.00 10.00      A   
ATOM   1531  CB  HIS   198       0.845   8.446 -11.465  1.00 10.00      A   
ATOM   1532  CG  HIS   198       2.127   7.737 -11.136  1.00 10.00      A   
ATOM   1533  ND1 HIS   198       2.181   6.605 -10.348  1.00 10.00      A   
ATOM   1534  HD1 HIS   198       1.411   6.155  -9.934  1.00 10.00      A   
ATOM   1535  CD2 HIS   198       3.410   8.010 -11.478  1.00 10.00      A   
ATOM   1536  CE1 HIS   198       3.438   6.220 -10.217  1.00 10.00      A   
ATOM   1537  NE2 HIS   198       4.202   7.055 -10.894  1.00 10.00      A   
ATOM   1538  HE2 HIS   198       5.182   7.001 -10.960  1.00 10.00      A   
ATOM   1539  C   HIS   198      -1.009   8.485 -13.158  1.00 10.00      A   
ATOM   1540  O   HIS   198      -1.615   7.421 -13.273  1.00 10.00      A   
ATOM   1541  N   SER   199      -1.619   9.664 -13.187  1.00 10.00      A   
ATOM   1542  HN  SER   199      -1.088  10.484 -13.090  1.00 10.00      A   
ATOM   1543  CA  SER   199      -3.065   9.768 -13.361  1.00 10.00      A   
ATOM   1544  CB  SER   199      -3.545  11.207 -13.149  1.00 10.00      A   
ATOM   1545  OG  SER   199      -4.962  11.295 -13.229  1.00 10.00      A   
ATOM   1546  HG  SER   199      -5.331  11.326 -12.336  1.00 10.00      A   
ATOM   1547  C   SER   199      -3.502   9.257 -14.733  1.00 10.00      A   
ATOM   1548  O   SER   199      -2.978   9.685 -15.765  1.00 10.00      A   
ATOM   1549  N   ILE   200      -4.463   8.338 -14.728  1.00 10.00      A   
ATOM   1550  HN  ILE   200      -4.823   8.030 -13.870  1.00 10.00      A   
ATOM   1551  CA  ILE   200      -4.984   7.757 -15.961  1.00 10.00      A   
ATOM   1552  CB  ILE   200      -5.089   6.218 -15.862  1.00 10.00      A   
ATOM   1553  CG1 ILE   200      -5.943   5.808 -14.655  1.00 10.00      A   
ATOM   1554  CG2 ILE   200      -3.704   5.589 -15.786  1.00 10.00      A   
ATOM   1555  CD1 ILE   200      -6.343   4.347 -14.647  1.00 10.00      A   
ATOM   1556  C   ILE   200      -6.357   8.329 -16.309  1.00 10.00      A   
ATOM   1557  O   ILE   200      -7.024   7.853 -17.228  1.00 10.00      A   
ATOM   1558  N   PHE   201      -6.772   9.355 -15.581  1.00 10.00      A   
ATOM   1559  HN  PHE   201      -6.198   9.707 -14.872  1.00 10.00      A   
ATOM   1560  CA  PHE   201      -8.067   9.973 -15.824  1.00 10.00      A   
ATOM   1561  CB  PHE   201      -9.091   9.507 -14.782  1.00 10.00      A   
ATOM   1562  CG  PHE   201     -10.463  10.097 -14.957  1.00 10.00      A   
ATOM   1563  CD1 PHE   201     -11.222   9.806 -16.077  1.00 10.00      A   
ATOM   1564  CD2 PHE   201     -10.993  10.943 -13.997  1.00 10.00      A   
ATOM   1565  CE1 PHE   201     -12.483  10.349 -16.239  1.00 10.00      A   
ATOM   1566  CE2 PHE   201     -12.253  11.490 -14.151  1.00 10.00      A   
ATOM   1567  CZ  PHE   201     -12.999  11.192 -15.274  1.00 10.00      A   
ATOM   1568  C   PHE   201      -7.966  11.494 -15.840  1.00 10.00      A   
ATOM   1569  O   PHE   201      -8.096  12.120 -16.890  1.00 10.00      A   
ATOM   1570  N   LEU   202      -7.705  12.081 -14.678  1.00 10.00      A   
ATOM   1571  HN  LEU   202      -7.580  11.522 -13.878  1.00 10.00      A   
ATOM   1572  CA  LEU   202      -7.607  13.533 -14.553  1.00 10.00      A   
ATOM   1573  CB  LEU   202      -7.349  13.934 -13.097  1.00 10.00      A   
ATOM   1574  CG  LEU   202      -7.590  15.405 -12.748  1.00 10.00      A   
ATOM   1575  CD1 LEU   202      -9.050  15.775 -12.961  1.00 10.00      A   
ATOM   1576  CD2 LEU   202      -7.169  15.690 -11.315  1.00 10.00      A   
ATOM   1577  C   LEU   202      -6.543  14.128 -15.476  1.00 10.00      A   
ATOM   1578  O   LEU   202      -6.805  15.094 -16.189  1.00 10.00      A   
ATOM   1579  N   ALA   203      -5.358  13.532 -15.484  1.00 10.00      A   
ATOM   1580  HN  ALA   203      -5.216  12.746 -14.914  1.00 10.00      A   
ATOM   1581  CA  ALA   203      -4.259  14.022 -16.318  1.00 10.00      A   
ATOM   1582  CB  ALA   203      -2.958  13.319 -15.963  1.00 10.00      A   
ATOM   1583  C   ALA   203      -4.554  13.880 -17.812  1.00 10.00      A   
ATOM   1584  O   ALA   203      -3.886  14.496 -18.648  1.00 10.00      A   
ATOM   1585  N   ASP   204      -5.554  13.073 -18.144  1.00 10.00      A   
ATOM   1586  HN  ASP   204      -6.061  12.626 -17.435  1.00 10.00      A   
ATOM   1587  CA  ASP   204      -5.929  12.848 -19.534  1.00 10.00      A   
ATOM   1588  CB  ASP   204      -6.358  11.395 -19.749  1.00 10.00      A   
ATOM   1589  CG  ASP   204      -6.952  11.154 -21.123  1.00 10.00      A   
ATOM   1590  OD1 ASP   204      -6.211  11.250 -22.124  1.00 10.00      A   
ATOM   1591  OD2 ASP   204      -8.162  10.857 -21.206  1.00 10.00      A   
ATOM   1592  C   ASP   204      -7.041  13.796 -19.968  1.00 10.00      A   
ATOM   1593  O   ASP   204      -6.916  14.491 -20.977  1.00 10.00      A   
ATOM   1594  N   ILE   205      -8.114  13.845 -19.182  1.00 10.00      A   
ATOM   1595  HN  ILE   205      -8.140  13.284 -18.373  1.00 10.00      A   
ATOM   1596  CA  ILE   205      -9.259  14.700 -19.494  1.00 10.00      A   
ATOM   1597  CB  ILE   205     -10.517  14.315 -18.686  1.00 10.00      A   
ATOM   1598  CG1 ILE   205     -10.286  14.521 -17.183  1.00 10.00      A   
ATOM   1599  CG2 ILE   205     -10.914  12.874 -18.981  1.00 10.00      A   
ATOM   1600  CD1 ILE   205     -11.555  14.469 -16.357  1.00 10.00      A   
ATOM   1601  C   ILE   205      -8.950  16.185 -19.291  1.00 10.00      A   
ATOM   1602  O   ILE   205      -9.720  17.051 -19.715  1.00 10.00      A   
ATOM   1603  N   ASN   206      -7.837  16.472 -18.630  1.00 10.00      A   
ATOM   1604  HN  ASN   206      -7.286  15.742 -18.280  1.00 10.00      A   
ATOM   1605  CA  ASN   206      -7.428  17.852 -18.384  1.00 10.00      A   
ATOM   1606  CB  ASN   206      -6.963  18.048 -16.937  1.00 10.00      A   
ATOM   1607  CG  ASN   206      -8.096  18.424 -16.003  1.00 10.00      A   
ATOM   1608  OD1 ASN   206      -9.259  18.106 -16.258  1.00 10.00      A   
ATOM   1609  ND2 ASN   206      -7.769  19.103 -14.913  1.00 10.00      A   
ATOM   1610 HD21 ASN   206      -6.821  19.322 -14.768  1.00 10.00      A   
ATOM   1611 HD22 ASN   206      -8.484  19.358 -14.295  1.00 10.00      A   
ATOM   1612  C   ASN   206      -6.340  18.284 -19.356  1.00 10.00      A   
ATOM   1613  O   ASN   206      -5.822  19.394 -19.262  1.00 10.00      A   
ATOM   1614  N   GLN   207      -6.005  17.394 -20.292  1.00 10.00      A   
ATOM   1615  HN  GLN   207      -6.463  16.528 -20.303  1.00 10.00      A   
ATOM   1616  CA  GLN   207      -4.984  17.665 -21.308  1.00 10.00      A   
ATOM   1617  CB  GLN   207      -5.437  18.801 -22.231  1.00 10.00      A   
ATOM   1618  CG  GLN   207      -6.825  18.609 -22.813  1.00 10.00      A   
ATOM   1619  CD  GLN   207      -6.799  18.031 -24.208  1.00 10.00      A   
ATOM   1620  OE1 GLN   207      -6.747  16.816 -24.389  1.00 10.00      A   
ATOM   1621  NE2 GLN   207      -6.826  18.897 -25.208  1.00 10.00      A   
ATOM   1622 HE21 GLN   207      -6.858  19.858 -24.991  1.00 10.00      A   
ATOM   1623 HE22 GLN   207      -6.830  18.545 -26.126  1.00 10.00      A   
ATOM   1624  C   GLN   207      -3.643  18.011 -20.664  1.00 10.00      A   
ATOM   1625  O   GLN   207      -2.899  18.855 -21.166  1.00 10.00      A   
ATOM   1626  N   GLU   208      -3.341  17.353 -19.554  1.00 10.00      A   
ATOM   1627  HN  GLU   208      -3.969  16.682 -19.213  1.00 10.00      A   
ATOM   1628  CA  GLU   208      -2.100  17.596 -18.831  1.00 10.00      A   
ATOM   1629  CB  GLU   208      -2.245  17.161 -17.373  1.00 10.00      A   
ATOM   1630  CG  GLU   208      -3.105  18.086 -16.534  1.00 10.00      A   
ATOM   1631  CD  GLU   208      -2.374  19.348 -16.132  1.00 10.00      A   
ATOM   1632  OE1 GLU   208      -1.535  19.281 -15.211  1.00 10.00      A   
ATOM   1633  OE2 GLU   208      -2.640  20.414 -16.724  1.00 10.00      A   
ATOM   1634  C   GLU   208      -0.935  16.859 -19.473  1.00 10.00      A   
ATOM   1635  O   GLU   208       0.130  17.435 -19.704  1.00 10.00      A   
ATOM   1636  N   ARG   209      -1.145  15.586 -19.767  1.00 10.00      A   
ATOM   1637  HN  ARG   209      -2.023  15.189 -19.577  1.00 10.00      A   
ATOM   1638  CA  ARG   209      -0.103  14.765 -20.367  1.00 10.00      A   
ATOM   1639  CB  ARG   209      -0.322  13.292 -20.026  1.00 10.00      A   
ATOM   1640  CG  ARG   209       0.829  12.379 -20.414  1.00 10.00      A   
ATOM   1641  CD  ARG   209       0.713  11.034 -19.719  1.00 10.00      A   
ATOM   1642  NE  ARG   209      -0.576  10.398 -19.979  1.00 10.00      A   
ATOM   1643  HE  ARG   209      -0.818  10.247 -20.921  1.00 10.00      A   
ATOM   1644  CZ  ARG   209      -1.423  10.016 -19.026  1.00 10.00      A   
ATOM   1645  NH1 ARG   209      -1.120  10.204 -17.744  1.00 10.00      A   
ATOM   1646 HH11 ARG   209      -0.215  10.653 -17.477  1.00 10.00      A   
ATOM   1647 HH12 ARG   209      -1.788   9.904 -16.995  1.00 10.00      A   
ATOM   1648  NH2 ARG   209      -2.580   9.460 -19.358  1.00 10.00      A   
ATOM   1649 HH21 ARG   209      -3.248   9.153 -18.622  1.00 10.00      A   
ATOM   1650 HH22 ARG   209      -2.829   9.329 -20.365  1.00 10.00      A   
ATOM   1651  C   ARG   209      -0.032  14.971 -21.876  1.00 10.00      A   
ATOM   1652  O   ARG   209       1.050  14.947 -22.468  1.00 10.00      A   
ATOM   1653  N   GLY   210      -1.185  15.187 -22.493  1.00 10.00      A   
ATOM   1654  HN  GLY   210      -2.016  15.210 -21.974  1.00 10.00      A   
ATOM   1655  CA  GLY   210      -1.225  15.393 -23.922  1.00 10.00      A   
ATOM   1656  C   GLY   210      -2.383  16.268 -24.343  1.00 10.00      A   
ATOM   1657  O   GLY   210      -3.503  16.103 -23.856  1.00 10.00      A   
ATOM   1658  N   ILE   211      -2.118  17.213 -25.230  1.00 10.00      A   
ATOM   1659  HN  ILE   211      -1.203  17.310 -25.572  1.00 10.00      A   
ATOM   1660  CA  ILE   211      -3.159  18.104 -25.718  1.00 10.00      A   
ATOM   1661  CB  ILE   211      -2.585  19.460 -26.182  1.00 10.00      A   
ATOM   1662  CG1 ILE   211      -1.532  19.965 -25.194  1.00 10.00      A   
ATOM   1663  CG2 ILE   211      -3.701  20.486 -26.341  1.00 10.00      A   
ATOM   1664  CD1 ILE   211      -0.722  21.133 -25.711  1.00 10.00      A   
ATOM   1665  C   ILE   211      -3.872  17.443 -26.889  1.00 10.00      A   
ATOM   1666  O   ILE   211      -3.459  17.587 -28.040  1.00 10.00      A   
ATOM   1667  N   ASN   212      -4.919  16.691 -26.591  1.00 10.00      A   
ATOM   1668  HN  ASN   212      -5.197  16.600 -25.651  1.00 10.00      A   
ATOM   1669  CA  ASN   212      -5.675  16.002 -27.625  1.00 10.00      A   
ATOM   1670  CB  ASN   212      -6.456  14.829 -27.029  1.00 10.00      A   
ATOM   1671  CG  ASN   212      -6.906  13.823 -28.070  1.00 10.00      A   
ATOM   1672  OD1 ASN   212      -7.229  14.176 -29.204  1.00 10.00      A   
ATOM   1673  ND2 ASN   212      -6.931  12.558 -27.690  1.00 10.00      A   
ATOM   1674 HD21 ASN   212      -6.661  12.344 -26.769  1.00 10.00      A   
ATOM   1675 HD22 ASN   212      -7.213  11.885 -28.341  1.00 10.00      A   
ATOM   1676  C   ASN   212      -6.613  16.971 -28.335  1.00 10.00      A   
ATOM   1677  O   ASN   212      -7.401  17.672 -27.694  1.00 10.00      A   
ATOM   1678  N   GLU   213      -6.512  17.010 -29.656  1.00 10.00      A   
ATOM   1679  HN  GLU   213      -5.859  16.425 -30.098  1.00 10.00      A   
ATOM   1680  CA  GLU   213      -7.336  17.892 -30.472  1.00 10.00      A   
ATOM   1681  CB  GLU   213      -6.950  17.752 -31.945  1.00 10.00      A   
ATOM   1682  CG  GLU   213      -6.715  19.073 -32.653  1.00 10.00      A   
ATOM   1683  CD  GLU   213      -5.445  19.753 -32.193  1.00 10.00      A   
ATOM   1684  OE1 GLU   213      -5.510  20.591 -31.272  1.00 10.00      A   
ATOM   1685  OE2 GLU   213      -4.369  19.445 -32.748  1.00 10.00      A   
ATOM   1686  C   GLU   213      -8.818  17.577 -30.304  1.00 10.00      A   
ATOM   1687  O   GLU   213      -9.647  18.480 -30.191  1.00 10.00      A   
ATOM   1688  N   SER   214      -9.140  16.290 -30.277  1.00 10.00      A   
ATOM   1689  HN  SER   214      -8.428  15.618 -30.353  1.00 10.00      A   
ATOM   1690  CA  SER   214     -10.518  15.840 -30.139  1.00 10.00      A   
ATOM   1691  CB  SER   214     -10.567  14.315 -30.177  1.00 10.00      A   
ATOM   1692  OG  SER   214      -9.665  13.816 -31.151  1.00 10.00      A   
ATOM   1693  HG  SER   214      -9.974  12.956 -31.462  1.00 10.00      A   
ATOM   1694  C   SER   214     -11.158  16.360 -28.854  1.00 10.00      A   
ATOM   1695  O   SER   214     -12.319  16.761 -28.852  1.00 10.00      A   
ATOM   1696  N   TYR   215     -10.387  16.374 -27.773  1.00 10.00      A   
ATOM   1697  HN  TYR   215      -9.462  16.065 -27.846  1.00 10.00      A   
ATOM   1698  CA  TYR   215     -10.880  16.843 -26.482  1.00 10.00      A   
ATOM   1699  CB  TYR   215      -9.832  16.628 -25.391  1.00 10.00      A   
ATOM   1700  CG  TYR   215      -9.886  15.274 -24.719  1.00 10.00      A   
ATOM   1701  CD1 TYR   215     -10.513  15.117 -23.493  1.00 10.00      A   
ATOM   1702  CD2 TYR   215      -9.305  14.154 -25.302  1.00 10.00      A   
ATOM   1703  CE1 TYR   215     -10.557  13.890 -22.861  1.00 10.00      A   
ATOM   1704  CE2 TYR   215      -9.346  12.920 -24.679  1.00 10.00      A   
ATOM   1705  CZ  TYR   215      -9.975  12.795 -23.459  1.00 10.00      A   
ATOM   1706  OH  TYR   215     -10.017  11.574 -22.829  1.00 10.00      A   
ATOM   1707  HH  TYR   215      -9.193  11.442 -22.318  1.00 10.00      A   
ATOM   1708  C   TYR   215     -11.266  18.316 -26.533  1.00 10.00      A   
ATOM   1709  O   TYR   215     -12.361  18.695 -26.120  1.00 10.00      A   
ATOM   1710  N   LYS   216     -10.373  19.139 -27.067  1.00 10.00      A   
ATOM   1711  HN  LYS   216      -9.531  18.771 -27.415  1.00 10.00      A   
ATOM   1712  CA  LYS   216     -10.611  20.577 -27.157  1.00 10.00      A   
ATOM   1713  CB  LYS   216      -9.326  21.318 -27.546  1.00 10.00      A   
ATOM   1714  CG  LYS   216      -9.444  22.832 -27.466  1.00 10.00      A   
ATOM   1715  CD  LYS   216      -8.103  23.520 -27.660  1.00 10.00      A   
ATOM   1716  CE  LYS   216      -8.252  25.030 -27.570  1.00 10.00      A   
ATOM   1717  NZ  LYS   216      -6.956  25.746 -27.689  1.00 10.00      A   
ATOM   1718  HZ1 LYS   216      -6.654  25.782 -28.685  1.00 10.00      A   
ATOM   1719  HZ2 LYS   216      -6.223  25.263 -27.131  1.00 10.00      A   
ATOM   1720  HZ3 LYS   216      -7.058  26.722 -27.328  1.00 10.00      A   
ATOM   1721  C   LYS   216     -11.740  20.906 -28.135  1.00 10.00      A   
ATOM   1722  O   LYS   216     -12.426  21.921 -27.992  1.00 10.00      A   
ATOM   1723  N   LYS   217     -11.933  20.047 -29.124  1.00 10.00      A   
ATOM   1724  HN  LYS   217     -11.358  19.254 -29.190  1.00 10.00      A   
ATOM   1725  CA  LYS   217     -12.978  20.256 -30.118  1.00 10.00      A   
ATOM   1726  CB  LYS   217     -12.604  19.602 -31.450  1.00 10.00      A   
ATOM   1727  CG  LYS   217     -11.461  20.292 -32.178  1.00 10.00      A   
ATOM   1728  CD  LYS   217     -11.257  19.715 -33.569  1.00 10.00      A   
ATOM   1729  CE  LYS   217     -10.744  18.288 -33.513  1.00 10.00      A   
ATOM   1730  NZ  LYS   217     -10.658  17.681 -34.866  1.00 10.00      A   
ATOM   1731  HZ1 LYS   217     -10.108  18.296 -35.502  1.00 10.00      A   
ATOM   1732  HZ2 LYS   217     -11.609  17.551 -35.263  1.00 10.00      A   
ATOM   1733  HZ3 LYS   217     -10.190  16.754 -34.812  1.00 10.00      A   
ATOM   1734  C   LYS   217     -14.333  19.743 -29.639  1.00 10.00      A   
ATOM   1735  O   LYS   217     -15.370  20.109 -30.190  1.00 10.00      A   
ATOM   1736  N   ASN   218     -14.320  18.900 -28.611  1.00 10.00      A   
ATOM   1737  HN  ASN   218     -13.461  18.644 -28.210  1.00 10.00      A   
ATOM   1738  CA  ASN   218     -15.554  18.339 -28.068  1.00 10.00      A   
ATOM   1739  CB  ASN   218     -15.312  16.970 -27.429  1.00 10.00      A   
ATOM   1740  CG  ASN   218     -15.291  15.840 -28.441  1.00 10.00      A   
ATOM   1741  OD1 ASN   218     -15.825  15.966 -29.543  1.00 10.00      A   
ATOM   1742  ND2 ASN   218     -14.678  14.724 -28.077  1.00 10.00      A   
ATOM   1743 HD21 ASN   218     -14.273  14.686 -27.182  1.00 10.00      A   
ATOM   1744 HD22 ASN   218     -14.654  13.976 -28.711  1.00 10.00      A   
ATOM   1745  C   ASN   218     -16.210  19.280 -27.068  1.00 10.00      A   
ATOM   1746  O   ASN   218     -17.395  19.149 -26.763  1.00 10.00      A   
ATOM   1747  N   LEU   219     -15.443  20.244 -26.573  1.00 10.00      A   
ATOM   1748  HN  LEU   219     -14.510  20.307 -26.860  1.00 10.00      A   
ATOM   1749  CA  LEU   219     -15.954  21.209 -25.607  1.00 10.00      A   
ATOM   1750  CB  LEU   219     -14.816  21.751 -24.737  1.00 10.00      A   
ATOM   1751  CG  LEU   219     -15.223  22.323 -23.374  1.00 10.00      A   
ATOM   1752  CD1 LEU   219     -15.779  21.229 -22.477  1.00 10.00      A   
ATOM   1753  CD2 LEU   219     -14.049  23.021 -22.705  1.00 10.00      A   
ATOM   1754  C   LEU   219     -16.689  22.354 -26.310  1.00 10.00      A   
ATOM   1755  O   LEU   219     -16.472  23.531 -26.015  1.00 10.00      A   
ATOM   1756  N   ALA   221     -17.569  21.997 -27.235  1.00 10.00      A   
ATOM   1757  HN  ALA   221     -17.710  21.041 -27.414  1.00 10.00      A   
ATOM   1758  CA  ALA   221     -18.341  22.975 -27.987  1.00 10.00      A   
ATOM   1759  CB  ALA   221     -18.410  22.574 -29.452  1.00 10.00      A   
ATOM   1760  C   ALA   221     -19.741  23.099 -27.397  1.00 10.00      A   
ATOM   1761  O   ALA   221     -20.737  23.172 -28.121  1.00 10.00      A   
ATOM   1762  N   LEU   222     -19.804  23.113 -26.075  1.00 10.00      A   
ATOM   1763  HN  LEU   222     -18.975  23.054 -25.559  1.00 10.00      A   
ATOM   1764  CA  LEU   222     -21.070  23.224 -25.370  1.00 10.00      A   
ATOM   1765  CB  LEU   222     -20.892  22.822 -23.905  1.00 10.00      A   
ATOM   1766  CG  LEU   222     -20.398  21.397 -23.655  1.00 10.00      A   
ATOM   1767  CD1 LEU   222     -19.922  21.248 -22.221  1.00 10.00      A   
ATOM   1768  CD2 LEU   222     -21.493  20.389 -23.965  1.00 10.00      A   
ATOM   1769  C   LEU   222     -21.613  24.644 -25.456  1.00 10.00      A   
ATOM   1770  O   LEU   222     -20.872  25.589 -25.725  1.00 10.00      A   
ATOM   1771  N   LYS   223     -22.903  24.788 -25.226  1.00 10.00      A   
ATOM   1772  HN  LYS   223     -23.444  23.995 -25.009  1.00 10.00      A   
ATOM   1773  CA  LYS   223     -23.545  26.090 -25.274  1.00 10.00      A   
ATOM   1774  CB  LYS   223     -25.060  25.912 -25.382  1.00 10.00      A   
ATOM   1775  CG  LYS   223     -25.837  27.190 -25.637  1.00 10.00      A   
ATOM   1776  CD  LYS   223     -27.332  26.944 -25.528  1.00 10.00      A   
ATOM   1777  CE  LYS   223     -28.121  28.212 -25.785  1.00 10.00      A   
ATOM   1778  NZ  LYS   223     -29.577  28.005 -25.577  1.00 10.00      A   
ATOM   1779  HZ1 LYS   223     -29.777  27.858 -24.566  1.00 10.00      A   
ATOM   1780  HZ2 LYS   223     -29.900  27.171 -26.107  1.00 10.00      A   
ATOM   1781  HZ3 LYS   223     -30.108  28.838 -25.906  1.00 10.00      A   
ATOM   1782  C   LYS   223     -23.183  26.890 -24.027  1.00 10.00      A   
ATOM   1783  O   LYS   223     -22.716  28.026 -24.119  1.00 10.00      A   
ATOM   1784  N   LYS   224     -23.400  26.285 -22.865  1.00 10.00      A   
ATOM   1785  HN  LYS   224     -23.787  25.382 -22.862  1.00 10.00      A   
ATOM   1786  CA  LYS   224     -23.087  26.919 -21.591  1.00 10.00      A   
ATOM   1787  CB  LYS   224     -24.334  27.560 -20.974  1.00 10.00      A   
ATOM   1788  CG  LYS   224     -24.501  29.038 -21.283  1.00 10.00      A   
ATOM   1789  CD  LYS   224     -25.357  29.248 -22.518  1.00 10.00      A   
ATOM   1790  CE  LYS   224     -25.446  30.719 -22.881  1.00 10.00      A   
ATOM   1791  NZ  LYS   224     -24.122  31.285 -23.251  1.00 10.00      A   
ATOM   1792  HZ1 LYS   224     -24.249  32.182 -23.763  1.00 10.00      A   
ATOM   1793  HZ2 LYS   224     -23.606  30.624 -23.865  1.00 10.00      A   
ATOM   1794  HZ3 LYS   224     -23.555  31.466 -22.399  1.00 10.00      A   
ATOM   1795  C   LYS   224     -22.501  25.907 -20.617  1.00 10.00      A   
ATOM   1796  O   LYS   224     -23.019  24.797 -20.474  1.00 10.00      A   
ATOM   1797  N   PHE   225     -21.417  26.287 -19.960  1.00 10.00      A   
ATOM   1798  HN  PHE   225     -21.037  27.179 -20.136  1.00 10.00      A   
ATOM   1799  CA  PHE   225     -20.766  25.417 -18.994  1.00 10.00      A   
ATOM   1800  CB  PHE   225     -19.397  24.963 -19.512  1.00 10.00      A   
ATOM   1801  CG  PHE   225     -18.643  24.072 -18.561  1.00 10.00      A   
ATOM   1802  CD1 PHE   225     -17.442  24.482 -18.010  1.00 10.00      A   
ATOM   1803  CD2 PHE   225     -19.138  22.825 -18.215  1.00 10.00      A   
ATOM   1804  CE1 PHE   225     -16.748  23.670 -17.134  1.00 10.00      A   
ATOM   1805  CE2 PHE   225     -18.449  22.008 -17.340  1.00 10.00      A   
ATOM   1806  CZ  PHE   225     -17.253  22.431 -16.799  1.00 10.00      A   
ATOM   1807  C   PHE   225     -20.630  26.119 -17.647  1.00 10.00      A   
ATOM   1808  O   PHE   225     -19.984  27.166 -17.537  1.00 10.00      A   
ATOM   1809  N   VAL   226     -21.258  25.547 -16.628  1.00 10.00      A   
ATOM   1810  HN  VAL   226     -21.761  24.714 -16.781  1.00 10.00      A   
ATOM   1811  CA  VAL   226     -21.211  26.110 -15.284  1.00 10.00      A   
ATOM   1812  CB  VAL   226     -22.622  26.437 -14.755  1.00 10.00      A   
ATOM   1813  CG1 VAL   226     -22.540  27.047 -13.366  1.00 10.00      A   
ATOM   1814  CG2 VAL   226     -23.347  27.376 -15.703  1.00 10.00      A   
ATOM   1815  C   VAL   226     -20.532  25.139 -14.323  1.00 10.00      A   
ATOM   1816  O   VAL   226     -20.726  23.923 -14.422  1.00 10.00      A   
ATOM   1817  N   VAL   228     -20.909  26.402 -10.206  1.00 10.00      A   
ATOM   1818  HN  VAL   228     -19.930  26.472 -10.262  1.00 10.00      A   
ATOM   1819  CA  VAL   228     -21.544  26.363  -8.895  1.00 10.00      A   
ATOM   1820  CB  VAL   228     -22.679  25.317  -8.847  1.00 10.00      A   
ATOM   1821  CG1 VAL   228     -23.377  25.333  -7.493  1.00 10.00      A   
ATOM   1822  CG2 VAL   228     -23.679  25.558  -9.967  1.00 10.00      A   
ATOM   1823  C   VAL   228     -20.520  26.044  -7.808  1.00 10.00      A   
ATOM   1824  O   VAL   228     -20.011  24.925  -7.740  1.00 10.00      A   
ATOM   1825  N   LYS   229     -20.212  27.040  -6.983  1.00 10.00      A   
ATOM   1826  HN  LYS   229     -20.638  27.915  -7.110  1.00 10.00      A   
ATOM   1827  CA  LYS   229     -19.262  26.868  -5.892  1.00 10.00      A   
ATOM   1828  CB  LYS   229     -18.026  27.758  -6.081  1.00 10.00      A   
ATOM   1829  CG  LYS   229     -16.870  27.412  -5.151  1.00 10.00      A   
ATOM   1830  CD  LYS   229     -15.750  28.441  -5.216  1.00 10.00      A   
ATOM   1831  CE  LYS   229     -16.084  29.683  -4.406  1.00 10.00      A   
ATOM   1832  NZ  LYS   229     -14.908  30.182  -3.644  1.00 10.00      A   
ATOM   1833  HZ1 LYS   229     -14.707  29.551  -2.841  1.00 10.00      A   
ATOM   1834  HZ2 LYS   229     -15.092  31.140  -3.284  1.00 10.00      A   
ATOM   1835  HZ3 LYS   229     -14.071  30.215  -4.260  1.00 10.00      A   
ATOM   1836  C   LYS   229     -19.927  27.187  -4.560  1.00 10.00      A   
ATOM   1837  O   LYS   229     -20.648  28.186  -4.436  1.00 10.00      A   
ATOM   1838  N   PHE   230     -19.693  26.336  -3.576  1.00 10.00      A   
ATOM   1839  HN  PHE   230     -19.114  25.543  -3.750  1.00 10.00      A   
ATOM   1840  CA  PHE   230     -20.258  26.525  -2.250  1.00 10.00      A   
ATOM   1841  CB  PHE   230     -20.593  25.180  -1.601  1.00 10.00      A   
ATOM   1842  CG  PHE   230     -21.651  24.422  -2.353  1.00 10.00      A   
ATOM   1843  CD1 PHE   230     -22.990  24.741  -2.202  1.00 10.00      A   
ATOM   1844  CD2 PHE   230     -21.302  23.404  -3.223  1.00 10.00      A   
ATOM   1845  CE1 PHE   230     -23.964  24.057  -2.904  1.00 10.00      A   
ATOM   1846  CE2 PHE   230     -22.270  22.713  -3.927  1.00 10.00      A   
ATOM   1847  CZ  PHE   230     -23.603  23.042  -3.769  1.00 10.00      A   
ATOM   1848  C   PHE   230     -19.320  27.355  -1.382  1.00 10.00      A   
ATOM   1849  O   PHE   230     -18.191  26.961  -1.099  1.00 10.00      A   
ATOM   1850  N   LEU   231     -19.802  28.512  -0.957  1.00 10.00      A   
ATOM   1851  HN  LEU   231     -20.722  28.759  -1.200  1.00 10.00      A   
ATOM   1852  CA  LEU   231     -19.011  29.432  -0.147  1.00 10.00      A   
ATOM   1853  CB  LEU   231     -19.648  30.826  -0.135  1.00 10.00      A   
ATOM   1854  CG  LEU   231     -19.695  31.555  -1.481  1.00 10.00      A   
ATOM   1855  CD1 LEU   231     -20.413  32.888  -1.345  1.00 10.00      A   
ATOM   1856  CD2 LEU   231     -18.293  31.757  -2.035  1.00 10.00      A   
ATOM   1857  C   LEU   231     -18.776  28.927   1.277  1.00 10.00      A   
ATOM   1858  O   LEU   231     -17.959  29.487   2.007  1.00 10.00      A   
ATOM   1859  N   ASN   232     -19.477  27.873   1.672  1.00 10.00      A   
ATOM   1860  HN  ASN   232     -20.111  27.454   1.052  1.00 10.00      A   
ATOM   1861  CA  ASN   232     -19.322  27.325   3.019  1.00 10.00      A   
ATOM   1862  CB  ASN   232     -20.521  27.678   3.901  1.00 10.00      A   
ATOM   1863  CG  ASN   232     -20.463  29.092   4.441  1.00 10.00      A   
ATOM   1864  OD1 ASN   232     -20.918  30.035   3.790  1.00 10.00      A   
ATOM   1865  ND2 ASN   232     -19.910  29.248   5.636  1.00 10.00      A   
ATOM   1866 HD21 ASN   232     -19.571  28.451   6.100  1.00 10.00      A   
ATOM   1867 HD22 ASN   232     -19.871  30.154   6.013  1.00 10.00      A   
ATOM   1868  C   ASN   232     -19.121  25.819   2.985  1.00 10.00      A   
ATOM   1869  O   ASN   232     -19.480  25.116   3.932  1.00 10.00      A   
ATOM   1870  N   ASP   233     -18.535  25.328   1.900  1.00 10.00      A   
ATOM   1871  HN  ASP   233     -18.256  25.940   1.187  1.00 10.00      A   
ATOM   1872  CA  ASP   233     -18.291  23.899   1.744  1.00 10.00      A   
ATOM   1873  CB  ASP   233     -17.823  23.588   0.323  1.00 10.00      A   
ATOM   1874  CG  ASP   233     -17.850  22.107   0.032  1.00 10.00      A   
ATOM   1875  OD1 ASP   233     -16.849  21.421   0.324  1.00 10.00      A   
ATOM   1876  OD2 ASP   233     -18.882  21.619  -0.462  1.00 10.00      A   
ATOM   1877  C   ASP   233     -17.262  23.397   2.757  1.00 10.00      A   
ATOM   1878  O   ASP   233     -16.443  24.173   3.256  1.00 10.00      A   
ATOM   1879  N   SER   234     -17.314  22.107   3.066  1.00 10.00      A   
ATOM   1880  HN  SER   234     -17.984  21.539   2.631  1.00 10.00      A   
ATOM   1881  CA  SER   234     -16.393  21.506   4.021  1.00 10.00      A   
ATOM   1882  CB  SER   234     -17.022  21.489   5.417  1.00 10.00      A   
ATOM   1883  OG  SER   234     -18.304  20.879   5.394  1.00 10.00      A   
ATOM   1884  HG  SER   234     -18.981  21.549   5.206  1.00 10.00      A   
ATOM   1885  C   SER   234     -16.018  20.086   3.597  1.00 10.00      A   
ATOM   1886  O   SER   234     -15.614  19.265   4.422  1.00 10.00      A   
ATOM   1887  N   ILE   235     -16.152  19.800   2.305  1.00 10.00      A   
ATOM   1888  HN  ILE   235     -16.464  20.504   1.684  1.00 10.00      A   
ATOM   1889  CA  ILE   235     -15.839  18.478   1.778  1.00 10.00      A   
ATOM   1890  CB  ILE   235     -17.114  17.747   1.302  1.00 10.00      A   
ATOM   1891  CG1 ILE   235     -18.093  17.574   2.467  1.00 10.00      A   
ATOM   1892  CG2 ILE   235     -16.770  16.396   0.694  1.00 10.00      A   
ATOM   1893  CD1 ILE   235     -19.421  16.966   2.069  1.00 10.00      A   
ATOM   1894  C   ILE   235     -14.847  18.576   0.620  1.00 10.00      A   
ATOM   1895  O   ILE   235     -13.940  17.750   0.488  1.00 10.00      A   
ATOM   1896  N   VAL   236     -15.016  19.591  -0.206  1.00 10.00      A   
ATOM   1897  HN  VAL   236     -15.751  20.234  -0.037  1.00 10.00      A   
ATOM   1898  CA  VAL   236     -14.149  19.799  -1.351  1.00 10.00      A   
ATOM   1899  CB  VAL   236     -14.894  20.521  -2.494  1.00 10.00      A   
ATOM   1900  CG1 VAL   236     -14.045  20.564  -3.754  1.00 10.00      A   
ATOM   1901  CG2 VAL   236     -16.229  19.850  -2.773  1.00 10.00      A   
ATOM   1902  C   VAL   236     -12.927  20.619  -0.957  1.00 10.00      A   
ATOM   1903  O   VAL   236     -13.048  21.772  -0.545  1.00 10.00      A   
ATOM   1904  N   ASP   237     -11.754  20.010  -1.053  1.00 10.00      A   
ATOM   1905  HN  ASP   237     -11.722  19.079  -1.353  1.00 10.00      A   
ATOM   1906  CA  ASP   237     -10.508  20.694  -0.726  1.00 10.00      A   
ATOM   1907  CB  ASP   237      -9.820  20.057   0.488  1.00 10.00      A   
ATOM   1908  CG  ASP   237      -8.704  20.918   1.061  1.00 10.00      A   
ATOM   1909  OD1 ASP   237      -8.872  21.446   2.183  1.00 10.00      A   
ATOM   1910  OD2 ASP   237      -7.652  21.068   0.402  1.00 10.00      A   
ATOM   1911  C   ASP   237      -9.577  20.666  -1.931  1.00 10.00      A   
ATOM   1912  O   ASP   237      -9.080  19.603  -2.320  1.00 10.00      A   
ATOM   1913  N   PRO   238      -9.368  21.823  -2.569  1.00 10.00      A   
ATOM   1914  CA  PRO   238      -9.990  23.085  -2.165  1.00 10.00      A   
ATOM   1915  CB  PRO   238      -8.986  24.108  -2.680  1.00 10.00      A   
ATOM   1916  CG  PRO   238      -8.445  23.494  -3.931  1.00 10.00      A   
ATOM   1917  CD  PRO   238      -8.491  21.998  -3.737  1.00 10.00      A   
ATOM   1918  C   PRO   238     -11.334  23.299  -2.858  1.00 10.00      A   
ATOM   1919  O   PRO   238     -11.595  22.721  -3.913  1.00 10.00      A   
ATOM   1920  N   VAL   239     -12.169  24.152  -2.277  1.00 10.00      A   
ATOM   1921  HN  VAL   239     -11.897  24.598  -1.445  1.00 10.00      A   
ATOM   1922  CA  VAL   239     -13.487  24.447  -2.838  1.00 10.00      A   
ATOM   1923  CB  VAL   239     -14.316  25.341  -1.894  1.00 10.00      A   
ATOM   1924  CG1 VAL   239     -15.788  25.289  -2.267  1.00 10.00      A   
ATOM   1925  CG2 VAL   239     -14.119  24.927  -0.443  1.00 10.00      A   
ATOM   1926  C   VAL   239     -13.344  25.143  -4.193  1.00 10.00      A   
ATOM   1927  O   VAL   239     -14.260  25.147  -5.015  1.00 10.00      A   
ATOM   1928  N   ASP   240     -12.166  25.712  -4.420  1.00 10.00      A   
ATOM   1929  HN  ASP   240     -11.483  25.671  -3.719  1.00 10.00      A   
ATOM   1930  CA  ASP   240     -11.856  26.406  -5.667  1.00 10.00      A   
ATOM   1931  CB  ASP   240     -10.423  26.953  -5.635  1.00 10.00      A   
ATOM   1932  CG  ASP   240     -10.230  28.052  -4.607  1.00 10.00      A   
ATOM   1933  OD1 ASP   240     -10.068  27.731  -3.409  1.00 10.00      A   
ATOM   1934  OD2 ASP   240     -10.235  29.242  -4.991  1.00 10.00      A   
ATOM   1935  C   ASP   240     -12.030  25.477  -6.867  1.00 10.00      A   
ATOM   1936  O   ASP   240     -12.266  25.932  -7.986  1.00 10.00      A   
ATOM   1937  N   SER   241     -11.940  24.171  -6.616  1.00 10.00      A   
ATOM   1938  HN  SER   241     -11.772  23.876  -5.695  1.00 10.00      A   
ATOM   1939  CA  SER   241     -12.082  23.167  -7.663  1.00 10.00      A   
ATOM   1940  CB  SER   241     -11.845  21.769  -7.086  1.00 10.00      A   
ATOM   1941  OG  SER   241     -11.297  20.892  -8.059  1.00 10.00      A   
ATOM   1942  HG  SER   241     -10.673  20.288  -7.629  1.00 10.00      A   
ATOM   1943  C   SER   241     -13.461  23.242  -8.327  1.00 10.00      A   
ATOM   1944  O   SER   241     -13.627  22.846  -9.485  1.00 10.00      A   
ATOM   1945  N   GLU   242     -14.444  23.767  -7.603  1.00 10.00      A   
ATOM   1946  HN  GLU   242     -14.255  24.084  -6.689  1.00 10.00      A   
ATOM   1947  CA  GLU   242     -15.797  23.889  -8.132  1.00 10.00      A   
ATOM   1948  CB  GLU   242     -16.805  24.119  -7.004  1.00 10.00      A   
ATOM   1949  CG  GLU   242     -16.775  23.041  -5.926  1.00 10.00      A   
ATOM   1950  CD  GLU   242     -17.840  23.235  -4.862  1.00 10.00      A   
ATOM   1951  OE1 GLU   242     -18.092  24.396  -4.478  1.00 10.00      A   
ATOM   1952  OE2 GLU   242     -18.424  22.225  -4.408  1.00 10.00      A   
ATOM   1953  C   GLU   242     -15.872  25.001  -9.179  1.00 10.00      A   
ATOM   1954  O   GLU   242     -16.766  25.015 -10.025  1.00 10.00      A   
ATOM   1955  N   TRP   243     -14.902  25.909  -9.137  1.00 10.00      A   
ATOM   1956  HN  TRP   243     -14.205  25.831  -8.452  1.00 10.00      A   
ATOM   1957  CA  TRP   243     -14.843  27.019 -10.081  1.00 10.00      A   
ATOM   1958  CB  TRP   243     -14.687  28.348  -9.342  1.00 10.00      A   
ATOM   1959  CG  TRP   243     -15.979  29.082  -9.151  1.00 10.00      A   
ATOM   1960  CD1 TRP   243     -17.239  28.570  -9.258  1.00 10.00      A   
ATOM   1961  CD2 TRP   243     -16.138  30.469  -8.823  1.00 10.00      A   
ATOM   1962  NE1 TRP   243     -18.171  29.547  -9.011  1.00 10.00      A   
ATOM   1963  HE1 TRP   243     -19.148  29.423  -9.024  1.00 10.00      A   
ATOM   1964  CE2 TRP   243     -17.521  30.722  -8.742  1.00 10.00      A   
ATOM   1965  CE3 TRP   243     -15.246  31.519  -8.586  1.00 10.00      A   
ATOM   1966  CZ2 TRP   243     -18.034  31.981  -8.435  1.00 10.00      A   
ATOM   1967  CZ3 TRP   243     -15.757  32.766  -8.283  1.00 10.00      A   
ATOM   1968  CH2 TRP   243     -17.137  32.988  -8.209  1.00 10.00      A   
ATOM   1969  C   TRP   243     -13.704  26.832 -11.076  1.00 10.00      A   
ATOM   1970  O   TRP   243     -13.309  27.774 -11.761  1.00 10.00      A   
ATOM   1971  N   PHE   244     -13.189  25.603 -11.138  1.00 10.00      A   
ATOM   1972  HN  PHE   244     -13.560  24.914 -10.550  1.00 10.00      A   
ATOM   1973  CA  PHE   244     -12.092  25.237 -12.042  1.00 10.00      A   
ATOM   1974  CB  PHE   244     -12.368  25.647 -13.495  1.00 10.00      A   
ATOM   1975  CG  PHE   244     -12.256  24.518 -14.483  1.00 10.00      A   
ATOM   1976  CD1 PHE   244     -11.073  23.809 -14.617  1.00 10.00      A   
ATOM   1977  CD2 PHE   244     -13.333  24.165 -15.275  1.00 10.00      A   
ATOM   1978  CE1 PHE   244     -10.968  22.769 -15.522  1.00 10.00      A   
ATOM   1979  CE2 PHE   244     -13.237  23.128 -16.184  1.00 10.00      A   
ATOM   1980  CZ  PHE   244     -12.052  22.428 -16.306  1.00 10.00      A   
ATOM   1981  C   PHE   244     -10.740  25.760 -11.557  1.00 10.00      A   
ATOM   1982  O   PHE   244      -9.749  25.724 -12.289  1.00 10.00      A   
ATOM   1983  N   GLY   245     -10.705  26.232 -10.318  1.00 10.00      A   
ATOM   1984  HN  GLY   245     -11.525  26.236  -9.782  1.00 10.00      A   
ATOM   1985  CA  GLY   245      -9.473  26.731  -9.743  1.00 10.00      A   
ATOM   1986  C   GLY   245      -8.795  25.656  -8.918  1.00 10.00      A   
ATOM   1987  O   GLY   245      -9.371  24.587  -8.704  1.00 10.00      A   
ATOM   1988  N   PHE   246      -7.584  25.922  -8.444  1.00 10.00      A   
ATOM   1989  HN  PHE   246      -7.175  26.798  -8.623  1.00 10.00      A   
ATOM   1990  CA  PHE   246      -6.854  24.942  -7.651  1.00 10.00      A   
ATOM   1991  CB  PHE   246      -6.343  23.817  -8.557  1.00 10.00      A   
ATOM   1992  CG  PHE   246      -6.253  22.481  -7.880  1.00 10.00      A   
ATOM   1993  CD1 PHE   246      -7.378  21.889  -7.332  1.00 10.00      A   
ATOM   1994  CD2 PHE   246      -5.043  21.817  -7.792  1.00 10.00      A   
ATOM   1995  CE1 PHE   246      -7.300  20.658  -6.710  1.00 10.00      A   
ATOM   1996  CE2 PHE   246      -4.957  20.587  -7.171  1.00 10.00      A   
ATOM   1997  CZ  PHE   246      -6.087  20.007  -6.629  1.00 10.00      A   
ATOM   1998  C   PHE   246      -5.683  25.595  -6.933  1.00 10.00      A   
ATOM   1999  O   PHE   246      -5.506  26.809  -7.004  1.00 10.00      A   
ATOM   2000  N   TYR   247      -4.896  24.785  -6.234  1.00 10.00      A   
ATOM   2001  HN  TYR   247      -5.099  23.827  -6.209  1.00 10.00      A   
ATOM   2002  CA  TYR   247      -3.727  25.276  -5.522  1.00 10.00      A   
ATOM   2003  CB  TYR   247      -3.219  24.227  -4.522  1.00 10.00      A   
ATOM   2004  CG  TYR   247      -4.100  24.024  -3.310  1.00 10.00      A   
ATOM   2005  CD1 TYR   247      -4.237  25.021  -2.356  1.00 10.00      A   
ATOM   2006  CD2 TYR   247      -4.789  22.835  -3.118  1.00 10.00      A   
ATOM   2007  CE1 TYR   247      -5.040  24.843  -1.247  1.00 10.00      A   
ATOM   2008  CE2 TYR   247      -5.594  22.647  -2.009  1.00 10.00      A   
ATOM   2009  CZ  TYR   247      -5.716  23.655  -1.078  1.00 10.00      A   
ATOM   2010  OH  TYR   247      -6.525  23.482   0.024  1.00 10.00      A   
ATOM   2011  HH  TYR   247      -6.795  22.545   0.089  1.00 10.00      A   
ATOM   2012  C   TYR   247      -2.622  25.578  -6.520  1.00 10.00      A   
ATOM   2013  O   TYR   247      -2.469  24.860  -7.510  1.00 10.00      A   
ATOM   2014  N   ARG   248      -1.874  26.649  -6.278  1.00 10.00      A   
ATOM   2015  HN  ARG   248      -2.071  27.209  -5.496  1.00 10.00      A   
ATOM   2016  CA  ARG   248      -0.774  27.011  -7.156  1.00 10.00      A   
ATOM   2017  CB  ARG   248      -0.136  28.335  -6.723  1.00 10.00      A   
ATOM   2018  CG  ARG   248       1.193  28.637  -7.399  1.00 10.00      A   
ATOM   2019  CD  ARG   248       1.596  30.093  -7.231  1.00 10.00      A   
ATOM   2020  NE  ARG   248       1.459  30.559  -5.851  1.00 10.00      A   
ATOM   2021  HE  ARG   248       0.618  31.028  -5.613  1.00 10.00      A   
ATOM   2022  CZ  ARG   248       2.384  30.403  -4.906  1.00 10.00      A   
ATOM   2023  NH1 ARG   248       3.527  29.788  -5.180  1.00 10.00      A   
ATOM   2024 HH11 ARG   248       4.250  29.665  -4.438  1.00 10.00      A   
ATOM   2025 HH12 ARG   248       3.709  29.423  -6.140  1.00 10.00      A   
ATOM   2026  NH2 ARG   248       2.163  30.878  -3.688  1.00 10.00      A   
ATOM   2027 HH21 ARG   248       1.265  31.373  -3.476  1.00 10.00      A   
ATOM   2028 HH22 ARG   248       2.882  30.763  -2.940  1.00 10.00      A   
ATOM   2029  C   ARG   248       0.257  25.887  -7.173  1.00 10.00      A   
ATOM   2030  O   ARG   248       0.722  25.453  -6.116  1.00 10.00      A   
ATOM   2031  N   SER   249       0.581  25.414  -8.371  1.00 10.00      A   
ATOM   2032  HN  SER   249       0.164  25.815  -9.166  1.00 10.00      A   
ATOM   2033  CA  SER   249       1.535  24.328  -8.553  1.00 10.00      A   
ATOM   2034  CB  SER   249       1.856  24.155 -10.041  1.00 10.00      A   
ATOM   2035  OG  SER   249       2.469  22.904 -10.293  1.00 10.00      A   
ATOM   2036  HG  SER   249       1.777  22.221 -10.397  1.00 10.00      A   
ATOM   2037  C   SER   249       2.814  24.556  -7.749  1.00 10.00      A   
ATOM   2038  O   SER   249       3.456  25.606  -7.857  1.00 10.00      A   
ATOM   2039  N   GLY   250       3.161  23.576  -6.926  1.00 10.00      A   
ATOM   2040  HN  GLY   250       2.601  22.769  -6.874  1.00 10.00      A   
ATOM   2041  CA  GLY   250       4.351  23.678  -6.110  1.00 10.00      A   
ATOM   2042  C   GLY   250       4.035  23.671  -4.629  1.00 10.00      A   
ATOM   2043  O   GLY   250       4.868  23.274  -3.817  1.00 10.00      A   
ATOM   2044  N   GLN   251       2.829  24.098  -4.277  1.00 10.00      A   
ATOM   2045  HN  GLN   251       2.195  24.374  -4.974  1.00 10.00      A   
ATOM   2046  CA  GLN   251       2.412  24.148  -2.881  1.00 10.00      A   
ATOM   2047  CB  GLN   251       2.671  25.537  -2.292  1.00 10.00      A   
ATOM   2048  CG  GLN   251       2.215  26.701  -3.163  1.00 10.00      A   
ATOM   2049  CD  GLN   251       0.798  27.146  -2.860  1.00 10.00      A   
ATOM   2050  OE1 GLN   251       0.567  27.940  -1.954  1.00 10.00      A   
ATOM   2051  NE2 GLN   251      -0.161  26.645  -3.620  1.00 10.00      A   
ATOM   2052 HE21 GLN   251       0.093  26.012  -4.332  1.00 10.00      A   
ATOM   2053 HE22 GLN   251      -1.086  26.925  -3.446  1.00 10.00      A   
ATOM   2054  C   GLN   251       0.945  23.771  -2.733  1.00 10.00      A   
ATOM   2055  O   GLN   251       0.208  23.735  -3.717  1.00 10.00      A   
ATOM   2056  N   ALA   252       0.522  23.502  -1.505  1.00 10.00      A   
ATOM   2057  HN  ALA   252       1.162  23.547  -0.753  1.00 10.00      A   
ATOM   2058  CA  ALA   252      -0.858  23.122  -1.241  1.00 10.00      A   
ATOM   2059  CB  ALA   252      -0.919  21.673  -0.776  1.00 10.00      A   
ATOM   2060  C   ALA   252      -1.511  24.040  -0.209  1.00 10.00      A   
ATOM   2061  O   ALA   252      -2.172  23.570   0.720  1.00 10.00      A   
ATOM   2062  N   LYS   253      -1.340  25.347  -0.373  1.00 10.00      A   
ATOM   2063  HN  LYS   253      -0.806  25.669  -1.127  1.00 10.00      A   
ATOM   2064  CA  LYS   253      -1.926  26.305   0.561  1.00 10.00      A   
ATOM   2065  CB  LYS   253      -0.850  26.909   1.471  1.00 10.00      A   
ATOM   2066  CG  LYS   253      -1.391  27.509   2.759  1.00 10.00      A   
ATOM   2067  CD  LYS   253      -1.696  28.990   2.611  1.00 10.00      A   
ATOM   2068  CE  LYS   253      -2.417  29.526   3.834  1.00 10.00      A   
ATOM   2069  NZ  LYS   253      -2.691  30.981   3.720  1.00 10.00      A   
ATOM   2070  HZ1 LYS   253      -3.188  31.318   4.570  1.00 10.00      A   
ATOM   2071  HZ2 LYS   253      -3.285  31.169   2.889  1.00 10.00      A   
ATOM   2072  HZ3 LYS   253      -1.801  31.511   3.620  1.00 10.00      A   
ATOM   2073  C   LYS   253      -2.704  27.410  -0.155  1.00 10.00      A   
ATOM   2074  O   LYS   253      -3.897  27.597   0.085  1.00 10.00      A   
ATOM   2075  N   GLU   254      -2.026  28.136  -1.030  1.00 10.00      A   
ATOM   2076  HN  GLU   254      -1.077  27.930  -1.193  1.00 10.00      A   
ATOM   2077  CA  GLU   254      -2.643  29.235  -1.764  1.00 10.00      A   
ATOM   2078  CB  GLU   254      -1.564  30.259  -2.129  1.00 10.00      A   
ATOM   2079  CG  GLU   254      -2.057  31.513  -2.828  1.00 10.00      A   
ATOM   2080  CD  GLU   254      -0.909  32.315  -3.403  1.00 10.00      A   
ATOM   2081  OE1 GLU   254      -0.471  33.294  -2.758  1.00 10.00      A   
ATOM   2082  OE2 GLU   254      -0.417  31.953  -4.490  1.00 10.00      A   
ATOM   2083  C   GLU   254      -3.347  28.728  -3.022  1.00 10.00      A   
ATOM   2084  O   GLU   254      -2.766  27.968  -3.803  1.00 10.00      A   
ATOM   2085  N   THR   255      -4.604  29.128  -3.201  1.00 10.00      A   
ATOM   2086  HN  THR   255      -5.026  29.707  -2.531  1.00 10.00      A   
ATOM   2087  CA  THR   255      -5.372  28.723  -4.370  1.00 10.00      A   
ATOM   2088  CB  THR   255      -6.808  28.292  -4.010  1.00 10.00      A   
ATOM   2089  OG1 THR   255      -7.333  29.113  -2.958  1.00 10.00      A   
ATOM   2090  HG1 THR   255      -8.253  28.855  -2.787  1.00 10.00      A   
ATOM   2091  CG2 THR   255      -6.836  26.840  -3.575  1.00 10.00      A   
ATOM   2092  C   THR   255      -5.426  29.837  -5.410  1.00 10.00      A   
ATOM   2093  O   THR   255      -5.518  31.019  -5.070  1.00 10.00      A   
ATOM   2094  N   ILE   256      -5.371  29.455  -6.676  1.00 10.00      A   
ATOM   2095  HN  ILE   256      -5.317  28.493  -6.885  1.00 10.00      A   
ATOM   2096  CA  ILE   256      -5.411  30.407  -7.771  1.00 10.00      A   
ATOM   2097  CB  ILE   256      -4.160  30.285  -8.671  1.00 10.00      A   
ATOM   2098  CG1 ILE   256      -3.928  28.825  -9.084  1.00 10.00      A   
ATOM   2099  CG2 ILE   256      -2.936  30.850  -7.960  1.00 10.00      A   
ATOM   2100  CD1 ILE   256      -2.785  28.628 -10.057  1.00 10.00      A   
ATOM   2101  C   ILE   256      -6.665  30.191  -8.612  1.00 10.00      A   
ATOM   2102  O   ILE   256      -7.118  29.056  -8.779  1.00 10.00      A   
ATOM   2103  N   PRO   257      -7.255  31.280  -9.129  1.00 10.00      A   
ATOM   2104  CA  PRO   257      -8.461  31.208  -9.961  1.00 10.00      A   
ATOM   2105  CB  PRO   257      -8.871  32.675 -10.123  1.00 10.00      A   
ATOM   2106  CG  PRO   257      -7.610  33.443  -9.933  1.00 10.00      A   
ATOM   2107  CD  PRO   257      -6.800  32.670  -8.933  1.00 10.00      A   
ATOM   2108  C   PRO   257      -8.176  30.581 -11.326  1.00 10.00      A   
ATOM   2109  O   PRO   257      -7.017  30.396 -11.705  1.00 10.00      A   
ATOM   2110  N   LEU   258      -9.240  30.278 -12.064  1.00 10.00      A   
ATOM   2111  HN  LEU   258     -10.136  30.483 -11.712  1.00 10.00      A   
ATOM   2112  CA  LEU   258      -9.132  29.662 -13.383  1.00 10.00      A   
ATOM   2113  CB  LEU   258     -10.521  29.549 -14.018  1.00 10.00      A   
ATOM   2114  CG  LEU   258     -10.569  29.097 -15.479  1.00 10.00      A   
ATOM   2115  CD1 LEU   258     -10.233  27.620 -15.598  1.00 10.00      A   
ATOM   2116  CD2 LEU   258     -11.929  29.392 -16.091  1.00 10.00      A   
ATOM   2117  C   LEU   258      -8.199  30.449 -14.305  1.00 10.00      A   
ATOM   2118  O   LEU   258      -7.325  29.873 -14.951  1.00 10.00      A   
ATOM   2119  N   GLN   259      -8.368  31.767 -14.329  1.00 10.00      A   
ATOM   2120  HN  GLN   259      -9.065  32.165 -13.762  1.00 10.00      A   
ATOM   2121  CA  GLN   259      -7.567  32.647 -15.182  1.00 10.00      A   
ATOM   2122  CB  GLN   259      -8.105  34.083 -15.135  1.00 10.00      A   
ATOM   2123  CG  GLN   259      -9.356  34.326 -15.971  1.00 10.00      A   
ATOM   2124  CD  GLN   259     -10.600  33.691 -15.381  1.00 10.00      A   
ATOM   2125  OE1 GLN   259     -10.685  33.470 -14.173  1.00 10.00      A   
ATOM   2126  NE2 GLN   259     -11.574  33.401 -16.227  1.00 10.00      A   
ATOM   2127 HE21 GLN   259     -11.442  33.609 -17.178  1.00 10.00      A   
ATOM   2128 HE22 GLN   259     -12.392  32.999 -15.871  1.00 10.00      A   
ATOM   2129  C   GLN   259      -6.075  32.639 -14.838  1.00 10.00      A   
ATOM   2130  O   GLN   259      -5.262  33.168 -15.597  1.00 10.00      A   
ATOM   2131  N   GLU   260      -5.710  32.041 -13.709  1.00 10.00      A   
ATOM   2132  HN  GLU   260      -6.392  31.616 -13.143  1.00 10.00      A   
ATOM   2133  CA  GLU   260      -4.311  32.001 -13.297  1.00 10.00      A   
ATOM   2134  CB  GLU   260      -4.132  32.603 -11.904  1.00 10.00      A   
ATOM   2135  CG  GLU   260      -4.373  34.103 -11.854  1.00 10.00      A   
ATOM   2136  CD  GLU   260      -3.938  34.720 -10.547  1.00 10.00      A   
ATOM   2137  OE1 GLU   260      -2.723  34.725 -10.263  1.00 10.00      A   
ATOM   2138  OE2 GLU   260      -4.802  35.213  -9.800  1.00 10.00      A   
ATOM   2139  C   GLU   260      -3.715  30.597 -13.368  1.00 10.00      A   
ATOM   2140  O   GLU   260      -2.578  30.376 -12.953  1.00 10.00      A   
ATOM   2141  N   THR   261      -4.478  29.650 -13.896  1.00 10.00      A   
ATOM   2142  HN  THR   261      -5.375  29.878 -14.216  1.00 10.00      A   
ATOM   2143  CA  THR   261      -3.991  28.283 -14.024  1.00 10.00      A   
ATOM   2144  CB  THR   261      -5.116  27.239 -13.845  1.00 10.00      A   
ATOM   2145  OG1 THR   261      -6.179  27.488 -14.776  1.00 10.00      A   
ATOM   2146  HG1 THR   261      -6.464  28.411 -14.705  1.00 10.00      A   
ATOM   2147  CG2 THR   261      -5.670  27.285 -12.428  1.00 10.00      A   
ATOM   2148  C   THR   261      -3.302  28.098 -15.371  1.00 10.00      A   
ATOM   2149  O   THR   261      -3.706  28.708 -16.366  1.00 10.00      A   
ATOM   2150  N   SER   262      -2.274  27.258 -15.403  1.00 10.00      A   
ATOM   2151  HN  SER   262      -2.020  26.781 -14.580  1.00 10.00      A   
ATOM   2152  CA  SER   262      -1.514  27.012 -16.626  1.00 10.00      A   
ATOM   2153  CB  SER   262      -0.313  26.117 -16.332  1.00 10.00      A   
ATOM   2154  OG  SER   262      -0.622  25.176 -15.317  1.00 10.00      A   
ATOM   2155  HG  SER   262      -0.147  25.410 -14.512  1.00 10.00      A   
ATOM   2156  C   SER   262      -2.384  26.414 -17.730  1.00 10.00      A   
ATOM   2157  O   SER   262      -2.115  26.600 -18.918  1.00 10.00      A   
ATOM   2158  N   LEU   263      -3.433  25.705 -17.330  1.00 10.00      A   
ATOM   2159  HN  LEU   263      -3.593  25.591 -16.370  1.00 10.00      A   
ATOM   2160  CA  LEU   263      -4.348  25.090 -18.278  1.00 10.00      A   
ATOM   2161  CB  LEU   263      -5.311  24.154 -17.539  1.00 10.00      A   
ATOM   2162  CG  LEU   263      -6.389  23.461 -18.376  1.00 10.00      A   
ATOM   2163  CD1 LEU   263      -5.761  22.556 -19.421  1.00 10.00      A   
ATOM   2164  CD2 LEU   263      -7.337  22.677 -17.482  1.00 10.00      A   
ATOM   2165  C   LEU   263      -5.118  26.159 -19.051  1.00 10.00      A   
ATOM   2166  O   LEU   263      -5.535  25.941 -20.192  1.00 10.00      A   
ATOM   2167  N   TYR   264      -5.278  27.323 -18.432  1.00 10.00      A   
ATOM   2168  HN  TYR   264      -4.899  27.442 -17.535  1.00 10.00      A   
ATOM   2169  CA  TYR   264      -5.993  28.429 -19.051  1.00 10.00      A   
ATOM   2170  CB  TYR   264      -6.676  29.292 -17.983  1.00 10.00      A   
ATOM   2171  CG  TYR   264      -7.556  30.396 -18.533  1.00 10.00      A   
ATOM   2172  CD1 TYR   264      -8.880  30.152 -18.878  1.00 10.00      A   
ATOM   2173  CD2 TYR   264      -7.064  31.685 -18.704  1.00 10.00      A   
ATOM   2174  CE1 TYR   264      -9.685  31.158 -19.380  1.00 10.00      A   
ATOM   2175  CE2 TYR   264      -7.863  32.695 -19.204  1.00 10.00      A   
ATOM   2176  CZ  TYR   264      -9.172  32.427 -19.541  1.00 10.00      A   
ATOM   2177  OH  TYR   264      -9.968  33.431 -20.044  1.00 10.00      A   
ATOM   2178  HH  TYR   264     -10.891  33.282 -19.774  1.00 10.00      A   
ATOM   2179  C   TYR   264      -5.049  29.279 -19.893  1.00 10.00      A   
ATOM   2180  O   TYR   264      -5.390  29.675 -21.004  1.00 10.00      A   
ATOM   2181  N   THR   265      -3.860  29.550 -19.362  1.00 10.00      A   
ATOM   2182  HN  THR   265      -3.636  29.199 -18.471  1.00 10.00      A   
ATOM   2183  CA  THR   265      -2.875  30.360 -20.069  1.00 10.00      A   
ATOM   2184  CB  THR   265      -1.636  30.613 -19.190  1.00 10.00      A   
ATOM   2185  OG1 THR   265      -1.590  29.630 -18.150  1.00 10.00      A   
ATOM   2186  HG1 THR   265      -1.462  30.068 -17.300  1.00 10.00      A   
ATOM   2187  CG2 THR   265      -1.693  32.000 -18.565  1.00 10.00      A   
ATOM   2188  C   THR   265      -2.451  29.687 -21.372  1.00 10.00      A   
ATOM   2189  O   THR   265      -2.292  30.343 -22.403  1.00 10.00      A   
ATOM   2190  N   GLN   266      -2.270  28.376 -21.316  1.00 10.00      A   
ATOM   2191  HN  GLN   266      -2.393  27.915 -20.455  1.00 10.00      A   
ATOM   2192  CA  GLN   266      -1.880  27.607 -22.489  1.00 10.00      A   
ATOM   2193  CB  GLN   266      -1.110  26.355 -22.071  1.00 10.00      A   
ATOM   2194  CG  GLN   266       0.250  26.637 -21.451  1.00 10.00      A   
ATOM   2195  CD  GLN   266       0.731  25.496 -20.577  1.00 10.00      A   
ATOM   2196  OE1 GLN   266       0.360  24.343 -20.783  1.00 10.00      A   
ATOM   2197  NE2 GLN   266       1.563  25.806 -19.596  1.00 10.00      A   
ATOM   2198 HE21 GLN   266       1.826  26.747 -19.489  1.00 10.00      A   
ATOM   2199 HE22 GLN   266       1.880  25.083 -19.014  1.00 10.00      A   
ATOM   2200  C   GLN   266      -3.110  27.219 -23.300  1.00 10.00      A   
ATOM   2201  O   GLN   266      -3.004  26.842 -24.470  1.00 10.00      A   
ATOM   2202  N   ASP   267      -4.275  27.315 -22.659  1.00 10.00      A   
ATOM   2203  HN  ASP   267      -4.273  27.628 -21.732  1.00 10.00      A   
ATOM   2204  CA  ASP   267      -5.555  26.986 -23.289  1.00 10.00      A   
ATOM   2205  CB  ASP   267      -5.926  28.033 -24.342  1.00 10.00      A   
ATOM   2206  CG  ASP   267      -7.336  27.870 -24.862  1.00 10.00      A   
ATOM   2207  OD1 ASP   267      -8.270  27.781 -24.039  1.00 10.00      A   
ATOM   2208  OD2 ASP   267      -7.511  27.834 -26.101  1.00 10.00      A   
ATOM   2209  C   ASP   267      -5.531  25.582 -23.894  1.00 10.00      A   
ATOM   2210  O   ASP   267      -5.820  25.380 -25.075  1.00 10.00      A   
ATOM   2211  N   ARG   268      -5.189  24.606 -23.070  1.00 10.00      A   
ATOM   2212  HN  ARG   268      -4.984  24.823 -22.133  1.00 10.00      A   
ATOM   2213  CA  ARG   268      -5.106  23.225 -23.526  1.00 10.00      A   
ATOM   2214  CB  ARG   268      -4.208  22.397 -22.602  1.00 10.00      A   
ATOM   2215  CG  ARG   268      -2.725  22.717 -22.723  1.00 10.00      A   
ATOM   2216  CD  ARG   268      -1.879  21.739 -21.920  1.00 10.00      A   
ATOM   2217  NE  ARG   268      -1.361  22.334 -20.690  1.00 10.00      A   
ATOM   2218  HE  ARG   268      -0.731  23.093 -20.788  1.00 10.00      A   
ATOM   2219  CZ  ARG   268      -1.676  21.919 -19.462  1.00 10.00      A   
ATOM   2220  NH1 ARG   268      -2.510  20.904 -19.289  1.00 10.00      A   
ATOM   2221 HH11 ARG   268      -2.925  20.415 -20.111  1.00 10.00      A   
ATOM   2222 HH12 ARG   268      -2.755  20.586 -18.312  1.00 10.00      A   
ATOM   2223  NH2 ARG   268      -1.138  22.505 -18.402  1.00 10.00      A   
ATOM   2224 HH21 ARG   268      -1.388  22.176 -17.443  1.00 10.00      A   
ATOM   2225 HH22 ARG   268      -0.462  23.291 -18.521  1.00 10.00      A   
ATOM   2226  C   ARG   268      -6.481  22.573 -23.662  1.00 10.00      A   
ATOM   2227  O   ARG   268      -6.641  21.592 -24.387  1.00 10.00      A   
ATOM   2228  N   LEU   269      -7.473  23.120 -22.976  1.00 10.00      A   
ATOM   2229  HN  LEU   269      -7.295  23.904 -22.416  1.00 10.00      A   
ATOM   2230  CA  LEU   269      -8.820  22.564 -23.025  1.00 10.00      A   
ATOM   2231  CB  LEU   269      -9.318  22.250 -21.615  1.00 10.00      A   
ATOM   2232  CG  LEU   269      -9.202  20.793 -21.171  1.00 10.00      A   
ATOM   2233  CD1 LEU   269      -9.544  20.656 -19.696  1.00 10.00      A   
ATOM   2234  CD2 LEU   269     -10.106  19.906 -22.015  1.00 10.00      A   
ATOM   2235  C   LEU   269      -9.810  23.479 -23.732  1.00 10.00      A   
ATOM   2236  O   LEU   269     -10.969  23.118 -23.918  1.00 10.00      A   
ATOM   2237  N   GLY   270      -9.359  24.655 -24.138  1.00 10.00      A   
ATOM   2238  HN  GLY   270      -8.422  24.894 -23.993  1.00 10.00      A   
ATOM   2239  CA  GLY   270     -10.255  25.585 -24.797  1.00 10.00      A   
ATOM   2240  C   GLY   270     -11.118  26.306 -23.785  1.00 10.00      A   
ATOM   2241  O   GLY   270     -12.326  26.469 -23.973  1.00 10.00      A   
ATOM   2242  N   LEU   271     -10.482  26.746 -22.712  1.00 10.00      A   
ATOM   2243  HN  LEU   271      -9.511  26.627 -22.657  1.00 10.00      A   
ATOM   2244  CA  LEU   271     -11.170  27.437 -21.638  1.00 10.00      A   
ATOM   2245  CB  LEU   271     -10.590  27.037 -20.280  1.00 10.00      A   
ATOM   2246  CG  LEU   271     -10.781  25.571 -19.882  1.00 10.00      A   
ATOM   2247  CD1 LEU   271     -10.068  25.275 -18.576  1.00 10.00      A   
ATOM   2248  CD2 LEU   271     -12.260  25.237 -19.768  1.00 10.00      A   
ATOM   2249  C   LEU   271     -11.116  28.944 -21.830  1.00 10.00      A   
ATOM   2250  O   LEU   271     -11.874  29.683 -21.201  1.00 10.00      A   
ATOM   2251  N   LYS   272     -10.229  29.399 -22.714  1.00 10.00      A   
ATOM   2252  HN  LYS   272      -9.640  28.760 -23.180  1.00 10.00      A   
ATOM   2253  CA  LYS   272     -10.101  30.824 -23.001  1.00 10.00      A   
ATOM   2254  CB  LYS   272      -8.855  31.118 -23.836  1.00 10.00      A   
ATOM   2255  CG  LYS   272      -7.592  31.275 -23.007  1.00 10.00      A   
ATOM   2256  CD  LYS   272      -6.445  31.825 -23.837  1.00 10.00      A   
ATOM   2257  CE  LYS   272      -5.239  32.137 -22.963  1.00 10.00      A   
ATOM   2258  NZ  LYS   272      -4.091  32.654 -23.751  1.00 10.00      A   
ATOM   2259  HZ1 LYS   272      -3.788  31.945 -24.449  1.00 10.00      A   
ATOM   2260  HZ2 LYS   272      -3.291  32.869 -23.124  1.00 10.00      A   
ATOM   2261  HZ3 LYS   272      -4.365  33.522 -24.253  1.00 10.00      A   
ATOM   2262  C   LYS   272     -11.353  31.340 -23.698  1.00 10.00      A   
ATOM   2263  O   LYS   272     -11.563  32.545 -23.823  1.00 10.00      A   
ATOM   2264  N   GLU   273     -12.197  30.408 -24.118  1.00 10.00      A   
ATOM   2265  HN  GLU   273     -11.964  29.466 -23.981  1.00 10.00      A   
ATOM   2266  CA  GLU   273     -13.450  30.732 -24.783  1.00 10.00      A   
ATOM   2267  CB  GLU   273     -14.024  29.480 -25.441  1.00 10.00      A   
ATOM   2268  CG  GLU   273     -13.122  28.875 -26.502  1.00 10.00      A   
ATOM   2269  CD  GLU   273     -13.242  29.576 -27.839  1.00 10.00      A   
ATOM   2270  OE1 GLU   273     -13.757  28.951 -28.793  1.00 10.00      A   
ATOM   2271  OE2 GLU   273     -12.824  30.750 -27.949  1.00 10.00      A   
ATOM   2272  C   GLU   273     -14.451  31.298 -23.780  1.00 10.00      A   
ATOM   2273  O   GLU   273     -15.568  31.671 -24.139  1.00 10.00      A   
ATOM   2274  N   ASP   275     -14.041  31.355 -22.514  1.00 10.00      A   
ATOM   2275  HN  ASP   275     -13.145  31.018 -22.291  1.00 10.00      A   
ATOM   2276  CA  ASP   275     -14.880  31.891 -21.450  1.00 10.00      A   
ATOM   2277  CB  ASP   275     -14.170  31.777 -20.086  1.00 10.00      A   
ATOM   2278  CG  ASP   275     -13.787  33.108 -19.457  1.00 10.00      A   
ATOM   2279  OD1 ASP   275     -14.683  33.798 -18.920  1.00 10.00      A   
ATOM   2280  OD2 ASP   275     -12.588  33.463 -19.485  1.00 10.00      A   
ATOM   2281  C   ASP   275     -15.261  33.334 -21.753  1.00 10.00      A   
ATOM   2282  O   ASP   275     -16.354  33.781 -21.414  1.00 10.00      A   
ATOM   2283  N   ASN   276     -14.366  34.036 -22.441  1.00 10.00      A   
ATOM   2284  HN  ASN   276     -13.531  33.598 -22.709  1.00 10.00      A   
ATOM   2285  CA  ASN   276     -14.583  35.433 -22.806  1.00 10.00      A   
ATOM   2286  CB  ASN   276     -13.313  36.032 -23.421  1.00 10.00      A   
ATOM   2287  CG  ASN   276     -12.130  36.013 -22.468  1.00 10.00      A   
ATOM   2288  OD1 ASN   276     -11.952  36.925 -21.657  1.00 10.00      A   
ATOM   2289  ND2 ASN   276     -11.303  34.982 -22.564  1.00 10.00      A   
ATOM   2290 HD21 ASN   276     -11.491  34.294 -23.242  1.00 10.00      A   
ATOM   2291 HD22 ASN   276     -10.541  34.938 -21.948  1.00 10.00      A   
ATOM   2292  C   ASN   276     -15.766  35.597 -23.762  1.00 10.00      A   
ATOM   2293  O   ASN   276     -16.308  36.691 -23.910  1.00 10.00      A   
ATOM   2294  N   ALA   277     -16.177  34.501 -24.392  1.00 10.00      A   
ATOM   2295  HN  ALA   277     -15.713  33.651 -24.226  1.00 10.00      A   
ATOM   2296  CA  ALA   277     -17.295  34.529 -25.330  1.00 10.00      A   
ATOM   2297  CB  ALA   277     -17.093  33.496 -26.429  1.00 10.00      A   
ATOM   2298  C   ALA   277     -18.624  34.295 -24.617  1.00 10.00      A   
ATOM   2299  O   ALA   277     -19.681  34.267 -25.250  1.00 10.00      A   
ATOM   2300  N   GLY   278     -18.567  34.128 -23.301  1.00 10.00      A   
ATOM   2301  HN  GLY   278     -17.696  34.163 -22.848  1.00 10.00      A   
ATOM   2302  CA  GLY   278     -19.775  33.902 -22.527  1.00 10.00      A   
ATOM   2303  C   GLY   278     -20.173  32.439 -22.496  1.00 10.00      A   
ATOM   2304  O   GLY   278     -21.351  32.108 -22.347  1.00 10.00      A   
ATOM   2305  N   GLN   279     -19.186  31.564 -22.637  1.00 10.00      A   
ATOM   2306  HN  GLN   279     -18.274  31.894 -22.760  1.00 10.00      A   
ATOM   2307  CA  GLN   279     -19.429  30.127 -22.629  1.00 10.00      A   
ATOM   2308  CB  GLN   279     -18.372  29.407 -23.470  1.00 10.00      A   
ATOM   2309  CG  GLN   279     -18.935  28.327 -24.378  1.00 10.00      A   
ATOM   2310  CD  GLN   279     -17.862  27.437 -24.973  1.00 10.00      A   
ATOM   2311  OE1 GLN   279     -16.713  27.847 -25.146  1.00 10.00      A   
ATOM   2312  NE2 GLN   279     -18.230  26.214 -25.311  1.00 10.00      A   
ATOM   2313 HE21 GLN   279     -19.170  25.954 -25.163  1.00 10.00      A   
ATOM   2314 HE22 GLN   279     -17.557  25.615 -25.694  1.00 10.00      A   
ATOM   2315  C   GLN   279     -19.418  29.580 -21.206  1.00 10.00      A   
ATOM   2316  O   GLN   279     -20.211  28.704 -20.859  1.00 10.00      A   
ATOM   2317  N   LEU   280     -18.517  30.103 -20.387  1.00 10.00      A   
ATOM   2318  HN  LEU   280     -17.925  30.809 -20.714  1.00 10.00      A   
ATOM   2319  CA  LEU   280     -18.397  29.656 -19.007  1.00 10.00      A   
ATOM   2320  CB  LEU   280     -16.924  29.504 -18.609  1.00 10.00      A   
ATOM   2321  CG  LEU   280     -16.039  28.662 -19.537  1.00 10.00      A   
ATOM   2322  CD1 LEU   280     -14.665  28.448 -18.919  1.00 10.00      A   
ATOM   2323  CD2 LEU   280     -16.695  27.329 -19.860  1.00 10.00      A   
ATOM   2324  C   LEU   280     -19.099  30.614 -18.054  1.00 10.00      A   
ATOM   2325  O   LEU   280     -18.914  31.831 -18.134  1.00 10.00      A   
ATOM   2326  N   VAL   281     -19.909  30.059 -17.165  1.00 10.00      A   
ATOM   2327  HN  VAL   281     -20.020  29.082 -17.167  1.00 10.00      A   
ATOM   2328  CA  VAL   281     -20.642  30.848 -16.183  1.00 10.00      A   
ATOM   2329  CB  VAL   281     -22.168  30.620 -16.300  1.00 10.00      A   
ATOM   2330  CG1 VAL   281     -22.933  31.567 -15.384  1.00 10.00      A   
ATOM   2331  CG2 VAL   281     -22.630  30.778 -17.742  1.00 10.00      A   
ATOM   2332  C   VAL   281     -20.183  30.473 -14.776  1.00 10.00      A   
ATOM   2333  O   VAL   281     -19.955  29.297 -14.482  1.00 10.00      A   
ATOM   2334  N   PHE   282     -20.034  31.472 -13.919  1.00 10.00      A   
ATOM   2335  HN  PHE   282     -20.227  32.388 -14.214  1.00 10.00      A   
ATOM   2336  CA  PHE   282     -19.597  31.252 -12.549  1.00 10.00      A   
ATOM   2337  CB  PHE   282     -18.422  32.178 -12.206  1.00 10.00      A   
ATOM   2338  CG  PHE   282     -17.191  31.963 -13.046  1.00 10.00      A   
ATOM   2339  CD1 PHE   282     -17.062  32.576 -14.283  1.00 10.00      A   
ATOM   2340  CD2 PHE   282     -16.161  31.153 -12.595  1.00 10.00      A   
ATOM   2341  CE1 PHE   282     -15.932  32.384 -15.055  1.00 10.00      A   
ATOM   2342  CE2 PHE   282     -15.027  30.957 -13.363  1.00 10.00      A   
ATOM   2343  CZ  PHE   282     -14.913  31.573 -14.594  1.00 10.00      A   
ATOM   2344  C   PHE   282     -20.743  31.485 -11.570  1.00 10.00      A   
ATOM   2345  O   PHE   282     -21.220  32.608 -11.409  1.00 10.00      A   
ATOM   2346  N   LEU   283     -21.198  30.417 -10.933  1.00 10.00      A   
ATOM   2347  HN  LEU   283     -20.796  29.540 -11.116  1.00 10.00      A   
ATOM   2348  CA  LEU   283     -22.279  30.514  -9.962  1.00 10.00      A   
ATOM   2349  CB  LEU   283     -23.392  29.506 -10.271  1.00 10.00      A   
ATOM   2350  CG  LEU   283     -24.266  29.805 -11.496  1.00 10.00      A   
ATOM   2351  CD1 LEU   283     -25.375  28.771 -11.627  1.00 10.00      A   
ATOM   2352  CD2 LEU   283     -24.854  31.205 -11.411  1.00 10.00      A   
ATOM   2353  C   LEU   283     -21.744  30.290  -8.554  1.00 10.00      A   
ATOM   2354  O   LEU   283     -20.884  29.434  -8.337  1.00 10.00      A   
ATOM   2355  N   ALA   284     -22.242  31.064  -7.603  1.00 10.00      A   
ATOM   2356  HN  ALA   284     -22.919  31.736  -7.834  1.00 10.00      A   
ATOM   2357  CA  ALA   284     -21.807  30.944  -6.221  1.00 10.00      A   
ATOM   2358  CB  ALA   284     -20.856  32.075  -5.861  1.00 10.00      A   
ATOM   2359  C   ALA   284     -22.999  30.932  -5.276  1.00 10.00      A   
ATOM   2360  O   ALA   284     -23.943  31.709  -5.438  1.00 10.00      A   
ATOM   2361  N   THR   285     -22.954  30.044  -4.297  1.00 10.00      A   
ATOM   2362  HN  THR   285     -22.178  29.442  -4.229  1.00 10.00      A   
ATOM   2363  CA  THR   285     -24.023  29.928  -3.320  1.00 10.00      A   
ATOM   2364  CB  THR   285     -25.034  28.819  -3.705  1.00 10.00      A   
ATOM   2365  OG1 THR   285     -25.926  28.550  -2.611  1.00 10.00      A   
ATOM   2366  HG1 THR   285     -25.493  27.958  -1.982  1.00 10.00      A   
ATOM   2367  CG2 THR   285     -24.320  27.537  -4.104  1.00 10.00      A   
ATOM   2368  C   THR   285     -23.452  29.660  -1.930  1.00 10.00      A   
ATOM   2369  O   THR   285     -22.435  28.978  -1.786  1.00 10.00      A   
ATOM   2370  N   GLU   286     -24.094  30.214  -0.912  1.00 10.00      A   
ATOM   2371  HN  GLU   286     -24.887  30.766  -1.087  1.00 10.00      A   
ATOM   2372  CA  GLU   286     -23.657  30.021   0.461  1.00 10.00      A   
ATOM   2373  CB  GLU   286     -24.007  31.240   1.314  1.00 10.00      A   
ATOM   2374  CG  GLU   286     -23.149  32.457   1.020  1.00 10.00      A   
ATOM   2375  CD  GLU   286     -23.717  33.728   1.604  1.00 10.00      A   
ATOM   2376  OE1 GLU   286     -23.234  34.173   2.666  1.00 10.00      A   
ATOM   2377  OE2 GLU   286     -24.646  34.299   0.997  1.00 10.00      A   
ATOM   2378  C   GLU   286     -24.288  28.765   1.039  1.00 10.00      A   
ATOM   2379  O   GLU   286     -25.435  28.440   0.729  1.00 10.00      A   
ATOM   2380  N   GLY   287     -23.535  28.055   1.859  1.00 10.00      A   
ATOM   2381  HN  GLY   287     -22.623  28.353   2.058  1.00 10.00      A   
ATOM   2382  CA  GLY   287     -24.038  26.838   2.458  1.00 10.00      A   
ATOM   2383  C   GLY   287     -23.056  25.699   2.295  1.00 10.00      A   
ATOM   2384  O   GLY   287     -22.005  25.871   1.674  1.00 10.00      A   
ATOM   2385  N   ASP   288     -23.394  24.544   2.850  1.00 10.00      A   
ATOM   2386  HN  ASP   288     -24.251  24.479   3.328  1.00 10.00      A   
ATOM   2387  CA  ASP   288     -22.537  23.365   2.771  1.00 10.00      A   
ATOM   2388  CB  ASP   288     -22.882  22.389   3.902  1.00 10.00      A   
ATOM   2389  CG  ASP   288     -21.743  21.451   4.255  1.00 10.00      A   
ATOM   2390  OD1 ASP   288     -21.779  20.278   3.823  1.00 10.00      A   
ATOM   2391  OD2 ASP   288     -20.819  21.873   4.985  1.00 10.00      A   
ATOM   2392  C   ASP   288     -22.691  22.683   1.408  1.00 10.00      A   
ATOM   2393  O   ASP   288     -23.406  23.181   0.537  1.00 10.00      A   
ATOM   2394  N   HIS   289     -22.041  21.537   1.233  1.00 10.00      A   
ATOM   2395  HN  HIS   289     -21.522  21.164   1.977  1.00 10.00      A   
ATOM   2396  CA  HIS   289     -22.098  20.808  -0.029  1.00 10.00      A   
ATOM   2397  CB  HIS   289     -21.161  19.596  -0.008  1.00 10.00      A   
ATOM   2398  CG  HIS   289     -20.717  19.154  -1.373  1.00 10.00      A   
ATOM   2399  ND1 HIS   289     -19.826  19.872  -2.138  1.00 10.00      A   
ATOM   2400  HD1 HIS   289     -19.377  20.718  -1.861  1.00 10.00      A   
ATOM   2401  CD2 HIS   289     -21.046  18.066  -2.110  1.00 10.00      A   
ATOM   2402  CE1 HIS   289     -19.630  19.254  -3.287  1.00 10.00      A   
ATOM   2403  NE2 HIS   289     -20.358  18.154  -3.294  1.00 10.00      A   
ATOM   2404  HE2 HIS   289     -20.392  17.497  -4.029  1.00 10.00      A   
ATOM   2405  C   HIS   289     -23.523  20.374  -0.360  1.00 10.00      A   
ATOM   2406  O   HIS   289     -24.192  19.726   0.446  1.00 10.00      A   
ATOM   2407  N   LEU   290     -23.980  20.769  -1.546  1.00 10.00      A   
ATOM   2408  HN  LEU   290     -23.396  21.312  -2.112  1.00 10.00      A   
ATOM   2409  CA  LEU   290     -25.320  20.435  -2.036  1.00 10.00      A   
ATOM   2410  CB  LEU   290     -25.544  18.921  -2.092  1.00 10.00      A   
ATOM   2411  CG  LEU   290     -24.570  18.129  -2.967  1.00 10.00      A   
ATOM   2412  CD1 LEU   290     -24.906  16.649  -2.939  1.00 10.00      A   
ATOM   2413  CD2 LEU   290     -24.572  18.654  -4.395  1.00 10.00      A   
ATOM   2414  C   LEU   290     -26.429  21.130  -1.249  1.00 10.00      A   
ATOM   2415  O   LEU   290     -27.603  20.771  -1.369  1.00 10.00      A   
ATOM   2416  N   GLN   291     -26.062  22.130  -0.457  1.00 10.00      A   
ATOM   2417  HN  GLN   291     -25.113  22.375  -0.398  1.00 10.00      A   
ATOM   2418  CA  GLN   291     -27.036  22.873   0.329  1.00 10.00      A   
ATOM   2419  CB  GLN   291     -26.424  23.400   1.624  1.00 10.00      A   
ATOM   2420  CG  GLN   291     -26.793  22.596   2.857  1.00 10.00      A   
ATOM   2421  CD  GLN   291     -26.664  23.407   4.131  1.00 10.00      A   
ATOM   2422  OE1 GLN   291     -25.846  24.324   4.218  1.00 10.00      A   
ATOM   2423  NE2 GLN   291     -27.475  23.083   5.124  1.00 10.00      A   
ATOM   2424 HE21 GLN   291     -28.111  22.348   4.987  1.00 10.00      A   
ATOM   2425 HE22 GLN   291     -27.400  23.584   5.964  1.00 10.00      A   
ATOM   2426  C   GLN   291     -27.613  24.024  -0.480  1.00 10.00      A   
ATOM   2427  O   GLN   291     -27.199  25.173  -0.329  1.00 10.00      A   
ATOM   2428  N   LEU   292     -28.552  23.704  -1.353  1.00 10.00      A   
ATOM   2429  HN  LEU   292     -28.825  22.765  -1.440  1.00 10.00      A   
ATOM   2430  CA  LEU   292     -29.192  24.708  -2.185  1.00 10.00      A   
ATOM   2431  CB  LEU   292     -28.902  24.453  -3.670  1.00 10.00      A   
ATOM   2432  CG  LEU   292     -29.179  23.040  -4.193  1.00 10.00      A   
ATOM   2433  CD1 LEU   292     -30.524  22.976  -4.904  1.00 10.00      A   
ATOM   2434  CD2 LEU   292     -28.059  22.585  -5.113  1.00 10.00      A   
ATOM   2435  C   LEU   292     -30.691  24.739  -1.927  1.00 10.00      A   
ATOM   2436  O   LEU   292     -31.305  23.706  -1.638  1.00 10.00      A   
ATOM   2437  N   SER   293     -31.274  25.921  -2.019  1.00 10.00      A   
ATOM   2438  HN  SER   293     -30.731  26.709  -2.242  1.00 10.00      A   
ATOM   2439  CA  SER   293     -32.700  26.088  -1.799  1.00 10.00      A   
ATOM   2440  CB  SER   293     -32.955  27.416  -1.082  1.00 10.00      A   
ATOM   2441  OG  SER   293     -32.186  28.457  -1.664  1.00 10.00      A   
ATOM   2442  HG  SER   293     -31.827  29.019  -0.965  1.00 10.00      A   
ATOM   2443  C   SER   293     -33.446  26.060  -3.129  1.00 10.00      A   
ATOM   2444  O   SER   293     -32.853  26.300  -4.183  1.00 10.00      A   
ATOM   2445  N   GLU   294     -34.742  25.764  -3.076  1.00 10.00      A   
ATOM   2446  HN  GLU   294     -35.150  25.559  -2.206  1.00 10.00      A   
ATOM   2447  CA  GLU   294     -35.570  25.720  -4.278  1.00 10.00      A   
ATOM   2448  CB  GLU   294     -36.998  25.306  -3.931  1.00 10.00      A   
ATOM   2449  CG  GLU   294     -37.141  23.844  -3.549  1.00 10.00      A   
ATOM   2450  CD  GLU   294     -38.345  23.598  -2.668  1.00 10.00      A   
ATOM   2451  OE1 GLU   294     -38.184  23.604  -1.430  1.00 10.00      A   
ATOM   2452  OE2 GLU   294     -39.457  23.410  -3.202  1.00 10.00      A   
ATOM   2453  C   GLU   294     -35.580  27.073  -4.972  1.00 10.00      A   
ATOM   2454  O   GLU   294     -35.642  27.152  -6.198  1.00 10.00      A   
ATOM   2455  N   GLU   295     -35.501  28.130  -4.173  1.00 10.00      A   
ATOM   2456  HN  GLU   295     -35.442  27.988  -3.205  1.00 10.00      A   
ATOM   2457  CA  GLU   295     -35.496  29.493  -4.689  1.00 10.00      A   
ATOM   2458  CB  GLU   295     -35.503  30.496  -3.534  1.00 10.00      A   
ATOM   2459  CG  GLU   295     -36.426  30.128  -2.383  1.00 10.00      A   
ATOM   2460  CD  GLU   295     -36.213  31.011  -1.172  1.00 10.00      A   
ATOM   2461  OE1 GLU   295     -37.185  31.642  -0.713  1.00 10.00      A   
ATOM   2462  OE2 GLU   295     -35.068  31.091  -0.681  1.00 10.00      A   
ATOM   2463  C   GLU   295     -34.266  29.729  -5.559  1.00 10.00      A   
ATOM   2464  O   GLU   295     -34.380  30.135  -6.718  1.00 10.00      A   
ATOM   2465  N   TRP   296     -33.091  29.459  -4.994  1.00 10.00      A   
ATOM   2466  HN  TRP   296     -33.070  29.136  -4.068  1.00 10.00      A   
ATOM   2467  CA  TRP   296     -31.833  29.636  -5.709  1.00 10.00      A   
ATOM   2468  CB  TRP   296     -30.640  29.334  -4.796  1.00 10.00      A   
ATOM   2469  CG  TRP   296     -29.312  29.640  -5.423  1.00 10.00      A   
ATOM   2470  CD1 TRP   296     -28.667  30.842  -5.425  1.00 10.00      A   
ATOM   2471  CD2 TRP   296     -28.467  28.733  -6.144  1.00 10.00      A   
ATOM   2472  NE1 TRP   296     -27.481  30.742  -6.108  1.00 10.00      A   
ATOM   2473  HE1 TRP   296     -26.841  31.476  -6.249  1.00 10.00      A   
ATOM   2474  CE2 TRP   296     -27.331  29.458  -6.555  1.00 10.00      A   
ATOM   2475  CE3 TRP   296     -28.559  27.379  -6.484  1.00 10.00      A   
ATOM   2476  CZ2 TRP   296     -26.298  28.878  -7.285  1.00 10.00      A   
ATOM   2477  CZ3 TRP   296     -27.532  26.806  -7.208  1.00 10.00      A   
ATOM   2478  CH2 TRP   296     -26.416  27.554  -7.600  1.00 10.00      A   
ATOM   2479  C   TRP   296     -31.784  28.752  -6.948  1.00 10.00      A   
ATOM   2480  O   TRP   296     -31.361  29.193  -8.017  1.00 10.00      A   
ATOM   2481  N   PHE   297     -32.225  27.511  -6.789  1.00 10.00      A   
ATOM   2482  HN  PHE   297     -32.551  27.235  -5.904  1.00 10.00      A   
ATOM   2483  CA  PHE   297     -32.241  26.546  -7.879  1.00 10.00      A   
ATOM   2484  CB  PHE   297     -32.772  25.197  -7.373  1.00 10.00      A   
ATOM   2485  CG  PHE   297     -32.874  24.129  -8.427  1.00 10.00      A   
ATOM   2486  CD1 PHE   297     -31.750  23.424  -8.830  1.00 10.00      A   
ATOM   2487  CD2 PHE   297     -34.095  23.829  -9.013  1.00 10.00      A   
ATOM   2488  CE1 PHE   297     -31.841  22.443  -9.799  1.00 10.00      A   
ATOM   2489  CE2 PHE   297     -34.192  22.848  -9.982  1.00 10.00      A   
ATOM   2490  CZ  PHE   297     -33.063  22.155 -10.375  1.00 10.00      A   
ATOM   2491  C   PHE   297     -33.094  27.045  -9.041  1.00 10.00      A   
ATOM   2492  O   PHE   297     -32.652  27.060 -10.190  1.00 10.00      A   
ATOM   2493  N   TYR   298     -34.308  27.470  -8.732  1.00 10.00      A   
ATOM   2494  HN  TYR   298     -34.597  27.454  -7.791  1.00 10.00      A   
ATOM   2495  CA  TYR   298     -35.230  27.958  -9.746  1.00 10.00      A   
ATOM   2496  CB  TYR   298     -36.620  28.197  -9.140  1.00 10.00      A   
ATOM   2497  CG  TYR   298     -37.518  29.085  -9.974  1.00 10.00      A   
ATOM   2498  CD1 TYR   298     -37.743  30.407  -9.611  1.00 10.00      A   
ATOM   2499  CD2 TYR   298     -38.132  28.607 -11.125  1.00 10.00      A   
ATOM   2500  CE1 TYR   298     -38.553  31.227 -10.369  1.00 10.00      A   
ATOM   2501  CE2 TYR   298     -38.944  29.422 -11.887  1.00 10.00      A   
ATOM   2502  CZ  TYR   298     -39.150  30.730 -11.505  1.00 10.00      A   
ATOM   2503  OH  TYR   298     -39.957  31.544 -12.263  1.00 10.00      A   
ATOM   2504  HH  TYR   298     -40.724  31.042 -12.568  1.00 10.00      A   
ATOM   2505  C   TYR   298     -34.721  29.224 -10.434  1.00 10.00      A   
ATOM   2506  O   TYR   298     -34.705  29.309 -11.660  1.00 10.00      A   
ATOM   2507  N   ALA   299     -34.269  30.181  -9.644  1.00 10.00      A   
ATOM   2508  HN  ALA   299     -34.253  30.030  -8.672  1.00 10.00      A   
ATOM   2509  CA  ALA   299     -33.803  31.458 -10.172  1.00 10.00      A   
ATOM   2510  CB  ALA   299     -33.908  32.531  -9.101  1.00 10.00      A   
ATOM   2511  C   ALA   299     -32.386  31.417 -10.744  1.00 10.00      A   
ATOM   2512  O   ALA   299     -31.820  32.464 -11.059  1.00 10.00      A   
ATOM   2513  N   HIS   300     -31.799  30.232 -10.891  1.00 10.00      A   
ATOM   2514  HN  HIS   300     -32.281  29.413 -10.639  1.00 10.00      A   
ATOM   2515  CA  HIS   300     -30.437  30.145 -11.423  1.00 10.00      A   
ATOM   2516  CB  HIS   300     -29.395  30.138 -10.299  1.00 10.00      A   
ATOM   2517  CG  HIS   300     -29.226  31.461  -9.620  1.00 10.00      A   
ATOM   2518  ND1 HIS   300     -29.880  31.796  -8.453  1.00 10.00      A   
ATOM   2519  HD1 HIS   300     -30.503  31.220  -7.957  1.00 10.00      A   
ATOM   2520  CD2 HIS   300     -28.480  32.540  -9.952  1.00 10.00      A   
ATOM   2521  CE1 HIS   300     -29.541  33.022  -8.100  1.00 10.00      A   
ATOM   2522  NE2 HIS   300     -28.694  33.493  -8.992  1.00 10.00      A   
ATOM   2523  HE2 HIS   300     -28.285  34.389  -8.971  1.00 10.00      A   
ATOM   2524  C   HIS   300     -30.216  28.955 -12.350  1.00 10.00      A   
ATOM   2525  O   HIS   300     -29.535  29.079 -13.365  1.00 10.00      A   
ATOM   2526  N   ILE   301     -30.786  27.809 -12.011  1.00 10.00      A   
ATOM   2527  HN  ILE   301     -31.339  27.762 -11.198  1.00 10.00      A   
ATOM   2528  CA  ILE   301     -30.605  26.605 -12.818  1.00 10.00      A   
ATOM   2529  CB  ILE   301     -30.555  25.336 -11.941  1.00 10.00      A   
ATOM   2530  CG1 ILE   301     -29.617  25.541 -10.744  1.00 10.00      A   
ATOM   2531  CG2 ILE   301     -30.122  24.128 -12.761  1.00 10.00      A   
ATOM   2532  CD1 ILE   301     -28.177  25.820 -11.120  1.00 10.00      A   
ATOM   2533  C   ILE   301     -31.686  26.453 -13.888  1.00 10.00      A   
ATOM   2534  O   ILE   301     -31.386  26.106 -15.030  1.00 10.00      A   
ATOM   2535  N   ILE   302     -32.937  26.731 -13.516  1.00 10.00      A   
ATOM   2536  HN  ILE   302     -33.102  27.023 -12.596  1.00 10.00      A   
ATOM   2537  CA  ILE   302     -34.077  26.615 -14.438  1.00 10.00      A   
ATOM   2538  CB  ILE   302     -35.413  27.082 -13.807  1.00 10.00      A   
ATOM   2539  CG1 ILE   302     -35.785  26.186 -12.620  1.00 10.00      A   
ATOM   2540  CG2 ILE   302     -36.540  27.101 -14.834  1.00 10.00      A   
ATOM   2541  CD1 ILE   302     -36.000  24.731 -12.982  1.00 10.00      A   
ATOM   2542  C   ILE   302     -33.838  27.289 -15.801  1.00 10.00      A   
ATOM   2543  O   ILE   302     -34.023  26.651 -16.837  1.00 10.00      A   
ATOM   2544  N   PRO   303     -33.419  28.576 -15.833  1.00 10.00      A   
ATOM   2545  CA  PRO   303     -33.162  29.292 -17.096  1.00 10.00      A   
ATOM   2546  CB  PRO   303     -32.644  30.660 -16.642  1.00 10.00      A   
ATOM   2547  CG  PRO   303     -33.183  30.825 -15.264  1.00 10.00      A   
ATOM   2548  CD  PRO   303     -33.203  29.451 -14.663  1.00 10.00      A   
ATOM   2549  C   PRO   303     -32.124  28.601 -17.986  1.00 10.00      A   
ATOM   2550  O   PRO   303     -32.052  28.865 -19.187  1.00 10.00      A   
ATOM   2551  N   PHE   304     -31.323  27.718 -17.399  1.00 10.00      A   
ATOM   2552  HN  PHE   304     -31.428  27.541 -16.437  1.00 10.00      A   
ATOM   2553  CA  PHE   304     -30.300  26.994 -18.149  1.00 10.00      A   
ATOM   2554  CB  PHE   304     -29.001  26.892 -17.345  1.00 10.00      A   
ATOM   2555  CG  PHE   304     -28.218  28.176 -17.295  1.00 10.00      A   
ATOM   2556  CD1 PHE   304     -27.110  28.360 -18.109  1.00 10.00      A   
ATOM   2557  CD2 PHE   304     -28.590  29.200 -16.437  1.00 10.00      A   
ATOM   2558  CE1 PHE   304     -26.390  29.540 -18.068  1.00 10.00      A   
ATOM   2559  CE2 PHE   304     -27.875  30.382 -16.391  1.00 10.00      A   
ATOM   2560  CZ  PHE   304     -26.772  30.552 -17.208  1.00 10.00      A   
ATOM   2561  C   PHE   304     -30.795  25.606 -18.551  1.00 10.00      A   
ATOM   2562  O   PHE   304     -30.127  24.879 -19.291  1.00 10.00      A   
ATOM   2563  N   LEU   305     -31.969  25.243 -18.053  1.00 10.00      A   
ATOM   2564  HN  LEU   305     -32.448  25.862 -17.461  1.00 10.00      A   
ATOM   2565  CA  LEU   305     -32.568  23.953 -18.366  1.00 10.00      A   
ATOM   2566  CB  LEU   305     -33.248  23.355 -17.132  1.00 10.00      A   
ATOM   2567  CG  LEU   305     -32.376  23.184 -15.885  1.00 10.00      A   
ATOM   2568  CD1 LEU   305     -33.199  22.620 -14.739  1.00 10.00      A   
ATOM   2569  CD2 LEU   305     -31.177  22.292 -16.174  1.00 10.00      A   
ATOM   2570  C   LEU   305     -33.585  24.111 -19.491  1.00 10.00      A   
ATOM   2571  O   LEU   305     -33.714  23.245 -20.359  1.00 10.00      A   
ATOM   2572  N   GLY   306     -34.301  25.228 -19.464  1.00 10.00      A   
ATOM   2573  HN  GLY   306     -34.156  25.874 -18.740  1.00 10.00      A   
ATOM   2574  CA  GLY   306     -35.297  25.505 -20.475  1.00 10.00      A   
ATOM   2575  C   GLY   306     -35.714  26.962 -20.467  1.00 10.00      A   
ATOM   2576  O   GLY   306     -35.104  27.767 -21.204  1.00 10.00      A   
ATOM   2577  OXT GLY   306     -36.644  27.312 -19.713  1.00 10.00      A   
ATOM   2578  N   PRO    30     -43.999 -20.877  29.569  1.00 10.00      B   
ATOM   2579  HT1 PRO    30     -44.292 -19.913  29.338  1.00 10.00      B   
ATOM   2580  HT2 PRO    30     -43.626 -20.786  30.544  1.00 10.00      B   
ATOM   2581  CA  PRO    30     -42.806 -21.136  28.736  1.00 10.00      B   
ATOM   2582  CB  PRO    30     -42.905 -22.536  28.145  1.00 10.00      B   
ATOM   2583  CG  PRO    30     -44.082 -23.121  28.843  1.00 10.00      B   
ATOM   2584  CD  PRO    30     -44.950 -21.959  29.261  1.00 10.00      B   
ATOM   2585  C   PRO    30     -42.694 -20.104  27.621  1.00 10.00      B   
ATOM   2586  O   PRO    30     -43.542 -20.045  26.728  1.00 10.00      B   
ATOM   2587  N   ALA    31     -41.652 -19.289  27.680  1.00 10.00      B   
ATOM   2588  HN  ALA    31     -41.006 -19.387  28.414  1.00 10.00      B   
ATOM   2589  CA  ALA    31     -41.430 -18.263  26.675  1.00 10.00      B   
ATOM   2590  CB  ALA    31     -41.339 -16.891  27.330  1.00 10.00      B   
ATOM   2591  C   ALA    31     -40.161 -18.568  25.888  1.00 10.00      B   
ATOM   2592  O   ALA    31     -39.166 -19.017  26.462  1.00 10.00      B   
ATOM   2593  N   PRO    32     -40.182 -18.341  24.568  1.00 10.00      B   
ATOM   2594  CA  PRO    32     -39.027 -18.598  23.704  1.00 10.00      B   
ATOM   2595  CB  PRO    32     -39.589 -18.408  22.292  1.00 10.00      B   
ATOM   2596  CG  PRO    32     -40.741 -17.481  22.471  1.00 10.00      B   
ATOM   2597  CD  PRO    32     -41.331 -17.810  23.813  1.00 10.00      B   
ATOM   2598  C   PRO    32     -37.898 -17.604  23.959  1.00 10.00      B   
ATOM   2599  O   PRO    32     -38.132 -16.486  24.429  1.00 10.00      B   
ATOM   2600  N   LEU    33     -36.681 -18.009  23.642  1.00 10.00      B   
ATOM   2601  HN  LEU    33     -36.559 -18.901  23.253  1.00 10.00      B   
ATOM   2602  CA  LEU    33     -35.521 -17.157  23.837  1.00 10.00      B   
ATOM   2603  CB  LEU    33     -34.269 -18.000  24.088  1.00 10.00      B   
ATOM   2604  CG  LEU    33     -34.148 -18.617  25.483  1.00 10.00      B   
ATOM   2605  CD1 LEU    33     -32.934 -19.528  25.564  1.00 10.00      B   
ATOM   2606  CD2 LEU    33     -34.073 -17.527  26.541  1.00 10.00      B   
ATOM   2607  C   LEU    33     -35.316 -16.244  22.637  1.00 10.00      B   
ATOM   2608  O   LEU    33     -35.493 -16.663  21.493  1.00 10.00      B   
ATOM   2609  N   PRO    34     -34.965 -14.977  22.891  1.00 10.00      B   
ATOM   2610  CA  PRO    34     -34.728 -13.994  21.830  1.00 10.00      B   
ATOM   2611  CB  PRO    34     -34.334 -12.730  22.595  1.00 10.00      B   
ATOM   2612  CG  PRO    34     -34.885 -12.927  23.964  1.00 10.00      B   
ATOM   2613  CD  PRO    34     -34.787 -14.396  24.230  1.00 10.00      B   
ATOM   2614  C   PRO    34     -33.595 -14.421  20.900  1.00 10.00      B   
ATOM   2615  O   PRO    34     -32.604 -15.015  21.337  1.00 10.00      B   
ATOM   2616  N   LEU    35     -33.738 -14.105  19.623  1.00 10.00      B   
ATOM   2617  HN  LEU    35     -34.529 -13.597  19.341  1.00 10.00      B   
ATOM   2618  CA  LEU    35     -32.746 -14.470  18.630  1.00 10.00      B   
ATOM   2619  CB  LEU    35     -33.388 -15.355  17.559  1.00 10.00      B   
ATOM   2620  CG  LEU    35     -32.486 -15.817  16.413  1.00 10.00      B   
ATOM   2621  CD1 LEU    35     -31.483 -16.854  16.893  1.00 10.00      B   
ATOM   2622  CD2 LEU    35     -33.322 -16.368  15.268  1.00 10.00      B   
ATOM   2623  C   LEU    35     -32.128 -13.235  17.992  1.00 10.00      B   
ATOM   2624  O   LEU    35     -32.837 -12.353  17.508  1.00 10.00      B   
ATOM   2625  N   VAL    36     -30.806 -13.173  18.009  1.00 10.00      B   
ATOM   2626  HN  VAL    36     -30.298 -13.905  18.424  1.00 10.00      B   
ATOM   2627  CA  VAL    36     -30.082 -12.057  17.417  1.00 10.00      B   
ATOM   2628  CB  VAL    36     -29.033 -11.447  18.375  1.00 10.00      B   
ATOM   2629  CG1 VAL    36     -29.638 -10.311  19.184  1.00 10.00      B   
ATOM   2630  CG2 VAL    36     -28.439 -12.509  19.289  1.00 10.00      B   
ATOM   2631  C   VAL    36     -29.395 -12.501  16.137  1.00 10.00      B   
ATOM   2632  O   VAL    36     -28.721 -13.533  16.110  1.00 10.00      B   
ATOM   2633  N   ILE    37     -29.571 -11.730  15.076  1.00 10.00      B   
ATOM   2634  HN  ILE    37     -30.113 -10.913  15.159  1.00 10.00      B   
ATOM   2635  CA  ILE    37     -28.973 -12.057  13.793  1.00 10.00      B   
ATOM   2636  CB  ILE    37     -30.042 -12.208  12.683  1.00 10.00      B   
ATOM   2637  CG1 ILE    37     -31.060 -13.291  13.064  1.00 10.00      B   
ATOM   2638  CG2 ILE    37     -29.388 -12.541  11.348  1.00 10.00      B   
ATOM   2639  CD1 ILE    37     -32.207 -13.432  12.085  1.00 10.00      B   
ATOM   2640  C   ILE    37     -27.946 -11.006  13.385  1.00 10.00      B   
ATOM   2641  O   ILE    37     -28.251  -9.813  13.319  1.00 10.00      B   
ATOM   2642  N   TRP    38     -26.722 -11.451  13.135  1.00 10.00      B   
ATOM   2643  HN  TRP    38     -26.531 -12.407  13.234  1.00 10.00      B   
ATOM   2644  CA  TRP    38     -25.658 -10.554  12.719  1.00 10.00      B   
ATOM   2645  CB  TRP    38     -24.355 -10.861  13.462  1.00 10.00      B   
ATOM   2646  CG  TRP    38     -23.396  -9.703  13.502  1.00 10.00      B   
ATOM   2647  CD1 TRP    38     -23.170  -8.788  12.514  1.00 10.00      B   
ATOM   2648  CD2 TRP    38     -22.530  -9.339  14.585  1.00 10.00      B   
ATOM   2649  NE1 TRP    38     -22.226  -7.876  12.913  1.00 10.00      B   
ATOM   2650  HE1 TRP    38     -21.898  -7.121  12.375  1.00 10.00      B   
ATOM   2651  CE2 TRP    38     -21.815  -8.191  14.181  1.00 10.00      B   
ATOM   2652  CE3 TRP    38     -22.292  -9.866  15.858  1.00 10.00      B   
ATOM   2653  CZ2 TRP    38     -20.879  -7.567  15.002  1.00 10.00      B   
ATOM   2654  CZ3 TRP    38     -21.362  -9.245  16.669  1.00 10.00      B   
ATOM   2655  CH2 TRP    38     -20.668  -8.107  16.240  1.00 10.00      B   
ATOM   2656  C   TRP    38     -25.450 -10.662  11.213  1.00 10.00      B   
ATOM   2657  O   TRP    38     -25.143 -11.739  10.693  1.00 10.00      B   
ATOM   2658  N   HIS    39     -25.645  -9.545  10.524  1.00 10.00      B   
ATOM   2659  HN  HIS    39     -25.911  -8.737  11.007  1.00 10.00      B   
ATOM   2660  CA  HIS    39     -25.482  -9.483   9.075  1.00 10.00      B   
ATOM   2661  CB  HIS    39     -25.947  -8.118   8.541  1.00 10.00      B   
ATOM   2662  CG  HIS    39     -25.102  -6.951   8.977  1.00 10.00      B   
ATOM   2663  ND1 HIS    39     -24.464  -6.103   8.095  1.00 10.00      B   
ATOM   2664  HD1 HIS    39     -24.522  -6.141   7.111  1.00 10.00      B   
ATOM   2665  CD2 HIS    39     -24.778  -6.506  10.216  1.00 10.00      B   
ATOM   2666  CE1 HIS    39     -23.785  -5.195   8.774  1.00 10.00      B   
ATOM   2667  NE2 HIS    39     -23.961  -5.419  10.060  1.00 10.00      B   
ATOM   2668  HE2 HIS    39     -23.571  -4.887  10.786  1.00 10.00      B   
ATOM   2669  C   HIS    39     -24.032  -9.741   8.668  1.00 10.00      B   
ATOM   2670  O   HIS    39     -23.103  -9.368   9.383  1.00 10.00      B   
ATOM   2671  N   GLY    40     -23.847 -10.367   7.517  1.00 10.00      B   
ATOM   2672  HN  GLY    40     -24.626 -10.637   6.984  1.00 10.00      B   
ATOM   2673  CA  GLY    40     -22.511 -10.655   7.033  1.00 10.00      B   
ATOM   2674  C   GLY    40     -22.194  -9.906   5.754  1.00 10.00      B   
ATOM   2675  O   GLY    40     -23.104  -9.446   5.060  1.00 10.00      B   
ATOM   2676  N   GLY    42     -21.254  -6.873   3.522  1.00 10.00      B   
ATOM   2677  HN  GLY    42     -21.621  -6.048   3.907  1.00 10.00      B   
ATOM   2678  CA  GLY    42     -21.791  -7.376   2.274  1.00 10.00      B   
ATOM   2679  C   GLY    42     -23.271  -7.097   2.149  1.00 10.00      B   
ATOM   2680  O   GLY    42     -23.754  -6.705   1.086  1.00 10.00      B   
ATOM   2681  N   ASP    43     -23.991  -7.287   3.243  1.00 10.00      B   
ATOM   2682  HN  ASP    43     -23.546  -7.590   4.066  1.00 10.00      B   
ATOM   2683  CA  ASP    43     -25.426  -7.056   3.259  1.00 10.00      B   
ATOM   2684  CB  ASP    43     -26.182  -8.382   3.364  1.00 10.00      B   
ATOM   2685  CG  ASP    43     -27.663  -8.235   3.084  1.00 10.00      B   
ATOM   2686  OD1 ASP    43     -28.026  -7.493   2.145  1.00 10.00      B   
ATOM   2687  OD2 ASP    43     -28.471  -8.873   3.793  1.00 10.00      B   
ATOM   2688  C   ASP    43     -25.800  -6.135   4.414  1.00 10.00      B   
ATOM   2689  O   ASP    43     -25.040  -6.005   5.381  1.00 10.00      B   
ATOM   2690  N   SER    44     -26.960  -5.503   4.309  1.00 10.00      B   
ATOM   2691  HN  SER    44     -27.521  -5.662   3.515  1.00 10.00      B   
ATOM   2692  CA  SER    44     -27.442  -4.586   5.331  1.00 10.00      B   
ATOM   2693  CB  SER    44     -28.485  -3.643   4.730  1.00 10.00      B   
ATOM   2694  OG  SER    44     -29.080  -4.213   3.573  1.00 10.00      B   
ATOM   2695  HG  SER    44     -28.589  -3.937   2.790  1.00 10.00      B   
ATOM   2696  C   SER    44     -28.010  -5.339   6.539  1.00 10.00      B   
ATOM   2697  O   SER    44     -27.931  -6.565   6.616  1.00 10.00      B   
ATOM   2698  N   CYS    45     -28.583  -4.602   7.478  1.00 10.00      B   
ATOM   2699  HN  CYS    45     -28.620  -3.629   7.366  1.00 10.00      B   
ATOM   2700  CA  CYS    45     -29.145  -5.195   8.681  1.00 10.00      B   
ATOM   2701  C   CYS    45     -30.522  -5.738   8.435  1.00 10.00      B   
ATOM   2702  O   CYS    45     -30.904  -6.798   8.940  1.00 10.00      B   
ATOM   2703  CB  CYS    45     -29.331  -4.104   9.752  1.00 10.00      B   
ATOM   2704  SG  CYS    45     -30.742  -2.946   9.443  1.00 10.00      B   
ATOM   2705  N   CYS    46     -31.263  -5.003   7.648  1.00 10.00      B   
ATOM   2706  HN  CYS    46     -30.869  -4.224   7.194  1.00 10.00      B   
ATOM   2707  CA  CYS    46     -32.641  -5.299   7.452  1.00 10.00      B   
ATOM   2708  C   CYS    46     -33.064  -5.161   5.997  1.00 10.00      B   
ATOM   2709  O   CYS    46     -34.019  -4.449   5.673  1.00 10.00      B   
ATOM   2710  CB  CYS    46     -33.368  -4.297   8.354  1.00 10.00      B   
ATOM   2711  SG  CYS    46     -32.471  -3.949   9.938  1.00 10.00      B   
ATOM   2712  N   ASN    47     -32.354  -5.864   5.126  1.00 10.00      B   
ATOM   2713  HN  ASN    47     -31.612  -6.417   5.453  1.00 10.00      B   
ATOM   2714  CA  ASN    47     -32.653  -5.852   3.701  1.00 10.00      B   
ATOM   2715  CB  ASN    47     -31.488  -6.482   2.926  1.00 10.00      B   
ATOM   2716  CG  ASN    47     -31.671  -6.417   1.423  1.00 10.00      B   
ATOM   2717  OD1 ASN    47     -32.301  -7.288   0.821  1.00 10.00      B   
ATOM   2718  ND2 ASN    47     -31.120  -5.387   0.806  1.00 10.00      B   
ATOM   2719 HD21 ASN    47     -30.625  -4.734   1.349  1.00 10.00      B   
ATOM   2720 HD22 ASN    47     -31.233  -5.312  -0.166  1.00 10.00      B   
ATOM   2721  C   ASN    47     -33.939  -6.638   3.449  1.00 10.00      B   
ATOM   2722  O   ASN    47     -34.138  -7.696   4.037  1.00 10.00      B   
ATOM   2723  N   PRO    48     -34.835  -6.132   2.581  1.00 10.00      B   
ATOM   2724  CA  PRO    48     -36.116  -6.791   2.273  1.00 10.00      B   
ATOM   2725  CB  PRO    48     -36.742  -5.899   1.190  1.00 10.00      B   
ATOM   2726  CG  PRO    48     -35.620  -5.063   0.677  1.00 10.00      B   
ATOM   2727  CD  PRO    48     -34.686  -4.872   1.837  1.00 10.00      B   
ATOM   2728  C   PRO    48     -35.970  -8.227   1.762  1.00 10.00      B   
ATOM   2729  O   PRO    48     -36.856  -9.058   1.971  1.00 10.00      B   
ATOM   2730  N   LEU    49     -34.858  -8.528   1.104  1.00 10.00      B   
ATOM   2731  HN  LEU    49     -34.167  -7.837   0.980  1.00 10.00      B   
ATOM   2732  CA  LEU    49     -34.637  -9.868   0.572  1.00 10.00      B   
ATOM   2733  CB  LEU    49     -33.614  -9.843  -0.564  1.00 10.00      B   
ATOM   2734  CG  LEU    49     -33.857  -8.826  -1.680  1.00 10.00      B   
ATOM   2735  CD1 LEU    49     -32.778  -8.946  -2.743  1.00 10.00      B   
ATOM   2736  CD2 LEU    49     -35.241  -9.007  -2.288  1.00 10.00      B   
ATOM   2737  C   LEU    49     -34.175 -10.825   1.662  1.00 10.00      B   
ATOM   2738  O   LEU    49     -34.764 -11.890   1.861  1.00 10.00      B   
ATOM   2739  N   SER    50     -33.122 -10.432   2.364  1.00 10.00      B   
ATOM   2740  HN  SER    50     -32.696  -9.575   2.146  1.00 10.00      B   
ATOM   2741  CA  SER    50     -32.557 -11.237   3.439  1.00 10.00      B   
ATOM   2742  CB  SER    50     -31.197 -10.664   3.828  1.00 10.00      B   
ATOM   2743  OG  SER    50     -30.681  -9.848   2.785  1.00 10.00      B   
ATOM   2744  HG  SER    50     -29.853  -9.430   3.087  1.00 10.00      B   
ATOM   2745  C   SER    50     -33.482 -11.259   4.656  1.00 10.00      B   
ATOM   2746  O   SER    50     -33.391 -12.148   5.506  1.00 10.00      B   
ATOM   2747  N   GLY    52     -34.382 -10.280   4.718  1.00 10.00      B   
ATOM   2748  HN  GLY    52     -34.390  -9.597   4.013  1.00 10.00      B   
ATOM   2749  CA  GLY    52     -35.327 -10.176   5.818  1.00 10.00      B   
ATOM   2750  C   GLY    52     -36.288 -11.346   5.889  1.00 10.00      B   
ATOM   2751  O   GLY    52     -37.055 -11.471   6.845  1.00 10.00      B   
ATOM   2752  N   ALA    53     -36.253 -12.204   4.877  1.00 10.00      B   
ATOM   2753  HN  ALA    53     -35.639 -12.036   4.132  1.00 10.00      B   
ATOM   2754  CA  ALA    53     -37.110 -13.379   4.842  1.00 10.00      B   
ATOM   2755  CB  ALA    53     -36.983 -14.089   3.503  1.00 10.00      B   
ATOM   2756  C   ALA    53     -36.749 -14.322   5.983  1.00 10.00      B   
ATOM   2757  O   ALA    53     -37.598 -15.061   6.487  1.00 10.00      B   
ATOM   2758  N   ILE    54     -35.484 -14.275   6.396  1.00 10.00      B   
ATOM   2759  HN  ILE    54     -34.859 -13.657   5.954  1.00 10.00      B   
ATOM   2760  CA  ILE    54     -34.993 -15.112   7.485  1.00 10.00      B   
ATOM   2761  CB  ILE    54     -33.448 -15.140   7.531  1.00 10.00      B   
ATOM   2762  CG1 ILE    54     -32.870 -15.470   6.149  1.00 10.00      B   
ATOM   2763  CG2 ILE    54     -32.954 -16.139   8.571  1.00 10.00      B   
ATOM   2764  CD1 ILE    54     -33.291 -16.821   5.605  1.00 10.00      B   
ATOM   2765  C   ILE    54     -35.534 -14.608   8.819  1.00 10.00      B   
ATOM   2766  O   ILE    54     -35.705 -15.376   9.766  1.00 10.00      B   
ATOM   2767  N   LYS    55     -35.833 -13.312   8.876  1.00 10.00      B   
ATOM   2768  HN  LYS    55     -35.688 -12.756   8.081  1.00 10.00      B   
ATOM   2769  CA  LYS    55     -36.373 -12.693  10.084  1.00 10.00      B   
ATOM   2770  CB  LYS    55     -36.377 -11.164   9.943  1.00 10.00      B   
ATOM   2771  CG  LYS    55     -36.831 -10.409  11.185  1.00 10.00      B   
ATOM   2772  CD  LYS    55     -37.104  -8.944  10.879  1.00 10.00      B   
ATOM   2773  CE  LYS    55     -37.750  -8.240  12.061  1.00 10.00      B   
ATOM   2774  NZ  LYS    55     -38.077  -6.823  11.752  1.00 10.00      B   
ATOM   2775  HZ1 LYS    55     -37.251  -6.346  11.333  1.00 10.00      B   
ATOM   2776  HZ2 LYS    55     -38.345  -6.321  12.623  1.00 10.00      B   
ATOM   2777  HZ3 LYS    55     -38.872  -6.773  11.083  1.00 10.00      B   
ATOM   2778  C   LYS    55     -37.787 -13.205  10.350  1.00 10.00      B   
ATOM   2779  O   LYS    55     -38.333 -13.016  11.437  1.00 10.00      B   
ATOM   2780  N   LYS    56     -38.352 -13.889   9.351  1.00 10.00      B   
ATOM   2781  HN  LYS    56     -37.834 -14.021   8.528  1.00 10.00      B   
ATOM   2782  CA  LYS    56     -39.702 -14.457   9.423  1.00 10.00      B   
ATOM   2783  CB  LYS    56     -40.761 -13.385   9.713  1.00 10.00      B   
ATOM   2784  CG  LYS    56     -40.843 -12.294   8.654  1.00 10.00      B   
ATOM   2785  CD  LYS    56     -41.174 -12.870   7.284  1.00 10.00      B   
ATOM   2786  CE  LYS    56     -41.008 -11.827   6.190  1.00 10.00      B   
ATOM   2787  NZ  LYS    56     -41.393 -12.349   4.850  1.00 10.00      B   
ATOM   2788  HZ1 LYS    56     -41.169 -11.645   4.116  1.00 10.00      B   
ATOM   2789  HZ2 LYS    56     -42.414 -12.545   4.821  1.00 10.00      B   
ATOM   2790  HZ3 LYS    56     -40.879 -13.227   4.641  1.00 10.00      B   
ATOM   2791  C   LYS    56     -39.811 -15.637  10.395  1.00 10.00      B   
ATOM   2792  O   LYS    56     -40.606 -16.550  10.181  1.00 10.00      B   
ATOM   2793  N   VAL    58     -39.015 -15.618  11.457  1.00 10.00      B   
ATOM   2794  HN  VAL    58     -38.404 -14.859  11.578  1.00 10.00      B   
ATOM   2795  CA  VAL    58     -39.033 -16.686  12.452  1.00 10.00      B   
ATOM   2796  CB  VAL    58     -37.825 -16.611  13.413  1.00 10.00      B   
ATOM   2797  CG1 VAL    58     -37.513 -17.985  13.991  1.00 10.00      B   
ATOM   2798  CG2 VAL    58     -36.604 -16.023  12.725  1.00 10.00      B   
ATOM   2799  C   VAL    58     -40.312 -16.600  13.270  1.00 10.00      B   
ATOM   2800  O   VAL    58     -40.789 -17.597  13.808  1.00 10.00      B   
ATOM   2801  N   GLU    59     -40.868 -15.397  13.331  1.00 10.00      B   
ATOM   2802  HN  GLU    59     -40.430 -14.655  12.866  1.00 10.00      B   
ATOM   2803  CA  GLU    59     -42.096 -15.132  14.072  1.00 10.00      B   
ATOM   2804  CB  GLU    59     -42.415 -13.637  14.037  1.00 10.00      B   
ATOM   2805  CG  GLU    59     -41.355 -12.743  14.659  1.00 10.00      B   
ATOM   2806  CD  GLU    59     -41.595 -11.277  14.362  1.00 10.00      B   
ATOM   2807  OE1 GLU    59     -42.645 -10.740  14.781  1.00 10.00      B   
ATOM   2808  OE2 GLU    59     -40.739 -10.648  13.703  1.00 10.00      B   
ATOM   2809  C   GLU    59     -43.274 -15.920  13.499  1.00 10.00      B   
ATOM   2810  O   GLU    59     -44.277 -16.134  14.179  1.00 10.00      B   
ATOM   2811  N   LYS    60     -43.152 -16.337  12.245  1.00 10.00      B   
ATOM   2812  HN  LYS    60     -42.331 -16.134  11.750  1.00 10.00      B   
ATOM   2813  CA  LYS    60     -44.207 -17.100  11.592  1.00 10.00      B   
ATOM   2814  CB  LYS    60     -44.029 -17.063  10.071  1.00 10.00      B   
ATOM   2815  CG  LYS    60     -45.199 -17.642   9.296  1.00 10.00      B   
ATOM   2816  CD  LYS    60     -45.035 -17.443   7.800  1.00 10.00      B   
ATOM   2817  CE  LYS    60     -46.219 -18.024   7.045  1.00 10.00      B   
ATOM   2818  NZ  LYS    60     -46.124 -17.791   5.582  1.00 10.00      B   
ATOM   2819  HZ1 LYS    60     -46.165 -16.771   5.377  1.00 10.00      B   
ATOM   2820  HZ2 LYS    60     -46.911 -18.262   5.093  1.00 10.00      B   
ATOM   2821  HZ3 LYS    60     -45.230 -18.172   5.216  1.00 10.00      B   
ATOM   2822  C   LYS    60     -44.198 -18.538  12.096  1.00 10.00      B   
ATOM   2823  O   LYS    60     -45.239 -19.190  12.172  1.00 10.00      B   
ATOM   2824  N   LYS    61     -43.011 -19.016  12.451  1.00 10.00      B   
ATOM   2825  HN  LYS    61     -42.223 -18.437  12.381  1.00 10.00      B   
ATOM   2826  CA  LYS    61     -42.849 -20.372  12.958  1.00 10.00      B   
ATOM   2827  CB  LYS    61     -41.492 -20.944  12.537  1.00 10.00      B   
ATOM   2828  CG  LYS    61     -41.450 -21.493  11.118  1.00 10.00      B   
ATOM   2829  CD  LYS    61     -42.111 -22.859  11.035  1.00 10.00      B   
ATOM   2830  CE  LYS    61     -41.892 -23.506   9.677  1.00 10.00      B   
ATOM   2831  NZ  LYS    61     -42.330 -24.926   9.664  1.00 10.00      B   
ATOM   2832  HZ1 LYS    61     -43.342 -24.994   9.890  1.00 10.00      B   
ATOM   2833  HZ2 LYS    61     -41.794 -25.469  10.368  1.00 10.00      B   
ATOM   2834  HZ3 LYS    61     -42.166 -25.342   8.726  1.00 10.00      B   
ATOM   2835  C   LYS    61     -42.968 -20.384  14.475  1.00 10.00      B   
ATOM   2836  O   LYS    61     -43.646 -21.237  15.050  1.00 10.00      B   
ATOM   2837  N   ILE    62     -42.301 -19.434  15.115  1.00 10.00      B   
ATOM   2838  HN  ILE    62     -41.773 -18.784  14.596  1.00 10.00      B   
ATOM   2839  CA  ILE    62     -42.329 -19.318  16.563  1.00 10.00      B   
ATOM   2840  CB  ILE    62     -40.914 -19.434  17.171  1.00 10.00      B   
ATOM   2841  CG1 ILE    62     -40.206 -20.685  16.643  1.00 10.00      B   
ATOM   2842  CG2 ILE    62     -40.985 -19.465  18.692  1.00 10.00      B   
ATOM   2843  CD1 ILE    62     -38.728 -20.736  16.964  1.00 10.00      B   
ATOM   2844  C   ILE    62     -42.937 -17.977  16.959  1.00 10.00      B   
ATOM   2845  O   ILE    62     -42.271 -16.942  16.910  1.00 10.00      B   
ATOM   2846  N   PRO    63     -44.220 -17.975  17.332  1.00 10.00      B   
ATOM   2847  CA  PRO    63     -44.925 -16.756  17.734  1.00 10.00      B   
ATOM   2848  CB  PRO    63     -46.381 -17.215  17.899  1.00 10.00      B   
ATOM   2849  CG  PRO    63     -46.454 -18.547  17.234  1.00 10.00      B   
ATOM   2850  CD  PRO    63     -45.093 -19.153  17.383  1.00 10.00      B   
ATOM   2851  C   PRO    63     -44.406 -16.212  19.058  1.00 10.00      B   
ATOM   2852  O   PRO    63     -44.316 -16.946  20.044  1.00 10.00      B   
ATOM   2853  N   GLY    64     -44.056 -14.933  19.076  1.00 10.00      B   
ATOM   2854  HN  GLY    64     -44.134 -14.397  18.255  1.00 10.00      B   
ATOM   2855  CA  GLY    64     -43.571 -14.319  20.295  1.00 10.00      B   
ATOM   2856  C   GLY    64     -42.059 -14.267  20.391  1.00 10.00      B   
ATOM   2857  O   GLY    64     -41.517 -13.756  21.373  1.00 10.00      B   
ATOM   2858  N   ILE    65     -41.370 -14.787  19.383  1.00 10.00      B   
ATOM   2859  HN  ILE    65     -41.847 -15.177  18.621  1.00 10.00      B   
ATOM   2860  CA  ILE    65     -39.914 -14.779  19.389  1.00 10.00      B   
ATOM   2861  CB  ILE    65     -39.300 -15.803  18.403  1.00 10.00      B   
ATOM   2862  CG1 ILE    65     -37.788 -15.920  18.625  1.00 10.00      B   
ATOM   2863  CG2 ILE    65     -39.608 -15.433  16.958  1.00 10.00      B   
ATOM   2864  CD1 ILE    65     -37.140 -17.062  17.875  1.00 10.00      B   
ATOM   2865  C   ILE    65     -39.371 -13.373  19.129  1.00 10.00      B   
ATOM   2866  O   ILE    65     -39.804 -12.681  18.206  1.00 10.00      B   
ATOM   2867  N   TYR    66     -38.443 -12.945  19.967  1.00 10.00      B   
ATOM   2868  HN  TYR    66     -38.152 -13.532  20.698  1.00 10.00      B   
ATOM   2869  CA  TYR    66     -37.845 -11.629  19.835  1.00 10.00      B   
ATOM   2870  CB  TYR    66     -37.456 -11.080  21.214  1.00 10.00      B   
ATOM   2871  CG  TYR    66     -37.019  -9.631  21.218  1.00 10.00      B   
ATOM   2872  CD1 TYR    66     -37.780  -8.648  20.595  1.00 10.00      B   
ATOM   2873  CD2 TYR    66     -35.851  -9.245  21.859  1.00 10.00      B   
ATOM   2874  CE1 TYR    66     -37.384  -7.323  20.607  1.00 10.00      B   
ATOM   2875  CE2 TYR    66     -35.448  -7.925  21.876  1.00 10.00      B   
ATOM   2876  CZ  TYR    66     -36.217  -6.968  21.250  1.00 10.00      B   
ATOM   2877  OH  TYR    66     -35.823  -5.648  21.275  1.00 10.00      B   
ATOM   2878  HH  TYR    66     -34.980  -5.569  21.766  1.00 10.00      B   
ATOM   2879  C   TYR    66     -36.633 -11.686  18.912  1.00 10.00      B   
ATOM   2880  O   TYR    66     -35.500 -11.864  19.361  1.00 10.00      B   
ATOM   2881  N   VAL    67     -36.883 -11.567  17.620  1.00 10.00      B   
ATOM   2882  HN  VAL    67     -37.811 -11.457  17.319  1.00 10.00      B   
ATOM   2883  CA  VAL    67     -35.815 -11.591  16.632  1.00 10.00      B   
ATOM   2884  CB  VAL    67     -36.279 -12.201  15.292  1.00 10.00      B   
ATOM   2885  CG1 VAL    67     -35.109 -12.318  14.327  1.00 10.00      B   
ATOM   2886  CG2 VAL    67     -36.925 -13.558  15.516  1.00 10.00      B   
ATOM   2887  C   VAL    67     -35.310 -10.176  16.391  1.00 10.00      B   
ATOM   2888  O   VAL    67     -36.029  -9.337  15.847  1.00 10.00      B   
ATOM   2889  N   LEU    68     -34.081  -9.914  16.804  1.00 10.00      B   
ATOM   2890  HN  LEU    68     -33.547 -10.634  17.214  1.00 10.00      B   
ATOM   2891  CA  LEU    68     -33.488  -8.598  16.645  1.00 10.00      B   
ATOM   2892  CB  LEU    68     -33.071  -8.043  18.012  1.00 10.00      B   
ATOM   2893  CG  LEU    68     -32.701  -6.558  18.064  1.00 10.00      B   
ATOM   2894  CD1 LEU    68     -33.934  -5.689  17.873  1.00 10.00      B   
ATOM   2895  CD2 LEU    68     -32.004  -6.226  19.374  1.00 10.00      B   
ATOM   2896  C   LEU    68     -32.280  -8.659  15.715  1.00 10.00      B   
ATOM   2897  O   LEU    68     -31.473  -9.588  15.789  1.00 10.00      B   
ATOM   2898  N   SER    69     -32.166  -7.676  14.836  1.00 10.00      B   
ATOM   2899  HN  SER    69     -32.840  -6.966  14.818  1.00 10.00      B   
ATOM   2900  CA  SER    69     -31.053  -7.615  13.912  1.00 10.00      B   
ATOM   2901  CB  SER    69     -31.525  -7.164  12.527  1.00 10.00      B   
ATOM   2902  OG  SER    69     -30.491  -7.296  11.565  1.00 10.00      B   
ATOM   2903  HG  SER    69     -30.851  -7.132  10.682  1.00 10.00      B   
ATOM   2904  C   SER    69     -30.002  -6.658  14.455  1.00 10.00      B   
ATOM   2905  O   SER    69     -30.324  -5.723  15.193  1.00 10.00      B   
ATOM   2906  N   LEU    70     -28.750  -6.895  14.109  1.00 10.00      B   
ATOM   2907  HN  LEU    70     -28.548  -7.657  13.523  1.00 10.00      B   
ATOM   2908  CA  LEU    70     -27.669  -6.048  14.580  1.00 10.00      B   
ATOM   2909  CB  LEU    70     -26.483  -6.886  15.061  1.00 10.00      B   
ATOM   2910  CG  LEU    70     -26.735  -7.736  16.312  1.00 10.00      B   
ATOM   2911  CD1 LEU    70     -25.514  -8.574  16.651  1.00 10.00      B   
ATOM   2912  CD2 LEU    70     -27.128  -6.858  17.491  1.00 10.00      B   
ATOM   2913  C   LEU    70     -27.244  -5.031  13.528  1.00 10.00      B   
ATOM   2914  O   LEU    70     -26.469  -5.339  12.622  1.00 10.00      B   
ATOM   2915  N   GLU    71     -27.781  -3.824  13.650  1.00 10.00      B   
ATOM   2916  HN  GLU    71     -28.405  -3.658  14.389  1.00 10.00      B   
ATOM   2917  CA  GLU    71     -27.467  -2.733  12.738  1.00 10.00      B   
ATOM   2918  CB  GLU    71     -28.710  -1.856  12.523  1.00 10.00      B   
ATOM   2919  CG  GLU    71     -28.507  -0.674  11.584  1.00 10.00      B   
ATOM   2920  CD  GLU    71     -29.759   0.170  11.433  1.00 10.00      B   
ATOM   2921  OE1 GLU    71     -30.117   0.894  12.389  1.00 10.00      B   
ATOM   2922  OE2 GLU    71     -30.396   0.116  10.357  1.00 10.00      B   
ATOM   2923  C   GLU    71     -26.342  -1.898  13.335  1.00 10.00      B   
ATOM   2924  O   GLU    71     -26.478  -1.364  14.441  1.00 10.00      B   
ATOM   2925  N   ILE    72     -25.234  -1.792  12.617  1.00 10.00      B   
ATOM   2926  HN  ILE    72     -25.189  -2.218  11.727  1.00 10.00      B   
ATOM   2927  CA  ILE    72     -24.091  -1.031  13.101  1.00 10.00      B   
ATOM   2928  CB  ILE    72     -22.758  -1.772  12.854  1.00 10.00      B   
ATOM   2929  CG1 ILE    72     -22.890  -3.267  13.176  1.00 10.00      B   
ATOM   2930  CG2 ILE    72     -21.640  -1.146  13.676  1.00 10.00      B   
ATOM   2931  CD1 ILE    72     -23.166  -3.572  14.634  1.00 10.00      B   
ATOM   2932  C   ILE    72     -24.046   0.342  12.438  1.00 10.00      B   
ATOM   2933  O   ILE    72     -23.514   1.302  13.000  1.00 10.00      B   
ATOM   2934  N   GLY    73     -24.601   0.422  11.238  1.00 10.00      B   
ATOM   2935  HN  GLY    73     -24.987  -0.389  10.828  1.00 10.00      B   
ATOM   2936  CA  GLY    73     -24.629   1.677  10.517  1.00 10.00      B   
ATOM   2937  C   GLY    73     -25.612   2.664  11.113  1.00 10.00      B   
ATOM   2938  O   GLY    73     -26.523   2.281  11.849  1.00 10.00      B   
ATOM   2939  N   LYS    74     -25.426   3.937  10.802  1.00 10.00      B   
ATOM   2940  HN  LYS    74     -24.673   4.185  10.213  1.00 10.00      B   
ATOM   2941  CA  LYS    74     -26.302   4.980  11.302  1.00 10.00      B   
ATOM   2942  CB  LYS    74     -25.536   6.296  11.460  1.00 10.00      B   
ATOM   2943  CG  LYS    74     -25.256   6.676  12.905  1.00 10.00      B   
ATOM   2944  CD  LYS    74     -26.318   7.624  13.436  1.00 10.00      B   
ATOM   2945  CE  LYS    74     -26.417   7.561  14.952  1.00 10.00      B   
ATOM   2946  NZ  LYS    74     -27.118   6.329  15.412  1.00 10.00      B   
ATOM   2947  HZ1 LYS    74     -27.995   6.193  14.870  1.00 10.00      B   
ATOM   2948  HZ2 LYS    74     -27.361   6.407  16.420  1.00 10.00      B   
ATOM   2949  HZ3 LYS    74     -26.511   5.497  15.278  1.00 10.00      B   
ATOM   2950  C   LYS    74     -27.495   5.160  10.375  1.00 10.00      B   
ATOM   2951  O   LYS    74     -28.583   5.538  10.811  1.00 10.00      B   
ATOM   2952  N   THR    75     -27.281   4.894   9.096  1.00 10.00      B   
ATOM   2953  HN  THR    75     -26.381   4.607   8.808  1.00 10.00      B   
ATOM   2954  CA  THR    75     -28.338   5.005   8.106  1.00 10.00      B   
ATOM   2955  CB  THR    75     -28.126   6.210   7.162  1.00 10.00      B   
ATOM   2956  OG1 THR    75     -26.774   6.237   6.677  1.00 10.00      B   
ATOM   2957  HG1 THR    75     -26.204   5.699   7.253  1.00 10.00      B   
ATOM   2958  CG2 THR    75     -28.433   7.516   7.874  1.00 10.00      B   
ATOM   2959  C   THR    75     -28.449   3.714   7.294  1.00 10.00      B   
ATOM   2960  O   THR    75     -28.976   2.708   7.775  1.00 10.00      B   
ATOM   2961  N   LEU    76     -27.938   3.736   6.073  1.00 10.00      B   
ATOM   2962  HN  LEU    76     -27.519   4.563   5.743  1.00 10.00      B   
ATOM   2963  CA  LEU    76     -27.973   2.565   5.210  1.00 10.00      B   
ATOM   2964  CB  LEU    76     -28.823   2.828   3.963  1.00 10.00      B   
ATOM   2965  CG  LEU    76     -30.341   2.838   4.166  1.00 10.00      B   
ATOM   2966  CD1 LEU    76     -31.055   3.068   2.845  1.00 10.00      B   
ATOM   2967  CD2 LEU    76     -30.808   1.537   4.802  1.00 10.00      B   
ATOM   2968  C   LEU    76     -26.563   2.176   4.811  1.00 10.00      B   
ATOM   2969  O   LEU    76     -26.359   1.336   3.937  1.00 10.00      B   
ATOM   2970  N   GLU    78     -25.589   2.779   5.483  1.00 10.00      B   
ATOM   2971  HN  GLU    78     -25.818   3.420   6.193  1.00 10.00      B   
ATOM   2972  CA  GLU    78     -24.187   2.512   5.207  1.00 10.00      B   
ATOM   2973  CB  GLU    78     -23.322   3.723   5.590  1.00 10.00      B   
ATOM   2974  CG  GLU    78     -22.841   3.757   7.036  1.00 10.00      B   
ATOM   2975  CD  GLU    78     -23.847   4.345   8.004  1.00 10.00      B   
ATOM   2976  OE1 GLU    78     -23.435   4.719   9.124  1.00 10.00      B   
ATOM   2977  OE2 GLU    78     -25.052   4.422   7.662  1.00 10.00      B   
ATOM   2978  C   GLU    78     -23.726   1.239   5.917  1.00 10.00      B   
ATOM   2979  O   GLU    78     -22.537   0.919   5.953  1.00 10.00      B   
ATOM   2980  N   ASP    79     -24.695   0.503   6.454  1.00 10.00      B   
ATOM   2981  HN  ASP    79     -25.618   0.812   6.365  1.00 10.00      B   
ATOM   2982  CA  ASP    79     -24.441  -0.746   7.169  1.00 10.00      B   
ATOM   2983  CB  ASP    79     -25.770  -1.341   7.648  1.00 10.00      B   
ATOM   2984  CG  ASP    79     -25.623  -2.309   8.809  1.00 10.00      B   
ATOM   2985  OD1 ASP    79     -25.006  -1.936   9.833  1.00 10.00      B   
ATOM   2986  OD2 ASP    79     -26.145  -3.438   8.708  1.00 10.00      B   
ATOM   2987  C   ASP    79     -23.702  -1.738   6.270  1.00 10.00      B   
ATOM   2988  O   ASP    79     -22.966  -2.601   6.749  1.00 10.00      B   
ATOM   2989  N   VAL    80     -23.890  -1.587   4.961  1.00 10.00      B   
ATOM   2990  HN  VAL    80     -24.480  -0.870   4.647  1.00 10.00      B   
ATOM   2991  CA  VAL    80     -23.239  -2.452   3.978  1.00 10.00      B   
ATOM   2992  CB  VAL    80     -23.823  -2.249   2.563  1.00 10.00      B   
ATOM   2993  CG1 VAL    80     -23.130  -3.153   1.550  1.00 10.00      B   
ATOM   2994  CG2 VAL    80     -25.325  -2.490   2.564  1.00 10.00      B   
ATOM   2995  C   VAL    80     -21.734  -2.189   3.948  1.00 10.00      B   
ATOM   2996  O   VAL    80     -20.933  -3.101   4.157  1.00 10.00      B   
ATOM   2997  N   GLU    81     -21.355  -0.936   3.714  1.00 10.00      B   
ATOM   2998  HN  GLU    81     -22.042  -0.249   3.566  1.00 10.00      B   
ATOM   2999  CA  GLU    81     -19.942  -0.556   3.664  1.00 10.00      B   
ATOM   3000  CB  GLU    81     -19.777   0.873   3.135  1.00 10.00      B   
ATOM   3001  CG  GLU    81     -20.236   1.949   4.104  1.00 10.00      B   
ATOM   3002  CD  GLU    81     -20.705   3.206   3.412  1.00 10.00      B   
ATOM   3003  OE1 GLU    81     -21.320   3.100   2.329  1.00 10.00      B   
ATOM   3004  OE2 GLU    81     -20.479   4.306   3.961  1.00 10.00      B   
ATOM   3005  C   GLU    81     -19.302  -0.699   5.043  1.00 10.00      B   
ATOM   3006  O   GLU    81     -18.081  -0.829   5.175  1.00 10.00      B   
ATOM   3007  N   ASN    82     -20.144  -0.683   6.070  1.00 10.00      B   
ATOM   3008  HN  ASN    82     -21.102  -0.545   5.896  1.00 10.00      B   
ATOM   3009  CA  ASN    82     -19.688  -0.834   7.444  1.00 10.00      B   
ATOM   3010  CB  ASN    82     -20.747  -0.337   8.431  1.00 10.00      B   
ATOM   3011  CG  ASN    82     -20.726   1.169   8.603  1.00 10.00      B   
ATOM   3012  OD1 ASN    82     -19.956   1.876   7.949  1.00 10.00      B   
ATOM   3013  ND2 ASN    82     -21.573   1.674   9.487  1.00 10.00      B   
ATOM   3014 HD21 ASN    82     -22.153   1.055   9.978  1.00 10.00      B   
ATOM   3015 HD22 ASN    82     -21.586   2.647   9.614  1.00 10.00      B   
ATOM   3016  C   ASN    82     -19.333  -2.286   7.729  1.00 10.00      B   
ATOM   3017  O   ASN    82     -18.823  -2.617   8.794  1.00 10.00      B   
ATOM   3018  N   SER    83     -19.619  -3.154   6.773  1.00 10.00      B   
ATOM   3019  HN  SER    83     -20.058  -2.838   5.953  1.00 10.00      B   
ATOM   3020  CA  SER    83     -19.301  -4.562   6.908  1.00 10.00      B   
ATOM   3021  CB  SER    83     -20.379  -5.419   6.245  1.00 10.00      B   
ATOM   3022  OG  SER    83     -21.677  -5.014   6.635  1.00 10.00      B   
ATOM   3023  HG  SER    83     -21.757  -4.055   6.552  1.00 10.00      B   
ATOM   3024  C   SER    83     -17.951  -4.839   6.256  1.00 10.00      B   
ATOM   3025  O   SER    83     -17.466  -5.971   6.258  1.00 10.00      B   
ATOM   3026  N   PHE    84     -17.351  -3.789   5.701  1.00 10.00      B   
ATOM   3027  HN  PHE    84     -17.787  -2.910   5.747  1.00 10.00      B   
ATOM   3028  CA  PHE    84     -16.066  -3.906   5.032  1.00 10.00      B   
ATOM   3029  CB  PHE    84     -16.181  -3.467   3.566  1.00 10.00      B   
ATOM   3030  CG  PHE    84     -17.064  -4.338   2.716  1.00 10.00      B   
ATOM   3031  CD1 PHE    84     -16.645  -5.595   2.318  1.00 10.00      B   
ATOM   3032  CD2 PHE    84     -18.310  -3.892   2.307  1.00 10.00      B   
ATOM   3033  CE1 PHE    84     -17.450  -6.393   1.529  1.00 10.00      B   
ATOM   3034  CE2 PHE    84     -19.123  -4.685   1.518  1.00 10.00      B   
ATOM   3035  CZ  PHE    84     -18.692  -5.938   1.129  1.00 10.00      B   
ATOM   3036  C   PHE    84     -14.994  -3.072   5.724  1.00 10.00      B   
ATOM   3037  O   PHE    84     -14.002  -3.609   6.214  1.00 10.00      B   
ATOM   3038  N   PHE    85     -15.210  -1.763   5.795  1.00 10.00      B   
ATOM   3039  HN  PHE    85     -16.049  -1.393   5.443  1.00 10.00      B   
ATOM   3040  CA  PHE    85     -14.227  -0.861   6.385  1.00 10.00      B   
ATOM   3041  CB  PHE    85     -13.998   0.344   5.472  1.00 10.00      B   
ATOM   3042  CG  PHE    85     -13.556  -0.035   4.088  1.00 10.00      B   
ATOM   3043  CD1 PHE    85     -12.246  -0.409   3.840  1.00 10.00      B   
ATOM   3044  CD2 PHE    85     -14.454  -0.024   3.036  1.00 10.00      B   
ATOM   3045  CE1 PHE    85     -11.839  -0.763   2.567  1.00 10.00      B   
ATOM   3046  CE2 PHE    85     -14.054  -0.377   1.761  1.00 10.00      B   
ATOM   3047  CZ  PHE    85     -12.745  -0.747   1.526  1.00 10.00      B   
ATOM   3048  C   PHE    85     -14.579  -0.412   7.801  1.00 10.00      B   
ATOM   3049  O   PHE    85     -14.602   0.781   8.102  1.00 10.00      B   
ATOM   3050  N   LEU    86     -14.842  -1.366   8.673  1.00 10.00      B   
ATOM   3051  HN  LEU    86     -14.804  -2.302   8.384  1.00 10.00      B   
ATOM   3052  CA  LEU    86     -15.171  -1.061  10.056  1.00 10.00      B   
ATOM   3053  CB  LEU    86     -16.691  -1.060  10.273  1.00 10.00      B   
ATOM   3054  CG  LEU    86     -17.211  -1.329  11.694  1.00 10.00      B   
ATOM   3055  CD1 LEU    86     -16.629  -0.350  12.703  1.00 10.00      B   
ATOM   3056  CD2 LEU    86     -18.730  -1.274  11.719  1.00 10.00      B   
ATOM   3057  C   LEU    86     -14.468  -2.033  10.987  1.00 10.00      B   
ATOM   3058  O   LEU    86     -14.685  -3.239  10.912  1.00 10.00      B   
ATOM   3059  N   ASN    87     -13.618  -1.494  11.854  1.00 10.00      B   
ATOM   3060  HN  ASN    87     -13.493  -0.522  11.855  1.00 10.00      B   
ATOM   3061  CA  ASN    87     -12.858  -2.305  12.809  1.00 10.00      B   
ATOM   3062  CB  ASN    87     -12.069  -1.407  13.764  1.00 10.00      B   
ATOM   3063  CG  ASN    87     -11.365  -2.168  14.876  1.00 10.00      B   
ATOM   3064  OD1 ASN    87     -11.386  -1.747  16.029  1.00 10.00      B   
ATOM   3065  ND2 ASN    87     -10.736  -3.287  14.548  1.00 10.00      B   
ATOM   3066 HD21 ASN    87     -10.756  -3.581  13.603  1.00 10.00      B   
ATOM   3067 HD22 ASN    87     -10.267  -3.780  15.253  1.00 10.00      B   
ATOM   3068  C   ASN    87     -13.768  -3.248  13.592  1.00 10.00      B   
ATOM   3069  O   ASN    87     -14.692  -2.807  14.278  1.00 10.00      B   
ATOM   3070  N   VAL    88     -13.487  -4.543  13.487  1.00 10.00      B   
ATOM   3071  HN  VAL    88     -12.704  -4.818  12.946  1.00 10.00      B   
ATOM   3072  CA  VAL    88     -14.278  -5.570  14.156  1.00 10.00      B   
ATOM   3073  CB  VAL    88     -13.838  -6.994  13.761  1.00 10.00      B   
ATOM   3074  CG1 VAL    88     -14.836  -8.015  14.282  1.00 10.00      B   
ATOM   3075  CG2 VAL    88     -13.693  -7.113  12.252  1.00 10.00      B   
ATOM   3076  C   VAL    88     -14.217  -5.426  15.671  1.00 10.00      B   
ATOM   3077  O   VAL    88     -15.207  -5.666  16.365  1.00 10.00      B   
ATOM   3078  N   ASN    89     -13.060  -5.017  16.180  1.00 10.00      B   
ATOM   3079  HN  ASN    89     -12.307  -4.835  15.576  1.00 10.00      B   
ATOM   3080  CA  ASN    89     -12.885  -4.837  17.620  1.00 10.00      B   
ATOM   3081  CB  ASN    89     -11.459  -4.389  17.947  1.00 10.00      B   
ATOM   3082  CG  ASN    89     -10.952  -4.935  19.270  1.00 10.00      B   
ATOM   3083  OD1 ASN    89     -11.725  -5.192  20.195  1.00 10.00      B   
ATOM   3084  ND2 ASN    89      -9.643  -5.121  19.367  1.00 10.00      B   
ATOM   3085 HD21 ASN    89      -9.087  -4.903  18.587  1.00 10.00      B   
ATOM   3086 HD22 ASN    89      -9.280  -5.462  20.215  1.00 10.00      B   
ATOM   3087  C   ASN    89     -13.895  -3.822  18.146  1.00 10.00      B   
ATOM   3088  O   ASN    89     -14.491  -4.007  19.211  1.00 10.00      B   
ATOM   3089  N   SER    90     -14.104  -2.761  17.373  1.00 10.00      B   
ATOM   3090  HN  SER    90     -13.600  -2.672  16.536  1.00 10.00      B   
ATOM   3091  CA  SER    90     -15.060  -1.730  17.739  1.00 10.00      B   
ATOM   3092  CB  SER    90     -14.894  -0.502  16.840  1.00 10.00      B   
ATOM   3093  OG  SER    90     -13.549  -0.048  16.842  1.00 10.00      B   
ATOM   3094  HG  SER    90     -13.048  -0.538  17.510  1.00 10.00      B   
ATOM   3095  C   SER    90     -16.482  -2.281  17.643  1.00 10.00      B   
ATOM   3096  O   SER    90     -17.338  -1.960  18.467  1.00 10.00      B   
ATOM   3097  N   GLN    91     -16.720  -3.138  16.647  1.00 10.00      B   
ATOM   3098  HN  GLN    91     -15.991  -3.366  16.030  1.00 10.00      B   
ATOM   3099  CA  GLN    91     -18.035  -3.746  16.452  1.00 10.00      B   
ATOM   3100  CB  GLN    91     -18.052  -4.651  15.216  1.00 10.00      B   
ATOM   3101  CG  GLN    91     -17.589  -3.983  13.935  1.00 10.00      B   
ATOM   3102  CD  GLN    91     -17.865  -4.823  12.704  1.00 10.00      B   
ATOM   3103  OE1 GLN    91     -18.861  -5.540  12.638  1.00 10.00      B   
ATOM   3104  NE2 GLN    91     -16.986  -4.743  11.719  1.00 10.00      B   
ATOM   3105 HE21 GLN    91     -16.209  -4.150  11.832  1.00 10.00      B   
ATOM   3106 HE22 GLN    91     -17.141  -5.283  10.918  1.00 10.00      B   
ATOM   3107  C   GLN    91     -18.427  -4.560  17.679  1.00 10.00      B   
ATOM   3108  O   GLN    91     -19.514  -4.382  18.228  1.00 10.00      B   
ATOM   3109  N   VAL    92     -17.523  -5.439  18.111  1.00 10.00      B   
ATOM   3110  HN  VAL    92     -16.671  -5.525  17.625  1.00 10.00      B   
ATOM   3111  CA  VAL    92     -17.760  -6.281  19.281  1.00 10.00      B   
ATOM   3112  CB  VAL    92     -16.543  -7.186  19.581  1.00 10.00      B   
ATOM   3113  CG1 VAL    92     -16.749  -7.981  20.865  1.00 10.00      B   
ATOM   3114  CG2 VAL    92     -16.277  -8.122  18.411  1.00 10.00      B   
ATOM   3115  C   VAL    92     -18.070  -5.420  20.502  1.00 10.00      B   
ATOM   3116  O   VAL    92     -19.056  -5.652  21.204  1.00 10.00      B   
ATOM   3117  N   THR    93     -17.238  -4.411  20.729  1.00 10.00      B   
ATOM   3118  HN  THR    93     -16.473  -4.279  20.127  1.00 10.00      B   
ATOM   3119  CA  THR    93     -17.418  -3.505  21.853  1.00 10.00      B   
ATOM   3120  CB  THR    93     -16.306  -2.437  21.890  1.00 10.00      B   
ATOM   3121  OG1 THR    93     -15.027  -3.080  21.778  1.00 10.00      B   
ATOM   3122  HG1 THR    93     -14.829  -3.249  20.846  1.00 10.00      B   
ATOM   3123  CG2 THR    93     -16.358  -1.648  23.191  1.00 10.00      B   
ATOM   3124  C   THR    93     -18.792  -2.831  21.806  1.00 10.00      B   
ATOM   3125  O   THR    93     -19.503  -2.781  22.811  1.00 10.00      B   
ATOM   3126  N   THR    94     -19.170  -2.344  20.628  1.00 10.00      B   
ATOM   3127  HN  THR    94     -18.568  -2.433  19.857  1.00 10.00      B   
ATOM   3128  CA  THR    94     -20.455  -1.681  20.447  1.00 10.00      B   
ATOM   3129  CB  THR    94     -20.579  -1.098  19.024  1.00 10.00      B   
ATOM   3130  OG1 THR    94     -19.419  -0.304  18.732  1.00 10.00      B   
ATOM   3131  HG1 THR    94     -18.637  -0.873  18.709  1.00 10.00      B   
ATOM   3132  CG2 THR    94     -21.822  -0.229  18.900  1.00 10.00      B   
ATOM   3133  C   THR    94     -21.616  -2.643  20.719  1.00 10.00      B   
ATOM   3134  O   THR    94     -22.607  -2.275  21.359  1.00 10.00      B   
ATOM   3135  N   VAL    95     -21.478  -3.880  20.254  1.00 10.00      B   
ATOM   3136  HN  VAL    95     -20.659  -4.122  19.765  1.00 10.00      B   
ATOM   3137  CA  VAL    95     -22.512  -4.888  20.448  1.00 10.00      B   
ATOM   3138  CB  VAL    95     -22.280  -6.135  19.568  1.00 10.00      B   
ATOM   3139  CG1 VAL    95     -23.279  -7.233  19.901  1.00 10.00      B   
ATOM   3140  CG2 VAL    95     -22.388  -5.759  18.098  1.00 10.00      B   
ATOM   3141  C   VAL    95     -22.636  -5.279  21.917  1.00 10.00      B   
ATOM   3142  O   VAL    95     -23.739  -5.328  22.452  1.00 10.00      B   
ATOM   3143  N   CYS    96     -21.502  -5.532  22.568  1.00 10.00      B   
ATOM   3144  HN  CYS    96     -20.647  -5.476  22.081  1.00 10.00      B   
ATOM   3145  CA  CYS    96     -21.495  -5.905  23.984  1.00 10.00      B   
ATOM   3146  C   CYS    96     -22.215  -4.853  24.828  1.00 10.00      B   
ATOM   3147  O   CYS    96     -22.943  -5.182  25.766  1.00 10.00      B   
ATOM   3148  CB  CYS    96     -20.062  -6.094  24.497  1.00 10.00      B   
ATOM   3149  SG  CYS    96     -19.206  -7.572  23.859  1.00 10.00      B   
ATOM   3150  N   GLN    97     -22.020  -3.588  24.476  1.00 10.00      B   
ATOM   3151  HN  GLN    97     -21.427  -3.389  23.720  1.00 10.00      B   
ATOM   3152  CA  GLN    97     -22.655  -2.486  25.189  1.00 10.00      B   
ATOM   3153  CB  GLN    97     -22.078  -1.145  24.726  1.00 10.00      B   
ATOM   3154  CG  GLN    97     -20.647  -0.896  25.170  1.00 10.00      B   
ATOM   3155  CD  GLN    97     -20.541  -0.547  26.641  1.00 10.00      B   
ATOM   3156  OE1 GLN    97     -19.605  -0.960  27.321  1.00 10.00      B   
ATOM   3157  NE2 GLN    97     -21.489   0.237  27.137  1.00 10.00      B   
ATOM   3158 HE21 GLN    97     -22.196   0.546  26.534  1.00 10.00      B   
ATOM   3159 HE22 GLN    97     -21.439   0.481  28.086  1.00 10.00      B   
ATOM   3160  C   GLN    97     -24.164  -2.498  24.975  1.00 10.00      B   
ATOM   3161  O   GLN    97     -24.931  -2.198  25.887  1.00 10.00      B   
ATOM   3162  N   ALA    98     -24.581  -2.864  23.768  1.00 10.00      B   
ATOM   3163  HN  ALA    98     -23.915  -3.112  23.089  1.00 10.00      B   
ATOM   3164  CA  ALA    98     -25.997  -2.910  23.421  1.00 10.00      B   
ATOM   3165  CB  ALA    98     -26.176  -2.889  21.910  1.00 10.00      B   
ATOM   3166  C   ALA    98     -26.686  -4.132  24.021  1.00 10.00      B   
ATOM   3167  O   ALA    98     -27.895  -4.116  24.255  1.00 10.00      B   
ATOM   3168  N   LEU    99     -25.911  -5.178  24.285  1.00 10.00      B   
ATOM   3169  HN  LEU    99     -24.950  -5.125  24.084  1.00 10.00      B   
ATOM   3170  CA  LEU    99     -26.446  -6.414  24.852  1.00 10.00      B   
ATOM   3171  CB  LEU    99     -25.353  -7.479  24.976  1.00 10.00      B   
ATOM   3172  CG  LEU    99     -24.720  -7.964  23.670  1.00 10.00      B   
ATOM   3173  CD1 LEU    99     -23.897  -9.218  23.912  1.00 10.00      B   
ATOM   3174  CD2 LEU    99     -25.779  -8.204  22.606  1.00 10.00      B   
ATOM   3175  C   LEU    99     -27.094  -6.180  26.210  1.00 10.00      B   
ATOM   3176  O   LEU    99     -28.025  -6.887  26.592  1.00 10.00      B   
ATOM   3177  N   ALA   100     -26.601  -5.185  26.936  1.00 10.00      B   
ATOM   3178  HN  ALA   100     -25.858  -4.652  26.580  1.00 10.00      B   
ATOM   3179  CA  ALA   100     -27.139  -4.871  28.250  1.00 10.00      B   
ATOM   3180  CB  ALA   100     -26.011  -4.570  29.222  1.00 10.00      B   
ATOM   3181  C   ALA   100     -28.115  -3.702  28.180  1.00 10.00      B   
ATOM   3182  O   ALA   100     -28.617  -3.236  29.203  1.00 10.00      B   
ATOM   3183  N   LYS   101     -28.380  -3.229  26.970  1.00 10.00      B   
ATOM   3184  HN  LYS   101     -27.960  -3.647  26.186  1.00 10.00      B   
ATOM   3185  CA  LYS   101     -29.294  -2.112  26.778  1.00 10.00      B   
ATOM   3186  CB  LYS   101     -28.878  -1.265  25.571  1.00 10.00      B   
ATOM   3187  CG  LYS   101     -27.644  -0.407  25.804  1.00 10.00      B   
ATOM   3188  CD  LYS   101     -27.257   0.365  24.552  1.00 10.00      B   
ATOM   3189  CE  LYS   101     -26.084   1.294  24.820  1.00 10.00      B   
ATOM   3190  NZ  LYS   101     -25.707   2.087  23.619  1.00 10.00      B   
ATOM   3191  HZ1 LYS   101     -25.220   1.484  22.925  1.00 10.00      B   
ATOM   3192  HZ2 LYS   101     -25.069   2.865  23.890  1.00 10.00      B   
ATOM   3193  HZ3 LYS   101     -26.555   2.494  23.175  1.00 10.00      B   
ATOM   3194  C   LYS   101     -30.727  -2.603  26.607  1.00 10.00      B   
ATOM   3195  O   LYS   101     -31.678  -1.911  26.976  1.00 10.00      B   
ATOM   3196  N   ASP   102     -30.875  -3.800  26.053  1.00 10.00      B   
ATOM   3197  HN  ASP   102     -30.078  -4.308  25.794  1.00 10.00      B   
ATOM   3198  CA  ASP   102     -32.196  -4.383  25.829  1.00 10.00      B   
ATOM   3199  CB  ASP   102     -32.200  -5.263  24.579  1.00 10.00      B   
ATOM   3200  CG  ASP   102     -33.592  -5.436  24.002  1.00 10.00      B   
ATOM   3201  OD1 ASP   102     -34.474  -5.972  24.706  1.00 10.00      B   
ATOM   3202  OD2 ASP   102     -33.817  -5.019  22.842  1.00 10.00      B   
ATOM   3203  C   ASP   102     -32.650  -5.186  27.046  1.00 10.00      B   
ATOM   3204  O   ASP   102     -31.986  -6.138  27.453  1.00 10.00      B   
ATOM   3205  N   PRO   103     -33.795  -4.814  27.637  1.00 10.00      B   
ATOM   3206  CA  PRO   103     -34.334  -5.490  28.823  1.00 10.00      B   
ATOM   3207  CB  PRO   103     -35.420  -4.531  29.307  1.00 10.00      B   
ATOM   3208  CG  PRO   103     -35.872  -3.832  28.073  1.00 10.00      B   
ATOM   3209  CD  PRO   103     -34.652  -3.695  27.203  1.00 10.00      B   
ATOM   3210  C   PRO   103     -34.941  -6.861  28.525  1.00 10.00      B   
ATOM   3211  O   PRO   103     -35.329  -7.584  29.443  1.00 10.00      B   
ATOM   3212  N   LYS   104     -35.036  -7.218  27.250  1.00 10.00      B   
ATOM   3213  HN  LYS   104     -34.722  -6.599  26.545  1.00 10.00      B   
ATOM   3214  CA  LYS   104     -35.599  -8.510  26.870  1.00 10.00      B   
ATOM   3215  CB  LYS   104     -36.471  -8.391  25.620  1.00 10.00      B   
ATOM   3216  CG  LYS   104     -37.763  -7.622  25.844  1.00 10.00      B   
ATOM   3217  CD  LYS   104     -38.639  -7.630  24.601  1.00 10.00      B   
ATOM   3218  CE  LYS   104     -39.969  -6.943  24.866  1.00 10.00      B   
ATOM   3219  NZ  LYS   104     -40.803  -6.839  23.638  1.00 10.00      B   
ATOM   3220  HZ1 LYS   104     -41.702  -6.368  23.857  1.00 10.00      B   
ATOM   3221  HZ2 LYS   104     -41.006  -7.783  23.258  1.00 10.00      B   
ATOM   3222  HZ3 LYS   104     -40.307  -6.284  22.909  1.00 10.00      B   
ATOM   3223  C   LYS   104     -34.502  -9.554  26.677  1.00 10.00      B   
ATOM   3224  O   LYS   104     -34.777 -10.718  26.384  1.00 10.00      B   
ATOM   3225  N   LEU   105     -33.260  -9.133  26.861  1.00 10.00      B   
ATOM   3226  HN  LEU   105     -33.105  -8.193  27.099  1.00 10.00      B   
ATOM   3227  CA  LEU   105     -32.118 -10.028  26.712  1.00 10.00      B   
ATOM   3228  CB  LEU   105     -31.137  -9.461  25.680  1.00 10.00      B   
ATOM   3229  CG  LEU   105     -31.739  -8.957  24.369  1.00 10.00      B   
ATOM   3230  CD1 LEU   105     -30.663  -8.329  23.497  1.00 10.00      B   
ATOM   3231  CD2 LEU   105     -32.430 -10.086  23.628  1.00 10.00      B   
ATOM   3232  C   LEU   105     -31.397 -10.205  28.044  1.00 10.00      B   
ATOM   3233  O   LEU   105     -30.211 -10.519  28.075  1.00 10.00      B   
ATOM   3234  N   GLN   106     -32.123 -10.033  29.142  1.00 10.00      B   
ATOM   3235  HN  GLN   106     -33.082  -9.843  29.061  1.00 10.00      B   
ATOM   3236  CA  GLN   106     -31.529 -10.140  30.470  1.00 10.00      B   
ATOM   3237  CB  GLN   106     -32.249  -9.227  31.463  1.00 10.00      B   
ATOM   3238  CG  GLN   106     -32.166  -7.753  31.097  1.00 10.00      B   
ATOM   3239  CD  GLN   106     -32.709  -6.845  32.180  1.00 10.00      B   
ATOM   3240  OE1 GLN   106     -33.894  -6.509  32.191  1.00 10.00      B   
ATOM   3241  NE2 GLN   106     -31.843  -6.429  33.089  1.00 10.00      B   
ATOM   3242 HE21 GLN   106     -30.910  -6.724  33.009  1.00 10.00      B   
ATOM   3243 HE22 GLN   106     -32.168  -5.847  33.808  1.00 10.00      B   
ATOM   3244  C   GLN   106     -31.465 -11.577  30.990  1.00 10.00      B   
ATOM   3245  O   GLN   106     -30.569 -11.921  31.763  1.00 10.00      B   
ATOM   3246  N   GLN   107     -32.411 -12.413  30.579  1.00 10.00      B   
ATOM   3247  HN  GLN   107     -33.110 -12.091  29.967  1.00 10.00      B   
ATOM   3248  CA  GLN   107     -32.425 -13.805  31.021  1.00 10.00      B   
ATOM   3249  CB  GLN   107     -33.829 -14.410  30.917  1.00 10.00      B   
ATOM   3250  CG  GLN   107     -34.805 -13.924  31.978  1.00 10.00      B   
ATOM   3251  CD  GLN   107     -36.053 -14.787  32.070  1.00 10.00      B   
ATOM   3252  OE1 GLN   107     -37.042 -14.549  31.377  1.00 10.00      B   
ATOM   3253  NE2 GLN   107     -36.021 -15.792  32.934  1.00 10.00      B   
ATOM   3254 HE21 GLN   107     -35.203 -15.924  33.465  1.00 10.00      B   
ATOM   3255 HE22 GLN   107     -36.813 -16.364  33.010  1.00 10.00      B   
ATOM   3256  C   GLN   107     -31.434 -14.635  30.213  1.00 10.00      B   
ATOM   3257  O   GLN   107     -30.714 -15.478  30.755  1.00 10.00      B   
ATOM   3258  N   GLY   108     -31.407 -14.383  28.915  1.00 10.00      B   
ATOM   3259  HN  GLY   108     -32.010 -13.700  28.550  1.00 10.00      B   
ATOM   3260  CA  GLY   108     -30.515 -15.093  28.024  1.00 10.00      B   
ATOM   3261  C   GLY   108     -30.885 -14.829  26.584  1.00 10.00      B   
ATOM   3262  O   GLY   108     -31.946 -14.264  26.314  1.00 10.00      B   
ATOM   3263  N   TYR   109     -30.029 -15.230  25.658  1.00 10.00      B   
ATOM   3264  HN  TYR   109     -29.200 -15.678  25.925  1.00 10.00      B   
ATOM   3265  CA  TYR   109     -30.298 -15.012  24.246  1.00 10.00      B   
ATOM   3266  CB  TYR   109     -29.757 -13.648  23.797  1.00 10.00      B   
ATOM   3267  CG  TYR   109     -28.248 -13.521  23.837  1.00 10.00      B   
ATOM   3268  CD1 TYR   109     -27.469 -13.906  22.753  1.00 10.00      B   
ATOM   3269  CD2 TYR   109     -27.603 -13.013  24.957  1.00 10.00      B   
ATOM   3270  CE1 TYR   109     -26.094 -13.791  22.785  1.00 10.00      B   
ATOM   3271  CE2 TYR   109     -26.227 -12.893  24.996  1.00 10.00      B   
ATOM   3272  CZ  TYR   109     -25.477 -13.285  23.909  1.00 10.00      B   
ATOM   3273  OH  TYR   109     -24.104 -13.173  23.941  1.00 10.00      B   
ATOM   3274  HH  TYR   109     -23.790 -12.865  23.083  1.00 10.00      B   
ATOM   3275  C   TYR   109     -29.716 -16.121  23.383  1.00 10.00      B   
ATOM   3276  O   TYR   109     -28.865 -16.896  23.826  1.00 10.00      B   
ATOM   3277  N   ASN   110     -30.194 -16.190  22.153  1.00 10.00      B   
ATOM   3278  HN  ASN   110     -30.895 -15.555  21.878  1.00 10.00      B   
ATOM   3279  CA  ASN   110     -29.725 -17.174  21.193  1.00 10.00      B   
ATOM   3280  CB  ASN   110     -30.891 -18.035  20.698  1.00 10.00      B   
ATOM   3281  CG  ASN   110     -31.138 -19.253  21.566  1.00 10.00      B   
ATOM   3282  OD1 ASN   110     -30.209 -19.822  22.141  1.00 10.00      B   
ATOM   3283  ND2 ASN   110     -32.392 -19.664  21.662  1.00 10.00      B   
ATOM   3284 HD21 ASN   110     -33.081 -19.167  21.173  1.00 10.00      B   
ATOM   3285 HD22 ASN   110     -32.584 -20.447  22.222  1.00 10.00      B   
ATOM   3286  C   ASN   110     -29.074 -16.454  20.021  1.00 10.00      B   
ATOM   3287  O   ASN   110     -29.697 -15.601  19.383  1.00 10.00      B   
ATOM   3288  N   ALA   111     -27.818 -16.779  19.748  1.00 10.00      B   
ATOM   3289  HN  ALA   111     -27.371 -17.471  20.286  1.00 10.00      B   
ATOM   3290  CA  ALA   111     -27.089 -16.142  18.657  1.00 10.00      B   
ATOM   3291  CB  ALA   111     -25.605 -16.071  18.981  1.00 10.00      B   
ATOM   3292  C   ALA   111     -27.314 -16.875  17.339  1.00 10.00      B   
ATOM   3293  O   ALA   111     -27.157 -18.097  17.265  1.00 10.00      B   
ATOM   3294  N   GLY   113     -25.571 -16.116  13.203  1.00 10.00      B   
ATOM   3295  HN  GLY   113     -25.276 -17.050  13.303  1.00 10.00      B   
ATOM   3296  CA  GLY   113     -24.756 -15.184  12.447  1.00 10.00      B   
ATOM   3297  C   GLY   113     -24.539 -15.631  11.014  1.00 10.00      B   
ATOM   3298  O   GLY   113     -24.246 -16.802  10.759  1.00 10.00      B   
ATOM   3299  N   PHE   114     -24.675 -14.699  10.080  1.00 10.00      B   
ATOM   3300  HN  PHE   114     -24.889 -13.780  10.347  1.00 10.00      B   
ATOM   3301  CA  PHE   114     -24.495 -14.999   8.670  1.00 10.00      B   
ATOM   3302  CB  PHE   114     -25.516 -14.245   7.813  1.00 10.00      B   
ATOM   3303  CG  PHE   114     -26.915 -14.780   7.919  1.00 10.00      B   
ATOM   3304  CD1 PHE   114     -27.983 -13.922   8.105  1.00 10.00      B   
ATOM   3305  CD2 PHE   114     -27.160 -16.140   7.830  1.00 10.00      B   
ATOM   3306  CE1 PHE   114     -29.271 -14.407   8.198  1.00 10.00      B   
ATOM   3307  CE2 PHE   114     -28.447 -16.633   7.923  1.00 10.00      B   
ATOM   3308  CZ  PHE   114     -29.504 -15.765   8.107  1.00 10.00      B   
ATOM   3309  C   PHE   114     -23.085 -14.658   8.219  1.00 10.00      B   
ATOM   3310  O   PHE   114     -22.626 -13.527   8.390  1.00 10.00      B   
ATOM   3311  N   SER   115     -22.406 -15.647   7.657  1.00 10.00      B   
ATOM   3312  HN  SER   115     -22.831 -16.531   7.582  1.00 10.00      B   
ATOM   3313  CA  SER   115     -21.045 -15.478   7.160  1.00 10.00      B   
ATOM   3314  CB  SER   115     -21.028 -14.578   5.922  1.00 10.00      B   
ATOM   3315  OG  SER   115     -22.030 -14.974   4.999  1.00 10.00      B   
ATOM   3316  HG  SER   115     -22.740 -14.319   5.002  1.00 10.00      B   
ATOM   3317  C   SER   115     -20.103 -14.964   8.248  1.00 10.00      B   
ATOM   3318  O   SER   115     -19.912 -15.626   9.269  1.00 10.00      B   
ATOM   3319  N   GLN   116     -19.546 -13.770   8.049  1.00 10.00      B   
ATOM   3320  HN  GLN   116     -19.753 -13.275   7.231  1.00 10.00      B   
ATOM   3321  CA  GLN   116     -18.629 -13.187   9.022  1.00 10.00      B   
ATOM   3322  CB  GLN   116     -17.934 -11.937   8.476  1.00 10.00      B   
ATOM   3323  CG  GLN   116     -18.867 -10.848   7.981  1.00 10.00      B   
ATOM   3324  CD  GLN   116     -18.111  -9.696   7.346  1.00 10.00      B   
ATOM   3325  OE1 GLN   116     -17.037  -9.883   6.774  1.00 10.00      B   
ATOM   3326  NE2 GLN   116     -18.655  -8.495   7.454  1.00 10.00      B   
ATOM   3327 HE21 GLN   116     -19.501  -8.412   7.936  1.00 10.00      B   
ATOM   3328 HE22 GLN   116     -18.188  -7.738   7.034  1.00 10.00      B   
ATOM   3329  C   GLN   116     -19.310 -12.912  10.360  1.00 10.00      B   
ATOM   3330  O   GLN   116     -18.646 -12.773  11.384  1.00 10.00      B   
ATOM   3331  N   GLY   117     -20.638 -12.860  10.346  1.00 10.00      B   
ATOM   3332  HN  GLY   117     -21.115 -12.990   9.498  1.00 10.00      B   
ATOM   3333  CA  GLY   117     -21.386 -12.625  11.564  1.00 10.00      B   
ATOM   3334  C   GLY   117     -21.219 -13.771  12.544  1.00 10.00      B   
ATOM   3335  O   GLY   117     -21.383 -13.593  13.751  1.00 10.00      B   
ATOM   3336  N   GLY   118     -20.876 -14.945  12.014  1.00 10.00      B   
ATOM   3337  HN  GLY   118     -20.751 -15.011  11.042  1.00 10.00      B   
ATOM   3338  CA  GLY   118     -20.677 -16.116  12.846  1.00 10.00      B   
ATOM   3339  C   GLY   118     -19.521 -15.936  13.809  1.00 10.00      B   
ATOM   3340  O   GLY   118     -19.673 -16.127  15.016  1.00 10.00      B   
ATOM   3341  N   GLN   119     -18.359 -15.560  13.283  1.00 10.00      B   
ATOM   3342  HN  GLN   119     -18.289 -15.426  12.310  1.00 10.00      B   
ATOM   3343  CA  GLN   119     -17.190 -15.346  14.123  1.00 10.00      B   
ATOM   3344  CB  GLN   119     -15.885 -15.286  13.317  1.00 10.00      B   
ATOM   3345  CG  GLN   119     -15.856 -14.259  12.199  1.00 10.00      B   
ATOM   3346  CD  GLN   119     -16.242 -14.848  10.856  1.00 10.00      B   
ATOM   3347  OE1 GLN   119     -17.078 -15.747  10.773  1.00 10.00      B   
ATOM   3348  NE2 GLN   119     -15.632 -14.346   9.798  1.00 10.00      B   
ATOM   3349 HE21 GLN   119     -14.977 -13.633   9.936  1.00 10.00      B   
ATOM   3350 HE22 GLN   119     -15.861 -14.712   8.911  1.00 10.00      B   
ATOM   3351  C   GLN   119     -17.361 -14.108  14.992  1.00 10.00      B   
ATOM   3352  O   GLN   119     -16.794 -14.026  16.081  1.00 10.00      B   
ATOM   3353  N   PHE   120     -18.152 -13.156  14.510  1.00 10.00      B   
ATOM   3354  HN  PHE   120     -18.570 -13.279  13.632  1.00 10.00      B   
ATOM   3355  CA  PHE   120     -18.412 -11.932  15.257  1.00 10.00      B   
ATOM   3356  CB  PHE   120     -19.211 -10.934  14.415  1.00 10.00      B   
ATOM   3357  CG  PHE   120     -18.466 -10.339  13.252  1.00 10.00      B   
ATOM   3358  CD1 PHE   120     -17.121 -10.606  13.050  1.00 10.00      B   
ATOM   3359  CD2 PHE   120     -19.119  -9.510  12.355  1.00 10.00      B   
ATOM   3360  CE1 PHE   120     -16.446 -10.060  11.975  1.00 10.00      B   
ATOM   3361  CE2 PHE   120     -18.450  -8.959  11.282  1.00 10.00      B   
ATOM   3362  CZ  PHE   120     -17.112  -9.236  11.092  1.00 10.00      B   
ATOM   3363  C   PHE   120     -19.179 -12.270  16.528  1.00 10.00      B   
ATOM   3364  O   PHE   120     -18.771 -11.902  17.630  1.00 10.00      B   
ATOM   3365  N   LEU   121     -20.277 -13.007  16.366  1.00 10.00      B   
ATOM   3366  HN  LEU   121     -20.540 -13.280  15.458  1.00 10.00      B   
ATOM   3367  CA  LEU   121     -21.101 -13.421  17.495  1.00 10.00      B   
ATOM   3368  CB  LEU   121     -22.355 -14.156  17.013  1.00 10.00      B   
ATOM   3369  CG  LEU   121     -23.515 -13.273  16.541  1.00 10.00      B   
ATOM   3370  CD1 LEU   121     -24.614 -14.119  15.919  1.00 10.00      B   
ATOM   3371  CD2 LEU   121     -24.064 -12.450  17.695  1.00 10.00      B   
ATOM   3372  C   LEU   121     -20.299 -14.309  18.438  1.00 10.00      B   
ATOM   3373  O   LEU   121     -20.488 -14.269  19.654  1.00 10.00      B   
ATOM   3374  N   ARG   122     -19.400 -15.108  17.868  1.00 10.00      B   
ATOM   3375  HN  ARG   122     -19.314 -15.108  16.888  1.00 10.00      B   
ATOM   3376  CA  ARG   122     -18.551 -15.991  18.656  1.00 10.00      B   
ATOM   3377  CB  ARG   122     -17.768 -16.942  17.743  1.00 10.00      B   
ATOM   3378  CG  ARG   122     -16.984 -18.009  18.488  1.00 10.00      B   
ATOM   3379  CD  ARG   122     -16.147 -18.853  17.540  1.00 10.00      B   
ATOM   3380  NE  ARG   122     -15.005 -18.113  17.004  1.00 10.00      B   
ATOM   3381  HE  ARG   122     -15.189 -17.240  16.597  1.00 10.00      B   
ATOM   3382  CZ  ARG   122     -13.744 -18.555  17.044  1.00 10.00      B   
ATOM   3383  NH1 ARG   122     -13.466 -19.728  17.596  1.00 10.00      B   
ATOM   3384 HH11 ARG   122     -12.481 -20.073  17.631  1.00 10.00      B   
ATOM   3385 HH12 ARG   122     -14.231 -20.311  18.001  1.00 10.00      B   
ATOM   3386  NH2 ARG   122     -12.762 -17.820  16.534  1.00 10.00      B   
ATOM   3387 HH21 ARG   122     -11.769 -18.168  16.569  1.00 10.00      B   
ATOM   3388 HH22 ARG   122     -12.966 -16.900  16.100  1.00 10.00      B   
ATOM   3389  C   ARG   122     -17.587 -15.170  19.502  1.00 10.00      B   
ATOM   3390  O   ARG   122     -17.418 -15.426  20.693  1.00 10.00      B   
ATOM   3391  N   ALA   123     -16.970 -14.171  18.876  1.00 10.00      B   
ATOM   3392  HN  ALA   123     -17.154 -14.016  17.923  1.00 10.00      B   
ATOM   3393  CA  ALA   123     -16.031 -13.299  19.565  1.00 10.00      B   
ATOM   3394  CB  ALA   123     -15.402 -12.319  18.587  1.00 10.00      B   
ATOM   3395  C   ALA   123     -16.742 -12.553  20.685  1.00 10.00      B   
ATOM   3396  O   ALA   123     -16.195 -12.381  21.773  1.00 10.00      B   
ATOM   3397  N   VAL   124     -17.971 -12.125  20.408  1.00 10.00      B   
ATOM   3398  HN  VAL   124     -18.341 -12.286  19.513  1.00 10.00      B   
ATOM   3399  CA  VAL   124     -18.776 -11.412  21.387  1.00 10.00      B   
ATOM   3400  CB  VAL   124     -20.111 -10.929  20.777  1.00 10.00      B   
ATOM   3401  CG1 VAL   124     -21.069 -10.451  21.855  1.00 10.00      B   
ATOM   3402  CG2 VAL   124     -19.860  -9.819  19.772  1.00 10.00      B   
ATOM   3403  C   VAL   124     -19.042 -12.291  22.608  1.00 10.00      B   
ATOM   3404  O   VAL   124     -18.820 -11.871  23.741  1.00 10.00      B   
ATOM   3405  N   ALA   125     -19.473 -13.526  22.367  1.00 10.00      B   
ATOM   3406  HN  ALA   125     -19.600 -13.815  21.436  1.00 10.00      B   
ATOM   3407  CA  ALA   125     -19.768 -14.466  23.449  1.00 10.00      B   
ATOM   3408  CB  ALA   125     -20.393 -15.735  22.889  1.00 10.00      B   
ATOM   3409  C   ALA   125     -18.517 -14.799  24.263  1.00 10.00      B   
ATOM   3410  O   ALA   125     -18.602 -15.113  25.451  1.00 10.00      B   
ATOM   3411  N   GLN   126     -17.360 -14.724  23.616  1.00 10.00      B   
ATOM   3412  HN  GLN   126     -17.359 -14.473  22.668  1.00 10.00      B   
ATOM   3413  CA  GLN   126     -16.093 -15.015  24.272  1.00 10.00      B   
ATOM   3414  CB  GLN   126     -15.063 -15.517  23.258  1.00 10.00      B   
ATOM   3415  CG  GLN   126     -15.333 -16.915  22.722  1.00 10.00      B   
ATOM   3416  CD  GLN   126     -14.341 -17.343  21.655  1.00 10.00      B   
ATOM   3417  OE1 GLN   126     -14.681 -18.096  20.745  1.00 10.00      B   
ATOM   3418  NE2 GLN   126     -13.108 -16.874  21.759  1.00 10.00      B   
ATOM   3419 HE21 GLN   126     -12.901 -16.283  22.508  1.00 10.00      B   
ATOM   3420 HE22 GLN   126     -12.449 -17.143  21.082  1.00 10.00      B   
ATOM   3421  C   GLN   126     -15.545 -13.791  25.006  1.00 10.00      B   
ATOM   3422  O   GLN   126     -14.672 -13.914  25.867  1.00 10.00      B   
ATOM   3423  N   ARG   127     -16.058 -12.616  24.667  1.00 10.00      B   
ATOM   3424  HN  ARG   127     -16.759 -12.581  23.980  1.00 10.00      B   
ATOM   3425  CA  ARG   127     -15.608 -11.376  25.293  1.00 10.00      B   
ATOM   3426  CB  ARG   127     -15.386 -10.278  24.249  1.00 10.00      B   
ATOM   3427  CG  ARG   127     -14.114 -10.444  23.430  1.00 10.00      B   
ATOM   3428  CD  ARG   127     -13.162  -9.274  23.636  1.00 10.00      B   
ATOM   3429  NE  ARG   127     -11.950  -9.406  22.829  1.00 10.00      B   
ATOM   3430  HE  ARG   127     -11.442 -10.251  22.908  1.00 10.00      B   
ATOM   3431  CZ  ARG   127     -11.481  -8.456  22.020  1.00 10.00      B   
ATOM   3432  NH1 ARG   127     -12.127  -7.297  21.911  1.00 10.00      B   
ATOM   3433 HH11 ARG   127     -11.766  -6.546  21.273  1.00 10.00      B   
ATOM   3434 HH12 ARG   127     -12.992  -7.123  22.468  1.00 10.00      B   
ATOM   3435  NH2 ARG   127     -10.368  -8.666  21.326  1.00 10.00      B   
ATOM   3436 HH21 ARG   127      -9.849  -9.578  21.413  1.00 10.00      B   
ATOM   3437 HH22 ARG   127      -9.994  -7.926  20.694  1.00 10.00      B   
ATOM   3438  C   ARG   127     -16.575 -10.901  26.372  1.00 10.00      B   
ATOM   3439  O   ARG   127     -16.170 -10.627  27.500  1.00 10.00      B   
ATOM   3440  N   CYS   128     -17.851 -10.802  26.028  1.00 10.00      B   
ATOM   3441  HN  CYS   128     -18.129 -11.045  25.115  1.00 10.00      B   
ATOM   3442  CA  CYS   128     -18.859 -10.357  26.979  1.00 10.00      B   
ATOM   3443  C   CYS   128     -19.872 -11.462  27.268  1.00 10.00      B   
ATOM   3444  O   CYS   128     -20.824 -11.666  26.516  1.00 10.00      B   
ATOM   3445  CB  CYS   128     -19.548  -9.073  26.496  1.00 10.00      B   
ATOM   3446  SG  CYS   128     -20.146  -9.124  24.775  1.00 10.00      B   
ATOM   3447  N   PRO   129     -19.672 -12.199  28.372  1.00 10.00      B   
ATOM   3448  CA  PRO   129     -20.555 -13.294  28.770  1.00 10.00      B   
ATOM   3449  CB  PRO   129     -19.631 -14.157  29.622  1.00 10.00      B   
ATOM   3450  CG  PRO   129     -18.716 -13.179  30.278  1.00 10.00      B   
ATOM   3451  CD  PRO   129     -18.555 -12.027  29.320  1.00 10.00      B   
ATOM   3452  C   PRO   129     -21.733 -12.800  29.604  1.00 10.00      B   
ATOM   3453  O   PRO   129     -22.425 -13.583  30.254  1.00 10.00      B   
ATOM   3454  N   SER   130     -21.939 -11.494  29.598  1.00 10.00      B   
ATOM   3455  HN  SER   130     -21.344 -10.924  29.070  1.00 10.00      B   
ATOM   3456  CA  SER   130     -23.024 -10.881  30.337  1.00 10.00      B   
ATOM   3457  CB  SER   130     -22.484 -10.162  31.575  1.00 10.00      B   
ATOM   3458  OG  SER   130     -21.773 -11.056  32.412  1.00 10.00      B   
ATOM   3459  HG  SER   130     -21.822 -11.948  32.043  1.00 10.00      B   
ATOM   3460  C   SER   130     -23.776  -9.898  29.446  1.00 10.00      B   
ATOM   3461  O   SER   130     -23.220  -8.880  29.033  1.00 10.00      B   
ATOM   3462  N   PRO   131     -25.038 -10.199  29.115  1.00 10.00      B   
ATOM   3463  CA  PRO   131     -25.718 -11.422  29.564  1.00 10.00      B   
ATOM   3464  CB  PRO   131     -27.189 -11.104  29.291  1.00 10.00      B   
ATOM   3465  CG  PRO   131     -27.154 -10.184  28.121  1.00 10.00      B   
ATOM   3466  CD  PRO   131     -25.908  -9.359  28.272  1.00 10.00      B   
ATOM   3467  C   PRO   131     -25.276 -12.649  28.759  1.00 10.00      B   
ATOM   3468  O   PRO   131     -24.733 -12.516  27.663  1.00 10.00      B   
ATOM   3469  N   PRO   132     -25.481 -13.859  29.307  1.00 10.00      B   
ATOM   3470  CA  PRO   132     -25.105 -15.111  28.638  1.00 10.00      B   
ATOM   3471  CB  PRO   132     -25.262 -16.176  29.736  1.00 10.00      B   
ATOM   3472  CG  PRO   132     -25.455 -15.418  31.007  1.00 10.00      B   
ATOM   3473  CD  PRO   132     -26.081 -14.112  30.621  1.00 10.00      B   
ATOM   3474  C   PRO   132     -26.032 -15.434  27.471  1.00 10.00      B   
ATOM   3475  O   PRO   132     -27.256 -15.320  27.588  1.00 10.00      B   
ATOM   3476  N   ILE   134     -26.868 -18.711  24.935  1.00 10.00      B   
ATOM   3477  HN  ILE   134     -27.504 -18.138  24.447  1.00 10.00      B   
ATOM   3478  CA  ILE   134     -27.195 -20.119  25.147  1.00 10.00      B   
ATOM   3479  CB  ILE   134     -28.721 -20.331  25.283  1.00 10.00      B   
ATOM   3480  CG1 ILE   134     -29.308 -19.377  26.331  1.00 10.00      B   
ATOM   3481  CG2 ILE   134     -29.040 -21.780  25.633  1.00 10.00      B   
ATOM   3482  CD1 ILE   134     -28.729 -19.545  27.721  1.00 10.00      B   
ATOM   3483  C   ILE   134     -26.659 -20.974  24.001  1.00 10.00      B   
ATOM   3484  O   ILE   134     -25.819 -21.852  24.204  1.00 10.00      B   
ATOM   3485  N   ASN   135     -27.145 -20.706  22.800  1.00 10.00      B   
ATOM   3486  HN  ASN   135     -27.807 -19.992  22.703  1.00 10.00      B   
ATOM   3487  CA  ASN   135     -26.716 -21.439  21.618  1.00 10.00      B   
ATOM   3488  CB  ASN   135     -27.878 -22.236  21.018  1.00 10.00      B   
ATOM   3489  CG  ASN   135     -28.075 -23.594  21.662  1.00 10.00      B   
ATOM   3490  OD1 ASN   135     -27.147 -24.176  22.221  1.00 10.00      B   
ATOM   3491  ND2 ASN   135     -29.290 -24.114  21.572  1.00 10.00      B   
ATOM   3492 HD21 ASN   135     -29.981 -23.599  21.101  1.00 10.00      B   
ATOM   3493 HD22 ASN   135     -29.449 -24.996  21.970  1.00 10.00      B   
ATOM   3494  C   ASN   135     -26.172 -20.479  20.574  1.00 10.00      B   
ATOM   3495  O   ASN   135     -26.610 -19.328  20.487  1.00 10.00      B   
ATOM   3496  N   LEU   136     -25.225 -20.952  19.784  1.00 10.00      B   
ATOM   3497  HN  LEU   136     -24.919 -21.878  19.905  1.00 10.00      B   
ATOM   3498  CA  LEU   136     -24.628 -20.136  18.741  1.00 10.00      B   
ATOM   3499  CB  LEU   136     -23.176 -19.797  19.085  1.00 10.00      B   
ATOM   3500  CG  LEU   136     -22.695 -18.399  18.683  1.00 10.00      B   
ATOM   3501  CD1 LEU   136     -21.533 -17.964  19.562  1.00 10.00      B   
ATOM   3502  CD2 LEU   136     -22.300 -18.359  17.214  1.00 10.00      B   
ATOM   3503  C   LEU   136     -24.713 -20.840  17.393  1.00 10.00      B   
ATOM   3504  O   LEU   136     -24.157 -21.924  17.209  1.00 10.00      B   
ATOM   3505  N   ILE   137     -25.425 -20.225  16.463  1.00 10.00      B   
ATOM   3506  HN  ILE   137     -25.851 -19.366  16.680  1.00 10.00      B   
ATOM   3507  CA  ILE   137     -25.596 -20.777  15.126  1.00 10.00      B   
ATOM   3508  CB  ILE   137     -27.066 -20.656  14.655  1.00 10.00      B   
ATOM   3509  CG1 ILE   137     -28.023 -21.272  15.683  1.00 10.00      B   
ATOM   3510  CG2 ILE   137     -27.261 -21.292  13.284  1.00 10.00      B   
ATOM   3511  CD1 ILE   137     -27.837 -22.761  15.890  1.00 10.00      B   
ATOM   3512  C   ILE   137     -24.694 -20.048  14.133  1.00 10.00      B   
ATOM   3513  O   ILE   137     -24.754 -18.825  14.005  1.00 10.00      B   
ATOM   3514  N   SER   138     -23.858 -20.802  13.438  1.00 10.00      B   
ATOM   3515  HN  SER   138     -23.861 -21.772  13.575  1.00 10.00      B   
ATOM   3516  CA  SER   138     -22.950 -20.225  12.458  1.00 10.00      B   
ATOM   3517  CB  SER   138     -21.511 -20.661  12.746  1.00 10.00      B   
ATOM   3518  OG  SER   138     -21.218 -20.589  14.133  1.00 10.00      B   
ATOM   3519  HG  SER   138     -21.794 -21.196  14.611  1.00 10.00      B   
ATOM   3520  C   SER   138     -23.349 -20.652  11.048  1.00 10.00      B   
ATOM   3521  O   SER   138     -23.158 -21.806  10.663  1.00 10.00      B   
ATOM   3522  N   VAL   139     -23.919 -19.731  10.285  1.00 10.00      B   
ATOM   3523  HN  VAL   139     -24.058 -18.823  10.640  1.00 10.00      B   
ATOM   3524  CA  VAL   139     -24.337 -20.033   8.922  1.00 10.00      B   
ATOM   3525  CB  VAL   139     -25.701 -19.393   8.589  1.00 10.00      B   
ATOM   3526  CG1 VAL   139     -26.257 -19.960   7.292  1.00 10.00      B   
ATOM   3527  CG2 VAL   139     -26.685 -19.591   9.733  1.00 10.00      B   
ATOM   3528  C   VAL   139     -23.288 -19.535   7.934  1.00 10.00      B   
ATOM   3529  O   VAL   139     -23.275 -18.354   7.570  1.00 10.00      B   
ATOM   3530  N   GLY   140     -22.406 -20.435   7.506  1.00 10.00      B   
ATOM   3531  HN  GLY   140     -22.477 -21.366   7.812  1.00 10.00      B   
ATOM   3532  CA  GLY   140     -21.352 -20.060   6.583  1.00 10.00      B   
ATOM   3533  C   GLY   140     -20.356 -19.136   7.249  1.00 10.00      B   
ATOM   3534  O   GLY   140     -19.829 -18.214   6.625  1.00 10.00      B   
ATOM   3535  N   GLY   141     -20.114 -19.386   8.530  1.00 10.00      B   
ATOM   3536  HN  GLY   141     -20.556 -20.146   8.955  1.00 10.00      B   
ATOM   3537  CA  GLY   141     -19.202 -18.567   9.296  1.00 10.00      B   
ATOM   3538  C   GLY   141     -17.795 -19.112   9.310  1.00 10.00      B   
ATOM   3539  O   GLY   141     -17.580 -20.293   9.588  1.00 10.00      B   
ATOM   3540  N   GLN   142     -16.834 -18.246   9.028  1.00 10.00      B   
ATOM   3541  HN  GLN   142     -17.073 -17.310   8.846  1.00 10.00      B   
ATOM   3542  CA  GLN   142     -15.435 -18.638   9.005  1.00 10.00      B   
ATOM   3543  CB  GLN   142     -14.591 -17.588   8.281  1.00 10.00      B   
ATOM   3544  CG  GLN   142     -14.949 -17.416   6.814  1.00 10.00      B   
ATOM   3545  CD  GLN   142     -16.040 -16.388   6.582  1.00 10.00      B   
ATOM   3546  OE1 GLN   142     -16.145 -15.398   7.306  1.00 10.00      B   
ATOM   3547  NE2 GLN   142     -16.865 -16.617   5.576  1.00 10.00      B   
ATOM   3548 HE21 GLN   142     -16.730 -17.428   5.041  1.00 10.00      B   
ATOM   3549 HE22 GLN   142     -17.578 -15.967   5.402  1.00 10.00      B   
ATOM   3550  C   GLN   142     -14.921 -18.853  10.423  1.00 10.00      B   
ATOM   3551  O   GLN   142     -14.822 -17.913  11.213  1.00 10.00      B   
ATOM   3552  N   HIS   143     -14.611 -20.096  10.751  1.00 10.00      B   
ATOM   3553  HN  HIS   143     -14.716 -20.810  10.082  1.00 10.00      B   
ATOM   3554  CA  HIS   143     -14.120 -20.428  12.082  1.00 10.00      B   
ATOM   3555  CB  HIS   143     -14.597 -21.816  12.515  1.00 10.00      B   
ATOM   3556  CG  HIS   143     -16.089 -21.960  12.577  1.00 10.00      B   
ATOM   3557  ND1 HIS   143     -16.898 -21.152  13.350  1.00 10.00      B   
ATOM   3558  HD1 HIS   143     -16.596 -20.401  13.909  1.00 10.00      B   
ATOM   3559  CD2 HIS   143     -16.920 -22.827  11.954  1.00 10.00      B   
ATOM   3560  CE1 HIS   143     -18.157 -21.519  13.198  1.00 10.00      B   
ATOM   3561  NE2 HIS   143     -18.196 -22.531  12.357  1.00 10.00      B   
ATOM   3562  HE2 HIS   143     -19.010 -23.004  12.072  1.00 10.00      B   
ATOM   3563  C   HIS   143     -12.602 -20.341  12.153  1.00 10.00      B   
ATOM   3564  O   HIS   143     -12.026 -20.255  13.238  1.00 10.00      B   
ATOM   3565  N   GLN   144     -11.958 -20.366  10.994  1.00 10.00      B   
ATOM   3566  HN  GLN   144     -12.469 -20.449  10.161  1.00 10.00      B   
ATOM   3567  CA  GLN   144     -10.503 -20.284  10.932  1.00 10.00      B   
ATOM   3568  CB  GLN   144      -9.904 -21.584  10.393  1.00 10.00      B   
ATOM   3569  CG  GLN   144      -9.574 -22.613  11.464  1.00 10.00      B   
ATOM   3570  CD  GLN   144      -8.638 -22.073  12.529  1.00 10.00      B   
ATOM   3571  OE1 GLN   144      -7.857 -21.153  12.284  1.00 10.00      B   
ATOM   3572  NE2 GLN   144      -8.696 -22.655  13.717  1.00 10.00      B   
ATOM   3573 HE21 GLN   144      -9.329 -23.399  13.841  1.00 10.00      B   
ATOM   3574 HE22 GLN   144      -8.110 -22.318  14.425  1.00 10.00      B   
ATOM   3575  C   GLN   144     -10.044 -19.100  10.089  1.00 10.00      B   
ATOM   3576  O   GLN   144      -8.850 -18.924   9.848  1.00 10.00      B   
ATOM   3577  N   GLY   145     -10.999 -18.292   9.650  1.00 10.00      B   
ATOM   3578  HN  GLY   145     -11.930 -18.488   9.870  1.00 10.00      B   
ATOM   3579  CA  GLY   145     -10.678 -17.132   8.843  1.00 10.00      B   
ATOM   3580  C   GLY   145     -10.773 -17.419   7.359  1.00 10.00      B   
ATOM   3581  O   GLY   145     -11.316 -18.451   6.954  1.00 10.00      B   
ATOM   3582  N   VAL   146     -10.255 -16.502   6.550  1.00 10.00      B   
ATOM   3583  HN  VAL   146      -9.838 -15.701   6.941  1.00 10.00      B   
ATOM   3584  CA  VAL   146     -10.275 -16.652   5.097  1.00 10.00      B   
ATOM   3585  CB  VAL   146     -11.198 -15.614   4.410  1.00 10.00      B   
ATOM   3586  CG1 VAL   146     -12.637 -15.764   4.873  1.00 10.00      B   
ATOM   3587  CG2 VAL   146     -10.696 -14.198   4.642  1.00 10.00      B   
ATOM   3588  C   VAL   146      -8.875 -16.494   4.522  1.00 10.00      B   
ATOM   3589  O   VAL   146      -7.977 -15.971   5.185  1.00 10.00      B   
ATOM   3590  N   PHE   147      -8.698 -16.950   3.290  1.00 10.00      B   
ATOM   3591  HN  PHE   147      -9.446 -17.386   2.830  1.00 10.00      B   
ATOM   3592  CA  PHE   147      -7.414 -16.845   2.612  1.00 10.00      B   
ATOM   3593  CB  PHE   147      -6.666 -18.184   2.667  1.00 10.00      B   
ATOM   3594  CG  PHE   147      -5.252 -18.116   2.159  1.00 10.00      B   
ATOM   3595  CD1 PHE   147      -4.384 -17.136   2.613  1.00 10.00      B   
ATOM   3596  CD2 PHE   147      -4.795 -19.025   1.220  1.00 10.00      B   
ATOM   3597  CE1 PHE   147      -3.090 -17.062   2.142  1.00 10.00      B   
ATOM   3598  CE2 PHE   147      -3.500 -18.957   0.745  1.00 10.00      B   
ATOM   3599  CZ  PHE   147      -2.646 -17.975   1.208  1.00 10.00      B   
ATOM   3600  C   PHE   147      -7.609 -16.382   1.167  1.00 10.00      B   
ATOM   3601  O   PHE   147      -6.727 -16.527   0.322  1.00 10.00      B   
ATOM   3602  N   GLY   148      -8.769 -15.809   0.886  1.00 10.00      B   
ATOM   3603  HN  GLY   148      -9.439 -15.695   1.591  1.00 10.00      B   
ATOM   3604  CA  GLY   148      -9.043 -15.338  -0.454  1.00 10.00      B   
ATOM   3605  C   GLY   148     -10.423 -14.738  -0.597  1.00 10.00      B   
ATOM   3606  O   GLY   148     -11.208 -14.722   0.358  1.00 10.00      B   
ATOM   3607  N   LEU   149     -10.713 -14.243  -1.792  1.00 10.00      B   
ATOM   3608  HN  LEU   149     -10.038 -14.295  -2.503  1.00 10.00      B   
ATOM   3609  CA  LEU   149     -12.000 -13.633  -2.096  1.00 10.00      B   
ATOM   3610  CB  LEU   149     -11.987 -12.146  -1.716  1.00 10.00      B   
ATOM   3611  CG  LEU   149     -13.301 -11.378  -1.894  1.00 10.00      B   
ATOM   3612  CD1 LEU   149     -14.392 -11.961  -1.005  1.00 10.00      B   
ATOM   3613  CD2 LEU   149     -13.093  -9.901  -1.594  1.00 10.00      B   
ATOM   3614  C   LEU   149     -12.304 -13.801  -3.583  1.00 10.00      B   
ATOM   3615  O   LEU   149     -11.965 -12.941  -4.395  1.00 10.00      B   
ATOM   3616  N   PRO   150     -12.915 -14.936  -3.958  1.00 10.00      B   
ATOM   3617  CA  PRO   150     -13.253 -15.234  -5.353  1.00 10.00      B   
ATOM   3618  CB  PRO   150     -13.777 -16.678  -5.309  1.00 10.00      B   
ATOM   3619  CG  PRO   150     -13.375 -17.208  -3.975  1.00 10.00      B   
ATOM   3620  CD  PRO   150     -13.317 -16.024  -3.057  1.00 10.00      B   
ATOM   3621  C   PRO   150     -14.331 -14.307  -5.907  1.00 10.00      B   
ATOM   3622  O   PRO   150     -14.136 -13.664  -6.939  1.00 10.00      B   
ATOM   3623  N   ARG   151     -15.465 -14.238  -5.220  1.00 10.00      B   
ATOM   3624  HN  ARG   151     -15.555 -14.751  -4.390  1.00 10.00      B   
ATOM   3625  CA  ARG   151     -16.572 -13.401  -5.658  1.00 10.00      B   
ATOM   3626  CB  ARG   151     -17.541 -14.208  -6.532  1.00 10.00      B   
ATOM   3627  CG  ARG   151     -17.945 -15.547  -5.933  1.00 10.00      B   
ATOM   3628  CD  ARG   151     -18.941 -16.287  -6.814  1.00 10.00      B   
ATOM   3629  NE  ARG   151     -20.219 -15.580  -6.906  1.00 10.00      B   
ATOM   3630  HE  ARG   151     -20.221 -14.718  -7.388  1.00 10.00      B   
ATOM   3631  CZ  ARG   151     -21.363 -16.030  -6.389  1.00 10.00      B   
ATOM   3632  NH1 ARG   151     -21.408 -17.188  -5.734  1.00 10.00      B   
ATOM   3633 HH11 ARG   151     -22.307 -17.530  -5.329  1.00 10.00      B   
ATOM   3634 HH12 ARG   151     -20.542 -17.764  -5.621  1.00 10.00      B   
ATOM   3635  NH2 ARG   151     -22.467 -15.308  -6.519  1.00 10.00      B   
ATOM   3636 HH21 ARG   151     -23.367 -15.646  -6.119  1.00 10.00      B   
ATOM   3637 HH22 ARG   151     -22.434 -14.396  -7.025  1.00 10.00      B   
ATOM   3638  C   ARG   151     -17.309 -12.807  -4.464  1.00 10.00      B   
ATOM   3639  O   ARG   151     -17.324 -13.392  -3.380  1.00 10.00      B   
ATOM   3640  N   CYS   152     -17.906 -11.643  -4.668  1.00 10.00      B   
ATOM   3641  HN  CYS   152     -17.842 -11.223  -5.553  1.00 10.00      B   
ATOM   3642  CA  CYS   152     -18.652 -10.966  -3.620  1.00 10.00      B   
ATOM   3643  C   CYS   152     -20.114 -11.422  -3.644  1.00 10.00      B   
ATOM   3644  O   CYS   152     -20.728 -11.496  -4.711  1.00 10.00      B   
ATOM   3645  CB  CYS   152     -18.553  -9.451  -3.817  1.00 10.00      B   
ATOM   3646  SG  CYS   152     -18.461  -8.477  -2.276  1.00 10.00      B   
ATOM   3647  N   PRO   153     -20.685 -11.753  -2.474  1.00 10.00      B   
ATOM   3648  CA  PRO   153     -22.070 -12.218  -2.365  1.00 10.00      B   
ATOM   3649  CB  PRO   153     -22.129 -12.879  -0.979  1.00 10.00      B   
ATOM   3650  CG  PRO   153     -20.749 -12.788  -0.409  1.00 10.00      B   
ATOM   3651  CD  PRO   153     -20.036 -11.704  -1.162  1.00 10.00      B   
ATOM   3652  C   PRO   153     -23.080 -11.074  -2.436  1.00 10.00      B   
ATOM   3653  O   PRO   153     -22.985 -10.099  -1.686  1.00 10.00      B   
ATOM   3654  N   GLY   154     -24.054 -11.207  -3.326  1.00 10.00      B   
ATOM   3655  HN  GLY   154     -24.081 -12.006  -3.897  1.00 10.00      B   
ATOM   3656  CA  GLY   154     -25.066 -10.182  -3.475  1.00 10.00      B   
ATOM   3657  C   GLY   154     -24.845  -9.346  -4.716  1.00 10.00      B   
ATOM   3658  O   GLY   154     -24.307  -9.839  -5.711  1.00 10.00      B   
ATOM   3659  N   GLU   155     -25.261  -8.088  -4.666  1.00 10.00      B   
ATOM   3660  HN  GLU   155     -25.683  -7.752  -3.846  1.00 10.00      B   
ATOM   3661  CA  GLU   155     -25.095  -7.189  -5.798  1.00 10.00      B   
ATOM   3662  CB  GLU   155     -26.167  -6.100  -5.781  1.00 10.00      B   
ATOM   3663  CG  GLU   155     -27.589  -6.638  -5.694  1.00 10.00      B   
ATOM   3664  CD  GLU   155     -28.080  -7.236  -6.999  1.00 10.00      B   
ATOM   3665  OE1 GLU   155     -27.664  -8.367  -7.338  1.00 10.00      B   
ATOM   3666  OE2 GLU   155     -28.901  -6.582  -7.681  1.00 10.00      B   
ATOM   3667  C   GLU   155     -23.696  -6.586  -5.768  1.00 10.00      B   
ATOM   3668  O   GLU   155     -23.137  -6.216  -6.802  1.00 10.00      B   
ATOM   3669  N   SER   156     -23.142  -6.500  -4.568  1.00 10.00      B   
ATOM   3670  HN  SER   156     -23.655  -6.792  -3.787  1.00 10.00      B   
ATOM   3671  CA  SER   156     -21.799  -5.985  -4.372  1.00 10.00      B   
ATOM   3672  CB  SER   156     -21.403  -6.109  -2.900  1.00 10.00      B   
ATOM   3673  OG  SER   156     -22.192  -5.250  -2.096  1.00 10.00      B   
ATOM   3674  HG  SER   156     -21.884  -4.332  -2.230  1.00 10.00      B   
ATOM   3675  C   SER   156     -20.821  -6.760  -5.243  1.00 10.00      B   
ATOM   3676  O   SER   156     -20.898  -7.988  -5.341  1.00 10.00      B   
ATOM   3677  N   SER   157     -19.920  -6.045  -5.889  1.00 10.00      B   
ATOM   3678  HN  SER   157     -19.898  -5.069  -5.755  1.00 10.00      B   
ATOM   3679  CA  SER   157     -18.949  -6.671  -6.771  1.00 10.00      B   
ATOM   3680  CB  SER   157     -19.621  -7.054  -8.093  1.00 10.00      B   
ATOM   3681  OG  SER   157     -20.719  -6.196  -8.367  1.00 10.00      B   
ATOM   3682  HG  SER   157     -21.370  -6.272  -7.653  1.00 10.00      B   
ATOM   3683  C   SER   157     -17.753  -5.761  -7.032  1.00 10.00      B   
ATOM   3684  O   SER   157     -16.642  -6.234  -7.273  1.00 10.00      B   
ATOM   3685  N   HIS   158     -17.974  -4.456  -6.956  1.00 10.00      B   
ATOM   3686  HN  HIS   158     -18.867  -4.128  -6.707  1.00 10.00      B   
ATOM   3687  CA  HIS   158     -16.913  -3.496  -7.209  1.00 10.00      B   
ATOM   3688  CB  HIS   158     -17.471  -2.210  -7.814  1.00 10.00      B   
ATOM   3689  CG  HIS   158     -17.773  -2.322  -9.274  1.00 10.00      B   
ATOM   3690  ND1 HIS   158     -16.834  -2.096 -10.261  1.00 10.00      B   
ATOM   3691  HD1 HIS   158     -15.895  -1.839 -10.116  1.00 10.00      B   
ATOM   3692  CD2 HIS   158     -18.914  -2.671  -9.916  1.00 10.00      B   
ATOM   3693  CE1 HIS   158     -17.390  -2.297 -11.442  1.00 10.00      B   
ATOM   3694  NE2 HIS   158     -18.646  -2.646 -11.260  1.00 10.00      B   
ATOM   3695  HE2 HIS   158     -19.292  -2.839 -11.975  1.00 10.00      B   
ATOM   3696  C   HIS   158     -16.093  -3.213  -5.960  1.00 10.00      B   
ATOM   3697  O   HIS   158     -14.877  -3.029  -6.039  1.00 10.00      B   
ATOM   3698  N   ILE   159     -16.751  -3.195  -4.805  1.00 10.00      B   
ATOM   3699  HN  ILE   159     -17.731  -3.335  -4.795  1.00 10.00      B   
ATOM   3700  CA  ILE   159     -16.051  -2.950  -3.550  1.00 10.00      B   
ATOM   3701  CB  ILE   159     -17.028  -2.650  -2.386  1.00 10.00      B   
ATOM   3702  CG1 ILE   159     -16.286  -1.996  -1.214  1.00 10.00      B   
ATOM   3703  CG2 ILE   159     -17.748  -3.912  -1.927  1.00 10.00      B   
ATOM   3704  CD1 ILE   159     -17.196  -1.336  -0.199  1.00 10.00      B   
ATOM   3705  C   ILE   159     -15.153  -4.141  -3.205  1.00 10.00      B   
ATOM   3706  O   ILE   159     -14.100  -3.989  -2.587  1.00 10.00      B   
ATOM   3707  N   CYS   160     -15.565  -5.322  -3.654  1.00 10.00      B   
ATOM   3708  HN  CYS   160     -16.396  -5.367  -4.169  1.00 10.00      B   
ATOM   3709  CA  CYS   160     -14.817  -6.547  -3.399  1.00 10.00      B   
ATOM   3710  C   CYS   160     -13.620  -6.685  -4.342  1.00 10.00      B   
ATOM   3711  O   CYS   160     -12.691  -7.447  -4.070  1.00 10.00      B   
ATOM   3712  CB  CYS   160     -15.731  -7.780  -3.490  1.00 10.00      B   
ATOM   3713  SG  CYS   160     -16.469  -8.295  -1.899  1.00 10.00      B   
ATOM   3714  N   ASP   161     -13.632  -5.933  -5.441  1.00 10.00      B   
ATOM   3715  HN  ASP   161     -14.387  -5.329  -5.602  1.00 10.00      B   
ATOM   3716  CA  ASP   161     -12.541  -5.985  -6.411  1.00 10.00      B   
ATOM   3717  CB  ASP   161     -12.925  -5.263  -7.704  1.00 10.00      B   
ATOM   3718  CG  ASP   161     -12.085  -5.701  -8.888  1.00 10.00      B   
ATOM   3719  OD1 ASP   161     -10.955  -5.197  -9.048  1.00 10.00      B   
ATOM   3720  OD2 ASP   161     -12.555  -6.564  -9.668  1.00 10.00      B   
ATOM   3721  C   ASP   161     -11.269  -5.381  -5.824  1.00 10.00      B   
ATOM   3722  O   ASP   161     -10.177  -5.934  -5.971  1.00 10.00      B   
ATOM   3723  N   PHE   162     -11.429  -4.252  -5.141  1.00 10.00      B   
ATOM   3724  HN  PHE   162     -12.327  -3.869  -5.063  1.00 10.00      B   
ATOM   3725  CA  PHE   162     -10.308  -3.565  -4.512  1.00 10.00      B   
ATOM   3726  CB  PHE   162     -10.785  -2.240  -3.894  1.00 10.00      B   
ATOM   3727  CG  PHE   162      -9.760  -1.493  -3.072  1.00 10.00      B   
ATOM   3728  CD1 PHE   162      -8.809  -0.685  -3.677  1.00 10.00      B   
ATOM   3729  CD2 PHE   162      -9.763  -1.587  -1.688  1.00 10.00      B   
ATOM   3730  CE1 PHE   162      -7.882   0.012  -2.919  1.00 10.00      B   
ATOM   3731  CE2 PHE   162      -8.838  -0.896  -0.925  1.00 10.00      B   
ATOM   3732  CZ  PHE   162      -7.895  -0.093  -1.538  1.00 10.00      B   
ATOM   3733  C   PHE   162      -9.674  -4.453  -3.450  1.00 10.00      B   
ATOM   3734  O   PHE   162      -8.459  -4.623  -3.419  1.00 10.00      B   
ATOM   3735  N   ILE   163     -10.514  -5.043  -2.613  1.00 10.00      B   
ATOM   3736  HN  ILE   163     -11.477  -4.894  -2.726  1.00 10.00      B   
ATOM   3737  CA  ILE   163     -10.060  -5.906  -1.526  1.00 10.00      B   
ATOM   3738  CB  ILE   163     -11.254  -6.360  -0.653  1.00 10.00      B   
ATOM   3739  CG1 ILE   163     -12.118  -5.162  -0.239  1.00 10.00      B   
ATOM   3740  CG2 ILE   163     -10.783  -7.132   0.573  1.00 10.00      B   
ATOM   3741  CD1 ILE   163     -11.370  -4.099   0.537  1.00 10.00      B   
ATOM   3742  C   ILE   163      -9.318  -7.142  -2.040  1.00 10.00      B   
ATOM   3743  O   ILE   163      -8.293  -7.533  -1.477  1.00 10.00      B   
ATOM   3744  N   ARG   164      -9.829  -7.723  -3.123  1.00 10.00      B   
ATOM   3745  HN  ARG   164     -10.621  -7.319  -3.542  1.00 10.00      B   
ATOM   3746  CA  ARG   164      -9.263  -8.939  -3.719  1.00 10.00      B   
ATOM   3747  CB  ARG   164      -9.913  -9.238  -5.074  1.00 10.00      B   
ATOM   3748  CG  ARG   164      -9.581 -10.611  -5.638  1.00 10.00      B   
ATOM   3749  CD  ARG   164     -10.088 -10.758  -7.062  1.00 10.00      B   
ATOM   3750  NE  ARG   164      -9.375  -9.876  -7.988  1.00 10.00      B   
ATOM   3751  HE  ARG   164      -8.395  -9.993  -8.061  1.00 10.00      B   
ATOM   3752  CZ  ARG   164      -9.962  -8.940  -8.732  1.00 10.00      B   
ATOM   3753  NH1 ARG   164     -11.274  -8.758  -8.669  1.00 10.00      B   
ATOM   3754 HH11 ARG   164     -11.856  -9.350  -8.040  1.00 10.00      B   
ATOM   3755 HH12 ARG   164     -11.731  -8.013  -9.251  1.00 10.00      B   
ATOM   3756  NH2 ARG   164      -9.228  -8.186  -9.536  1.00 10.00      B   
ATOM   3757 HH21 ARG   164      -9.678  -7.450 -10.122  1.00 10.00      B   
ATOM   3758 HH22 ARG   164      -8.190  -8.329  -9.584  1.00 10.00      B   
ATOM   3759  C   ARG   164      -7.736  -8.926  -3.846  1.00 10.00      B   
ATOM   3760  O   ARG   164      -7.044  -9.651  -3.132  1.00 10.00      B   
ATOM   3761  N   LYS   165      -7.206  -8.099  -4.736  1.00 10.00      B   
ATOM   3762  HN  LYS   165      -7.791  -7.508  -5.255  1.00 10.00      B   
ATOM   3763  CA  LYS   165      -5.761  -8.056  -4.946  1.00 10.00      B   
ATOM   3764  CB  LYS   165      -5.388  -7.694  -6.389  1.00 10.00      B   
ATOM   3765  CG  LYS   165      -5.878  -6.321  -6.825  1.00 10.00      B   
ATOM   3766  CD  LYS   165      -5.736  -6.117  -8.326  1.00 10.00      B   
ATOM   3767  CE  LYS   165      -4.280  -6.138  -8.765  1.00 10.00      B   
ATOM   3768  NZ  LYS   165      -3.796  -7.519  -9.029  1.00 10.00      B   
ATOM   3769  HZ1 LYS   165      -2.816  -7.494  -9.375  1.00 10.00      B   
ATOM   3770  HZ2 LYS   165      -4.397  -7.982  -9.750  1.00 10.00      B   
ATOM   3771  HZ3 LYS   165      -3.828  -8.085  -8.157  1.00 10.00      B   
ATOM   3772  C   LYS   165      -5.021  -7.193  -3.919  1.00 10.00      B   
ATOM   3773  O   LYS   165      -3.791  -7.196  -3.876  1.00 10.00      B   
ATOM   3774  N   THR   166      -5.760  -6.465  -3.085  1.00 10.00      B   
ATOM   3775  HN  THR   166      -6.736  -6.490  -3.160  1.00 10.00      B   
ATOM   3776  CA  THR   166      -5.138  -5.636  -2.053  1.00 10.00      B   
ATOM   3777  CB  THR   166      -6.134  -4.608  -1.455  1.00 10.00      B   
ATOM   3778  OG1 THR   166      -6.348  -3.558  -2.405  1.00 10.00      B   
ATOM   3779  HG1 THR   166      -7.114  -3.779  -2.950  1.00 10.00      B   
ATOM   3780  CG2 THR   166      -5.631  -4.001  -0.149  1.00 10.00      B   
ATOM   3781  C   THR   166      -4.562  -6.535  -0.960  1.00 10.00      B   
ATOM   3782  O   THR   166      -3.443  -6.326  -0.485  1.00 10.00      B   
ATOM   3783  N   LEU   167      -5.318  -7.568  -0.600  1.00 10.00      B   
ATOM   3784  HN  LEU   167      -6.196  -7.690  -1.027  1.00 10.00      B   
ATOM   3785  CA  LEU   167      -4.886  -8.518   0.418  1.00 10.00      B   
ATOM   3786  CB  LEU   167      -6.093  -9.140   1.121  1.00 10.00      B   
ATOM   3787  CG  LEU   167      -7.021  -8.162   1.845  1.00 10.00      B   
ATOM   3788  CD1 LEU   167      -8.161  -8.905   2.519  1.00 10.00      B   
ATOM   3789  CD2 LEU   167      -6.246  -7.331   2.856  1.00 10.00      B   
ATOM   3790  C   LEU   167      -4.007  -9.597  -0.207  1.00 10.00      B   
ATOM   3791  O   LEU   167      -3.432 -10.437   0.486  1.00 10.00      B   
ATOM   3792  N   ASN   168      -3.897  -9.549  -1.530  1.00 10.00      B   
ATOM   3793  HN  ASN   168      -4.382  -8.852  -2.020  1.00 10.00      B   
ATOM   3794  CA  ASN   168      -3.080 -10.500  -2.277  1.00 10.00      B   
ATOM   3795  CB  ASN   168      -3.703 -10.768  -3.654  1.00 10.00      B   
ATOM   3796  CG  ASN   168      -3.391 -12.153  -4.192  1.00 10.00      B   
ATOM   3797  OD1 ASN   168      -2.403 -12.775  -3.811  1.00 10.00      B   
ATOM   3798  ND2 ASN   168      -4.225 -12.644  -5.092  1.00 10.00      B   
ATOM   3799 HD21 ASN   168      -4.994 -12.096  -5.365  1.00 10.00      B   
ATOM   3800 HD22 ASN   168      -4.043 -13.537  -5.449  1.00 10.00      B   
ATOM   3801  C   ASN   168      -1.668  -9.940  -2.441  1.00 10.00      B   
ATOM   3802  O   ASN   168      -0.874 -10.425  -3.252  1.00 10.00      B   
ATOM   3803  N   ALA   169      -1.375  -8.897  -1.675  1.00 10.00      B   
ATOM   3804  HN  ALA   169      -2.061  -8.550  -1.069  1.00 10.00      B   
ATOM   3805  CA  ALA   169      -0.071  -8.253  -1.705  1.00 10.00      B   
ATOM   3806  CB  ALA   169      -0.037  -7.175  -2.778  1.00 10.00      B   
ATOM   3807  C   ALA   169       0.239  -7.653  -0.340  1.00 10.00      B   
ATOM   3808  O   ALA   169       1.284  -7.928   0.251  1.00 10.00      B   
ATOM   3809  N   GLY   170      -0.686  -6.844   0.160  1.00 10.00      B   
ATOM   3810  HN  GLY   170      -1.504  -6.668  -0.355  1.00 10.00      B   
ATOM   3811  CA  GLY   170      -0.508  -6.216   1.451  1.00 10.00      B   
ATOM   3812  C   GLY   170      -1.675  -6.487   2.373  1.00 10.00      B   
ATOM   3813  O   GLY   170      -2.565  -5.648   2.527  1.00 10.00      B   
ATOM   3814  N   ALA   171      -1.683  -7.670   2.972  1.00 10.00      B   
ATOM   3815  HN  ALA   171      -0.954  -8.302   2.793  1.00 10.00      B   
ATOM   3816  CA  ALA   171      -2.745  -8.056   3.888  1.00 10.00      B   
ATOM   3817  CB  ALA   171      -3.082  -9.528   3.715  1.00 10.00      B   
ATOM   3818  C   ALA   171      -2.331  -7.774   5.327  1.00 10.00      B   
ATOM   3819  O   ALA   171      -3.160  -7.764   6.236  1.00 10.00      B   
ATOM   3820  N   TYR   172      -1.038  -7.543   5.524  1.00 10.00      B   
ATOM   3821  HN  TYR   172      -0.428  -7.573   4.759  1.00 10.00      B   
ATOM   3822  CA  TYR   172      -0.502  -7.259   6.847  1.00 10.00      B   
ATOM   3823  CB  TYR   172       0.779  -8.055   7.089  1.00 10.00      B   
ATOM   3824  CG  TYR   172       0.556  -9.539   7.239  1.00 10.00      B   
ATOM   3825  CD1 TYR   172      -0.389 -10.029   8.131  1.00 10.00      B   
ATOM   3826  CD2 TYR   172       1.291 -10.453   6.496  1.00 10.00      B   
ATOM   3827  CE1 TYR   172      -0.598 -11.385   8.278  1.00 10.00      B   
ATOM   3828  CE2 TYR   172       1.088 -11.813   6.636  1.00 10.00      B   
ATOM   3829  CZ  TYR   172       0.143 -12.273   7.528  1.00 10.00      B   
ATOM   3830  OH  TYR   172      -0.062 -13.623   7.672  1.00 10.00      B   
ATOM   3831  HH  TYR   172       0.783 -14.069   7.780  1.00 10.00      B   
ATOM   3832  C   TYR   172      -0.233  -5.770   7.024  1.00 10.00      B   
ATOM   3833  O   TYR   172       0.466  -5.358   7.954  1.00 10.00      B   
ATOM   3834  N   SER   173      -0.785  -4.968   6.125  1.00 10.00      B   
ATOM   3835  HN  SER   173      -1.319  -5.354   5.403  1.00 10.00      B   
ATOM   3836  CA  SER   173      -0.615  -3.530   6.177  1.00 10.00      B   
ATOM   3837  CB  SER   173      -1.152  -2.897   4.896  1.00 10.00      B   
ATOM   3838  OG  SER   173      -0.737  -3.641   3.762  1.00 10.00      B   
ATOM   3839  HG  SER   173      -0.745  -3.071   2.985  1.00 10.00      B   
ATOM   3840  C   SER   173      -1.297  -2.948   7.414  1.00 10.00      B   
ATOM   3841  O   SER   173      -2.511  -3.070   7.592  1.00 10.00      B   
ATOM   3842  N   LYS   174      -0.495  -2.313   8.257  1.00 10.00      B   
ATOM   3843  HN  LYS   174       0.458  -2.248   8.034  1.00 10.00      B   
ATOM   3844  CA  LYS   174      -0.961  -1.724   9.503  1.00 10.00      B   
ATOM   3845  CB  LYS   174       0.221  -1.087  10.235  1.00 10.00      B   
ATOM   3846  CG  LYS   174      -0.071  -0.652  11.663  1.00 10.00      B   
ATOM   3847  CD  LYS   174      -0.467  -1.832  12.535  1.00 10.00      B   
ATOM   3848  CE  LYS   174      -0.669  -1.405  13.980  1.00 10.00      B   
ATOM   3849  NZ  LYS   174      -1.515  -2.372  14.726  1.00 10.00      B   
ATOM   3850  HZ1 LYS   174      -2.492  -2.351  14.351  1.00 10.00      B   
ATOM   3851  HZ2 LYS   174      -1.541  -2.126  15.735  1.00 10.00      B   
ATOM   3852  HZ3 LYS   174      -1.138  -3.334  14.625  1.00 10.00      B   
ATOM   3853  C   LYS   174      -2.096  -0.713   9.309  1.00 10.00      B   
ATOM   3854  O   LYS   174      -3.076  -0.727  10.052  1.00 10.00      B   
ATOM   3855  N   VAL   175      -1.984   0.152   8.305  1.00 10.00      B   
ATOM   3856  HN  VAL   175      -1.202   0.113   7.720  1.00 10.00      B   
ATOM   3857  CA  VAL   175      -3.022   1.159   8.065  1.00 10.00      B   
ATOM   3858  CB  VAL   175      -2.506   2.408   7.305  1.00 10.00      B   
ATOM   3859  CG1 VAL   175      -1.311   3.028   8.013  1.00 10.00      B   
ATOM   3860  CG2 VAL   175      -2.190   2.102   5.844  1.00 10.00      B   
ATOM   3861  C   VAL   175      -4.232   0.576   7.336  1.00 10.00      B   
ATOM   3862  O   VAL   175      -5.200   1.288   7.057  1.00 10.00      B   
ATOM   3863  N   VAL   176      -4.180  -0.719   7.054  1.00 10.00      B   
ATOM   3864  HN  VAL   176      -3.400  -1.240   7.342  1.00 10.00      B   
ATOM   3865  CA  VAL   176      -5.259  -1.394   6.348  1.00 10.00      B   
ATOM   3866  CB  VAL   176      -4.717  -2.253   5.177  1.00 10.00      B   
ATOM   3867  CG1 VAL   176      -5.810  -3.126   4.576  1.00 10.00      B   
ATOM   3868  CG2 VAL   176      -4.095  -1.368   4.105  1.00 10.00      B   
ATOM   3869  C   VAL   176      -6.086  -2.267   7.291  1.00 10.00      B   
ATOM   3870  O   VAL   176      -7.303  -2.116   7.373  1.00 10.00      B   
ATOM   3871  N   GLN   177      -5.410  -3.156   8.019  1.00 10.00      B   
ATOM   3872  HN  GLN   177      -4.433  -3.197   7.932  1.00 10.00      B   
ATOM   3873  CA  GLN   177      -6.076  -4.081   8.942  1.00 10.00      B   
ATOM   3874  CB  GLN   177      -5.055  -4.953   9.676  1.00 10.00      B   
ATOM   3875  CG  GLN   177      -4.354  -5.981   8.807  1.00 10.00      B   
ATOM   3876  CD  GLN   177      -3.927  -7.204   9.598  1.00 10.00      B   
ATOM   3877  OE1 GLN   177      -3.670  -7.126  10.799  1.00 10.00      B   
ATOM   3878  NE2 GLN   177      -3.839  -8.338   8.931  1.00 10.00      B   
ATOM   3879 HE21 GLN   177      -4.047  -8.329   7.971  1.00 10.00      B   
ATOM   3880 HE22 GLN   177      -3.575  -9.142   9.421  1.00 10.00      B   
ATOM   3881  C   GLN   177      -6.972  -3.379   9.960  1.00 10.00      B   
ATOM   3882  O   GLN   177      -8.088  -3.823  10.219  1.00 10.00      B   
ATOM   3883  N   GLU   178      -6.490  -2.272  10.512  1.00 10.00      B   
ATOM   3884  HN  GLU   178      -5.604  -1.954  10.241  1.00 10.00      B   
ATOM   3885  CA  GLU   178      -7.237  -1.523  11.524  1.00 10.00      B   
ATOM   3886  CB  GLU   178      -6.350  -0.461  12.184  1.00 10.00      B   
ATOM   3887  CG  GLU   178      -5.837  -0.851  13.563  1.00 10.00      B   
ATOM   3888  CD  GLU   178      -4.334  -1.030  13.608  1.00 10.00      B   
ATOM   3889  OE1 GLU   178      -3.618  -0.038  13.870  1.00 10.00      B   
ATOM   3890  OE2 GLU   178      -3.858  -2.163  13.383  1.00 10.00      B   
ATOM   3891  C   GLU   178      -8.532  -0.890  10.999  1.00 10.00      B   
ATOM   3892  O   GLU   178      -9.256  -0.243  11.758  1.00 10.00      B   
ATOM   3893  N   ARG   179      -8.830  -1.071   9.715  1.00 10.00      B   
ATOM   3894  HN  ARG   179      -8.231  -1.608   9.152  1.00 10.00      B   
ATOM   3895  CA  ARG   179     -10.040  -0.501   9.133  1.00 10.00      B   
ATOM   3896  CB  ARG   179      -9.754   0.878   8.543  1.00 10.00      B   
ATOM   3897  CG  ARG   179      -9.815   2.011   9.547  1.00 10.00      B   
ATOM   3898  CD  ARG   179      -9.244   3.281   8.953  1.00 10.00      B   
ATOM   3899  NE  ARG   179      -7.864   3.100   8.507  1.00 10.00      B   
ATOM   3900  HE  ARG   179      -7.638   2.241   8.086  1.00 10.00      B   
ATOM   3901  CZ  ARG   179      -6.916   4.021   8.635  1.00 10.00      B   
ATOM   3902  NH1 ARG   179      -7.193   5.189   9.205  1.00 10.00      B   
ATOM   3903 HH11 ARG   179      -8.170   5.397   9.549  1.00 10.00      B   
ATOM   3904 HH12 ARG   179      -6.454   5.911   9.311  1.00 10.00      B   
ATOM   3905  NH2 ARG   179      -5.689   3.771   8.193  1.00 10.00      B   
ATOM   3906 HH21 ARG   179      -5.473   2.850   7.736  1.00 10.00      B   
ATOM   3907 HH22 ARG   179      -4.940   4.484   8.292  1.00 10.00      B   
ATOM   3908  C   ARG   179     -10.628  -1.401   8.057  1.00 10.00      B   
ATOM   3909  O   ARG   179     -11.396  -0.936   7.211  1.00 10.00      B   
ATOM   3910  N   LEU   180     -10.274  -2.682   8.101  1.00 10.00      B   
ATOM   3911  HN  LEU   180      -9.677  -2.992   8.816  1.00 10.00      B   
ATOM   3912  CA  LEU   180     -10.762  -3.645   7.127  1.00 10.00      B   
ATOM   3913  CB  LEU   180      -9.741  -3.859   6.004  1.00 10.00      B   
ATOM   3914  CG  LEU   180     -10.188  -4.771   4.859  1.00 10.00      B   
ATOM   3915  CD1 LEU   180     -11.428  -4.213   4.178  1.00 10.00      B   
ATOM   3916  CD2 LEU   180      -9.065  -4.964   3.853  1.00 10.00      B   
ATOM   3917  C   LEU   180     -11.103  -4.970   7.801  1.00 10.00      B   
ATOM   3918  O   LEU   180     -10.221  -5.678   8.290  1.00 10.00      B   
ATOM   3919  N   VAL   181     -12.387  -5.296   7.803  1.00 10.00      B   
ATOM   3920  HN  VAL   181     -13.027  -4.686   7.372  1.00 10.00      B   
ATOM   3921  CA  VAL   181     -12.892  -6.522   8.417  1.00 10.00      B   
ATOM   3922  CB  VAL   181     -14.420  -6.634   8.223  1.00 10.00      B   
ATOM   3923  CG1 VAL   181     -14.965  -7.892   8.874  1.00 10.00      B   
ATOM   3924  CG2 VAL   181     -15.126  -5.405   8.769  1.00 10.00      B   
ATOM   3925  C   VAL   181     -12.234  -7.764   7.820  1.00 10.00      B   
ATOM   3926  O   VAL   181     -11.800  -8.664   8.543  1.00 10.00      B   
ATOM   3927  N   GLN   182     -12.153  -7.794   6.497  1.00 10.00      B   
ATOM   3928  HN  GLN   182     -12.502  -7.032   5.983  1.00 10.00      B   
ATOM   3929  CA  GLN   182     -11.575  -8.921   5.776  1.00 10.00      B   
ATOM   3930  CB  GLN   182     -11.743  -8.735   4.264  1.00 10.00      B   
ATOM   3931  CG  GLN   182     -13.170  -8.926   3.759  1.00 10.00      B   
ATOM   3932  CD  GLN   182     -14.126  -7.847   4.243  1.00 10.00      B   
ATOM   3933  OE1 GLN   182     -13.731  -6.702   4.463  1.00 10.00      B   
ATOM   3934  NE2 GLN   182     -15.386  -8.209   4.423  1.00 10.00      B   
ATOM   3935 HE21 GLN   182     -15.631  -9.139   4.239  1.00 10.00      B   
ATOM   3936 HE22 GLN   182     -16.024  -7.530   4.733  1.00 10.00      B   
ATOM   3937  C   GLN   182     -10.107  -9.149   6.130  1.00 10.00      B   
ATOM   3938  O   GLN   182      -9.601 -10.263   6.010  1.00 10.00      B   
ATOM   3939  N   ALA   183      -9.434  -8.103   6.584  1.00 10.00      B   
ATOM   3940  HN  ALA   183      -9.898  -7.244   6.695  1.00 10.00      B   
ATOM   3941  CA  ALA   183      -8.027  -8.208   6.942  1.00 10.00      B   
ATOM   3942  CB  ALA   183      -7.324  -6.875   6.748  1.00 10.00      B   
ATOM   3943  C   ALA   183      -7.856  -8.703   8.374  1.00 10.00      B   
ATOM   3944  O   ALA   183      -6.895  -9.408   8.686  1.00 10.00      B   
ATOM   3945  N   GLU   184      -8.802  -8.348   9.237  1.00 10.00      B   
ATOM   3946  HN  GLU   184      -9.555  -7.802   8.923  1.00 10.00      B   
ATOM   3947  CA  GLU   184      -8.752  -8.744  10.639  1.00 10.00      B   
ATOM   3948  CB  GLU   184      -9.758  -7.954  11.477  1.00 10.00      B   
ATOM   3949  CG  GLU   184      -9.362  -6.500  11.679  1.00 10.00      B   
ATOM   3950  CD  GLU   184     -10.177  -5.807  12.750  1.00 10.00      B   
ATOM   3951  OE1 GLU   184      -9.888  -6.010  13.951  1.00 10.00      B   
ATOM   3952  OE2 GLU   184     -11.102  -5.042  12.399  1.00 10.00      B   
ATOM   3953  C   GLU   184      -8.936 -10.247  10.824  1.00 10.00      B   
ATOM   3954  O   GLU   184      -8.460 -10.820  11.807  1.00 10.00      B   
ATOM   3955  N   TYR   185      -9.625 -10.887   9.882  1.00 10.00      B   
ATOM   3956  HN  TYR   185      -9.997 -10.382   9.128  1.00 10.00      B   
ATOM   3957  CA  TYR   185      -9.834 -12.329   9.959  1.00 10.00      B   
ATOM   3958  CB  TYR   185     -11.314 -12.727  10.081  1.00 10.00      B   
ATOM   3959  CG  TYR   185     -12.232 -12.284   8.958  1.00 10.00      B   
ATOM   3960  CD1 TYR   185     -11.938 -12.552   7.627  1.00 10.00      B   
ATOM   3961  CD2 TYR   185     -13.419 -11.621   9.239  1.00 10.00      B   
ATOM   3962  CE1 TYR   185     -12.794 -12.171   6.613  1.00 10.00      B   
ATOM   3963  CE2 TYR   185     -14.279 -11.232   8.231  1.00 10.00      B   
ATOM   3964  CZ  TYR   185     -13.962 -11.510   6.918  1.00 10.00      B   
ATOM   3965  OH  TYR   185     -14.822 -11.136   5.909  1.00 10.00      B   
ATOM   3966  HH  TYR   185     -15.470 -10.501   6.255  1.00 10.00      B   
ATOM   3967  C   TYR   185      -9.106 -13.086   8.848  1.00 10.00      B   
ATOM   3968  O   TYR   185      -9.453 -14.222   8.515  1.00 10.00      B   
ATOM   3969  N   TRP   186      -8.092 -12.446   8.279  1.00 10.00      B   
ATOM   3970  HN  TRP   186      -7.873 -11.541   8.579  1.00 10.00      B   
ATOM   3971  CA  TRP   186      -7.295 -13.053   7.224  1.00 10.00      B   
ATOM   3972  CB  TRP   186      -6.544 -11.970   6.445  1.00 10.00      B   
ATOM   3973  CG  TRP   186      -5.761 -12.479   5.270  1.00 10.00      B   
ATOM   3974  CD1 TRP   186      -4.463 -12.902   5.269  1.00 10.00      B   
ATOM   3975  CD2 TRP   186      -6.222 -12.601   3.920  1.00 10.00      B   
ATOM   3976  NE1 TRP   186      -4.090 -13.284   4.004  1.00 10.00      B   
ATOM   3977  HE1 TRP   186      -3.205 -13.625   3.750  1.00 10.00      B   
ATOM   3978  CE2 TRP   186      -5.150 -13.107   3.156  1.00 10.00      B   
ATOM   3979  CE3 TRP   186      -7.436 -12.333   3.281  1.00 10.00      B   
ATOM   3980  CZ2 TRP   186      -5.256 -13.348   1.788  1.00 10.00      B   
ATOM   3981  CZ3 TRP   186      -7.539 -12.572   1.924  1.00 10.00      B   
ATOM   3982  CH2 TRP   186      -6.456 -13.074   1.191  1.00 10.00      B   
ATOM   3983  C   TRP   186      -6.307 -14.035   7.840  1.00 10.00      B   
ATOM   3984  O   TRP   186      -5.560 -13.683   8.757  1.00 10.00      B   
ATOM   3985  N   HIS   187      -6.305 -15.261   7.340  1.00 10.00      B   
ATOM   3986  HN  HIS   187      -6.907 -15.475   6.589  1.00 10.00      B   
ATOM   3987  CA  HIS   187      -5.418 -16.292   7.853  1.00 10.00      B   
ATOM   3988  CB  HIS   187      -6.230 -17.455   8.438  1.00 10.00      B   
ATOM   3989  CG  HIS   187      -5.470 -18.332   9.394  1.00 10.00      B   
ATOM   3990  ND1 HIS   187      -6.088 -19.180  10.291  1.00 10.00      B   
ATOM   3991  HD1 HIS   187      -7.060 -19.308  10.385  1.00 10.00      B   
ATOM   3992  CD2 HIS   187      -4.139 -18.482   9.598  1.00 10.00      B   
ATOM   3993  CE1 HIS   187      -5.170 -19.809  11.004  1.00 10.00      B   
ATOM   3994  NE2 HIS   187      -3.983 -19.402  10.601  1.00 10.00      B   
ATOM   3995  HE2 HIS   187      -3.112 -19.715  10.967  1.00 10.00      B   
ATOM   3996  C   HIS   187      -4.498 -16.802   6.753  1.00 10.00      B   
ATOM   3997  O   HIS   187      -4.943 -17.457   5.812  1.00 10.00      B   
ATOM   3998  N   ASP   188      -3.220 -16.484   6.872  1.00 10.00      B   
ATOM   3999  HN  ASP   188      -2.932 -15.938   7.631  1.00 10.00      B   
ATOM   4000  CA  ASP   188      -2.227 -16.917   5.901  1.00 10.00      B   
ATOM   4001  CB  ASP   188      -1.228 -15.787   5.642  1.00 10.00      B   
ATOM   4002  CG  ASP   188      -0.435 -15.968   4.364  1.00 10.00      B   
ATOM   4003  OD1 ASP   188       0.366 -16.923   4.280  1.00 10.00      B   
ATOM   4004  OD2 ASP   188      -0.595 -15.139   3.443  1.00 10.00      B   
ATOM   4005  C   ASP   188      -1.495 -18.148   6.430  1.00 10.00      B   
ATOM   4006  O   ASP   188      -0.736 -18.056   7.394  1.00 10.00      B   
ATOM   4007  N   PRO   189      -1.726 -19.319   5.812  1.00 10.00      B   
ATOM   4008  CA  PRO   189      -1.097 -20.579   6.230  1.00 10.00      B   
ATOM   4009  CB  PRO   189      -1.910 -21.639   5.482  1.00 10.00      B   
ATOM   4010  CG  PRO   189      -2.392 -20.938   4.260  1.00 10.00      B   
ATOM   4011  CD  PRO   189      -2.631 -19.509   4.667  1.00 10.00      B   
ATOM   4012  C   PRO   189       0.379 -20.667   5.840  1.00 10.00      B   
ATOM   4013  O   PRO   189       1.080 -21.605   6.229  1.00 10.00      B   
ATOM   4014  N   ILE   190       0.848 -19.697   5.068  1.00 10.00      B   
ATOM   4015  HN  ILE   190       0.247 -18.971   4.789  1.00 10.00      B   
ATOM   4016  CA  ILE   190       2.238 -19.669   4.640  1.00 10.00      B   
ATOM   4017  CB  ILE   190       2.375 -19.180   3.180  1.00 10.00      B   
ATOM   4018  CG1 ILE   190       1.339 -19.879   2.288  1.00 10.00      B   
ATOM   4019  CG2 ILE   190       3.786 -19.432   2.661  1.00 10.00      B   
ATOM   4020  CD1 ILE   190       1.230 -19.303   0.891  1.00 10.00      B   
ATOM   4021  C   ILE   190       3.029 -18.754   5.569  1.00 10.00      B   
ATOM   4022  O   ILE   190       4.170 -19.043   5.934  1.00 10.00      B   
ATOM   4023  N   LYS   191       2.404 -17.649   5.951  1.00 10.00      B   
ATOM   4024  HN  LYS   191       1.497 -17.470   5.603  1.00 10.00      B   
ATOM   4025  CA  LYS   191       3.014 -16.685   6.855  1.00 10.00      B   
ATOM   4026  CB  LYS   191       2.874 -15.263   6.295  1.00 10.00      B   
ATOM   4027  CG  LYS   191       3.738 -14.967   5.080  1.00 10.00      B   
ATOM   4028  CD  LYS   191       3.482 -13.561   4.559  1.00 10.00      B   
ATOM   4029  CE  LYS   191       4.404 -13.219   3.399  1.00 10.00      B   
ATOM   4030  NZ  LYS   191       4.141 -11.858   2.862  1.00 10.00      B   
ATOM   4031  HZ1 LYS   191       4.864 -11.609   2.145  1.00 10.00      B   
ATOM   4032  HZ2 LYS   191       4.177 -11.154   3.624  1.00 10.00      B   
ATOM   4033  HZ3 LYS   191       3.204 -11.823   2.414  1.00 10.00      B   
ATOM   4034  C   LYS   191       2.341 -16.763   8.223  1.00 10.00      B   
ATOM   4035  O   LYS   191       2.009 -15.736   8.821  1.00 10.00      B   
ATOM   4036  N   GLU   192       2.148 -17.992   8.704  1.00 10.00      B   
ATOM   4037  HN  GLU   192       2.439 -18.756   8.165  1.00 10.00      B   
ATOM   4038  CA  GLU   192       1.505 -18.248   9.995  1.00 10.00      B   
ATOM   4039  CB  GLU   192       1.557 -19.743  10.318  1.00 10.00      B   
ATOM   4040  CG  GLU   192       0.732 -20.153  11.528  1.00 10.00      B   
ATOM   4041  CD  GLU   192      -0.677 -20.580  11.165  1.00 10.00      B   
ATOM   4042  OE1 GLU   192      -0.825 -21.553  10.394  1.00 10.00      B   
ATOM   4043  OE2 GLU   192      -1.642 -19.966  11.672  1.00 10.00      B   
ATOM   4044  C   GLU   192       2.141 -17.437  11.130  1.00 10.00      B   
ATOM   4045  O   GLU   192       1.440 -16.791  11.911  1.00 10.00      B   
ATOM   4046  N   ASP   193       3.470 -17.475  11.209  1.00 10.00      B   
ATOM   4047  HN  ASP   193       3.966 -18.023  10.567  1.00 10.00      B   
ATOM   4048  CA  ASP   193       4.212 -16.744  12.238  1.00 10.00      B   
ATOM   4049  CB  ASP   193       5.719 -16.890  12.020  1.00 10.00      B   
ATOM   4050  CG  ASP   193       6.239 -18.284  12.292  1.00 10.00      B   
ATOM   4051  OD1 ASP   193       6.999 -18.462  13.270  1.00 10.00      B   
ATOM   4052  OD2 ASP   193       5.914 -19.202  11.511  1.00 10.00      B   
ATOM   4053  C   ASP   193       3.863 -15.265  12.208  1.00 10.00      B   
ATOM   4054  O   ASP   193       3.558 -14.662  13.239  1.00 10.00      B   
ATOM   4055  N   VAL   194       3.907 -14.691  11.014  1.00 10.00      B   
ATOM   4056  HN  VAL   194       4.140 -15.238  10.236  1.00 10.00      B   
ATOM   4057  CA  VAL   194       3.610 -13.278  10.823  1.00 10.00      B   
ATOM   4058  CB  VAL   194       3.882 -12.842   9.367  1.00 10.00      B   
ATOM   4059  CG1 VAL   194       3.840 -11.327   9.241  1.00 10.00      B   
ATOM   4060  CG2 VAL   194       5.223 -13.380   8.888  1.00 10.00      B   
ATOM   4061  C   VAL   194       2.155 -12.983  11.171  1.00 10.00      B   
ATOM   4062  O   VAL   194       1.844 -11.951  11.762  1.00 10.00      B   
ATOM   4063  N   TYR   195       1.275 -13.911  10.819  1.00 10.00      B   
ATOM   4064  HN  TYR   195       1.596 -14.726  10.369  1.00 10.00      B   
ATOM   4065  CA  TYR   195      -0.153 -13.767  11.080  1.00 10.00      B   
ATOM   4066  CB  TYR   195      -0.926 -14.925  10.432  1.00 10.00      B   
ATOM   4067  CG  TYR   195      -2.135 -15.409  11.207  1.00 10.00      B   
ATOM   4068  CD1 TYR   195      -3.360 -14.761  11.108  1.00 10.00      B   
ATOM   4069  CD2 TYR   195      -2.047 -16.520  12.039  1.00 10.00      B   
ATOM   4070  CE1 TYR   195      -4.460 -15.208  11.816  1.00 10.00      B   
ATOM   4071  CE2 TYR   195      -3.142 -16.972  12.749  1.00 10.00      B   
ATOM   4072  CZ  TYR   195      -4.345 -16.313  12.634  1.00 10.00      B   
ATOM   4073  OH  TYR   195      -5.438 -16.766  13.337  1.00 10.00      B   
ATOM   4074  HH  TYR   195      -5.161 -17.053  14.212  1.00 10.00      B   
ATOM   4075  C   TYR   195      -0.444 -13.681  12.578  1.00 10.00      B   
ATOM   4076  O   TYR   195      -1.185 -12.800  13.024  1.00 10.00      B   
ATOM   4077  N   ARG   196       0.163 -14.579  13.345  1.00 10.00      B   
ATOM   4078  HN  ARG   196       0.771 -15.231  12.923  1.00 10.00      B   
ATOM   4079  CA  ARG   196      -0.040 -14.633  14.790  1.00 10.00      B   
ATOM   4080  CB  ARG   196       0.757 -15.788  15.404  1.00 10.00      B   
ATOM   4081  CG  ARG   196       0.252 -17.172  15.017  1.00 10.00      B   
ATOM   4082  CD  ARG   196       1.185 -18.261  15.520  1.00 10.00      B   
ATOM   4083  NE  ARG   196       0.660 -19.602  15.254  1.00 10.00      B   
ATOM   4084  HE  ARG   196      -0.321 -19.724  15.327  1.00 10.00      B   
ATOM   4085  CZ  ARG   196       1.420 -20.652  14.939  1.00 10.00      B   
ATOM   4086  NH1 ARG   196       2.739 -20.519  14.850  1.00 10.00      B   
ATOM   4087 HH11 ARG   196       3.189 -19.593  15.028  1.00 10.00      B   
ATOM   4088 HH12 ARG   196       3.336 -21.341  14.604  1.00 10.00      B   
ATOM   4089  NH2 ARG   196       0.858 -21.834  14.700  1.00 10.00      B   
ATOM   4090 HH21 ARG   196       1.451 -22.656  14.453  1.00 10.00      B   
ATOM   4091 HH22 ARG   196      -0.179 -21.943  14.758  1.00 10.00      B   
ATOM   4092  C   ARG   196       0.318 -13.319  15.477  1.00 10.00      B   
ATOM   4093  O   ARG   196      -0.382 -12.871  16.387  1.00 10.00      B   
ATOM   4094  N   ASN   197       1.389 -12.687  15.021  1.00 10.00      B   
ATOM   4095  HN  ASN   197       1.891 -13.071  14.270  1.00 10.00      B   
ATOM   4096  CA  ASN   197       1.843 -11.435  15.620  1.00 10.00      B   
ATOM   4097  CB  ASN   197       3.372 -11.392  15.707  1.00 10.00      B   
ATOM   4098  CG  ASN   197       3.904 -11.980  17.001  1.00 10.00      B   
ATOM   4099  OD1 ASN   197       3.335 -12.923  17.551  1.00 10.00      B   
ATOM   4100  ND2 ASN   197       4.993 -11.422  17.499  1.00 10.00      B   
ATOM   4101 HD21 ASN   197       5.393 -10.670  17.012  1.00 10.00      B   
ATOM   4102 HD22 ASN   197       5.355 -11.777  18.338  1.00 10.00      B   
ATOM   4103  C   ASN   197       1.316 -10.199  14.896  1.00 10.00      B   
ATOM   4104  O   ASN   197       1.729  -9.080  15.199  1.00 10.00      B   
ATOM   4105  N   HIS   198       0.406 -10.388  13.948  1.00 10.00      B   
ATOM   4106  HN  HIS   198       0.104 -11.298  13.742  1.00 10.00      B   
ATOM   4107  CA  HIS   198      -0.150  -9.257  13.206  1.00 10.00      B   
ATOM   4108  CB  HIS   198       0.208  -9.329  11.719  1.00 10.00      B   
ATOM   4109  CG  HIS   198       1.448  -8.572  11.344  1.00 10.00      B   
ATOM   4110  ND1 HIS   198       1.421  -7.363  10.680  1.00 10.00      B   
ATOM   4111  HD1 HIS   198       0.610  -6.870  10.415  1.00 10.00      B   
ATOM   4112  CD2 HIS   198       2.758  -8.871  11.520  1.00 10.00      B   
ATOM   4113  CE1 HIS   198       2.657  -6.954  10.462  1.00 10.00      B   
ATOM   4114  NE2 HIS   198       3.484  -7.850  10.962  1.00 10.00      B   
ATOM   4115  HE2 HIS   198       4.466  -7.795  10.932  1.00 10.00      B   
ATOM   4116  C   HIS   198      -1.659  -9.136  13.377  1.00 10.00      B   
ATOM   4117  O   HIS   198      -2.180  -8.032  13.532  1.00 10.00      B   
ATOM   4118  N   SER   199      -2.353 -10.268  13.352  1.00 10.00      B   
ATOM   4119  HN  SER   199      -1.877 -11.120  13.242  1.00 10.00      B   
ATOM   4120  CA  SER   199      -3.804 -10.283  13.487  1.00 10.00      B   
ATOM   4121  CB  SER   199      -4.352 -11.697  13.285  1.00 10.00      B   
ATOM   4122  OG  SER   199      -5.772 -11.709  13.284  1.00 10.00      B   
ATOM   4123  HG  SER   199      -6.088 -11.593  12.375  1.00 10.00      B   
ATOM   4124  C   SER   199      -4.249  -9.726  14.837  1.00 10.00      B   
ATOM   4125  O   SER   199      -3.810 -10.188  15.895  1.00 10.00      B   
ATOM   4126  N   ILE   200      -5.121  -8.730  14.789  1.00 10.00      B   
ATOM   4127  HN  ILE   200      -5.423  -8.405  13.914  1.00 10.00      B   
ATOM   4128  CA  ILE   200      -5.637  -8.095  15.994  1.00 10.00      B   
ATOM   4129  CB  ILE   200      -5.594  -6.557  15.886  1.00 10.00      B   
ATOM   4130  CG1 ILE   200      -6.090  -6.100  14.509  1.00 10.00      B   
ATOM   4131  CG2 ILE   200      -4.186  -6.042  16.156  1.00 10.00      B   
ATOM   4132  CD1 ILE   200      -6.217  -4.599  14.365  1.00 10.00      B   
ATOM   4133  C   ILE   200      -7.067  -8.542  16.288  1.00 10.00      B   
ATOM   4134  O   ILE   200      -7.743  -7.969  17.141  1.00 10.00      B   
ATOM   4135  N   PHE   201      -7.522  -9.570  15.579  1.00 10.00      B   
ATOM   4136  HN  PHE   201      -6.941  -9.985  14.909  1.00 10.00      B   
ATOM   4137  CA  PHE   201      -8.869 -10.090  15.778  1.00 10.00      B   
ATOM   4138  CB  PHE   201      -9.849  -9.514  14.751  1.00 10.00      B   
ATOM   4139  CG  PHE   201     -11.205 -10.166  14.771  1.00 10.00      B   
ATOM   4140  CD1 PHE   201     -11.996 -10.122  15.908  1.00 10.00      B   
ATOM   4141  CD2 PHE   201     -11.685 -10.828  13.651  1.00 10.00      B   
ATOM   4142  CE1 PHE   201     -13.239 -10.728  15.930  1.00 10.00      B   
ATOM   4143  CE2 PHE   201     -12.927 -11.435  13.666  1.00 10.00      B   
ATOM   4144  CZ  PHE   201     -13.706 -11.385  14.806  1.00 10.00      B   
ATOM   4145  C   PHE   201      -8.893 -11.615  15.747  1.00 10.00      B   
ATOM   4146  O   PHE   201      -9.148 -12.257  16.767  1.00 10.00      B   
ATOM   4147  N   LEU   202      -8.609 -12.191  14.584  1.00 10.00      B   
ATOM   4148  HN  LEU   202      -8.388 -11.627  13.808  1.00 10.00      B   
ATOM   4149  CA  LEU   202      -8.624 -13.642  14.428  1.00 10.00      B   
ATOM   4150  CB  LEU   202      -8.300 -14.043  12.988  1.00 10.00      B   
ATOM   4151  CG  LEU   202      -8.539 -15.512  12.631  1.00 10.00      B   
ATOM   4152  CD1 LEU   202     -10.013 -15.871  12.770  1.00 10.00      B   
ATOM   4153  CD2 LEU   202      -8.045 -15.809  11.226  1.00 10.00      B   
ATOM   4154  C   LEU   202      -7.674 -14.327  15.407  1.00 10.00      B   
ATOM   4155  O   LEU   202      -8.079 -15.203  16.167  1.00 10.00      B   
ATOM   4156  N   ALA   203      -6.420 -13.902  15.408  1.00 10.00      B   
ATOM   4157  HN  ALA   203      -6.158 -13.181  14.792  1.00 10.00      B   
ATOM   4158  CA  ALA   203      -5.419 -14.485  16.296  1.00 10.00      B   
ATOM   4159  CB  ALA   203      -4.025 -14.037  15.892  1.00 10.00      B   
ATOM   4160  C   ALA   203      -5.686 -14.138  17.759  1.00 10.00      B   
ATOM   4161  O   ALA   203      -5.255 -14.854  18.665  1.00 10.00      B   
ATOM   4162  N   ASP   204      -6.414 -13.050  17.979  1.00 10.00      B   
ATOM   4163  HN  ASP   204      -6.759 -12.547  17.212  1.00 10.00      B   
ATOM   4164  CA  ASP   204      -6.735 -12.590  19.328  1.00 10.00      B   
ATOM   4165  CB  ASP   204      -7.270 -11.153  19.289  1.00 10.00      B   
ATOM   4166  CG  ASP   204      -7.480 -10.545  20.665  1.00 10.00      B   
ATOM   4167  OD1 ASP   204      -6.564  -9.845  21.160  1.00 10.00      B   
ATOM   4168  OD2 ASP   204      -8.566 -10.738  21.248  1.00 10.00      B   
ATOM   4169  C   ASP   204      -7.751 -13.510  20.000  1.00 10.00      B   
ATOM   4170  O   ASP   204      -7.550 -13.943  21.133  1.00 10.00      B   
ATOM   4171  N   ILE   205      -8.826 -13.830  19.284  1.00 10.00      B   
ATOM   4172  HN  ILE   205      -8.921 -13.472  18.373  1.00 10.00      B   
ATOM   4173  CA  ILE   205      -9.879 -14.685  19.827  1.00 10.00      B   
ATOM   4174  CB  ILE   205     -11.268 -14.325  19.262  1.00 10.00      B   
ATOM   4175  CG1 ILE   205     -11.294 -14.505  17.740  1.00 10.00      B   
ATOM   4176  CG2 ILE   205     -11.642 -12.901  19.647  1.00 10.00      B   
ATOM   4177  CD1 ILE   205     -12.671 -14.378  17.127  1.00 10.00      B   
ATOM   4178  C   ILE   205      -9.609 -16.175  19.603  1.00 10.00      B   
ATOM   4179  O   ILE   205     -10.315 -17.023  20.150  1.00 10.00      B   
ATOM   4180  N   ASN   206      -8.597 -16.494  18.801  1.00 10.00      B   
ATOM   4181  HN  ASN   206      -8.075 -15.780  18.381  1.00 10.00      B   
ATOM   4182  CA  ASN   206      -8.258 -17.888  18.523  1.00 10.00      B   
ATOM   4183  CB  ASN   206      -7.906 -18.104  17.046  1.00 10.00      B   
ATOM   4184  CG  ASN   206      -9.024 -18.783  16.277  1.00 10.00      B   
ATOM   4185  OD1 ASN   206     -10.193 -18.700  16.657  1.00 10.00      B   
ATOM   4186  ND2 ASN   206      -8.678 -19.452  15.184  1.00 10.00      B   
ATOM   4187 HD21 ASN   206      -7.731 -19.471  14.932  1.00 10.00      B   
ATOM   4188 HD22 ASN   206      -9.384 -19.901  14.670  1.00 10.00      B   
ATOM   4189  C   ASN   206      -7.133 -18.385  19.420  1.00 10.00      B   
ATOM   4190  O   ASN   206      -6.666 -19.515  19.268  1.00 10.00      B   
ATOM   4191  N   GLN   207      -6.699 -17.529  20.352  1.00 10.00      B   
ATOM   4192  HN  GLN   207      -7.114 -16.642  20.407  1.00 10.00      B   
ATOM   4193  CA  GLN   207      -5.634 -17.873  21.305  1.00 10.00      B   
ATOM   4194  CB  GLN   207      -6.091 -19.016  22.226  1.00 10.00      B   
ATOM   4195  CG  GLN   207      -7.529 -18.884  22.709  1.00 10.00      B   
ATOM   4196  CD  GLN   207      -7.631 -18.475  24.162  1.00 10.00      B   
ATOM   4197  OE1 GLN   207      -7.484 -17.303  24.497  1.00 10.00      B   
ATOM   4198  NE2 GLN   207      -7.910 -19.434  25.034  1.00 10.00      B   
ATOM   4199 HE21 GLN   207      -8.037 -20.351  24.694  1.00 10.00      B   
ATOM   4200 HE22 GLN   207      -7.983 -19.190  25.984  1.00 10.00      B   
ATOM   4201  C   GLN   207      -4.332 -18.250  20.594  1.00 10.00      B   
ATOM   4202  O   GLN   207      -3.602 -19.136  21.042  1.00 10.00      B   
ATOM   4203  N   GLU   208      -4.037 -17.563  19.497  1.00 10.00      B   
ATOM   4204  HN  GLU   208      -4.642 -16.850  19.204  1.00 10.00      B   
ATOM   4205  CA  GLU   208      -2.834 -17.841  18.721  1.00 10.00      B   
ATOM   4206  CB  GLU   208      -3.021 -17.403  17.267  1.00 10.00      B   
ATOM   4207  CG  GLU   208      -3.839 -18.365  16.423  1.00 10.00      B   
ATOM   4208  CD  GLU   208      -3.189 -19.730  16.302  1.00 10.00      B   
ATOM   4209  OE1 GLU   208      -1.979 -19.794  15.993  1.00 10.00      B   
ATOM   4210  OE2 GLU   208      -3.886 -20.740  16.517  1.00 10.00      B   
ATOM   4211  C   GLU   208      -1.608 -17.154  19.307  1.00 10.00      B   
ATOM   4212  O   GLU   208      -0.489 -17.655  19.187  1.00 10.00      B   
ATOM   4213  N   ARG   209      -1.821 -16.014  19.942  1.00 10.00      B   
ATOM   4214  HN  ARG   209      -2.739 -15.677  20.028  1.00 10.00      B   
ATOM   4215  CA  ARG   209      -0.728 -15.254  20.528  1.00 10.00      B   
ATOM   4216  CB  ARG   209      -0.902 -13.766  20.219  1.00 10.00      B   
ATOM   4217  CG  ARG   209       0.388 -12.962  20.229  1.00 10.00      B   
ATOM   4218  CD  ARG   209       0.252 -11.707  19.385  1.00 10.00      B   
ATOM   4219  NE  ARG   209      -0.877 -10.882  19.809  1.00 10.00      B   
ATOM   4220  HE  ARG   209      -0.878 -10.577  20.745  1.00 10.00      B   
ATOM   4221  CZ  ARG   209      -1.883 -10.516  19.012  1.00 10.00      B   
ATOM   4222  NH1 ARG   209      -1.906 -10.902  17.739  1.00 10.00      B   
ATOM   4223 HH11 ARG   209      -1.136 -11.496  17.357  1.00 10.00      B   
ATOM   4224 HH12 ARG   209      -2.695 -10.613  17.111  1.00 10.00      B   
ATOM   4225  NH2 ARG   209      -2.872  -9.779  19.501  1.00 10.00      B   
ATOM   4226 HH21 ARG   209      -3.666  -9.483  18.893  1.00 10.00      B   
ATOM   4227 HH22 ARG   209      -2.861  -9.490  20.505  1.00 10.00      B   
ATOM   4228  C   ARG   209      -0.635 -15.485  22.034  1.00 10.00      B   
ATOM   4229  O   ARG   209       0.346 -15.104  22.673  1.00 10.00      B   
ATOM   4230  N   GLY   210      -1.667 -16.100  22.596  1.00 10.00      B   
ATOM   4231  HN  GLY   210      -2.436 -16.354  22.044  1.00 10.00      B   
ATOM   4232  CA  GLY   210      -1.684 -16.380  24.014  1.00 10.00      B   
ATOM   4233  C   GLY   210      -2.976 -17.042  24.440  1.00 10.00      B   
ATOM   4234  O   GLY   210      -4.059 -16.589  24.068  1.00 10.00      B   
ATOM   4235  N   ILE   211      -2.865 -18.117  25.209  1.00 10.00      B   
ATOM   4236  HN  ILE   211      -1.973 -18.427  25.471  1.00 10.00      B   
ATOM   4237  CA  ILE   211      -4.035 -18.842  25.682  1.00 10.00      B   
ATOM   4238  CB  ILE   211      -3.697 -20.304  26.053  1.00 10.00      B   
ATOM   4239  CG1 ILE   211      -2.897 -20.966  24.926  1.00 10.00      B   
ATOM   4240  CG2 ILE   211      -4.971 -21.090  26.334  1.00 10.00      B   
ATOM   4241  CD1 ILE   211      -2.351 -22.335  25.270  1.00 10.00      B   
ATOM   4242  C   ILE   211      -4.654 -18.138  26.889  1.00 10.00      B   
ATOM   4243  O   ILE   211      -4.189 -18.286  28.019  1.00 10.00      B   
ATOM   4244  N   ASN   212      -5.697 -17.364  26.634  1.00 10.00      B   
ATOM   4245  HN  ASN   212      -6.023 -17.287  25.708  1.00 10.00      B   
ATOM   4246  CA  ASN   212      -6.387 -16.634  27.686  1.00 10.00      B   
ATOM   4247  CB  ASN   212      -6.965 -15.326  27.129  1.00 10.00      B   
ATOM   4248  CG  ASN   212      -7.321 -14.318  28.209  1.00 10.00      B   
ATOM   4249  OD1 ASN   212      -7.800 -14.675  29.284  1.00 10.00      B   
ATOM   4250  ND2 ASN   212      -7.086 -13.045  27.929  1.00 10.00      B   
ATOM   4251 HD21 ASN   212      -6.700 -12.824  27.050  1.00 10.00      B   
ATOM   4252 HD22 ASN   212      -7.294 -12.375  28.611  1.00 10.00      B   
ATOM   4253  C   ASN   212      -7.494 -17.496  28.280  1.00 10.00      B   
ATOM   4254  O   ASN   212      -8.253 -18.139  27.549  1.00 10.00      B   
ATOM   4255  N   GLU   213      -7.571 -17.517  29.602  1.00 10.00      B   
ATOM   4256  HN  GLU   213      -6.925 -16.991  30.124  1.00 10.00      B   
ATOM   4257  CA  GLU   213      -8.579 -18.297  30.307  1.00 10.00      B   
ATOM   4258  CB  GLU   213      -8.314 -18.254  31.816  1.00 10.00      B   
ATOM   4259  CG  GLU   213      -9.211 -19.168  32.637  1.00 10.00      B   
ATOM   4260  CD  GLU   213      -9.048 -20.623  32.263  1.00 10.00      B   
ATOM   4261  OE1 GLU   213     -10.062 -21.347  32.194  1.00 10.00      B   
ATOM   4262  OE2 GLU   213      -7.901 -21.052  32.030  1.00 10.00      B   
ATOM   4263  C   GLU   213      -9.985 -17.779  30.013  1.00 10.00      B   
ATOM   4264  O   GLU   213     -10.924 -18.560  29.869  1.00 10.00      B   
ATOM   4265  N   SER   214     -10.112 -16.461  29.907  1.00 10.00      B   
ATOM   4266  HN  SER   214      -9.314 -15.898  30.007  1.00 10.00      B   
ATOM   4267  CA  SER   214     -11.396 -15.822  29.649  1.00 10.00      B   
ATOM   4268  CB  SER   214     -11.219 -14.306  29.559  1.00 10.00      B   
ATOM   4269  OG  SER   214     -10.481 -13.816  30.667  1.00 10.00      B   
ATOM   4270  HG  SER   214     -11.006 -13.148  31.127  1.00 10.00      B   
ATOM   4271  C   SER   214     -12.067 -16.356  28.384  1.00 10.00      B   
ATOM   4272  O   SER   214     -13.235 -16.728  28.412  1.00 10.00      B   
ATOM   4273  N   TYR   215     -11.320 -16.427  27.290  1.00 10.00      B   
ATOM   4274  HN  TYR   215     -10.378 -16.170  27.338  1.00 10.00      B   
ATOM   4275  CA  TYR   215     -11.870 -16.898  26.022  1.00 10.00      B   
ATOM   4276  CB  TYR   215     -10.853 -16.740  24.890  1.00 10.00      B   
ATOM   4277  CG  TYR   215     -10.638 -15.306  24.460  1.00 10.00      B   
ATOM   4278  CD1 TYR   215     -11.683 -14.557  23.941  1.00 10.00      B   
ATOM   4279  CD2 TYR   215      -9.392 -14.701  24.572  1.00 10.00      B   
ATOM   4280  CE1 TYR   215     -11.497 -13.248  23.547  1.00 10.00      B   
ATOM   4281  CE2 TYR   215      -9.196 -13.390  24.180  1.00 10.00      B   
ATOM   4282  CZ  TYR   215     -10.254 -12.669  23.667  1.00 10.00      B   
ATOM   4283  OH  TYR   215     -10.072 -11.365  23.277  1.00 10.00      B   
ATOM   4284  HH  TYR   215      -9.364 -11.322  22.604  1.00 10.00      B   
ATOM   4285  C   TYR   215     -12.373 -18.338  26.100  1.00 10.00      B   
ATOM   4286  O   TYR   215     -13.444 -18.655  25.584  1.00 10.00      B   
ATOM   4287  N   LYS   216     -11.614 -19.197  26.764  1.00 10.00      B   
ATOM   4288  HN  LYS   216     -10.785 -18.882  27.182  1.00 10.00      B   
ATOM   4289  CA  LYS   216     -11.987 -20.600  26.886  1.00 10.00      B   
ATOM   4290  CB  LYS   216     -10.771 -21.453  27.264  1.00 10.00      B   
ATOM   4291  CG  LYS   216     -11.012 -22.952  27.168  1.00 10.00      B   
ATOM   4292  CD  LYS   216      -9.715 -23.737  27.288  1.00 10.00      B   
ATOM   4293  CE  LYS   216      -9.977 -25.229  27.173  1.00 10.00      B   
ATOM   4294  NZ  LYS   216      -8.742 -26.039  27.327  1.00 10.00      B   
ATOM   4295  HZ1 LYS   216      -7.946 -25.587  26.831  1.00 10.00      B   
ATOM   4296  HZ2 LYS   216      -8.890 -26.992  26.922  1.00 10.00      B   
ATOM   4297  HZ3 LYS   216      -8.503 -26.134  28.333  1.00 10.00      B   
ATOM   4298  C   LYS   216     -13.130 -20.809  27.880  1.00 10.00      B   
ATOM   4299  O   LYS   216     -14.036 -21.608  27.634  1.00 10.00      B   
ATOM   4300  N   LYS   217     -13.096 -20.075  28.988  1.00 10.00      B   
ATOM   4301  HN  LYS   217     -12.356 -19.441  29.121  1.00 10.00      B   
ATOM   4302  CA  LYS   217     -14.121 -20.199  30.022  1.00 10.00      B   
ATOM   4303  CB  LYS   217     -13.635 -19.612  31.349  1.00 10.00      B   
ATOM   4304  CG  LYS   217     -14.503 -19.983  32.542  1.00 10.00      B   
ATOM   4305  CD  LYS   217     -14.034 -19.286  33.807  1.00 10.00      B   
ATOM   4306  CE  LYS   217     -12.668 -19.786  34.252  1.00 10.00      B   
ATOM   4307  NZ  LYS   217     -12.242 -19.144  35.522  1.00 10.00      B   
ATOM   4308  HZ1 LYS   217     -11.313 -19.508  35.816  1.00 10.00      B   
ATOM   4309  HZ2 LYS   217     -12.934 -19.343  36.272  1.00 10.00      B   
ATOM   4310  HZ3 LYS   217     -12.175 -18.115  35.398  1.00 10.00      B   
ATOM   4311  C   LYS   217     -15.443 -19.557  29.610  1.00 10.00      B   
ATOM   4312  O   LYS   217     -16.514 -20.058  29.960  1.00 10.00      B   
ATOM   4313  N   ASN   218     -15.371 -18.452  28.873  1.00 10.00      B   
ATOM   4314  HN  ASN   218     -14.490 -18.090  28.626  1.00 10.00      B   
ATOM   4315  CA  ASN   218     -16.580 -17.756  28.427  1.00 10.00      B   
ATOM   4316  CB  ASN   218     -16.267 -16.366  27.865  1.00 10.00      B   
ATOM   4317  CG  ASN   218     -15.945 -15.352  28.948  1.00 10.00      B   
ATOM   4318  OD1 ASN   218     -16.301 -15.532  30.114  1.00 10.00      B   
ATOM   4319  ND2 ASN   218     -15.269 -14.276  28.573  1.00 10.00      B   
ATOM   4320 HD21 ASN   218     -15.014 -14.194  27.624  1.00 10.00      B   
ATOM   4321 HD22 ASN   218     -15.057 -13.602  29.250  1.00 10.00      B   
ATOM   4322  C   ASN   218     -17.353 -18.584  27.412  1.00 10.00      B   
ATOM   4323  O   ASN   218     -18.555 -18.387  27.222  1.00 10.00      B   
ATOM   4324  N   LEU   219     -16.662 -19.515  26.765  1.00 10.00      B   
ATOM   4325  HN  LEU   219     -15.708 -19.626  26.959  1.00 10.00      B   
ATOM   4326  CA  LEU   219     -17.294 -20.385  25.787  1.00 10.00      B   
ATOM   4327  CB  LEU   219     -16.262 -20.916  24.787  1.00 10.00      B   
ATOM   4328  CG  LEU   219     -16.808 -21.397  23.440  1.00 10.00      B   
ATOM   4329  CD1 LEU   219     -17.553 -20.275  22.733  1.00 10.00      B   
ATOM   4330  CD2 LEU   219     -15.680 -21.922  22.566  1.00 10.00      B   
ATOM   4331  C   LEU   219     -17.993 -21.531  26.513  1.00 10.00      B   
ATOM   4332  O   LEU   219     -17.561 -22.684  26.463  1.00 10.00      B   
ATOM   4333  N   ALA   221     -19.064 -21.192  27.215  1.00 10.00      B   
ATOM   4334  HN  ALA   221     -19.356 -20.254  27.219  1.00 10.00      B   
ATOM   4335  CA  ALA   221     -19.824 -22.166  27.976  1.00 10.00      B   
ATOM   4336  CB  ALA   221     -19.805 -21.804  29.456  1.00 10.00      B   
ATOM   4337  C   ALA   221     -21.253 -22.255  27.458  1.00 10.00      B   
ATOM   4338  O   ALA   221     -22.213 -22.258  28.236  1.00 10.00      B   
ATOM   4339  N   LEU   222     -21.386 -22.325  26.141  1.00 10.00      B   
ATOM   4340  HN  LEU   222     -20.582 -22.325  25.579  1.00 10.00      B   
ATOM   4341  CA  LEU   222     -22.690 -22.420  25.507  1.00 10.00      B   
ATOM   4342  CB  LEU   222     -22.581 -22.025  24.029  1.00 10.00      B   
ATOM   4343  CG  LEU   222     -21.948 -20.664  23.737  1.00 10.00      B   
ATOM   4344  CD1 LEU   222     -21.444 -20.609  22.303  1.00 10.00      B   
ATOM   4345  CD2 LEU   222     -22.943 -19.543  23.993  1.00 10.00      B   
ATOM   4346  C   LEU   222     -23.216 -23.844  25.622  1.00 10.00      B   
ATOM   4347  O   LEU   222     -22.490 -24.753  26.037  1.00 10.00      B   
ATOM   4348  N   LYS   223     -24.476 -24.041  25.278  1.00 10.00      B   
ATOM   4349  HN  LYS   223     -25.024 -23.279  24.977  1.00 10.00      B   
ATOM   4350  CA  LYS   223     -25.063 -25.368  25.331  1.00 10.00      B   
ATOM   4351  CB  LYS   223     -26.591 -25.293  25.257  1.00 10.00      B   
ATOM   4352  CG  LYS   223     -27.284 -26.628  25.480  1.00 10.00      B   
ATOM   4353  CD  LYS   223     -28.702 -26.621  24.932  1.00 10.00      B   
ATOM   4354  CE  LYS   223     -29.382 -27.962  25.161  1.00 10.00      B   
ATOM   4355  NZ  LYS   223     -30.698 -28.051  24.476  1.00 10.00      B   
ATOM   4356  HZ1 LYS   223     -30.565 -28.182  23.451  1.00 10.00      B   
ATOM   4357  HZ2 LYS   223     -31.243 -27.181  24.633  1.00 10.00      B   
ATOM   4358  HZ3 LYS   223     -31.243 -28.856  24.847  1.00 10.00      B   
ATOM   4359  C   LYS   223     -24.523 -26.198  24.175  1.00 10.00      B   
ATOM   4360  O   LYS   223     -23.857 -27.216  24.377  1.00 10.00      B   
ATOM   4361  N   LYS   224     -24.808 -25.743  22.961  1.00 10.00      B   
ATOM   4362  HN  LYS   224     -25.345 -24.921  22.869  1.00 10.00      B   
ATOM   4363  CA  LYS   224     -24.352 -26.416  21.759  1.00 10.00      B   
ATOM   4364  CB  LYS   224     -25.476 -27.271  21.159  1.00 10.00      B   
ATOM   4365  CG  LYS   224     -26.019 -28.334  22.104  1.00 10.00      B   
ATOM   4366  CD  LYS   224     -27.186 -29.090  21.494  1.00 10.00      B   
ATOM   4367  CE  LYS   224     -26.710 -30.257  20.643  1.00 10.00      B   
ATOM   4368  NZ  LYS   224     -26.187 -31.381  21.468  1.00 10.00      B   
ATOM   4369  HZ1 LYS   224     -26.123 -32.245  20.893  1.00 10.00      B   
ATOM   4370  HZ2 LYS   224     -26.820 -31.565  22.272  1.00 10.00      B   
ATOM   4371  HZ3 LYS   224     -25.238 -31.152  21.834  1.00 10.00      B   
ATOM   4372  C   LYS   224     -23.866 -25.391  20.742  1.00 10.00      B   
ATOM   4373  O   LYS   224     -24.451 -24.315  20.596  1.00 10.00      B   
ATOM   4374  N   PHE   225     -22.791 -25.723  20.049  1.00 10.00      B   
ATOM   4375  HN  PHE   225     -22.375 -26.600  20.205  1.00 10.00      B   
ATOM   4376  CA  PHE   225     -22.224 -24.833  19.050  1.00 10.00      B   
ATOM   4377  CB  PHE   225     -20.738 -24.584  19.331  1.00 10.00      B   
ATOM   4378  CG  PHE   225     -20.160 -23.408  18.592  1.00 10.00      B   
ATOM   4379  CD1 PHE   225     -20.162 -22.146  19.162  1.00 10.00      B   
ATOM   4380  CD2 PHE   225     -19.614 -23.563  17.329  1.00 10.00      B   
ATOM   4381  CE1 PHE   225     -19.633 -21.063  18.487  1.00 10.00      B   
ATOM   4382  CE2 PHE   225     -19.084 -22.486  16.648  1.00 10.00      B   
ATOM   4383  CZ  PHE   225     -19.093 -21.234  17.228  1.00 10.00      B   
ATOM   4384  C   PHE   225     -22.418 -25.418  17.656  1.00 10.00      B   
ATOM   4385  O   PHE   225     -21.795 -26.420  17.293  1.00 10.00      B   
ATOM   4386  N   VAL   226     -23.288 -24.794  16.879  1.00 10.00      B   
ATOM   4387  HN  VAL   226     -23.739 -23.987  17.214  1.00 10.00      B   
ATOM   4388  CA  VAL   226     -23.575 -25.259  15.528  1.00 10.00      B   
ATOM   4389  CB  VAL   226     -25.096 -25.352  15.267  1.00 10.00      B   
ATOM   4390  CG1 VAL   226     -25.378 -26.112  13.978  1.00 10.00      B   
ATOM   4391  CG2 VAL   226     -25.805 -26.011  16.441  1.00 10.00      B   
ATOM   4392  C   VAL   226     -22.937 -24.336  14.497  1.00 10.00      B   
ATOM   4393  O   VAL   226     -22.132 -23.465  14.845  1.00 10.00      B   
ATOM   4394  N   VAL   228     -23.265 -24.787   9.958  1.00 10.00      B   
ATOM   4395  HN  VAL   228     -22.610 -24.052   9.999  1.00 10.00      B   
ATOM   4396  CA  VAL   228     -23.741 -25.230   8.655  1.00 10.00      B   
ATOM   4397  CB  VAL   228     -25.074 -24.550   8.281  1.00 10.00      B   
ATOM   4398  CG1 VAL   228     -25.593 -25.080   6.951  1.00 10.00      B   
ATOM   4399  CG2 VAL   228     -26.103 -24.761   9.381  1.00 10.00      B   
ATOM   4400  C   VAL   228     -22.708 -24.925   7.577  1.00 10.00      B   
ATOM   4401  O   VAL   228     -22.231 -23.795   7.469  1.00 10.00      B   
ATOM   4402  N   LYS   229     -22.355 -25.943   6.803  1.00 10.00      B   
ATOM   4403  HN  LYS   229     -22.755 -26.822   6.964  1.00 10.00      B   
ATOM   4404  CA  LYS   229     -21.390 -25.792   5.724  1.00 10.00      B   
ATOM   4405  CB  LYS   229     -20.232 -26.781   5.890  1.00 10.00      B   
ATOM   4406  CG  LYS   229     -19.052 -26.504   4.970  1.00 10.00      B   
ATOM   4407  CD  LYS   229     -18.015 -27.614   5.020  1.00 10.00      B   
ATOM   4408  CE  LYS   229     -18.493 -28.858   4.289  1.00 10.00      B   
ATOM   4409  NZ  LYS   229     -17.363 -29.604   3.678  1.00 10.00      B   
ATOM   4410  HZ1 LYS   229     -17.681 -30.536   3.348  1.00 10.00      B   
ATOM   4411  HZ2 LYS   229     -16.603 -29.733   4.373  1.00 10.00      B   
ATOM   4412  HZ3 LYS   229     -16.984 -29.072   2.866  1.00 10.00      B   
ATOM   4413  C   LYS   229     -22.063 -26.024   4.379  1.00 10.00      B   
ATOM   4414  O   LYS   229     -22.912 -26.914   4.239  1.00 10.00      B   
ATOM   4415  N   PHE   230     -21.692 -25.224   3.398  1.00 10.00      B   
ATOM   4416  HN  PHE   230     -21.015 -24.521   3.580  1.00 10.00      B   
ATOM   4417  CA  PHE   230     -22.250 -25.345   2.064  1.00 10.00      B   
ATOM   4418  CB  PHE   230     -22.416 -23.965   1.427  1.00 10.00      B   
ATOM   4419  CG  PHE   230     -23.282 -23.047   2.243  1.00 10.00      B   
ATOM   4420  CD1 PHE   230     -24.640 -23.293   2.371  1.00 10.00      B   
ATOM   4421  CD2 PHE   230     -22.741 -21.949   2.890  1.00 10.00      B   
ATOM   4422  CE1 PHE   230     -25.441 -22.461   3.128  1.00 10.00      B   
ATOM   4423  CE2 PHE   230     -23.537 -21.111   3.647  1.00 10.00      B   
ATOM   4424  CZ  PHE   230     -24.889 -21.368   3.767  1.00 10.00      B   
ATOM   4425  C   PHE   230     -21.380 -26.257   1.204  1.00 10.00      B   
ATOM   4426  O   PHE   230     -20.187 -26.020   1.028  1.00 10.00      B   
ATOM   4427  N   LEU   231     -21.983 -27.311   0.677  1.00 10.00      B   
ATOM   4428  HN  LEU   231     -22.942 -27.451   0.853  1.00 10.00      B   
ATOM   4429  CA  LEU   231     -21.259 -28.280  -0.143  1.00 10.00      B   
ATOM   4430  CB  LEU   231     -21.983 -29.629  -0.143  1.00 10.00      B   
ATOM   4431  CG  LEU   231     -22.072 -30.346   1.209  1.00 10.00      B   
ATOM   4432  CD1 LEU   231     -22.970 -31.568   1.106  1.00 10.00      B   
ATOM   4433  CD2 LEU   231     -20.687 -30.739   1.700  1.00 10.00      B   
ATOM   4434  C   LEU   231     -21.027 -27.796  -1.573  1.00 10.00      B   
ATOM   4435  O   LEU   231     -20.344 -28.459  -2.354  1.00 10.00      B   
ATOM   4436  N   ASN   232     -21.586 -26.645  -1.914  1.00 10.00      B   
ATOM   4437  HN  ASN   232     -22.109 -26.149  -1.251  1.00 10.00      B   
ATOM   4438  CA  ASN   232     -21.433 -26.091  -3.254  1.00 10.00      B   
ATOM   4439  CB  ASN   232     -22.696 -26.340  -4.086  1.00 10.00      B   
ATOM   4440  CG  ASN   232     -22.847 -27.783  -4.530  1.00 10.00      B   
ATOM   4441  OD1 ASN   232     -23.368 -28.621  -3.790  1.00 10.00      B   
ATOM   4442  ND2 ASN   232     -22.399 -28.084  -5.742  1.00 10.00      B   
ATOM   4443 HD21 ASN   232     -21.996 -27.368  -6.282  1.00 10.00      B   
ATOM   4444 HD22 ASN   232     -22.493 -29.010  -6.053  1.00 10.00      B   
ATOM   4445  C   ASN   232     -21.149 -24.595  -3.181  1.00 10.00      B   
ATOM   4446  O   ASN   232     -21.542 -23.834  -4.064  1.00 10.00      B   
ATOM   4447  N   ASP   233     -20.459 -24.180  -2.126  1.00 10.00      B   
ATOM   4448  HN  ASP   233     -20.153 -24.835  -1.465  1.00 10.00      B   
ATOM   4449  CA  ASP   233     -20.132 -22.773  -1.928  1.00 10.00      B   
ATOM   4450  CB  ASP   233     -19.661 -22.531  -0.495  1.00 10.00      B   
ATOM   4451  CG  ASP   233     -19.529 -21.060  -0.174  1.00 10.00      B   
ATOM   4452  OD1 ASP   233     -18.401 -20.520  -0.241  1.00 10.00      B   
ATOM   4453  OD2 ASP   233     -20.554 -20.436   0.136  1.00 10.00      B   
ATOM   4454  C   ASP   233     -19.064 -22.302  -2.907  1.00 10.00      B   
ATOM   4455  O   ASP   233     -18.236 -23.090  -3.366  1.00 10.00      B   
ATOM   4456  N   SER   234     -19.104 -21.019  -3.238  1.00 10.00      B   
ATOM   4457  HN  SER   234     -19.811 -20.451  -2.863  1.00 10.00      B   
ATOM   4458  CA  SER   234     -18.135 -20.428  -4.146  1.00 10.00      B   
ATOM   4459  CB  SER   234     -18.731 -20.323  -5.553  1.00 10.00      B   
ATOM   4460  OG  SER   234     -19.992 -19.667  -5.529  1.00 10.00      B   
ATOM   4461  HG  SER   234     -20.643 -20.234  -5.079  1.00 10.00      B   
ATOM   4462  C   SER   234     -17.728 -19.042  -3.643  1.00 10.00      B   
ATOM   4463  O   SER   234     -17.251 -18.203  -4.408  1.00 10.00      B   
ATOM   4464  N   ILE   235     -17.902 -18.818  -2.346  1.00 10.00      B   
ATOM   4465  HN  ILE   235     -18.234 -19.549  -1.769  1.00 10.00      B   
ATOM   4466  CA  ILE   235     -17.589 -17.529  -1.743  1.00 10.00      B   
ATOM   4467  CB  ILE   235     -18.808 -16.975  -0.965  1.00 10.00      B   
ATOM   4468  CG1 ILE   235     -20.026 -16.809  -1.883  1.00 10.00      B   
ATOM   4469  CG2 ILE   235     -18.469 -15.664  -0.267  1.00 10.00      B   
ATOM   4470  CD1 ILE   235     -19.883 -15.713  -2.917  1.00 10.00      B   
ATOM   4471  C   ILE   235     -16.403 -17.629  -0.788  1.00 10.00      B   
ATOM   4472  O   ILE   235     -15.502 -16.783  -0.805  1.00 10.00      B   
ATOM   4473  N   VAL   236     -16.400 -18.659   0.043  1.00 10.00      B   
ATOM   4474  HN  VAL   236     -17.128 -19.327  -0.008  1.00 10.00      B   
ATOM   4475  CA  VAL   236     -15.339 -18.838   1.020  1.00 10.00      B   
ATOM   4476  CB  VAL   236     -15.899 -19.210   2.408  1.00 10.00      B   
ATOM   4477  CG1 VAL   236     -14.821 -19.112   3.478  1.00 10.00      B   
ATOM   4478  CG2 VAL   236     -17.090 -18.333   2.758  1.00 10.00      B   
ATOM   4479  C   VAL   236     -14.329 -19.889   0.579  1.00 10.00      B   
ATOM   4480  O   VAL   236     -14.683 -20.929   0.019  1.00 10.00      B   
ATOM   4481  N   ASP   237     -13.062 -19.595   0.819  1.00 10.00      B   
ATOM   4482  HN  ASP   237     -12.844 -18.736   1.244  1.00 10.00      B   
ATOM   4483  CA  ASP   237     -11.986 -20.505   0.473  1.00 10.00      B   
ATOM   4484  CB  ASP   237     -11.288 -20.073  -0.817  1.00 10.00      B   
ATOM   4485  CG  ASP   237     -10.425 -21.175  -1.395  1.00 10.00      B   
ATOM   4486  OD1 ASP   237     -10.958 -22.017  -2.148  1.00 10.00      B   
ATOM   4487  OD2 ASP   237      -9.211 -21.209  -1.103  1.00 10.00      B   
ATOM   4488  C   ASP   237     -10.980 -20.581   1.614  1.00 10.00      B   
ATOM   4489  O   ASP   237     -10.343 -19.581   1.959  1.00 10.00      B   
ATOM   4490  N   PRO   238     -10.832 -21.764   2.223  1.00 10.00      B   
ATOM   4491  CA  PRO   238     -11.579 -22.960   1.836  1.00 10.00      B   
ATOM   4492  CB  PRO   238     -10.666 -24.080   2.331  1.00 10.00      B   
ATOM   4493  CG  PRO   238     -10.038 -23.519   3.564  1.00 10.00      B   
ATOM   4494  CD  PRO   238      -9.924 -22.029   3.350  1.00 10.00      B   
ATOM   4495  C   PRO   238     -12.931 -23.046   2.543  1.00 10.00      B   
ATOM   4496  O   PRO   238     -13.145 -22.409   3.577  1.00 10.00      B   
ATOM   4497  N   VAL   239     -13.828 -23.852   1.988  1.00 10.00      B   
ATOM   4498  HN  VAL   239     -13.595 -24.325   1.162  1.00 10.00      B   
ATOM   4499  CA  VAL   239     -15.160 -24.043   2.556  1.00 10.00      B   
ATOM   4500  CB  VAL   239     -16.043 -24.900   1.620  1.00 10.00      B   
ATOM   4501  CG1 VAL   239     -17.484 -24.921   2.102  1.00 10.00      B   
ATOM   4502  CG2 VAL   239     -15.966 -24.391   0.189  1.00 10.00      B   
ATOM   4503  C   VAL   239     -15.068 -24.726   3.921  1.00 10.00      B   
ATOM   4504  O   VAL   239     -15.982 -24.646   4.742  1.00 10.00      B   
ATOM   4505  N   ASP   240     -13.937 -25.378   4.164  1.00 10.00      B   
ATOM   4506  HN  ASP   240     -13.244 -25.391   3.474  1.00 10.00      B   
ATOM   4507  CA  ASP   240     -13.700 -26.082   5.421  1.00 10.00      B   
ATOM   4508  CB  ASP   240     -12.340 -26.785   5.405  1.00 10.00      B   
ATOM   4509  CG  ASP   240     -12.347 -28.035   4.552  1.00 10.00      B   
ATOM   4510  OD1 ASP   240     -11.538 -28.121   3.604  1.00 10.00      B   
ATOM   4511  OD2 ASP   240     -13.178 -28.931   4.813  1.00 10.00      B   
ATOM   4512  C   ASP   240     -13.791 -25.149   6.624  1.00 10.00      B   
ATOM   4513  O   ASP   240     -14.029 -25.599   7.745  1.00 10.00      B   
ATOM   4514  N   SER   241     -13.627 -23.850   6.385  1.00 10.00      B   
ATOM   4515  HN  SER   241     -13.472 -23.552   5.463  1.00 10.00      B   
ATOM   4516  CA  SER   241     -13.686 -22.856   7.451  1.00 10.00      B   
ATOM   4517  CB  SER   241     -13.364 -21.460   6.904  1.00 10.00      B   
ATOM   4518  OG  SER   241     -12.855 -20.606   7.919  1.00 10.00      B   
ATOM   4519  HG  SER   241     -12.252 -19.959   7.521  1.00 10.00      B   
ATOM   4520  C   SER   241     -15.049 -22.866   8.144  1.00 10.00      B   
ATOM   4521  O   SER   241     -15.155 -22.533   9.327  1.00 10.00      B   
ATOM   4522  N   GLU   242     -16.082 -23.284   7.415  1.00 10.00      B   
ATOM   4523  HN  GLU   242     -15.932 -23.555   6.481  1.00 10.00      B   
ATOM   4524  CA  GLU   242     -17.435 -23.346   7.955  1.00 10.00      B   
ATOM   4525  CB  GLU   242     -18.461 -23.384   6.819  1.00 10.00      B   
ATOM   4526  CG  GLU   242     -18.318 -22.244   5.820  1.00 10.00      B   
ATOM   4527  CD  GLU   242     -19.330 -22.304   4.689  1.00 10.00      B   
ATOM   4528  OE1 GLU   242     -19.930 -23.381   4.470  1.00 10.00      B   
ATOM   4529  OE2 GLU   242     -19.518 -21.270   4.011  1.00 10.00      B   
ATOM   4530  C   GLU   242     -17.606 -24.563   8.871  1.00 10.00      B   
ATOM   4531  O   GLU   242     -18.595 -24.674   9.592  1.00 10.00      B   
ATOM   4532  N   TRP   243     -16.625 -25.460   8.853  1.00 10.00      B   
ATOM   4533  HN  TRP   243     -15.850 -25.308   8.269  1.00 10.00      B   
ATOM   4534  CA  TRP   243     -16.666 -26.664   9.679  1.00 10.00      B   
ATOM   4535  CB  TRP   243     -16.724 -27.922   8.808  1.00 10.00      B   
ATOM   4536  CG  TRP   243     -18.095 -28.515   8.693  1.00 10.00      B   
ATOM   4537  CD1 TRP   243     -19.286 -27.871   8.861  1.00 10.00      B   
ATOM   4538  CD2 TRP   243     -18.416 -29.877   8.387  1.00 10.00      B   
ATOM   4539  NE1 TRP   243     -20.328 -28.743   8.665  1.00 10.00      B   
ATOM   4540  HE1 TRP   243     -21.282 -28.515   8.723  1.00 10.00      B   
ATOM   4541  CE2 TRP   243     -19.820 -29.981   8.376  1.00 10.00      B   
ATOM   4542  CE3 TRP   243     -17.652 -31.017   8.117  1.00 10.00      B   
ATOM   4543  CZ2 TRP   243     -20.476 -31.179   8.106  1.00 10.00      B   
ATOM   4544  CZ3 TRP   243     -18.304 -32.204   7.850  1.00 10.00      B   
ATOM   4545  CH2 TRP   243     -19.703 -32.276   7.846  1.00 10.00      B   
ATOM   4546  C   TRP   243     -15.472 -26.735  10.629  1.00 10.00      B   
ATOM   4547  O   TRP   243     -15.057 -27.821  11.036  1.00 10.00      B   
ATOM   4548  N   PHE   244     -14.919 -25.566  10.958  1.00 10.00      B   
ATOM   4549  HN  PHE   244     -15.288 -24.748  10.567  1.00 10.00      B   
ATOM   4550  CA  PHE   244     -13.777 -25.460  11.873  1.00 10.00      B   
ATOM   4551  CB  PHE   244     -14.078 -26.092  13.237  1.00 10.00      B   
ATOM   4552  CG  PHE   244     -14.367 -25.097  14.323  1.00 10.00      B   
ATOM   4553  CD1 PHE   244     -13.366 -24.266  14.798  1.00 10.00      B   
ATOM   4554  CD2 PHE   244     -15.633 -24.992  14.870  1.00 10.00      B   
ATOM   4555  CE1 PHE   244     -13.622 -23.349  15.798  1.00 10.00      B   
ATOM   4556  CE2 PHE   244     -15.898 -24.077  15.871  1.00 10.00      B   
ATOM   4557  CZ  PHE   244     -14.891 -23.255  16.336  1.00 10.00      B   
ATOM   4558  C   PHE   244     -12.481 -26.016  11.280  1.00 10.00      B   
ATOM   4559  O   PHE   244     -11.547 -26.354  12.009  1.00 10.00      B   
ATOM   4560  N   GLY   245     -12.425 -26.086   9.960  1.00 10.00      B   
ATOM   4561  HN  GLY   245     -13.195 -25.792   9.428  1.00 10.00      B   
ATOM   4562  CA  GLY   245     -11.242 -26.584   9.291  1.00 10.00      B   
ATOM   4563  C   GLY   245     -10.565 -25.492   8.489  1.00 10.00      B   
ATOM   4564  O   GLY   245     -11.141 -24.423   8.283  1.00 10.00      B   
ATOM   4565  N   PHE   246      -9.347 -25.752   8.039  1.00 10.00      B   
ATOM   4566  HN  PHE   246      -8.937 -26.622   8.238  1.00 10.00      B   
ATOM   4567  CA  PHE   246      -8.600 -24.778   7.256  1.00 10.00      B   
ATOM   4568  CB  PHE   246      -8.073 -23.657   8.161  1.00 10.00      B   
ATOM   4569  CG  PHE   246      -7.806 -22.359   7.447  1.00 10.00      B   
ATOM   4570  CD1 PHE   246      -8.852 -21.607   6.934  1.00 10.00      B   
ATOM   4571  CD2 PHE   246      -6.510 -21.894   7.290  1.00 10.00      B   
ATOM   4572  CE1 PHE   246      -8.609 -20.416   6.277  1.00 10.00      B   
ATOM   4573  CE2 PHE   246      -6.261 -20.705   6.634  1.00 10.00      B   
ATOM   4574  CZ  PHE   246      -7.312 -19.966   6.127  1.00 10.00      B   
ATOM   4575  C   PHE   246      -7.441 -25.466   6.543  1.00 10.00      B   
ATOM   4576  O   PHE   246      -7.288 -26.683   6.634  1.00 10.00      B   
ATOM   4577  N   TYR   247      -6.640 -24.689   5.824  1.00 10.00      B   
ATOM   4578  HN  TYR   247      -6.818 -23.728   5.787  1.00 10.00      B   
ATOM   4579  CA  TYR   247      -5.491 -25.220   5.112  1.00 10.00      B   
ATOM   4580  CB  TYR   247      -4.893 -24.158   4.185  1.00 10.00      B   
ATOM   4581  CG  TYR   247      -5.664 -23.938   2.904  1.00 10.00      B   
ATOM   4582  CD1 TYR   247      -5.732 -24.928   1.935  1.00 10.00      B   
ATOM   4583  CD2 TYR   247      -6.316 -22.736   2.660  1.00 10.00      B   
ATOM   4584  CE1 TYR   247      -6.428 -24.732   0.759  1.00 10.00      B   
ATOM   4585  CE2 TYR   247      -7.016 -22.531   1.484  1.00 10.00      B   
ATOM   4586  CZ  TYR   247      -7.067 -23.533   0.538  1.00 10.00      B   
ATOM   4587  OH  TYR   247      -7.766 -23.341  -0.632  1.00 10.00      B   
ATOM   4588  HH  TYR   247      -8.112 -22.430  -0.661  1.00 10.00      B   
ATOM   4589  C   TYR   247      -4.434 -25.664   6.108  1.00 10.00      B   
ATOM   4590  O   TYR   247      -4.268 -25.045   7.162  1.00 10.00      B   
ATOM   4591  N   ARG   248      -3.739 -26.740   5.785  1.00 10.00      B   
ATOM   4592  HN  ARG   248      -3.933 -27.200   4.940  1.00 10.00      B   
ATOM   4593  CA  ARG   248      -2.690 -27.250   6.654  1.00 10.00      B   
ATOM   4594  CB  ARG   248      -2.241 -28.639   6.194  1.00 10.00      B   
ATOM   4595  CG  ARG   248      -1.157 -29.264   7.055  1.00 10.00      B   
ATOM   4596  CD  ARG   248      -1.184 -30.784   6.974  1.00 10.00      B   
ATOM   4597  NE  ARG   248      -1.229 -31.279   5.594  1.00 10.00      B   
ATOM   4598  HE  ARG   248      -2.114 -31.520   5.232  1.00 10.00      B   
ATOM   4599  CZ  ARG   248      -0.155 -31.433   4.817  1.00 10.00      B   
ATOM   4600  NH1 ARG   248       1.052 -31.128   5.275  1.00 10.00      B   
ATOM   4601 HH11 ARG   248       1.890 -31.249   4.664  1.00 10.00      B   
ATOM   4602 HH12 ARG   248       1.170 -30.769   6.249  1.00 10.00      B   
ATOM   4603  NH2 ARG   248      -0.288 -31.904   3.584  1.00 10.00      B   
ATOM   4604 HH21 ARG   248      -1.237 -32.162   3.212  1.00 10.00      B   
ATOM   4605 HH22 ARG   248       0.553 -32.024   2.977  1.00 10.00      B   
ATOM   4606  C   ARG   248      -1.519 -26.270   6.667  1.00 10.00      B   
ATOM   4607  O   ARG   248      -1.010 -25.893   5.609  1.00 10.00      B   
ATOM   4608  N   SER   249      -1.117 -25.850   7.863  1.00 10.00      B   
ATOM   4609  HN  SER   249      -1.564 -26.202   8.665  1.00 10.00      B   
ATOM   4610  CA  SER   249      -0.026 -24.896   8.024  1.00 10.00      B   
ATOM   4611  CB  SER   249       0.303 -24.699   9.507  1.00 10.00      B   
ATOM   4612  OG  SER   249       0.909 -23.436   9.734  1.00 10.00      B   
ATOM   4613  HG  SER   249       0.215 -22.758   9.830  1.00 10.00      B   
ATOM   4614  C   SER   249       1.218 -25.334   7.260  1.00 10.00      B   
ATOM   4615  O   SER   249       1.685 -26.467   7.401  1.00 10.00      B   
ATOM   4616  N   GLY   250       1.746 -24.432   6.449  1.00 10.00      B   
ATOM   4617  HN  GLY   250       1.337 -23.539   6.385  1.00 10.00      B   
ATOM   4618  CA  GLY   250       2.925 -24.739   5.671  1.00 10.00      B   
ATOM   4619  C   GLY   250       2.640 -24.749   4.185  1.00 10.00      B   
ATOM   4620  O   GLY   250       3.563 -24.746   3.373  1.00 10.00      B   
ATOM   4621  N   GLN   251       1.358 -24.757   3.834  1.00 10.00      B   
ATOM   4622  HN  GLN   251       0.672 -24.751   4.535  1.00 10.00      B   
ATOM   4623  CA  GLN   251       0.937 -24.769   2.438  1.00 10.00      B   
ATOM   4624  CB  GLN   251       1.114 -26.164   1.823  1.00 10.00      B   
ATOM   4625  CG  GLN   251       0.562 -27.317   2.654  1.00 10.00      B   
ATOM   4626  CD  GLN   251      -0.893 -27.618   2.355  1.00 10.00      B   
ATOM   4627  OE1 GLN   251      -1.211 -28.353   1.424  1.00 10.00      B   
ATOM   4628  NE2 GLN   251      -1.787 -27.053   3.145  1.00 10.00      B   
ATOM   4629 HE21 GLN   251      -1.462 -26.476   3.875  1.00 10.00      B   
ATOM   4630 HE22 GLN   251      -2.738 -27.233   2.974  1.00 10.00      B   
ATOM   4631  C   GLN   251      -0.506 -24.293   2.300  1.00 10.00      B   
ATOM   4632  O   GLN   251      -1.217 -24.153   3.297  1.00 10.00      B   
ATOM   4633  N   ALA   252      -0.933 -24.041   1.073  1.00 10.00      B   
ATOM   4634  HN  ALA   252      -0.307 -24.140   0.311  1.00 10.00      B   
ATOM   4635  CA  ALA   252      -2.289 -23.584   0.816  1.00 10.00      B   
ATOM   4636  CB  ALA   252      -2.265 -22.139   0.345  1.00 10.00      B   
ATOM   4637  C   ALA   252      -2.994 -24.463  -0.214  1.00 10.00      B   
ATOM   4638  O   ALA   252      -3.798 -23.975  -1.013  1.00 10.00      B   
ATOM   4639  N   LYS   253      -2.706 -25.757  -0.196  1.00 10.00      B   
ATOM   4640  HN  LYS   253      -2.055 -26.098   0.454  1.00 10.00      B   
ATOM   4641  CA  LYS   253      -3.335 -26.679  -1.138  1.00 10.00      B   
ATOM   4642  CB  LYS   253      -2.281 -27.475  -1.922  1.00 10.00      B   
ATOM   4643  CG  LYS   253      -2.838 -28.282  -3.091  1.00 10.00      B   
ATOM   4644  CD  LYS   253      -3.142 -29.721  -2.697  1.00 10.00      B   
ATOM   4645  CE  LYS   253      -3.954 -30.435  -3.769  1.00 10.00      B   
ATOM   4646  NZ  LYS   253      -3.170 -30.661  -5.014  1.00 10.00      B   
ATOM   4647  HZ1 LYS   253      -3.771 -31.105  -5.739  1.00 10.00      B   
ATOM   4648  HZ2 LYS   253      -2.363 -31.289  -4.822  1.00 10.00      B   
ATOM   4649  HZ3 LYS   253      -2.816 -29.756  -5.384  1.00 10.00      B   
ATOM   4650  C   LYS   253      -4.305 -27.624  -0.433  1.00 10.00      B   
ATOM   4651  O   LYS   253      -5.499 -27.637  -0.728  1.00 10.00      B   
ATOM   4652  N   GLU   254      -3.785 -28.401   0.502  1.00 10.00      B   
ATOM   4653  HN  GLU   254      -2.827 -28.318   0.718  1.00 10.00      B   
ATOM   4654  CA  GLU   254      -4.588 -29.370   1.234  1.00 10.00      B   
ATOM   4655  CB  GLU   254      -3.734 -30.609   1.517  1.00 10.00      B   
ATOM   4656  CG  GLU   254      -4.495 -31.814   2.037  1.00 10.00      B   
ATOM   4657  CD  GLU   254      -3.640 -33.065   2.065  1.00 10.00      B   
ATOM   4658  OE1 GLU   254      -4.146 -34.145   1.696  1.00 10.00      B   
ATOM   4659  OE2 GLU   254      -2.452 -32.971   2.450  1.00 10.00      B   
ATOM   4660  C   GLU   254      -5.110 -28.775   2.538  1.00 10.00      B   
ATOM   4661  O   GLU   254      -4.439 -27.948   3.167  1.00 10.00      B   
ATOM   4662  N   THR   255      -6.309 -29.188   2.937  1.00 10.00      B   
ATOM   4663  HN  THR   255      -6.801 -29.837   2.392  1.00 10.00      B   
ATOM   4664  CA  THR   255      -6.913 -28.700   4.165  1.00 10.00      B   
ATOM   4665  CB  THR   255      -8.343 -28.169   3.925  1.00 10.00      B   
ATOM   4666  OG1 THR   255      -9.126 -29.139   3.216  1.00 10.00      B   
ATOM   4667  HG1 THR   255     -10.059 -28.855   3.226  1.00 10.00      B   
ATOM   4668  CG2 THR   255      -8.311 -26.875   3.131  1.00 10.00      B   
ATOM   4669  C   THR   255      -6.949 -29.791   5.233  1.00 10.00      B   
ATOM   4670  O   THR   255      -6.664 -30.962   4.957  1.00 10.00      B   
ATOM   4671  N   ILE   256      -7.291 -29.395   6.449  1.00 10.00      B   
ATOM   4672  HN  ILE   256      -7.495 -28.444   6.603  1.00 10.00      B   
ATOM   4673  CA  ILE   256      -7.381 -30.318   7.567  1.00 10.00      B   
ATOM   4674  CB  ILE   256      -6.173 -30.198   8.526  1.00 10.00      B   
ATOM   4675  CG1 ILE   256      -5.761 -28.733   8.725  1.00 10.00      B   
ATOM   4676  CG2 ILE   256      -5.004 -31.035   8.034  1.00 10.00      B   
ATOM   4677  CD1 ILE   256      -4.736 -28.527   9.821  1.00 10.00      B   
ATOM   4678  C   ILE   256      -8.655 -30.057   8.356  1.00 10.00      B   
ATOM   4679  O   ILE   256      -8.997 -28.902   8.621  1.00 10.00      B   
ATOM   4680  N   PRO   257      -9.388 -31.122   8.715  1.00 10.00      B   
ATOM   4681  CA  PRO   257     -10.619 -31.001   9.500  1.00 10.00      B   
ATOM   4682  CB  PRO   257     -11.199 -32.419   9.477  1.00 10.00      B   
ATOM   4683  CG  PRO   257     -10.024 -33.304   9.250  1.00 10.00      B   
ATOM   4684  CD  PRO   257      -9.079 -32.524   8.379  1.00 10.00      B   
ATOM   4685  C   PRO   257     -10.301 -30.582  10.932  1.00 10.00      B   
ATOM   4686  O   PRO   257      -9.140 -30.619  11.345  1.00 10.00      B   
ATOM   4687  N   LEU   258     -11.331 -30.205  11.684  1.00 10.00      B   
ATOM   4688  HN  LEU   258     -12.234 -30.220  11.296  1.00 10.00      B   
ATOM   4689  CA  LEU   258     -11.166 -29.765  13.069  1.00 10.00      B   
ATOM   4690  CB  LEU   258     -12.526 -29.548  13.736  1.00 10.00      B   
ATOM   4691  CG  LEU   258     -12.502 -29.237  15.235  1.00 10.00      B   
ATOM   4692  CD1 LEU   258     -11.841 -27.894  15.501  1.00 10.00      B   
ATOM   4693  CD2 LEU   258     -13.906 -29.268  15.808  1.00 10.00      B   
ATOM   4694  C   LEU   258     -10.330 -30.740  13.892  1.00 10.00      B   
ATOM   4695  O   LEU   258      -9.388 -30.334  14.565  1.00 10.00      B   
ATOM   4696  N   GLN   259     -10.660 -32.021  13.807  1.00 10.00      B   
ATOM   4697  HN  GLN   259     -11.414 -32.281  13.235  1.00 10.00      B   
ATOM   4698  CA  GLN   259      -9.952 -33.061  14.554  1.00 10.00      B   
ATOM   4699  CB  GLN   259     -10.583 -34.434  14.303  1.00 10.00      B   
ATOM   4700  CG  GLN   259     -11.741 -34.780  15.231  1.00 10.00      B   
ATOM   4701  CD  GLN   259     -12.918 -33.831  15.103  1.00 10.00      B   
ATOM   4702  OE1 GLN   259     -13.155 -33.251  14.041  1.00 10.00      B   
ATOM   4703  NE2 GLN   259     -13.669 -33.672  16.180  1.00 10.00      B   
ATOM   4704 HE21 GLN   259     -13.429 -34.171  16.992  1.00 10.00      B   
ATOM   4705 HE22 GLN   259     -14.436 -33.066  16.126  1.00 10.00      B   
ATOM   4706  C   GLN   259      -8.455 -33.107  14.244  1.00 10.00      B   
ATOM   4707  O   GLN   259      -7.673 -33.628  15.036  1.00 10.00      B   
ATOM   4708  N   GLU   260      -8.055 -32.559  13.102  1.00 10.00      B   
ATOM   4709  HN  GLU   260      -8.715 -32.135  12.513  1.00 10.00      B   
ATOM   4710  CA  GLU   260      -6.653 -32.566  12.713  1.00 10.00      B   
ATOM   4711  CB  GLU   260      -6.478 -33.087  11.283  1.00 10.00      B   
ATOM   4712  CG  GLU   260      -6.903 -34.537  11.096  1.00 10.00      B   
ATOM   4713  CD  GLU   260      -6.370 -35.143   9.813  1.00 10.00      B   
ATOM   4714  OE1 GLU   260      -5.261 -35.719   9.838  1.00 10.00      B   
ATOM   4715  OE2 GLU   260      -7.057 -35.051   8.772  1.00 10.00      B   
ATOM   4716  C   GLU   260      -5.993 -31.197  12.880  1.00 10.00      B   
ATOM   4717  O   GLU   260      -4.832 -31.016  12.510  1.00 10.00      B   
ATOM   4718  N   THR   261      -6.722 -30.240  13.450  1.00 10.00      B   
ATOM   4719  HN  THR   261      -7.637 -30.440  13.742  1.00 10.00      B   
ATOM   4720  CA  THR   261      -6.177 -28.901  13.658  1.00 10.00      B   
ATOM   4721  CB  THR   261      -7.242 -27.788  13.522  1.00 10.00      B   
ATOM   4722  OG1 THR   261      -8.263 -27.934  14.521  1.00 10.00      B   
ATOM   4723  HG1 THR   261      -8.577 -28.849  14.535  1.00 10.00      B   
ATOM   4724  CG2 THR   261      -7.872 -27.799  12.136  1.00 10.00      B   
ATOM   4725  C   THR   261      -5.489 -28.794  15.016  1.00 10.00      B   
ATOM   4726  O   THR   261      -5.875 -29.472  15.973  1.00 10.00      B   
ATOM   4727  N   SER   262      -4.479 -27.936  15.096  1.00 10.00      B   
ATOM   4728  HN  SER   262      -4.230 -27.416  14.304  1.00 10.00      B   
ATOM   4729  CA  SER   262      -3.729 -27.736  16.327  1.00 10.00      B   
ATOM   4730  CB  SER   262      -2.519 -26.847  16.052  1.00 10.00      B   
ATOM   4731  OG  SER   262      -1.928 -27.190  14.809  1.00 10.00      B   
ATOM   4732  HG  SER   262      -1.623 -28.103  14.844  1.00 10.00      B   
ATOM   4733  C   SER   262      -4.605 -27.128  17.419  1.00 10.00      B   
ATOM   4734  O   SER   262      -4.379 -27.354  18.607  1.00 10.00      B   
ATOM   4735  N   LEU   263      -5.614 -26.368  17.010  1.00 10.00      B   
ATOM   4736  HN  LEU   263      -5.745 -26.223  16.045  1.00 10.00      B   
ATOM   4737  CA  LEU   263      -6.529 -25.736  17.954  1.00 10.00      B   
ATOM   4738  CB  LEU   263      -7.472 -24.781  17.214  1.00 10.00      B   
ATOM   4739  CG  LEU   263      -8.333 -23.860  18.083  1.00 10.00      B   
ATOM   4740  CD1 LEU   263      -7.460 -22.949  18.932  1.00 10.00      B   
ATOM   4741  CD2 LEU   263      -9.275 -23.037  17.218  1.00 10.00      B   
ATOM   4742  C   LEU   263      -7.331 -26.791  18.715  1.00 10.00      B   
ATOM   4743  O   LEU   263      -7.748 -26.569  19.855  1.00 10.00      B   
ATOM   4744  N   TYR   264      -7.520 -27.943  18.079  1.00 10.00      B   
ATOM   4745  HN  TYR   264      -7.138 -28.057  17.183  1.00 10.00      B   
ATOM   4746  CA  TYR   264      -8.267 -29.045  18.668  1.00 10.00      B   
ATOM   4747  CB  TYR   264      -8.943 -29.862  17.558  1.00 10.00      B   
ATOM   4748  CG  TYR   264      -9.815 -31.005  18.038  1.00 10.00      B   
ATOM   4749  CD1 TYR   264     -11.123 -30.784  18.441  1.00 10.00      B   
ATOM   4750  CD2 TYR   264      -9.331 -32.309  18.074  1.00 10.00      B   
ATOM   4751  CE1 TYR   264     -11.925 -31.824  18.870  1.00 10.00      B   
ATOM   4752  CE2 TYR   264     -10.126 -33.356  18.502  1.00 10.00      B   
ATOM   4753  CZ  TYR   264     -11.424 -33.108  18.900  1.00 10.00      B   
ATOM   4754  OH  TYR   264     -12.224 -34.147  19.327  1.00 10.00      B   
ATOM   4755  HH  TYR   264     -13.130 -33.811  19.482  1.00 10.00      B   
ATOM   4756  C   TYR   264      -7.350 -29.940  19.495  1.00 10.00      B   
ATOM   4757  O   TYR   264      -7.692 -30.320  20.612  1.00 10.00      B   
ATOM   4758  N   THR   265      -6.182 -30.265  18.947  1.00 10.00      B   
ATOM   4759  HN  THR   265      -5.955 -29.922  18.054  1.00 10.00      B   
ATOM   4760  CA  THR   265      -5.224 -31.127  19.636  1.00 10.00      B   
ATOM   4761  CB  THR   265      -4.044 -31.505  18.721  1.00 10.00      B   
ATOM   4762  OG1 THR   265      -3.882 -30.502  17.709  1.00 10.00      B   
ATOM   4763  HG1 THR   265      -4.105 -30.877  16.848  1.00 10.00      B   
ATOM   4764  CG2 THR   265      -4.291 -32.849  18.054  1.00 10.00      B   
ATOM   4765  C   THR   265      -4.701 -30.477  20.916  1.00 10.00      B   
ATOM   4766  O   THR   265      -4.610 -31.123  21.962  1.00 10.00      B   
ATOM   4767  N   GLN   266      -4.356 -29.198  20.827  1.00 10.00      B   
ATOM   4768  HN  GLN   266      -4.436 -28.739  19.960  1.00 10.00      B   
ATOM   4769  CA  GLN   266      -3.851 -28.461  21.978  1.00 10.00      B   
ATOM   4770  CB  GLN   266      -3.036 -27.245  21.527  1.00 10.00      B   
ATOM   4771  CG  GLN   266      -1.851 -27.574  20.632  1.00 10.00      B   
ATOM   4772  CD  GLN   266      -1.246 -26.338  19.993  1.00 10.00      B   
ATOM   4773  OE1 GLN   266      -1.943 -25.358  19.725  1.00 10.00      B   
ATOM   4774  NE2 GLN   266       0.053 -26.378  19.740  1.00 10.00      B   
ATOM   4775 HE21 GLN   266       0.546 -27.194  19.973  1.00 10.00      B   
ATOM   4776 HE22 GLN   266       0.473 -25.587  19.334  1.00 10.00      B   
ATOM   4777  C   GLN   266      -5.007 -28.007  22.862  1.00 10.00      B   
ATOM   4778  O   GLN   266      -4.820 -27.728  24.049  1.00 10.00      B   
ATOM   4779  N   ASP   267      -6.195 -27.946  22.261  1.00 10.00      B   
ATOM   4780  HN  ASP   267      -6.253 -28.197  21.315  1.00 10.00      B   
ATOM   4781  CA  ASP   267      -7.419 -27.530  22.950  1.00 10.00      B   
ATOM   4782  CB  ASP   267      -7.887 -28.575  23.963  1.00 10.00      B   
ATOM   4783  CG  ASP   267      -9.248 -28.244  24.533  1.00 10.00      B   
ATOM   4784  OD1 ASP   267     -10.199 -28.069  23.743  1.00 10.00      B   
ATOM   4785  OD2 ASP   267      -9.371 -28.157  25.775  1.00 10.00      B   
ATOM   4786  C   ASP   267      -7.264 -26.161  23.602  1.00 10.00      B   
ATOM   4787  O   ASP   267      -7.223 -26.030  24.829  1.00 10.00      B   
ATOM   4788  N   ARG   268      -7.178 -25.135  22.769  1.00 10.00      B   
ATOM   4789  HN  ARG   268      -7.219 -25.298  21.800  1.00 10.00      B   
ATOM   4790  CA  ARG   268      -7.011 -23.776  23.262  1.00 10.00      B   
ATOM   4791  CB  ARG   268      -6.075 -22.977  22.354  1.00 10.00      B   
ATOM   4792  CG  ARG   268      -4.631 -23.451  22.377  1.00 10.00      B   
ATOM   4793  CD  ARG   268      -3.724 -22.488  21.626  1.00 10.00      B   
ATOM   4794  NE  ARG   268      -3.279 -23.031  20.344  1.00 10.00      B   
ATOM   4795  HE  ARG   268      -2.775 -23.880  20.364  1.00 10.00      B   
ATOM   4796  CZ  ARG   268      -3.500 -22.448  19.169  1.00 10.00      B   
ATOM   4797  NH1 ARG   268      -4.166 -21.308  19.099  1.00 10.00      B   
ATOM   4798 HH11 ARG   268      -4.521 -20.848  19.962  1.00 10.00      B   
ATOM   4799 HH12 ARG   268      -4.333 -20.860  18.162  1.00 10.00      B   
ATOM   4800  NH2 ARG   268      -3.047 -23.003  18.052  1.00 10.00      B   
ATOM   4801 HH21 ARG   268      -3.225 -22.534  17.131  1.00 10.00      B   
ATOM   4802 HH22 ARG   268      -2.513 -23.898  18.086  1.00 10.00      B   
ATOM   4803  C   ARG   268      -8.342 -23.048  23.424  1.00 10.00      B   
ATOM   4804  O   ARG   268      -8.396 -21.985  24.032  1.00 10.00      B   
ATOM   4805  N   LEU   269      -9.415 -23.622  22.894  1.00 10.00      B   
ATOM   4806  HN  LEU   269      -9.324 -24.480  22.434  1.00 10.00      B   
ATOM   4807  CA  LEU   269     -10.729 -22.990  22.987  1.00 10.00      B   
ATOM   4808  CB  LEU   269     -11.164 -22.426  21.629  1.00 10.00      B   
ATOM   4809  CG  LEU   269     -10.587 -21.057  21.254  1.00 10.00      B   
ATOM   4810  CD1 LEU   269     -10.957 -20.694  19.826  1.00 10.00      B   
ATOM   4811  CD2 LEU   269     -11.077 -19.989  22.222  1.00 10.00      B   
ATOM   4812  C   LEU   269     -11.790 -23.932  23.545  1.00 10.00      B   
ATOM   4813  O   LEU   269     -12.973 -23.608  23.542  1.00 10.00      B   
ATOM   4814  N   GLY   270     -11.365 -25.088  24.037  1.00 10.00      B   
ATOM   4815  HN  GLY   270     -10.409 -25.295  24.030  1.00 10.00      B   
ATOM   4816  CA  GLY   270     -12.312 -26.042  24.587  1.00 10.00      B   
ATOM   4817  C   GLY   270     -13.113 -26.721  23.499  1.00 10.00      B   
ATOM   4818  O   GLY   270     -14.323 -26.912  23.625  1.00 10.00      B   
ATOM   4819  N   LEU   271     -12.428 -27.092  22.431  1.00 10.00      B   
ATOM   4820  HN  LEU   271     -11.459 -26.942  22.414  1.00 10.00      B   
ATOM   4821  CA  LEU   271     -13.064 -27.745  21.301  1.00 10.00      B   
ATOM   4822  CB  LEU   271     -12.466 -27.239  19.986  1.00 10.00      B   
ATOM   4823  CG  LEU   271     -12.649 -25.747  19.694  1.00 10.00      B   
ATOM   4824  CD1 LEU   271     -11.916 -25.358  18.422  1.00 10.00      B   
ATOM   4825  CD2 LEU   271     -14.124 -25.390  19.592  1.00 10.00      B   
ATOM   4826  C   LEU   271     -12.921 -29.257  21.404  1.00 10.00      B   
ATOM   4827  O   LEU   271     -13.666 -30.006  20.776  1.00 10.00      B   
ATOM   4828  N   LYS   272     -11.974 -29.707  22.222  1.00 10.00      B   
ATOM   4829  HN  LYS   272     -11.416 -29.061  22.717  1.00 10.00      B   
ATOM   4830  CA  LYS   272     -11.746 -31.135  22.405  1.00 10.00      B   
ATOM   4831  CB  LYS   272     -10.359 -31.415  22.986  1.00 10.00      B   
ATOM   4832  CG  LYS   272      -9.691 -32.643  22.387  1.00 10.00      B   
ATOM   4833  CD  LYS   272      -8.387 -32.980  23.090  1.00 10.00      B   
ATOM   4834  CE  LYS   272      -7.682 -34.142  22.403  1.00 10.00      B   
ATOM   4835  NZ  LYS   272      -6.581 -34.703  23.234  1.00 10.00      B   
ATOM   4836  HZ1 LYS   272      -6.908 -34.841  24.212  1.00 10.00      B   
ATOM   4837  HZ2 LYS   272      -5.768 -34.056  23.241  1.00 10.00      B   
ATOM   4838  HZ3 LYS   272      -6.275 -35.621  22.851  1.00 10.00      B   
ATOM   4839  C   LYS   272     -12.837 -31.748  23.276  1.00 10.00      B   
ATOM   4840  O   LYS   272     -12.855 -32.953  23.518  1.00 10.00      B   
ATOM   4841  N   GLU   273     -13.751 -30.905  23.740  1.00 10.00      B   
ATOM   4842  HN  GLU   273     -13.680 -29.954  23.516  1.00 10.00      B   
ATOM   4843  CA  GLU   273     -14.860 -31.354  24.561  1.00 10.00      B   
ATOM   4844  CB  GLU   273     -15.170 -30.339  25.661  1.00 10.00      B   
ATOM   4845  CG  GLU   273     -14.061 -30.201  26.690  1.00 10.00      B   
ATOM   4846  CD  GLU   273     -14.504 -29.460  27.934  1.00 10.00      B   
ATOM   4847  OE1 GLU   273     -14.639 -28.223  27.876  1.00 10.00      B   
ATOM   4848  OE2 GLU   273     -14.716 -30.114  28.979  1.00 10.00      B   
ATOM   4849  C   GLU   273     -16.083 -31.598  23.687  1.00 10.00      B   
ATOM   4850  O   GLU   273     -17.195 -31.783  24.182  1.00 10.00      B   
ATOM   4851  N   ASP   275     -15.856 -31.608  22.372  1.00 10.00      B   
ATOM   4852  HN  ASP   275     -14.943 -31.442  22.047  1.00 10.00      B   
ATOM   4853  CA  ASP   275     -16.921 -31.846  21.399  1.00 10.00      B   
ATOM   4854  CB  ASP   275     -16.394 -31.699  19.965  1.00 10.00      B   
ATOM   4855  CG  ASP   275     -15.816 -32.988  19.401  1.00 10.00      B   
ATOM   4856  OD1 ASP   275     -16.509 -33.662  18.607  1.00 10.00      B   
ATOM   4857  OD2 ASP   275     -14.669 -33.337  19.753  1.00 10.00      B   
ATOM   4858  C   ASP   275     -17.502 -33.241  21.582  1.00 10.00      B   
ATOM   4859  O   ASP   275     -18.646 -33.503  21.210  1.00 10.00      B   
ATOM   4860  N   ASN   276     -16.705 -34.117  22.187  1.00 10.00      B   
ATOM   4861  HN  ASN   276     -15.813 -33.824  22.468  1.00 10.00      B   
ATOM   4862  CA  ASN   276     -17.101 -35.497  22.438  1.00 10.00      B   
ATOM   4863  CB  ASN   276     -15.912 -36.316  22.953  1.00 10.00      B   
ATOM   4864  CG  ASN   276     -14.800 -36.452  21.928  1.00 10.00      B   
ATOM   4865  OD1 ASN   276     -14.911 -37.222  20.974  1.00 10.00      B   
ATOM   4866  ND2 ASN   276     -13.714 -35.714  22.123  1.00 10.00      B   
ATOM   4867 HD21 ASN   276     -13.683 -35.127  22.910  1.00 10.00      B   
ATOM   4868 HD22 ASN   276     -12.986 -35.785  21.472  1.00 10.00      B   
ATOM   4869  C   ASN   276     -18.265 -35.579  23.422  1.00 10.00      B   
ATOM   4870  O   ASN   276     -18.850 -36.643  23.612  1.00 10.00      B   
ATOM   4871  N   ALA   277     -18.592 -34.459  24.056  1.00 10.00      B   
ATOM   4872  HN  ALA   277     -18.071 -33.643  23.891  1.00 10.00      B   
ATOM   4873  CA  ALA   277     -19.698 -34.417  25.001  1.00 10.00      B   
ATOM   4874  CB  ALA   277     -19.431 -33.393  26.096  1.00 10.00      B   
ATOM   4875  C   ALA   277     -21.007 -34.105  24.281  1.00 10.00      B   
ATOM   4876  O   ALA   277     -22.081 -34.156  24.878  1.00 10.00      B   
ATOM   4877  N   GLY   278     -20.912 -33.790  22.992  1.00 10.00      B   
ATOM   4878  HN  GLY   278     -20.028 -33.780  22.563  1.00 10.00      B   
ATOM   4879  CA  GLY   278     -22.095 -33.475  22.212  1.00 10.00      B   
ATOM   4880  C   GLY   278     -22.368 -31.984  22.161  1.00 10.00      B   
ATOM   4881  O   GLY   278     -23.521 -31.551  22.206  1.00 10.00      B   
ATOM   4882  N   GLN   279     -21.307 -31.194  22.067  1.00 10.00      B   
ATOM   4883  HN  GLN   279     -20.414 -31.595  22.030  1.00 10.00      B   
ATOM   4884  CA  GLN   279     -21.443 -29.744  22.016  1.00 10.00      B   
ATOM   4885  CB  GLN   279     -20.331 -29.060  22.814  1.00 10.00      B   
ATOM   4886  CG  GLN   279     -20.459 -29.201  24.319  1.00 10.00      B   
ATOM   4887  CD  GLN   279     -19.668 -28.145  25.062  1.00 10.00      B   
ATOM   4888  OE1 GLN   279     -18.485 -28.324  25.346  1.00 10.00      B   
ATOM   4889  NE2 GLN   279     -20.315 -27.038  25.383  1.00 10.00      B   
ATOM   4890 HE21 GLN   279     -21.259 -26.961  25.127  1.00 10.00      B   
ATOM   4891 HE22 GLN   279     -19.824 -26.334  25.862  1.00 10.00      B   
ATOM   4892  C   GLN   279     -21.437 -29.229  20.583  1.00 10.00      B   
ATOM   4893  O   GLN   279     -22.267 -28.399  20.211  1.00 10.00      B   
ATOM   4894  N   LEU   280     -20.509 -29.726  19.780  1.00 10.00      B   
ATOM   4895  HN  LEU   280     -19.896 -30.408  20.120  1.00 10.00      B   
ATOM   4896  CA  LEU   280     -20.389 -29.289  18.398  1.00 10.00      B   
ATOM   4897  CB  LEU   280     -18.937 -29.378  17.925  1.00 10.00      B   
ATOM   4898  CG  LEU   280     -17.938 -28.458  18.634  1.00 10.00      B   
ATOM   4899  CD1 LEU   280     -16.529 -28.709  18.126  1.00 10.00      B   
ATOM   4900  CD2 LEU   280     -18.320 -26.998  18.443  1.00 10.00      B   
ATOM   4901  C   LEU   280     -21.300 -30.080  17.469  1.00 10.00      B   
ATOM   4902  O   LEU   280     -21.270 -31.308  17.449  1.00 10.00      B   
ATOM   4903  N   VAL   281     -22.115 -29.362  16.712  1.00 10.00      B   
ATOM   4904  HN  VAL   281     -22.098 -28.383  16.791  1.00 10.00      B   
ATOM   4905  CA  VAL   281     -23.032 -29.976  15.763  1.00 10.00      B   
ATOM   4906  CB  VAL   281     -24.494 -29.552  16.025  1.00 10.00      B   
ATOM   4907  CG1 VAL   281     -25.446 -30.313  15.112  1.00 10.00      B   
ATOM   4908  CG2 VAL   281     -24.865 -29.761  17.486  1.00 10.00      B   
ATOM   4909  C   VAL   281     -22.639 -29.570  14.348  1.00 10.00      B   
ATOM   4910  O   VAL   281     -22.692 -28.390  13.995  1.00 10.00      B   
ATOM   4911  N   PHE   282     -22.234 -30.542  13.547  1.00 10.00      B   
ATOM   4912  HN  PHE   282     -22.228 -31.466  13.878  1.00 10.00      B   
ATOM   4913  CA  PHE   282     -21.815 -30.274  12.179  1.00 10.00      B   
ATOM   4914  CB  PHE   282     -20.536 -31.048  11.846  1.00 10.00      B   
ATOM   4915  CG  PHE   282     -19.318 -30.548  12.569  1.00 10.00      B   
ATOM   4916  CD1 PHE   282     -18.654 -31.355  13.477  1.00 10.00      B   
ATOM   4917  CD2 PHE   282     -18.839 -29.270  12.341  1.00 10.00      B   
ATOM   4918  CE1 PHE   282     -17.534 -30.896  14.143  1.00 10.00      B   
ATOM   4919  CE2 PHE   282     -17.720 -28.804  13.003  1.00 10.00      B   
ATOM   4920  CZ  PHE   282     -17.067 -29.619  13.907  1.00 10.00      B   
ATOM   4921  C   PHE   282     -22.910 -30.611  11.177  1.00 10.00      B   
ATOM   4922  O   PHE   282     -23.303 -31.768  11.042  1.00 10.00      B   
ATOM   4923  N   LEU   283     -23.404 -29.593  10.488  1.00 10.00      B   
ATOM   4924  HN  LEU   283     -23.062 -28.691  10.657  1.00 10.00      B   
ATOM   4925  CA  LEU   283     -24.443 -29.777   9.484  1.00 10.00      B   
ATOM   4926  CB  LEU   283     -25.716 -29.028   9.880  1.00 10.00      B   
ATOM   4927  CG  LEU   283     -26.401 -29.490  11.169  1.00 10.00      B   
ATOM   4928  CD1 LEU   283     -27.588 -28.597  11.492  1.00 10.00      B   
ATOM   4929  CD2 LEU   283     -26.839 -30.942  11.051  1.00 10.00      B   
ATOM   4930  C   LEU   283     -23.948 -29.290   8.127  1.00 10.00      B   
ATOM   4931  O   LEU   283     -23.170 -28.339   8.050  1.00 10.00      B   
ATOM   4932  N   ALA   284     -24.382 -29.949   7.065  1.00 10.00      B   
ATOM   4933  HN  ALA   284     -24.990 -30.712   7.189  1.00 10.00      B   
ATOM   4934  CA  ALA   284     -23.978 -29.577   5.715  1.00 10.00      B   
ATOM   4935  CB  ALA   284     -22.776 -30.404   5.271  1.00 10.00      B   
ATOM   4936  C   ALA   284     -25.131 -29.743   4.732  1.00 10.00      B   
ATOM   4937  O   ALA   284     -25.905 -30.699   4.823  1.00 10.00      B   
ATOM   4938  N   THR   285     -25.239 -28.815   3.794  1.00 10.00      B   
ATOM   4939  HN  THR   285     -24.583 -28.084   3.765  1.00 10.00      B   
ATOM   4940  CA  THR   285     -26.294 -28.855   2.796  1.00 10.00      B   
ATOM   4941  CB  THR   285     -27.423 -27.843   3.117  1.00 10.00      B   
ATOM   4942  OG1 THR   285     -28.503 -27.985   2.183  1.00 10.00      B   
ATOM   4943  HG1 THR   285     -29.105 -27.234   2.277  1.00 10.00      B   
ATOM   4944  CG2 THR   285     -26.910 -26.410   3.090  1.00 10.00      B   
ATOM   4945  C   THR   285     -25.716 -28.582   1.408  1.00 10.00      B   
ATOM   4946  O   THR   285     -24.667 -27.943   1.276  1.00 10.00      B   
ATOM   4947  N   GLU   286     -26.391 -29.075   0.379  1.00 10.00      B   
ATOM   4948  HN  GLU   286     -27.220 -29.569   0.544  1.00 10.00      B   
ATOM   4949  CA  GLU   286     -25.940 -28.882  -0.990  1.00 10.00      B   
ATOM   4950  CB  GLU   286     -26.315 -30.075  -1.873  1.00 10.00      B   
ATOM   4951  CG  GLU   286     -25.531 -31.339  -1.561  1.00 10.00      B   
ATOM   4952  CD  GLU   286     -25.493 -32.308  -2.723  1.00 10.00      B   
ATOM   4953  OE1 GLU   286     -25.149 -31.881  -3.847  1.00 10.00      B   
ATOM   4954  OE2 GLU   286     -25.795 -33.504  -2.517  1.00 10.00      B   
ATOM   4955  C   GLU   286     -26.495 -27.586  -1.561  1.00 10.00      B   
ATOM   4956  O   GLU   286     -27.687 -27.480  -1.857  1.00 10.00      B   
ATOM   4957  N   GLY   287     -25.626 -26.602  -1.689  1.00 10.00      B   
ATOM   4958  HN  GLY   287     -24.698 -26.747  -1.414  1.00 10.00      B   
ATOM   4959  CA  GLY   287     -26.019 -25.317  -2.217  1.00 10.00      B   
ATOM   4960  C   GLY   287     -24.921 -24.300  -2.025  1.00 10.00      B   
ATOM   4961  O   GLY   287     -23.885 -24.615  -1.438  1.00 10.00      B   
ATOM   4962  N   ASP   288     -25.133 -23.091  -2.525  1.00 10.00      B   
ATOM   4963  HN  ASP   288     -25.977 -22.904  -2.991  1.00 10.00      B   
ATOM   4964  CA  ASP   288     -24.141 -22.031  -2.398  1.00 10.00      B   
ATOM   4965  CB  ASP   288     -24.201 -21.090  -3.605  1.00 10.00      B   
ATOM   4966  CG  ASP   288     -22.840 -20.579  -4.030  1.00 10.00      B   
ATOM   4967  OD1 ASP   288     -22.261 -19.743  -3.303  1.00 10.00      B   
ATOM   4968  OD2 ASP   288     -22.349 -21.002  -5.101  1.00 10.00      B   
ATOM   4969  C   ASP   288     -24.354 -21.246  -1.108  1.00 10.00      B   
ATOM   4970  O   ASP   288     -25.222 -21.588  -0.299  1.00 10.00      B   
ATOM   4971  N   HIS   289     -23.577 -20.187  -0.932  1.00 10.00      B   
ATOM   4972  HN  HIS   289     -22.919 -19.958  -1.633  1.00 10.00      B   
ATOM   4973  CA  HIS   289     -23.659 -19.353   0.261  1.00 10.00      B   
ATOM   4974  CB  HIS   289     -22.627 -18.224   0.212  1.00 10.00      B   
ATOM   4975  CG  HIS   289     -21.974 -17.952   1.532  1.00 10.00      B   
ATOM   4976  ND1 HIS   289     -20.996 -18.761   2.067  1.00 10.00      B   
ATOM   4977  HD1 HIS   289     -20.621 -19.576   1.635  1.00 10.00      B   
ATOM   4978  CD2 HIS   289     -22.170 -16.961   2.430  1.00 10.00      B   
ATOM   4979  CE1 HIS   289     -20.617 -18.282   3.236  1.00 10.00      B   
ATOM   4980  NE2 HIS   289     -21.317 -17.189   3.477  1.00 10.00      B   
ATOM   4981  HE2 HIS   289     -21.227 -16.620   4.276  1.00 10.00      B   
ATOM   4982  C   HIS   289     -25.056 -18.774   0.476  1.00 10.00      B   
ATOM   4983  O   HIS   289     -25.615 -18.120  -0.405  1.00 10.00      B   
ATOM   4984  N   LEU   290     -25.611 -19.046   1.656  1.00 10.00      B   
ATOM   4985  HN  LEU   290     -25.117 -19.617   2.281  1.00 10.00      B   
ATOM   4986  CA  LEU   290     -26.931 -18.554   2.058  1.00 10.00      B   
ATOM   4987  CB  LEU   290     -27.020 -17.024   1.982  1.00 10.00      B   
ATOM   4988  CG  LEU   290     -26.001 -16.251   2.823  1.00 10.00      B   
ATOM   4989  CD1 LEU   290     -26.148 -14.756   2.602  1.00 10.00      B   
ATOM   4990  CD2 LEU   290     -26.148 -16.595   4.297  1.00 10.00      B   
ATOM   4991  C   LEU   290     -28.082 -19.216   1.305  1.00 10.00      B   
ATOM   4992  O   LEU   290     -29.229 -18.776   1.404  1.00 10.00      B   
ATOM   4993  N   GLN   291     -27.789 -20.279   0.569  1.00 10.00      B   
ATOM   4994  HN  GLN   291     -26.859 -20.592   0.519  1.00 10.00      B   
ATOM   4995  CA  GLN   291     -28.819 -20.986  -0.176  1.00 10.00      B   
ATOM   4996  CB  GLN   291     -28.301 -21.461  -1.536  1.00 10.00      B   
ATOM   4997  CG  GLN   291     -28.035 -20.331  -2.519  1.00 10.00      B   
ATOM   4998  CD  GLN   291     -27.807 -20.821  -3.935  1.00 10.00      B   
ATOM   4999  OE1 GLN   291     -27.311 -21.928  -4.154  1.00 10.00      B   
ATOM   5000  NE2 GLN   291     -28.178 -20.003  -4.910  1.00 10.00      B   
ATOM   5001 HE21 GLN   291     -28.576 -19.138  -4.664  1.00 10.00      B   
ATOM   5002 HE22 GLN   291     -28.046 -20.293  -5.837  1.00 10.00      B   
ATOM   5003  C   GLN   291     -29.378 -22.148   0.638  1.00 10.00      B   
ATOM   5004  O   GLN   291     -29.147 -23.316   0.326  1.00 10.00      B   
ATOM   5005  N   LEU   292     -30.107 -21.815   1.692  1.00 10.00      B   
ATOM   5006  HN  LEU   292     -30.260 -20.867   1.887  1.00 10.00      B   
ATOM   5007  CA  LEU   292     -30.699 -22.820   2.557  1.00 10.00      B   
ATOM   5008  CB  LEU   292     -30.385 -22.530   4.028  1.00 10.00      B   
ATOM   5009  CG  LEU   292     -30.559 -21.078   4.488  1.00 10.00      B   
ATOM   5010  CD1 LEU   292     -31.211 -21.033   5.859  1.00 10.00      B   
ATOM   5011  CD2 LEU   292     -29.219 -20.359   4.514  1.00 10.00      B   
ATOM   5012  C   LEU   292     -32.201 -22.902   2.338  1.00 10.00      B   
ATOM   5013  O   LEU   292     -32.908 -21.894   2.421  1.00 10.00      B   
ATOM   5014  N   SER   293     -32.677 -24.100   2.047  1.00 10.00      B   
ATOM   5015  HN  SER   293     -32.054 -24.855   1.978  1.00 10.00      B   
ATOM   5016  CA  SER   293     -34.091 -24.331   1.808  1.00 10.00      B   
ATOM   5017  CB  SER   293     -34.261 -25.632   1.021  1.00 10.00      B   
ATOM   5018  OG  SER   293     -33.032 -26.036   0.433  1.00 10.00      B   
ATOM   5019  HG  SER   293     -33.206 -26.727  -0.217  1.00 10.00      B   
ATOM   5020  C   SER   293     -34.864 -24.408   3.125  1.00 10.00      B   
ATOM   5021  O   SER   293     -34.335 -24.871   4.137  1.00 10.00      B   
ATOM   5022  N   GLU   294     -36.116 -23.957   3.102  1.00 10.00      B   
ATOM   5023  HN  GLU   294     -36.476 -23.596   2.263  1.00 10.00      B   
ATOM   5024  CA  GLU   294     -36.972 -23.974   4.287  1.00 10.00      B   
ATOM   5025  CB  GLU   294     -38.327 -23.327   3.979  1.00 10.00      B   
ATOM   5026  CG  GLU   294     -38.237 -21.879   3.527  1.00 10.00      B   
ATOM   5027  CD  GLU   294     -39.572 -21.329   3.066  1.00 10.00      B   
ATOM   5028  OE1 GLU   294     -39.901 -21.488   1.871  1.00 10.00      B   
ATOM   5029  OE2 GLU   294     -40.297 -20.732   3.892  1.00 10.00      B   
ATOM   5030  C   GLU   294     -37.179 -25.400   4.788  1.00 10.00      B   
ATOM   5031  O   GLU   294     -37.260 -25.640   5.991  1.00 10.00      B   
ATOM   5032  N   GLU   295     -37.247 -26.341   3.852  1.00 10.00      B   
ATOM   5033  HN  GLU   295     -37.171 -26.078   2.911  1.00 10.00      B   
ATOM   5034  CA  GLU   295     -37.441 -27.753   4.182  1.00 10.00      B   
ATOM   5035  CB  GLU   295     -37.617 -28.580   2.908  1.00 10.00      B   
ATOM   5036  CG  GLU   295     -38.851 -28.214   2.098  1.00 10.00      B   
ATOM   5037  CD  GLU   295     -38.746 -28.647   0.650  1.00 10.00      B   
ATOM   5038  OE1 GLU   295     -38.991 -29.836   0.356  1.00 10.00      B   
ATOM   5039  OE2 GLU   295     -38.415 -27.795  -0.204  1.00 10.00      B   
ATOM   5040  C   GLU   295     -36.271 -28.293   5.004  1.00 10.00      B   
ATOM   5041  O   GLU   295     -36.437 -29.186   5.836  1.00 10.00      B   
ATOM   5042  N   TRP   296     -35.090 -27.744   4.771  1.00 10.00      B   
ATOM   5043  HN  TRP   296     -35.012 -27.040   4.096  1.00 10.00      B   
ATOM   5044  CA  TRP   296     -33.907 -28.162   5.501  1.00 10.00      B   
ATOM   5045  CB  TRP   296     -32.651 -27.963   4.644  1.00 10.00      B   
ATOM   5046  CG  TRP   296     -31.396 -28.506   5.264  1.00 10.00      B   
ATOM   5047  CD1 TRP   296     -30.890 -29.767   5.127  1.00 10.00      B   
ATOM   5048  CD2 TRP   296     -30.488 -27.802   6.122  1.00 10.00      B   
ATOM   5049  NE1 TRP   296     -29.727 -29.890   5.848  1.00 10.00      B   
ATOM   5050  HE1 TRP   296     -29.175 -30.700   5.908  1.00 10.00      B   
ATOM   5051  CE2 TRP   296     -29.460 -28.700   6.465  1.00 10.00      B   
ATOM   5052  CE3 TRP   296     -30.446 -26.502   6.631  1.00 10.00      B   
ATOM   5053  CZ2 TRP   296     -28.403 -28.339   7.295  1.00 10.00      B   
ATOM   5054  CZ3 TRP   296     -29.398 -26.147   7.453  1.00 10.00      B   
ATOM   5055  CH2 TRP   296     -28.391 -27.061   7.777  1.00 10.00      B   
ATOM   5056  C   TRP   296     -33.797 -27.365   6.795  1.00 10.00      B   
ATOM   5057  O   TRP   296     -33.478 -27.908   7.852  1.00 10.00      B   
ATOM   5058  N   PHE   297     -34.093 -26.077   6.697  1.00 10.00      B   
ATOM   5059  HN  PHE   297     -34.360 -25.721   5.820  1.00 10.00      B   
ATOM   5060  CA  PHE   297     -34.026 -25.165   7.831  1.00 10.00      B   
ATOM   5061  CB  PHE   297     -34.337 -23.741   7.360  1.00 10.00      B   
ATOM   5062  CG  PHE   297     -34.172 -22.685   8.415  1.00 10.00      B   
ATOM   5063  CD1 PHE   297     -32.918 -22.201   8.739  1.00 10.00      B   
ATOM   5064  CD2 PHE   297     -35.272 -22.172   9.079  1.00 10.00      B   
ATOM   5065  CE1 PHE   297     -32.763 -21.226   9.706  1.00 10.00      B   
ATOM   5066  CE2 PHE   297     -35.124 -21.199  10.047  1.00 10.00      B   
ATOM   5067  CZ  PHE   297     -33.868 -20.725  10.361  1.00 10.00      B   
ATOM   5068  C   PHE   297     -34.975 -25.568   8.963  1.00 10.00      B   
ATOM   5069  O   PHE   297     -34.552 -25.719  10.114  1.00 10.00      B   
ATOM   5070  N   TYR   298     -36.245 -25.766   8.630  1.00 10.00      B   
ATOM   5071  HN  TYR   298     -36.515 -25.668   7.689  1.00 10.00      B   
ATOM   5072  CA  TYR   298     -37.258 -26.118   9.622  1.00 10.00      B   
ATOM   5073  CB  TYR   298     -38.677 -26.008   9.040  1.00 10.00      B   
ATOM   5074  CG  TYR   298     -39.312 -27.321   8.626  1.00 10.00      B   
ATOM   5075  CD1 TYR   298     -39.023 -27.900   7.399  1.00 10.00      B   
ATOM   5076  CD2 TYR   298     -40.207 -27.976   9.463  1.00 10.00      B   
ATOM   5077  CE1 TYR   298     -39.603 -29.096   7.018  1.00 10.00      B   
ATOM   5078  CE2 TYR   298     -40.791 -29.170   9.091  1.00 10.00      B   
ATOM   5079  CZ  TYR   298     -40.487 -29.725   7.867  1.00 10.00      B   
ATOM   5080  OH  TYR   298     -41.064 -30.919   7.494  1.00 10.00      B   
ATOM   5081  HH  TYR   298     -42.026 -30.821   7.492  1.00 10.00      B   
ATOM   5082  C   TYR   298     -37.016 -27.485  10.260  1.00 10.00      B   
ATOM   5083  O   TYR   298     -37.452 -27.738  11.384  1.00 10.00      B   
ATOM   5084  N   ALA   299     -36.303 -28.354   9.559  1.00 10.00      B   
ATOM   5085  HN  ALA   299     -35.952 -28.094   8.682  1.00 10.00      B   
ATOM   5086  CA  ALA   299     -36.034 -29.691  10.068  1.00 10.00      B   
ATOM   5087  CB  ALA   299     -36.319 -30.732   8.996  1.00 10.00      B   
ATOM   5088  C   ALA   299     -34.609 -29.838  10.597  1.00 10.00      B   
ATOM   5089  O   ALA   299     -34.158 -30.949  10.877  1.00 10.00      B   
ATOM   5090  N   HIS   300     -33.895 -28.729  10.744  1.00 10.00      B   
ATOM   5091  HN  HIS   300     -34.292 -27.863  10.509  1.00 10.00      B   
ATOM   5092  CA  HIS   300     -32.524 -28.790  11.241  1.00 10.00      B   
ATOM   5093  CB  HIS   300     -31.510 -28.849  10.093  1.00 10.00      B   
ATOM   5094  CG  HIS   300     -31.249 -30.237   9.592  1.00 10.00      B   
ATOM   5095  ND1 HIS   300     -31.859 -30.765   8.474  1.00 10.00      B   
ATOM   5096  HD1 HIS   300     -32.512 -30.305   7.898  1.00 10.00      B   
ATOM   5097  CD2 HIS   300     -30.438 -31.212  10.070  1.00 10.00      B   
ATOM   5098  CE1 HIS   300     -31.436 -32.001   8.290  1.00 10.00      B   
ATOM   5099  NE2 HIS   300     -30.576 -32.294   9.241  1.00 10.00      B   
ATOM   5100  HE2 HIS   300     -30.109 -33.151   9.341  1.00 10.00      B   
ATOM   5101  C   HIS   300     -32.187 -27.661  12.210  1.00 10.00      B   
ATOM   5102  O   HIS   300     -31.724 -27.912  13.318  1.00 10.00      B   
ATOM   5103  N   ILE   301     -32.431 -26.424  11.804  1.00 10.00      B   
ATOM   5104  HN  ILE   301     -32.832 -26.276  10.920  1.00 10.00      B   
ATOM   5105  CA  ILE   301     -32.120 -25.274  12.650  1.00 10.00      B   
ATOM   5106  CB  ILE   301     -31.786 -24.023  11.811  1.00 10.00      B   
ATOM   5107  CG1 ILE   301     -30.685 -24.340  10.795  1.00 10.00      B   
ATOM   5108  CG2 ILE   301     -31.370 -22.864  12.708  1.00 10.00      B   
ATOM   5109  CD1 ILE   301     -29.374 -24.777  11.420  1.00 10.00      B   
ATOM   5110  C   ILE   301     -33.254 -24.959  13.621  1.00 10.00      B   
ATOM   5111  O   ILE   301     -33.012 -24.676  14.794  1.00 10.00      B   
ATOM   5112  N   ILE   302     -34.489 -25.020  13.127  1.00 10.00      B   
ATOM   5113  HN  ILE   302     -34.609 -25.255  12.182  1.00 10.00      B   
ATOM   5114  CA  ILE   302     -35.674 -24.742  13.945  1.00 10.00      B   
ATOM   5115  CB  ILE   302     -36.996 -24.933  13.165  1.00 10.00      B   
ATOM   5116  CG1 ILE   302     -37.173 -23.809  12.140  1.00 10.00      B   
ATOM   5117  CG2 ILE   302     -38.196 -24.989  14.105  1.00 10.00      B   
ATOM   5118  CD1 ILE   302     -37.281 -22.430  12.755  1.00 10.00      B   
ATOM   5119  C   ILE   302     -35.692 -25.519  15.274  1.00 10.00      B   
ATOM   5120  O   ILE   302     -35.902 -24.915  16.328  1.00 10.00      B   
ATOM   5121  N   PRO   303     -35.470 -26.859  15.260  1.00 10.00      B   
ATOM   5122  CA  PRO   303     -35.458 -27.673  16.491  1.00 10.00      B   
ATOM   5123  CB  PRO   303     -35.001 -29.051  16.005  1.00 10.00      B   
ATOM   5124  CG  PRO   303     -35.420 -29.098  14.580  1.00 10.00      B   
ATOM   5125  CD  PRO   303     -35.259 -27.698  14.061  1.00 10.00      B   
ATOM   5126  C   PRO   303     -34.490 -27.146  17.558  1.00 10.00      B   
ATOM   5127  O   PRO   303     -34.692 -27.367  18.750  1.00 10.00      B   
ATOM   5128  N   PHE   304     -33.444 -26.445  17.133  1.00 10.00      B   
ATOM   5129  HN  PHE   304     -33.336 -26.278  16.173  1.00 10.00      B   
ATOM   5130  CA  PHE   304     -32.462 -25.902  18.065  1.00 10.00      B   
ATOM   5131  CB  PHE   304     -31.116 -25.676  17.370  1.00 10.00      B   
ATOM   5132  CG  PHE   304     -30.295 -26.923  17.203  1.00 10.00      B   
ATOM   5133  CD1 PHE   304     -29.720 -27.541  18.302  1.00 10.00      B   
ATOM   5134  CD2 PHE   304     -30.097 -27.477  15.950  1.00 10.00      B   
ATOM   5135  CE1 PHE   304     -28.965 -28.688  18.154  1.00 10.00      B   
ATOM   5136  CE2 PHE   304     -29.343 -28.625  15.794  1.00 10.00      B   
ATOM   5137  CZ  PHE   304     -28.776 -29.231  16.898  1.00 10.00      B   
ATOM   5138  C   PHE   304     -32.950 -24.598  18.684  1.00 10.00      B   
ATOM   5139  O   PHE   304     -32.484 -24.191  19.750  1.00 10.00      B   
ATOM   5140  N   LEU   305     -33.906 -23.959  18.023  1.00 10.00      B   
ATOM   5141  HN  LEU   305     -34.258 -24.352  17.193  1.00 10.00      B   
ATOM   5142  CA  LEU   305     -34.455 -22.693  18.495  1.00 10.00      B   
ATOM   5143  CB  LEU   305     -34.810 -21.793  17.308  1.00 10.00      B   
ATOM   5144  CG  LEU   305     -33.678 -21.503  16.320  1.00 10.00      B   
ATOM   5145  CD1 LEU   305     -34.208 -20.782  15.090  1.00 10.00      B   
ATOM   5146  CD2 LEU   305     -32.574 -20.694  16.986  1.00 10.00      B   
ATOM   5147  C   LEU   305     -35.683 -22.913  19.376  1.00 10.00      B   
ATOM   5148  O   LEU   305     -36.356 -21.962  19.776  1.00 10.00      B   
ATOM   5149  N   GLY   306     -35.971 -24.171  19.676  1.00 10.00      B   
ATOM   5150  HN  GLY   306     -35.395 -24.891  19.342  1.00 10.00      B   
ATOM   5151  CA  GLY   306     -37.112 -24.494  20.504  1.00 10.00      B   
ATOM   5152  C   GLY   306     -36.925 -25.815  21.209  1.00 10.00      B   
ATOM   5153  O   GLY   306     -35.763 -26.195  21.462  1.00 10.00      B   
ATOM   5154  OXT GLY   306     -37.935 -26.486  21.509  1.00 10.00      B   
ATOM   5155  N   PRO    30     -10.962 -27.645 -16.892  1.00 10.00      C   
ATOM   5156  HT1 PRO    30     -11.370 -26.884 -16.321  1.00 10.00      C   
ATOM   5157  HT2 PRO    30     -11.184 -28.506 -16.338  1.00 10.00      C   
ATOM   5158  CA  PRO    30      -9.496 -27.486 -16.769  1.00 10.00      C   
ATOM   5159  CB  PRO    30      -8.852 -27.726 -18.128  1.00 10.00      C   
ATOM   5160  CG  PRO    30      -9.993 -28.176 -18.977  1.00 10.00      C   
ATOM   5161  CD  PRO    30     -11.248 -27.630 -18.336  1.00 10.00      C   
ATOM   5162  C   PRO    30      -9.155 -26.089 -16.272  1.00 10.00      C   
ATOM   5163  O   PRO    30      -9.601 -25.094 -16.843  1.00 10.00      C   
ATOM   5164  N   ALA    31      -8.369 -26.021 -15.209  1.00 10.00      C   
ATOM   5165  HN  ALA    31      -8.033 -26.852 -14.806  1.00 10.00      C   
ATOM   5166  CA  ALA    31      -7.975 -24.745 -14.632  1.00 10.00      C   
ATOM   5167  CB  ALA    31      -8.136 -24.785 -13.119  1.00 10.00      C
[truncated: 395,862 more chars]
