# Supplementary material for: Cross-linking of the endolysosomal system reveals potential flotillin structures and cargo
Source: Nat Commun. 2022 Oct 20;13:6212. doi: 10.1038/s41467-022-33951-0 (PMC9584938; doi:10.1038/s41467-022-33951-0)
Supplement: Supplementary file 11 — Dataset 8 [file 41467_2022_33951_MOESM11_ESM.zip › PPT1_tetramer/PPT1_hm_3GRO_A_1.pdb]

ATOM      1  N   PRO A  30     -40.875 -15.140  22.268  1.00 58.32           N  
ATOM      2  CA  PRO A  30     -39.580 -15.464  21.659  1.00 57.79           C  
ATOM      3  C   PRO A  30     -38.882 -14.201  21.125  1.00 56.67           C  
ATOM      4  O   PRO A  30     -39.341 -13.607  20.130  1.00 56.88           O  
ATOM      5  CB  PRO A  30     -39.970 -16.407  20.505  1.00 58.05           C  
ATOM      6  CG  PRO A  30     -41.419 -15.951  20.100  1.00 58.37           C  
ATOM      7  CD  PRO A  30     -41.946 -15.060  21.252  1.00 58.58           C  
ATOM      8  N   ALA A  31     -37.795 -13.793  21.788  1.00 54.72           N  
ATOM      9  CA  ALA A  31     -37.086 -12.536  21.458  1.00 52.35           C  
ATOM     10  C   ALA A  31     -35.952 -12.754  20.434  1.00 50.10           C  
ATOM     11  O   ALA A  31     -35.456 -13.876  20.272  1.00 50.09           O  
ATOM     12  CB  ALA A  31     -36.531 -11.886  22.737  1.00 51.82           C  
ATOM     13  N   PRO A  32     -35.543 -11.676  19.734  1.00 47.56           N  
ATOM     14  CA  PRO A  32     -34.348 -11.761  18.900  1.00 44.99           C  
ATOM     15  C   PRO A  32     -33.105 -11.727  19.776  1.00 42.35           C  
ATOM     16  O   PRO A  32     -33.116 -11.076  20.827  1.00 43.07           O  
ATOM     17  CB  PRO A  32     -34.436 -10.507  18.043  1.00 45.66           C  
ATOM     18  CG  PRO A  32     -35.161  -9.519  18.906  1.00 46.38           C  
ATOM     19  CD  PRO A  32     -36.130 -10.318  19.725  1.00 46.78           C  
ATOM     20  N   LEU A  33     -32.058 -12.439  19.365  1.00 38.91           N  
ATOM     21  CA  LEU A  33     -30.776 -12.418  20.074  1.00 36.18           C  
ATOM     22  C   LEU A  33     -30.116 -11.044  19.974  1.00 33.93           C  
ATOM     23  O   LEU A  33     -30.201 -10.393  18.941  1.00 32.66           O  
ATOM     24  CB  LEU A  33     -29.820 -13.465  19.511  1.00 35.81           C  
ATOM     25  CG  LEU A  33     -30.078 -14.878  19.998  1.00 35.61           C  
ATOM     26  CD1 LEU A  33     -29.540 -15.894  19.003  1.00 35.78           C  
ATOM     27  CD2 LEU A  33     -29.462 -15.060  21.382  1.00 35.81           C  
ATOM     28  N   PRO A  34     -29.465 -10.599  21.062  1.00 32.04           N  
ATOM     29  CA  PRO A  34     -28.667  -9.393  21.011  1.00 30.62           C  
ATOM     30  C   PRO A  34     -27.556  -9.510  19.979  1.00 29.42           C  
ATOM     31  O   PRO A  34     -27.086 -10.614  19.704  1.00 28.82           O  
ATOM     32  CB  PRO A  34     -28.052  -9.304  22.411  1.00 30.86           C  
ATOM     33  CG  PRO A  34     -28.821 -10.179  23.255  1.00 31.25           C  
ATOM     34  CD  PRO A  34     -29.567 -11.146  22.426  1.00 31.58           C  
ATOM     35  N   LEU A  35     -27.154  -8.368  19.429  1.00 28.05           N  
ATOM     36  CA  LEU A  35     -26.029  -8.262  18.493  1.00 26.69           C  
ATOM     37  C   LEU A  35     -24.919  -7.413  19.112  1.00 26.31           C  
ATOM     38  O   LEU A  35     -25.173  -6.286  19.542  1.00 25.22           O  
ATOM     39  CB  LEU A  35     -26.476  -7.603  17.186  1.00 25.06           C  
ATOM     40  CG  LEU A  35     -25.377  -7.396  16.151  1.00 24.67           C  
ATOM     41  CD1 LEU A  35     -24.749  -8.742  15.758  1.00 23.04           C  
ATOM     42  CD2 LEU A  35     -25.936  -6.650  14.932  1.00 24.15           C  
ATOM     43  N   VAL A  36     -23.701  -7.960  19.150  1.00 25.34           N  
ATOM     44  CA  VAL A  36     -22.514  -7.205  19.530  1.00 25.40           C  
ATOM     45  C   VAL A  36     -21.731  -6.847  18.262  1.00 26.19           C  
ATOM     46  O   VAL A  36     -21.438  -7.720  17.453  1.00 26.56           O  
ATOM     47  CB  VAL A  36     -21.613  -8.022  20.473  1.00 25.42           C  
ATOM     48  CG1 VAL A  36     -20.295  -7.293  20.727  1.00 24.36           C  
ATOM     49  CG2 VAL A  36     -22.343  -8.308  21.778  1.00 24.26           C  
ATOM     50  N   ILE A  37     -21.408  -5.567  18.088  1.00 26.46           N  
ATOM     51  CA  ILE A  37     -20.629  -5.105  16.923  1.00 26.25           C  
ATOM     52  C   ILE A  37     -19.237  -4.669  17.346  1.00 25.04           C  
ATOM     53  O   ILE A  37     -19.082  -3.958  18.333  1.00 24.58           O  
ATOM     54  CB  ILE A  37     -21.304  -3.903  16.209  1.00 27.15           C  
ATOM     55  CG1 ILE A  37     -22.588  -4.335  15.501  1.00 27.70           C  
ATOM     56  CG2 ILE A  37     -20.369  -3.294  15.179  1.00 27.24           C  
ATOM     57  CD1 ILE A  37     -23.384  -3.159  14.928  1.00 27.71           C  
ATOM     58  N   TRP A  38     -18.226  -5.099  16.592  1.00 24.71           N  
ATOM     59  CA  TRP A  38     -16.853  -4.623  16.785  1.00 24.17           C  
ATOM     60  C   TRP A  38     -16.373  -3.987  15.486  1.00 25.62           C  
ATOM     61  O   TRP A  38     -16.264  -4.657  14.442  1.00 27.57           O  
ATOM     62  CB  TRP A  38     -15.914  -5.756  17.212  1.00 23.31           C  
ATOM     63  CG  TRP A  38     -14.658  -5.289  17.920  1.00 22.33           C  
ATOM     64  CD1 TRP A  38     -14.011  -4.097  17.753  1.00 22.11           C  
ATOM     65  CD2 TRP A  38     -13.875  -6.032  18.863  1.00 20.95           C  
ATOM     66  NE1 TRP A  38     -12.889  -4.047  18.549  1.00 21.31           N  
ATOM     67  CE2 TRP A  38     -12.784  -5.222  19.236  1.00 20.63           C  
ATOM     68  CE3 TRP A  38     -13.992  -7.294  19.428  1.00 21.19           C  
ATOM     69  CZ2 TRP A  38     -11.825  -5.635  20.154  1.00 20.64           C  
ATOM     70  CZ3 TRP A  38     -13.029  -7.702  20.357  1.00 20.52           C  
ATOM     71  CH2 TRP A  38     -11.968  -6.879  20.700  1.00 20.57           C  
ATOM     72  N   HIS A  39     -16.097  -2.686  15.562  1.00 25.63           N  
ATOM     73  CA  HIS A  39     -15.657  -1.903  14.436  1.00 24.80           C  
ATOM     74  C   HIS A  39     -14.228  -2.259  13.993  1.00 25.59           C  
ATOM     75  O   HIS A  39     -13.502  -2.979  14.678  1.00 25.53           O  
ATOM     76  CB  HIS A  39     -15.754  -0.415  14.776  1.00 24.83           C  
ATOM     77  CG  HIS A  39     -14.789   0.031  15.824  1.00 24.14           C  
ATOM     78  ND1 HIS A  39     -13.470   0.311  15.551  1.00 24.65           N  
ATOM     79  CD2 HIS A  39     -14.954   0.252  17.148  1.00 24.70           C  
ATOM     80  CE1 HIS A  39     -12.860   0.673  16.665  1.00 24.99           C  
ATOM     81  NE2 HIS A  39     -13.743   0.656  17.648  1.00 24.40           N  
ATOM     82  N   GLY A  40     -13.850  -1.748  12.831  1.00 26.47           N  
ATOM     83  CA  GLY A  40     -12.534  -1.967  12.280  1.00 27.78           C  
ATOM     84  C   GLY A  40     -11.603  -0.808  12.557  1.00 28.94           C  
ATOM     85  O   GLY A  40     -11.874   0.034  13.405  1.00 29.23           O  
ATOM     94  N   GLY A  42      -9.323   2.598  12.151  1.00 33.64           N  
ATOM     95  CA  GLY A  42      -9.637   3.977  11.740  1.00 33.65           C  
ATOM     96  C   GLY A  42     -11.104   4.355  11.900  1.00 33.60           C  
ATOM     97  O   GLY A  42     -11.582   5.287  11.261  1.00 33.45           O  
ATOM     98  N   ASP A  43     -11.810   3.637  12.768  1.00 33.87           N  
ATOM     99  CA  ASP A  43     -13.250   3.794  12.928  1.00 34.84           C  
ATOM    100  C   ASP A  43     -13.579   3.702  14.420  1.00 35.50           C  
ATOM    101  O   ASP A  43     -12.738   3.280  15.213  1.00 35.46           O  
ATOM    102  CB  ASP A  43     -13.971   2.692  12.126  1.00 35.25           C  
ATOM    103  CG  ASP A  43     -15.467   2.971  11.905  1.00 35.52           C  
ATOM    104  OD1 ASP A  43     -15.985   4.029  12.321  1.00 35.80           O  
ATOM    105  OD2 ASP A  43     -16.131   2.104  11.307  1.00 36.12           O  
ATOM    106  N   SER A  44     -14.789   4.114  14.799  1.00 35.82           N  
ATOM    107  CA  SER A  44     -15.232   4.045  16.186  1.00 36.41           C  
ATOM    108  C   SER A  44     -16.509   3.200  16.299  1.00 37.34           C  
ATOM    109  O   SER A  44     -16.966   2.628  15.315  1.00 36.33           O  
ATOM    110  CB  SER A  44     -15.461   5.457  16.732  1.00 35.99           C  
ATOM    111  OG  SER A  44     -16.578   6.065  16.114  1.00 36.27           O  
ATOM    112  N   CYS A  45     -17.059   3.117  17.513  1.00 38.60           N  
ATOM    113  CA  CYS A  45     -18.326   2.411  17.771  1.00 40.40           C  
ATOM    114  C   CYS A  45     -19.543   3.090  17.167  1.00 40.87           C  
ATOM    115  O   CYS A  45     -20.518   2.431  16.834  1.00 39.65           O  
ATOM    116  CB  CYS A  45     -18.584   2.323  19.284  1.00 41.49           C  
ATOM    117  SG  CYS A  45     -18.778   3.952  20.104  1.00 42.65           S  
ATOM    118  N   CYS A  46     -19.479   4.415  17.049  1.00 42.38           N  
ATOM    119  CA  CYS A  46     -20.680   5.243  17.070  1.00 43.84           C  
ATOM    120  C   CYS A  46     -20.672   6.391  16.041  1.00 43.85           C  
ATOM    121  O   CYS A  46     -21.283   7.429  16.264  1.00 44.19           O  
ATOM    122  CB  CYS A  46     -20.843   5.803  18.495  1.00 44.27           C  
ATOM    123  SG  CYS A  46     -20.782   4.503  19.847  1.00 46.64           S  
ATOM    124  N   ASN A  47     -19.978   6.201  14.922  1.00 43.98           N  
ATOM    125  CA  ASN A  47     -20.025   7.165  13.834  1.00 43.47           C  
ATOM    126  C   ASN A  47     -21.323   6.935  13.085  1.00 43.39           C  
ATOM    127  O   ASN A  47     -21.559   5.832  12.611  1.00 43.95           O  
ATOM    128  CB  ASN A  47     -18.839   6.992  12.890  1.00 43.23           C  
ATOM    129  CG  ASN A  47     -18.742   8.118  11.841  1.00 43.70           C  
ATOM    130  OD1 ASN A  47     -19.739   8.506  11.220  1.00 43.51           O  
ATOM    131  ND2 ASN A  47     -17.529   8.630  11.636  1.00 43.02           N  
ATOM    132  N   PRO A  48     -22.173   7.976  12.970  1.00 42.99           N  
ATOM    133  CA  PRO A  48     -23.457   7.811  12.276  1.00 42.83           C  
ATOM    134  C   PRO A  48     -23.315   7.279  10.848  1.00 42.63           C  
ATOM    135  O   PRO A  48     -24.201   6.573  10.367  1.00 42.72           O  
ATOM    136  CB  PRO A  48     -24.034   9.234  12.253  1.00 42.99           C  
ATOM    137  CG  PRO A  48     -23.339   9.952  13.335  1.00 43.09           C  
ATOM    138  CD  PRO A  48     -21.976   9.361  13.433  1.00 42.87           C  
ATOM    139  N   LEU A  49     -22.210   7.623  10.186  1.00 42.56           N  
ATOM    140  CA  LEU A  49     -21.958   7.203   8.794  1.00 42.76           C  
ATOM    141  C   LEU A  49     -21.362   5.787   8.662  1.00 40.98           C  
ATOM    142  O   LEU A  49     -21.267   5.270   7.557  1.00 41.26           O  
ATOM    143  CB  LEU A  49     -21.025   8.215   8.095  1.00 43.69           C  
ATOM    144  CG  LEU A  49     -21.588   9.626   7.852  1.00 44.29           C  
ATOM    145  CD1 LEU A  49     -20.461  10.661   7.756  1.00 44.69           C  
ATOM    146  CD2 LEU A  49     -22.469   9.654   6.595  1.00 44.04           C  
ATOM    147  N   SER A  50     -20.962   5.171   9.777  1.00 39.03           N  
ATOM    148  CA  SER A  50     -20.335   3.841   9.746  1.00 37.49           C  
ATOM    149  C   SER A  50     -21.083   2.818  10.627  1.00 36.41           C  
ATOM    150  O   SER A  50     -22.060   2.233  10.178  1.00 35.88           O  
ATOM    151  CB  SER A  50     -18.855   3.950  10.117  1.00 37.32           C  
ATOM    152  OG  SER A  50     -18.182   2.737   9.862  1.00 37.29           O  
ATOM    161  N   GLY A  52     -22.850   3.428  13.274  1.00 34.93           N  
ATOM    162  CA  GLY A  52     -24.153   4.016  13.597  1.00 33.93           C  
ATOM    163  C   GLY A  52     -25.201   3.578  12.601  1.00 33.68           C  
ATOM    164  O   GLY A  52     -26.294   3.167  12.984  1.00 33.37           O  
ATOM    165  N   ALA A  53     -24.848   3.651  11.311  1.00 33.48           N  
ATOM    166  CA  ALA A  53     -25.744   3.264  10.215  1.00 31.92           C  
ATOM    167  C   ALA A  53     -26.054   1.761  10.225  1.00 32.61           C  
ATOM    168  O   ALA A  53     -27.156   1.358   9.879  1.00 33.46           O  
ATOM    169  CB  ALA A  53     -25.145   3.662   8.883  1.00 30.59           C  
ATOM    170  N   ILE A  54     -25.082   0.939  10.612  1.00 32.16           N  
ATOM    171  CA  ILE A  54     -25.304  -0.504  10.717  1.00 31.42           C  
ATOM    172  C   ILE A  54     -26.301  -0.777  11.842  1.00 32.11           C  
ATOM    173  O   ILE A  54     -27.202  -1.599  11.691  1.00 32.32           O  
ATOM    174  CB  ILE A  54     -23.973  -1.287  10.994  1.00 30.41           C  
ATOM    175  CG1 ILE A  54     -22.982  -1.127   9.831  1.00 30.42           C  
ATOM    176  CG2 ILE A  54     -24.250  -2.754  11.225  1.00 29.74           C  
ATOM    177  CD1 ILE A  54     -23.489  -1.707   8.481  1.00 30.09           C  
ATOM    178  N   LYS A  55     -26.131  -0.077  12.966  1.00 32.91           N  
ATOM    179  CA  LYS A  55     -26.985  -0.253  14.147  1.00 34.15           C  
ATOM    180  C   LYS A  55     -28.445   0.126  13.853  1.00 35.18           C  
ATOM    181  O   LYS A  55     -29.366  -0.624  14.196  1.00 33.99           O  
ATOM    182  CB  LYS A  55     -26.441   0.568  15.326  1.00 34.44           C  
ATOM    183  CG  LYS A  55     -27.218   0.396  16.630  1.00 35.73           C  
ATOM    184  CD  LYS A  55     -26.660   1.281  17.766  1.00 36.28           C  
ATOM    185  CE  LYS A  55     -27.468   1.104  19.076  1.00 36.75           C  
ATOM    186  N   LYS A  56     -28.645   1.281  13.214  1.00 36.66           N  
ATOM    187  CA  LYS A  56     -29.990   1.733  12.822  1.00 38.64           C  
ATOM    188  C   LYS A  56     -30.595   0.766  11.824  1.00 39.78           C  
ATOM    189  O   LYS A  56     -31.761   0.393  11.938  1.00 40.69           O  
ATOM    190  CB  LYS A  56     -29.951   3.150  12.213  1.00 38.98           C  
ATOM    199  N   VAL A  58     -30.004  -2.402  11.386  1.00 40.91           N  
ATOM    200  CA  VAL A  58     -30.396  -3.641  12.052  1.00 40.79           C  
ATOM    201  C   VAL A  58     -31.640  -3.441  12.931  1.00 40.33           C  
ATOM    202  O   VAL A  58     -32.519  -4.302  12.975  1.00 39.13           O  
ATOM    203  CB  VAL A  58     -29.220  -4.231  12.906  1.00 40.42           C  
ATOM    204  CG1 VAL A  58     -29.706  -5.365  13.803  1.00 38.95           C  
ATOM    205  CG2 VAL A  58     -28.095  -4.705  12.000  1.00 39.83           C  
ATOM    206  N   GLU A  59     -31.705  -2.306  13.623  1.00 40.78           N  
ATOM    207  CA  GLU A  59     -32.831  -2.014  14.531  1.00 41.33           C  
ATOM    208  C   GLU A  59     -34.168  -1.844  13.789  1.00 41.29           C  
ATOM    209  O   GLU A  59     -35.216  -2.163  14.339  1.00 41.70           O  
ATOM    210  CB  GLU A  59     -32.532  -0.776  15.390  1.00 41.08           C  
ATOM    211  CG  GLU A  59     -31.610  -1.059  16.600  1.00 41.05           C  
ATOM    212  CD  GLU A  59     -30.919   0.197  17.150  1.00 41.10           C  
ATOM    213  OE1 GLU A  59     -31.004   1.270  16.512  1.00 42.43           O  
ATOM    214  OE2 GLU A  59     -30.276   0.107  18.215  1.00 40.34           O  
ATOM    215  N   LYS A  60     -34.119  -1.357  12.548  1.00 41.21           N  
ATOM    216  CA  LYS A  60     -35.330  -1.175  11.736  1.00 41.51           C  
ATOM    217  C   LYS A  60     -35.924  -2.520  11.299  1.00 42.06           C  
ATOM    218  O   LYS A  60     -37.147  -2.711  11.351  1.00 42.07           O  
ATOM    219  CB  LYS A  60     -35.045  -0.301  10.497  1.00 40.44           C  
ATOM    220  N   LYS A  61     -35.058  -3.446  10.875  1.00 42.42           N  
ATOM    221  CA  LYS A  61     -35.507  -4.746  10.327  1.00 42.19           C  
ATOM    222  C   LYS A  61     -35.667  -5.860  11.383  1.00 42.12           C  
ATOM    223  O   LYS A  61     -36.175  -6.933  11.060  1.00 42.99           O  
ATOM    224  CB  LYS A  61     -34.575  -5.213   9.184  1.00 41.76           C  
ATOM    225  CG  LYS A  61     -34.916  -4.612   7.809  1.00 41.64           C  
ATOM    226  N   ILE A  62     -35.227  -5.619  12.621  1.00 41.91           N  
ATOM    227  CA  ILE A  62     -35.434  -6.574  13.734  1.00 42.43           C  
ATOM    228  C   ILE A  62     -35.816  -5.775  14.985  1.00 43.39           C  
ATOM    229  O   ILE A  62     -34.938  -5.379  15.757  1.00 44.16           O  
ATOM    230  CB  ILE A  62     -34.170  -7.406  14.053  1.00 42.20           C  
ATOM    231  CG1 ILE A  62     -33.652  -8.132  12.813  1.00 41.98           C  
ATOM    232  CG2 ILE A  62     -34.469  -8.415  15.174  1.00 42.54           C  
ATOM    233  CD1 ILE A  62     -32.341  -8.871  13.042  1.00 41.74           C  
ATOM    234  N   PRO A  63     -37.124  -5.536  15.195  1.00 44.21           N  
ATOM    235  CA  PRO A  63     -37.517  -4.586  16.258  1.00 43.68           C  
ATOM    236  C   PRO A  63     -37.334  -5.125  17.674  1.00 42.15           C  
ATOM    237  O   PRO A  63     -37.584  -6.300  17.922  1.00 42.47           O  
ATOM    238  CB  PRO A  63     -39.001  -4.305  15.958  1.00 44.37           C  
ATOM    239  CG  PRO A  63     -39.240  -4.865  14.542  1.00 45.29           C  
ATOM    240  CD  PRO A  63     -38.294  -6.017  14.436  1.00 45.06           C  
ATOM    241  N   GLY A  64     -36.885  -4.258  18.583  1.00 40.47           N  
ATOM    242  CA  GLY A  64     -36.599  -4.644  19.967  1.00 39.61           C  
ATOM    243  C   GLY A  64     -35.224  -5.282  20.181  1.00 38.68           C  
ATOM    244  O   GLY A  64     -34.870  -5.638  21.305  1.00 38.65           O  
ATOM    245  N   ILE A  65     -34.445  -5.426  19.111  1.00 37.04           N  
ATOM    246  CA  ILE A  65     -33.110  -6.007  19.218  1.00 35.84           C  
ATOM    247  C   ILE A  65     -32.209  -5.073  20.019  1.00 34.32           C  
ATOM    248  O   ILE A  65     -32.273  -3.855  19.860  1.00 34.36           O  
ATOM    249  CB  ILE A  65     -32.478  -6.277  17.816  1.00 35.62           C  
ATOM    250  CG1 ILE A  65     -31.287  -7.233  17.939  1.00 35.46           C  
ATOM    251  CG2 ILE A  65     -32.054  -4.965  17.134  1.00 35.35           C  
ATOM    252  CD1 ILE A  65     -30.749  -7.701  16.620  1.00 34.89           C  
ATOM    253  N   TYR A  66     -31.394  -5.647  20.898  1.00 32.43           N  
ATOM    254  CA  TYR A  66     -30.396  -4.878  21.637  1.00 31.49           C  
ATOM    255  C   TYR A  66     -29.076  -4.988  20.903  1.00 30.25           C  
ATOM    256  O   TYR A  66     -28.597  -6.089  20.666  1.00 30.14           O  
ATOM    257  CB  TYR A  66     -30.249  -5.413  23.054  1.00 31.40           C  
ATOM    258  CG  TYR A  66     -29.091  -4.817  23.824  1.00 31.32           C  
ATOM    259  CD1 TYR A  66     -29.022  -3.449  24.067  1.00 31.16           C  
ATOM    260  CD2 TYR A  66     -28.073  -5.626  24.330  1.00 31.00           C  
ATOM    261  CE1 TYR A  66     -27.959  -2.898  24.783  1.00 31.18           C  
ATOM    262  CE2 TYR A  66     -27.009  -5.083  25.050  1.00 30.70           C  
ATOM    263  CZ  TYR A  66     -26.958  -3.726  25.270  1.00 31.04           C  
ATOM    264  OH  TYR A  66     -25.913  -3.187  25.986  1.00 32.43           O  
ATOM    265  N   VAL A  67     -28.502  -3.848  20.538  1.00 28.90           N  
ATOM    266  CA  VAL A  67     -27.248  -3.805  19.783  1.00 27.75           C  
ATOM    267  C   VAL A  67     -26.186  -3.083  20.608  1.00 27.94           C  
ATOM    268  O   VAL A  67     -26.354  -1.905  20.949  1.00 29.27           O  
ATOM    269  CB  VAL A  67     -27.423  -3.092  18.429  1.00 26.76           C  
ATOM    270  CG1 VAL A  67     -26.133  -3.132  17.632  1.00 26.55           C  
ATOM    271  CG2 VAL A  67     -28.547  -3.732  17.633  1.00 26.58           C  
ATOM    272  N   LEU A  68     -25.113  -3.801  20.948  1.00 27.51           N  
ATOM    273  CA  LEU A  68     -23.956  -3.220  21.634  1.00 27.60           C  
ATOM    274  C   LEU A  68     -22.814  -3.037  20.634  1.00 27.52           C  
ATOM    275  O   LEU A  68     -22.283  -4.011  20.110  1.00 29.72           O  
ATOM    276  CB  LEU A  68     -23.508  -4.119  22.803  1.00 27.54           C  
ATOM    277  CG  LEU A  68     -22.289  -3.640  23.619  1.00 27.62           C  
ATOM    278  CD1 LEU A  68     -22.587  -2.332  24.362  1.00 26.51           C  
ATOM    279  CD2 LEU A  68     -21.801  -4.713  24.594  1.00 26.49           C  
ATOM    280  N   SER A  69     -22.449  -1.790  20.364  1.00 27.29           N  
ATOM    281  CA  SER A  69     -21.314  -1.478  19.505  1.00 26.14           C  
ATOM    282  C   SER A  69     -20.105  -1.222  20.395  1.00 25.28           C  
ATOM    283  O   SER A  69     -20.067  -0.250  21.125  1.00 25.81           O  
ATOM    284  CB  SER A  69     -21.630  -0.249  18.659  1.00 26.57           C  
ATOM    285  OG  SER A  69     -20.669  -0.060  17.638  1.00 27.10           O  
ATOM    286  N   LEU A  70     -19.122  -2.105  20.337  1.00 25.18           N  
ATOM    287  CA  LEU A  70     -18.016  -2.077  21.285  1.00 25.35           C  
ATOM    288  C   LEU A  70     -17.158  -0.820  21.131  1.00 27.58           C  
ATOM    289  O   LEU A  70     -16.813  -0.415  20.009  1.00 27.07           O  
ATOM    290  CB  LEU A  70     -17.155  -3.340  21.140  1.00 24.24           C  
ATOM    291  CG  LEU A  70     -17.837  -4.656  21.539  1.00 23.07           C  
ATOM    292  CD1 LEU A  70     -17.116  -5.841  20.947  1.00 22.24           C  
ATOM    293  CD2 LEU A  70     -17.921  -4.778  23.046  1.00 22.38           C  
ATOM    294  N   GLU A  71     -16.847  -0.200  22.272  1.00 30.51           N  
ATOM    295  CA  GLU A  71     -15.964   0.965  22.336  1.00 32.52           C  
ATOM    296  C   GLU A  71     -14.799   0.612  23.232  1.00 32.20           C  
ATOM    297  O   GLU A  71     -14.992   0.241  24.384  1.00 31.87           O  
ATOM    298  CB  GLU A  71     -16.699   2.193  22.901  1.00 34.15           C  
ATOM    299  CG  GLU A  71     -15.865   3.507  22.880  1.00 35.91           C  
ATOM    300  CD  GLU A  71     -16.604   4.707  23.478  1.00 37.74           C  
ATOM    301  OE1 GLU A  71     -17.689   4.515  24.081  1.00 39.18           O  
ATOM    302  OE2 GLU A  71     -16.098   5.848  23.342  1.00 38.84           O  
ATOM    303  N   ILE A  72     -13.592   0.721  22.695  1.00 32.63           N  
ATOM    304  CA  ILE A  72     -12.387   0.457  23.456  1.00 33.70           C  
ATOM    305  C   ILE A  72     -11.689   1.794  23.685  1.00 34.94           C  
ATOM    306  O   ILE A  72     -10.875   2.235  22.875  1.00 35.66           O  
ATOM    307  CB  ILE A  72     -11.442  -0.536  22.730  1.00 34.00           C  
ATOM    308  CG1 ILE A  72     -12.231  -1.682  22.053  1.00 33.44           C  
ATOM    309  CG2 ILE A  72     -10.420  -1.086  23.719  1.00 34.11           C  
ATOM    310  CD1 ILE A  72     -13.002  -2.564  23.019  1.00 33.25           C  
ATOM    311  N   GLY A  73     -12.033   2.441  24.793  1.00 36.33           N  
ATOM    312  CA  GLY A  73     -11.559   3.790  25.092  1.00 36.99           C  
ATOM    313  C   GLY A  73     -12.662   4.632  25.694  1.00 37.45           C  
ATOM    314  O   GLY A  73     -13.833   4.293  25.580  1.00 38.53           O  
ATOM    315  N   LYS A  74     -12.276   5.732  26.337  1.00 38.51           N  
ATOM    316  CA  LYS A  74     -13.226   6.631  27.007  1.00 38.92           C  
ATOM    317  C   LYS A  74     -13.963   7.547  26.025  1.00 39.05           C  
ATOM    318  O   LYS A  74     -15.096   7.932  26.281  1.00 40.30           O  
ATOM    319  CB  LYS A  74     -12.512   7.479  28.078  1.00 39.14           C  
ATOM    320  CG  LYS A  74     -11.912   6.669  29.233  1.00 39.13           C  
ATOM    321  N   THR A  75     -13.326   7.897  24.909  1.00 38.49           N  
ATOM    322  CA  THR A  75     -13.952   8.783  23.909  1.00 37.64           C  
ATOM    323  C   THR A  75     -13.904   8.154  22.523  1.00 37.08           C  
ATOM    324  O   THR A  75     -13.232   7.144  22.321  1.00 36.98           O  
ATOM    325  CB  THR A  75     -13.261  10.166  23.877  1.00 37.59           C  
ATOM    326  OG1 THR A  75     -11.885  10.017  23.495  1.00 36.94           O  
ATOM    327  CG2 THR A  75     -13.337  10.851  25.252  1.00 36.51           C  
ATOM    328  N   LEU A  76     -14.617   8.745  21.568  1.00 37.03           N  
ATOM    329  CA  LEU A  76     -14.629   8.215  20.204  1.00 37.56           C  
ATOM    330  C   LEU A  76     -13.262   8.353  19.539  1.00 39.25           C  
ATOM    331  O   LEU A  76     -12.878   7.508  18.740  1.00 40.00           O  
ATOM    332  CB  LEU A  76     -15.703   8.881  19.334  1.00 36.90           C  
ATOM    333  CG  LEU A  76     -17.185   8.736  19.727  1.00 36.60           C  
ATOM    334  CD1 LEU A  76     -18.062   9.224  18.584  1.00 36.20           C  
ATOM    335  CD2 LEU A  76     -17.563   7.320  20.104  1.00 35.60           C  
ATOM    344  N   GLU A  78     -10.324   8.270  21.166  1.00 37.68           N  
ATOM    345  CA  GLU A  78      -9.449   7.252  21.781  1.00 36.49           C  
ATOM    346  C   GLU A  78      -9.780   5.867  21.221  1.00 34.58           C  
ATOM    347  O   GLU A  78      -8.897   5.041  21.028  1.00 33.78           O  
ATOM    348  CB  GLU A  78      -9.543   7.231  23.315  1.00 36.45           C  
ATOM    349  CG  GLU A  78      -8.384   6.437  23.941  1.00 37.91           C  
ATOM    350  CD  GLU A  78      -8.510   6.181  25.445  1.00 39.13           C  
ATOM    351  OE1 GLU A  78      -7.471   5.826  26.064  1.00 40.21           O  
ATOM    352  OE2 GLU A  78      -9.621   6.313  26.006  1.00 39.59           O  
ATOM    353  N   ASP A  79     -11.059   5.623  20.966  1.00 33.22           N  
ATOM    354  CA  ASP A  79     -11.484   4.397  20.297  1.00 32.58           C  
ATOM    355  C   ASP A  79     -10.770   4.245  18.934  1.00 31.00           C  
ATOM    356  O   ASP A  79     -10.259   3.166  18.602  1.00 30.44           O  
ATOM    357  CB  ASP A  79     -13.000   4.405  20.112  1.00 33.14           C  
ATOM    358  CG  ASP A  79     -13.577   3.025  19.893  1.00 34.05           C  
ATOM    359  OD1 ASP A  79     -12.855   2.015  20.086  1.00 34.73           O  
ATOM    360  OD2 ASP A  79     -14.777   2.953  19.533  1.00 34.85           O  
ATOM    361  N   VAL A  80     -10.711   5.335  18.170  1.00 29.07           N  
ATOM    362  CA  VAL A  80     -10.048   5.323  16.872  1.00 27.87           C  
ATOM    363  C   VAL A  80      -8.534   5.079  16.988  1.00 29.34           C  
ATOM    364  O   VAL A  80      -7.980   4.257  16.253  1.00 30.47           O  
ATOM    365  CB  VAL A  80     -10.328   6.605  16.078  1.00 26.49           C  
ATOM    366  CG1 VAL A  80      -9.324   6.761  14.925  1.00 25.29           C  
ATOM    367  CG2 VAL A  80     -11.769   6.594  15.554  1.00 24.70           C  
ATOM    368  N   GLU A  81      -7.854   5.767  17.895  1.00 29.99           N  
ATOM    369  CA  GLU A  81      -6.397   5.537  18.010  1.00 31.21           C  
ATOM    370  C   GLU A  81      -6.045   4.214  18.695  1.00 28.22           C  
ATOM    371  O   GLU A  81      -5.019   3.613  18.387  1.00 26.75           O  
ATOM    372  CB  GLU A  81      -5.618   6.739  18.589  1.00 33.53           C  
ATOM    373  CG  GLU A  81      -6.164   7.392  19.818  1.00 35.67           C  
ATOM    374  CD  GLU A  81      -5.688   8.842  19.962  1.00 36.94           C  
ATOM    375  OE1 GLU A  81      -5.786   9.626  18.985  1.00 36.79           O  
ATOM    376  OE2 GLU A  81      -5.230   9.190  21.062  1.00 38.60           O  
ATOM    377  N   ASN A  82      -6.915   3.730  19.565  1.00 26.24           N  
ATOM    378  CA  ASN A  82      -6.744   2.380  20.101  1.00 24.48           C  
ATOM    379  C   ASN A  82      -6.904   1.273  19.053  1.00 23.20           C  
ATOM    380  O   ASN A  82      -6.358   0.186  19.223  1.00 22.48           O  
ATOM    381  CB  ASN A  82      -7.674   2.140  21.281  1.00 24.60           C  
ATOM    382  CG  ASN A  82      -7.177   2.801  22.556  1.00 24.95           C  
ATOM    383  OD1 ASN A  82      -6.067   3.366  22.602  1.00 24.40           O  
ATOM    384  ND2 ASN A  82      -7.988   2.729  23.602  1.00 23.49           N  
ATOM    385  N   SER A  83      -7.627   1.548  17.968  1.00 22.24           N  
ATOM    386  CA  SER A  83      -7.717   0.590  16.854  1.00 21.59           C  
ATOM    387  C   SER A  83      -6.375   0.435  16.082  1.00 21.65           C  
ATOM    388  O   SER A  83      -6.211  -0.503  15.302  1.00 20.40           O  
ATOM    389  CB  SER A  83      -8.821   0.988  15.892  1.00 21.89           C  
ATOM    390  OG  SER A  83      -8.416   2.067  15.071  1.00 23.44           O  
ATOM    391  N   PHE A  84      -5.440   1.364  16.301  1.00 21.84           N  
ATOM    392  CA  PHE A  84      -4.084   1.253  15.763  1.00 21.71           C  
ATOM    393  C   PHE A  84      -3.046   0.898  16.808  1.00 21.71           C  
ATOM    394  O   PHE A  84      -2.054   0.261  16.479  1.00 23.10           O  
ATOM    395  CB  PHE A  84      -3.644   2.570  15.119  1.00 21.43           C  
ATOM    396  CG  PHE A  84      -4.482   2.993  13.941  1.00 21.23           C  
ATOM    397  CD1 PHE A  84      -4.344   2.360  12.711  1.00 20.53           C  
ATOM    398  CD2 PHE A  84      -5.397   4.052  14.057  1.00 21.55           C  
ATOM    399  CE1 PHE A  84      -5.108   2.760  11.626  1.00 19.96           C  
ATOM    400  CE2 PHE A  84      -6.167   4.460  12.968  1.00 20.27           C  
ATOM    401  CZ  PHE A  84      -6.018   3.818  11.758  1.00 20.40           C  
ATOM    402  N   PHE A  85      -3.246   1.325  18.058  1.00 22.13           N  
ATOM    403  CA  PHE A  85      -2.135   1.356  19.039  1.00 21.82           C  
ATOM    404  C   PHE A  85      -2.333   0.653  20.388  1.00 21.94           C  
ATOM    405  O   PHE A  85      -1.440   0.728  21.236  1.00 21.33           O  
ATOM    406  CB  PHE A  85      -1.746   2.807  19.312  1.00 22.30           C  
ATOM    407  CG  PHE A  85      -1.313   3.545  18.096  1.00 23.10           C  
ATOM    408  CD1 PHE A  85      -0.222   3.104  17.352  1.00 24.23           C  
ATOM    409  CD2 PHE A  85      -1.981   4.682  17.685  1.00 23.81           C  
ATOM    410  CE1 PHE A  85       0.186   3.786  16.204  1.00 24.09           C  
ATOM    411  CE2 PHE A  85      -1.572   5.373  16.547  1.00 24.02           C  
ATOM    412  CZ  PHE A  85      -0.490   4.923  15.808  1.00 23.97           C  
ATOM    413  N   LEU A  86      -3.471  -0.016  20.600  1.00 21.52           N  
ATOM    414  CA  LEU A  86      -3.673  -0.797  21.829  1.00 22.33           C  
ATOM    415  C   LEU A  86      -3.555  -2.296  21.540  1.00 22.73           C  
ATOM    416  O   LEU A  86      -4.244  -2.830  20.668  1.00 24.80           O  
ATOM    417  CB  LEU A  86      -5.038  -0.487  22.468  1.00 22.98           C  
ATOM    418  CG  LEU A  86      -5.361  -1.269  23.761  1.00 23.40           C  
ATOM    419  CD1 LEU A  86      -4.308  -1.046  24.823  1.00 21.84           C  
ATOM    420  CD2 LEU A  86      -6.749  -0.912  24.301  1.00 23.83           C  
ATOM    421  N   ASN A  87      -2.674  -2.951  22.283  1.00 22.66           N  
ATOM    422  CA  ASN A  87      -2.442  -4.396  22.214  1.00 22.39           C  
ATOM    423  C   ASN A  87      -3.742  -5.179  22.190  1.00 22.25           C  
ATOM    424  O   ASN A  87      -4.532  -5.122  23.146  1.00 22.94           O  
ATOM    425  CB  ASN A  87      -1.581  -4.819  23.424  1.00 23.00           C  
ATOM    426  CG  ASN A  87      -1.437  -6.323  23.563  1.00 24.36           C  
ATOM    427  OD1 ASN A  87      -2.430  -7.054  23.621  1.00 25.00           O  
ATOM    428  ND2 ASN A  87      -0.191  -6.794  23.659  1.00 25.21           N  
ATOM    429  N   VAL A  88      -3.944  -5.932  21.110  1.00 21.27           N  
ATOM    430  CA  VAL A  88      -5.204  -6.642  20.868  1.00 20.42           C  
ATOM    431  C   VAL A  88      -5.522  -7.682  21.943  1.00 19.41           C  
ATOM    432  O   VAL A  88      -6.674  -7.889  22.270  1.00 18.95           O  
ATOM    433  CB  VAL A  88      -5.205  -7.311  19.485  1.00 20.96           C  
ATOM    434  CG1 VAL A  88      -6.375  -8.259  19.342  1.00 20.55           C  
ATOM    435  CG2 VAL A  88      -5.234  -6.245  18.386  1.00 20.99           C  
ATOM    436  N   ASN A  89      -4.509  -8.332  22.494  1.00 19.12           N  
ATOM    437  CA  ASN A  89      -4.755  -9.256  23.591  1.00 19.40           C  
ATOM    438  C   ASN A  89      -5.437  -8.538  24.779  1.00 20.34           C  
ATOM    439  O   ASN A  89      -6.338  -9.103  25.378  1.00 20.24           O  
ATOM    440  CB  ASN A  89      -3.478  -9.978  24.026  1.00 18.58           C  
ATOM    441  CG  ASN A  89      -2.897 -10.825  22.929  1.00 18.43           C  
ATOM    442  OD1 ASN A  89      -3.610 -11.521  22.238  1.00 18.23           O  
ATOM    443  ND2 ASN A  89      -1.593 -10.765  22.762  1.00 20.10           N  
ATOM    444  N   SER A  90      -5.030  -7.294  25.088  1.00 20.90           N  
ATOM    445  CA  SER A  90      -5.742  -6.483  26.105  1.00 21.72           C  
ATOM    446  C   SER A  90      -7.138  -6.112  25.654  1.00 20.77           C  
ATOM    447  O   SER A  90      -8.067  -6.107  26.453  1.00 20.31           O  
ATOM    448  CB  SER A  90      -5.010  -5.182  26.424  1.00 23.24           C  
ATOM    449  OG  SER A  90      -3.662  -5.434  26.715  1.00 27.64           O  
ATOM    450  N   GLN A  91      -7.278  -5.756  24.380  1.00 19.93           N  
ATOM    451  CA  GLN A  91      -8.570  -5.380  23.855  1.00 20.03           C  
ATOM    452  C   GLN A  91      -9.550  -6.519  24.051  1.00 20.82           C  
ATOM    453  O   GLN A  91     -10.677  -6.309  24.517  1.00 21.53           O  
ATOM    454  CB  GLN A  91      -8.481  -5.023  22.382  1.00 19.97           C  
ATOM    455  CG  GLN A  91      -7.675  -3.787  22.121  1.00 20.39           C  
ATOM    456  CD  GLN A  91      -8.003  -3.139  20.798  1.00 21.48           C  
ATOM    457  OE1 GLN A  91      -9.158  -3.156  20.339  1.00 19.92           O  
ATOM    458  NE2 GLN A  91      -6.990  -2.538  20.177  1.00 21.97           N  
ATOM    459  N   VAL A  92      -9.102  -7.729  23.723  1.00 20.61           N  
ATOM    460  CA  VAL A  92      -9.930  -8.919  23.863  1.00 20.82           C  
ATOM    461  C   VAL A  92     -10.330  -9.164  25.313  1.00 21.56           C  
ATOM    462  O   VAL A  92     -11.492  -9.466  25.582  1.00 23.24           O  
ATOM    463  CB  VAL A  92      -9.250 -10.163  23.251  1.00 20.48           C  
ATOM    464  CG1 VAL A  92      -9.973 -11.434  23.658  1.00 19.25           C  
ATOM    465  CG2 VAL A  92      -9.208 -10.026  21.717  1.00 20.29           C  
ATOM    466  N   THR A  93      -9.398  -9.002  26.246  1.00 21.52           N  
ATOM    467  CA  THR A  93      -9.733  -9.135  27.670  1.00 21.45           C  
ATOM    468  C   THR A  93     -10.781  -8.113  28.101  1.00 21.86           C  
ATOM    469  O   THR A  93     -11.741  -8.453  28.800  1.00 20.42           O  
ATOM    470  CB  THR A  93      -8.514  -8.987  28.552  1.00 21.18           C  
ATOM    471  OG1 THR A  93      -7.590 -10.053  28.262  1.00 23.03           O  
ATOM    472  CG2 THR A  93      -8.915  -9.054  30.021  1.00 20.67           C  
ATOM    473  N   THR A  94     -10.598  -6.868  27.664  1.00 22.64           N  
ATOM    474  CA  THR A  94     -11.520  -5.775  27.986  1.00 23.10           C  
ATOM    475  C   THR A  94     -12.937  -6.055  27.495  1.00 24.12           C  
ATOM    476  O   THR A  94     -13.923  -5.803  28.199  1.00 25.52           O  
ATOM    477  CB  THR A  94     -11.058  -4.479  27.335  1.00 23.24           C  
ATOM    478  OG1 THR A  94      -9.730  -4.173  27.782  1.00 22.81           O  
ATOM    479  CG2 THR A  94     -12.026  -3.319  27.651  1.00 22.01           C  
ATOM    480  N   VAL A  95     -13.027  -6.559  26.277  1.00 23.95           N  
ATOM    481  CA  VAL A  95     -14.299  -6.933  25.701  1.00 24.43           C  
ATOM    482  C   VAL A  95     -14.911  -8.156  26.416  1.00 25.82           C  
ATOM    483  O   VAL A  95     -16.115  -8.178  26.634  1.00 25.48           O  
ATOM    484  CB  VAL A  95     -14.175  -7.175  24.159  1.00 23.04           C  
ATOM    485  CG1 VAL A  95     -15.441  -7.850  23.596  1.00 20.89           C  
ATOM    486  CG2 VAL A  95     -13.887  -5.870  23.462  1.00 20.94           C  
ATOM    487  N   CYS A  96     -14.100  -9.152  26.787  1.00 27.71           N  
ATOM    488  CA  CYS A  96     -14.625 -10.290  27.587  1.00 30.86           C  
ATOM    489  C   CYS A  96     -15.243  -9.802  28.927  1.00 29.69           C  
ATOM    490  O   CYS A  96     -16.320 -10.247  29.328  1.00 27.80           O  
ATOM    491  CB  CYS A  96     -13.554 -11.361  27.883  1.00 33.58           C  
ATOM    492  SG  CYS A  96     -12.839 -12.259  26.436  1.00 37.99           S  
ATOM    493  N   GLN A  97     -14.552  -8.893  29.601  1.00 30.30           N  
ATOM    494  CA  GLN A  97     -15.065  -8.306  30.838  1.00 30.44           C  
ATOM    495  C   GLN A  97     -16.370  -7.544  30.599  1.00 29.74           C  
ATOM    496  O   GLN A  97     -17.310  -7.652  31.390  1.00 29.73           O  
ATOM    497  CB  GLN A  97     -14.025  -7.384  31.483  1.00 30.44           C  
ATOM    498  CG  GLN A  97     -12.805  -8.109  32.048  1.00 30.95           C  
ATOM    499  CD  GLN A  97     -13.171  -9.303  32.909  1.00 31.37           C  
ATOM    500  OE1 GLN A  97     -12.669 -10.414  32.698  1.00 32.88           O  
ATOM    501  NE2 GLN A  97     -14.052  -9.090  33.871  1.00 30.60           N  
ATOM    502  N   ALA A  98     -16.436  -6.797  29.504  1.00 29.36           N  
ATOM    503  CA  ALA A  98     -17.654  -6.048  29.173  1.00 29.20           C  
ATOM    504  C   ALA A  98     -18.827  -6.994  28.901  1.00 29.27           C  
ATOM    505  O   ALA A  98     -19.934  -6.763  29.399  1.00 30.47           O  
ATOM    506  CB  ALA A  98     -17.419  -5.126  27.996  1.00 27.96           C  
ATOM    507  N   LEU A  99     -18.577  -8.068  28.142  1.00 28.24           N  
ATOM    508  CA  LEU A  99     -19.633  -9.040  27.799  1.00 28.20           C  
ATOM    509  C   LEU A  99     -20.116  -9.825  29.022  1.00 28.77           C  
ATOM    510  O   LEU A  99     -21.287 -10.182  29.113  1.00 29.63           O  
ATOM    511  CB  LEU A  99     -19.150 -10.021  26.724  1.00 28.41           C  
ATOM    512  CG  LEU A  99     -18.723  -9.445  25.363  1.00 28.44           C  
ATOM    513  CD1 LEU A  99     -18.076 -10.542  24.488  1.00 28.46           C  
ATOM    514  CD2 LEU A  99     -19.886  -8.795  24.651  1.00 27.85           C  
ATOM    515  N   ALA A 100     -19.204 -10.105  29.949  1.00 28.77           N  
ATOM    516  CA  ALA A 100     -19.550 -10.778  31.194  1.00 28.69           C  
ATOM    517  C   ALA A 100     -20.462  -9.890  32.085  1.00 30.52           C  
ATOM    518  O   ALA A 100     -21.282 -10.410  32.856  1.00 29.96           O  
ATOM    519  CB  ALA A 100     -18.291 -11.163  31.942  1.00 26.63           C  
ATOM    520  N   LYS A 101     -20.317  -8.564  31.956  1.00 32.15           N  
ATOM    521  CA  LYS A 101     -21.053  -7.587  32.784  1.00 32.68           C  
ATOM    522  C   LYS A 101     -22.415  -7.141  32.238  1.00 33.72           C  
ATOM    523  O   LYS A 101     -23.177  -6.516  32.959  1.00 36.36           O  
ATOM    524  CB  LYS A 101     -20.180  -6.343  33.031  1.00 32.51           C  
ATOM    525  CG  LYS A 101     -19.245  -6.509  34.213  1.00 32.85           C  
ATOM    526  CD  LYS A 101     -18.468  -5.243  34.517  1.00 32.97           C  
ATOM    527  CE  LYS A 101     -17.150  -5.182  33.789  1.00 33.31           C  
ATOM    528  NZ  LYS A 101     -16.274  -4.181  34.432  1.00 33.53           N  
ATOM    529  N   ASP A 102     -22.726  -7.463  30.989  1.00 33.61           N  
ATOM    530  CA  ASP A 102     -23.937  -6.958  30.345  1.00 33.80           C  
ATOM    531  C   ASP A 102     -25.075  -7.995  30.452  1.00 34.46           C  
ATOM    532  O   ASP A 102     -25.056  -9.010  29.756  1.00 34.83           O  
ATOM    533  CB  ASP A 102     -23.627  -6.621  28.879  1.00 34.02           C  
ATOM    534  CG  ASP A 102     -24.728  -5.823  28.206  1.00 35.06           C  
ATOM    535  OD1 ASP A 102     -25.913  -5.946  28.617  1.00 36.00           O  
ATOM    536  OD2 ASP A 102     -24.406  -5.074  27.247  1.00 35.12           O  
ATOM    537  N   PRO A 103     -26.089  -7.732  31.306  1.00 35.18           N  
ATOM    538  CA  PRO A 103     -27.100  -8.773  31.562  1.00 35.61           C  
ATOM    539  C   PRO A 103     -27.929  -9.193  30.344  1.00 36.03           C  
ATOM    540  O   PRO A 103     -28.488 -10.296  30.333  1.00 36.10           O  
ATOM    541  CB  PRO A 103     -28.006  -8.134  32.631  1.00 35.79           C  
ATOM    542  CG  PRO A 103     -27.215  -6.984  33.184  1.00 35.51           C  
ATOM    543  CD  PRO A 103     -26.396  -6.494  32.048  1.00 35.38           C  
ATOM    544  N   LYS A 104     -27.991  -8.339  29.326  1.00 36.35           N  
ATOM    545  CA  LYS A 104     -28.795  -8.622  28.125  1.00 36.67           C  
ATOM    546  C   LYS A 104     -28.179  -9.701  27.199  1.00 36.53           C  
ATOM    547  O   LYS A 104     -28.834 -10.162  26.256  1.00 36.76           O  
ATOM    548  CB  LYS A 104     -29.029  -7.327  27.346  1.00 37.56           C  
ATOM    549  CG  LYS A 104     -29.695  -6.240  28.188  1.00 38.50           C  
ATOM    550  CD  LYS A 104     -30.272  -5.114  27.348  1.00 39.40           C  
ATOM    551  CE  LYS A 104     -31.209  -4.246  28.188  1.00 39.88           C  
ATOM    552  NZ  LYS A 104     -31.630  -3.030  27.459  1.00 40.85           N  
ATOM    553  N   LEU A 105     -26.933 -10.097  27.485  1.00 35.57           N  
ATOM    554  CA  LEU A 105     -26.191 -11.063  26.683  1.00 34.20           C  
ATOM    555  C   LEU A 105     -26.073 -12.429  27.378  1.00 35.43           C  
ATOM    556  O   LEU A 105     -25.532 -13.374  26.805  1.00 35.02           O  
ATOM    557  CB  LEU A 105     -24.787 -10.510  26.399  1.00 32.74           C  
ATOM    558  CG  LEU A 105     -24.691  -9.034  25.968  1.00 31.51           C  
ATOM    559  CD1 LEU A 105     -23.228  -8.613  25.742  1.00 30.26           C  
ATOM    560  CD2 LEU A 105     -25.524  -8.770  24.720  1.00 30.42           C  
ATOM    561  N   GLN A 106     -26.581 -12.529  28.604  1.00 37.01           N  
ATOM    562  CA  GLN A 106     -26.440 -13.746  29.416  1.00 38.82           C  
ATOM    563  C   GLN A 106     -26.883 -15.011  28.697  1.00 38.06           C  
ATOM    564  O   GLN A 106     -26.209 -16.047  28.774  1.00 38.11           O  
ATOM    565  CB  GLN A 106     -27.244 -13.628  30.711  1.00 41.01           C  
ATOM    566  CG  GLN A 106     -26.677 -12.658  31.720  1.00 43.28           C  
ATOM    567  CD  GLN A 106     -27.557 -12.548  32.969  1.00 45.30           C  
ATOM    568  OE1 GLN A 106     -28.175 -11.494  33.227  1.00 46.26           O  
ATOM    569  NE2 GLN A 106     -27.635 -13.642  33.739  1.00 44.75           N  
ATOM    570  N   GLN A 107     -28.022 -14.933  28.013  1.00 36.77           N  
ATOM    571  CA  GLN A 107     -28.575 -16.093  27.316  1.00 36.09           C  
ATOM    572  C   GLN A 107     -27.956 -16.273  25.917  1.00 35.44           C  
ATOM    573  O   GLN A 107     -28.379 -17.136  25.163  1.00 36.25           O  
ATOM    574  CB  GLN A 107     -30.107 -15.987  27.232  1.00 36.31           C  
ATOM    575  N   GLY A 108     -26.963 -15.454  25.575  1.00 34.55           N  
ATOM    576  CA  GLY A 108     -26.244 -15.596  24.310  1.00 33.65           C  
ATOM    577  C   GLY A 108     -26.453 -14.434  23.357  1.00 32.38           C  
ATOM    578  O   GLY A 108     -27.445 -13.722  23.440  1.00 33.54           O  
ATOM    579  N   TYR A 109     -25.511 -14.252  22.441  1.00 30.20           N  
ATOM    580  CA  TYR A 109     -25.529 -13.110  21.550  1.00 28.44           C  
ATOM    581  C   TYR A 109     -25.016 -13.506  20.195  1.00 27.48           C  
ATOM    582  O   TYR A 109     -24.344 -14.526  20.057  1.00 28.01           O  
ATOM    583  CB  TYR A 109     -24.683 -11.961  22.132  1.00 28.23           C  
ATOM    584  CG  TYR A 109     -23.212 -12.287  22.301  1.00 27.89           C  
ATOM    585  CD1 TYR A 109     -22.264 -11.868  21.348  1.00 27.91           C  
ATOM    586  CD2 TYR A 109     -22.759 -13.016  23.397  1.00 27.41           C  
ATOM    587  CE1 TYR A 109     -20.903 -12.173  21.487  1.00 26.80           C  
ATOM    588  CE2 TYR A 109     -21.397 -13.329  23.541  1.00 27.74           C  
ATOM    589  CZ  TYR A 109     -20.478 -12.896  22.578  1.00 27.32           C  
ATOM    590  OH  TYR A 109     -19.142 -13.196  22.717  1.00 28.24           O  
ATOM    591  N   ASN A 110     -25.371 -12.711  19.190  1.00 26.56           N  
ATOM    592  CA  ASN A 110     -24.731 -12.763  17.887  1.00 26.19           C  
ATOM    593  C   ASN A 110     -23.677 -11.677  17.825  1.00 26.44           C  
ATOM    594  O   ASN A 110     -23.823 -10.625  18.443  1.00 25.95           O  
ATOM    595  CB  ASN A 110     -25.745 -12.551  16.778  1.00 26.30           C  
ATOM    596  CG  ASN A 110     -26.640 -13.747  16.571  1.00 26.11           C  
ATOM    597  OD1 ASN A 110     -26.244 -14.887  16.820  1.00 26.71           O  
ATOM    598  ND2 ASN A 110     -27.848 -13.498  16.090  1.00 24.75           N  
ATOM    599  N   ALA A 111     -22.610 -11.930  17.081  1.00 26.53           N  
ATOM    600  CA  ALA A 111     -21.503 -10.995  17.003  1.00 26.66           C  
ATOM    601  C   ALA A 111     -21.198 -10.691  15.550  1.00 27.72           C  
ATOM    602  O   ALA A 111     -21.262 -11.580  14.697  1.00 28.89           O  
ATOM    603  CB  ALA A 111     -20.285 -11.567  17.703  1.00 26.77           C  
ATOM    612  N   GLY A 113     -18.255  -8.530  13.321  1.00 25.86           N  
ATOM    613  CA  GLY A 113     -17.028  -7.743  13.245  1.00 25.16           C  
ATOM    614  C   GLY A 113     -16.828  -7.161  11.862  1.00 24.45           C  
ATOM    615  O   GLY A 113     -17.068  -7.824  10.856  1.00 24.32           O  
ATOM    616  N   PHE A 114     -16.394  -5.914  11.815  1.00 23.58           N  
ATOM    617  CA  PHE A 114     -16.056  -5.264  10.564  1.00 22.92           C  
ATOM    618  C   PHE A 114     -14.553  -5.125  10.450  1.00 23.45           C  
ATOM    619  O   PHE A 114     -13.893  -4.660  11.383  1.00 23.60           O  
ATOM    620  CB  PHE A 114     -16.710  -3.900  10.502  1.00 22.79           C  
ATOM    621  CG  PHE A 114     -18.170  -3.971  10.360  1.00 22.27           C  
ATOM    622  CD1 PHE A 114     -18.971  -4.223  11.470  1.00 21.82           C  
ATOM    623  CD2 PHE A 114     -18.760  -3.833   9.121  1.00 21.04           C  
ATOM    624  CE1 PHE A 114     -20.333  -4.313  11.339  1.00 21.72           C  
ATOM    625  CE2 PHE A 114     -20.125  -3.929   8.985  1.00 21.09           C  
ATOM    626  CZ  PHE A 114     -20.915  -4.167  10.091  1.00 21.24           C  
ATOM    627  N   SER A 115     -14.013  -5.540   9.312  1.00 23.88           N  
ATOM    628  CA  SER A 115     -12.581  -5.494   9.082  1.00 24.40           C  
ATOM    629  C   SER A 115     -11.856  -6.182  10.265  1.00 23.66           C  
ATOM    630  O   SER A 115     -12.267  -7.259  10.672  1.00 24.86           O  
ATOM    631  CB  SER A 115     -12.142  -4.040   8.829  1.00 25.96           C  
ATOM    632  OG  SER A 115     -10.968  -3.990   8.015  1.00 27.21           O  
ATOM    633  N   GLN A 116     -10.807  -5.582  10.826  1.00 23.09           N  
ATOM    634  CA  GLN A 116     -10.041  -6.247  11.885  1.00 22.62           C  
ATOM    635  C   GLN A 116     -10.911  -6.722  13.084  1.00 23.31           C  
ATOM    636  O   GLN A 116     -10.538  -7.669  13.796  1.00 23.05           O  
ATOM    637  CB  GLN A 116      -8.882  -5.360  12.359  1.00 22.19           C  
ATOM    638  CG  GLN A 116      -9.287  -4.067  13.029  1.00 21.76           C  
ATOM    639  CD  GLN A 116      -8.084  -3.230  13.484  1.00 21.32           C  
ATOM    640  OE1 GLN A 116      -6.990  -3.310  12.913  1.00 20.49           O  
ATOM    641  NE2 GLN A 116      -8.291  -2.427  14.515  1.00 20.68           N  
ATOM    642  N   GLY A 117     -12.058  -6.074  13.296  1.00 22.61           N  
ATOM    643  CA  GLY A 117     -13.037  -6.526  14.301  1.00 22.51           C  
ATOM    644  C   GLY A 117     -13.533  -7.960  14.075  1.00 22.83           C  
ATOM    645  O   GLY A 117     -13.943  -8.639  15.018  1.00 22.97           O  
ATOM    646  N   GLY A 118     -13.497  -8.419  12.825  1.00 22.43           N  
ATOM    647  CA  GLY A 118     -13.804  -9.806  12.502  1.00 22.38           C  
ATOM    648  C   GLY A 118     -12.884 -10.808  13.198  1.00 21.93           C  
ATOM    649  O   GLY A 118     -13.362 -11.721  13.875  1.00 22.30           O  
ATOM    650  N   GLN A 119     -11.568 -10.657  13.037  1.00 21.79           N  
ATOM    651  CA  GLN A 119     -10.630 -11.572  13.718  1.00 20.80           C  
ATOM    652  C   GLN A 119     -10.585 -11.327  15.225  1.00 20.13           C  
ATOM    653  O   GLN A 119     -10.261 -12.227  15.990  1.00 20.57           O  
ATOM    654  CB  GLN A 119      -9.218 -11.583  13.089  1.00 20.95           C  
ATOM    655  CG  GLN A 119      -8.451 -10.287  13.068  1.00 21.52           C  
ATOM    656  CD  GLN A 119      -8.533  -9.544  11.718  1.00 22.69           C  
ATOM    657  OE1 GLN A 119      -9.540  -9.630  10.994  1.00 23.69           O  
ATOM    658  NE2 GLN A 119      -7.480  -8.791  11.393  1.00 22.22           N  
ATOM    659  N   PHE A 120     -10.955 -10.126  15.661  1.00 20.72           N  
ATOM    660  CA  PHE A 120     -10.999  -9.837  17.097  1.00 19.64           C  
ATOM    661  C   PHE A 120     -12.147 -10.567  17.751  1.00 19.86           C  
ATOM    662  O   PHE A 120     -11.970 -11.174  18.805  1.00 20.61           O  
ATOM    663  CB  PHE A 120     -11.102  -8.331  17.373  1.00 19.26           C  
ATOM    664  CG  PHE A 120      -9.931  -7.516  16.856  1.00 19.21           C  
ATOM    665  CD1 PHE A 120      -8.763  -8.124  16.374  1.00 18.54           C  
ATOM    666  CD2 PHE A 120      -9.996  -6.115  16.881  1.00 19.41           C  
ATOM    667  CE1 PHE A 120      -7.704  -7.358  15.915  1.00 19.27           C  
ATOM    668  CE2 PHE A 120      -8.950  -5.346  16.428  1.00 19.21           C  
ATOM    669  CZ  PHE A 120      -7.791  -5.968  15.934  1.00 20.08           C  
ATOM    670  N   LEU A 121     -13.330 -10.513  17.133  1.00 20.09           N  
ATOM    671  CA  LEU A 121     -14.489 -11.263  17.641  1.00 20.22           C  
ATOM    672  C   LEU A 121     -14.293 -12.783  17.554  1.00 21.01           C  
ATOM    673  O   LEU A 121     -14.821 -13.537  18.382  1.00 21.92           O  
ATOM    674  CB  LEU A 121     -15.758 -10.870  16.903  1.00 20.49           C  
ATOM    675  CG  LEU A 121     -16.354  -9.529  17.331  1.00 21.07           C  
ATOM    676  CD1 LEU A 121     -17.380  -9.108  16.337  1.00 19.47           C  
ATOM    677  CD2 LEU A 121     -16.937  -9.574  18.775  1.00 20.40           C  
ATOM    678  N   ARG A 122     -13.554 -13.246  16.556  1.00 20.81           N  
ATOM    679  CA  ARG A 122     -13.193 -14.658  16.530  1.00 21.45           C  
ATOM    680  C   ARG A 122     -12.337 -14.992  17.760  1.00 20.20           C  
ATOM    681  O   ARG A 122     -12.521 -16.041  18.386  1.00 20.47           O  
ATOM    682  CB  ARG A 122     -12.463 -15.044  15.241  1.00 21.41           C  
ATOM    683  CG  ARG A 122     -11.944 -16.468  15.290  1.00 22.18           C  
ATOM    684  CD  ARG A 122     -11.668 -17.050  13.931  1.00 22.40           C  
ATOM    685  NE  ARG A 122     -10.514 -16.443  13.291  1.00 22.68           N  
ATOM    686  CZ  ARG A 122      -9.247 -16.752  13.540  1.00 22.11           C  
ATOM    687  NH1 ARG A 122      -8.932 -17.666  14.445  1.00 23.15           N  
ATOM    688  NH2 ARG A 122      -8.277 -16.125  12.872  1.00 21.59           N  
ATOM    689  N   ALA A 123     -11.419 -14.085  18.098  1.00 18.71           N  
ATOM    690  CA  ALA A 123     -10.571 -14.231  19.272  1.00 17.71           C  
ATOM    691  C   ALA A 123     -11.399 -14.326  20.547  1.00 18.09           C  
ATOM    692  O   ALA A 123     -11.121 -15.160  21.413  1.00 17.58           O  
ATOM    693  CB  ALA A 123      -9.605 -13.078  19.357  1.00 17.50           C  
ATOM    694  N   VAL A 124     -12.421 -13.468  20.653  1.00 19.34           N  
ATOM    695  CA  VAL A 124     -13.381 -13.523  21.769  1.00 19.16           C  
ATOM    696  C   VAL A 124     -14.116 -14.871  21.829  1.00 20.52           C  
ATOM    697  O   VAL A 124     -14.355 -15.393  22.906  1.00 23.59           O  
ATOM    698  CB  VAL A 124     -14.452 -12.386  21.698  1.00 17.69           C  
ATOM    699  CG1 VAL A 124     -15.593 -12.680  22.682  1.00 16.48           C  
ATOM    700  CG2 VAL A 124     -13.830 -11.011  21.986  1.00 14.78           C  
ATOM    701  N   ALA A 125     -14.480 -15.417  20.677  1.00 20.85           N  
ATOM    702  CA  ALA A 125     -15.163 -16.701  20.628  1.00 20.96           C  
ATOM    703  C   ALA A 125     -14.256 -17.793  21.166  1.00 22.49           C  
ATOM    704  O   ALA A 125     -14.700 -18.648  21.916  1.00 24.07           O  
ATOM    705  CB  ALA A 125     -15.597 -17.028  19.195  1.00 20.40           C  
ATOM    706  N   GLN A 126     -12.980 -17.753  20.791  1.00 22.86           N  
ATOM    707  CA  GLN A 126     -12.018 -18.783  21.203  1.00 23.18           C  
ATOM    708  C   GLN A 126     -11.556 -18.674  22.666  1.00 24.83           C  
ATOM    709  O   GLN A 126     -11.273 -19.700  23.304  1.00 24.71           O  
ATOM    710  CB  GLN A 126     -10.801 -18.762  20.261  1.00 22.30           C  
ATOM    711  CG  GLN A 126     -11.124 -19.354  18.906  1.00 21.98           C  
ATOM    712  CD  GLN A 126     -10.084 -19.083  17.852  1.00 21.67           C  
ATOM    713  OE1 GLN A 126     -10.429 -18.786  16.708  1.00 21.11           O  
ATOM    714  NE2 GLN A 126      -8.803 -19.182  18.220  1.00 20.58           N  
ATOM    715  N   ARG A 127     -11.485 -17.445  23.190  1.00 26.42           N  
ATOM    716  CA  ARG A 127     -10.851 -17.175  24.511  1.00 27.66           C  
ATOM    717  C   ARG A 127     -11.827 -17.019  25.659  1.00 30.15           C  
ATOM    718  O   ARG A 127     -11.518 -17.397  26.785  1.00 30.90           O  
ATOM    719  CB  ARG A 127      -9.995 -15.918  24.432  1.00 26.20           C  
ATOM    720  CG  ARG A 127      -8.802 -16.074  23.518  1.00 25.76           C  
ATOM    721  CD  ARG A 127      -7.853 -14.900  23.595  1.00 23.75           C  
ATOM    722  NE  ARG A 127      -6.604 -15.196  22.907  1.00 22.51           N  
ATOM    723  CZ  ARG A 127      -5.690 -14.286  22.571  1.00 22.79           C  
ATOM    724  NH1 ARG A 127      -5.870 -13.004  22.843  1.00 22.88           N  
ATOM    725  NH2 ARG A 127      -4.587 -14.659  21.952  1.00 23.05           N  
ATOM    726  N   CYS A 128     -12.981 -16.413  25.388  1.00 33.26           N  
ATOM    727  CA  CYS A 128     -14.063 -16.345  26.374  1.00 35.87           C  
ATOM    728  C   CYS A 128     -15.388 -16.815  25.752  1.00 34.48           C  
ATOM    729  O   CYS A 128     -16.149 -16.017  25.229  1.00 34.37           O  
ATOM    730  CB  CYS A 128     -14.183 -14.932  26.984  1.00 37.97           C  
ATOM    731  SG  CYS A 128     -14.273 -13.571  25.805  1.00 41.01           S  
ATOM    732  N   PRO A 129     -15.669 -18.127  25.830  1.00 33.59           N  
ATOM    733  CA  PRO A 129     -16.845 -18.684  25.181  1.00 33.95           C  
ATOM    734  C   PRO A 129     -18.125 -18.450  25.987  1.00 32.96           C  
ATOM    735  O   PRO A 129     -19.150 -19.051  25.686  1.00 33.66           O  
ATOM    736  CB  PRO A 129     -16.529 -20.178  25.163  1.00 33.98           C  
ATOM    737  CG  PRO A 129     -15.837 -20.396  26.474  1.00 33.25           C  
ATOM    738  CD  PRO A 129     -15.019 -19.125  26.703  1.00 33.39           C  
ATOM    739  N   SER A 130     -18.054 -17.578  26.987  1.00 31.78           N  
ATOM    740  CA  SER A 130     -19.093 -17.439  27.986  1.00 31.88           C  
ATOM    741  C   SER A 130     -19.297 -15.949  28.396  1.00 30.68           C  
ATOM    742  O   SER A 130     -18.385 -15.325  28.944  1.00 28.98           O  
ATOM    743  CB  SER A 130     -18.699 -18.272  29.190  1.00 32.65           C  
ATOM    744  OG  SER A 130     -19.808 -18.451  30.019  1.00 35.38           O  
ATOM    745  N   PRO A 131     -20.491 -15.369  28.127  1.00 30.74           N  
ATOM    746  CA  PRO A 131     -21.702 -15.947  27.545  1.00 30.06           C  
ATOM    747  C   PRO A 131     -21.520 -16.409  26.108  1.00 29.96           C  
ATOM    748  O   PRO A 131     -20.580 -15.970  25.437  1.00 31.03           O  
ATOM    749  CB  PRO A 131     -22.717 -14.797  27.613  1.00 30.66           C  
ATOM    750  CG  PRO A 131     -21.909 -13.562  27.732  1.00 30.87           C  
ATOM    751  CD  PRO A 131     -20.675 -13.937  28.457  1.00 30.96           C  
ATOM    752  N   PRO A 132     -22.415 -17.294  25.630  1.00 29.36           N  
ATOM    753  CA  PRO A 132     -22.198 -17.924  24.339  1.00 28.50           C  
ATOM    754  C   PRO A 132     -22.444 -17.001  23.169  1.00 28.15           C  
ATOM    755  O   PRO A 132     -23.512 -16.419  23.056  1.00 27.34           O  
ATOM    756  CB  PRO A 132     -23.229 -19.071  24.319  1.00 28.81           C  
ATOM    757  CG  PRO A 132     -23.944 -19.028  25.654  1.00 28.68           C  
ATOM    758  CD  PRO A 132     -23.708 -17.694  26.223  1.00 29.35           C  
ATOM    767  N   ILE A 134     -23.338 -17.080  19.393  1.00 28.62           N  
ATOM    768  CA  ILE A 134     -24.139 -18.046  18.634  1.00 28.34           C  
ATOM    769  C   ILE A 134     -23.766 -17.982  17.131  1.00 29.00           C  
ATOM    770  O   ILE A 134     -23.291 -18.972  16.571  1.00 29.47           O  
ATOM    771  CB  ILE A 134     -25.648 -17.806  18.867  1.00 28.52           C  
ATOM    772  CG1 ILE A 134     -25.979 -17.843  20.366  1.00 28.48           C  
ATOM    773  CG2 ILE A 134     -26.472 -18.830  18.158  1.00 28.78           C  
ATOM    774  CD1 ILE A 134     -25.648 -19.162  21.032  1.00 28.67           C  
ATOM    775  N   ASN A 135     -23.961 -16.825  16.493  1.00 28.69           N  
ATOM    776  CA  ASN A 135     -23.444 -16.594  15.133  1.00 28.66           C  
ATOM    777  C   ASN A 135     -22.355 -15.523  15.114  1.00 28.26           C  
ATOM    778  O   ASN A 135     -22.588 -14.392  15.515  1.00 28.96           O  
ATOM    779  CB  ASN A 135     -24.558 -16.159  14.174  1.00 29.67           C  
ATOM    780  CG  ASN A 135     -25.517 -17.299  13.797  1.00 30.83           C  
ATOM    781  OD1 ASN A 135     -25.265 -18.475  14.063  1.00 31.06           O  
ATOM    782  ND2 ASN A 135     -26.626 -16.935  13.163  1.00 31.84           N  
ATOM    783  N   LEU A 136     -21.169 -15.889  14.643  1.00 28.08           N  
ATOM    784  CA  LEU A 136     -20.115 -14.920  14.365  1.00 26.72           C  
ATOM    785  C   LEU A 136     -20.230 -14.520  12.910  1.00 25.90           C  
ATOM    786  O   LEU A 136     -20.168 -15.384  12.039  1.00 25.80           O  
ATOM    787  CB  LEU A 136     -18.743 -15.535  14.615  1.00 26.54           C  
ATOM    788  CG  LEU A 136     -17.525 -14.701  14.190  1.00 26.43           C  
ATOM    789  CD1 LEU A 136     -17.584 -13.307  14.788  1.00 27.05           C  
ATOM    790  CD2 LEU A 136     -16.235 -15.410  14.588  1.00 25.66           C  
ATOM    791  N   ILE A 137     -20.424 -13.222  12.648  1.00 24.61           N  
ATOM    792  CA  ILE A 137     -20.473 -12.703  11.277  1.00 23.40           C  
ATOM    793  C   ILE A 137     -19.245 -11.819  11.073  1.00 23.34           C  
ATOM    794  O   ILE A 137     -19.061 -10.843  11.788  1.00 22.25           O  
ATOM    795  CB  ILE A 137     -21.739 -11.846  10.980  1.00 23.19           C  
ATOM    796  CG1 ILE A 137     -23.024 -12.463  11.556  1.00 23.10           C  
ATOM    797  CG2 ILE A 137     -21.877 -11.598   9.473  1.00 21.82           C  
ATOM    798  CD1 ILE A 137     -23.442 -13.720  10.900  1.00 24.70           C  
ATOM    799  N   SER A 138     -18.406 -12.190  10.099  1.00 23.20           N  
ATOM    800  CA  SER A 138     -17.159 -11.490   9.801  1.00 23.28           C  
ATOM    801  C   SER A 138     -17.321 -10.729   8.491  1.00 23.27           C  
ATOM    802  O   SER A 138     -17.535 -11.337   7.435  1.00 23.56           O  
ATOM    803  CB  SER A 138     -16.003 -12.505   9.693  1.00 24.20           C  
ATOM    804  OG  SER A 138     -14.862 -11.938   9.054  1.00 24.51           O  
ATOM    805  N   VAL A 139     -17.225  -9.399   8.559  1.00 22.79           N  
ATOM    806  CA  VAL A 139     -17.432  -8.553   7.390  1.00 22.06           C  
ATOM    807  C   VAL A 139     -16.104  -7.979   6.941  1.00 22.81           C  
ATOM    808  O   VAL A 139     -15.637  -6.950   7.460  1.00 21.59           O  
ATOM    809  CB  VAL A 139     -18.440  -7.426   7.665  1.00 22.11           C  
ATOM    810  CG1 VAL A 139     -18.696  -6.601   6.373  1.00 20.85           C  
ATOM    811  CG2 VAL A 139     -19.732  -8.014   8.221  1.00 20.90           C  
ATOM    812  N   GLY A 140     -15.491  -8.665   5.977  1.00 23.07           N  
ATOM    813  CA  GLY A 140     -14.205  -8.263   5.444  1.00 23.35           C  
ATOM    814  C   GLY A 140     -13.093  -8.415   6.449  1.00 23.28           C  
ATOM    815  O   GLY A 140     -12.145  -7.641   6.442  1.00 22.75           O  
ATOM    816  N   GLY A 141     -13.212  -9.420   7.314  1.00 24.30           N  
ATOM    817  CA  GLY A 141     -12.196  -9.687   8.349  1.00 25.05           C  
ATOM    818  C   GLY A 141     -10.929 -10.235   7.716  1.00 24.99           C  
ATOM    819  O   GLY A 141     -10.923 -10.567   6.547  1.00 26.42           O  
ATOM    820  N   GLN A 142      -9.849 -10.310   8.474  1.00 23.36           N  
ATOM    821  CA  GLN A 142      -8.596 -10.821   7.941  1.00 22.79           C  
ATOM    822  C   GLN A 142      -8.145 -11.945   8.830  1.00 22.65           C  
ATOM    823  O   GLN A 142      -7.330 -11.755   9.723  1.00 23.62           O  
ATOM    824  CB  GLN A 142      -7.536  -9.713   7.851  1.00 22.00           C  
ATOM    825  CG  GLN A 142      -8.038  -8.432   7.137  1.00 22.07           C  
ATOM    826  CD  GLN A 142      -8.496  -7.336   8.108  1.00 21.80           C  
ATOM    827  OE1 GLN A 142      -7.945  -7.187   9.188  1.00 22.07           O  
ATOM    828  NE2 GLN A 142      -9.492  -6.557   7.705  1.00 21.69           N  
ATOM    829  N   HIS A 143      -8.685 -13.128   8.583  1.00 21.83           N  
ATOM    830  CA  HIS A 143      -8.505 -14.245   9.497  1.00 21.24           C  
ATOM    831  C   HIS A 143      -7.163 -14.930   9.364  1.00 20.46           C  
ATOM    832  O   HIS A 143      -6.742 -15.629  10.284  1.00 19.93           O  
ATOM    833  CB  HIS A 143      -9.662 -15.226   9.350  1.00 21.78           C  
ATOM    834  CG  HIS A 143     -10.959 -14.649   9.803  1.00 22.43           C  
ATOM    835  ND1 HIS A 143     -11.321 -14.598  11.132  1.00 22.07           N  
ATOM    836  CD2 HIS A 143     -11.945 -14.022   9.117  1.00 22.70           C  
ATOM    837  CE1 HIS A 143     -12.488 -13.989  11.241  1.00 23.07           C  
ATOM    838  NE2 HIS A 143     -12.888 -13.630  10.033  1.00 22.65           N  
ATOM    839  N   GLN A 144      -6.489 -14.732   8.228  1.00 19.65           N  
ATOM    840  CA  GLN A 144      -5.081 -15.141   8.093  1.00 19.24           C  
ATOM    841  C   GLN A 144      -4.140 -13.941   8.100  1.00 19.89           C  
ATOM    842  O   GLN A 144      -2.957 -14.069   7.788  1.00 21.50           O  
ATOM    843  CB  GLN A 144      -4.873 -15.981   6.847  1.00 18.77           C  
ATOM    844  CG  GLN A 144      -5.164 -17.457   7.068  1.00 19.27           C  
ATOM    845  CD  GLN A 144      -4.077 -18.176   7.841  1.00 20.08           C  
ATOM    846  OE1 GLN A 144      -3.072 -17.583   8.237  1.00 21.45           O  
ATOM    847  NE2 GLN A 144      -4.280 -19.459   8.069  1.00 21.14           N  
ATOM    848  N   GLY A 145      -4.666 -12.790   8.507  1.00 20.44           N  
ATOM    849  CA  GLY A 145      -3.902 -11.571   8.590  1.00 20.35           C  
ATOM    850  C   GLY A 145      -3.758 -10.930   7.231  1.00 21.24           C  
ATOM    851  O   GLY A 145      -4.555 -11.171   6.314  1.00 20.21           O  
ATOM    852  N   VAL A 146      -2.725 -10.112   7.106  1.00 22.11           N  
ATOM    853  CA  VAL A 146      -2.482  -9.340   5.905  1.00 22.82           C  
ATOM    854  C   VAL A 146      -0.983  -9.305   5.650  1.00 24.51           C  
ATOM    855  O   VAL A 146      -0.184  -9.543   6.578  1.00 25.27           O  
ATOM    856  CB  VAL A 146      -3.039  -7.903   6.067  1.00 22.03           C  
ATOM    857  CG1 VAL A 146      -4.501  -7.952   6.384  1.00 20.42           C  
ATOM    858  CG2 VAL A 146      -2.275  -7.137   7.165  1.00 21.73           C  
ATOM    859  N   PHE A 147      -0.587  -9.042   4.406  1.00 25.58           N  
ATOM    860  CA  PHE A 147       0.838  -8.868   4.090  1.00 27.81           C  
ATOM    861  C   PHE A 147       1.037  -7.605   3.251  1.00 30.09           C  
ATOM    862  O   PHE A 147       1.720  -7.593   2.234  1.00 32.23           O  
ATOM    863  CB  PHE A 147       1.413 -10.113   3.400  1.00 27.21           C  
ATOM    864  CG  PHE A 147       2.909 -10.054   3.192  1.00 26.33           C  
ATOM    865  CD1 PHE A 147       3.765  -9.837   4.267  1.00 26.81           C  
ATOM    866  CD2 PHE A 147       3.457 -10.202   1.922  1.00 25.92           C  
ATOM    867  CE1 PHE A 147       5.152  -9.773   4.078  1.00 26.73           C  
ATOM    868  CE2 PHE A 147       4.838 -10.142   1.724  1.00 25.86           C  
ATOM    869  CZ  PHE A 147       5.683  -9.924   2.801  1.00 26.42           C  
ATOM    870  N   GLY A 148       0.433  -6.531   3.707  1.00 32.64           N  
ATOM    871  CA  GLY A 148       0.426  -5.292   2.961  1.00 33.35           C  
ATOM    872  C   GLY A 148      -0.652  -4.411   3.511  1.00 34.47           C  
ATOM    873  O   GLY A 148      -1.605  -4.896   4.146  1.00 34.12           O  
ATOM    874  N   LEU A 149      -0.504  -3.116   3.262  1.00 36.49           N  
ATOM    875  CA  LEU A 149      -1.383  -2.109   3.814  1.00 38.23           C  
ATOM    876  C   LEU A 149      -1.491  -0.940   2.820  1.00 40.16           C  
ATOM    877  O   LEU A 149      -1.107   0.183   3.127  1.00 40.94           O  
ATOM    878  CB  LEU A 149      -0.825  -1.644   5.163  1.00 38.50           C  
ATOM    879  CG  LEU A 149      -1.755  -0.844   6.076  1.00 39.00           C  
ATOM    880  CD1 LEU A 149      -2.891  -1.719   6.565  1.00 38.82           C  
ATOM    881  CD2 LEU A 149      -0.964  -0.271   7.244  1.00 38.61           C  
ATOM    882  N   PRO A 150      -2.036  -1.205   1.624  1.00 41.83           N  
ATOM    883  CA  PRO A 150      -2.021  -0.183   0.573  1.00 43.21           C  
ATOM    884  C   PRO A 150      -2.868   1.075   0.859  1.00 45.00           C  
ATOM    885  O   PRO A 150      -2.626   2.116   0.252  1.00 45.87           O  
ATOM    886  CB  PRO A 150      -2.572  -0.923  -0.664  1.00 42.43           C  
ATOM    887  CG  PRO A 150      -2.920  -2.293  -0.227  1.00 42.27           C  
ATOM    888  CD  PRO A 150      -2.839  -2.380   1.251  1.00 41.87           C  
ATOM    889  N   ARG A 151      -3.837   0.975   1.767  1.00 46.55           N  
ATOM    890  CA  ARG A 151      -4.801   2.048   2.002  1.00 48.02           C  
ATOM    891  C   ARG A 151      -5.532   1.824   3.341  1.00 49.01           C  
ATOM    892  O   ARG A 151      -5.915   0.696   3.664  1.00 48.85           O  
ATOM    893  CB  ARG A 151      -5.800   2.084   0.831  1.00 48.80           C  
ATOM    894  CG  ARG A 151      -6.821   3.223   0.877  1.00 49.91           C  
ATOM    895  CD  ARG A 151      -7.601   3.364  -0.453  1.00 50.37           C  
ATOM    896  NE  ARG A 151      -8.712   2.412  -0.568  1.00 51.26           N  
ATOM    897  CZ  ARG A 151      -9.906   2.538   0.027  1.00 51.86           C  
ATOM    898  NH1 ARG A 151     -10.835   1.599  -0.156  1.00 51.99           N  
ATOM    899  NH2 ARG A 151     -10.180   3.580   0.818  1.00 52.20           N  
ATOM    900  N   CYS A 152      -5.707   2.887   4.127  1.00 50.30           N  
ATOM    901  CA  CYS A 152      -6.493   2.802   5.377  1.00 51.45           C  
ATOM    902  C   CYS A 152      -7.887   3.367   5.155  1.00 51.45           C  
ATOM    903  O   CYS A 152      -8.049   4.318   4.397  1.00 51.79           O  
ATOM    904  CB  CYS A 152      -5.828   3.589   6.524  1.00 52.47           C  
ATOM    905  SG  CYS A 152      -4.324   2.847   7.242  1.00 53.55           S  
ATOM    906  N   PRO A 153      -8.902   2.794   5.826  1.00 51.83           N  
ATOM    907  CA  PRO A 153     -10.224   3.392   5.789  1.00 52.12           C  
ATOM    908  C   PRO A 153     -10.266   4.692   6.586  1.00 52.85           C  
ATOM    909  O   PRO A 153      -9.450   4.890   7.502  1.00 53.50           O  
ATOM    910  CB  PRO A 153     -11.116   2.327   6.431  1.00 51.94           C  
ATOM    911  CG  PRO A 153     -10.227   1.550   7.269  1.00 52.15           C  
ATOM    912  CD  PRO A 153      -8.891   1.549   6.612  1.00 52.18           C  
ATOM    913  N   GLY A 154     -11.209   5.565   6.226  1.00 52.86           N  
ATOM    914  CA  GLY A 154     -11.325   6.891   6.817  1.00 52.59           C  
ATOM    915  C   GLY A 154     -10.395   7.885   6.137  1.00 52.71           C  
ATOM    916  O   GLY A 154      -9.840   7.614   5.063  1.00 52.09           O  
ATOM    917  N   GLU A 155     -10.251   9.049   6.763  1.00 52.26           N  
ATOM    918  CA  GLU A 155      -9.284  10.046   6.344  1.00 51.61           C  
ATOM    919  C   GLU A 155      -8.048   9.823   7.193  1.00 49.84           C  
ATOM    920  O   GLU A 155      -7.802  10.553   8.154  1.00 50.36           O  
ATOM    921  CB  GLU A 155      -9.846  11.449   6.551  1.00 52.54           C  
ATOM    922  CG  GLU A 155     -11.056  11.767   5.664  1.00 53.80           C  
ATOM    923  CD  GLU A 155     -10.685  11.951   4.190  1.00 55.02           C  
ATOM    924  OE1 GLU A 155     -11.429  11.438   3.317  1.00 55.77           O  
ATOM    925  OE2 GLU A 155      -9.649  12.603   3.905  1.00 55.31           O  
ATOM    926  N   SER A 156      -7.282   8.791   6.838  1.00 47.01           N  
ATOM    927  CA  SER A 156      -6.184   8.312   7.672  1.00 44.81           C  
ATOM    928  C   SER A 156      -4.894   8.120   6.895  1.00 42.96           C  
ATOM    929  O   SER A 156      -4.061   7.319   7.293  1.00 43.41           O  
ATOM    930  CB  SER A 156      -6.574   6.973   8.327  1.00 44.66           C  
ATOM    931  OG  SER A 156      -7.793   7.073   9.047  1.00 44.78           O  
ATOM    932  N   SER A 157      -4.708   8.862   5.807  1.00 40.69           N  
ATOM    933  CA  SER A 157      -3.608   8.566   4.889  1.00 39.62           C  
ATOM    934  C   SER A 157      -2.225   8.614   5.565  1.00 38.08           C  
ATOM    935  O   SER A 157      -1.410   7.711   5.373  1.00 37.18           O  
ATOM    936  CB  SER A 157      -3.643   9.479   3.653  1.00 39.76           C  
ATOM    937  OG  SER A 157      -3.179  10.779   3.946  1.00 41.19           O  
ATOM    938  N   HIS A 158      -1.976   9.643   6.370  1.00 36.67           N  
ATOM    939  CA  HIS A 158      -0.630   9.862   6.941  1.00 35.39           C  
ATOM    940  C   HIS A 158      -0.281   8.934   8.106  1.00 34.85           C  
ATOM    941  O   HIS A 158       0.864   8.532   8.255  1.00 34.38           O  
ATOM    942  CB  HIS A 158      -0.462  11.322   7.338  1.00 34.63           C  
ATOM    943  CG  HIS A 158      -0.558  12.259   6.177  1.00 34.74           C  
ATOM    944  ND1 HIS A 158       0.455  12.396   5.248  1.00 33.52           N  
ATOM    945  CD2 HIS A 158      -1.556  13.081   5.773  1.00 34.29           C  
ATOM    946  CE1 HIS A 158       0.090  13.274   4.334  1.00 33.72           C  
ATOM    947  NE2 HIS A 158      -1.128  13.702   4.627  1.00 34.63           N  
ATOM    948  N   ILE A 159      -1.266   8.600   8.925  1.00 35.42           N  
ATOM    949  CA  ILE A 159      -1.093   7.574   9.948  1.00 36.36           C  
ATOM    950  C   ILE A 159      -0.861   6.216   9.256  1.00 37.62           C  
ATOM    951  O   ILE A 159      -0.032   5.413   9.685  1.00 35.94           O  
ATOM    952  CB  ILE A 159      -2.314   7.530  10.918  1.00 36.29           C  
ATOM    953  CG1 ILE A 159      -2.030   6.644  12.122  1.00 36.27           C  
ATOM    954  CG2 ILE A 159      -3.564   7.055  10.210  1.00 36.22           C  
ATOM    955  CD1 ILE A 159      -3.002   6.864  13.253  1.00 35.69           C  
ATOM    956  N   CYS A 160      -1.569   5.995   8.158  1.00 39.93           N  
ATOM    957  CA  CYS A 160      -1.397   4.789   7.364  1.00 42.87           C  
ATOM    958  C   CYS A 160       0.013   4.702   6.826  1.00 41.73           C  
ATOM    959  O   CYS A 160       0.652   3.659   6.924  1.00 41.95           O  
ATOM    960  CB  CYS A 160      -2.369   4.778   6.192  1.00 46.36           C  
ATOM    961  SG  CYS A 160      -2.923   3.173   5.791  1.00 49.92           S  
ATOM    962  N   ASP A 161       0.488   5.804   6.249  1.00 40.41           N  
ATOM    963  CA  ASP A 161       1.834   5.868   5.686  1.00 40.48           C  
ATOM    964  C   ASP A 161       2.849   5.524   6.764  1.00 37.84           C  
ATOM    965  O   ASP A 161       3.797   4.774   6.517  1.00 35.86           O  
ATOM    966  CB  ASP A 161       2.149   7.269   5.093  1.00 42.42           C  
ATOM    967  CG  ASP A 161       1.227   7.656   3.900  1.00 44.75           C  
ATOM    968  OD1 ASP A 161       0.662   6.759   3.231  1.00 45.84           O  
ATOM    969  OD2 ASP A 161       1.067   8.878   3.631  1.00 46.86           O  
ATOM    970  N   PHE A 162       2.646   6.059   7.969  1.00 35.68           N  
ATOM    971  CA  PHE A 162       3.549   5.741   9.061  1.00 34.56           C  
ATOM    972  C   PHE A 162       3.477   4.266   9.466  1.00 32.91           C  
ATOM    973  O   PHE A 162       4.515   3.634   9.627  1.00 32.41           O  
ATOM    974  CB  PHE A 162       3.332   6.628  10.288  1.00 35.31           C  
ATOM    975  CG  PHE A 162       4.476   6.567  11.246  1.00 35.97           C  
ATOM    976  CD1 PHE A 162       5.618   7.318  11.013  1.00 37.03           C  
ATOM    977  CD2 PHE A 162       4.459   5.694  12.333  1.00 36.11           C  
ATOM    978  CE1 PHE A 162       6.725   7.240  11.876  1.00 37.28           C  
ATOM    979  CE2 PHE A 162       5.557   5.607  13.195  1.00 36.47           C  
ATOM    980  CZ  PHE A 162       6.688   6.385  12.966  1.00 36.90           C  
ATOM    981  N   ILE A 163       2.262   3.729   9.633  1.00 32.18           N  
ATOM    982  CA  ILE A 163       2.081   2.304   9.986  1.00 32.33           C  
ATOM    983  C   ILE A 163       2.725   1.383   8.934  1.00 31.94           C  
ATOM    984  O   ILE A 163       3.430   0.442   9.273  1.00 31.70           O  
ATOM    985  CB  ILE A 163       0.569   1.899  10.181  1.00 32.27           C  
ATOM    986  CG1 ILE A 163      -0.087   2.662  11.342  1.00 32.87           C  
ATOM    987  CG2 ILE A 163       0.438   0.412  10.433  1.00 31.87           C  
ATOM    988  CD1 ILE A 163       0.850   2.984  12.481  1.00 33.61           C  
ATOM    989  N   ARG A 164       2.491   1.683   7.668  1.00 32.89           N  
ATOM    990  CA  ARG A 164       3.037   0.896   6.568  1.00 33.21           C  
ATOM    991  C   ARG A 164       4.551   0.842   6.648  1.00 33.88           C  
ATOM    992  O   ARG A 164       5.143  -0.240   6.647  1.00 35.02           O  
ATOM    993  CB  ARG A 164       2.591   1.490   5.236  1.00 33.36           C  
ATOM    994  CG  ARG A 164       2.982   0.677   4.042  1.00 33.84           C  
ATOM    995  CD  ARG A 164       2.125   1.022   2.847  1.00 34.08           C  
ATOM    996  NE  ARG A 164       2.021   2.465   2.640  1.00 34.90           N  
ATOM    997  CZ  ARG A 164       0.905   3.204   2.726  1.00 35.12           C  
ATOM    998  NH1 ARG A 164      -0.280   2.675   3.011  1.00 34.90           N  
ATOM    999  NH2 ARG A 164       0.984   4.508   2.511  1.00 35.04           N  
ATOM   1000  N   LYS A 165       5.176   2.007   6.748  1.00 34.76           N  
ATOM   1001  CA  LYS A 165       6.628   2.087   6.873  1.00 35.85           C  
ATOM   1002  C   LYS A 165       7.138   1.275   8.069  1.00 35.44           C  
ATOM   1003  O   LYS A 165       8.075   0.485   7.923  1.00 36.23           O  
ATOM   1004  CB  LYS A 165       7.080   3.548   6.994  1.00 37.90           C  
ATOM   1005  CG  LYS A 165       6.891   4.392   5.716  1.00 38.92           C  
ATOM   1006  CD  LYS A 165       7.602   3.762   4.531  1.00 40.40           C  
ATOM   1007  CE  LYS A 165       7.861   4.770   3.422  1.00 41.55           C  
ATOM   1008  NZ  LYS A 165       8.754   4.202   2.371  1.00 42.14           N  
ATOM   1009  N   THR A 166       6.515   1.468   9.239  1.00 34.11           N  
ATOM   1010  CA  THR A 166       6.868   0.719  10.465  1.00 32.95           C  
ATOM   1011  C   THR A 166       6.763  -0.811  10.285  1.00 31.84           C  
ATOM   1012  O   THR A 166       7.622  -1.550  10.750  1.00 30.29           O  
ATOM   1013  CB  THR A 166       5.948   1.104  11.655  1.00 32.86           C  
ATOM   1014  OG1 THR A 166       5.980   2.515  11.864  1.00 32.42           O  
ATOM   1015  CG2 THR A 166       6.393   0.394  12.937  1.00 32.15           C  
ATOM   1016  N   LEU A 167       5.698  -1.260   9.615  1.00 30.33           N  
ATOM   1017  CA  LEU A 167       5.464  -2.686   9.377  1.00 30.08           C  
ATOM   1018  C   LEU A 167       6.522  -3.314   8.476  1.00 32.33           C  
ATOM   1019  O   LEU A 167       7.134  -4.314   8.832  1.00 32.88           O  
ATOM   1020  CB  LEU A 167       4.095  -2.895   8.736  1.00 28.19           C  
ATOM   1021  CG  LEU A 167       2.926  -2.835   9.693  1.00 26.10           C  
ATOM   1022  CD1 LEU A 167       1.645  -2.777   8.895  1.00 25.61           C  
ATOM   1023  CD2 LEU A 167       2.960  -4.026  10.617  1.00 24.09           C  
ATOM   1024  N   ASN A 168       6.708  -2.720   7.301  1.00 35.56           N  
ATOM   1025  CA  ASN A 168       7.737  -3.148   6.350  1.00 37.66           C  
ATOM   1026  C   ASN A 168       9.141  -3.095   6.924  1.00 38.55           C  
ATOM   1027  O   ASN A 168       9.996  -3.888   6.543  1.00 40.41           O  
ATOM   1028  CB  ASN A 168       7.674  -2.292   5.087  1.00 38.61           C  
ATOM   1029  CG  ASN A 168       6.395  -2.516   4.298  1.00 39.60           C  
ATOM   1030  OD1 ASN A 168       5.934  -3.642   4.158  1.00 40.18           O  
ATOM   1031  ND2 ASN A 168       5.819  -1.441   3.782  1.00 41.29           N  
ATOM   1032  N   ALA A 169       9.374  -2.172   7.850  1.00 38.61           N  
ATOM   1033  CA  ALA A 169      10.674  -2.046   8.484  1.00 38.96           C  
ATOM   1034  C   ALA A 169      10.871  -3.123   9.562  1.00 39.91           C  
ATOM   1035  O   ALA A 169      11.908  -3.777   9.591  1.00 42.54           O  
ATOM   1036  CB  ALA A 169      10.849  -0.654   9.055  1.00 38.53           C  
ATOM   1037  N   GLY A 170       9.880  -3.309  10.443  1.00 39.37           N  
ATOM   1038  CA  GLY A 170      10.029  -4.240  11.584  1.00 37.84           C  
ATOM   1039  C   GLY A 170       8.754  -4.650  12.320  1.00 35.97           C  
ATOM   1040  O   GLY A 170       8.644  -4.449  13.535  1.00 35.97           O  
ATOM   1041  N   ALA A 171       7.813  -5.257  11.603  1.00 33.13           N  
ATOM   1042  CA  ALA A 171       6.548  -5.715  12.206  1.00 31.20           C  
ATOM   1043  C   ALA A 171       6.737  -6.708  13.372  1.00 29.50           C  
ATOM   1044  O   ALA A 171       5.907  -6.755  14.280  1.00 28.27           O  
ATOM   1045  CB  ALA A 171       5.651  -6.326  11.145  1.00 30.81           C  
ATOM   1046  N   TYR A 172       7.827  -7.484  13.354  1.00 28.03           N  
ATOM   1047  CA  TYR A 172       8.031  -8.545  14.363  1.00 27.06           C  
ATOM   1048  C   TYR A 172       9.049  -8.256  15.477  1.00 27.77           C  
ATOM   1049  O   TYR A 172       9.446  -9.177  16.182  1.00 29.16           O  
ATOM   1050  CB  TYR A 172       8.402  -9.859  13.678  1.00 25.46           C  
ATOM   1051  CG  TYR A 172       7.364 -10.364  12.723  1.00 24.18           C  
ATOM   1052  CD1 TYR A 172       6.057 -10.564  13.134  1.00 23.46           C  
ATOM   1053  CD2 TYR A 172       7.689 -10.661  11.402  1.00 23.79           C  
ATOM   1054  CE1 TYR A 172       5.085 -11.037  12.251  1.00 23.14           C  
ATOM   1055  CE2 TYR A 172       6.731 -11.132  10.516  1.00 23.98           C  
ATOM   1056  CZ  TYR A 172       5.426 -11.325  10.951  1.00 23.42           C  
ATOM   1057  OH  TYR A 172       4.469 -11.788  10.072  1.00 22.97           O  
ATOM   1058  N   SER A 173       9.462  -7.001  15.648  1.00 28.87           N  
ATOM   1059  CA  SER A 173      10.265  -6.622  16.827  1.00 29.88           C  
ATOM   1060  C   SER A 173       9.372  -6.513  18.060  1.00 31.27           C  
ATOM   1061  O   SER A 173       8.221  -6.111  17.952  1.00 32.53           O  
ATOM   1062  CB  SER A 173      10.995  -5.309  16.600  1.00 29.20           C  
ATOM   1063  OG  SER A 173      10.139  -4.353  16.041  1.00 29.92           O  
ATOM   1064  N   LYS A 174       9.905  -6.895  19.222  1.00 33.51           N  
ATOM   1065  CA  LYS A 174       9.172  -6.835  20.498  1.00 35.45           C  
ATOM   1066  C   LYS A 174       8.382  -5.534  20.615  1.00 36.09           C  
ATOM   1067  O   LYS A 174       7.163  -5.547  20.785  1.00 36.78           O  
ATOM   1068  CB  LYS A 174      10.144  -6.945  21.694  1.00 36.28           C  
ATOM   1069  N   VAL A 175       9.089  -4.418  20.480  1.00 35.55           N  
ATOM   1070  CA  VAL A 175       8.506  -3.121  20.725  1.00 35.35           C  
ATOM   1071  C   VAL A 175       7.381  -2.745  19.757  1.00 35.22           C  
ATOM   1072  O   VAL A 175       6.410  -2.091  20.162  1.00 36.60           O  
ATOM   1073  CB  VAL A 175       9.593  -2.014  20.773  1.00 36.10           C  
ATOM   1074  CG1 VAL A 175      10.520  -2.259  21.983  1.00 35.56           C  
ATOM   1075  CG2 VAL A 175      10.385  -1.956  19.466  1.00 35.93           C  
ATOM   1076  N   VAL A 176       7.486  -3.158  18.496  1.00 34.01           N  
ATOM   1077  CA  VAL A 176       6.419  -2.890  17.524  1.00 32.12           C  
ATOM   1078  C   VAL A 176       5.257  -3.879  17.687  1.00 32.01           C  
ATOM   1079  O   VAL A 176       4.100  -3.479  17.585  1.00 32.29           O  
ATOM   1080  CB  VAL A 176       6.931  -2.901  16.079  1.00 31.44           C  
ATOM   1081  CG1 VAL A 176       5.790  -2.679  15.111  1.00 30.47           C  
ATOM   1082  CG2 VAL A 176       7.984  -1.840  15.893  1.00 30.79           C  
ATOM   1083  N   GLN A 177       5.550  -5.161  17.945  1.00 31.97           N  
ATOM   1084  CA  GLN A 177       4.465  -6.160  18.163  1.00 31.30           C  
ATOM   1085  C   GLN A 177       3.536  -5.720  19.281  1.00 32.48           C  
ATOM   1086  O   GLN A 177       2.336  -5.807  19.140  1.00 34.27           O  
ATOM   1087  CB  GLN A 177       4.999  -7.559  18.510  1.00 29.31           C  
ATOM   1088  CG  GLN A 177       5.214  -8.476  17.339  1.00 28.03           C  
ATOM   1089  CD  GLN A 177       3.952  -8.774  16.544  1.00 26.53           C  
ATOM   1090  OE1 GLN A 177       2.977  -9.320  17.075  1.00 24.99           O  
ATOM   1091  NE2 GLN A 177       3.978  -8.445  15.249  1.00 23.26           N  
ATOM   1092  N   GLU A 178       4.109  -5.235  20.378  1.00 33.46           N  
ATOM   1093  CA  GLU A 178       3.349  -4.924  21.591  1.00 35.09           C  
ATOM   1094  C   GLU A 178       2.428  -3.699  21.500  1.00 33.75           C  
ATOM   1095  O   GLU A 178       1.518  -3.569  22.290  1.00 33.30           O  
ATOM   1096  CB  GLU A 178       4.308  -4.697  22.762  1.00 37.63           C  
ATOM   1097  CG  GLU A 178       3.904  -5.445  24.013  1.00 40.61           C  
ATOM   1098  CD  GLU A 178       4.301  -6.913  23.953  1.00 42.97           C  
ATOM   1099  OE1 GLU A 178       5.423  -7.204  23.458  1.00 44.70           O  
ATOM   1100  OE2 GLU A 178       3.500  -7.775  24.403  1.00 44.40           O  
ATOM   1101  N   ARG A 179       2.682  -2.807  20.546  1.00 33.74           N  
ATOM   1102  CA  ARG A 179       2.094  -1.454  20.558  1.00 32.97           C  
ATOM   1103  C   ARG A 179       1.415  -1.022  19.276  1.00 31.39           C  
ATOM   1104  O   ARG A 179       0.868   0.081  19.227  1.00 33.45           O  
ATOM   1105  CB  ARG A 179       3.190  -0.429  20.882  1.00 33.88           C  
ATOM   1106  CG  ARG A 179       3.857  -0.706  22.189  1.00 34.50           C  
ATOM   1107  CD  ARG A 179       4.845   0.338  22.585  1.00 35.11           C  
ATOM   1108  NE  ARG A 179       5.365   0.001  23.902  1.00 35.73           N  
ATOM   1109  CZ  ARG A 179       6.325  -0.894  24.137  1.00 36.34           C  
ATOM   1110  NH1 ARG A 179       6.714  -1.132  25.386  1.00 37.11           N  
ATOM   1111  NH2 ARG A 179       6.913  -1.546  23.142  1.00 35.89           N  
ATOM   1112  N   LEU A 180       1.451  -1.864  18.244  1.00 28.40           N  
ATOM   1113  CA  LEU A 180       0.841  -1.538  16.942  1.00 26.14           C  
ATOM   1114  C   LEU A 180      -0.103  -2.675  16.562  1.00 25.35           C  
ATOM   1115  O   LEU A 180       0.335  -3.804  16.321  1.00 24.99           O  
ATOM   1116  CB  LEU A 180       1.933  -1.355  15.887  1.00 24.90           C  
ATOM   1117  CG  LEU A 180       1.542  -1.013  14.460  1.00 24.44           C  
ATOM   1118  CD1 LEU A 180       0.697   0.266  14.373  1.00 23.95           C  
ATOM   1119  CD2 LEU A 180       2.790  -0.892  13.627  1.00 24.29           C  
ATOM   1120  N   VAL A 181      -1.398  -2.380  16.528  1.00 24.80           N  
ATOM   1121  CA  VAL A 181      -2.418  -3.413  16.311  1.00 24.55           C  
ATOM   1122  C   VAL A 181      -2.196  -4.208  15.002  1.00 24.37           C  
ATOM   1123  O   VAL A 181      -2.283  -5.446  15.001  1.00 23.01           O  
ATOM   1124  CB  VAL A 181      -3.846  -2.821  16.337  1.00 23.23           C  
ATOM   1125  CG1 VAL A 181      -4.864  -3.888  16.016  1.00 21.83           C  
ATOM   1126  CG2 VAL A 181      -4.131  -2.220  17.705  1.00 23.19           C  
ATOM   1127  N   GLN A 182      -1.867  -3.508  13.917  1.00 23.61           N  
ATOM   1128  CA  GLN A 182      -1.771  -4.162  12.608  1.00 23.67           C  
ATOM   1129  C   GLN A 182      -0.521  -5.085  12.507  1.00 23.57           C  
ATOM   1130  O   GLN A 182      -0.491  -6.037  11.704  1.00 22.71           O  
ATOM   1131  CB  GLN A 182      -1.832  -3.135  11.480  1.00 23.72           C  
ATOM   1132  CG  GLN A 182      -3.212  -2.427  11.358  1.00 24.79           C  
ATOM   1133  CD  GLN A 182      -3.505  -1.454  12.517  1.00 26.17           C  
ATOM   1134  OE1 GLN A 182      -2.598  -0.774  13.006  1.00 26.30           O  
ATOM   1135  NE2 GLN A 182      -4.775  -1.401  12.964  1.00 25.40           N  
ATOM   1136  N   ALA A 183       0.482  -4.823  13.347  1.00 23.05           N  
ATOM   1137  CA  ALA A 183       1.671  -5.704  13.443  1.00 22.29           C  
ATOM   1138  C   ALA A 183       1.290  -7.091  13.959  1.00 22.42           C  
ATOM   1139  O   ALA A 183       1.911  -8.091  13.578  1.00 22.21           O  
ATOM   1140  CB  ALA A 183       2.732  -5.077  14.355  1.00 20.48           C  
ATOM   1141  N   GLU A 184       0.253  -7.134  14.808  1.00 22.35           N  
ATOM   1142  CA  GLU A 184      -0.132  -8.338  15.553  1.00 21.98           C  
ATOM   1143  C   GLU A 184      -0.962  -9.340  14.724  1.00 21.87           C  
ATOM   1144  O   GLU A 184      -1.183 -10.463  15.155  1.00 22.13           O  
ATOM   1145  CB  GLU A 184      -0.866  -7.943  16.840  1.00 22.05           C  
ATOM   1146  CG  GLU A 184      -0.005  -7.085  17.794  1.00 22.56           C  
ATOM   1147  CD  GLU A 184      -0.804  -6.441  18.934  1.00 23.34           C  
ATOM   1148  OE1 GLU A 184      -1.952  -6.849  19.167  1.00 24.18           O  
ATOM   1149  OE2 GLU A 184      -0.284  -5.521  19.602  1.00 23.57           O  
ATOM   1150  N   TYR A 185      -1.403  -8.929  13.538  1.00 21.59           N  
ATOM   1151  CA  TYR A 185      -1.880  -9.868  12.515  1.00 21.14           C  
ATOM   1152  C   TYR A 185      -1.177  -9.690  11.149  1.00 21.42           C  
ATOM   1153  O   TYR A 185      -1.703 -10.095  10.102  1.00 19.92           O  
ATOM   1154  CB  TYR A 185      -3.395  -9.781  12.356  1.00 21.21           C  
ATOM   1155  CG  TYR A 185      -3.960  -8.417  12.060  1.00 20.32           C  
ATOM   1156  CD1 TYR A 185      -4.035  -7.943  10.761  1.00 20.55           C  
ATOM   1157  CD2 TYR A 185      -4.487  -7.629  13.080  1.00 21.23           C  
ATOM   1158  CE1 TYR A 185      -4.593  -6.695  10.473  1.00 20.98           C  
ATOM   1159  CE2 TYR A 185      -5.053  -6.378  12.811  1.00 21.33           C  
ATOM   1160  CZ  TYR A 185      -5.100  -5.919  11.498  1.00 21.34           C  
ATOM   1161  OH  TYR A 185      -5.654  -4.692  11.212  1.00 21.56           O  
ATOM   1162  N   TRP A 186       0.013  -9.087  11.179  1.00 21.50           N  
ATOM   1163  CA  TRP A 186       0.885  -9.036  10.023  1.00 22.36           C  
ATOM   1164  C   TRP A 186       1.452 -10.434   9.808  1.00 22.99           C  
ATOM   1165  O   TRP A 186       2.073 -10.999  10.706  1.00 21.76           O  
ATOM   1166  CB  TRP A 186       2.013  -8.043  10.259  1.00 22.70           C  
ATOM   1167  CG  TRP A 186       2.941  -7.860   9.097  1.00 22.78           C  
ATOM   1168  CD1 TRP A 186       4.144  -8.479   8.903  1.00 23.07           C  
ATOM   1169  CD2 TRP A 186       2.753  -6.987   7.983  1.00 22.89           C  
ATOM   1170  NE1 TRP A 186       4.717  -8.046   7.730  1.00 23.11           N  
ATOM   1171  CE2 TRP A 186       3.883  -7.132   7.144  1.00 23.25           C  
ATOM   1172  CE3 TRP A 186       1.740  -6.098   7.607  1.00 23.05           C  
ATOM   1173  CZ2 TRP A 186       4.030  -6.411   5.956  1.00 23.32           C  
ATOM   1174  CZ3 TRP A 186       1.881  -5.389   6.428  1.00 23.41           C  
ATOM   1175  CH2 TRP A 186       3.022  -5.546   5.615  1.00 23.63           C  
ATOM   1176  N   HIS A 187       1.219 -10.987   8.621  1.00 23.59           N  
ATOM   1177  CA  HIS A 187       1.516 -12.381   8.352  1.00 24.92           C  
ATOM   1178  C   HIS A 187       2.359 -12.468   7.097  1.00 25.63           C  
ATOM   1179  O   HIS A 187       1.856 -12.393   5.976  1.00 25.08           O  
ATOM   1180  CB  HIS A 187       0.203 -13.185   8.240  1.00 25.20           C  
ATOM   1181  CG  HIS A 187       0.398 -14.645   7.969  1.00 25.91           C  
ATOM   1182  ND1 HIS A 187      -0.650 -15.488   7.661  1.00 26.52           N  
ATOM   1183  CD2 HIS A 187       1.518 -15.407   7.929  1.00 26.48           C  
ATOM   1184  CE1 HIS A 187      -0.183 -16.708   7.456  1.00 26.90           C  
ATOM   1185  NE2 HIS A 187       1.129 -16.686   7.613  1.00 26.66           N  
ATOM   1186  N   ASP A 188       3.655 -12.599   7.309  1.00 27.55           N  
ATOM   1187  CA  ASP A 188       4.609 -12.744   6.233  1.00 30.13           C  
ATOM   1188  C   ASP A 188       4.636 -14.207   5.772  1.00 30.53           C  
ATOM   1189  O   ASP A 188       5.023 -15.083   6.556  1.00 30.92           O  
ATOM   1190  CB  ASP A 188       6.000 -12.320   6.721  1.00 31.38           C  
ATOM   1191  CG  ASP A 188       6.977 -12.149   5.595  1.00 32.58           C  
ATOM   1192  OD1 ASP A 188       6.893 -12.909   4.615  1.00 33.23           O  
ATOM   1193  OD2 ASP A 188       7.831 -11.246   5.685  1.00 35.33           O  
ATOM   1194  N   PRO A 189       4.229 -14.477   4.505  1.00 31.49           N  
ATOM   1195  CA  PRO A 189       4.215 -15.853   3.979  1.00 32.80           C  
ATOM   1196  C   PRO A 189       5.606 -16.346   3.550  1.00 34.22           C  
ATOM   1197  O   PRO A 189       5.832 -17.553   3.442  1.00 34.69           O  
ATOM   1198  CB  PRO A 189       3.292 -15.751   2.772  1.00 32.48           C  
ATOM   1199  CG  PRO A 189       3.510 -14.362   2.263  1.00 32.29           C  
ATOM   1200  CD  PRO A 189       3.823 -13.501   3.472  1.00 31.94           C  
ATOM   1201  N   ILE A 190       6.519 -15.409   3.314  1.00 35.55           N  
ATOM   1202  CA  ILE A 190       7.894 -15.731   2.989  1.00 37.33           C  
ATOM   1203  C   ILE A 190       8.632 -16.143   4.270  1.00 38.57           C  
ATOM   1204  O   ILE A 190       8.992 -17.319   4.426  1.00 40.58           O  
ATOM   1205  CB  ILE A 190       8.602 -14.546   2.282  1.00 37.61           C  
ATOM   1206  CG1 ILE A 190       7.856 -14.175   0.990  1.00 37.72           C  
ATOM   1207  CG2 ILE A 190      10.037 -14.905   1.962  1.00 37.15           C  
ATOM   1208  CD1 ILE A 190       8.029 -12.722   0.582  1.00 38.32           C  
ATOM   1209  N   LYS A 191       8.824 -15.198   5.193  1.00 38.65           N  
ATOM   1210  CA  LYS A 191       9.470 -15.485   6.482  1.00 39.11           C  
ATOM   1211  C   LYS A 191       8.427 -16.039   7.478  1.00 39.75           C  
ATOM   1212  O   LYS A 191       8.164 -15.453   8.526  1.00 39.96           O  
ATOM   1213  CB  LYS A 191      10.165 -14.222   7.037  1.00 39.49           C  
ATOM   1214  CG  LYS A 191      11.374 -13.719   6.185  1.00 39.70           C  
ATOM   1215  CD  LYS A 191      11.833 -12.290   6.581  1.00 39.50           C  
ATOM   1216  N   GLU A 192       7.867 -17.188   7.129  1.00 40.38           N  
ATOM   1217  CA  GLU A 192       6.751 -17.810   7.848  1.00 41.63           C  
ATOM   1218  C   GLU A 192       7.124 -18.212   9.276  1.00 40.27           C  
ATOM   1219  O   GLU A 192       6.311 -18.101  10.194  1.00 39.35           O  
ATOM   1220  CB  GLU A 192       6.274 -19.043   7.054  1.00 43.95           C  
ATOM   1221  CG  GLU A 192       5.061 -19.797   7.622  1.00 46.94           C  
ATOM   1222  CD  GLU A 192       3.700 -19.128   7.317  1.00 49.21           C  
ATOM   1223  OE1 GLU A 192       3.522 -18.579   6.195  1.00 50.37           O  
ATOM   1224  OE2 GLU A 192       2.798 -19.188   8.203  1.00 50.41           O  
ATOM   1225  N   ASP A 193       8.352 -18.686   9.457  1.00 39.60           N  
ATOM   1226  CA  ASP A 193       8.821 -19.150  10.771  1.00 38.74           C  
ATOM   1227  C   ASP A 193       9.106 -17.999  11.753  1.00 35.84           C  
ATOM   1228  O   ASP A 193       9.042 -18.193  12.962  1.00 35.42           O  
ATOM   1229  CB  ASP A 193      10.058 -20.043  10.602  1.00 40.74           C  
ATOM   1230  CG  ASP A 193       9.722 -21.406   9.938  1.00 43.49           C  
ATOM   1231  OD1 ASP A 193       8.683 -22.014  10.301  1.00 43.62           O  
ATOM   1232  OD2 ASP A 193      10.506 -21.873   9.060  1.00 45.67           O  
ATOM   1233  N   VAL A 194       9.429 -16.815  11.226  1.00 32.53           N  
ATOM   1234  CA  VAL A 194       9.540 -15.610  12.046  1.00 30.12           C  
ATOM   1235  C   VAL A 194       8.131 -15.187  12.482  1.00 28.18           C  
ATOM   1236  O   VAL A 194       7.925 -14.814  13.628  1.00 26.32           O  
ATOM   1237  CB  VAL A 194      10.261 -14.427  11.292  1.00 29.45           C  
ATOM   1238  CG1 VAL A 194      10.321 -13.171  12.169  1.00 27.78           C  
ATOM   1239  CG2 VAL A 194      11.669 -14.835  10.851  1.00 28.56           C  
ATOM   1240  N   TYR A 195       7.166 -15.270  11.563  1.00 27.34           N  
ATOM   1241  CA  TYR A 195       5.766 -14.979  11.892  1.00 27.40           C  
ATOM   1242  C   TYR A 195       5.250 -15.892  13.027  1.00 28.87           C  
ATOM   1243  O   TYR A 195       4.589 -15.419  13.944  1.00 28.55           O  
ATOM   1244  CB  TYR A 195       4.859 -15.073  10.647  1.00 25.98           C  
ATOM   1245  CG  TYR A 195       3.397 -15.337  10.981  1.00 25.54           C  
ATOM   1246  CD1 TYR A 195       2.613 -14.365  11.591  1.00 25.39           C  
ATOM   1247  CD2 TYR A 195       2.812 -16.578  10.715  1.00 24.69           C  
ATOM   1248  CE1 TYR A 195       1.277 -14.614  11.917  1.00 25.15           C  
ATOM   1249  CE2 TYR A 195       1.488 -16.832  11.026  1.00 24.65           C  
ATOM   1250  CZ  TYR A 195       0.720 -15.853  11.633  1.00 24.49           C  
ATOM   1251  OH  TYR A 195      -0.594 -16.114  11.951  1.00 22.02           O  
ATOM   1252  N   ARG A 196       5.568 -17.185  12.967  1.00 30.90           N  
ATOM   1253  CA  ARG A 196       5.112 -18.126  13.989  1.00 33.04           C  
ATOM   1254  C   ARG A 196       5.729 -17.833  15.316  1.00 33.53           C  
ATOM   1255  O   ARG A 196       5.063 -17.928  16.334  1.00 34.10           O  
ATOM   1256  CB  ARG A 196       5.457 -19.566  13.635  1.00 35.57           C  
ATOM   1257  CG  ARG A 196       4.627 -20.159  12.540  1.00 38.52           C  
ATOM   1258  CD  ARG A 196       4.638 -21.683  12.621  1.00 41.17           C  
ATOM   1259  NE  ARG A 196       4.248 -22.276  11.348  1.00 43.82           N  
ATOM   1260  CZ  ARG A 196       5.072 -22.459  10.313  1.00 46.13           C  
ATOM   1261  NH1 ARG A 196       6.361 -22.104  10.394  1.00 46.45           N  
ATOM   1262  NH2 ARG A 196       4.608 -23.000   9.185  1.00 46.75           N  
ATOM   1263  N   ASN A 197       7.013 -17.497  15.320  1.00 33.88           N  
ATOM   1264  CA  ASN A 197       7.729 -17.331  16.584  1.00 34.12           C  
ATOM   1265  C   ASN A 197       7.510 -15.980  17.235  1.00 33.07           C  
ATOM   1266  O   ASN A 197       7.736 -15.852  18.422  1.00 34.46           O  
ATOM   1267  CB  ASN A 197       9.243 -17.631  16.421  1.00 34.62           C  
ATOM   1268  CG  ASN A 197       9.525 -19.124  16.174  1.00 35.07           C  
ATOM   1269  OD1 ASN A 197       8.595 -19.907  15.976  1.00 35.85           O  
ATOM   1270  ND2 ASN A 197      10.809 -19.513  16.173  1.00 35.11           N  
ATOM   1271  N   HIS A 198       7.047 -14.984  16.479  1.00 32.21           N  
ATOM   1272  CA  HIS A 198       6.990 -13.600  16.991  1.00 31.78           C  
ATOM   1273  C   HIS A 198       5.627 -12.899  16.988  1.00 30.09           C  
ATOM   1274  O   HIS A 198       5.502 -11.858  17.605  1.00 30.09           O  
ATOM   1275  CB  HIS A 198       7.974 -12.722  16.222  1.00 33.21           C  
ATOM   1276  CG  HIS A 198       9.398 -13.098  16.431  1.00 34.61           C  
ATOM   1277  ND1 HIS A 198      10.178 -12.528  17.412  1.00 35.50           N  
ATOM   1278  CD2 HIS A 198      10.189 -13.991  15.788  1.00 35.36           C  
ATOM   1279  CE1 HIS A 198      11.388 -13.055  17.366  1.00 36.02           C  
ATOM   1280  NE2 HIS A 198      11.420 -13.945  16.389  1.00 35.72           N  
ATOM   1281  N   SER A 199       4.627 -13.424  16.285  1.00 28.31           N  
ATOM   1282  CA  SER A 199       3.297 -12.802  16.312  1.00 27.04           C  
ATOM   1283  C   SER A 199       2.649 -13.061  17.668  1.00 25.46           C  
ATOM   1284  O   SER A 199       2.501 -14.194  18.064  1.00 25.93           O  
ATOM   1285  CB  SER A 199       2.408 -13.332  15.187  1.00 27.63           C  
ATOM   1286  OG  SER A 199       1.052 -12.901  15.329  1.00 27.68           O  
ATOM   1287  N   ILE A 200       2.264 -11.996  18.371  1.00 24.51           N  
ATOM   1288  CA  ILE A 200       1.723 -12.127  19.733  1.00 23.56           C  
ATOM   1289  C   ILE A 200       0.202 -12.277  19.775  1.00 22.64           C  
ATOM   1290  O   ILE A 200      -0.367 -12.454  20.865  1.00 23.55           O  
ATOM   1291  CB  ILE A 200       2.174 -10.952  20.667  1.00 22.82           C  
ATOM   1292  CG1 ILE A 200       1.501  -9.636  20.286  1.00 22.69           C  
ATOM   1293  CG2 ILE A 200       3.693 -10.809  20.635  1.00 21.45           C  
ATOM   1294  CD1 ILE A 200       1.737  -8.540  21.293  1.00 22.90           C  
ATOM   1295  N   PHE A 201      -0.441 -12.237  18.602  1.00 20.72           N  
ATOM   1296  CA  PHE A 201      -1.895 -12.394  18.500  1.00 19.83           C  
ATOM   1297  C   PHE A 201      -2.325 -13.449  17.474  1.00 19.41           C  
ATOM   1298  O   PHE A 201      -2.748 -14.539  17.847  1.00 19.80           O  
ATOM   1299  CB  PHE A 201      -2.524 -11.066  18.154  1.00 19.77           C  
ATOM   1300  CG  PHE A 201      -3.998 -11.130  17.982  1.00 19.99           C  
ATOM   1301  CD1 PHE A 201      -4.812 -11.456  19.052  1.00 19.97           C  
ATOM   1302  CD2 PHE A 201      -4.583 -10.849  16.756  1.00 20.21           C  
ATOM   1303  CE1 PHE A 201      -6.175 -11.509  18.905  1.00 20.18           C  
ATOM   1304  CE2 PHE A 201      -5.956 -10.901  16.601  1.00 20.20           C  
ATOM   1305  CZ  PHE A 201      -6.752 -11.229  17.670  1.00 20.14           C  
ATOM   1306  N   LEU A 202      -2.199 -13.124  16.193  1.00 18.59           N  
ATOM   1307  CA  LEU A 202      -2.694 -13.981  15.116  1.00 19.53           C  
ATOM   1308  C   LEU A 202      -2.110 -15.387  15.124  1.00 20.57           C  
ATOM   1309  O   LEU A 202      -2.829 -16.345  14.824  1.00 22.04           O  
ATOM   1310  CB  LEU A 202      -2.428 -13.341  13.759  1.00 19.25           C  
ATOM   1311  CG  LEU A 202      -3.055 -13.987  12.521  1.00 19.35           C  
ATOM   1312  CD1 LEU A 202      -4.566 -13.804  12.552  1.00 19.52           C  
ATOM   1313  CD2 LEU A 202      -2.462 -13.399  11.235  1.00 17.68           C  
ATOM   1314  N   ALA A 203      -0.819 -15.522  15.441  1.00 21.08           N  
ATOM   1315  CA  ALA A 203      -0.199 -16.854  15.527  1.00 21.65           C  
ATOM   1316  C   ALA A 203      -0.827 -17.701  16.641  1.00 22.51           C  
ATOM   1317  O   ALA A 203      -0.948 -18.920  16.500  1.00 24.05           O  
ATOM   1318  CB  ALA A 203       1.296 -16.745  15.729  1.00 21.86           C  
ATOM   1319  N   ASP A 204      -1.240 -17.059  17.738  1.00 22.48           N  
ATOM   1320  CA  ASP A 204      -1.882 -17.781  18.845  1.00 21.53           C  
ATOM   1321  C   ASP A 204      -3.277 -18.245  18.486  1.00 20.52           C  
ATOM   1322  O   ASP A 204      -3.614 -19.425  18.645  1.00 19.65           O  
ATOM   1323  CB  ASP A 204      -1.958 -16.932  20.098  1.00 21.65           C  
ATOM   1324  CG  ASP A 204      -2.585 -17.683  21.268  1.00 23.39           C  
ATOM   1325  OD1 ASP A 204      -2.122 -18.816  21.585  1.00 23.79           O  
ATOM   1326  OD2 ASP A 204      -3.551 -17.146  21.874  1.00 23.51           O  
ATOM   1327  N   ILE A 205      -4.099 -17.329  18.003  1.00 20.16           N  
ATOM   1328  CA  ILE A 205      -5.475 -17.680  17.729  1.00 19.91           C  
ATOM   1329  C   ILE A 205      -5.581 -18.614  16.522  1.00 20.73           C  
ATOM   1330  O   ILE A 205      -6.584 -19.303  16.391  1.00 23.47           O  
ATOM   1331  CB  ILE A 205      -6.434 -16.434  17.590  1.00 18.98           C  
ATOM   1332  CG1 ILE A 205      -6.131 -15.597  16.348  1.00 18.31           C  
ATOM   1333  CG2 ILE A 205      -6.382 -15.572  18.837  1.00 17.70           C  
ATOM   1334  CD1 ILE A 205      -7.335 -14.772  15.902  1.00 18.30           C  
ATOM   1335  N   ASN A 206      -4.554 -18.639  15.658  1.00 20.28           N  
ATOM   1336  CA  ASN A 206      -4.507 -19.579  14.516  1.00 20.25           C  
ATOM   1337  C   ASN A 206      -3.701 -20.869  14.757  1.00 20.81           C  
ATOM   1338  O   ASN A 206      -3.448 -21.630  13.817  1.00 21.21           O  
ATOM   1339  CB  ASN A 206      -3.998 -18.871  13.255  1.00 19.47           C  
ATOM   1340  CG  ASN A 206      -5.049 -17.991  12.624  1.00 19.53           C  
ATOM   1341  OD1 ASN A 206      -6.199 -17.929  13.092  1.00 18.84           O  
ATOM   1342  ND2 ASN A 206      -4.676 -17.317  11.544  1.00 19.03           N  
ATOM   1343  N   GLN A 207      -3.312 -21.112  16.004  1.00 21.60           N  
ATOM   1344  CA  GLN A 207      -2.723 -22.381  16.411  1.00 23.00           C  
ATOM   1345  C   GLN A 207      -1.407 -22.643  15.680  1.00 25.53           C  
ATOM   1346  O   GLN A 207      -1.096 -23.783  15.333  1.00 26.43           O  
ATOM   1347  CB  GLN A 207      -3.693 -23.536  16.140  1.00 22.35           C  
ATOM   1348  CG  GLN A 207      -5.113 -23.320  16.595  1.00 22.21           C  
ATOM   1349  CD  GLN A 207      -5.360 -23.751  18.033  1.00 22.09           C  
ATOM   1350  OE1 GLN A 207      -4.805 -23.187  18.964  1.00 22.06           O  
ATOM   1351  NE2 GLN A 207      -6.213 -24.748  18.212  1.00 22.06           N  
ATOM   1352  N   GLU A 208      -0.642 -21.587  15.434  1.00 26.96           N  
ATOM   1353  CA  GLU A 208       0.559 -21.712  14.639  1.00 28.64           C  
ATOM   1354  C   GLU A 208       1.692 -22.295  15.465  1.00 29.70           C  
ATOM   1355  O   GLU A 208       2.540 -23.012  14.948  1.00 30.57           O  
ATOM   1356  CB  GLU A 208       0.967 -20.355  14.068  1.00 29.67           C  
ATOM   1357  CG  GLU A 208       0.036 -19.829  12.983  1.00 30.86           C  
ATOM   1358  CD  GLU A 208       0.220 -20.516  11.641  1.00 32.21           C  
ATOM   1359  OE1 GLU A 208       1.027 -21.473  11.548  1.00 33.39           O  
ATOM   1360  OE2 GLU A 208      -0.454 -20.097  10.668  1.00 33.86           O  
ATOM   1361  N   ARG A 209       1.687 -21.995  16.754  1.00 30.20           N  
ATOM   1362  CA  ARG A 209       2.779 -22.361  17.644  1.00 30.38           C  
ATOM   1363  C   ARG A 209       2.471 -23.673  18.370  1.00 30.20           C  
ATOM   1364  O   ARG A 209       3.355 -24.338  18.852  1.00 31.38           O  
ATOM   1365  CB  ARG A 209       2.983 -21.225  18.640  1.00 30.59           C  
ATOM   1366  CG  ARG A 209       4.407 -20.834  18.898  1.00 31.48           C  
ATOM   1367  CD  ARG A 209       4.574 -19.301  18.926  1.00 31.68           C  
ATOM   1368  NE  ARG A 209       3.512 -18.565  19.649  1.00 31.34           N  
ATOM   1369  CZ  ARG A 209       3.089 -17.329  19.332  1.00 31.53           C  
ATOM   1370  NH1 ARG A 209       3.605 -16.671  18.299  1.00 31.39           N  
ATOM   1371  NH2 ARG A 209       2.129 -16.745  20.042  1.00 31.69           N  
ATOM   1372  N   GLY A 210       1.197 -24.027  18.445  1.00 30.38           N  
ATOM   1373  CA  GLY A 210       0.753 -25.241  19.116  1.00 28.45           C  
ATOM   1374  C   GLY A 210      -0.761 -25.230  19.182  1.00 28.59           C  
ATOM   1375  O   GLY A 210      -1.382 -24.169  19.064  1.00 29.77           O  
ATOM   1376  N   ILE A 211      -1.362 -26.396  19.383  1.00 27.82           N  
ATOM   1377  CA  ILE A 211      -2.810 -26.528  19.330  1.00 27.02           C  
ATOM   1378  C   ILE A 211      -3.430 -26.304  20.698  1.00 26.20           C  
ATOM   1379  O   ILE A 211      -3.321 -27.146  21.558  1.00 26.86           O  
ATOM   1380  CB  ILE A 211      -3.223 -27.909  18.803  1.00 26.80           C  
ATOM   1381  CG1 ILE A 211      -2.677 -28.100  17.379  1.00 27.75           C  
ATOM   1382  CG2 ILE A 211      -4.739 -28.047  18.822  1.00 26.06           C  
ATOM   1383  CD1 ILE A 211      -3.205 -29.377  16.661  1.00 27.99           C  
ATOM   1384  N   ASN A 212      -4.065 -25.151  20.882  1.00 24.97           N  
ATOM   1385  CA  ASN A 212      -4.867 -24.876  22.062  1.00 24.57           C  
ATOM   1386  C   ASN A 212      -6.222 -25.549  21.850  1.00 25.80           C  
ATOM   1387  O   ASN A 212      -6.986 -25.151  20.969  1.00 24.23           O  
ATOM   1388  CB  ASN A 212      -5.020 -23.360  22.257  1.00 23.87           C  
ATOM   1389  CG  ASN A 212      -5.695 -22.995  23.573  1.00 23.54           C  
ATOM   1390  OD1 ASN A 212      -6.670 -23.628  23.981  1.00 22.47           O  
ATOM   1391  ND2 ASN A 212      -5.187 -21.950  24.232  1.00 21.48           N  
ATOM   1392  N   GLU A 213      -6.506 -26.574  22.649  1.00 27.07           N  
ATOM   1393  CA  GLU A 213      -7.686 -27.407  22.442  1.00 28.76           C  
ATOM   1394  C   GLU A 213      -8.973 -26.627  22.745  1.00 27.51           C  
ATOM   1395  O   GLU A 213      -9.960 -26.735  22.009  1.00 26.03           O  
ATOM   1396  CB  GLU A 213      -7.595 -28.686  23.297  1.00 32.02           C  
ATOM   1397  CG  GLU A 213      -8.595 -29.814  22.898  1.00 35.42           C  
ATOM   1398  CD  GLU A 213      -8.282 -30.468  21.527  1.00 38.50           C  
ATOM   1399  OE1 GLU A 213      -9.192 -31.155  20.980  1.00 40.48           O  
ATOM   1400  OE2 GLU A 213      -7.133 -30.302  21.000  1.00 39.89           O  
ATOM   1401  N   SER A 214      -8.956 -25.817  23.806  1.00 26.52           N  
ATOM   1402  CA  SER A 214     -10.114 -24.962  24.122  1.00 25.73           C  
ATOM   1403  C   SER A 214     -10.489 -23.989  22.971  1.00 24.64           C  
ATOM   1404  O   SER A 214     -11.653 -23.690  22.791  1.00 26.22           O  
ATOM   1405  CB  SER A 214      -9.886 -24.191  25.419  1.00 25.51           C  
ATOM   1406  OG  SER A 214      -9.028 -23.089  25.207  1.00 27.16           O  
ATOM   1407  N   TYR A 215      -9.507 -23.501  22.213  1.00 23.51           N  
ATOM   1408  CA  TYR A 215      -9.780 -22.625  21.051  1.00 23.35           C  
ATOM   1409  C   TYR A 215     -10.586 -23.378  20.000  1.00 25.04           C  
ATOM   1410  O   TYR A 215     -11.545 -22.845  19.432  1.00 25.92           O  
ATOM   1411  CB  TYR A 215      -8.482 -22.144  20.396  1.00 21.82           C  
ATOM   1412  CG  TYR A 215      -7.736 -21.039  21.102  1.00 21.02           C  
ATOM   1413  CD1 TYR A 215      -8.087 -20.613  22.387  1.00 21.37           C  
ATOM   1414  CD2 TYR A 215      -6.636 -20.437  20.492  1.00 20.69           C  
ATOM   1415  CE1 TYR A 215      -7.384 -19.594  23.022  1.00 20.93           C  
ATOM   1416  CE2 TYR A 215      -5.922 -19.431  21.122  1.00 19.81           C  
ATOM   1417  CZ  TYR A 215      -6.301 -19.015  22.386  1.00 20.75           C  
ATOM   1418  OH  TYR A 215      -5.596 -18.017  23.014  1.00 21.23           O  
ATOM   1419  N   LYS A 216     -10.170 -24.612  19.734  1.00 25.92           N  
ATOM   1420  CA  LYS A 216     -10.841 -25.486  18.781  1.00 26.89           C  
ATOM   1421  C   LYS A 216     -12.267 -25.817  19.245  1.00 26.89           C  
ATOM   1422  O   LYS A 216     -13.224 -25.682  18.493  1.00 27.12           O  
ATOM   1423  CB  LYS A 216     -10.013 -26.760  18.625  1.00 27.67           C  
ATOM   1424  CG  LYS A 216     -10.563 -27.785  17.678  1.00 28.62           C  
ATOM   1425  CD  LYS A 216      -9.512 -28.851  17.356  1.00 29.24           C  
ATOM   1426  CE  LYS A 216     -10.013 -29.792  16.270  1.00 29.78           C  
ATOM   1427  NZ  LYS A 216      -9.041 -30.886  15.981  1.00 30.26           N  
ATOM   1428  N   LYS A 217     -12.383 -26.235  20.495  1.00 27.28           N  
ATOM   1429  CA  LYS A 217     -13.676 -26.542  21.130  1.00 28.38           C  
ATOM   1430  C   LYS A 217     -14.639 -25.354  21.075  1.00 26.56           C  
ATOM   1431  O   LYS A 217     -15.796 -25.504  20.728  1.00 25.87           O  
ATOM   1432  CB  LYS A 217     -13.435 -26.917  22.600  1.00 31.40           C  
ATOM   1433  CG  LYS A 217     -14.249 -28.071  23.138  1.00 34.21           C  
ATOM   1434  CD  LYS A 217     -13.698 -28.529  24.509  1.00 36.78           C  
ATOM   1435  CE  LYS A 217     -12.403 -29.393  24.360  1.00 38.76           C  
ATOM   1436  NZ  LYS A 217     -11.410 -29.136  25.495  1.00 40.30           N  
ATOM   1437  N   ASN A 218     -14.139 -24.174  21.427  1.00 24.99           N  
ATOM   1438  CA  ASN A 218     -14.961 -22.979  21.507  1.00 23.91           C  
ATOM   1439  C   ASN A 218     -15.381 -22.426  20.146  1.00 23.97           C  
ATOM   1440  O   ASN A 218     -16.493 -21.922  20.002  1.00 23.78           O  
ATOM   1441  CB  ASN A 218     -14.236 -21.893  22.307  1.00 23.66           C  
ATOM   1442  CG  ASN A 218     -14.042 -22.269  23.766  1.00 22.50           C  
ATOM   1443  OD1 ASN A 218     -14.783 -23.069  24.315  1.00 22.16           O  
ATOM   1444  ND2 ASN A 218     -13.037 -21.689  24.391  1.00 22.04           N  
ATOM   1445  N   LEU A 219     -14.498 -22.510  19.153  1.00 24.43           N  
ATOM   1446  CA  LEU A 219     -14.849 -22.092  17.795  1.00 24.50           C  
ATOM   1447  C   LEU A 219     -15.904 -23.035  17.206  1.00 26.00           C  
ATOM   1448  O   LEU A 219     -16.874 -22.588  16.614  1.00 25.23           O  
ATOM   1449  CB  LEU A 219     -13.614 -22.040  16.896  1.00 23.32           C  
ATOM   1450  CG  LEU A 219     -13.841 -21.282  15.583  1.00 22.65           C  
ATOM   1451  CD1 LEU A 219     -13.967 -19.769  15.843  1.00 21.99           C  
ATOM   1452  CD2 LEU A 219     -12.731 -21.574  14.580  1.00 21.66           C  
ATOM   1461  N   ALA A 221     -18.187 -24.561  18.779  1.00 28.42           N  
ATOM   1462  CA  ALA A 221     -19.476 -24.375  19.476  1.00 28.32           C  
ATOM   1463  C   ALA A 221     -20.361 -23.277  18.848  1.00 28.28           C  
ATOM   1464  O   ALA A 221     -21.511 -23.118  19.236  1.00 29.46           O  
ATOM   1465  CB  ALA A 221     -19.246 -24.079  20.966  1.00 26.62           C  
ATOM   1466  N   LEU A 222     -19.817 -22.514  17.905  1.00 28.44           N  
ATOM   1467  CA  LEU A 222     -20.614 -21.548  17.123  1.00 28.38           C  
ATOM   1468  C   LEU A 222     -21.660 -22.243  16.229  1.00 29.38           C  
ATOM   1469  O   LEU A 222     -21.355 -23.225  15.550  1.00 28.48           O  
ATOM   1470  CB  LEU A 222     -19.704 -20.698  16.235  1.00 26.62           C  
ATOM   1471  CG  LEU A 222     -18.810 -19.687  16.937  1.00 25.69           C  
ATOM   1472  CD1 LEU A 222     -17.761 -19.190  15.966  1.00 26.04           C  
ATOM   1473  CD2 LEU A 222     -19.612 -18.534  17.494  1.00 25.04           C  
ATOM   1474  N   LYS A 223     -22.879 -21.707  16.224  1.00 30.91           N  
ATOM   1475  CA  LYS A 223     -23.935 -22.177  15.323  1.00 32.12           C  
ATOM   1476  C   LYS A 223     -23.524 -21.914  13.853  1.00 31.31           C  
ATOM   1477  O   LYS A 223     -23.479 -22.828  13.051  1.00 32.56           O  
ATOM   1478  CB  LYS A 223     -25.280 -21.501  15.669  1.00 33.43           C  
ATOM   1479  CG  LYS A 223     -26.527 -22.145  15.022  1.00 34.96           C  
ATOM   1480  CD  LYS A 223     -27.775 -21.215  15.096  1.00 35.59           C  
ATOM   1481  N   LYS A 224     -23.204 -20.673  13.518  1.00 30.56           N  
ATOM   1482  CA  LYS A 224     -22.714 -20.333  12.172  1.00 29.90           C  
ATOM   1483  C   LYS A 224     -21.514 -19.396  12.261  1.00 29.02           C  
ATOM   1484  O   LYS A 224     -21.457 -18.532  13.142  1.00 29.34           O  
ATOM   1485  CB  LYS A 224     -23.825 -19.670  11.328  1.00 30.85           C  
ATOM   1486  CG  LYS A 224     -24.479 -20.574  10.262  1.00 32.16           C  
ATOM   1487  CD  LYS A 224     -25.624 -21.423  10.833  1.00 33.52           C  
ATOM   1488  CE  LYS A 224     -26.253 -22.373   9.773  1.00 33.92           C  
ATOM   1489  NZ  LYS A 224     -25.307 -23.390   9.266  1.00 34.09           N  
ATOM   1490  N   PHE A 225     -20.555 -19.581  11.353  1.00 27.78           N  
ATOM   1491  CA  PHE A 225     -19.418 -18.657  11.184  1.00 25.53           C  
ATOM   1492  C   PHE A 225     -19.483 -18.165   9.747  1.00 25.61           C  
ATOM   1493  O   PHE A 225     -19.140 -18.893   8.808  1.00 24.30           O  
ATOM   1494  CB  PHE A 225     -18.105 -19.377  11.500  1.00 25.07           C  
ATOM   1495  CG  PHE A 225     -16.831 -18.547  11.271  1.00 24.28           C  
ATOM   1496  CD1 PHE A 225     -16.851 -17.150  11.184  1.00 23.80           C  
ATOM   1497  CD2 PHE A 225     -15.597 -19.193  11.184  1.00 22.83           C  
ATOM   1498  CE1 PHE A 225     -15.665 -16.428  10.987  1.00 23.12           C  
ATOM   1499  CE2 PHE A 225     -14.417 -18.470  10.991  1.00 23.18           C  
ATOM   1500  CZ  PHE A 225     -14.456 -17.091  10.893  1.00 22.93           C  
ATOM   1501  N   VAL A 226     -19.959 -16.929   9.591  1.00 25.94           N  
ATOM   1502  CA  VAL A 226     -20.223 -16.324   8.292  1.00 25.69           C  
ATOM   1503  C   VAL A 226     -19.110 -15.355   7.920  1.00 26.41           C  
ATOM   1504  O   VAL A 226     -18.777 -14.467   8.701  1.00 27.81           O  
ATOM   1505  CB  VAL A 226     -21.554 -15.538   8.321  1.00 25.35           C  
ATOM   1506  CG1 VAL A 226     -21.817 -14.882   6.983  1.00 24.31           C  
ATOM   1507  CG2 VAL A 226     -22.703 -16.457   8.719  1.00 25.24           C  
ATOM   1516  N   VAL A 228     -17.843 -12.614   5.013  1.00 24.53           N  
ATOM   1517  CA  VAL A 228     -18.124 -11.793   3.838  1.00 24.10           C  
ATOM   1518  C   VAL A 228     -16.820 -11.307   3.184  1.00 24.68           C  
ATOM   1519  O   VAL A 228     -15.947 -10.736   3.848  1.00 24.67           O  
ATOM   1520  CB  VAL A 228     -18.994 -10.574   4.191  1.00 23.14           C  
ATOM   1521  CG1 VAL A 228     -19.364  -9.829   2.948  1.00 21.62           C  
ATOM   1522  CG2 VAL A 228     -20.248 -11.003   4.959  1.00 21.55           C  
ATOM   1523  N   LYS A 229     -16.695 -11.550   1.885  1.00 25.07           N  
ATOM   1524  CA  LYS A 229     -15.551 -11.107   1.124  1.00 25.69           C  
ATOM   1525  C   LYS A 229     -15.985 -10.036   0.148  1.00 25.33           C  
ATOM   1526  O   LYS A 229     -17.005 -10.188  -0.504  1.00 24.64           O  
ATOM   1527  CB  LYS A 229     -14.950 -12.267   0.352  1.00 26.89           C  
ATOM   1528  CG  LYS A 229     -13.779 -11.862  -0.528  1.00 28.66           C  
ATOM   1529  CD  LYS A 229     -13.096 -13.053  -1.176  1.00 29.67           C  
ATOM   1530  CE  LYS A 229     -13.971 -13.671  -2.240  1.00 30.49           C  
ATOM   1531  NZ  LYS A 229     -13.139 -14.446  -3.208  1.00 31.46           N  
ATOM   1532  N   PHE A 230     -15.193  -8.967   0.036  1.00 25.35           N  
ATOM   1533  CA  PHE A 230     -15.447  -7.895  -0.942  1.00 25.94           C  
ATOM   1534  C   PHE A 230     -14.593  -8.106  -2.182  1.00 26.79           C  
ATOM   1535  O   PHE A 230     -13.379  -7.951  -2.143  1.00 26.77           O  
ATOM   1536  CB  PHE A 230     -15.182  -6.524  -0.307  1.00 26.22           C  
ATOM   1537  CG  PHE A 230     -16.098  -6.230   0.840  1.00 26.85           C  
ATOM   1538  CD1 PHE A 230     -17.338  -5.635   0.621  1.00 26.77           C  
ATOM   1539  CD2 PHE A 230     -15.762  -6.622   2.129  1.00 26.49           C  
ATOM   1540  CE1 PHE A 230     -18.202  -5.401   1.674  1.00 26.93           C  
ATOM   1541  CE2 PHE A 230     -16.616  -6.395   3.176  1.00 27.06           C  
ATOM   1542  CZ  PHE A 230     -17.846  -5.779   2.953  1.00 26.99           C  
ATOM   1543  N   LEU A 231     -15.237  -8.455  -3.287  1.00 27.71           N  
ATOM   1544  CA  LEU A 231     -14.524  -8.860  -4.502  1.00 28.91           C  
ATOM   1545  C   LEU A 231     -13.602  -7.769  -5.099  1.00 29.28           C  
ATOM   1546  O   LEU A 231     -12.590  -8.086  -5.705  1.00 29.97           O  
ATOM   1547  CB  LEU A 231     -15.528  -9.354  -5.557  1.00 29.38           C  
ATOM   1548  CG  LEU A 231     -16.276 -10.653  -5.192  1.00 30.01           C  
ATOM   1549  CD1 LEU A 231     -17.346 -10.967  -6.226  1.00 29.33           C  
ATOM   1550  CD2 LEU A 231     -15.306 -11.820  -5.059  1.00 29.25           C  
ATOM   1551  N   ASN A 232     -13.946  -6.502  -4.907  1.00 30.14           N  
ATOM   1552  CA  ASN A 232     -13.141  -5.388  -5.434  1.00 31.46           C  
ATOM   1553  C   ASN A 232     -12.394  -4.637  -4.317  1.00 31.28           C  
ATOM   1554  O   ASN A 232     -12.196  -3.426  -4.391  1.00 31.66           O  
ATOM   1555  CB  ASN A 232     -14.046  -4.422  -6.223  1.00 32.06           C  
ATOM   1556  CG  ASN A 232     -15.032  -5.155  -7.126  1.00 33.00           C  
ATOM   1557  OD1 ASN A 232     -16.185  -5.377  -6.741  1.00 34.03           O  
ATOM   1558  ND2 ASN A 232     -14.576  -5.564  -8.321  1.00 33.01           N  
ATOM   1559  N   ASP A 233     -11.974  -5.374  -3.290  1.00 31.43           N  
ATOM   1560  CA  ASP A 233     -11.380  -4.784  -2.088  1.00 30.92           C  
ATOM   1561  C   ASP A 233      -9.982  -4.311  -2.407  1.00 30.78           C  
ATOM   1562  O   ASP A 233      -9.180  -5.078  -2.893  1.00 30.65           O  
ATOM   1563  CB  ASP A 233     -11.330  -5.828  -0.969  1.00 30.86           C  
ATOM   1564  CG  ASP A 233     -11.151  -5.225   0.403  1.00 30.71           C  
ATOM   1565  OD1 ASP A 233     -10.299  -4.325   0.565  1.00 31.88           O  
ATOM   1566  OD2 ASP A 233     -11.859  -5.677   1.334  1.00 29.31           O  
ATOM   1567  N   SER A 234      -9.700  -3.044  -2.123  1.00 31.73           N  
ATOM   1568  CA  SER A 234      -8.369  -2.463  -2.350  1.00 31.50           C  
ATOM   1569  C   SER A 234      -7.625  -2.181  -1.037  1.00 30.79           C  
ATOM   1570  O   SER A 234      -6.509  -1.622  -1.055  1.00 31.31           O  
ATOM   1571  CB  SER A 234      -8.497  -1.172  -3.165  1.00 31.59           C  
ATOM   1572  OG  SER A 234      -9.197  -0.186  -2.429  1.00 32.21           O  
ATOM   1573  N   ILE A 235      -8.228  -2.577   0.091  1.00 29.18           N  
ATOM   1574  CA  ILE A 235      -7.638  -2.358   1.414  1.00 28.29           C  
ATOM   1575  C   ILE A 235      -6.914  -3.596   1.925  1.00 27.79           C  
ATOM   1576  O   ILE A 235      -5.806  -3.495   2.444  1.00 29.33           O  
ATOM   1577  CB  ILE A 235      -8.711  -1.999   2.457  1.00 28.64           C  
ATOM   1578  CG1 ILE A 235      -9.508  -0.763   2.027  1.00 29.30           C  
ATOM   1579  CG2 ILE A 235      -8.083  -1.786   3.817  1.00 27.13           C  
ATOM   1580  CD1 ILE A 235      -8.701   0.447   1.909  1.00 29.70           C  
ATOM   1581  N   VAL A 236      -7.553  -4.757   1.801  1.00 26.34           N  
ATOM   1582  CA  VAL A 236      -7.055  -5.988   2.410  1.00 25.21           C  
ATOM   1583  C   VAL A 236      -6.215  -6.795   1.432  1.00 25.44           C  
ATOM   1584  O   VAL A 236      -6.665  -7.121   0.331  1.00 26.16           O  
ATOM   1585  CB  VAL A 236      -8.210  -6.862   2.923  1.00 24.85           C  
ATOM   1586  CG1 VAL A 236      -7.694  -8.264   3.340  1.00 23.08           C  
ATOM   1587  CG2 VAL A 236      -8.943  -6.144   4.089  1.00 23.92           C  
ATOM   1588  N   ASP A 237      -5.004  -7.133   1.864  1.00 25.58           N  
ATOM   1589  CA  ASP A 237      -4.023  -7.787   1.036  1.00 25.97           C  
ATOM   1590  C   ASP A 237      -3.468  -8.994   1.788  1.00 26.23           C  
ATOM   1591  O   ASP A 237      -2.744  -8.828   2.771  1.00 26.57           O  
ATOM   1592  CB  ASP A 237      -2.895  -6.801   0.704  1.00 26.86           C  
ATOM   1593  CG  ASP A 237      -1.853  -7.387  -0.234  1.00 28.20           C  
ATOM   1594  OD1 ASP A 237      -1.980  -8.572  -0.627  1.00 29.50           O  
ATOM   1595  OD2 ASP A 237      -0.893  -6.661  -0.579  1.00 29.33           O  
ATOM   1596  N   PRO A 238      -3.811 -10.218   1.346  1.00 26.54           N  
ATOM   1597  CA  PRO A 238      -4.653 -10.557   0.219  1.00 26.55           C  
ATOM   1598  C   PRO A 238      -6.137 -10.607   0.591  1.00 27.50           C  
ATOM   1599  O   PRO A 238      -6.485 -10.886   1.741  1.00 27.73           O  
ATOM   1600  CB  PRO A 238      -4.158 -11.946  -0.158  1.00 27.13           C  
ATOM   1601  CG  PRO A 238      -3.774 -12.570   1.153  1.00 27.17           C  
ATOM   1602  CD  PRO A 238      -3.384 -11.430   2.080  1.00 26.95           C  
ATOM   1603  N   VAL A 239      -6.996 -10.368  -0.398  1.00 28.51           N  
ATOM   1604  CA  VAL A 239      -8.451 -10.413  -0.218  1.00 29.68           C  
ATOM   1605  C   VAL A 239      -8.922 -11.773   0.319  1.00 29.91           C  
ATOM   1606  O   VAL A 239      -9.916 -11.841   1.037  1.00 29.97           O  
ATOM   1607  CB  VAL A 239      -9.208 -10.150  -1.552  1.00 30.31           C  
ATOM   1608  CG1 VAL A 239     -10.676  -9.858  -1.272  1.00 29.57           C  
ATOM   1609  CG2 VAL A 239      -8.576  -8.993  -2.318  1.00 32.07           C  
ATOM   1610  N   ASP A 240      -8.198 -12.838  -0.047  1.00 29.54           N  
ATOM   1611  CA  ASP A 240      -8.485 -14.222   0.389  1.00 29.93           C  
ATOM   1612  C   ASP A 240      -8.536 -14.403   1.921  1.00 28.49           C  
ATOM   1613  O   ASP A 240      -9.210 -15.308   2.427  1.00 27.34           O  
ATOM   1614  CB  ASP A 240      -7.429 -15.183  -0.174  1.00 31.87           C  
ATOM   1615  CG  ASP A 240      -7.337 -15.135  -1.684  1.00 34.84           C  
ATOM   1616  OD1 ASP A 240      -6.918 -14.076  -2.248  1.00 36.16           O  
ATOM   1617  OD2 ASP A 240      -7.669 -16.162  -2.316  1.00 38.17           O  
ATOM   1618  N   SER A 241      -7.806 -13.557   2.649  1.00 26.68           N  
ATOM   1619  CA  SER A 241      -7.818 -13.593   4.108  1.00 25.48           C  
ATOM   1620  C   SER A 241      -9.244 -13.428   4.656  1.00 24.17           C  
ATOM   1621  O   SER A 241      -9.560 -13.926   5.732  1.00 22.53           O  
ATOM   1622  CB  SER A 241      -6.887 -12.514   4.677  1.00 24.98           C  
ATOM   1623  OG  SER A 241      -6.656 -12.717   6.063  1.00 25.04           O  
ATOM   1624  N   GLU A 242     -10.097 -12.745   3.892  1.00 23.14           N  
ATOM   1625  CA  GLU A 242     -11.498 -12.546   4.269  1.00 22.94           C  
ATOM   1626  C   GLU A 242     -12.305 -13.843   4.315  1.00 22.09           C  
ATOM   1627  O   GLU A 242     -13.292 -13.925   5.030  1.00 21.74           O  
ATOM   1628  CB  GLU A 242     -12.145 -11.492   3.360  1.00 23.38           C  
ATOM   1629  CG  GLU A 242     -11.466 -10.114   3.523  1.00 23.78           C  
ATOM   1630  CD  GLU A 242     -11.954  -9.051   2.580  1.00 24.69           C  
ATOM   1631  OE1 GLU A 242     -12.992  -9.235   1.914  1.00 26.58           O  
ATOM   1632  OE2 GLU A 242     -11.288  -8.005   2.511  1.00 25.51           O  
ATOM   1633  N   TRP A 243     -11.843 -14.849   3.572  1.00 22.72           N  
ATOM   1634  CA  TRP A 243     -12.423 -16.199   3.542  1.00 22.76           C  
ATOM   1635  C   TRP A 243     -11.465 -17.238   4.145  1.00 22.49           C  
ATOM   1636  O   TRP A 243     -11.551 -18.439   3.828  1.00 23.63           O  
ATOM   1637  CB  TRP A 243     -12.750 -16.578   2.090  1.00 23.03           C  
ATOM   1638  CG  TRP A 243     -14.095 -16.131   1.621  1.00 23.61           C  
ATOM   1639  CD1 TRP A 243     -15.002 -15.358   2.298  1.00 23.43           C  
ATOM   1640  CD2 TRP A 243     -14.681 -16.417   0.357  1.00 23.98           C  
ATOM   1641  NE1 TRP A 243     -16.117 -15.168   1.540  1.00 23.55           N  
ATOM   1642  CE2 TRP A 243     -15.949 -15.806   0.337  1.00 24.43           C  
ATOM   1643  CE3 TRP A 243     -14.264 -17.148  -0.763  1.00 24.50           C  
ATOM   1644  CZ2 TRP A 243     -16.813 -15.900  -0.773  1.00 25.25           C  
ATOM   1645  CZ3 TRP A 243     -15.126 -17.245  -1.869  1.00 24.71           C  
ATOM   1646  CH2 TRP A 243     -16.377 -16.623  -1.862  1.00 24.93           C  
ATOM   1647  N   PHE A 244     -10.568 -16.767   5.017  1.00 21.49           N  
ATOM   1648  CA  PHE A 244      -9.597 -17.614   5.753  1.00 20.34           C  
ATOM   1649  C   PHE A 244      -8.582 -18.300   4.835  1.00 20.82           C  
ATOM   1650  O   PHE A 244      -8.054 -19.351   5.169  1.00 21.00           O  
ATOM   1651  CB  PHE A 244     -10.328 -18.654   6.609  1.00 19.29           C  
ATOM   1652  CG  PHE A 244      -9.883 -18.686   8.043  1.00 18.95           C  
ATOM   1653  CD1 PHE A 244      -8.544 -18.843   8.372  1.00 18.92           C  
ATOM   1654  CD2 PHE A 244     -10.811 -18.568   9.073  1.00 18.65           C  
ATOM   1655  CE1 PHE A 244      -8.137 -18.876   9.683  1.00 18.36           C  
ATOM   1656  CE2 PHE A 244     -10.401 -18.602  10.403  1.00 18.73           C  
ATOM   1657  CZ  PHE A 244      -9.067 -18.758  10.703  1.00 18.72           C  
ATOM   1658  N   GLY A 245      -8.333 -17.707   3.673  1.00 22.04           N  
ATOM   1659  CA  GLY A 245      -7.293 -18.175   2.766  1.00 22.40           C  
ATOM   1660  C   GLY A 245      -6.114 -17.236   2.870  1.00 22.92           C  
ATOM   1661  O   GLY A 245      -6.170 -16.262   3.605  1.00 22.13           O  
ATOM   1662  N   PHE A 246      -5.040 -17.516   2.132  1.00 24.12           N  
ATOM   1663  CA  PHE A 246      -3.834 -16.666   2.197  1.00 24.04           C  
ATOM   1664  C   PHE A 246      -2.861 -16.949   1.073  1.00 23.83           C  
ATOM   1665  O   PHE A 246      -3.073 -17.856   0.281  1.00 24.78           O  
ATOM   1666  CB  PHE A 246      -3.114 -16.843   3.558  1.00 23.70           C  
ATOM   1667  CG  PHE A 246      -2.328 -15.624   3.987  1.00 24.13           C  
ATOM   1668  CD1 PHE A 246      -2.985 -14.423   4.258  1.00 23.30           C  
ATOM   1669  CD2 PHE A 246      -0.936 -15.666   4.091  1.00 23.64           C  
ATOM   1670  CE1 PHE A 246      -2.282 -13.304   4.633  1.00 23.45           C  
ATOM   1671  CE2 PHE A 246      -0.227 -14.540   4.465  1.00 23.67           C  
ATOM   1672  CZ  PHE A 246      -0.904 -13.353   4.740  1.00 23.57           C  
ATOM   1673  N   TYR A 247      -1.800 -16.144   0.998  1.00 24.09           N  
ATOM   1674  CA  TYR A 247      -0.640 -16.469   0.174  1.00 24.30           C  
ATOM   1675  C   TYR A 247      -0.113 -17.842   0.526  1.00 24.04           C  
ATOM   1676  O   TYR A 247       0.022 -18.176   1.686  1.00 23.78           O  
ATOM   1677  CB  TYR A 247       0.485 -15.451   0.353  1.00 23.52           C  
ATOM   1678  CG  TYR A 247       0.174 -14.115  -0.252  1.00 23.60           C  
ATOM   1679  CD1 TYR A 247       0.039 -13.968  -1.626  1.00 24.12           C  
ATOM   1680  CD2 TYR A 247      -0.007 -12.992   0.545  1.00 23.66           C  
ATOM   1681  CE1 TYR A 247      -0.262 -12.731  -2.187  1.00 23.72           C  
ATOM   1682  CE2 TYR A 247      -0.299 -11.768  -0.008  1.00 23.72           C  
ATOM   1683  CZ  TYR A 247      -0.419 -11.644  -1.369  1.00 23.73           C  
ATOM   1684  OH  TYR A 247      -0.716 -10.425  -1.905  1.00 25.19           O  
ATOM   1685  N   ARG A 248       0.173 -18.634  -0.495  1.00 25.15           N  
ATOM   1686  CA  ARG A 248       0.803 -19.928  -0.314  1.00 25.68           C  
ATOM   1687  C   ARG A 248       2.184 -19.689   0.293  1.00 26.64           C  
ATOM   1688  O   ARG A 248       2.874 -18.755  -0.094  1.00 25.93           O  
ATOM   1689  CB  ARG A 248       0.902 -20.628  -1.669  1.00 26.19           C  
ATOM   1690  CG  ARG A 248       1.483 -22.005  -1.641  1.00 27.10           C  
ATOM   1691  CD  ARG A 248       1.282 -22.731  -2.971  1.00 26.81           C  
ATOM   1692  NE  ARG A 248       1.923 -22.056  -4.095  1.00 26.42           N  
ATOM   1693  CZ  ARG A 248       3.233 -22.037  -4.329  1.00 27.09           C  
ATOM   1694  NH1 ARG A 248       4.088 -22.648  -3.512  1.00 27.10           N  
ATOM   1695  NH2 ARG A 248       3.698 -21.385  -5.391  1.00 27.64           N  
ATOM   1696  N   SER A 249       2.569 -20.522   1.254  1.00 28.46           N  
ATOM   1697  CA  SER A 249       3.852 -20.382   1.945  1.00 30.67           C  
ATOM   1698  C   SER A 249       5.066 -20.202   1.011  1.00 30.21           C  
ATOM   1699  O   SER A 249       5.123 -20.795  -0.065  1.00 28.79           O  
ATOM   1700  CB  SER A 249       4.098 -21.605   2.828  1.00 32.77           C  
ATOM   1701  OG  SER A 249       5.317 -21.458   3.551  1.00 35.90           O  
ATOM   1702  N   GLY A 250       6.025 -19.375   1.447  1.00 30.60           N  
ATOM   1703  CA  GLY A 250       7.310 -19.172   0.735  1.00 29.98           C  
ATOM   1704  C   GLY A 250       7.317 -18.181  -0.433  1.00 30.46           C  
ATOM   1705  O   GLY A 250       8.340 -18.027  -1.119  1.00 31.07           O  
ATOM   1706  N   GLN A 251       6.190 -17.513  -0.670  1.00 29.70           N  
ATOM   1707  CA  GLN A 251       6.081 -16.519  -1.755  1.00 28.84           C  
ATOM   1708  C   GLN A 251       4.850 -15.640  -1.517  1.00 28.41           C  
ATOM   1709  O   GLN A 251       4.075 -15.894  -0.595  1.00 28.49           O  
ATOM   1710  CB  GLN A 251       6.013 -17.212  -3.128  1.00 28.39           C  
ATOM   1711  CG  GLN A 251       4.838 -18.174  -3.316  1.00 28.04           C  
ATOM   1712  CD  GLN A 251       3.522 -17.459  -3.563  1.00 27.99           C  
ATOM   1713  OE1 GLN A 251       3.334 -16.818  -4.595  1.00 26.99           O  
ATOM   1714  NE2 GLN A 251       2.595 -17.571  -2.604  1.00 28.63           N  
ATOM   1715  N   ALA A 252       4.662 -14.622  -2.346  1.00 28.31           N  
ATOM   1716  CA  ALA A 252       3.624 -13.620  -2.092  1.00 28.05           C  
ATOM   1717  C   ALA A 252       2.896 -13.140  -3.348  1.00 28.69           C  
ATOM   1718  O   ALA A 252       2.602 -11.951  -3.470  1.00 29.28           O  
ATOM   1719  CB  ALA A 252       4.229 -12.439  -1.354  1.00 27.36           C  
ATOM   1720  N   LYS A 253       2.597 -14.056  -4.270  1.00 29.52           N  
ATOM   1721  CA  LYS A 253       1.760 -13.735  -5.439  1.00 31.75           C  
ATOM   1722  C   LYS A 253       0.545 -14.638  -5.471  1.00 31.60           C  
ATOM   1723  O   LYS A 253      -0.587 -14.170  -5.529  1.00 31.39           O  
ATOM   1724  CB  LYS A 253       2.547 -13.879  -6.767  1.00 33.33           C  
ATOM   1725  CG  LYS A 253       1.822 -13.261  -8.007  1.00 34.38           C  
ATOM   1726  CD  LYS A 253       2.242 -13.916  -9.348  1.00 35.38           C  
ATOM   1727  N   GLU A 254       0.786 -15.939  -5.458  1.00 32.40           N  
ATOM   1728  CA  GLU A 254      -0.290 -16.904  -5.533  1.00 32.83           C  
ATOM   1729  C   GLU A 254      -0.952 -17.055  -4.166  1.00 31.69           C  
ATOM   1730  O   GLU A 254      -0.267 -17.215  -3.145  1.00 31.48           O  
ATOM   1731  CB  GLU A 254       0.246 -18.250  -6.016  1.00 34.64           C  
ATOM   1732  CG  GLU A 254      -0.787 -19.369  -6.010  1.00 36.63           C  
ATOM   1733  CD  GLU A 254      -0.335 -20.584  -6.820  1.00 38.96           C  
ATOM   1734  OE1 GLU A 254      -0.932 -20.827  -7.908  1.00 39.72           O  
ATOM   1735  OE2 GLU A 254       0.621 -21.277  -6.376  1.00 39.04           O  
ATOM   1736  N   THR A 255      -2.281 -17.002  -4.155  1.00 30.33           N  
ATOM   1737  CA  THR A 255      -3.065 -17.269  -2.955  1.00 30.11           C  
ATOM   1738  C   THR A 255      -3.724 -18.639  -3.050  1.00 29.08           C  
ATOM   1739  O   THR A 255      -3.912 -19.161  -4.124  1.00 29.28           O  
ATOM   1740  CB  THR A 255      -4.147 -16.166  -2.715  1.00 30.49           C  
ATOM   1741  OG1 THR A 255      -5.217 -16.298  -3.667  1.00 29.59           O  
ATOM   1742  CG2 THR A 255      -3.517 -14.759  -2.818  1.00 29.56           C  
ATOM   1743  N   ILE A 256      -4.048 -19.214  -1.901  1.00 29.13           N  
ATOM   1744  CA  ILE A 256      -4.749 -20.509  -1.817  1.00 28.50           C  
ATOM   1745  C   ILE A 256      -5.920 -20.368  -0.841  1.00 27.47           C  
ATOM   1746  O   ILE A 256      -5.852 -19.562   0.085  1.00 28.63           O  
ATOM   1747  CB  ILE A 256      -3.808 -21.665  -1.336  1.00 28.61           C  
ATOM   1748  CG1 ILE A 256      -3.004 -21.254  -0.079  1.00 27.65           C  
ATOM   1749  CG2 ILE A 256      -2.868 -22.105  -2.471  1.00 27.99           C  
ATOM   1750  CD1 ILE A 256      -2.246 -22.433   0.583  1.00 27.34           C  
ATOM   1751  N   PRO A 257      -6.999 -21.133  -1.051  1.00 26.44           N  
ATOM   1752  CA  PRO A 257      -8.185 -21.044  -0.181  1.00 25.65           C  
ATOM   1753  C   PRO A 257      -8.013 -21.806   1.124  1.00 25.15           C  
ATOM   1754  O   PRO A 257      -7.089 -22.609   1.252  1.00 25.07           O  
ATOM   1755  CB  PRO A 257      -9.288 -21.683  -1.036  1.00 25.92           C  
ATOM   1756  CG  PRO A 257      -8.562 -22.674  -1.898  1.00 26.24           C  
ATOM   1757  CD  PRO A 257      -7.230 -22.025  -2.205  1.00 26.85           C  
ATOM   1758  N   LEU A 258      -8.909 -21.567   2.078  1.00 25.14           N  
ATOM   1759  CA  LEU A 258      -8.838 -22.228   3.388  1.00 25.41           C  
ATOM   1760  C   LEU A 258      -8.593 -23.724   3.256  1.00 26.28           C  
ATOM   1761  O   LEU A 258      -7.747 -24.283   3.953  1.00 27.27           O  
ATOM   1762  CB  LEU A 258     -10.125 -21.986   4.192  1.00 25.13           C  
ATOM   1763  CG  LEU A 258     -10.283 -22.737   5.536  1.00 24.24           C  
ATOM   1764  CD1 LEU A 258      -9.209 -22.347   6.513  1.00 23.67           C  
ATOM   1765  CD2 LEU A 258     -11.648 -22.490   6.131  1.00 23.66           C  
ATOM   1766  N   GLN A 259      -9.323 -24.360   2.343  1.00 27.56           N  
ATOM   1767  CA  GLN A 259      -9.300 -25.827   2.194  1.00 28.56           C  
ATOM   1768  C   GLN A 259      -7.930 -26.424   1.798  1.00 29.10           C  
ATOM   1769  O   GLN A 259      -7.679 -27.599   2.056  1.00 30.75           O  
ATOM   1770  CB  GLN A 259     -10.382 -26.282   1.204  1.00 28.57           C  
ATOM   1771  CG  GLN A 259     -11.805 -26.251   1.781  1.00 29.44           C  
ATOM   1772  CD  GLN A 259     -12.436 -24.836   1.838  1.00 29.11           C  
ATOM   1773  OE1 GLN A 259     -11.944 -23.896   1.228  1.00 27.75           O  
ATOM   1774  NE2 GLN A 259     -13.532 -24.710   2.577  1.00 28.41           N  
ATOM   1775  N   GLU A 260      -7.057 -25.620   1.194  1.00 29.28           N  
ATOM   1776  CA  GLU A 260      -5.718 -26.075   0.819  1.00 30.19           C  
ATOM   1777  C   GLU A 260      -4.634 -25.730   1.862  1.00 29.95           C  
ATOM   1778  O   GLU A 260      -3.470 -26.089   1.684  1.00 30.41           O  
ATOM   1779  CB  GLU A 260      -5.334 -25.509  -0.550  1.00 31.77           C  
ATOM   1780  CG  GLU A 260      -6.182 -26.061  -1.697  1.00 34.21           C  
ATOM   1781  CD  GLU A 260      -5.888 -25.397  -3.050  1.00 36.69           C  
ATOM   1782  OE1 GLU A 260      -4.752 -24.909  -3.265  1.00 37.93           O  
ATOM   1783  OE2 GLU A 260      -6.804 -25.370  -3.908  1.00 39.60           O  
ATOM   1784  N   THR A 261      -5.013 -25.048   2.942  1.00 28.95           N  
ATOM   1785  CA  THR A 261      -4.053 -24.679   3.983  1.00 28.71           C  
ATOM   1786  C   THR A 261      -3.944 -25.779   5.036  1.00 29.08           C  
ATOM   1787  O   THR A 261      -4.874 -26.581   5.234  1.00 28.99           O  
ATOM   1788  CB  THR A 261      -4.439 -23.357   4.686  1.00 28.35           C  
ATOM   1789  OG1 THR A 261      -5.685 -23.524   5.380  1.00 27.93           O  
ATOM   1790  CG2 THR A 261      -4.557 -22.239   3.688  1.00 27.30           C  
ATOM   1791  N   SER A 262      -2.810 -25.806   5.719  1.00 28.63           N  
ATOM   1792  CA  SER A 262      -2.557 -26.826   6.716  1.00 29.15           C  
ATOM   1793  C   SER A 262      -3.394 -26.592   7.984  1.00 28.73           C  
ATOM   1794  O   SER A 262      -3.728 -27.538   8.706  1.00 28.66           O  
ATOM   1795  CB  SER A 262      -1.064 -26.894   7.029  1.00 29.77           C  
ATOM   1796  OG  SER A 262      -0.567 -25.608   7.324  1.00 31.99           O  
ATOM   1797  N   LEU A 263      -3.753 -25.336   8.243  1.00 28.93           N  
ATOM   1798  CA  LEU A 263      -4.691 -25.015   9.338  1.00 28.06           C  
ATOM   1799  C   LEU A 263      -5.987 -25.827   9.206  1.00 27.75           C  
ATOM   1800  O   LEU A 263      -6.545 -26.272  10.206  1.00 28.90           O  
ATOM   1801  CB  LEU A 263      -5.014 -23.517   9.361  1.00 27.49           C  
ATOM   1802  CG  LEU A 263      -6.224 -23.117  10.225  1.00 27.71           C  
ATOM   1803  CD1 LEU A 263      -5.995 -23.484  11.705  1.00 27.37           C  
ATOM   1804  CD2 LEU A 263      -6.519 -21.642  10.072  1.00 27.22           C  
ATOM   1805  N   TYR A 264      -6.443 -26.000   7.962  1.00 27.31           N  
ATOM   1806  CA  TYR A 264      -7.646 -26.744   7.634  1.00 26.75           C  
ATOM   1807  C   TYR A 264      -7.417 -28.260   7.563  1.00 27.84           C  
ATOM   1808  O   TYR A 264      -8.122 -29.028   8.213  1.00 28.62           O  
ATOM   1809  CB  TYR A 264      -8.170 -26.254   6.291  1.00 27.16           C  
ATOM   1810  CG  TYR A 264      -9.497 -26.833   5.886  1.00 27.59           C  
ATOM   1811  CD1 TYR A 264     -10.686 -26.207   6.252  1.00 27.92           C  
ATOM   1812  CD2 TYR A 264      -9.571 -28.002   5.124  1.00 28.06           C  
ATOM   1813  CE1 TYR A 264     -11.908 -26.724   5.882  1.00 28.62           C  
ATOM   1814  CE2 TYR A 264     -10.806 -28.533   4.744  1.00 28.37           C  
ATOM   1815  CZ  TYR A 264     -11.967 -27.888   5.128  1.00 28.82           C  
ATOM   1816  OH  TYR A 264     -13.188 -28.395   4.765  1.00 29.85           O  
ATOM   1817  N   THR A 265      -6.437 -28.686   6.774  1.00 29.08           N  
ATOM   1818  CA  THR A 265      -6.235 -30.121   6.492  1.00 30.25           C  
ATOM   1819  C   THR A 265      -5.727 -30.915   7.701  1.00 31.67           C  
ATOM   1820  O   THR A 265      -6.051 -32.088   7.839  1.00 32.27           O  
ATOM   1821  CB  THR A 265      -5.284 -30.323   5.309  1.00 30.01           C  
ATOM   1822  OG1 THR A 265      -4.053 -29.638   5.567  1.00 29.66           O  
ATOM   1823  CG2 THR A 265      -5.919 -29.776   4.019  1.00 29.81           C  
ATOM   1824  N   GLN A 266      -4.928 -30.270   8.557  1.00 33.22           N  
ATOM   1825  CA  GLN A 266      -4.595 -30.793   9.901  1.00 33.77           C  
ATOM   1826  C   GLN A 266      -5.668 -30.414  10.935  1.00 33.24           C  
ATOM   1827  O   GLN A 266      -5.610 -30.848  12.091  1.00 32.48           O  
ATOM   1828  CB  GLN A 266      -3.256 -30.230  10.378  1.00 35.34           C  
ATOM   1829  CG  GLN A 266      -2.050 -30.644   9.555  1.00 37.00           C  
ATOM   1830  CD  GLN A 266      -0.774 -29.855   9.923  1.00 39.31           C  
ATOM   1831  OE1 GLN A 266      -0.775 -29.009  10.841  1.00 40.43           O  
ATOM   1832  NE2 GLN A 266       0.318 -30.125   9.194  1.00 40.26           N  
ATOM   1833  N   ASP A 267      -6.605 -29.562  10.510  1.00 32.82           N  
ATOM   1834  CA  ASP A 267      -7.768 -29.126  11.296  1.00 32.75           C  
ATOM   1835  C   ASP A 267      -7.452 -28.649  12.732  1.00 31.59           C  
ATOM   1836  O   ASP A 267      -8.083 -29.073  13.700  1.00 30.92           O  
ATOM   1837  CB  ASP A 267      -8.856 -30.221  11.311  1.00 33.69           C  
ATOM   1838  CG  ASP A 267     -10.257 -29.658  11.611  1.00 34.72           C  
ATOM   1839  OD1 ASP A 267     -10.410 -28.407  11.614  1.00 35.21           O  
ATOM   1840  OD2 ASP A 267     -11.201 -30.455  11.835  1.00 34.89           O  
ATOM   1841  N   ARG A 268      -6.514 -27.725  12.850  1.00 30.88           N  
ATOM   1842  CA  ARG A 268      -6.077 -27.254  14.163  1.00 30.79           C  
ATOM   1843  C   ARG A 268      -7.153 -26.456  14.921  1.00 29.03           C  
ATOM   1844  O   ARG A 268      -7.134 -26.408  16.145  1.00 29.35           O  
ATOM   1845  CB  ARG A 268      -4.827 -26.391  14.037  1.00 32.42           C  
ATOM   1846  CG  ARG A 268      -3.685 -26.994  13.245  1.00 33.35           C  
ATOM   1847  CD  ARG A 268      -2.411 -26.256  13.543  1.00 35.25           C  
ATOM   1848  NE  ARG A 268      -1.624 -26.031  12.335  1.00 37.85           N  
ATOM   1849  CZ  ARG A 268      -1.527 -24.869  11.662  1.00 39.69           C  
ATOM   1850  NH1 ARG A 268      -2.175 -23.761  12.056  1.00 39.92           N  
ATOM   1851  NH2 ARG A 268      -0.757 -24.815  10.571  1.00 41.01           N  
ATOM   1852  N   LEU A 269      -8.075 -25.830  14.191  1.00 27.35           N  
ATOM   1853  CA  LEU A 269      -9.158 -25.030  14.803  1.00 26.32           C  
ATOM   1854  C   LEU A 269     -10.548 -25.661  14.696  1.00 25.61           C  
ATOM   1855  O   LEU A 269     -11.514 -25.106  15.205  1.00 27.47           O  
ATOM   1856  CB  LEU A 269      -9.199 -23.618  14.180  1.00 25.03           C  
ATOM   1857  CG  LEU A 269      -8.329 -22.569  14.844  1.00 24.24           C  
ATOM   1858  CD1 LEU A 269      -8.482 -21.221  14.134  1.00 24.62           C  
ATOM   1859  CD2 LEU A 269      -8.703 -22.459  16.309  1.00 23.54           C  
ATOM   1860  N   GLY A 270     -10.651 -26.808  14.038  1.00 25.09           N  
ATOM   1861  CA  GLY A 270     -11.945 -27.456  13.826  1.00 24.59           C  
ATOM   1862  C   GLY A 270     -12.698 -26.947  12.602  1.00 23.90           C  
ATOM   1863  O   GLY A 270     -13.834 -27.333  12.377  1.00 22.78           O  
ATOM   1864  N   LEU A 271     -12.059 -26.098  11.803  1.00 23.92           N  
ATOM   1865  CA  LEU A 271     -12.702 -25.533  10.620  1.00 24.29           C  
ATOM   1866  C   LEU A 271     -13.123 -26.595   9.611  1.00 25.57           C  
ATOM   1867  O   LEU A 271     -14.104 -26.402   8.917  1.00 27.17           O  
ATOM   1868  CB  LEU A 271     -11.807 -24.486   9.940  1.00 23.44           C  
ATOM   1869  CG  LEU A 271     -11.553 -23.209  10.751  1.00 22.33           C  
ATOM   1870  CD1 LEU A 271     -10.400 -22.404  10.155  1.00 21.60           C  
ATOM   1871  CD2 LEU A 271     -12.814 -22.361  10.850  1.00 21.23           C  
ATOM   1872  N   LYS A 272     -12.411 -27.714   9.538  1.00 28.06           N  
ATOM   1873  CA  LYS A 272     -12.817 -28.816   8.648  1.00 30.36           C  
ATOM   1874  C   LYS A 272     -14.039 -29.549   9.183  1.00 31.04           C  
ATOM   1875  O   LYS A 272     -14.943 -29.857   8.422  1.00 31.53           O  
ATOM   1876  CB  LYS A 272     -11.687 -29.818   8.412  1.00 32.94           C  
ATOM   1877  CG  LYS A 272     -11.920 -30.671   7.155  1.00 34.99           C  
ATOM   1878  CD  LYS A 272     -11.431 -32.114   7.282  1.00 36.60           C  
ATOM   1879  CE  LYS A 272      -9.922 -32.222   7.171  1.00 37.99           C  
ATOM   1880  NZ  LYS A 272      -9.524 -33.599   6.694  1.00 39.12           N  
ATOM   1881  N   GLU A 273     -14.067 -29.844  10.483  1.00 32.22           N  
ATOM   1882  CA  GLU A 273     -15.294 -30.376  11.103  1.00 32.65           C  
ATOM   1883  C   GLU A 273     -16.479 -29.404  10.930  1.00 30.97           C  
ATOM   1884  O   GLU A 273     -17.601 -29.828  10.667  1.00 30.91           O  
ATOM   1885  CB  GLU A 273     -15.083 -30.732  12.584  1.00 35.29           C  
ATOM   1886  CG  GLU A 273     -14.823 -32.223  12.800  1.00 38.38           C  
ATOM   1887  CD  GLU A 273     -14.567 -32.594  14.269  1.00 41.83           C  
ATOM   1888  OE1 GLU A 273     -13.423 -32.379  14.766  1.00 43.93           O  
ATOM   1889  OE2 GLU A 273     -15.502 -33.126  14.920  1.00 43.98           O  
ATOM   1898  N   ASP A 275     -16.780 -26.990   8.500  1.00 26.58           N  
ATOM   1899  CA  ASP A 275     -17.084 -26.936   7.087  1.00 26.76           C  
ATOM   1900  C   ASP A 275     -17.987 -28.127   6.696  1.00 28.26           C  
ATOM   1901  O   ASP A 275     -19.000 -27.954   5.981  1.00 28.38           O  
ATOM   1902  CB  ASP A 275     -15.780 -26.942   6.271  1.00 27.06           C  
ATOM   1903  CG  ASP A 275     -15.974 -26.503   4.816  1.00 27.91           C  
ATOM   1904  OD1 ASP A 275     -16.985 -25.848   4.483  1.00 29.40           O  
ATOM   1905  OD2 ASP A 275     -15.083 -26.798   3.995  1.00 28.68           O  
ATOM   1906  N   ASN A 276     -17.634 -29.323   7.179  1.00 27.90           N  
ATOM   1907  CA  ASN A 276     -18.412 -30.540   6.885  1.00 27.81           C  
ATOM   1908  C   ASN A 276     -19.802 -30.542   7.538  1.00 27.48           C  
ATOM   1909  O   ASN A 276     -20.725 -31.139   7.014  1.00 28.78           O  
ATOM   1910  CB  ASN A 276     -17.628 -31.812   7.291  1.00 27.40           C  
ATOM   1911  CG  ASN A 276     -16.321 -31.993   6.485  1.00 28.11           C  
ATOM   1912  OD1 ASN A 276     -16.194 -31.500   5.369  1.00 28.47           O  
ATOM   1913  ND2 ASN A 276     -15.349 -32.698   7.069  1.00 28.28           N  
ATOM   1914  N   ALA A 277     -19.943 -29.859   8.671  1.00 27.35           N  
ATOM   1915  CA  ALA A 277     -21.197 -29.858   9.444  1.00 26.71           C  
ATOM   1916  C   ALA A 277     -22.133 -28.709   9.065  1.00 26.84           C  
ATOM   1917  O   ALA A 277     -23.098 -28.447   9.770  1.00 29.08           O  
ATOM   1918  CB  ALA A 277     -20.887 -29.797  10.944  1.00 24.94           C  
ATOM   1919  N   GLY A 278     -21.846 -28.018   7.968  1.00 26.01           N  
ATOM   1920  CA  GLY A 278     -22.674 -26.908   7.527  1.00 25.77           C  
ATOM   1921  C   GLY A 278     -22.537 -25.609   8.313  1.00 25.89           C  
ATOM   1922  O   GLY A 278     -23.320 -24.682   8.104  1.00 26.45           O  
ATOM   1923  N   GLN A 279     -21.541 -25.519   9.195  1.00 25.69           N  
ATOM   1924  CA  GLN A 279     -21.386 -24.339  10.068  1.00 24.51           C  
ATOM   1925  C   GLN A 279     -20.674 -23.155   9.405  1.00 23.82           C  
ATOM   1926  O   GLN A 279     -20.749 -22.042   9.916  1.00 23.50           O  
ATOM   1927  CB  GLN A 279     -20.645 -24.705  11.354  1.00 24.52           C  
ATOM   1928  CG  GLN A 279     -21.415 -25.625  12.286  1.00 24.18           C  
ATOM   1929  CD  GLN A 279     -20.555 -26.135  13.440  1.00 24.50           C  
ATOM   1930  OE1 GLN A 279     -19.952 -27.185  13.343  1.00 25.66           O  
ATOM   1931  NE2 GLN A 279     -20.495 -25.380  14.528  1.00 24.81           N  
ATOM   1932  N   LEU A 280     -19.980 -23.373   8.287  1.00 23.13           N  
ATOM   1933  CA  LEU A 280     -19.255 -22.265   7.640  1.00 22.67           C  
ATOM   1934  C   LEU A 280     -20.056 -21.710   6.474  1.00 23.93           C  
ATOM   1935  O   LEU A 280     -20.598 -22.469   5.685  1.00 25.25           O  
ATOM   1936  CB  LEU A 280     -17.870 -22.703   7.166  1.00 20.80           C  
ATOM   1937  CG  LEU A 280     -16.904 -23.285   8.200  1.00 20.48           C  
ATOM   1938  CD1 LEU A 280     -15.541 -23.521   7.534  1.00 19.37           C  
ATOM   1939  CD2 LEU A 280     -16.752 -22.396   9.476  1.00 18.65           C  
ATOM   1940  N   VAL A 281     -20.138 -20.382   6.381  1.00 23.95           N  
ATOM   1941  CA  VAL A 281     -20.810 -19.724   5.270  1.00 22.93           C  
ATOM   1942  C   VAL A 281     -19.859 -18.723   4.640  1.00 22.74           C  
ATOM   1943  O   VAL A 281     -19.323 -17.864   5.317  1.00 22.49           O  
ATOM   1944  CB  VAL A 281     -22.109 -19.019   5.723  1.00 23.59           C  
ATOM   1945  CG1 VAL A 281     -22.882 -18.462   4.502  1.00 23.30           C  
ATOM   1946  CG2 VAL A 281     -22.984 -19.980   6.518  1.00 21.56           C  
ATOM   1947  N   PHE A 282     -19.646 -18.861   3.333  1.00 23.25           N  
ATOM   1948  CA  PHE A 282     -18.707 -18.033   2.596  1.00 23.06           C  
ATOM   1949  C   PHE A 282     -19.474 -17.134   1.663  1.00 24.23           C  
ATOM   1950  O   PHE A 282     -19.878 -17.572   0.599  1.00 25.29           O  
ATOM   1951  CB  PHE A 282     -17.752 -18.913   1.768  1.00 21.75           C  
ATOM   1952  CG  PHE A 282     -16.842 -19.741   2.589  1.00 20.44           C  
ATOM   1953  CD1 PHE A 282     -17.176 -21.033   2.925  1.00 20.64           C  
ATOM   1954  CD2 PHE A 282     -15.642 -19.228   3.045  1.00 21.07           C  
ATOM   1955  CE1 PHE A 282     -16.317 -21.806   3.713  1.00 20.55           C  
ATOM   1956  CE2 PHE A 282     -14.783 -19.991   3.833  1.00 20.13           C  
ATOM   1957  CZ  PHE A 282     -15.117 -21.269   4.160  1.00 20.01           C  
ATOM   1958  N   LEU A 283     -19.672 -15.876   2.051  1.00 25.19           N  
ATOM   1959  CA  LEU A 283     -20.426 -14.920   1.219  1.00 25.94           C  
ATOM   1960  C   LEU A 283     -19.494 -13.943   0.508  1.00 26.73           C  
ATOM   1961  O   LEU A 283     -18.480 -13.534   1.061  1.00 26.52           O  
ATOM   1962  CB  LEU A 283     -21.444 -14.156   2.072  1.00 25.73           C  
ATOM   1963  CG  LEU A 283     -22.513 -15.047   2.716  1.00 26.03           C  
ATOM   1964  CD1 LEU A 283     -23.313 -14.314   3.798  1.00 25.45           C  
ATOM   1965  CD2 LEU A 283     -23.423 -15.600   1.655  1.00 26.24           C  
ATOM   1966  N   ALA A 284     -19.842 -13.579  -0.726  1.00 28.30           N  
ATOM   1967  CA  ALA A 284     -19.043 -12.630  -1.518  1.00 28.91           C  
ATOM   1968  C   ALA A 284     -19.952 -11.582  -2.092  1.00 30.29           C  
ATOM   1969  O   ALA A 284     -21.024 -11.898  -2.567  1.00 31.75           O  
ATOM   1970  CB  ALA A 284     -18.297 -13.351  -2.640  1.00 27.53           C  
ATOM   1971  N   THR A 285     -19.527 -10.323  -2.029  1.00 32.83           N  
ATOM   1972  CA  THR A 285     -20.273  -9.214  -2.623  1.00 34.07           C  
ATOM   1973  C   THR A 285     -19.327  -8.398  -3.466  1.00 35.31           C  
ATOM   1974  O   THR A 285     -18.129  -8.407  -3.220  1.00 34.83           O  
ATOM   1975  CB  THR A 285     -20.944  -8.299  -1.539  1.00 34.00           C  
ATOM   1976  OG1 THR A 285     -21.840  -7.382  -2.170  1.00 34.02           O  
ATOM   1977  CG2 THR A 285     -19.914  -7.516  -0.760  1.00 33.86           C  
ATOM   1978  N   GLU A 286     -19.864  -7.713  -4.476  1.00 37.70           N  
ATOM   1979  CA  GLU A 286     -19.089  -6.744  -5.243  1.00 39.92           C  
ATOM   1980  C   GLU A 286     -18.953  -5.470  -4.443  1.00 39.34           C  
ATOM   1981  O   GLU A 286     -19.762  -5.196  -3.549  1.00 40.51           O  
ATOM   1982  CB  GLU A 286     -19.753  -6.434  -6.584  1.00 42.83           C  
ATOM   1983  CG  GLU A 286     -19.730  -7.602  -7.569  1.00 45.05           C  
ATOM   1984  CD  GLU A 286     -19.713  -7.158  -9.031  1.00 47.24           C  
ATOM   1985  OE1 GLU A 286     -19.848  -5.934  -9.311  1.00 48.93           O  
ATOM   1986  OE2 GLU A 286     -19.555  -8.044  -9.908  1.00 48.88           O  
ATOM   1987  N   GLY A 287     -17.932  -4.689  -4.768  1.00 38.87           N  
ATOM   1988  CA  GLY A 287     -17.641  -3.442  -4.051  1.00 38.70           C  
ATOM   1989  C   GLY A 287     -16.304  -3.489  -3.335  1.00 38.07           C  
ATOM   1990  O   GLY A 287     -15.680  -4.549  -3.235  1.00 36.42           O  
ATOM   1991  N   ASP A 288     -15.868  -2.326  -2.847  1.00 38.25           N  
ATOM   1992  CA  ASP A 288     -14.597  -2.190  -2.117  1.00 38.40           C  
ATOM   1993  C   ASP A 288     -14.841  -2.524  -0.647  1.00 37.90           C  
ATOM   1994  O   ASP A 288     -15.915  -3.008  -0.283  1.00 39.09           O  
ATOM   1995  CB  ASP A 288     -14.019  -0.758  -2.274  1.00 39.13           C  
ATOM   1996  CG  ASP A 288     -12.473  -0.725  -2.273  1.00 40.26           C  
ATOM   1997  OD1 ASP A 288     -11.833  -1.540  -1.560  1.00 40.65           O  
ATOM   1998  OD2 ASP A 288     -11.896   0.125  -2.989  1.00 40.96           O  
ATOM   1999  N   HIS A 289     -13.849  -2.255   0.192  1.00 37.08           N  
ATOM   2000  CA  HIS A 289     -13.873  -2.643   1.601  1.00 35.81           C  
ATOM   2001  C   HIS A 289     -15.069  -2.059   2.348  1.00 36.11           C  
ATOM   2002  O   HIS A 289     -15.287  -0.861   2.318  1.00 35.96           O  
ATOM   2003  CB  HIS A 289     -12.576  -2.182   2.266  1.00 34.87           C  
ATOM   2004  CG  HIS A 289     -12.266  -2.895   3.533  1.00 33.06           C  
ATOM   2005  ND1 HIS A 289     -12.165  -4.266   3.603  1.00 31.91           N  
ATOM   2006  CD2 HIS A 289     -12.012  -2.430   4.776  1.00 32.47           C  
ATOM   2007  CE1 HIS A 289     -11.878  -4.617   4.843  1.00 32.84           C  
ATOM   2008  NE2 HIS A 289     -11.782  -3.521   5.576  1.00 32.62           N  
ATOM   2009  N   LEU A 290     -15.842  -2.931   2.999  1.00 37.30           N  
ATOM   2010  CA  LEU A 290     -17.017  -2.546   3.814  1.00 37.72           C  
ATOM   2011  C   LEU A 290     -18.124  -1.770   3.058  1.00 39.73           C  
ATOM   2012  O   LEU A 290     -19.023  -1.190   3.686  1.00 40.26           O  
ATOM   2013  CB  LEU A 290     -16.576  -1.770   5.065  1.00 36.29           C  
ATOM   2014  CG  LEU A 290     -15.503  -2.437   5.938  1.00 35.55           C  
ATOM   2015  CD1 LEU A 290     -15.321  -1.665   7.233  1.00 34.73           C  
ATOM   2016  CD2 LEU A 290     -15.833  -3.881   6.229  1.00 34.17           C  
ATOM   2017  N   GLN A 291     -18.067  -1.782   1.726  1.00 41.31           N  
ATOM   2018  CA  GLN A 291     -19.099  -1.159   0.897  1.00 43.03           C  
ATOM   2019  C   GLN A 291     -20.157  -2.189   0.585  1.00 43.44           C  
ATOM   2020  O   GLN A 291     -19.950  -3.045  -0.274  1.00 42.37           O  
ATOM   2021  CB  GLN A 291     -18.518  -0.643  -0.421  1.00 44.21           C  
ATOM   2022  CG  GLN A 291     -17.753   0.678  -0.315  1.00 45.85           C  
ATOM   2023  CD  GLN A 291     -17.368   1.244  -1.688  1.00 46.97           C  
ATOM   2024  OE1 GLN A 291     -17.429   0.539  -2.719  1.00 47.81           O  
ATOM   2025  NE2 GLN A 291     -16.972   2.514  -1.711  1.00 47.16           N  
ATOM   2026  N   LEU A 292     -21.293  -2.110   1.273  1.00 44.46           N  
ATOM   2027  CA  LEU A 292     -22.378  -3.064   1.051  1.00 45.66           C  
ATOM   2028  C   LEU A 292     -23.725  -2.364   1.043  1.00 45.88           C  
ATOM   2029  O   LEU A 292     -23.992  -1.519   1.880  1.00 47.08           O  
ATOM   2030  CB  LEU A 292     -22.338  -4.217   2.078  1.00 46.33           C  
ATOM   2031  CG  LEU A 292     -22.488  -3.983   3.588  1.00 46.84           C  
ATOM   2032  CD1 LEU A 292     -22.222  -5.300   4.310  1.00 46.63           C  
ATOM   2033  CD2 LEU A 292     -21.571  -2.887   4.145  1.00 47.38           C  
ATOM   2034  N   SER A 293     -24.559  -2.727   0.069  1.00 45.92           N  
ATOM   2035  CA  SER A 293     -25.857  -2.097  -0.138  1.00 45.50           C  
ATOM   2036  C   SER A 293     -26.890  -2.567   0.884  1.00 45.55           C  
ATOM   2037  O   SER A 293     -26.691  -3.574   1.573  1.00 46.32           O  
ATOM   2038  CB  SER A 293     -26.369  -2.422  -1.540  1.00 45.70           C  
ATOM   2039  OG  SER A 293     -26.826  -3.767  -1.613  1.00 45.65           O  
ATOM   2040  N   GLU A 294     -28.006  -1.847   0.961  1.00 44.69           N  
ATOM   2041  CA  GLU A 294     -29.081  -2.212   1.874  1.00 43.63           C  
ATOM   2042  C   GLU A 294     -29.732  -3.515   1.423  1.00 42.67           C  
ATOM   2043  O   GLU A 294     -30.034  -4.377   2.246  1.00 42.70           O  
ATOM   2044  CB  GLU A 294     -30.123  -1.088   1.973  1.00 43.72           C  
ATOM   2045  N   GLU A 295     -29.926  -3.663   0.113  1.00 41.89           N  
ATOM   2046  CA  GLU A 295     -30.543  -4.880  -0.452  1.00 41.27           C  
ATOM   2047  C   GLU A 295     -29.778  -6.124  -0.024  1.00 40.04           C  
ATOM   2048  O   GLU A 295     -30.355  -7.058   0.525  1.00 39.99           O  
ATOM   2049  CB  GLU A 295     -30.603  -4.818  -1.991  1.00 41.20           C  
ATOM   2050  CG  GLU A 295     -31.247  -3.546  -2.558  1.00 42.01           C  
ATOM   2051  N   TRP A 296     -28.470  -6.113  -0.262  1.00 39.90           N  
ATOM   2052  CA  TRP A 296     -27.607  -7.279   0.011  1.00 39.26           C  
ATOM   2053  C   TRP A 296     -27.574  -7.607   1.504  1.00 38.45           C  
ATOM   2054  O   TRP A 296     -27.739  -8.761   1.900  1.00 38.00           O  
ATOM   2055  CB  TRP A 296     -26.182  -7.027  -0.519  1.00 39.07           C  
ATOM   2056  CG  TRP A 296     -25.366  -8.269  -0.623  1.00 39.00           C  
ATOM   2057  CD1 TRP A 296     -25.266  -9.101  -1.701  1.00 38.68           C  
ATOM   2058  CD2 TRP A 296     -24.545  -8.834   0.397  1.00 38.48           C  
ATOM   2059  NE1 TRP A 296     -24.436 -10.149  -1.410  1.00 38.44           N  
ATOM   2060  CE2 TRP A 296     -23.980 -10.010  -0.128  1.00 38.35           C  
ATOM   2061  CE3 TRP A 296     -24.233  -8.459   1.707  1.00 38.36           C  
ATOM   2062  CZ2 TRP A 296     -23.115 -10.812   0.604  1.00 39.04           C  
ATOM   2063  CZ3 TRP A 296     -23.379  -9.257   2.438  1.00 38.63           C  
ATOM   2064  CH2 TRP A 296     -22.826 -10.421   1.886  1.00 38.85           C  
ATOM   2065  N   PHE A 297     -27.381  -6.574   2.320  1.00 38.46           N  
ATOM   2066  CA  PHE A 297     -27.328  -6.715   3.769  1.00 38.73           C  
ATOM   2067  C   PHE A 297     -28.594  -7.361   4.285  1.00 38.28           C  
ATOM   2068  O   PHE A 297     -28.533  -8.316   5.044  1.00 37.99           O  
ATOM   2069  CB  PHE A 297     -27.138  -5.345   4.430  1.00 39.80           C  
ATOM   2070  CG  PHE A 297     -26.932  -5.409   5.923  1.00 40.57           C  
ATOM   2071  CD1 PHE A 297     -25.657  -5.580   6.455  1.00 41.10           C  
ATOM   2072  CD2 PHE A 297     -28.011  -5.305   6.794  1.00 40.94           C  
ATOM   2073  CE1 PHE A 297     -25.463  -5.645   7.834  1.00 40.98           C  
ATOM   2074  CE2 PHE A 297     -27.826  -5.366   8.178  1.00 40.97           C  
ATOM   2075  CZ  PHE A 297     -26.554  -5.537   8.697  1.00 41.10           C  
ATOM   2076  N   TYR A 298     -29.745  -6.823   3.868  1.00 38.95           N  
ATOM   2077  CA  TYR A 298     -31.062  -7.383   4.241  1.00 38.05           C  
ATOM   2078  C   TYR A 298     -31.219  -8.800   3.700  1.00 36.95           C  
ATOM   2079  O   TYR A 298     -31.694  -9.686   4.403  1.00 36.35           O  
ATOM   2080  CB  TYR A 298     -32.208  -6.492   3.738  1.00 37.28           C  
ATOM   2081  N   ALA A 299     -30.781  -9.016   2.462  1.00 36.18           N  
ATOM   2082  CA  ALA A 299     -30.911 -10.325   1.812  1.00 36.07           C  
ATOM   2083  C   ALA A 299     -30.091 -11.434   2.479  1.00 36.67           C  
ATOM   2084  O   ALA A 299     -30.584 -12.556   2.618  1.00 37.44           O  
ATOM   2085  CB  ALA A 299     -30.531 -10.220   0.348  1.00 36.04           C  
ATOM   2086  N   HIS A 300     -28.855 -11.122   2.892  1.00 36.30           N  
ATOM   2087  CA  HIS A 300     -27.883 -12.163   3.296  1.00 36.37           C  
ATOM   2088  C   HIS A 300     -27.355 -12.136   4.737  1.00 35.97           C  
ATOM   2089  O   HIS A 300     -26.852 -13.152   5.206  1.00 36.91           O  
ATOM   2090  CB  HIS A 300     -26.684 -12.124   2.371  1.00 37.01           C  
ATOM   2091  CG  HIS A 300     -27.014 -12.433   0.955  1.00 38.01           C  
ATOM   2092  ND1 HIS A 300     -27.262 -11.451   0.020  1.00 38.55           N  
ATOM   2093  CD2 HIS A 300     -27.136 -13.613   0.307  1.00 38.40           C  
ATOM   2094  CE1 HIS A 300     -27.524 -12.014  -1.145  1.00 38.66           C  
ATOM   2095  NE2 HIS A 300     -27.453 -13.325  -0.998  1.00 39.11           N  
ATOM   2096  N   ILE A 301     -27.438 -10.998   5.424  1.00 34.49           N  
ATOM   2097  CA  ILE A 301     -26.928 -10.901   6.791  1.00 34.13           C  
ATOM   2098  C   ILE A 301     -28.044 -10.941   7.832  1.00 34.61           C  
ATOM   2099  O   ILE A 301     -27.900 -11.596   8.868  1.00 35.69           O  
ATOM   2100  CB  ILE A 301     -26.085  -9.612   7.012  1.00 33.44           C  
ATOM   2101  CG1 ILE A 301     -24.917  -9.550   6.028  1.00 33.21           C  
ATOM   2102  CG2 ILE A 301     -25.561  -9.564   8.438  1.00 31.77           C  
ATOM   2103  CD1 ILE A 301     -23.916 -10.665   6.194  1.00 33.08           C  
ATOM   2104  N   ILE A 302     -29.143 -10.231   7.571  1.00 34.37           N  
ATOM   2105  CA  ILE A 302     -30.282 -10.182   8.508  1.00 34.09           C  
ATOM   2106  C   ILE A 302     -30.850 -11.582   8.837  1.00 34.00           C  
ATOM   2107  O   ILE A 302     -31.218 -11.840   9.984  1.00 33.19           O  
ATOM   2108  CB  ILE A 302     -31.421  -9.211   7.993  1.00 33.75           C  
ATOM   2109  CG1 ILE A 302     -30.959  -7.747   8.079  1.00 33.39           C  
ATOM   2110  CG2 ILE A 302     -32.719  -9.404   8.767  1.00 32.73           C  
ATOM   2111  CD1 ILE A 302     -30.533  -7.307   9.459  1.00 32.63           C  
ATOM   2112  N   PRO A 303     -30.907 -12.488   7.843  1.00 34.73           N  
ATOM   2113  CA  PRO A 303     -31.358 -13.850   8.132  1.00 36.34           C  
ATOM   2114  C   PRO A 303     -30.603 -14.516   9.273  1.00 37.96           C  
ATOM   2115  O   PRO A 303     -31.194 -15.285  10.026  1.00 39.05           O  
ATOM   2116  CB  PRO A 303     -31.101 -14.586   6.818  1.00 36.21           C  
ATOM   2117  CG  PRO A 303     -31.300 -13.550   5.791  1.00 35.89           C  
ATOM   2118  CD  PRO A 303     -30.792 -12.260   6.393  1.00 35.35           C  
ATOM   2119  N   PHE A 304     -29.315 -14.201   9.416  1.00 38.94           N  
ATOM   2120  CA  PHE A 304     -28.505 -14.736  10.527  1.00 39.85           C  
ATOM   2121  C   PHE A 304     -28.706 -14.038  11.875  1.00 40.02           C  
ATOM   2122  O   PHE A 304     -28.095 -14.438  12.857  1.00 39.64           O  
ATOM   2123  CB  PHE A 304     -27.018 -14.683  10.165  1.00 39.36           C  
ATOM   2124  CG  PHE A 304     -26.663 -15.545   9.023  1.00 38.39           C  
ATOM   2125  CD1 PHE A 304     -26.575 -16.915   9.188  1.00 38.29           C  
ATOM   2126  CD2 PHE A 304     -26.426 -15.001   7.775  1.00 38.01           C  
ATOM   2127  CE1 PHE A 304     -26.250 -17.734   8.125  1.00 38.24           C  
ATOM   2128  CE2 PHE A 304     -26.097 -15.807   6.713  1.00 38.26           C  
ATOM   2129  CZ  PHE A 304     -26.013 -17.185   6.888  1.00 38.39           C  
ATOM   2130  N   LEU A 305     -29.552 -13.005  11.914  1.00 41.46           N  
ATOM   2131  CA  LEU A 305     -29.711 -12.157  13.104  1.00 42.66           C  
ATOM   2132  C   LEU A 305     -31.103 -12.216  13.753  1.00 44.54           C  
ATOM   2133  O   LEU A 305     -31.306 -11.614  14.810  1.00 44.51           O  
ATOM   2134  CB  LEU A 305     -29.381 -10.701  12.747  1.00 42.41           C  
ATOM   2135  CG  LEU A 305     -27.949 -10.418  12.277  1.00 42.20           C  
ATOM   2136  CD1 LEU A 305     -27.749  -8.925  12.043  1.00 41.78           C  
ATOM   2137  CD2 LEU A 305     -26.924 -10.951  13.269  1.00 41.95           C  
ATOM   2138  N   GLY A 306     -32.052 -12.918  13.119  1.00 46.64           N  
ATOM   2139  CA  GLY A 306     -33.393 -13.153  13.697  1.00 47.52           C  
ATOM   2140  C   GLY A 306     -33.492 -14.510  14.396  1.00 48.49           C  
ATOM   2141  O   GLY A 306     -33.363 -14.608  15.632  1.00 50.75           O  
END   
