# Supplementary material for: Cross-linking of the endolysosomal system reveals potential flotillin structures and cargo
Source: Nat Commun. 2022 Oct 20;13:6212. doi: 10.1038/s41467-022-33951-0 (PMC9584938; doi:10.1038/s41467-022-33951-0)
Supplement: Supplementary file 11 — Dataset 8 [file 41467_2022_33951_MOESM11_ESM.zip › PPT1_tetramer/structures_haddock-sorted.stat]

#struc haddock-score rmsd_all Einter Enb Evdw+0.1Eelec Evdw Eelec Eair Ecdih Ecoup Esani Evean Edani #NOEviol #Dihedviol #Jviol #Saniviol #veanviol #Daniviol bsa dH Edesolv
haddock_18w.pdb -542.2201 0.000 -879.326 -1958.75 -402.787 -229.902 -1728.85 1079.43 0 0 0 0 0 12 0 0 0 0 0 7954.68 -102950 -74.4911
haddock_50w.pdb -523.6391 0.804 -673.127 -1758.24 -401.837 -251.125 -1507.12 1085.12 0 0 0 0 0 12 0 0 0 0 0 8145.39 -102971 -79.6021
haddock_68w.pdb -522.8503 0.722 -754.443 -1804.54 -392.64 -235.762 -1568.78 1050.1 0 0 0 0 0 11 0 0 0 0 0 8352.05 -102899 -78.3423
haddock_1w.pdb -520.4702 0.582 -726.115 -1831.47 -387.607 -227.178 -1604.29 1105.35 0 0 0 0 0 12 0 0 0 0 0 7855.11 -102678 -82.9692
haddock_47w.pdb -510.6514 0.723 -778.389 -1845.12 -389.825 -228.126 -1616.99 1066.72 0 0 0 0 0 11 0 0 0 0 0 7858.89 -102908 -65.7994
haddock_80w.pdb -509.9438 0.766 -721.849 -1835.27 -380.826 -219.221 -1616.05 1113.42 0 0 0 0 0 12 0 0 0 0 0 7894.06 -102404 -78.8548
haddock_89w.pdb -509.402 0.784 -569.556 -1681.31 -374.94 -229.788 -1451.52 1111.75 0 0 0 0 0 12 0 0 0 0 0 7450.24 -102760 -100.485
haddock_27w.pdb -507.5667 0.661 -645.944 -1746.73 -368.336 -215.181 -1531.55 1100.79 0 0 0 0 0 12 0 0 0 0 0 7855.64 -102782 -96.1547
haddock_94w.pdb -507.564 0.838 -583.849 -1711.19 -366.684 -217.295 -1493.89 1127.34 0 0 0 0 0 12 0 0 0 0 0 7536.26 -102832 -104.225
haddock_76w.pdb -504.8778 0.674 -673.179 -1714.07 -386.601 -239.104 -1474.97 1040.9 0 0 0 0 0 11 0 0 0 0 0 8187.79 -102694 -74.8698
haddock_81w.pdb -500.2584 0.749 -749.708 -1795.71 -367.307 -208.595 -1587.12 1046 0 0 0 0 0 11 0 0 0 0 0 7761.54 -102829 -78.8394
haddock_96w.pdb -500.124 0.687 -644.147 -1714.88 -381.548 -233.4 -1481.48 1070.73 0 0 0 0 0 11 0 0 0 0 0 7932.83 -102793 -77.501
haddock_33w.pdb -500.0701 0.967 -699.264 -1797.44 -366.465 -207.468 -1589.97 1098.18 0 0 0 0 0 12 0 0 0 0 0 8043.85 -102778 -84.4261
haddock_43w.pdb -499.4218 0.571 -691.005 -1779.17 -378.699 -223.091 -1556.08 1088.17 0 0 0 0 0 13 0 0 0 0 0 7933.76 -102619 -73.9318
haddock_60w.pdb -499.0967 0.655 -750.752 -1828.99 -372.533 -210.704 -1618.29 1078.24 0 0 0 0 0 11 0 0 0 0 0 7884.78 -103240 -72.5587
haddock_52w.pdb -499.089 0.888 -755.611 -1804.71 -368.054 -208.426 -1596.28 1049.09 0 0 0 0 0 11 0 0 0 0 0 8007.3 -102801 -76.316
haddock_65w.pdb -492.9617 0.688 -665.371 -1758.13 -369.777 -215.515 -1542.62 1092.77 0 0 0 0 0 12 0 0 0 0 0 7852.21 -102711 -78.1997
haddock_74w.pdb -491.9454 0.655 -592.822 -1696.19 -381.577 -235.509 -1460.68 1103.37 0 0 0 0 0 12 0 0 0 0 0 7974.27 -102545 -74.6374
haddock_28w.pdb -490.6295 0.729 -542.707 -1679.24 -372.598 -227.416 -1451.82 1136.53 0 0 0 0 0 12 0 0 0 0 0 7908.15 -102669 -86.5025
haddock_5w.pdb -490.5929 0.863 -660.432 -1773.05 -372.013 -216.342 -1556.71 1112.62 0 0 0 0 0 12 0 0 0 0 0 8088.31 -102871 -74.1709
haddock_86w.pdb -489.7848 0.956 -663.555 -1820.93 -377.234 -216.823 -1604.11 1157.38 0 0 0 0 0 13 0 0 0 0 0 7639.88 -102865 -67.8778
haddock_30w.pdb -489.6295 1.011 -563.336 -1729.94 -372.954 -222.178 -1507.76 1166.6 0 0 0 0 0 13 0 0 0 0 0 8006.08 -102943 -82.5595
haddock_75w.pdb -489.438 0.705 -554.526 -1617.96 -363.474 -224.087 -1393.87 1063.43 0 0 0 0 0 11 0 0 0 0 0 7846.03 -102711 -92.92
haddock_17w.pdb -488.8996 0.887 -642.634 -1753.16 -361.205 -206.543 -1546.62 1110.53 0 0 0 0 0 12 0 0 0 0 0 7703.43 -102794 -84.0856
haddock_87w.pdb -488.8282 0.772 -552.127 -1706.41 -369.502 -220.957 -1485.45 1154.28 0 0 0 0 0 13 0 0 0 0 0 7949.33 -102648 -86.2092
haddock_41w.pdb -488.8003 0.773 -684.152 -1756.43 -374.477 -220.927 -1535.5 1072.27 0 0 0 0 0 11 0 0 0 0 0 7936.05 -103060 -68.0003
haddock_70w.pdb -487.951 0.964 -442.992 -1538.65 -362.935 -232.3 -1306.35 1095.66 0 0 0 0 0 12 0 0 0 0 0 8041.61 -102400 -103.947
haddock_73w.pdb -484.2068 0.635 -580.135 -1663.38 -371.827 -228.321 -1435.06 1083.25 0 0 0 0 0 12 0 0 0 0 0 7854.8 -102859 -77.1988
haddock_38w.pdb -482.5694 0.808 -550.369 -1653.13 -367.33 -224.463 -1428.67 1102.77 0 0 0 0 0 12 0 0 0 0 0 7718.49 -102707 -82.6494
haddock_71w.pdb -481.9279 0.865 -566.759 -1686.67 -378.436 -233.077 -1453.59 1119.91 0 0 0 0 0 12 0 0 0 0 0 7710.67 -102558 -70.1239
haddock_8w.pdb -480.8026 0.688 -451.902 -1575.48 -363.938 -229.322 -1346.16 1123.58 0 0 0 0 0 12 0 0 0 0 0 7997.85 -102596 -94.6066
haddock_29w.pdb -480.6279 0.992 -555.643 -1684.66 -358.047 -210.646 -1474.01 1129.02 0 0 0 0 0 12 0 0 0 0 0 7465.64 -102620 -88.0819
haddock_95w.pdb -480.6274 0.666 -647.522 -1703.04 -373.94 -226.262 -1476.78 1055.52 0 0 0 0 0 11 0 0 0 0 0 7701.63 -102779 -64.5614
haddock_84w.pdb -480.5553 0.750 -611.352 -1714.31 -371.195 -221.96 -1492.35 1102.96 0 0 0 0 0 12 0 0 0 0 0 7823.05 -102970 -70.4213
haddock_97w.pdb -480.0465 0.787 -600.988 -1660.51 -368.949 -225.442 -1435.07 1059.52 0 0 0 0 0 11 0 0 0 0 0 7710.08 -102561 -73.5425
haddock_36w.pdb -479.8752 0.978 -485.533 -1661.55 -368.715 -225.067 -1436.48 1176.01 0 0 0 0 0 13 0 0 0 0 0 7673.92 -102700 -85.1132
haddock_7w.pdb -479.797 0.710 -628.926 -1728.32 -371.14 -220.342 -1507.98 1099.4 0 0 0 0 0 12 0 0 0 0 0 7716.04 -102937 -67.799
haddock_92w.pdb -479.757 0.717 -531.302 -1646.03 -373.893 -232.544 -1413.49 1114.74 0 0 0 0 0 12 0 0 0 0 0 7923.73 -102958 -75.989
haddock_20w.pdb -479.7392 0.949 -604.545 -1706.2 -366.915 -218.105 -1488.1 1101.66 0 0 0 0 0 12 0 0 0 0 0 7934.75 -103009 -74.1802
haddock_98w.pdb -479.6227 0.670 -622.403 -1693.45 -357.648 -209.226 -1484.22 1071.04 0 0 0 0 0 11 0 0 0 0 0 7602.84 -102588 -80.6567
haddock_37w.pdb -478.9804 0.957 -660.754 -1775.41 -377.638 -222.33 -1553.08 1114.66 0 0 0 0 0 12 0 0 0 0 0 8039.5 -103108 -57.5004
haddock_19w.pdb -477.7268 0.782 -619.582 -1676.46 -368.776 -223.478 -1452.98 1056.88 0 0 0 0 0 11 0 0 0 0 0 7776.44 -103072 -69.3408
haddock_82w.pdb -476.7287 0.668 -567.974 -1617.97 -363.009 -223.569 -1394.4 1049.99 0 0 0 0 0 11 0 0 0 0 0 7808.81 -102699 -79.2787
haddock_90w.pdb -476.5447 1.007 -512.693 -1622.71 -349.171 -207.667 -1415.04 1110.01 0 0 0 0 0 12 0 0 0 0 0 7742.2 -102436 -96.8707
haddock_32w.pdb -476.4304 0.927 -674.145 -1819.11 -363.967 -202.284 -1616.83 1144.97 0 0 0 0 0 13 0 0 0 0 0 7467.14 -102755 -65.2774
haddock_79w.pdb -476.4045 1.042 -485.257 -1684.94 -372.244 -226.389 -1458.55 1199.69 0 0 0 0 0 14 0 0 0 0 0 7595.17 -102541 -78.2745
haddock_77w.pdb -476.3176 0.900 -469.719 -1613.31 -362.838 -223.897 -1389.41 1143.59 0 0 0 0 0 13 0 0 0 0 0 7942.15 -102608 -88.8976
haddock_23w.pdb -475.443 0.798 -412.665 -1539 -346.299 -213.777 -1325.22 1126.34 0 0 0 0 0 12 0 0 0 0 0 7342.28 -102549 -109.256
haddock_63w.pdb -473.9062 1.012 -444.629 -1612.38 -360.178 -221.045 -1391.33 1167.74 0 0 0 0 0 13 0 0 0 0 0 7596.31 -102738 -91.3692
haddock_85w.pdb -473.5288 0.806 -551.358 -1707.21 -360.322 -210.668 -1496.54 1155.85 0 0 0 0 0 13 0 0 0 0 0 7865.53 -102908 -79.1378
haddock_49w.pdb -473.2827 0.865 -524.394 -1658.41 -359.416 -215.083 -1443.33 1134.02 0 0 0 0 0 12 0 0 0 0 0 7568.13 -102584 -82.9357
haddock_55w.pdb -473.0131 0.861 -478.66 -1582.36 -357.202 -221.073 -1361.29 1103.7 0 0 0 0 0 12 0 0 0 0 0 7860.19 -102740 -90.0521
haddock_4w.pdb -472.6851 0.800 -516.765 -1611.15 -356.251 -216.818 -1394.33 1094.38 0 0 0 0 0 12 0 0 0 0 0 7689.37 -102610 -86.4391
haddock_58w.pdb -471.7453 0.635 -509.846 -1629.46 -357.303 -215.952 -1413.51 1119.61 0 0 0 0 0 12 0 0 0 0 0 7867.45 -102713 -85.0523
haddock_10w.pdb -470.9666 0.701 -489.244 -1612.41 -354.923 -215.202 -1397.21 1123.17 0 0 0 0 0 12 0 0 0 0 0 7652.29 -102656 -88.6396
haddock_6w.pdb -470.6447 1.057 -579.562 -1702.42 -360.741 -211.666 -1490.75 1122.85 0 0 0 0 0 13 0 0 0 0 0 7787.56 -102713 -73.1137
haddock_2w.pdb -469.6652 0.735 -448.693 -1553.37 -363.376 -231.155 -1322.21 1104.67 0 0 0 0 0 12 0 0 0 0 0 7746.26 -102719 -84.5352
haddock_66w.pdb -469.4901 0.945 -473.736 -1613.93 -356.726 -217.037 -1396.89 1140.19 0 0 0 0 0 13 0 0 0 0 0 7491.24 -102761 -87.0941
haddock_14w.pdb -468.6263 0.734 -452.986 -1574.55 -353.626 -217.968 -1356.58 1121.56 0 0 0 0 0 12 0 0 0 0 0 7566.19 -102598 -91.4983
haddock_54w.pdb -466.5519 0.646 -395.587 -1530.45 -350.678 -219.592 -1310.86 1134.86 0 0 0 0 0 12 0 0 0 0 0 7732.76 -102794 -98.2739
haddock_9w.pdb -464.7441 0.798 -497.725 -1598.16 -346.382 -207.295 -1390.87 1100.44 0 0 0 0 0 12 0 0 0 0 0 7611.93 -102782 -89.3191
haddock_24w.pdb -462.0971 0.791 -431.893 -1551.78 -359.875 -227.441 -1324.34 1119.89 0 0 0 0 0 12 0 0 0 0 0 7911.83 -102702 -81.7771
haddock_59w.pdb -461.7923 0.823 -517.805 -1644.5 -360.394 -217.716 -1426.78 1126.69 0 0 0 0 0 12 0 0 0 0 0 7725.21 -102668 -71.3893
haddock_99w.pdb -461.2263 0.965 -548.265 -1649.11 -356.975 -213.405 -1435.7 1100.84 0 0 0 0 0 12 0 0 0 0 0 7695.75 -102774 -70.7653
haddock_44w.pdb -460.9255 0.885 -390.128 -1561.32 -351.574 -217.158 -1344.16 1171.2 0 0 0 0 0 13 0 0 0 0 0 7530.13 -102604 -92.0555
haddock_26w.pdb -460.2512 0.768 -420.818 -1510.58 -354.641 -226.203 -1284.38 1089.77 0 0 0 0 0 12 0 0 0 0 0 7548.87 -102943 -86.1492
haddock_62w.pdb -459.4699 0.885 -549.943 -1680.56 -358.73 -211.86 -1468.7 1130.61 0 0 0 0 0 12 0 0 0 0 0 7966.13 -103005 -66.9309
haddock_31w.pdb -457.9524 0.755 -494.643 -1611.62 -352.229 -212.297 -1399.32 1116.97 0 0 0 0 0 13 0 0 0 0 0 7626.59 -102886 -77.4884
haddock_72w.pdb -455.8888 0.702 -447.862 -1566.84 -343.66 -207.751 -1359.09 1118.98 0 0 0 0 0 12 0 0 0 0 0 7734.28 -102735 -88.2178
haddock_83w.pdb -455.7907 0.762 -402.035 -1525.51 -354.206 -224.061 -1301.45 1123.48 0 0 0 0 0 12 0 0 0 0 0 7818.24 -102571 -83.7877
haddock_13w.pdb -455.2107 0.741 -387.747 -1531.27 -355.352 -224.694 -1306.58 1143.53 0 0 0 0 0 13 0 0 0 0 0 7939.59 -102633 -83.5537
haddock_46w.pdb -453.2241 1.421 -584.065 -1742.02 -359.296 -205.66 -1536.36 1157.95 0 0 0 0 0 13 0 0 0 0 0 7630.63 -103288 -56.0871
haddock_91w.pdb -452.4667 0.841 -344.449 -1465.17 -346.862 -222.605 -1242.57 1120.72 0 0 0 0 0 12 0 0 0 0 0 7622.92 -102353 -93.4197
haddock_57w.pdb -452.4138 0.948 -404.487 -1517.76 -357.31 -228.371 -1289.39 1113.27 0 0 0 0 0 12 0 0 0 0 0 7841.86 -102691 -77.4918
haddock_53w.pdb -451.8891 0.869 -416.945 -1584.9 -348.529 -211.154 -1373.75 1167.96 0 0 0 0 0 13 0 0 0 0 0 7900.95 -102667 -82.7811
haddock_56w.pdb -449.8307 0.717 -401.644 -1495.09 -338.261 -209.724 -1285.37 1093.45 0 0 0 0 0 12 0 0 0 0 0 7380.25 -102703 -92.3777
haddock_48w.pdb -447.9423 0.846 -356.072 -1522.01 -348.557 -218.173 -1303.84 1165.95 0 0 0 0 0 13 0 0 0 0 0 7679.23 -102881 -85.5963
haddock_34w.pdb -447.8549 0.753 -284.074 -1440.73 -352.626 -231.725 -1209.01 1156.66 0 0 0 0 0 13 0 0 0 0 0 7638.73 -102840 -89.9939
haddock_42w.pdb -447.3453 2.547 -291.433 -1429.14 -364.75 -246.485 -1182.65 1137.71 0 0 0 0 0 13 0 0 0 0 0 7929.11 -102589 -78.1013
haddock_51w.pdb -446.2355 0.883 -333.242 -1459.1 -339.126 -214.684 -1244.42 1125.86 0 0 0 0 0 13 0 0 0 0 0 7513.55 -102655 -95.2535
haddock_39w.pdb -444.8167 0.798 -395.357 -1451.83 -341.542 -218.177 -1233.65 1056.47 0 0 0 0 0 11 0 0 0 0 0 7623.9 -102673 -85.5567
haddock_61w.pdb -443.0398 0.836 -497.259 -1645.33 -348.187 -204.06 -1441.27 1148.07 0 0 0 0 0 13 0 0 0 0 0 7566 -102905 -65.5328
haddock_88w.pdb -442.6226 0.795 -287.85 -1444.28 -341.772 -219.271 -1225.01 1156.43 0 0 0 0 0 13 0 0 0 0 0 7406.28 -102799 -93.9926
haddock_64w.pdb -442.072 0.901 -300.126 -1416.67 -328.961 -208.104 -1208.57 1116.55 0 0 0 0 0 12 0 0 0 0 0 7662.53 -102585 -103.909
haddock_21w.pdb -441.7816 0.733 -452.968 -1681.98 -346.571 -198.192 -1483.79 1229.01 0 0 0 0 0 14 0 0 0 0 0 7431.11 -103085 -69.7326
haddock_11w.pdb -441.516 0.892 -386.807 -1488.13 -338.012 -210.221 -1277.91 1101.32 0 0 0 0 0 12 0 0 0 0 0 7457.27 -102707 -85.845
haddock_16w.pdb -441.4614 2.610 -342.903 -1448.06 -370.507 -250.779 -1197.28 1105.15 0 0 0 0 0 12 0 0 0 0 0 8071.39 -102778 -61.7414
haddock_45w.pdb -440.7196 0.876 -359.889 -1523.43 -354.635 -224.769 -1298.66 1163.54 0 0 0 0 0 13 0 0 0 0 0 7767.83 -102557 -72.5726
haddock_25w.pdb -440.6491 0.858 -389.803 -1521.63 -343.068 -212.117 -1309.51 1131.82 0 0 0 0 0 12 0 0 0 0 0 7646.82 -102788 -79.8121
haddock_78w.pdb -440.4353 0.754 -319.032 -1404.85 -338.301 -219.796 -1185.05 1085.81 0 0 0 0 0 12 0 0 0 0 0 7927.22 -102607 -92.2103
haddock_100w.pdb -439.5721 0.742 -387.9 -1533.04 -355.341 -224.486 -1308.55 1145.14 0 0 0 0 0 13 0 0 0 0 0 7735.1 -102434 -67.8901
haddock_12w.pdb -438.3674 0.884 -393.674 -1438.45 -341.959 -220.127 -1218.32 1044.77 0 0 0 0 0 11 0 0 0 0 0 7577.55 -102570 -79.0534
haddock_93w.pdb -435.5142 0.887 -244.416 -1367.55 -339.097 -224.825 -1142.72 1123.13 0 0 0 0 0 12 0 0 0 0 0 7372.32 -102696 -94.4582
haddock_40w.pdb -434.5356 0.826 -388.911 -1526.69 -355.357 -225.209 -1301.48 1137.78 0 0 0 0 0 13 0 0 0 0 0 7857.05 -102559 -62.8086
haddock_35w.pdb -433.3938 0.826 -413.005 -1536.77 -340.579 -207.669 -1329.1 1123.76 0 0 0 0 0 12 0 0 0 0 0 7810.24 -102564 -72.2808
haddock_69w.pdb -431.9588 0.901 -319.028 -1496.64 -341.414 -213.055 -1283.59 1177.61 0 0 0 0 0 13 0 0 0 0 0 7497.44 -102590 -79.9468
haddock_15w.pdb -431.8361 0.910 -248.016 -1472.56 -350.152 -225.44 -1247.12 1224.54 0 0 0 0 0 14 0 0 0 0 0 7837.41 -102551 -79.4261
haddock_3w.pdb -427.64 2.526 -207.583 -1376.1 -346.007 -231.552 -1144.55 1168.52 0 0 0 0 0 13 0 0 0 0 0 7968.92 -102801 -84.03
haddock_67w.pdb -417.03 0.746 -339.338 -1461.26 -334.022 -208.773 -1252.49 1121.93 0 0 0 0 0 12 0 0 0 0 0 7413.39 -102671 -69.952
haddock_22w.pdb -415.502 0.913 -135.545 -1262.73 -321.658 -217.095 -1045.63 1127.18 0 0 0 0 0 12 0 0 0 0 0 7392.13 -102591 -101.999
                      
