# Supplementary material for: Cross-linking of the endolysosomal system reveals potential flotillin structures and cargo
Source: Nat Commun. 2022 Oct 20;13:6212. doi: 10.1038/s41467-022-33951-0 (PMC9584938; doi:10.1038/s41467-022-33951-0)
Supplement: Supplementary file 12 — Dataset 9 [file 41467_2022_33951_MOESM12_ESM.zip]

Archive with 28 entries (27 files):
- FLOT1_FLOT2_dimer/
- FLOT1_FLOT2_dimer/msa.pickle
- FLOT1_FLOT2_dimer/msa_coverage.png
- FLOT1_FLOT2_dimer/predicted_alignment_error.png
- FLOT1_FLOT2_dimer/predicted_contacts.png
- FLOT1_FLOT2_dimer/predicted_distogram.png
- FLOT1_FLOT2_dimer/predicted_LDDT.png
- FLOT1_FLOT2_dimer/rank_1_model_3_ptm_seed_0.png
- FLOT1_FLOT2_dimer/rank_1_model_3_ptm_seed_0.raw.txt
- FLOT1_FLOT2_dimer/rank_1_model_3_ptm_seed_0_pae.json
- FLOT1_FLOT2_dimer/rank_1_model_3_ptm_seed_0_unrelaxed.pdb
- FLOT1_FLOT2_dimer/rank_2_model_2_ptm_seed_0.png
- FLOT1_FLOT2_dimer/rank_2_model_2_ptm_seed_0.raw.txt
- FLOT1_FLOT2_dimer/rank_2_model_2_ptm_seed_0_pae.json
- FLOT1_FLOT2_dimer/rank_2_model_2_ptm_seed_0_unrelaxed.pdb
- FLOT1_FLOT2_dimer/rank_3_model_4_ptm_seed_0.png
- FLOT1_FLOT2_dimer/rank_3_model_4_ptm_seed_0.raw.txt
- FLOT1_FLOT2_dimer/rank_3_model_4_ptm_seed_0_pae.json
- FLOT1_FLOT2_dimer/rank_3_model_4_ptm_seed_0_unrelaxed.pdb
- FLOT1_FLOT2_dimer/rank_4_model_1_ptm_seed_0.png
- FLOT1_FLOT2_dimer/rank_4_model_1_ptm_seed_0.raw.txt
- FLOT1_FLOT2_dimer/rank_4_model_1_ptm_seed_0_pae.json
- FLOT1_FLOT2_dimer/rank_4_model_1_ptm_seed_0_unrelaxed.pdb
- FLOT1_FLOT2_dimer/rank_5_model_5_ptm_seed_0.png
- FLOT1_FLOT2_dimer/rank_5_model_5_ptm_seed_0.raw.txt
- FLOT1_FLOT2_dimer/rank_5_model_5_ptm_seed_0_pae.json
- FLOT1_FLOT2_dimer/rank_5_model_5_ptm_seed_0_unrelaxed.pdb
- FLOT1_FLOT2_dimer/settings.txt
