# Supplementary material for: Cross-linking of the endolysosomal system reveals potential flotillin structures and cargo
Source: Nat Commun. 2022 Oct 20;13:6212. doi: 10.1038/s41467-022-33951-0 (PMC9584938; doi:10.1038/s41467-022-33951-0)
Supplement: Supplementary file 12 — Dataset 9 [file 41467_2022_33951_MOESM12_ESM.zip › FLOT1_FLOT2_dimer/rank_1_model_3_ptm_seed_0_unrelaxed.pdb]

MODEL     1
ATOM      1  N   MET A   1     -65.622  16.658  38.799  1.00 83.96           N  
ATOM      2  CA  MET A   1     -65.133  16.803  37.431  1.00 83.96           C  
ATOM      3  C   MET A   1     -64.209  15.648  37.059  1.00 83.96           C  
ATOM      4  CB  MET A   1     -64.402  18.135  37.260  1.00 83.96           C  
ATOM      5  O   MET A   1     -63.299  15.307  37.816  1.00 83.96           O  
ATOM      6  CG  MET A   1     -64.188  18.534  35.809  1.00 83.96           C  
ATOM      7  SD  MET A   1     -63.369  20.168  35.643  1.00 83.96           S  
ATOM      8  CE  MET A   1     -63.272  20.295  33.835  1.00 83.96           C  
ATOM      9  N   PHE A   2     -64.710  14.799  36.084  1.00 88.99           N  
ATOM     10  CA  PHE A   2     -63.890  13.685  35.624  1.00 88.99           C  
ATOM     11  C   PHE A   2     -62.735  14.182  34.762  1.00 88.99           C  
ATOM     12  CB  PHE A   2     -64.738  12.680  34.837  1.00 88.99           C  
ATOM     13  O   PHE A   2     -62.938  14.980  33.844  1.00 88.99           O  
ATOM     14  CG  PHE A   2     -65.630  11.831  35.701  1.00 88.99           C  
ATOM     15  CD1 PHE A   2     -65.131  10.704  36.342  1.00 88.99           C  
ATOM     16  CD2 PHE A   2     -66.968  12.159  35.871  1.00 88.99           C  
ATOM     17  CE1 PHE A   2     -65.955   9.915  37.143  1.00 88.99           C  
ATOM     18  CE2 PHE A   2     -67.798  11.376  36.669  1.00 88.99           C  
ATOM     19  CZ  PHE A   2     -67.289  10.254  37.303  1.00 88.99           C  
ATOM     20  N   PHE A   3     -61.586  13.850  35.133  1.00 90.32           N  
ATOM     21  CA  PHE A   3     -60.397  14.117  34.333  1.00 90.32           C  
ATOM     22  C   PHE A   3     -59.836  12.825  33.750  1.00 90.32           C  
ATOM     23  CB  PHE A   3     -59.328  14.820  35.175  1.00 90.32           C  
ATOM     24  O   PHE A   3     -59.873  11.777  34.399  1.00 90.32           O  
ATOM     25  CG  PHE A   3     -59.668  16.244  35.522  1.00 90.32           C  
ATOM     26  CD1 PHE A   3     -59.305  17.286  34.677  1.00 90.32           C  
ATOM     27  CD2 PHE A   3     -60.352  16.542  36.694  1.00 90.32           C  
ATOM     28  CE1 PHE A   3     -59.619  18.605  34.996  1.00 90.32           C  
ATOM     29  CE2 PHE A   3     -60.670  17.857  37.018  1.00 90.32           C  
ATOM     30  CZ  PHE A   3     -60.301  18.888  36.169  1.00 90.32           C  
ATOM     31  N   THR A   4     -59.500  12.859  32.523  1.00 91.95           N  
ATOM     32  CA  THR A   4     -58.977  11.678  31.847  1.00 91.95           C  
ATOM     33  C   THR A   4     -57.537  11.906  31.396  1.00 91.95           C  
ATOM     34  CB  THR A   4     -59.844  11.300  30.631  1.00 91.95           C  
ATOM     35  O   THR A   4     -57.125  13.045  31.170  1.00 91.95           O  
ATOM     36  CG2 THR A   4     -61.273  10.976  31.055  1.00 91.95           C  
ATOM     37  OG1 THR A   4     -59.868  12.397  29.710  1.00 91.95           O  
ATOM     38  N   CYS A   5     -56.718  10.877  31.505  1.00 90.37           N  
ATOM     39  CA  CYS A   5     -55.342  10.935  31.025  1.00 90.37           C  
ATOM     40  C   CYS A   5     -55.001   9.703  30.195  1.00 90.37           C  
ATOM     41  CB  CYS A   5     -54.369  11.057  32.198  1.00 90.37           C  
ATOM     42  O   CYS A   5     -55.596   8.640  30.381  1.00 90.37           O  
ATOM     43  SG  CYS A   5     -54.370   9.623  33.295  1.00 90.37           S  
ATOM     44  N   GLY A   6     -54.285   9.906  29.074  1.00 91.36           N  
ATOM     45  CA  GLY A   6     -53.809   8.812  28.242  1.00 91.36           C  
ATOM     46  C   GLY A   6     -52.799   7.925  28.945  1.00 91.36           C  
ATOM     47  O   GLY A   6     -52.335   8.249  30.040  1.00 91.36           O  
ATOM     48  N   PRO A   7     -52.496   6.713  28.413  1.00 90.33           N  
ATOM     49  CA  PRO A   7     -51.524   5.782  28.991  1.00 90.33           C  
ATOM     50  C   PRO A   7     -50.110   6.358  29.035  1.00 90.33           C  
ATOM     51  CB  PRO A   7     -51.593   4.574  28.055  1.00 90.33           C  
ATOM     52  O   PRO A   7     -49.257   5.854  29.770  1.00 90.33           O  
ATOM     53  CG  PRO A   7     -52.131   5.116  26.770  1.00 90.33           C  
ATOM     54  CD  PRO A   7     -53.004   6.298  27.080  1.00 90.33           C  
ATOM     55  N   ASN A   8     -49.814   7.435  28.247  1.00 90.62           N  
ATOM     56  CA  ASN A   8     -48.489   8.042  28.179  1.00 90.62           C  
ATOM     57  C   ASN A   8     -48.293   9.083  29.277  1.00 90.62           C  
ATOM     58  CB  ASN A   8     -48.256   8.670  26.804  1.00 90.62           C  
ATOM     59  O   ASN A   8     -47.222   9.684  29.385  1.00 90.62           O  
ATOM     60  CG  ASN A   8     -49.296   9.716  26.455  1.00 90.62           C  
ATOM     61  ND2 ASN A   8     -48.925  10.657  25.595  1.00 90.62           N  
ATOM     62  OD1 ASN A   8     -50.423   9.680  26.956  1.00 90.62           O  
ATOM     63  N   GLU A   9     -49.325   9.299  30.165  1.00 92.06           N  
ATOM     64  CA  GLU A   9     -49.261  10.254  31.267  1.00 92.06           C  
ATOM     65  C   GLU A   9     -49.873   9.671  32.538  1.00 92.06           C  
ATOM     66  CB  GLU A   9     -49.970  11.557  30.892  1.00 92.06           C  
ATOM     67  O   GLU A   9     -50.661   8.725  32.477  1.00 92.06           O  
ATOM     68  CG  GLU A   9     -49.364  12.261  29.686  1.00 92.06           C  
ATOM     69  CD  GLU A   9     -50.115  13.522  29.288  1.00 92.06           C  
ATOM     70  OE1 GLU A   9     -49.622  14.272  28.415  1.00 92.06           O  
ATOM     71  OE2 GLU A   9     -51.205  13.762  29.854  1.00 92.06           O  
ATOM     72  N   ALA A  10     -49.363  10.186  33.662  1.00 92.94           N  
ATOM     73  CA  ALA A  10     -49.919   9.820  34.962  1.00 92.94           C  
ATOM     74  C   ALA A  10     -50.488  11.041  35.679  1.00 92.94           C  
ATOM     75  CB  ALA A  10     -48.854   9.148  35.826  1.00 92.94           C  
ATOM     76  O   ALA A  10     -49.926  12.135  35.596  1.00 92.94           O  
ATOM     77  N   MET A  11     -51.717  10.867  36.243  1.00 92.49           N  
ATOM     78  CA  MET A  11     -52.375  11.921  37.010  1.00 92.49           C  
ATOM     79  C   MET A  11     -52.209  11.690  38.508  1.00 92.49           C  
ATOM     80  CB  MET A  11     -53.861  11.998  36.654  1.00 92.49           C  
ATOM     81  O   MET A  11     -52.340  10.561  38.984  1.00 92.49           O  
ATOM     82  CG  MET A  11     -54.132  12.557  35.267  1.00 92.49           C  
ATOM     83  SD  MET A  11     -55.917  12.853  34.964  1.00 92.49           S  
ATOM     84  CE  MET A  11     -56.512  11.142  34.862  1.00 92.49           C  
ATOM     85  N   VAL A  12     -51.780  12.771  39.144  1.00 92.40           N  
ATOM     86  CA  VAL A  12     -51.643  12.727  40.596  1.00 92.40           C  
ATOM     87  C   VAL A  12     -52.652  13.675  41.240  1.00 92.40           C  
ATOM     88  CB  VAL A  12     -50.209  13.091  41.042  1.00 92.40           C  
ATOM     89  O   VAL A  12     -52.616  14.884  41.001  1.00 92.40           O  
ATOM     90  CG1 VAL A  12     -50.072  12.982  42.560  1.00 92.40           C  
ATOM     91  CG2 VAL A  12     -49.190  12.193  40.345  1.00 92.40           C  
ATOM     92  N   VAL A  13     -53.514  13.087  42.022  1.00 91.88           N  
ATOM     93  CA  VAL A  13     -54.540  13.889  42.679  1.00 91.88           C  
ATOM     94  C   VAL A  13     -54.273  13.940  44.182  1.00 91.88           C  
ATOM     95  CB  VAL A  13     -55.956  13.333  42.408  1.00 91.88           C  
ATOM     96  O   VAL A  13     -54.187  12.900  44.839  1.00 91.88           O  
ATOM     97  CG1 VAL A  13     -57.018  14.228  43.042  1.00 91.88           C  
ATOM     98  CG2 VAL A  13     -56.195  13.196  40.905  1.00 91.88           C  
ATOM     99  N   SER A  14     -54.091  15.185  44.638  1.00 90.34           N  
ATOM    100  CA  SER A  14     -53.860  15.436  46.056  1.00 90.34           C  
ATOM    101  C   SER A  14     -54.911  16.380  46.629  1.00 90.34           C  
ATOM    102  CB  SER A  14     -52.464  16.020  46.277  1.00 90.34           C  
ATOM    103  O   SER A  14     -55.560  17.120  45.886  1.00 90.34           O  
ATOM    104  OG  SER A  14     -52.280  17.190  45.500  1.00 90.34           O  
ATOM    105  N   GLY A  15     -55.227  16.145  47.989  1.00 87.12           N  
ATOM    106  CA  GLY A  15     -56.171  17.023  48.662  1.00 87.12           C  
ATOM    107  C   GLY A  15     -57.034  16.303  49.682  1.00 87.12           C  
ATOM    108  O   GLY A  15     -56.654  15.244  50.186  1.00 87.12           O  
ATOM    109  N   PHE A  16     -58.172  16.897  49.958  1.00 84.23           N  
ATOM    110  CA  PHE A  16     -59.134  16.493  50.976  1.00 84.23           C  
ATOM    111  C   PHE A  16     -59.707  15.116  50.664  1.00 84.23           C  
ATOM    112  CB  PHE A  16     -60.265  17.520  51.086  1.00 84.23           C  
ATOM    113  O   PHE A  16     -60.212  14.883  49.564  1.00 84.23           O  
ATOM    114  CG  PHE A  16     -61.254  17.220  52.180  1.00 84.23           C  
ATOM    115  CD1 PHE A  16     -62.529  16.760  51.877  1.00 84.23           C  
ATOM    116  CD2 PHE A  16     -60.906  17.398  53.513  1.00 84.23           C  
ATOM    117  CE1 PHE A  16     -63.446  16.482  52.888  1.00 84.23           C  
ATOM    118  CE2 PHE A  16     -61.817  17.121  54.529  1.00 84.23           C  
ATOM    119  CZ  PHE A  16     -63.087  16.664  54.214  1.00 84.23           C  
ATOM    120  N   CYS A  17     -59.435  13.977  51.517  1.00 81.26           N  
ATOM    121  CA  CYS A  17     -59.887  12.591  51.467  1.00 81.26           C  
ATOM    122  C   CYS A  17     -59.035  11.773  50.504  1.00 81.26           C  
ATOM    123  CB  CYS A  17     -61.356  12.521  51.049  1.00 81.26           C  
ATOM    124  O   CYS A  17     -59.431  10.681  50.092  1.00 81.26           O  
ATOM    125  SG  CYS A  17     -62.514  12.741  52.417  1.00 81.26           S  
ATOM    126  N   ARG A  18     -57.861  12.308  50.141  1.00 81.89           N  
ATOM    127  CA  ARG A  18     -56.987  11.582  49.225  1.00 81.89           C  
ATOM    128  C   ARG A  18     -55.558  11.535  49.754  1.00 81.89           C  
ATOM    129  CB  ARG A  18     -57.012  12.225  47.836  1.00 81.89           C  
ATOM    130  O   ARG A  18     -54.609  11.818  49.019  1.00 81.89           O  
ATOM    131  CG  ARG A  18     -58.365  12.153  47.148  1.00 81.89           C  
ATOM    132  CD  ARG A  18     -58.249  11.603  45.733  1.00 81.89           C  
ATOM    133  NE  ARG A  18     -59.539  11.600  45.048  1.00 81.89           N  
ATOM    134  NH1 ARG A  18     -58.747  10.603  43.121  1.00 81.89           N  
ATOM    135  NH2 ARG A  18     -60.961  11.173  43.296  1.00 81.89           N  
ATOM    136  CZ  ARG A  18     -59.746  11.126  43.823  1.00 81.89           C  
ATOM    137  N   SER A  19     -55.378  11.184  51.136  1.00 78.25           N  
ATOM    138  CA  SER A  19     -54.078  11.041  51.784  1.00 78.25           C  
ATOM    139  C   SER A  19     -53.836   9.601  52.224  1.00 78.25           C  
ATOM    140  CB  SER A  19     -53.974  11.976  52.990  1.00 78.25           C  
ATOM    141  O   SER A  19     -54.519   9.096  53.117  1.00 78.25           O  
ATOM    142  OG  SER A  19     -53.228  13.136  52.663  1.00 78.25           O  
ATOM    143  N   PRO A  20     -53.066   8.921  51.298  1.00 84.67           N  
ATOM    144  CA  PRO A  20     -51.999   9.338  50.386  1.00 84.67           C  
ATOM    145  C   PRO A  20     -52.516   9.679  48.990  1.00 84.67           C  
ATOM    146  CB  PRO A  20     -51.075   8.119  50.343  1.00 84.67           C  
ATOM    147  O   PRO A  20     -53.645   9.325  48.642  1.00 84.67           O  
ATOM    148  CG  PRO A  20     -51.940   6.969  50.748  1.00 84.67           C  
ATOM    149  CD  PRO A  20     -53.103   7.502  51.536  1.00 84.67           C  
ATOM    150  N   PRO A  21     -51.888  10.563  48.262  1.00 88.69           N  
ATOM    151  CA  PRO A  21     -52.324  10.965  46.923  1.00 88.69           C  
ATOM    152  C   PRO A  21     -52.608   9.773  46.012  1.00 88.69           C  
ATOM    153  CB  PRO A  21     -51.143  11.785  46.398  1.00 88.69           C  
ATOM    154  O   PRO A  21     -51.926   8.748  46.101  1.00 88.69           O  
ATOM    155  CG  PRO A  21     -49.981  11.360  47.236  1.00 88.69           C  
ATOM    156  CD  PRO A  21     -50.504  10.799  48.527  1.00 88.69           C  
ATOM    157  N   VAL A  22     -53.613   9.841  45.247  1.00 90.39           N  
ATOM    158  CA  VAL A  22     -54.012   8.821  44.284  1.00 90.39           C  
ATOM    159  C   VAL A  22     -53.298   9.057  42.955  1.00 90.39           C  
ATOM    160  CB  VAL A  22     -55.542   8.808  44.072  1.00 90.39           C  
ATOM    161  O   VAL A  22     -53.350  10.158  42.402  1.00 90.39           O  
ATOM    162  CG1 VAL A  22     -55.931   7.780  43.011  1.00 90.39           C  
ATOM    163  CG2 VAL A  22     -56.260   8.519  45.389  1.00 90.39           C  
ATOM    164  N   MET A  23     -52.575   8.035  42.490  1.00 90.51           N  
ATOM    165  CA  MET A  23     -51.821   8.088  41.240  1.00 90.51           C  
ATOM    166  C   MET A  23     -52.406   7.128  40.211  1.00 90.51           C  
ATOM    167  CB  MET A  23     -50.348   7.758  41.486  1.00 90.51           C  
ATOM    168  O   MET A  23     -52.522   5.929  40.470  1.00 90.51           O  
ATOM    169  CG  MET A  23     -49.667   8.691  42.474  1.00 90.51           C  
ATOM    170  SD  MET A  23     -47.944   8.183  42.848  1.00 90.51           S  
ATOM    171  CE  MET A  23     -48.237   7.063  44.246  1.00 90.51           C  
ATOM    172  N   VAL A  24     -52.886   7.666  39.177  1.00 91.35           N  
ATOM    173  CA  VAL A  24     -53.492   6.863  38.120  1.00 91.35           C  
ATOM    174  C   VAL A  24     -52.697   7.027  36.827  1.00 91.35           C  
ATOM    175  CB  VAL A  24     -54.970   7.250  37.890  1.00 91.35           C  
ATOM    176  O   VAL A  24     -52.565   8.138  36.308  1.00 91.35           O  
ATOM    177  CG1 VAL A  24     -55.600   6.364  36.817  1.00 91.35           C  
ATOM    178  CG2 VAL A  24     -55.756   7.154  39.196  1.00 91.35           C  
ATOM    179  N   ALA A  25     -52.024   5.841  36.357  1.00 89.89           N  
ATOM    180  CA  ALA A  25     -51.310   5.783  35.084  1.00 89.89           C  
ATOM    181  C   ALA A  25     -52.250   5.404  33.944  1.00 89.89           C  
ATOM    182  CB  ALA A  25     -50.153   4.789  35.169  1.00 89.89           C  
ATOM    183  O   ALA A  25     -52.688   4.255  33.847  1.00 89.89           O  
ATOM    184  N   GLY A  26     -52.930   6.339  33.290  1.00 85.29           N  
ATOM    185  CA  GLY A  26     -53.884   6.012  32.242  1.00 85.29           C  
ATOM    186  C   GLY A  26     -55.236   5.582  32.780  1.00 85.29           C  
ATOM    187  O   GLY A  26     -55.325   4.640  33.569  1.00 85.29           O  
ATOM    188  N   GLY A  27     -56.189   6.563  32.590  1.00 90.17           N  
ATOM    189  CA  GLY A  27     -57.546   6.323  33.056  1.00 90.17           C  
ATOM    190  C   GLY A  27     -58.277   7.595  33.444  1.00 90.17           C  
ATOM    191  O   GLY A  27     -57.972   8.673  32.931  1.00 90.17           O  
ATOM    192  N   ARG A  28     -59.311   7.366  34.287  1.00 91.69           N  
ATOM    193  CA  ARG A  28     -60.137   8.495  34.704  1.00 91.69           C  
ATOM    194  C   ARG A  28     -60.216   8.585  36.224  1.00 91.69           C  
ATOM    195  CB  ARG A  28     -61.543   8.380  34.112  1.00 91.69           C  
ATOM    196  O   ARG A  28     -60.120   7.570  36.917  1.00 91.69           O  
ATOM    197  CG  ARG A  28     -62.307   7.149  34.574  1.00 91.69           C  
ATOM    198  CD  ARG A  28     -63.665   7.040  33.895  1.00 91.69           C  
ATOM    199  NE  ARG A  28     -64.410   5.875  34.364  1.00 91.69           N  
ATOM    200  NH1 ARG A  28     -66.230   6.226  32.986  1.00 91.69           N  
ATOM    201  NH2 ARG A  28     -66.199   4.436  34.417  1.00 91.69           N  
ATOM    202  CZ  ARG A  28     -65.612   5.515  33.921  1.00 91.69           C  
ATOM    203  N   VAL A  29     -60.176   9.792  36.783  1.00 90.85           N  
ATOM    204  CA  VAL A  29     -60.304  10.006  38.221  1.00 90.85           C  
ATOM    205  C   VAL A  29     -61.242  11.181  38.487  1.00 90.85           C  
ATOM    206  CB  VAL A  29     -58.930  10.260  38.882  1.00 90.85           C  
ATOM    207  O   VAL A  29     -61.260  12.153  37.728  1.00 90.85           O  
ATOM    208  CG1 VAL A  29     -58.346  11.593  38.417  1.00 90.85           C  
ATOM    209  CG2 VAL A  29     -59.058  10.230  40.404  1.00 90.85           C  
ATOM    210  N   PHE A  30     -62.108  11.024  39.459  1.00 90.01           N  
ATOM    211  CA  PHE A  30     -63.035  12.070  39.875  1.00 90.01           C  
ATOM    212  C   PHE A  30     -62.368  13.027  40.855  1.00 90.01           C  
ATOM    213  CB  PHE A  30     -64.289  11.458  40.509  1.00 90.01           C  
ATOM    214  O   PHE A  30     -61.847  12.602  41.889  1.00 90.01           O  
ATOM    215  CG  PHE A  30     -65.322  12.475  40.913  1.00 90.01           C  
ATOM    216  CD1 PHE A  30     -65.458  12.858  42.242  1.00 90.01           C  
ATOM    217  CD2 PHE A  30     -66.158  13.047  39.963  1.00 90.01           C  
ATOM    218  CE1 PHE A  30     -66.414  13.799  42.618  1.00 90.01           C  
ATOM    219  CE2 PHE A  30     -67.116  13.987  40.332  1.00 90.01           C  
ATOM    220  CZ  PHE A  30     -67.243  14.361  41.660  1.00 90.01           C  
ATOM    221  N   VAL A  31     -62.354  14.402  40.444  1.00 88.25           N  
ATOM    222  CA  VAL A  31     -61.685  15.411  41.258  1.00 88.25           C  
ATOM    223  C   VAL A  31     -62.686  16.488  41.672  1.00 88.25           C  
ATOM    224  CB  VAL A  31     -60.496  16.050  40.506  1.00 88.25           C  
ATOM    225  O   VAL A  31     -63.451  16.985  40.843  1.00 88.25           O  
ATOM    226  CG1 VAL A  31     -59.840  17.136  41.357  1.00 88.25           C  
ATOM    227  CG2 VAL A  31     -59.475  14.982  40.118  1.00 88.25           C  
ATOM    228  N   LEU A  32     -62.712  16.818  42.970  1.00 88.69           N  
ATOM    229  CA  LEU A  32     -63.525  17.909  43.497  1.00 88.69           C  
ATOM    230  C   LEU A  32     -62.819  19.249  43.315  1.00 88.69           C  
ATOM    231  CB  LEU A  32     -63.835  17.680  44.978  1.00 88.69           C  
ATOM    232  O   LEU A  32     -61.769  19.488  43.914  1.00 88.69           O  
ATOM    233  CG  LEU A  32     -64.743  16.493  45.305  1.00 88.69           C  
ATOM    234  CD1 LEU A  32     -64.422  15.946  46.692  1.00 88.69           C  
ATOM    235  CD2 LEU A  32     -66.210  16.899  45.211  1.00 88.69           C  
ATOM    236  N   PRO A  33     -63.421  20.172  42.387  1.00 79.57           N  
ATOM    237  CA  PRO A  33     -62.897  21.490  42.021  1.00 79.57           C  
ATOM    238  C   PRO A  33     -62.885  22.466  43.195  1.00 79.57           C  
ATOM    239  CB  PRO A  33     -63.859  21.961  40.929  1.00 79.57           C  
ATOM    240  O   PRO A  33     -63.779  22.427  44.045  1.00 79.57           O  
ATOM    241  CG  PRO A  33     -64.975  20.966  40.947  1.00 79.57           C  
ATOM    242  CD  PRO A  33     -64.605  19.853  41.885  1.00 79.57           C  
ATOM    243  N   CYS A  34     -61.736  22.700  44.081  1.00 80.88           N  
ATOM    244  CA  CYS A  34     -61.496  23.708  45.107  1.00 80.88           C  
ATOM    245  C   CYS A  34     -60.757  23.109  46.298  1.00 80.88           C  
ATOM    246  CB  CYS A  34     -62.815  24.324  45.572  1.00 80.88           C  
ATOM    247  O   CYS A  34     -59.998  23.804  46.976  1.00 80.88           O  
ATOM    248  SG  CYS A  34     -63.684  25.243  44.282  1.00 80.88           S  
ATOM    249  N   ILE A  35     -60.929  21.792  46.553  1.00 86.47           N  
ATOM    250  CA  ILE A  35     -60.290  21.218  47.732  1.00 86.47           C  
ATOM    251  C   ILE A  35     -59.270  20.165  47.305  1.00 86.47           C  
ATOM    252  CB  ILE A  35     -61.330  20.599  48.693  1.00 86.47           C  
ATOM    253  O   ILE A  35     -58.503  19.664  48.130  1.00 86.47           O  
ATOM    254  CG1 ILE A  35     -62.261  19.648  47.932  1.00 86.47           C  
ATOM    255  CG2 ILE A  35     -62.128  21.696  49.403  1.00 86.47           C  
ATOM    256  CD1 ILE A  35     -63.197  18.849  48.829  1.00 86.47           C  
ATOM    257  N   GLN A  36     -59.266  19.813  45.927  1.00 88.59           N  
ATOM    258  CA  GLN A  36     -58.321  18.833  45.402  1.00 88.59           C  
ATOM    259  C   GLN A  36     -57.475  19.431  44.282  1.00 88.59           C  
ATOM    260  CB  GLN A  36     -59.058  17.592  44.898  1.00 88.59           C  
ATOM    261  O   GLN A  36     -57.917  20.345  43.583  1.00 88.59           O  
ATOM    262  CG  GLN A  36     -59.748  16.797  45.999  1.00 88.59           C  
ATOM    263  CD  GLN A  36     -60.543  15.621  45.464  1.00 88.59           C  
ATOM    264  NE2 GLN A  36     -60.816  14.648  46.327  1.00 88.59           N  
ATOM    265  OE1 GLN A  36     -60.910  15.587  44.285  1.00 88.59           O  
ATOM    266  N   GLN A  37     -56.207  19.022  44.253  1.00 87.90           N  
ATOM    267  CA  GLN A  37     -55.254  19.490  43.252  1.00 87.90           C  
ATOM    268  C   GLN A  37     -54.832  18.356  42.322  1.00 87.90           C  
ATOM    269  CB  GLN A  37     -54.024  20.101  43.926  1.00 87.90           C  
ATOM    270  O   GLN A  37     -54.500  17.261  42.780  1.00 87.90           O  
ATOM    271  CG  GLN A  37     -53.062  20.774  42.956  1.00 87.90           C  
ATOM    272  CD  GLN A  37     -51.908  21.464  43.658  1.00 87.90           C  
ATOM    273  NE2 GLN A  37     -50.824  21.699  42.927  1.00 87.90           N  
ATOM    274  OE1 GLN A  37     -51.990  21.784  44.848  1.00 87.90           O  
ATOM    275  N   ILE A  38     -54.888  18.665  40.979  1.00 89.66           N  
ATOM    276  CA  ILE A  38     -54.515  17.662  39.987  1.00 89.66           C  
ATOM    277  C   ILE A  38     -53.213  18.071  39.303  1.00 89.66           C  
ATOM    278  CB  ILE A  38     -55.632  17.462  38.938  1.00 89.66           C  
ATOM    279  O   ILE A  38     -53.047  19.229  38.911  1.00 89.66           O  
ATOM    280  CG1 ILE A  38     -55.266  16.323  37.980  1.00 89.66           C  
ATOM    281  CG2 ILE A  38     -55.890  18.762  38.170  1.00 89.66           C  
ATOM    282  CD1 ILE A  38     -56.447  15.778  37.187  1.00 89.66           C  
ATOM    283  N   GLN A  39     -52.264  17.054  39.197  1.00 91.22           N  
ATOM    284  CA  GLN A  39     -51.005  17.260  38.489  1.00 91.22           C  
ATOM    285  C   GLN A  39     -50.719  16.110  37.529  1.00 91.22           C  
ATOM    286  CB  GLN A  39     -49.851  17.417  39.480  1.00 91.22           C  
ATOM    287  O   GLN A  39     -51.155  14.980  37.758  1.00 91.22           O  
ATOM    288  CG  GLN A  39     -49.947  18.667  40.344  1.00 91.22           C  
ATOM    289  CD  GLN A  39     -48.886  18.715  41.427  1.00 91.22           C  
ATOM    290  NE2 GLN A  39     -48.419  19.917  41.748  1.00 91.22           N  
ATOM    291  OE1 GLN A  39     -48.489  17.680  41.972  1.00 91.22           O  
ATOM    292  N   ARG A  40     -50.027  16.465  36.434  1.00 91.37           N  
ATOM    293  CA  ARG A  40     -49.737  15.456  35.420  1.00 91.37           C  
ATOM    294  C   ARG A  40     -48.233  15.303  35.216  1.00 91.37           C  
ATOM    295  CB  ARG A  40     -50.412  15.815  34.095  1.00 91.37           C  
ATOM    296  O   ARG A  40     -47.482  16.273  35.340  1.00 91.37           O  
ATOM    297  CG  ARG A  40     -51.925  15.930  34.185  1.00 91.37           C  
ATOM    298  CD  ARG A  40     -52.546  16.270  32.838  1.00 91.37           C  
ATOM    299  NE  ARG A  40     -54.004  16.312  32.912  1.00 91.37           N  
ATOM    300  NH1 ARG A  40     -54.308  16.857  30.687  1.00 91.37           N  
ATOM    301  NH2 ARG A  40     -56.120  16.600  32.067  1.00 91.37           N  
ATOM    302  CZ  ARG A  40     -54.807  16.589  31.889  1.00 91.37           C  
ATOM    303  N   ILE A  41     -47.847  14.058  34.942  1.00 92.80           N  
ATOM    304  CA  ILE A  41     -46.447  13.768  34.652  1.00 92.80           C  
ATOM    305  C   ILE A  41     -46.352  12.858  33.429  1.00 92.80           C  
ATOM    306  CB  ILE A  41     -45.743  13.114  35.862  1.00 92.80           C  
ATOM    307  O   ILE A  41     -47.159  11.939  33.267  1.00 92.80           O  
ATOM    308  CG1 ILE A  41     -44.229  13.055  35.631  1.00 92.80           C  
ATOM    309  CG2 ILE A  41     -46.312  11.717  36.128  1.00 92.80           C  
ATOM    310  CD1 ILE A  41     -43.422  12.759  36.887  1.00 92.80           C  
ATOM    311  N   SER A  42     -45.437  13.163  32.562  1.00 93.44           N  
ATOM    312  CA  SER A  42     -45.284  12.411  31.321  1.00 93.44           C  
ATOM    313  C   SER A  42     -44.563  11.089  31.562  1.00 93.44           C  
ATOM    314  CB  SER A  42     -44.521  13.236  30.285  1.00 93.44           C  
ATOM    315  O   SER A  42     -43.554  11.046  32.269  1.00 93.44           O  
ATOM    316  OG  SER A  42     -44.280  12.475  29.114  1.00 93.44           O  
ATOM    317  N   LEU A  43     -45.118   9.944  30.945  1.00 93.12           N  
ATOM    318  CA  LEU A  43     -44.527   8.613  31.027  1.00 93.12           C  
ATOM    319  C   LEU A  43     -43.823   8.249  29.724  1.00 93.12           C  
ATOM    320  CB  LEU A  43     -45.599   7.569  31.350  1.00 93.12           C  
ATOM    321  O   LEU A  43     -43.525   7.078  29.480  1.00 93.12           O  
ATOM    322  CG  LEU A  43     -46.400   7.794  32.634  1.00 93.12           C  
ATOM    323  CD1 LEU A  43     -47.495   6.741  32.767  1.00 93.12           C  
ATOM    324  CD2 LEU A  43     -45.479   7.773  33.849  1.00 93.12           C  
ATOM    325  N   ASN A  44     -43.636   9.296  28.847  1.00 93.93           N  
ATOM    326  CA  ASN A  44     -42.981   9.062  27.565  1.00 93.93           C  
ATOM    327  C   ASN A  44     -41.497   8.753  27.741  1.00 93.93           C  
ATOM    328  CB  ASN A  44     -43.165  10.268  26.640  1.00 93.93           C  
ATOM    329  O   ASN A  44     -40.884   9.171  28.725  1.00 93.93           O  
ATOM    330  CG  ASN A  44     -44.587  10.401  26.131  1.00 93.93           C  
ATOM    331  ND2 ASN A  44     -44.983  11.622  25.792  1.00 93.93           N  
ATOM    332  OD1 ASN A  44     -45.323   9.415  26.044  1.00 93.93           O  
ATOM    333  N   THR A  45     -41.017   7.963  26.788  1.00 94.77           N  
ATOM    334  CA  THR A  45     -39.596   7.635  26.769  1.00 94.77           C  
ATOM    335  C   THR A  45     -38.764   8.854  26.380  1.00 94.77           C  
ATOM    336  CB  THR A  45     -39.302   6.478  25.796  1.00 94.77           C  
ATOM    337  O   THR A  45     -39.111   9.574  25.442  1.00 94.77           O  
ATOM    338  CG2 THR A  45     -37.853   6.017  25.911  1.00 94.77           C  
ATOM    339  OG1 THR A  45     -40.168   5.377  26.096  1.00 94.77           O  
ATOM    340  N   LEU A  46     -37.740   9.115  27.160  1.00 95.38           N  
ATOM    341  CA  LEU A  46     -36.793  10.188  26.876  1.00 95.38           C  
ATOM    342  C   LEU A  46     -35.496   9.631  26.300  1.00 95.38           C  
ATOM    343  CB  LEU A  46     -36.498  10.993  28.145  1.00 95.38           C  
ATOM    344  O   LEU A  46     -34.934   8.674  26.839  1.00 95.38           O  
ATOM    345  CG  LEU A  46     -37.707  11.599  28.860  1.00 95.38           C  
ATOM    346  CD1 LEU A  46     -37.300  12.130  30.230  1.00 95.38           C  
ATOM    347  CD2 LEU A  46     -38.330  12.704  28.015  1.00 95.38           C  
ATOM    348  N   THR A  47     -35.130  10.106  25.197  1.00 95.76           N  
ATOM    349  CA  THR A  47     -33.856   9.720  24.601  1.00 95.76           C  
ATOM    350  C   THR A  47     -32.751  10.689  25.011  1.00 95.76           C  
ATOM    351  CB  THR A  47     -33.951   9.666  23.065  1.00 95.76           C  
ATOM    352  O   THR A  47     -32.829  11.885  24.722  1.00 95.76           O  
ATOM    353  CG2 THR A  47     -32.682   9.079  22.455  1.00 95.76           C  
ATOM    354  OG1 THR A  47     -35.069   8.852  22.689  1.00 95.76           O  
ATOM    355  N   LEU A  48     -31.802  10.148  25.699  1.00 95.85           N  
ATOM    356  CA  LEU A  48     -30.702  10.956  26.213  1.00 95.85           C  
ATOM    357  C   LEU A  48     -29.411  10.661  25.457  1.00 95.85           C  
ATOM    358  CB  LEU A  48     -30.500  10.698  27.709  1.00 95.85           C  
ATOM    359  O   LEU A  48     -29.050   9.498  25.267  1.00 95.85           O  
ATOM    360  CG  LEU A  48     -31.748  10.799  28.589  1.00 95.85           C  
ATOM    361  CD1 LEU A  48     -31.411  10.431  30.030  1.00 95.85           C  
ATOM    362  CD2 LEU A  48     -32.342  12.202  28.515  1.00 95.85           C  
ATOM    363  N   ASN A  49     -28.784  11.739  25.047  1.00 96.18           N  
ATOM    364  CA  ASN A  49     -27.437  11.649  24.492  1.00 96.18           C  
ATOM    365  C   ASN A  49     -26.373  11.876  25.561  1.00 96.18           C  
ATOM    366  CB  ASN A  49     -27.261  12.649  23.347  1.00 96.18           C  
ATOM    367  O   ASN A  49     -26.151  13.009  25.991  1.00 96.18           O  
ATOM    368  CG  ASN A  49     -26.044  12.351  22.494  1.00 96.18           C  
ATOM    369  ND2 ASN A  49     -25.991  12.945  21.307  1.00 96.18           N  
ATOM    370  OD1 ASN A  49     -25.158  11.593  22.897  1.00 96.18           O  
ATOM    371  N   VAL A  50     -25.782  10.715  25.920  1.00 95.29           N  
ATOM    372  CA  VAL A  50     -24.786  10.773  26.984  1.00 95.29           C  
ATOM    373  C   VAL A  50     -23.391  10.915  26.380  1.00 95.29           C  
ATOM    374  CB  VAL A  50     -24.850   9.523  27.890  1.00 95.29           C  
ATOM    375  O   VAL A  50     -22.837   9.949  25.849  1.00 95.29           O  
ATOM    376  CG1 VAL A  50     -23.938   9.688  29.104  1.00 95.29           C  
ATOM    377  CG2 VAL A  50     -26.289   9.258  28.331  1.00 95.29           C  
ATOM    378  N   LYS A  51     -22.883  12.147  26.443  1.00 94.37           N  
ATOM    379  CA  LYS A  51     -21.570  12.434  25.874  1.00 94.37           C  
ATOM    380  C   LYS A  51     -20.518  12.590  26.969  1.00 94.37           C  
ATOM    381  CB  LYS A  51     -21.621  13.697  25.013  1.00 94.37           C  
ATOM    382  O   LYS A  51     -20.688  13.393  27.889  1.00 94.37           O  
ATOM    383  CG  LYS A  51     -22.505  13.570  23.780  1.00 94.37           C  
ATOM    384  CD  LYS A  51     -22.500  14.850  22.955  1.00 94.37           C  
ATOM    385  CE  LYS A  51     -23.423  14.742  21.749  1.00 94.37           C  
ATOM    386  NZ  LYS A  51     -23.420  15.995  20.935  1.00 94.37           N  
ATOM    387  N   SER A  52     -19.532  11.772  26.875  1.00 92.98           N  
ATOM    388  CA  SER A  52     -18.375  11.862  27.760  1.00 92.98           C  
ATOM    389  C   SER A  52     -17.097  12.137  26.974  1.00 92.98           C  
ATOM    390  CB  SER A  52     -18.218  10.574  28.570  1.00 92.98           C  
ATOM    391  O   SER A  52     -16.631  11.281  26.219  1.00 92.98           O  
ATOM    392  OG  SER A  52     -19.375  10.327  29.351  1.00 92.98           O  
ATOM    393  N   GLU A  53     -16.603  13.356  27.196  1.00 90.99           N  
ATOM    394  CA  GLU A  53     -15.443  13.786  26.421  1.00 90.99           C  
ATOM    395  C   GLU A  53     -14.153  13.617  27.218  1.00 90.99           C  
ATOM    396  CB  GLU A  53     -15.601  15.243  25.979  1.00 90.99           C  
ATOM    397  O   GLU A  53     -14.111  13.919  28.412  1.00 90.99           O  
ATOM    398  CG  GLU A  53     -16.761  15.473  25.021  1.00 90.99           C  
ATOM    399  CD  GLU A  53     -16.884  16.918  24.563  1.00 90.99           C  
ATOM    400  OE1 GLU A  53     -17.792  17.224  23.758  1.00 90.99           O  
ATOM    401  OE2 GLU A  53     -16.065  17.750  25.013  1.00 90.99           O  
ATOM    402  N   LYS A  54     -13.157  13.032  26.568  1.00 87.63           N  
ATOM    403  CA  LYS A  54     -11.783  12.929  27.051  1.00 87.63           C  
ATOM    404  C   LYS A  54     -11.730  12.253  28.418  1.00 87.63           C  
ATOM    405  CB  LYS A  54     -11.134  14.312  27.124  1.00 87.63           C  
ATOM    406  O   LYS A  54     -11.225  12.831  29.383  1.00 87.63           O  
ATOM    407  CG  LYS A  54      -9.613  14.282  27.125  1.00 87.63           C  
ATOM    408  CD  LYS A  54      -9.026  15.684  27.028  1.00 87.63           C  
ATOM    409  CE  LYS A  54      -7.504  15.656  27.027  1.00 87.63           C  
ATOM    410  NZ  LYS A  54      -6.924  17.024  26.874  1.00 87.63           N  
ATOM    411  N   VAL A  55     -12.295  11.084  28.469  1.00 89.69           N  
ATOM    412  CA  VAL A  55     -12.251  10.280  29.686  1.00 89.69           C  
ATOM    413  C   VAL A  55     -11.081   9.301  29.617  1.00 89.69           C  
ATOM    414  CB  VAL A  55     -13.575   9.513  29.908  1.00 89.69           C  
ATOM    415  O   VAL A  55     -10.881   8.634  28.599  1.00 89.69           O  
ATOM    416  CG1 VAL A  55     -13.509   8.680  31.186  1.00 89.69           C  
ATOM    417  CG2 VAL A  55     -14.751  10.486  29.960  1.00 89.69           C  
ATOM    418  N   TYR A  56     -10.317   9.264  30.664  1.00 88.80           N  
ATOM    419  CA  TYR A  56      -9.154   8.385  30.724  1.00 88.80           C  
ATOM    420  C   TYR A  56      -9.560   6.969  31.116  1.00 88.80           C  
ATOM    421  CB  TYR A  56      -8.121   8.926  31.717  1.00 88.80           C  
ATOM    422  O   TYR A  56     -10.258   6.771  32.114  1.00 88.80           O  
ATOM    423  CG  TYR A  56      -7.554  10.270  31.330  1.00 88.80           C  
ATOM    424  CD1 TYR A  56      -6.510  10.369  30.413  1.00 88.80           C  
ATOM    425  CD2 TYR A  56      -8.059  11.443  31.881  1.00 88.80           C  
ATOM    426  CE1 TYR A  56      -5.982  11.605  30.055  1.00 88.80           C  
ATOM    427  CE2 TYR A  56      -7.539  12.684  31.531  1.00 88.80           C  
ATOM    428  OH  TYR A  56      -5.984  13.982  30.267  1.00 88.80           O  
ATOM    429  CZ  TYR A  56      -6.503  12.755  30.618  1.00 88.80           C  
ATOM    430  N   THR A  57      -9.177   5.913  30.361  1.00 90.10           N  
ATOM    431  CA  THR A  57      -9.493   4.508  30.596  1.00 90.10           C  
ATOM    432  C   THR A  57      -8.549   3.907  31.633  1.00 90.10           C  
ATOM    433  CB  THR A  57      -9.415   3.692  29.293  1.00 90.10           C  
ATOM    434  O   THR A  57      -7.730   4.618  32.220  1.00 90.10           O  
ATOM    435  CG2 THR A  57     -10.401   4.217  28.255  1.00 90.10           C  
ATOM    436  OG1 THR A  57      -8.087   3.778  28.761  1.00 90.10           O  
ATOM    437  N   ARG A  58      -8.603   2.650  31.955  1.00 89.33           N  
ATOM    438  CA  ARG A  58      -7.810   1.933  32.949  1.00 89.33           C  
ATOM    439  C   ARG A  58      -6.318   2.158  32.725  1.00 89.33           C  
ATOM    440  CB  ARG A  58      -8.125   0.436  32.911  1.00 89.33           C  
ATOM    441  O   ARG A  58      -5.567   2.370  33.680  1.00 89.33           O  
ATOM    442  CG  ARG A  58      -7.354  -0.382  33.934  1.00 89.33           C  
ATOM    443  CD  ARG A  58      -7.758  -1.849  33.904  1.00 89.33           C  
ATOM    444  NE  ARG A  58      -7.124  -2.606  34.980  1.00 89.33           N  
ATOM    445  NH1 ARG A  58      -8.135  -4.613  34.445  1.00 89.33           N  
ATOM    446  NH2 ARG A  58      -6.690  -4.490  36.220  1.00 89.33           N  
ATOM    447  CZ  ARG A  58      -7.318  -3.901  35.212  1.00 89.33           C  
ATOM    448  N   HIS A  59      -5.897   2.332  31.457  1.00 86.47           N  
ATOM    449  CA  HIS A  59      -4.480   2.495  31.151  1.00 86.47           C  
ATOM    450  C   HIS A  59      -4.146   3.952  30.847  1.00 86.47           C  
ATOM    451  CB  HIS A  59      -4.080   1.607  29.972  1.00 86.47           C  
ATOM    452  O   HIS A  59      -3.041   4.258  30.392  1.00 86.47           O  
ATOM    453  CG  HIS A  59      -4.163   0.143  30.267  1.00 86.47           C  
ATOM    454  CD2 HIS A  59      -4.857  -0.848  29.661  1.00 86.47           C  
ATOM    455  ND1 HIS A  59      -3.474  -0.446  31.305  1.00 86.47           N  
ATOM    456  CE1 HIS A  59      -3.742  -1.742  31.323  1.00 86.47           C  
ATOM    457  NE2 HIS A  59      -4.579  -2.011  30.336  1.00 86.47           N  
ATOM    458  N   GLY A  60      -5.123   4.818  31.010  1.00 86.06           N  
ATOM    459  CA  GLY A  60      -4.834   6.242  30.956  1.00 86.06           C  
ATOM    460  C   GLY A  60      -5.000   6.833  29.569  1.00 86.06           C  
ATOM    461  O   GLY A  60      -4.467   7.905  29.278  1.00 86.06           O  
ATOM    462  N   VAL A  61      -5.582   6.101  28.595  1.00 89.56           N  
ATOM    463  CA  VAL A  61      -5.827   6.600  27.247  1.00 89.56           C  
ATOM    464  C   VAL A  61      -7.136   7.387  27.216  1.00 89.56           C  
ATOM    465  CB  VAL A  61      -5.872   5.451  26.215  1.00 89.56           C  
ATOM    466  O   VAL A  61      -8.191   6.861  27.577  1.00 89.56           O  
ATOM    467  CG1 VAL A  61      -6.098   5.998  24.807  1.00 89.56           C  
ATOM    468  CG2 VAL A  61      -4.583   4.632  26.273  1.00 89.56           C  
ATOM    469  N   PRO A  62      -7.038   8.671  26.819  1.00 90.59           N  
ATOM    470  CA  PRO A  62      -8.242   9.503  26.760  1.00 90.59           C  
ATOM    471  C   PRO A  62      -9.151   9.144  25.586  1.00 90.59           C  
ATOM    472  CB  PRO A  62      -7.685  10.920  26.605  1.00 90.59           C  
ATOM    473  O   PRO A  62      -8.717   9.178  24.432  1.00 90.59           O  
ATOM    474  CG  PRO A  62      -6.382  10.743  25.894  1.00 90.59           C  
ATOM    475  CD  PRO A  62      -5.784   9.431  26.314  1.00 90.59           C  
ATOM    476  N   ILE A  63     -10.417   8.761  25.870  1.00 92.10           N  
ATOM    477  CA  ILE A  63     -11.384   8.399  24.839  1.00 92.10           C  
ATOM    478  C   ILE A  63     -12.686   9.166  25.062  1.00 92.10           C  
ATOM    479  CB  ILE A  63     -11.654   6.878  24.827  1.00 92.10           C  
ATOM    480  O   ILE A  63     -13.009   9.539  26.192  1.00 92.10           O  
ATOM    481  CG1 ILE A  63     -12.197   6.420  26.185  1.00 92.10           C  
ATOM    482  CG2 ILE A  63     -10.383   6.107  24.456  1.00 92.10           C  
ATOM    483  CD1 ILE A  63     -12.763   5.007  26.182  1.00 92.10           C  
ATOM    484  N   SER A  64     -13.278   9.445  23.954  1.00 92.98           N  
ATOM    485  CA  SER A  64     -14.597  10.067  23.981  1.00 92.98           C  
ATOM    486  C   SER A  64     -15.678   9.093  23.524  1.00 92.98           C  
ATOM    487  CB  SER A  64     -14.619  11.316  23.098  1.00 92.98           C  
ATOM    488  O   SER A  64     -15.559   8.481  22.460  1.00 92.98           O  
ATOM    489  OG  SER A  64     -13.671  12.268  23.550  1.00 92.98           O  
ATOM    490  N   VAL A  65     -16.657   8.916  24.373  1.00 94.42           N  
ATOM    491  CA  VAL A  65     -17.708   7.942  24.097  1.00 94.42           C  
ATOM    492  C   VAL A  65     -19.069   8.633  24.105  1.00 94.42           C  
ATOM    493  CB  VAL A  65     -17.692   6.784  25.120  1.00 94.42           C  
ATOM    494  O   VAL A  65     -19.344   9.467  24.971  1.00 94.42           O  
ATOM    495  CG1 VAL A  65     -18.866   5.837  24.881  1.00 94.42           C  
ATOM    496  CG2 VAL A  65     -16.367   6.027  25.048  1.00 94.42           C  
ATOM    497  N   THR A  66     -19.828   8.293  23.101  1.00 95.07           N  
ATOM    498  CA  THR A  66     -21.207   8.764  23.035  1.00 95.07           C  
ATOM    499  C   THR A  66     -22.182   7.593  23.110  1.00 95.07           C  
ATOM    500  CB  THR A  66     -21.462   9.567  21.746  1.00 95.07           C  
ATOM    501  O   THR A  66     -22.115   6.669  22.296  1.00 95.07           O  
ATOM    502  CG2 THR A  66     -22.854  10.192  21.754  1.00 95.07           C  
ATOM    503  OG1 THR A  66     -20.484  10.608  21.637  1.00 95.07           O  
ATOM    504  N   GLY A  67     -22.999   7.626  24.112  1.00 95.18           N  
ATOM    505  CA  GLY A  67     -24.029   6.612  24.273  1.00 95.18           C  
ATOM    506  C   GLY A  67     -25.436   7.167  24.159  1.00 95.18           C  
ATOM    507  O   GLY A  67     -25.644   8.376  24.280  1.00 95.18           O  
ATOM    508  N   ILE A  68     -26.329   6.265  23.775  1.00 96.64           N  
ATOM    509  CA  ILE A  68     -27.741   6.623  23.697  1.00 96.64           C  
ATOM    510  C   ILE A  68     -28.535   5.820  24.725  1.00 96.64           C  
ATOM    511  CB  ILE A  68     -28.307   6.386  22.279  1.00 96.64           C  
ATOM    512  O   ILE A  68     -28.490   4.587  24.727  1.00 96.64           O  
ATOM    513  CG1 ILE A  68     -27.516   7.196  21.246  1.00 96.64           C  
ATOM    514  CG2 ILE A  68     -29.797   6.737  22.226  1.00 96.64           C  
ATOM    515  CD1 ILE A  68     -27.907   6.910  19.802  1.00 96.64           C  
ATOM    516  N   ALA A  69     -29.215   6.597  25.636  1.00 96.60           N  
ATOM    517  CA  ALA A  69     -30.024   5.952  26.666  1.00 96.60           C  
ATOM    518  C   ALA A  69     -31.491   6.353  26.543  1.00 96.60           C  
ATOM    519  CB  ALA A  69     -29.495   6.300  28.055  1.00 96.60           C  
ATOM    520  O   ALA A  69     -31.804   7.525  26.319  1.00 96.60           O  
ATOM    521  N   GLN A  70     -32.254   5.331  26.576  1.00 96.11           N  
ATOM    522  CA  GLN A  70     -33.693   5.569  26.623  1.00 96.11           C  
ATOM    523  C   GLN A  70     -34.243   5.335  28.027  1.00 96.11           C  
ATOM    524  CB  GLN A  70     -34.419   4.674  25.618  1.00 96.11           C  
ATOM    525  O   GLN A  70     -34.142   4.229  28.563  1.00 96.11           O  
ATOM    526  CG  GLN A  70     -34.026   4.931  24.170  1.00 96.11           C  
ATOM    527  CD  GLN A  70     -34.739   4.011  23.196  1.00 96.11           C  
ATOM    528  NE2 GLN A  70     -34.541   4.248  21.904  1.00 96.11           N  
ATOM    529  OE1 GLN A  70     -35.460   3.094  23.602  1.00 96.11           O  
ATOM    530  N   VAL A  71     -34.781   6.433  28.547  1.00 95.84           N  
ATOM    531  CA  VAL A  71     -35.264   6.329  29.920  1.00 95.84           C  
ATOM    532  C   VAL A  71     -36.721   6.783  29.991  1.00 95.84           C  
ATOM    533  CB  VAL A  71     -34.399   7.163  30.891  1.00 95.84           C  
ATOM    534  O   VAL A  71     -37.181   7.549  29.141  1.00 95.84           O  
ATOM    535  CG1 VAL A  71     -32.960   6.650  30.908  1.00 95.84           C  
ATOM    536  CG2 VAL A  71     -34.438   8.640  30.506  1.00 95.84           C  
ATOM    537  N   LYS A  72     -37.375   6.198  30.941  1.00 94.62           N  
ATOM    538  CA  LYS A  72     -38.763   6.599  31.153  1.00 94.62           C  
ATOM    539  C   LYS A  72     -39.163   6.444  32.617  1.00 94.62           C  
ATOM    540  CB  LYS A  72     -39.701   5.780  30.264  1.00 94.62           C  
ATOM    541  O   LYS A  72     -38.509   5.721  33.371  1.00 94.62           O  
ATOM    542  CG  LYS A  72     -39.802   4.314  30.658  1.00 94.62           C  
ATOM    543  CD  LYS A  72     -40.802   3.568  29.783  1.00 94.62           C  
ATOM    544  CE  LYS A  72     -41.049   2.155  30.295  1.00 94.62           C  
ATOM    545  NZ  LYS A  72     -42.110   1.458  29.508  1.00 94.62           N  
ATOM    546  N   ILE A  73     -40.125   7.247  32.981  1.00 94.82           N  
ATOM    547  CA  ILE A  73     -40.706   7.099  34.311  1.00 94.82           C  
ATOM    548  C   ILE A  73     -41.586   5.851  34.353  1.00 94.82           C  
ATOM    549  CB  ILE A  73     -41.526   8.346  34.711  1.00 94.82           C  
ATOM    550  O   ILE A  73     -42.438   5.655  33.484  1.00 94.82           O  
ATOM    551  CG1 ILE A  73     -40.624   9.585  34.758  1.00 94.82           C  
ATOM    552  CG2 ILE A  73     -42.223   8.125  36.057  1.00 94.82           C  
ATOM    553  CD1 ILE A  73     -41.375  10.889  34.990  1.00 94.82           C  
ATOM    554  N   GLN A  74     -41.341   4.991  35.338  1.00 92.28           N  
ATOM    555  CA  GLN A  74     -42.066   3.730  35.454  1.00 92.28           C  
ATOM    556  C   GLN A  74     -43.471   3.951  36.006  1.00 92.28           C  
ATOM    557  CB  GLN A  74     -41.300   2.749  36.343  1.00 92.28           C  
ATOM    558  O   GLN A  74     -43.634   4.327  37.169  1.00 92.28           O  
ATOM    559  CG  GLN A  74     -41.942   1.371  36.434  1.00 92.28           C  
ATOM    560  CD  GLN A  74     -41.888   0.611  35.122  1.00 92.28           C  
ATOM    561  NE2 GLN A  74     -41.906  -0.715  35.204  1.00 92.28           N  
ATOM    562  OE1 GLN A  74     -41.831   1.211  34.044  1.00 92.28           O  
ATOM    563  N   GLY A  75     -44.556   3.729  35.168  1.00 87.89           N  
ATOM    564  CA  GLY A  75     -45.934   3.987  35.553  1.00 87.89           C  
ATOM    565  C   GLY A  75     -46.627   2.771  36.139  1.00 87.89           C  
ATOM    566  O   GLY A  75     -47.591   2.904  36.896  1.00 87.89           O  
ATOM    567  N   GLN A  76     -46.111   1.524  36.004  1.00 88.14           N  
ATOM    568  CA  GLN A  76     -46.777   0.294  36.416  1.00 88.14           C  
ATOM    569  C   GLN A  76     -46.507  -0.013  37.886  1.00 88.14           C  
ATOM    570  CB  GLN A  76     -46.327  -0.879  35.544  1.00 88.14           C  
ATOM    571  O   GLN A  76     -47.368  -0.556  38.581  1.00 88.14           O  
ATOM    572  CG  GLN A  76     -46.797  -0.787  34.098  1.00 88.14           C  
ATOM    573  CD  GLN A  76     -46.369  -1.980  33.264  1.00 88.14           C  
ATOM    574  NE2 GLN A  76     -46.735  -1.972  31.987  1.00 88.14           N  
ATOM    575  OE1 GLN A  76     -45.714  -2.900  33.764  1.00 88.14           O  
ATOM    576  N   ASN A  77     -45.287   0.384  38.239  1.00 91.59           N  
ATOM    577  CA  ASN A  77     -44.914   0.175  39.634  1.00 91.59           C  
ATOM    578  C   ASN A  77     -45.367   1.336  40.515  1.00 91.59           C  
ATOM    579  CB  ASN A  77     -43.403  -0.030  39.761  1.00 91.59           C  
ATOM    580  O   ASN A  77     -44.911   2.467  40.341  1.00 91.59           O  
ATOM    581  CG  ASN A  77     -42.993  -0.506  41.141  1.00 91.59           C  
ATOM    582  ND2 ASN A  77     -42.046  -1.435  41.190  1.00 91.59           N  
ATOM    583  OD1 ASN A  77     -43.522  -0.042  42.154  1.00 91.59           O  
ATOM    584  N   LYS A  78     -46.281   1.112  41.524  1.00 89.43           N  
ATOM    585  CA  LYS A  78     -46.898   2.145  42.352  1.00 89.43           C  
ATOM    586  C   LYS A  78     -45.853   2.867  43.198  1.00 89.43           C  
ATOM    587  CB  LYS A  78     -47.975   1.539  43.253  1.00 89.43           C  
ATOM    588  O   LYS A  78     -45.907   4.089  43.351  1.00 89.43           O  
ATOM    589  CG  LYS A  78     -48.844   2.571  43.957  1.00 89.43           C  
ATOM    590  CD  LYS A  78     -49.952   1.909  44.766  1.00 89.43           C  
ATOM    591  CE  LYS A  78     -50.751   2.932  45.562  1.00 89.43           C  
ATOM    592  NZ  LYS A  78     -51.837   2.287  46.360  1.00 89.43           N  
ATOM    593  N   GLU A  79     -44.845   2.171  43.711  1.00 90.87           N  
ATOM    594  CA  GLU A  79     -43.808   2.757  44.555  1.00 90.87           C  
ATOM    595  C   GLU A  79     -42.890   3.671  43.748  1.00 90.87           C  
ATOM    596  CB  GLU A  79     -42.989   1.661  45.240  1.00 90.87           C  
ATOM    597  O   GLU A  79     -42.558   4.773  44.191  1.00 90.87           O  
ATOM    598  CG  GLU A  79     -43.772   0.861  46.271  1.00 90.87           C  
ATOM    599  CD  GLU A  79     -42.936  -0.200  46.968  1.00 90.87           C  
ATOM    600  OE1 GLU A  79     -43.478  -0.934  47.826  1.00 90.87           O  
ATOM    601  OE2 GLU A  79     -41.728  -0.299  46.655  1.00 90.87           O  
ATOM    602  N   MET A  80     -42.487   3.212  42.554  1.00 92.05           N  
ATOM    603  CA  MET A  80     -41.610   3.984  41.678  1.00 92.05           C  
ATOM    604  C   MET A  80     -42.318   5.232  41.163  1.00 92.05           C  
ATOM    605  CB  MET A  80     -41.137   3.128  40.501  1.00 92.05           C  
ATOM    606  O   MET A  80     -41.721   6.308  41.099  1.00 92.05           O  
ATOM    607  CG  MET A  80     -40.019   2.161  40.857  1.00 92.05           C  
ATOM    608  SD  MET A  80     -39.255   1.395  39.376  1.00 92.05           S  
ATOM    609  CE  MET A  80     -40.180   2.240  38.064  1.00 92.05           C  
ATOM    610  N   LEU A  81     -43.575   5.003  40.891  1.00 93.61           N  
ATOM    611  CA  LEU A  81     -44.371   6.127  40.411  1.00 93.61           C  
ATOM    612  C   LEU A  81     -44.541   7.179  41.502  1.00 93.61           C  
ATOM    613  CB  LEU A  81     -45.743   5.647  39.931  1.00 93.61           C  
ATOM    614  O   LEU A  81     -44.428   8.378  41.238  1.00 93.61           O  
ATOM    615  CG  LEU A  81     -46.680   6.719  39.373  1.00 93.61           C  
ATOM    616  CD1 LEU A  81     -46.039   7.414  38.177  1.00 93.61           C  
ATOM    617  CD2 LEU A  81     -48.023   6.108  38.987  1.00 93.61           C  
ATOM    618  N   ALA A  82     -44.801   6.756  42.706  1.00 91.83           N  
ATOM    619  CA  ALA A  82     -44.926   7.656  43.850  1.00 91.83           C  
ATOM    620  C   ALA A  82     -43.635   8.438  44.075  1.00 91.83           C  
ATOM    621  CB  ALA A  82     -45.295   6.872  45.106  1.00 91.83           C  
ATOM    622  O   ALA A  82     -43.669   9.645  44.328  1.00 91.83           O  
ATOM    623  N   ALA A  83     -42.470   7.699  43.958  1.00 91.77           N  
ATOM    624  CA  ALA A  83     -41.165   8.339  44.106  1.00 91.77           C  
ATOM    625  C   ALA A  83     -40.931   9.368  43.004  1.00 91.77           C  
ATOM    626  CB  ALA A  83     -40.054   7.291  44.095  1.00 91.77           C  
ATOM    627  O   ALA A  83     -40.447  10.471  43.269  1.00 91.77           O  
ATOM    628  N   ALA A  84     -41.274   9.026  41.751  1.00 93.70           N  
ATOM    629  CA  ALA A  84     -41.122   9.907  40.595  1.00 93.70           C  
ATOM    630  C   ALA A  84     -42.001  11.146  40.730  1.00 93.70           C  
ATOM    631  CB  ALA A  84     -41.457   9.157  39.308  1.00 93.70           C  
ATOM    632  O   ALA A  84     -41.565  12.260  40.431  1.00 93.70           O  
ATOM    633  N   CYS A  85     -43.269  10.938  41.218  1.00 92.61           N  
ATOM    634  CA  CYS A  85     -44.205  12.045  41.376  1.00 92.61           C  
ATOM    635  C   CYS A  85     -43.733  13.008  42.459  1.00 92.61           C  
ATOM    636  CB  CYS A  85     -45.600  11.523  41.718  1.00 92.61           C  
ATOM    637  O   CYS A  85     -43.876  14.224  42.320  1.00 92.61           O  
ATOM    638  SG  CYS A  85     -46.423  10.691  40.343  1.00 92.61           S  
ATOM    639  N   GLN A  86     -43.225  12.432  43.412  1.00 91.79           N  
ATOM    640  CA  GLN A  86     -42.693  13.245  44.501  1.00 91.79           C  
ATOM    641  C   GLN A  86     -41.492  14.066  44.039  1.00 91.79           C  
ATOM    642  CB  GLN A  86     -42.300  12.363  45.688  1.00 91.79           C  
ATOM    643  O   GLN A  86     -41.361  15.239  44.395  1.00 91.79           O  
ATOM    644  CG  GLN A  86     -41.842  13.146  46.911  1.00 91.79           C  
ATOM    645  CD  GLN A  86     -41.511  12.251  48.090  1.00 91.79           C  
ATOM    646  NE2 GLN A  86     -41.056  12.854  49.183  1.00 91.79           N  
ATOM    647  OE1 GLN A  86     -41.664  11.027  48.020  1.00 91.79           O  
ATOM    648  N   MET A  87     -40.675  13.548  43.108  1.00 91.66           N  
ATOM    649  CA  MET A  87     -39.399  14.145  42.725  1.00 91.66           C  
ATOM    650  C   MET A  87     -39.572  15.085  41.536  1.00 91.66           C  
ATOM    651  CB  MET A  87     -38.375  13.059  42.389  1.00 91.66           C  
ATOM    652  O   MET A  87     -38.915  16.124  41.460  1.00 91.66           O  
ATOM    653  CG  MET A  87     -38.053  12.139  43.555  1.00 91.66           C  
ATOM    654  SD  MET A  87     -36.780  10.887  43.131  1.00 91.66           S  
ATOM    655  CE  MET A  87     -36.105  10.545  44.781  1.00 91.66           C  
ATOM    656  N   PHE A  88     -40.466  14.784  40.531  1.00 94.10           N  
ATOM    657  CA  PHE A  88     -40.374  15.429  39.227  1.00 94.10           C  
ATOM    658  C   PHE A  88     -41.662  16.174  38.899  1.00 94.10           C  
ATOM    659  CB  PHE A  88     -40.073  14.397  38.136  1.00 94.10           C  
ATOM    660  O   PHE A  88     -41.790  16.761  37.823  1.00 94.10           O  
ATOM    661  CG  PHE A  88     -38.742  13.713  38.298  1.00 94.10           C  
ATOM    662  CD1 PHE A  88     -37.568  14.453  38.364  1.00 94.10           C  
ATOM    663  CD2 PHE A  88     -38.665  12.329  38.385  1.00 94.10           C  
ATOM    664  CE1 PHE A  88     -36.335  13.822  38.514  1.00 94.10           C  
ATOM    665  CE2 PHE A  88     -37.437  11.692  38.535  1.00 94.10           C  
ATOM    666  CZ  PHE A  88     -36.273  12.440  38.598  1.00 94.10           C  
ATOM    667  N   LEU A  89     -42.748  16.177  39.771  1.00 92.00           N  
ATOM    668  CA  LEU A  89     -44.040  16.775  39.450  1.00 92.00           C  
ATOM    669  C   LEU A  89     -43.887  18.256  39.120  1.00 92.00           C  
ATOM    670  CB  LEU A  89     -45.017  16.598  40.615  1.00 92.00           C  
ATOM    671  O   LEU A  89     -44.565  18.771  38.228  1.00 92.00           O  
ATOM    672  CG  LEU A  89     -46.505  16.686  40.272  1.00 92.00           C  
ATOM    673  CD1 LEU A  89     -46.953  15.431  39.531  1.00 92.00           C  
ATOM    674  CD2 LEU A  89     -47.334  16.892  41.535  1.00 92.00           C  
ATOM    675  N   GLY A  90     -42.985  18.945  39.581  1.00 89.47           N  
ATOM    676  CA  GLY A  90     -42.783  20.366  39.343  1.00 89.47           C  
ATOM    677  C   GLY A  90     -41.669  20.653  38.354  1.00 89.47           C  
ATOM    678  O   GLY A  90     -41.336  21.814  38.106  1.00 89.47           O  
ATOM    679  N   LYS A  91     -41.149  19.629  37.708  1.00 91.78           N  
ATOM    680  CA  LYS A  91     -40.047  19.779  36.762  1.00 91.78           C  
ATOM    681  C   LYS A  91     -40.508  19.507  35.333  1.00 91.78           C  
ATOM    682  CB  LYS A  91     -38.894  18.843  37.128  1.00 91.78           C  
ATOM    683  O   LYS A  91     -41.440  18.731  35.113  1.00 91.78           O  
ATOM    684  CG  LYS A  91     -38.174  19.221  38.414  1.00 91.78           C  
ATOM    685  CD  LYS A  91     -36.902  18.404  38.603  1.00 91.78           C  
ATOM    686  CE  LYS A  91     -36.285  18.640  39.975  1.00 91.78           C  
ATOM    687  NZ  LYS A  91     -35.747  20.027  40.110  1.00 91.78           N  
ATOM    688  N   THR A  92     -39.895  20.226  34.405  1.00 93.98           N  
ATOM    689  CA  THR A  92     -40.188  20.017  32.991  1.00 93.98           C  
ATOM    690  C   THR A  92     -39.486  18.766  32.472  1.00 93.98           C  
ATOM    691  CB  THR A  92     -39.765  21.234  32.147  1.00 93.98           C  
ATOM    692  O   THR A  92     -38.579  18.242  33.122  1.00 93.98           O  
ATOM    693  CG2 THR A  92     -40.418  22.513  32.659  1.00 93.98           C  
ATOM    694  OG1 THR A  92     -38.341  21.380  32.211  1.00 93.98           O  
ATOM    695  N   GLU A  93     -39.877  18.205  31.376  1.00 92.16           N  
ATOM    696  CA  GLU A  93     -39.254  17.033  30.768  1.00 92.16           C  
ATOM    697  C   GLU A  93     -37.773  17.276  30.492  1.00 92.16           C  
ATOM    698  CB  GLU A  93     -39.975  16.652  29.473  1.00 92.16           C  
ATOM    699  O   GLU A  93     -36.949  16.376  30.665  1.00 92.16           O  
ATOM    700  CG  GLU A  93     -41.355  16.049  29.691  1.00 92.16           C  
ATOM    701  CD  GLU A  93     -42.023  15.596  28.403  1.00 92.16           C  
ATOM    702  OE1 GLU A  93     -43.175  15.107  28.455  1.00 92.16           O  
ATOM    703  OE2 GLU A  93     -41.390  15.730  27.332  1.00 92.16           O  
ATOM    704  N   ALA A  94     -37.445  18.466  30.095  1.00 94.15           N  
ATOM    705  CA  ALA A  94     -36.053  18.826  29.834  1.00 94.15           C  
ATOM    706  C   ALA A  94     -35.226  18.783  31.116  1.00 94.15           C  
ATOM    707  CB  ALA A  94     -35.972  20.211  29.198  1.00 94.15           C  
ATOM    708  O   ALA A  94     -34.087  18.312  31.112  1.00 94.15           O  
ATOM    709  N   GLU A  95     -35.879  19.254  32.172  1.00 93.43           N  
ATOM    710  CA  GLU A  95     -35.197  19.240  33.463  1.00 93.43           C  
ATOM    711  C   GLU A  95     -34.979  17.813  33.957  1.00 93.43           C  
ATOM    712  CB  GLU A  95     -35.990  20.041  34.499  1.00 93.43           C  
ATOM    713  O   GLU A  95     -33.918  17.493  34.496  1.00 93.43           O  
ATOM    714  CG  GLU A  95     -35.958  21.545  34.271  1.00 93.43           C  
ATOM    715  CD  GLU A  95     -36.867  22.315  35.215  1.00 93.43           C  
ATOM    716  OE1 GLU A  95     -36.705  23.550  35.342  1.00 93.43           O  
ATOM    717  OE2 GLU A  95     -37.749  21.678  35.834  1.00 93.43           O  
ATOM    718  N   ILE A  96     -35.980  16.932  33.753  1.00 94.19           N  
ATOM    719  CA  ILE A  96     -35.882  15.523  34.119  1.00 94.19           C  
ATOM    720  C   ILE A  96     -34.784  14.852  33.297  1.00 94.19           C  
ATOM    721  CB  ILE A  96     -37.228  14.791  33.915  1.00 94.19           C  
ATOM    722  O   ILE A  96     -33.979  14.086  33.833  1.00 94.19           O  
ATOM    723  CG1 ILE A  96     -38.308  15.397  34.819  1.00 94.19           C  
ATOM    724  CG2 ILE A  96     -37.071  13.290  34.179  1.00 94.19           C  
ATOM    725  CD1 ILE A  96     -39.705  14.847  34.567  1.00 94.19           C  
ATOM    726  N   ALA A  97     -34.801  15.206  32.014  1.00 95.04           N  
ATOM    727  CA  ALA A  97     -33.780  14.664  31.121  1.00 95.04           C  
ATOM    728  C   ALA A  97     -32.381  15.059  31.585  1.00 95.04           C  
ATOM    729  CB  ALA A  97     -34.017  15.141  29.690  1.00 95.04           C  
ATOM    730  O   ALA A  97     -31.460  14.239  31.568  1.00 95.04           O  
ATOM    731  N   HIS A  98     -32.255  16.263  32.040  1.00 94.96           N  
ATOM    732  CA  HIS A  98     -30.964  16.767  32.494  1.00 94.96           C  
ATOM    733  C   HIS A  98     -30.492  16.028  33.742  1.00 94.96           C  
ATOM    734  CB  HIS A  98     -31.044  18.269  32.772  1.00 94.96           C  
ATOM    735  O   HIS A  98     -29.320  15.656  33.842  1.00 94.96           O  
ATOM    736  CG  HIS A  98     -29.749  18.864  33.227  1.00 94.96           C  
ATOM    737  CD2 HIS A  98     -29.397  19.431  34.405  1.00 94.96           C  
ATOM    738  ND1 HIS A  98     -28.632  18.921  32.422  1.00 94.96           N  
ATOM    739  CE1 HIS A  98     -27.646  19.498  33.088  1.00 94.96           C  
ATOM    740  NE2 HIS A  98     -28.084  19.817  34.294  1.00 94.96           N  
ATOM    741  N   ILE A  99     -31.378  15.752  34.704  1.00 94.01           N  
ATOM    742  CA  ILE A  99     -31.057  15.038  35.935  1.00 94.01           C  
ATOM    743  C   ILE A  99     -30.613  13.615  35.605  1.00 94.01           C  
ATOM    744  CB  ILE A  99     -32.260  15.014  36.904  1.00 94.01           C  
ATOM    745  O   ILE A  99     -29.590  13.145  36.108  1.00 94.01           O  
ATOM    746  CG1 ILE A  99     -32.573  16.429  37.403  1.00 94.01           C  
ATOM    747  CG2 ILE A  99     -31.991  14.066  38.076  1.00 94.01           C  
ATOM    748  CD1 ILE A  99     -33.891  16.543  38.157  1.00 94.01           C  
ATOM    749  N   ALA A 100     -31.375  12.967  34.718  1.00 94.22           N  
ATOM    750  CA  ALA A 100     -31.047  11.606  34.303  1.00 94.22           C  
ATOM    751  C   ALA A 100     -29.733  11.571  33.527  1.00 94.22           C  
ATOM    752  CB  ALA A 100     -32.176  11.020  33.458  1.00 94.22           C  
ATOM    753  O   ALA A 100     -28.924  10.658  33.705  1.00 94.22           O  
ATOM    754  N   LEU A 101     -29.548  12.583  32.660  1.00 95.03           N  
ATOM    755  CA  LEU A 101     -28.343  12.676  31.844  1.00 95.03           C  
ATOM    756  C   LEU A 101     -27.102  12.806  32.721  1.00 95.03           C  
ATOM    757  CB  LEU A 101     -28.434  13.868  30.887  1.00 95.03           C  
ATOM    758  O   LEU A 101     -26.101  12.123  32.492  1.00 95.03           O  
ATOM    759  CG  LEU A 101     -27.233  14.092  29.967  1.00 95.03           C  
ATOM    760  CD1 LEU A 101     -27.128  12.961  28.948  1.00 95.03           C  
ATOM    761  CD2 LEU A 101     -27.340  15.442  29.266  1.00 95.03           C  
ATOM    762  N   GLU A 102     -27.156  13.578  33.765  1.00 93.39           N  
ATOM    763  CA  GLU A 102     -26.020  13.806  34.653  1.00 93.39           C  
ATOM    764  C   GLU A 102     -25.658  12.539  35.422  1.00 93.39           C  
ATOM    765  CB  GLU A 102     -26.322  14.945  35.630  1.00 93.39           C  
ATOM    766  O   GLU A 102     -24.478  12.218  35.580  1.00 93.39           O  
ATOM    767  CG  GLU A 102     -26.397  16.316  34.973  1.00 93.39           C  
ATOM    768  CD  GLU A 102     -25.065  16.788  34.414  1.00 93.39           C  
ATOM    769  OE1 GLU A 102     -25.058  17.636  33.493  1.00 93.39           O  
ATOM    770  OE2 GLU A 102     -24.018  16.306  34.902  1.00 93.39           O  
ATOM    771  N   THR A 103     -26.670  11.834  35.864  1.00 91.93           N  
ATOM    772  CA  THR A 103     -26.456  10.591  36.596  1.00 91.93           C  
ATOM    773  C   THR A 103     -25.865   9.520  35.682  1.00 91.93           C  
ATOM    774  CB  THR A 103     -27.768  10.074  37.215  1.00 91.93           C  
ATOM    775  O   THR A 103     -24.888   8.861  36.041  1.00 91.93           O  
ATOM    776  CG2 THR A 103     -27.520   8.844  38.081  1.00 91.93           C  
ATOM    777  OG1 THR A 103     -28.346  11.106  38.024  1.00 91.93           O  
ATOM    778  N   LEU A 104     -26.390   9.426  34.448  1.00 93.54           N  
ATOM    779  CA  LEU A 104     -25.927   8.437  33.481  1.00 93.54           C  
ATOM    780  C   LEU A 104     -24.510   8.754  33.016  1.00 93.54           C  
ATOM    781  CB  LEU A 104     -26.871   8.382  32.277  1.00 93.54           C  
ATOM    782  O   LEU A 104     -23.688   7.849  32.853  1.00 93.54           O  
ATOM    783  CG  LEU A 104     -28.096   7.477  32.417  1.00 93.54           C  
ATOM    784  CD1 LEU A 104     -29.113   7.788  31.323  1.00 93.54           C  
ATOM    785  CD2 LEU A 104     -27.685   6.009  32.370  1.00 93.54           C  
ATOM    786  N   GLU A 105     -24.315  10.047  32.765  1.00 93.99           N  
ATOM    787  CA  GLU A 105     -22.986  10.491  32.355  1.00 93.99           C  
ATOM    788  C   GLU A 105     -21.937  10.130  33.403  1.00 93.99           C  
ATOM    789  CB  GLU A 105     -22.977  12.000  32.100  1.00 93.99           C  
ATOM    790  O   GLU A 105     -20.842   9.679  33.062  1.00 93.99           O  
ATOM    791  CG  GLU A 105     -21.665  12.520  31.533  1.00 93.99           C  
ATOM    792  CD  GLU A 105     -21.640  14.031  31.366  1.00 93.99           C  
ATOM    793  OE1 GLU A 105     -20.572  14.587  31.023  1.00 93.99           O  
ATOM    794  OE2 GLU A 105     -22.697  14.665  31.582  1.00 93.99           O  
ATOM    795  N   GLY A 106     -22.243  10.250  34.617  1.00 92.17           N  
ATOM    796  CA  GLY A 106     -21.332   9.868  35.685  1.00 92.17           C  
ATOM    797  C   GLY A 106     -21.010   8.385  35.692  1.00 92.17           C  
ATOM    798  O   GLY A 106     -19.845   7.998  35.806  1.00 92.17           O  
ATOM    799  N   HIS A 107     -22.020   7.548  35.542  1.00 92.65           N  
ATOM    800  CA  HIS A 107     -21.842   6.100  35.541  1.00 92.65           C  
ATOM    801  C   HIS A 107     -21.070   5.640  34.309  1.00 92.65           C  
ATOM    802  CB  HIS A 107     -23.198   5.394  35.604  1.00 92.65           C  
ATOM    803  O   HIS A 107     -20.238   4.734  34.395  1.00 92.65           O  
ATOM    804  CG  HIS A 107     -23.829   5.428  36.960  1.00 92.65           C  
ATOM    805  CD2 HIS A 107     -25.055   5.841  37.359  1.00 92.65           C  
ATOM    806  ND1 HIS A 107     -23.176   5.001  38.096  1.00 92.65           N  
ATOM    807  CE1 HIS A 107     -23.976   5.150  39.138  1.00 92.65           C  
ATOM    808  NE2 HIS A 107     -25.122   5.658  38.718  1.00 92.65           N  
ATOM    809  N   GLN A 108     -21.469   6.282  33.164  1.00 94.02           N  
ATOM    810  CA  GLN A 108     -20.755   5.975  31.929  1.00 94.02           C  
ATOM    811  C   GLN A 108     -19.262   6.257  32.072  1.00 94.02           C  
ATOM    812  CB  GLN A 108     -21.331   6.776  30.761  1.00 94.02           C  
ATOM    813  O   GLN A 108     -18.429   5.426  31.703  1.00 94.02           O  
ATOM    814  CG  GLN A 108     -20.681   6.463  29.420  1.00 94.02           C  
ATOM    815  CD  GLN A 108     -21.292   7.248  28.275  1.00 94.02           C  
ATOM    816  NE2 GLN A 108     -20.449   7.718  27.362  1.00 94.02           N  
ATOM    817  OE1 GLN A 108     -22.512   7.431  28.210  1.00 94.02           O  
ATOM    818  N   ARG A 109     -18.955   7.309  32.658  1.00 92.59           N  
ATOM    819  CA  ARG A 109     -17.558   7.682  32.858  1.00 92.59           C  
ATOM    820  C   ARG A 109     -16.880   6.749  33.856  1.00 92.59           C  
ATOM    821  CB  ARG A 109     -17.452   9.131  33.340  1.00 92.59           C  
ATOM    822  O   ARG A 109     -15.711   6.396  33.688  1.00 92.59           O  
ATOM    823  CG  ARG A 109     -17.791  10.161  32.274  1.00 92.59           C  
ATOM    824  CD  ARG A 109     -17.633  11.583  32.794  1.00 92.59           C  
ATOM    825  NE  ARG A 109     -16.779  12.384  31.921  1.00 92.59           N  
ATOM    826  NH1 ARG A 109     -17.271  14.397  32.943  1.00 92.59           N  
ATOM    827  NH2 ARG A 109     -15.824  14.331  31.166  1.00 92.59           N  
ATOM    828  CZ  ARG A 109     -16.627  13.702  32.012  1.00 92.59           C  
ATOM    829  N   ALA A 110     -17.560   6.392  34.826  1.00 92.02           N  
ATOM    830  CA  ALA A 110     -17.029   5.481  35.837  1.00 92.02           C  
ATOM    831  C   ALA A 110     -16.673   4.129  35.225  1.00 92.02           C  
ATOM    832  CB  ALA A 110     -18.036   5.300  36.971  1.00 92.02           C  
ATOM    833  O   ALA A 110     -15.606   3.577  35.502  1.00 92.02           O  
ATOM    834  N   ILE A 111     -17.487   3.660  34.340  1.00 92.68           N  
ATOM    835  CA  ILE A 111     -17.286   2.359  33.711  1.00 92.68           C  
ATOM    836  C   ILE A 111     -16.133   2.441  32.712  1.00 92.68           C  
ATOM    837  CB  ILE A 111     -18.570   1.867  33.008  1.00 92.68           C  
ATOM    838  O   ILE A 111     -15.326   1.514  32.608  1.00 92.68           O  
ATOM    839  CG1 ILE A 111     -19.684   1.630  34.034  1.00 92.68           C  
ATOM    840  CG2 ILE A 111     -18.291   0.596  32.200  1.00 92.68           C  
ATOM    841  CD1 ILE A 111     -19.338   0.592  35.093  1.00 92.68           C  
ATOM    842  N   MET A 112     -16.023   3.607  32.015  1.00 92.23           N  
ATOM    843  CA  MET A 112     -14.943   3.839  31.059  1.00 92.23           C  
ATOM    844  C   MET A 112     -13.583   3.760  31.745  1.00 92.23           C  
ATOM    845  CB  MET A 112     -15.109   5.200  30.381  1.00 92.23           C  
ATOM    846  O   MET A 112     -12.622   3.248  31.168  1.00 92.23           O  
ATOM    847  CG  MET A 112     -16.279   5.264  29.413  1.00 92.23           C  
ATOM    848  SD  MET A 112     -16.558   6.955  28.758  1.00 92.23           S  
ATOM    849  CE  MET A 112     -15.036   7.181  27.797  1.00 92.23           C  
ATOM    850  N   ALA A 113     -13.557   4.161  33.002  1.00 90.09           N  
ATOM    851  CA  ALA A 113     -12.313   4.224  33.766  1.00 90.09           C  
ATOM    852  C   ALA A 113     -11.855   2.830  34.184  1.00 90.09           C  
ATOM    853  CB  ALA A 113     -12.487   5.114  34.993  1.00 90.09           C  
ATOM    854  O   ALA A 113     -10.661   2.596  34.387  1.00 90.09           O  
ATOM    855  N   HIS A 114     -12.736   1.855  34.246  1.00 89.35           N  
ATOM    856  CA  HIS A 114     -12.431   0.510  34.720  1.00 89.35           C  
ATOM    857  C   HIS A 114     -12.116  -0.425  33.557  1.00 89.35           C  
ATOM    858  CB  HIS A 114     -13.595  -0.046  35.541  1.00 89.35           C  
ATOM    859  O   HIS A 114     -11.629  -1.538  33.765  1.00 89.35           O  
ATOM    860  CG  HIS A 114     -13.803   0.661  36.842  1.00 89.35           C  
ATOM    861  CD2 HIS A 114     -14.854   1.378  37.306  1.00 89.35           C  
ATOM    862  ND1 HIS A 114     -12.853   0.680  37.840  1.00 89.35           N  
ATOM    863  CE1 HIS A 114     -13.312   1.378  38.865  1.00 89.35           C  
ATOM    864  NE2 HIS A 114     -14.525   1.813  38.566  1.00 89.35           N  
ATOM    865  N   MET A 115     -12.343   0.027  32.341  1.00 91.09           N  
ATOM    866  CA  MET A 115     -12.186  -0.829  31.168  1.00 91.09           C  
ATOM    867  C   MET A 115     -11.108  -0.285  30.237  1.00 91.09           C  
ATOM    868  CB  MET A 115     -13.512  -0.958  30.415  1.00 91.09           C  
ATOM    869  O   MET A 115     -10.827   0.915  30.240  1.00 91.09           O  
ATOM    870  CG  MET A 115     -14.561  -1.770  31.157  1.00 91.09           C  
ATOM    871  SD  MET A 115     -16.090  -2.010  30.170  1.00 91.09           S  
ATOM    872  CE  MET A 115     -15.536  -3.309  29.031  1.00 91.09           C  
ATOM    873  N   THR A 116     -10.464  -1.235  29.545  1.00 91.01           N  
ATOM    874  CA  THR A 116      -9.476  -0.833  28.550  1.00 91.01           C  
ATOM    875  C   THR A 116     -10.157  -0.396  27.257  1.00 91.01           C  
ATOM    876  CB  THR A 116      -8.486  -1.975  28.253  1.00 91.01           C  
ATOM    877  O   THR A 116     -11.334  -0.693  27.038  1.00 91.01           O  
ATOM    878  CG2 THR A 116      -7.813  -2.466  29.530  1.00 91.01           C  
ATOM    879  OG1 THR A 116      -9.192  -3.065  27.648  1.00 91.01           O  
ATOM    880  N   VAL A 117      -9.405   0.373  26.455  1.00 91.00           N  
ATOM    881  CA  VAL A 117      -9.914   0.863  25.178  1.00 91.00           C  
ATOM    882  C   VAL A 117     -10.328  -0.316  24.300  1.00 91.00           C  
ATOM    883  CB  VAL A 117      -8.866   1.731  24.445  1.00 91.00           C  
ATOM    884  O   VAL A 117     -11.377  -0.277  23.652  1.00 91.00           O  
ATOM    885  CG1 VAL A 117      -9.411   2.217  23.104  1.00 91.00           C  
ATOM    886  CG2 VAL A 117      -8.451   2.914  25.317  1.00 91.00           C  
ATOM    887  N   GLU A 118      -9.605  -1.459  24.332  1.00 90.22           N  
ATOM    888  CA  GLU A 118      -9.863  -2.661  23.545  1.00 90.22           C  
ATOM    889  C   GLU A 118     -11.157  -3.341  23.983  1.00 90.22           C  
ATOM    890  CB  GLU A 118      -8.691  -3.639  23.657  1.00 90.22           C  
ATOM    891  O   GLU A 118     -11.948  -3.780  23.146  1.00 90.22           O  
ATOM    892  CG  GLU A 118      -7.404  -3.133  23.022  1.00 90.22           C  
ATOM    893  CD  GLU A 118      -6.565  -2.282  23.963  1.00 90.22           C  
ATOM    894  OE1 GLU A 118      -5.409  -1.951  23.614  1.00 90.22           O  
ATOM    895  OE2 GLU A 118      -7.068  -1.944  25.058  1.00 90.22           O  
ATOM    896  N   GLU A 119     -11.360  -3.332  25.339  1.00 91.83           N  
ATOM    897  CA  GLU A 119     -12.552  -3.971  25.889  1.00 91.83           C  
ATOM    898  C   GLU A 119     -13.816  -3.209  25.501  1.00 91.83           C  
ATOM    899  CB  GLU A 119     -12.449  -4.079  27.413  1.00 91.83           C  
ATOM    900  O   GLU A 119     -14.836  -3.817  25.171  1.00 91.83           O  
ATOM    901  CG  GLU A 119     -11.434  -5.108  27.889  1.00 91.83           C  
ATOM    902  CD  GLU A 119     -11.290  -5.153  29.402  1.00 91.83           C  
ATOM    903  OE1 GLU A 119     -10.498  -5.977  29.913  1.00 91.83           O  
ATOM    904  OE2 GLU A 119     -11.977  -4.359  30.083  1.00 91.83           O  
ATOM    905  N   ILE A 120     -13.670  -1.862  25.481  1.00 92.40           N  
ATOM    906  CA  ILE A 120     -14.821  -1.024  25.163  1.00 92.40           C  
ATOM    907  C   ILE A 120     -15.160  -1.154  23.680  1.00 92.40           C  
ATOM    908  CB  ILE A 120     -14.561   0.455  25.526  1.00 92.40           C  
ATOM    909  O   ILE A 120     -16.332  -1.254  23.311  1.00 92.40           O  
ATOM    910  CG1 ILE A 120     -14.350   0.605  27.037  1.00 92.40           C  
ATOM    911  CG2 ILE A 120     -15.715   1.340  25.044  1.00 92.40           C  
ATOM    912  CD1 ILE A 120     -13.933   2.004  27.468  1.00 92.40           C  
ATOM    913  N   TYR A 121     -14.064  -1.249  22.863  1.00 90.12           N  
ATOM    914  CA  TYR A 121     -14.236  -1.286  21.415  1.00 90.12           C  
ATOM    915  C   TYR A 121     -14.622  -2.685  20.948  1.00 90.12           C  
ATOM    916  CB  TYR A 121     -12.953  -0.836  20.709  1.00 90.12           C  
ATOM    917  O   TYR A 121     -15.515  -2.842  20.111  1.00 90.12           O  
ATOM    918  CG  TYR A 121     -13.047  -0.865  19.203  1.00 90.12           C  
ATOM    919  CD1 TYR A 121     -12.403  -1.855  18.464  1.00 90.12           C  
ATOM    920  CD2 TYR A 121     -13.777   0.099  18.516  1.00 90.12           C  
ATOM    921  CE1 TYR A 121     -12.485  -1.884  17.076  1.00 90.12           C  
ATOM    922  CE2 TYR A 121     -13.866   0.079  17.128  1.00 90.12           C  
ATOM    923  OH  TYR A 121     -13.302  -0.939  15.044  1.00 90.12           O  
ATOM    924  CZ  TYR A 121     -13.218  -0.915  16.418  1.00 90.12           C  
ATOM    925  N   LYS A 122     -14.046  -3.755  21.473  1.00 89.24           N  
ATOM    926  CA  LYS A 122     -14.255  -5.128  21.020  1.00 89.24           C  
ATOM    927  C   LYS A 122     -15.565  -5.692  21.562  1.00 89.24           C  
ATOM    928  CB  LYS A 122     -13.085  -6.017  21.444  1.00 89.24           C  
ATOM    929  O   LYS A 122     -16.286  -6.395  20.851  1.00 89.24           O  
ATOM    930  CG  LYS A 122     -11.805  -5.772  20.659  1.00 89.24           C  
ATOM    931  CD  LYS A 122     -10.708  -6.750  21.060  1.00 89.24           C  
ATOM    932  CE  LYS A 122      -9.417  -6.488  20.296  1.00 89.24           C  
ATOM    933  NZ  LYS A 122      -8.338  -7.444  20.686  1.00 89.24           N  
ATOM    934  N   ASP A 123     -15.893  -5.350  22.869  1.00 93.14           N  
ATOM    935  CA  ASP A 123     -17.105  -5.869  23.495  1.00 93.14           C  
ATOM    936  C   ASP A 123     -18.033  -4.733  23.920  1.00 93.14           C  
ATOM    937  CB  ASP A 123     -16.754  -6.741  24.703  1.00 93.14           C  
ATOM    938  O   ASP A 123     -18.118  -4.404  25.105  1.00 93.14           O  
ATOM    939  CG  ASP A 123     -17.871  -7.693  25.091  1.00 93.14           C  
ATOM    940  OD1 ASP A 123     -19.023  -7.496  24.648  1.00 93.14           O  
ATOM    941  OD2 ASP A 123     -17.598  -8.648  25.850  1.00 93.14           O  
ATOM    942  N   ARG A 124     -18.731  -4.236  22.876  1.00 91.42           N  
ATOM    943  CA  ARG A 124     -19.610  -3.093  23.100  1.00 91.42           C  
ATOM    944  C   ARG A 124     -20.814  -3.487  23.950  1.00 91.42           C  
ATOM    945  CB  ARG A 124     -20.079  -2.505  21.768  1.00 91.42           C  
ATOM    946  O   ARG A 124     -21.345  -2.666  24.702  1.00 91.42           O  
ATOM    947  CG  ARG A 124     -18.960  -1.907  20.931  1.00 91.42           C  
ATOM    948  CD  ARG A 124     -19.489  -1.278  19.649  1.00 91.42           C  
ATOM    949  NE  ARG A 124     -18.404  -0.893  18.751  1.00 91.42           N  
ATOM    950  NH1 ARG A 124     -19.655   0.648  17.568  1.00 91.42           N  
ATOM    951  NH2 ARG A 124     -17.457   0.288  17.023  1.00 91.42           N  
ATOM    952  CZ  ARG A 124     -18.508   0.014  17.783  1.00 91.42           C  
ATOM    953  N   GLN A 125     -21.192  -4.677  23.909  1.00 91.46           N  
ATOM    954  CA  GLN A 125     -22.336  -5.194  24.653  1.00 91.46           C  
ATOM    955  C   GLN A 125     -22.026  -5.288  26.144  1.00 91.46           C  
ATOM    956  CB  GLN A 125     -22.750  -6.565  24.116  1.00 91.46           C  
ATOM    957  O   GLN A 125     -22.865  -4.946  26.980  1.00 91.46           O  
ATOM    958  CG  GLN A 125     -24.100  -7.046  24.631  1.00 91.46           C  
ATOM    959  CD  GLN A 125     -24.602  -8.278  23.902  1.00 91.46           C  
ATOM    960  NE2 GLN A 125     -25.825  -8.694  24.213  1.00 91.46           N  
ATOM    961  OE1 GLN A 125     -23.897  -8.851  23.066  1.00 91.46           O  
ATOM    962  N   LYS A 126     -20.797  -5.753  26.396  1.00 93.29           N  
ATOM    963  CA  LYS A 126     -20.361  -5.841  27.786  1.00 93.29           C  
ATOM    964  C   LYS A 126     -20.345  -4.465  28.446  1.00 93.29           C  
ATOM    965  CB  LYS A 126     -18.974  -6.480  27.873  1.00 93.29           C  
ATOM    966  O   LYS A 126     -20.811  -4.307  29.576  1.00 93.29           O  
ATOM    967  CG  LYS A 126     -18.492  -6.721  29.296  1.00 93.29           C  
ATOM    968  CD  LYS A 126     -17.118  -7.379  29.318  1.00 93.29           C  
ATOM    969  CE  LYS A 126     -16.611  -7.571  30.741  1.00 93.29           C  
ATOM    970  NZ  LYS A 126     -15.256  -8.199  30.766  1.00 93.29           N  
ATOM    971  N   PHE A 127     -19.789  -3.559  27.674  1.00 94.33           N  
ATOM    972  CA  PHE A 127     -19.754  -2.180  28.146  1.00 94.33           C  
ATOM    973  C   PHE A 127     -21.164  -1.643  28.356  1.00 94.33           C  
ATOM    974  CB  PHE A 127     -18.996  -1.291  27.154  1.00 94.33           C  
ATOM    975  O   PHE A 127     -21.462  -1.057  29.399  1.00 94.33           O  
ATOM    976  CG  PHE A 127     -19.062   0.176  27.481  1.00 94.33           C  
ATOM    977  CD1 PHE A 127     -19.897   1.025  26.765  1.00 94.33           C  
ATOM    978  CD2 PHE A 127     -18.289   0.707  28.506  1.00 94.33           C  
ATOM    979  CE1 PHE A 127     -19.960   2.384  27.065  1.00 94.33           C  
ATOM    980  CE2 PHE A 127     -18.347   2.064  28.812  1.00 94.33           C  
ATOM    981  CZ  PHE A 127     -19.183   2.901  28.090  1.00 94.33           C  
ATOM    982  N   SER A 128     -22.072  -1.797  27.410  1.00 94.24           N  
ATOM    983  CA  SER A 128     -23.450  -1.323  27.488  1.00 94.24           C  
ATOM    984  C   SER A 128     -24.198  -1.983  28.642  1.00 94.24           C  
ATOM    985  CB  SER A 128     -24.185  -1.590  26.174  1.00 94.24           C  
ATOM    986  O   SER A 128     -24.974  -1.329  29.341  1.00 94.24           O  
ATOM    987  OG  SER A 128     -23.651  -0.796  25.129  1.00 94.24           O  
ATOM    988  N   GLU A 129     -23.957  -3.216  28.922  1.00 94.14           N  
ATOM    989  CA  GLU A 129     -24.599  -3.960  30.002  1.00 94.14           C  
ATOM    990  C   GLU A 129     -24.167  -3.432  31.367  1.00 94.14           C  
ATOM    991  CB  GLU A 129     -24.280  -5.453  29.890  1.00 94.14           C  
ATOM    992  O   GLU A 129     -24.991  -3.296  32.275  1.00 94.14           O  
ATOM    993  CG  GLU A 129     -25.093  -6.327  30.834  1.00 94.14           C  
ATOM    994  CD  GLU A 129     -24.891  -7.815  30.596  1.00 94.14           C  
ATOM    995  OE1 GLU A 129     -25.584  -8.633  31.242  1.00 94.14           O  
ATOM    996  OE2 GLU A 129     -24.031  -8.167  29.757  1.00 94.14           O  
ATOM    997  N   GLN A 130     -22.923  -3.150  31.483  1.00 93.30           N  
ATOM    998  CA  GLN A 130     -22.389  -2.661  32.750  1.00 93.30           C  
ATOM    999  C   GLN A 130     -22.958  -1.287  33.093  1.00 93.30           C  
ATOM   1000  CB  GLN A 130     -20.862  -2.600  32.703  1.00 93.30           C  
ATOM   1001  O   GLN A 130     -23.325  -1.030  34.242  1.00 93.30           O  
ATOM   1002  CG  GLN A 130     -20.189  -3.963  32.790  1.00 93.30           C  
ATOM   1003  CD  GLN A 130     -18.681  -3.866  32.929  1.00 93.30           C  
ATOM   1004  NE2 GLN A 130     -18.087  -4.824  33.632  1.00 93.30           N  
ATOM   1005  OE1 GLN A 130     -18.055  -2.937  32.408  1.00 93.30           O  
ATOM   1006  N   VAL A 131     -23.017  -0.439  32.056  1.00 94.59           N  
ATOM   1007  CA  VAL A 131     -23.573   0.891  32.282  1.00 94.59           C  
ATOM   1008  C   VAL A 131     -25.058   0.781  32.621  1.00 94.59           C  
ATOM   1009  CB  VAL A 131     -23.374   1.806  31.052  1.00 94.59           C  
ATOM   1010  O   VAL A 131     -25.548   1.467  33.520  1.00 94.59           O  
ATOM   1011  CG1 VAL A 131     -24.090   3.141  31.251  1.00 94.59           C  
ATOM   1012  CG2 VAL A 131     -21.885   2.028  30.789  1.00 94.59           C  
ATOM   1013  N   PHE A 132     -25.718  -0.109  31.971  1.00 93.68           N  
ATOM   1014  CA  PHE A 132     -27.142  -0.344  32.179  1.00 93.68           C  
ATOM   1015  C   PHE A 132     -27.407  -0.838  33.596  1.00 93.68           C  
ATOM   1016  CB  PHE A 132     -27.675  -1.357  31.161  1.00 93.68           C  
ATOM   1017  O   PHE A 132     -28.295  -0.326  34.281  1.00 93.68           O  
ATOM   1018  CG  PHE A 132     -29.107  -1.754  31.393  1.00 93.68           C  
ATOM   1019  CD1 PHE A 132     -29.417  -2.928  32.068  1.00 93.68           C  
ATOM   1020  CD2 PHE A 132     -30.145  -0.952  30.936  1.00 93.68           C  
ATOM   1021  CE1 PHE A 132     -30.743  -3.299  32.285  1.00 93.68           C  
ATOM   1022  CE2 PHE A 132     -31.472  -1.316  31.148  1.00 93.68           C  
ATOM   1023  CZ  PHE A 132     -31.769  -2.490  31.822  1.00 93.68           C  
ATOM   1024  N   LYS A 133     -26.634  -1.792  34.140  1.00 92.93           N  
ATOM   1025  CA  LYS A 133     -26.821  -2.420  35.445  1.00 92.93           C  
ATOM   1026  C   LYS A 133     -26.550  -1.430  36.575  1.00 92.93           C  
ATOM   1027  CB  LYS A 133     -25.912  -3.641  35.589  1.00 92.93           C  
ATOM   1028  O   LYS A 133     -27.350  -1.307  37.505  1.00 92.93           O  
ATOM   1029  CG  LYS A 133     -26.155  -4.447  36.857  1.00 92.93           C  
ATOM   1030  CD  LYS A 133     -25.230  -5.655  36.936  1.00 92.93           C  
ATOM   1031  CE  LYS A 133     -25.408  -6.412  38.246  1.00 92.93           C  
ATOM   1032  NZ  LYS A 133     -24.498  -7.592  38.332  1.00 92.93           N  
ATOM   1033  N   VAL A 134     -25.415  -0.675  36.455  1.00 91.09           N  
ATOM   1034  CA  VAL A 134     -24.985   0.233  37.513  1.00 91.09           C  
ATOM   1035  C   VAL A 134     -25.900   1.455  37.549  1.00 91.09           C  
ATOM   1036  CB  VAL A 134     -23.516   0.672  37.322  1.00 91.09           C  
ATOM   1037  O   VAL A 134     -26.261   1.936  38.625  1.00 91.09           O  
ATOM   1038  CG1 VAL A 134     -23.116   1.694  38.384  1.00 91.09           C  
ATOM   1039  CG2 VAL A 134     -22.588  -0.540  37.365  1.00 91.09           C  
ATOM   1040  N   ALA A 135     -26.341   1.894  36.409  1.00 91.62           N  
ATOM   1041  CA  ALA A 135     -27.188   3.079  36.315  1.00 91.62           C  
ATOM   1042  C   ALA A 135     -28.617   2.768  36.750  1.00 91.62           C  
ATOM   1043  CB  ALA A 135     -27.177   3.630  34.891  1.00 91.62           C  
ATOM   1044  O   ALA A 135     -29.289   3.613  37.347  1.00 91.62           O  
ATOM   1045  N   SER A 136     -29.068   1.571  36.516  1.00 92.42           N  
ATOM   1046  CA  SER A 136     -30.428   1.155  36.847  1.00 92.42           C  
ATOM   1047  C   SER A 136     -30.663   1.185  38.354  1.00 92.42           C  
ATOM   1048  CB  SER A 136     -30.706  -0.248  36.307  1.00 92.42           C  
ATOM   1049  O   SER A 136     -31.730   1.598  38.813  1.00 92.42           O  
ATOM   1050  OG  SER A 136     -30.714  -0.249  34.890  1.00 92.42           O  
ATOM   1051  N   SER A 137     -29.613   0.875  39.150  1.00 90.34           N  
ATOM   1052  CA  SER A 137     -29.732   0.821  40.604  1.00 90.34           C  
ATOM   1053  C   SER A 137     -29.979   2.207  41.190  1.00 90.34           C  
ATOM   1054  CB  SER A 137     -28.472   0.214  41.222  1.00 90.34           C  
ATOM   1055  O   SER A 137     -30.811   2.369  42.085  1.00 90.34           O  
ATOM   1056  OG  SER A 137     -28.540   0.248  42.638  1.00 90.34           O  
ATOM   1057  N   ASP A 138     -29.436   3.246  40.583  1.00 90.17           N  
ATOM   1058  CA  ASP A 138     -29.546   4.602  41.110  1.00 90.17           C  
ATOM   1059  C   ASP A 138     -30.796   5.299  40.577  1.00 90.17           C  
ATOM   1060  CB  ASP A 138     -28.299   5.417  40.759  1.00 90.17           C  
ATOM   1061  O   ASP A 138     -31.488   5.997  41.321  1.00 90.17           O  
ATOM   1062  CG  ASP A 138     -27.095   5.055  41.609  1.00 90.17           C  
ATOM   1063  OD1 ASP A 138     -27.252   4.321  42.609  1.00 90.17           O  
ATOM   1064  OD2 ASP A 138     -25.978   5.509  41.279  1.00 90.17           O  
ATOM   1065  N   LEU A 139     -31.093   5.033  39.313  1.00 92.24           N  
ATOM   1066  CA  LEU A 139     -32.227   5.707  38.691  1.00 92.24           C  
ATOM   1067  C   LEU A 139     -33.546   5.135  39.200  1.00 92.24           C  
ATOM   1068  CB  LEU A 139     -32.156   5.581  37.167  1.00 92.24           C  
ATOM   1069  O   LEU A 139     -34.564   5.831  39.218  1.00 92.24           O  
ATOM   1070  CG  LEU A 139     -31.101   6.437  36.465  1.00 92.24           C  
ATOM   1071  CD1 LEU A 139     -31.078   6.130  34.971  1.00 92.24           C  
ATOM   1072  CD2 LEU A 139     -31.367   7.919  36.706  1.00 92.24           C  
ATOM   1073  N   VAL A 140     -33.494   3.885  39.650  1.00 92.89           N  
ATOM   1074  CA  VAL A 140     -34.680   3.221  40.180  1.00 92.89           C  
ATOM   1075  C   VAL A 140     -35.148   3.933  41.447  1.00 92.89           C  
ATOM   1076  CB  VAL A 140     -34.411   1.729  40.475  1.00 92.89           C  
ATOM   1077  O   VAL A 140     -36.351   4.093  41.668  1.00 92.89           O  
ATOM   1078  CG1 VAL A 140     -35.537   1.134  41.319  1.00 92.89           C  
ATOM   1079  CG2 VAL A 140     -34.245   0.949  39.172  1.00 92.89           C  
ATOM   1080  N   ASN A 141     -34.198   4.461  42.262  1.00 89.15           N  
ATOM   1081  CA  ASN A 141     -34.520   5.168  43.498  1.00 89.15           C  
ATOM   1082  C   ASN A 141     -35.201   6.504  43.217  1.00 89.15           C  
ATOM   1083  CB  ASN A 141     -33.259   5.380  44.339  1.00 89.15           C  
ATOM   1084  O   ASN A 141     -35.892   7.047  44.081  1.00 89.15           O  
ATOM   1085  CG  ASN A 141     -32.701   4.084  44.892  1.00 89.15           C  
ATOM   1086  ND2 ASN A 141     -31.387   4.034  45.074  1.00 89.15           N  
ATOM   1087  OD1 ASN A 141     -33.445   3.135  45.153  1.00 89.15           O  
ATOM   1088  N   MET A 142     -35.168   6.946  41.983  1.00 92.29           N  
ATOM   1089  CA  MET A 142     -35.772   8.210  41.570  1.00 92.29           C  
ATOM   1090  C   MET A 142     -37.083   7.970  40.829  1.00 92.29           C  
ATOM   1091  CB  MET A 142     -34.808   9.003  40.685  1.00 92.29           C  
ATOM   1092  O   MET A 142     -37.760   8.920  40.433  1.00 92.29           O  
ATOM   1093  CG  MET A 142     -33.586   9.523  41.423  1.00 92.29           C  
ATOM   1094  SD  MET A 142     -32.517  10.571  40.362  1.00 92.29           S  
ATOM   1095  CE  MET A 142     -31.744   9.296  39.327  1.00 92.29           C  
ATOM   1096  N   GLY A 143     -37.357   6.704  40.560  1.00 92.22           N  
ATOM   1097  CA  GLY A 143     -38.567   6.362  39.829  1.00 92.22           C  
ATOM   1098  C   GLY A 143     -38.369   6.338  38.325  1.00 92.22           C  
ATOM   1099  O   GLY A 143     -39.333   6.446  37.565  1.00 92.22           O  
ATOM   1100  N   ILE A 144     -37.126   6.369  37.846  1.00 94.32           N  
ATOM   1101  CA  ILE A 144     -36.789   6.350  36.426  1.00 94.32           C  
ATOM   1102  C   ILE A 144     -36.299   4.959  36.031  1.00 94.32           C  
ATOM   1103  CB  ILE A 144     -35.721   7.412  36.084  1.00 94.32           C  
ATOM   1104  O   ILE A 144     -35.446   4.379  36.708  1.00 94.32           O  
ATOM   1105  CG1 ILE A 144     -36.234   8.816  36.426  1.00 94.32           C  
ATOM   1106  CG2 ILE A 144     -35.320   7.320  34.609  1.00 94.32           C  
ATOM   1107  CD1 ILE A 144     -35.185   9.910  36.287  1.00 94.32           C  
ATOM   1108  N   SER A 145     -36.791   4.434  34.958  1.00 93.92           N  
ATOM   1109  CA  SER A 145     -36.372   3.148  34.409  1.00 93.92           C  
ATOM   1110  C   SER A 145     -35.565   3.331  33.128  1.00 93.92           C  
ATOM   1111  CB  SER A 145     -37.586   2.260  34.135  1.00 93.92           C  
ATOM   1112  O   SER A 145     -35.968   4.080  32.236  1.00 93.92           O  
ATOM   1113  OG  SER A 145     -37.188   1.029  33.558  1.00 93.92           O  
ATOM   1114  N   VAL A 146     -34.445   2.700  33.193  1.00 94.64           N  
ATOM   1115  CA  VAL A 146     -33.629   2.700  31.983  1.00 94.64           C  
ATOM   1116  C   VAL A 146     -34.110   1.603  31.036  1.00 94.64           C  
ATOM   1117  CB  VAL A 146     -32.132   2.505  32.308  1.00 94.64           C  
ATOM   1118  O   VAL A 146     -34.037   0.416  31.363  1.00 94.64           O  
ATOM   1119  CG1 VAL A 146     -31.285   2.616  31.042  1.00 94.64           C  
ATOM   1120  CG2 VAL A 146     -31.676   3.524  33.351  1.00 94.64           C  
ATOM   1121  N   VAL A 147     -34.606   1.968  29.915  1.00 94.63           N  
ATOM   1122  CA  VAL A 147     -35.182   1.024  28.963  1.00 94.63           C  
ATOM   1123  C   VAL A 147     -34.069   0.360  28.156  1.00 94.63           C  
ATOM   1124  CB  VAL A 147     -36.188   1.717  28.015  1.00 94.63           C  
ATOM   1125  O   VAL A 147     -34.048  -0.865  28.008  1.00 94.63           O  
ATOM   1126  CG1 VAL A 147     -36.738   0.724  26.994  1.00 94.63           C  
ATOM   1127  CG2 VAL A 147     -37.324   2.351  28.815  1.00 94.63           C  
ATOM   1128  N   SER A 148     -33.151   1.199  27.759  1.00 94.53           N  
ATOM   1129  CA  SER A 148     -32.054   0.660  26.961  1.00 94.53           C  
ATOM   1130  C   SER A 148     -30.868   1.618  26.934  1.00 94.53           C  
ATOM   1131  CB  SER A 148     -32.521   0.374  25.533  1.00 94.53           C  
ATOM   1132  O   SER A 148     -31.028   2.820  27.154  1.00 94.53           O  
ATOM   1133  OG  SER A 148     -32.820   1.580  24.850  1.00 94.53           O  
ATOM   1134  N   TYR A 149     -29.762   1.016  26.841  1.00 96.00           N  
ATOM   1135  CA  TYR A 149     -28.521   1.766  26.684  1.00 96.00           C  
ATOM   1136  C   TYR A 149     -27.663   1.174  25.572  1.00 96.00           C  
ATOM   1137  CB  TYR A 149     -27.734   1.785  27.997  1.00 96.00           C  
ATOM   1138  O   TYR A 149     -27.408  -0.032  25.552  1.00 96.00           O  
ATOM   1139  CG  TYR A 149     -26.423   2.529  27.909  1.00 96.00           C  
ATOM   1140  CD1 TYR A 149     -25.240   1.861  27.602  1.00 96.00           C  
ATOM   1141  CD2 TYR A 149     -26.365   3.901  28.133  1.00 96.00           C  
ATOM   1142  CE1 TYR A 149     -24.030   2.542  27.521  1.00 96.00           C  
ATOM   1143  CE2 TYR A 149     -25.161   4.592  28.055  1.00 96.00           C  
ATOM   1144  OH  TYR A 149     -22.805   4.584  27.670  1.00 96.00           O  
ATOM   1145  CZ  TYR A 149     -24.000   3.905  27.748  1.00 96.00           C  
ATOM   1146  N   THR A 150     -27.292   2.007  24.640  1.00 94.69           N  
ATOM   1147  CA  THR A 150     -26.421   1.556  23.560  1.00 94.69           C  
ATOM   1148  C   THR A 150     -25.291   2.554  23.324  1.00 94.69           C  
ATOM   1149  CB  THR A 150     -27.210   1.352  22.254  1.00 94.69           C  
ATOM   1150  O   THR A 150     -25.498   3.766  23.412  1.00 94.69           O  
ATOM   1151  CG2 THR A 150     -26.336   0.718  21.177  1.00 94.69           C  
ATOM   1152  OG1 THR A 150     -28.332   0.497  22.508  1.00 94.69           O  
ATOM   1153  N   LEU A 151     -24.165   1.921  23.077  1.00 93.99           N  
ATOM   1154  CA  LEU A 151     -22.985   2.709  22.738  1.00 93.99           C  
ATOM   1155  C   LEU A 151     -23.035   3.165  21.284  1.00 93.99           C  
ATOM   1156  CB  LEU A 151     -21.709   1.900  22.988  1.00 93.99           C  
ATOM   1157  O   LEU A 151     -23.104   2.338  20.372  1.00 93.99           O  
ATOM   1158  CG  LEU A 151     -20.386   2.635  22.768  1.00 93.99           C  
ATOM   1159  CD1 LEU A 151     -20.152   3.650  23.881  1.00 93.99           C  
ATOM   1160  CD2 LEU A 151     -19.230   1.644  22.689  1.00 93.99           C  
ATOM   1161  N   LYS A 152     -23.122   4.513  20.994  1.00 93.02           N  
ATOM   1162  CA  LYS A 152     -23.256   5.091  19.660  1.00 93.02           C  
ATOM   1163  C   LYS A 152     -21.893   5.251  18.991  1.00 93.02           C  
ATOM   1164  CB  LYS A 152     -23.967   6.443  19.730  1.00 93.02           C  
ATOM   1165  O   LYS A 152     -21.681   4.764  17.878  1.00 93.02           O  
ATOM   1166  CG  LYS A 152     -24.256   7.061  18.370  1.00 93.02           C  
ATOM   1167  CD  LYS A 152     -25.017   8.374  18.503  1.00 93.02           C  
ATOM   1168  CE  LYS A 152     -25.285   9.007  17.144  1.00 93.02           C  
ATOM   1169  NZ  LYS A 152     -26.037  10.291  17.269  1.00 93.02           N  
ATOM   1170  N   ASP A 153     -20.957   5.922  19.755  1.00 93.01           N  
ATOM   1171  CA  ASP A 153     -19.675   6.233  19.131  1.00 93.01           C  
ATOM   1172  C   ASP A 153     -18.555   6.278  20.168  1.00 93.01           C  
ATOM   1173  CB  ASP A 153     -19.751   7.565  18.381  1.00 93.01           C  
ATOM   1174  O   ASP A 153     -18.776   6.685  21.311  1.00 93.01           O  
ATOM   1175  CG  ASP A 153     -18.560   7.802  17.470  1.00 93.01           C  
ATOM   1176  OD1 ASP A 153     -18.003   6.824  16.926  1.00 93.01           O  
ATOM   1177  OD2 ASP A 153     -18.172   8.978  17.297  1.00 93.01           O  
ATOM   1178  N   ILE A 154     -17.331   5.742  19.667  1.00 91.40           N  
ATOM   1179  CA  ILE A 154     -16.108   5.851  20.453  1.00 91.40           C  
ATOM   1180  C   ILE A 154     -15.026   6.546  19.630  1.00 91.40           C  
ATOM   1181  CB  ILE A 154     -15.614   4.465  20.926  1.00 91.40           C  
ATOM   1182  O   ILE A 154     -14.751   6.151  18.494  1.00 91.40           O  
ATOM   1183  CG1 ILE A 154     -16.694   3.771  21.764  1.00 91.40           C  
ATOM   1184  CG2 ILE A 154     -14.309   4.598  21.716  1.00 91.40           C  
ATOM   1185  CD1 ILE A 154     -16.426   2.294  22.018  1.00 91.40           C  
ATOM   1186  N   HIS A 155     -14.572   7.629  20.180  1.00 89.71           N  
ATOM   1187  CA  HIS A 155     -13.539   8.376  19.473  1.00 89.71           C  
ATOM   1188  C   HIS A 155     -12.372   8.711  20.395  1.00 89.71           C  
ATOM   1189  CB  HIS A 155     -14.120   9.658  18.874  1.00 89.71           C  
ATOM   1190  O   HIS A 155     -12.563   8.913  21.597  1.00 89.71           O  
ATOM   1191  CG  HIS A 155     -13.115  10.484  18.135  1.00 89.71           C  
ATOM   1192  CD2 HIS A 155     -12.498  11.641  18.470  1.00 89.71           C  
ATOM   1193  ND1 HIS A 155     -12.642  10.140  16.888  1.00 89.71           N  
ATOM   1194  CE1 HIS A 155     -11.773  11.053  16.486  1.00 89.71           C  
ATOM   1195  NE2 HIS A 155     -11.667  11.975  17.428  1.00 89.71           N  
ATOM   1196  N   ASP A 156     -11.112   8.530  19.764  1.00 88.71           N  
ATOM   1197  CA  ASP A 156      -9.898   8.882  20.495  1.00 88.71           C  
ATOM   1198  C   ASP A 156      -9.203  10.084  19.860  1.00 88.71           C  
ATOM   1199  CB  ASP A 156      -8.941   7.690  20.551  1.00 88.71           C  
ATOM   1200  O   ASP A 156      -9.340  10.323  18.658  1.00 88.71           O  
ATOM   1201  CG  ASP A 156      -8.298   7.381  19.211  1.00 88.71           C  
ATOM   1202  OD1 ASP A 156      -8.973   7.508  18.167  1.00 88.71           O  
ATOM   1203  OD2 ASP A 156      -7.106   7.005  19.198  1.00 88.71           O  
ATOM   1204  N   ASP A 157      -8.554  11.034  20.645  1.00 79.79           N  
ATOM   1205  CA  ASP A 157      -7.815  12.209  20.193  1.00 79.79           C  
ATOM   1206  C   ASP A 157      -6.356  11.862  19.906  1.00 79.79           C  
ATOM   1207  CB  ASP A 157      -7.894  13.327  21.235  1.00 79.79           C  
ATOM   1208  O   ASP A 157      -5.708  12.514  19.084  1.00 79.79           O  
ATOM   1209  CG  ASP A 157      -9.304  13.858  21.428  1.00 79.79           C  
ATOM   1210  OD1 ASP A 157     -10.135  13.733  20.503  1.00 79.79           O  
ATOM   1211  OD2 ASP A 157      -9.585  14.409  22.514  1.00 79.79           O  
ATOM   1212  N   GLN A 158      -5.788  10.703  20.411  1.00 78.15           N  
ATOM   1213  CA  GLN A 158      -4.382  10.318  20.354  1.00 78.15           C  
ATOM   1214  C   GLN A 158      -4.171   9.150  19.394  1.00 78.15           C  
ATOM   1215  CB  GLN A 158      -3.868   9.952  21.747  1.00 78.15           C  
ATOM   1216  O   GLN A 158      -3.184   8.420  19.505  1.00 78.15           O  
ATOM   1217  CG  GLN A 158      -3.913  11.104  22.741  1.00 78.15           C  
ATOM   1218  CD  GLN A 158      -2.932  12.211  22.401  1.00 78.15           C  
ATOM   1219  NE2 GLN A 158      -3.297  13.447  22.727  1.00 78.15           N  
ATOM   1220  OE1 GLN A 158      -1.856  11.957  21.851  1.00 78.15           O  
ATOM   1221  N   ASP A 159      -5.051   8.938  18.355  1.00 83.12           N  
ATOM   1222  CA  ASP A 159      -4.969   7.978  17.258  1.00 83.12           C  
ATOM   1223  C   ASP A 159      -4.726   6.565  17.783  1.00 83.12           C  
ATOM   1224  CB  ASP A 159      -3.861   8.373  16.280  1.00 83.12           C  
ATOM   1225  O   ASP A 159      -4.107   5.743  17.104  1.00 83.12           O  
ATOM   1226  CG  ASP A 159      -4.245   9.542  15.390  1.00 83.12           C  
ATOM   1227  OD1 ASP A 159      -5.454   9.767  15.166  1.00 83.12           O  
ATOM   1228  OD2 ASP A 159      -3.331  10.244  14.906  1.00 83.12           O  
ATOM   1229  N   TYR A 160      -4.885   6.347  19.031  1.00 87.14           N  
ATOM   1230  CA  TYR A 160      -4.732   5.016  19.609  1.00 87.14           C  
ATOM   1231  C   TYR A 160      -5.515   3.982  18.809  1.00 87.14           C  
ATOM   1232  CB  TYR A 160      -5.195   5.007  21.069  1.00 87.14           C  
ATOM   1233  O   TYR A 160      -4.970   2.946  18.420  1.00 87.14           O  
ATOM   1234  CG  TYR A 160      -5.037   3.668  21.747  1.00 87.14           C  
ATOM   1235  CD1 TYR A 160      -6.078   2.742  21.755  1.00 87.14           C  
ATOM   1236  CD2 TYR A 160      -3.847   3.326  22.381  1.00 87.14           C  
ATOM   1237  CE1 TYR A 160      -5.937   1.507  22.380  1.00 87.14           C  
ATOM   1238  CE2 TYR A 160      -3.696   2.094  23.010  1.00 87.14           C  
ATOM   1239  OH  TYR A 160      -4.600  -0.028  23.624  1.00 87.14           O  
ATOM   1240  CZ  TYR A 160      -4.744   1.193  23.004  1.00 87.14           C  
ATOM   1241  N   LEU A 161      -6.811   4.211  18.540  1.00 86.13           N  
ATOM   1242  CA  LEU A 161      -7.680   3.269  17.844  1.00 86.13           C  
ATOM   1243  C   LEU A 161      -7.204   3.046  16.413  1.00 86.13           C  
ATOM   1244  CB  LEU A 161      -9.125   3.775  17.841  1.00 86.13           C  
ATOM   1245  O   LEU A 161      -7.263   1.925  15.903  1.00 86.13           O  
ATOM   1246  CG  LEU A 161      -9.866   3.719  19.177  1.00 86.13           C  
ATOM   1247  CD1 LEU A 161     -11.199   4.453  19.076  1.00 86.13           C  
ATOM   1248  CD2 LEU A 161     -10.079   2.272  19.611  1.00 86.13           C  
ATOM   1249  N   HIS A 162      -6.714   4.102  15.840  1.00 87.06           N  
ATOM   1250  CA  HIS A 162      -6.168   3.984  14.493  1.00 87.06           C  
ATOM   1251  C   HIS A 162      -4.933   3.089  14.476  1.00 87.06           C  
ATOM   1252  CB  HIS A 162      -5.823   5.365  13.932  1.00 87.06           C  
ATOM   1253  O   HIS A 162      -4.783   2.249  13.586  1.00 87.06           O  
ATOM   1254  CG  HIS A 162      -5.334   5.334  12.519  1.00 87.06           C  
ATOM   1255  CD2 HIS A 162      -6.003   5.409  11.345  1.00 87.06           C  
ATOM   1256  ND1 HIS A 162      -4.000   5.207  12.196  1.00 87.06           N  
ATOM   1257  CE1 HIS A 162      -3.870   5.208  10.880  1.00 87.06           C  
ATOM   1258  NE2 HIS A 162      -5.070   5.329  10.340  1.00 87.06           N  
ATOM   1259  N   SER A 163      -4.074   3.216  15.490  1.00 86.34           N  
ATOM   1260  CA  SER A 163      -2.840   2.443  15.578  1.00 86.34           C  
ATOM   1261  C   SER A 163      -3.128   0.972  15.862  1.00 86.34           C  
ATOM   1262  CB  SER A 163      -1.928   3.011  16.666  1.00 86.34           C  
ATOM   1263  O   SER A 163      -2.421   0.090  15.371  1.00 86.34           O  
ATOM   1264  OG  SER A 163      -1.534   4.336  16.351  1.00 86.34           O  
ATOM   1265  N   LEU A 164      -4.144   0.807  16.628  1.00 86.10           N  
ATOM   1266  CA  LEU A 164      -4.546  -0.560  16.943  1.00 86.10           C  
ATOM   1267  C   LEU A 164      -4.978  -1.303  15.684  1.00 86.10           C  
ATOM   1268  CB  LEU A 164      -5.684  -0.561  17.967  1.00 86.10           C  
ATOM   1269  O   LEU A 164      -4.664  -2.484  15.517  1.00 86.10           O  
ATOM   1270  CG  LEU A 164      -6.107  -1.928  18.508  1.00 86.10           C  
ATOM   1271  CD1 LEU A 164      -4.987  -2.536  19.345  1.00 86.10           C  
ATOM   1272  CD2 LEU A 164      -7.388  -1.806  19.327  1.00 86.10           C  
ATOM   1273  N   GLY A 165      -5.634  -0.682  14.719  1.00 86.17           N  
ATOM   1274  CA  GLY A 165      -6.120  -1.300  13.496  1.00 86.17           C  
ATOM   1275  C   GLY A 165      -5.101  -1.285  12.373  1.00 86.17           C  
ATOM   1276  O   GLY A 165      -5.279  -1.960  11.357  1.00 86.17           O  
ATOM   1277  N   LYS A 166      -4.055  -0.439  12.564  1.00 88.25           N  
ATOM   1278  CA  LYS A 166      -3.010  -0.275  11.557  1.00 88.25           C  
ATOM   1279  C   LYS A 166      -2.321  -1.603  11.259  1.00 88.25           C  
ATOM   1280  CB  LYS A 166      -1.980   0.758  12.016  1.00 88.25           C  
ATOM   1281  O   LYS A 166      -2.058  -1.925  10.098  1.00 88.25           O  
ATOM   1282  CG  LYS A 166      -1.070   1.260  10.904  1.00 88.25           C  
ATOM   1283  CD  LYS A 166      -0.154   2.375  11.392  1.00 88.25           C  
ATOM   1284  CE  LYS A 166       0.780   2.855  10.290  1.00 88.25           C  
ATOM   1285  NZ  LYS A 166       1.659   3.969  10.755  1.00 88.25           N  
ATOM   1286  N   ALA A 167      -2.007  -2.387  12.229  1.00 88.06           N  
ATOM   1287  CA  ALA A 167      -1.334  -3.672  12.057  1.00 88.06           C  
ATOM   1288  C   ALA A 167      -2.207  -4.649  11.274  1.00 88.06           C  
ATOM   1289  CB  ALA A 167      -0.964  -4.265  13.415  1.00 88.06           C  
ATOM   1290  O   ALA A 167      -1.732  -5.312  10.349  1.00 88.06           O  
ATOM   1291  N   ARG A 168      -3.471  -4.753  11.627  1.00 84.04           N  
ATOM   1292  CA  ARG A 168      -4.409  -5.648  10.958  1.00 84.04           C  
ATOM   1293  C   ARG A 168      -4.633  -5.225   9.510  1.00 84.04           C  
ATOM   1294  CB  ARG A 168      -5.744  -5.684  11.706  1.00 84.04           C  
ATOM   1295  O   ARG A 168      -4.681  -6.068   8.612  1.00 84.04           O  
ATOM   1296  CG  ARG A 168      -6.671  -6.803  11.258  1.00 84.04           C  
ATOM   1297  CD  ARG A 168      -7.775  -7.061  12.274  1.00 84.04           C  
ATOM   1298  NE  ARG A 168      -8.648  -8.154  11.854  1.00 84.04           N  
ATOM   1299  NH1 ARG A 168     -10.003  -8.064  13.724  1.00 84.04           N  
ATOM   1300  NH2 ARG A 168     -10.415  -9.605  12.077  1.00 84.04           N  
ATOM   1301  CZ  ARG A 168      -9.687  -8.605  12.553  1.00 84.04           C  
ATOM   1302  N   THR A 169      -4.757  -3.927   9.312  1.00 87.84           N  
ATOM   1303  CA  THR A 169      -4.920  -3.403   7.961  1.00 87.84           C  
ATOM   1304  C   THR A 169      -3.708  -3.743   7.099  1.00 87.84           C  
ATOM   1305  CB  THR A 169      -5.131  -1.877   7.976  1.00 87.84           C  
ATOM   1306  O   THR A 169      -3.854  -4.131   5.938  1.00 87.84           O  
ATOM   1307  CG2 THR A 169      -5.376  -1.343   6.569  1.00 87.84           C  
ATOM   1308  OG1 THR A 169      -6.263  -1.565   8.798  1.00 87.84           O  
ATOM   1309  N   ALA A 170      -2.583  -3.577   7.689  1.00 87.67           N  
ATOM   1310  CA  ALA A 170      -1.347  -3.904   6.983  1.00 87.67           C  
ATOM   1311  C   ALA A 170      -1.278  -5.393   6.657  1.00 87.67           C  
ATOM   1312  CB  ALA A 170      -0.135  -3.488   7.814  1.00 87.67           C  
ATOM   1313  O   ALA A 170      -0.813  -5.778   5.581  1.00 87.67           O  
ATOM   1314  N   GLN A 171      -1.709  -6.218   7.616  1.00 88.44           N  
ATOM   1315  CA  GLN A 171      -1.739  -7.659   7.386  1.00 88.44           C  
ATOM   1316  C   GLN A 171      -2.671  -8.012   6.231  1.00 88.44           C  
ATOM   1317  CB  GLN A 171      -2.172  -8.396   8.654  1.00 88.44           C  
ATOM   1318  O   GLN A 171      -2.334  -8.846   5.387  1.00 88.44           O  
ATOM   1319  CG  GLN A 171      -1.923  -9.898   8.608  1.00 88.44           C  
ATOM   1320  CD  GLN A 171      -2.281 -10.593   9.908  1.00 88.44           C  
ATOM   1321  NE2 GLN A 171      -2.132 -11.913   9.936  1.00 88.44           N  
ATOM   1322  OE1 GLN A 171      -2.686  -9.948  10.881  1.00 88.44           O  
ATOM   1323  N   VAL A 172      -3.828  -7.440   6.241  1.00 90.74           N  
ATOM   1324  CA  VAL A 172      -4.798  -7.699   5.183  1.00 90.74           C  
ATOM   1325  C   VAL A 172      -4.242  -7.220   3.843  1.00 90.74           C  
ATOM   1326  CB  VAL A 172      -6.152  -7.014   5.473  1.00 90.74           C  
ATOM   1327  O   VAL A 172      -4.371  -7.909   2.829  1.00 90.74           O  
ATOM   1328  CG1 VAL A 172      -7.088  -7.136   4.272  1.00 90.74           C  
ATOM   1329  CG2 VAL A 172      -6.798  -7.616   6.720  1.00 90.74           C  
ATOM   1330  N   GLN A 173      -3.622  -6.021   3.797  1.00 87.89           N  
ATOM   1331  CA  GLN A 173      -2.999  -5.494   2.587  1.00 87.89           C  
ATOM   1332  C   GLN A 173      -1.877  -6.409   2.103  1.00 87.89           C  
ATOM   1333  CB  GLN A 173      -2.458  -4.085   2.830  1.00 87.89           C  
ATOM   1334  O   GLN A 173      -1.712  -6.614   0.899  1.00 87.89           O  
ATOM   1335  CG  GLN A 173      -3.544  -3.030   3.000  1.00 87.89           C  
ATOM   1336  CD  GLN A 173      -2.982  -1.651   3.288  1.00 87.89           C  
ATOM   1337  NE2 GLN A 173      -3.867  -0.671   3.443  1.00 87.89           N  
ATOM   1338  OE1 GLN A 173      -1.764  -1.467   3.373  1.00 87.89           O  
ATOM   1339  N   LYS A 174      -1.047  -6.891   3.126  1.00 89.27           N  
ATOM   1340  CA  LYS A 174      -0.001  -7.860   2.809  1.00 89.27           C  
ATOM   1341  C   LYS A 174      -0.578  -9.076   2.090  1.00 89.27           C  
ATOM   1342  CB  LYS A 174       0.726  -8.299   4.081  1.00 89.27           C  
ATOM   1343  O   LYS A 174      -0.052  -9.501   1.059  1.00 89.27           O  
ATOM   1344  CG  LYS A 174       1.728  -9.424   3.863  1.00 89.27           C  
ATOM   1345  CD  LYS A 174       2.121 -10.084   5.179  1.00 89.27           C  
ATOM   1346  CE  LYS A 174       2.839 -11.407   4.948  1.00 89.27           C  
ATOM   1347  NZ  LYS A 174       3.149 -12.100   6.234  1.00 89.27           N  
ATOM   1348  N   ASP A 175      -1.679  -9.666   2.720  1.00 90.19           N  
ATOM   1349  CA  ASP A 175      -2.303 -10.855   2.148  1.00 90.19           C  
ATOM   1350  C   ASP A 175      -2.864 -10.567   0.758  1.00 90.19           C  
ATOM   1351  CB  ASP A 175      -3.412 -11.374   3.066  1.00 90.19           C  
ATOM   1352  O   ASP A 175      -2.750 -11.396  -0.148  1.00 90.19           O  
ATOM   1353  CG  ASP A 175      -2.881 -11.997   4.345  1.00 90.19           C  
ATOM   1354  OD1 ASP A 175      -1.687 -12.364   4.394  1.00 90.19           O  
ATOM   1355  OD2 ASP A 175      -3.664 -12.126   5.310  1.00 90.19           O  
ATOM   1356  N   ALA A 176      -3.498  -9.444   0.607  1.00 90.27           N  
ATOM   1357  CA  ALA A 176      -4.038  -9.036  -0.688  1.00 90.27           C  
ATOM   1358  C   ALA A 176      -2.926  -8.879  -1.721  1.00 90.27           C  
ATOM   1359  CB  ALA A 176      -4.821  -7.732  -0.551  1.00 90.27           C  
ATOM   1360  O   ALA A 176      -3.064  -9.325  -2.862  1.00 90.27           O  
ATOM   1361  N   ARG A 177      -1.836  -8.229  -1.296  1.00 89.66           N  
ATOM   1362  CA  ARG A 177      -0.708  -8.010  -2.195  1.00 89.66           C  
ATOM   1363  C   ARG A 177      -0.072  -9.333  -2.608  1.00 89.66           C  
ATOM   1364  CB  ARG A 177       0.338  -7.109  -1.536  1.00 89.66           C  
ATOM   1365  O   ARG A 177       0.236  -9.539  -3.784  1.00 89.66           O  
ATOM   1366  CG  ARG A 177       0.027  -5.624  -1.641  1.00 89.66           C  
ATOM   1367  CD  ARG A 177       1.155  -4.770  -1.079  1.00 89.66           C  
ATOM   1368  NE  ARG A 177       0.776  -3.362  -0.999  1.00 89.66           N  
ATOM   1369  NH1 ARG A 177       2.675  -2.702   0.139  1.00 89.66           N  
ATOM   1370  NH2 ARG A 177       1.067  -1.162  -0.406  1.00 89.66           N  
ATOM   1371  CZ  ARG A 177       1.507  -2.412  -0.422  1.00 89.66           C  
ATOM   1372  N   ILE A 178       0.176 -10.241  -1.644  1.00 91.07           N  
ATOM   1373  CA  ILE A 178       0.726 -11.568  -1.900  1.00 91.07           C  
ATOM   1374  C   ILE A 178      -0.202 -12.339  -2.836  1.00 91.07           C  
ATOM   1375  CB  ILE A 178       0.937 -12.354  -0.587  1.00 91.07           C  
ATOM   1376  O   ILE A 178       0.258 -12.986  -3.780  1.00 91.07           O  
ATOM   1377  CG1 ILE A 178       2.034 -11.697   0.259  1.00 91.07           C  
ATOM   1378  CG2 ILE A 178       1.277 -13.818  -0.883  1.00 91.07           C  
ATOM   1379  CD1 ILE A 178       2.216 -12.326   1.633  1.00 91.07           C  
ATOM   1380  N   GLY A 179      -1.575 -12.243  -2.500  1.00 91.85           N  
ATOM   1381  CA  GLY A 179      -2.545 -12.896  -3.364  1.00 91.85           C  
ATOM   1382  C   GLY A 179      -2.495 -12.403  -4.798  1.00 91.85           C  
ATOM   1383  O   GLY A 179      -2.556 -13.200  -5.737  1.00 91.85           O  
ATOM   1384  N   GLU A 180      -2.346 -11.083  -5.051  1.00 90.99           N  
ATOM   1385  CA  GLU A 180      -2.247 -10.477  -6.375  1.00 90.99           C  
ATOM   1386  C   GLU A 180      -0.962 -10.899  -7.081  1.00 90.99           C  
ATOM   1387  CB  GLU A 180      -2.316  -8.951  -6.275  1.00 90.99           C  
ATOM   1388  O   GLU A 180      -0.976 -11.216  -8.272  1.00 90.99           O  
ATOM   1389  CG  GLU A 180      -2.404  -8.250  -7.623  1.00 90.99           C  
ATOM   1390  CD  GLU A 180      -2.429  -6.734  -7.510  1.00 90.99           C  
ATOM   1391  OE1 GLU A 180      -2.394  -6.046  -8.556  1.00 90.99           O  
ATOM   1392  OE2 GLU A 180      -2.483  -6.229  -6.366  1.00 90.99           O  
ATOM   1393  N   ALA A 181       0.166 -10.875  -6.374  1.00 88.53           N  
ATOM   1394  CA  ALA A 181       1.454 -11.264  -6.942  1.00 88.53           C  
ATOM   1395  C   ALA A 181       1.437 -12.722  -7.393  1.00 88.53           C  
ATOM   1396  CB  ALA A 181       2.573 -11.037  -5.928  1.00 88.53           C  
ATOM   1397  O   ALA A 181       1.927 -13.049  -8.476  1.00 88.53           O  
ATOM   1398  N   GLU A 182       0.911 -13.628  -6.532  1.00 90.71           N  
ATOM   1399  CA  GLU A 182       0.812 -15.041  -6.883  1.00 90.71           C  
ATOM   1400  C   GLU A 182      -0.057 -15.243  -8.121  1.00 90.71           C  
ATOM   1401  CB  GLU A 182       0.251 -15.849  -5.710  1.00 90.71           C  
ATOM   1402  O   GLU A 182       0.271 -16.053  -8.991  1.00 90.71           O  
ATOM   1403  CG  GLU A 182       1.224 -16.008  -4.551  1.00 90.71           C  
ATOM   1404  CD  GLU A 182       0.629 -16.750  -3.365  1.00 90.71           C  
ATOM   1405  OE1 GLU A 182       1.385 -17.116  -2.436  1.00 90.71           O  
ATOM   1406  OE2 GLU A 182      -0.603 -16.969  -3.365  1.00 90.71           O  
ATOM   1407  N   ALA A 183      -1.164 -14.477  -8.121  1.00 91.83           N  
ATOM   1408  CA  ALA A 183      -2.058 -14.565  -9.273  1.00 91.83           C  
ATOM   1409  C   ALA A 183      -1.369 -14.068 -10.541  1.00 91.83           C  
ATOM   1410  CB  ALA A 183      -3.335 -13.768  -9.018  1.00 91.83           C  
ATOM   1411  O   ALA A 183      -1.501 -14.677 -11.605  1.00 91.83           O  
ATOM   1412  N   LYS A 184      -0.624 -12.936 -10.525  1.00 88.56           N  
ATOM   1413  CA  LYS A 184       0.116 -12.394 -11.661  1.00 88.56           C  
ATOM   1414  C   LYS A 184       1.187 -13.371 -12.137  1.00 88.56           C  
ATOM   1415  CB  LYS A 184       0.755 -11.054 -11.295  1.00 88.56           C  
ATOM   1416  O   LYS A 184       1.396 -13.533 -13.341  1.00 88.56           O  
ATOM   1417  CG  LYS A 184      -0.215  -9.881 -11.306  1.00 88.56           C  
ATOM   1418  CD  LYS A 184       0.499  -8.563 -11.037  1.00 88.56           C  
ATOM   1419  CE  LYS A 184      -0.477  -7.394 -11.007  1.00 88.56           C  
ATOM   1420  NZ  LYS A 184       0.209  -6.108 -10.682  1.00 88.56           N  
ATOM   1421  N   ARG A 185       1.956 -13.947 -11.172  1.00 89.81           N  
ATOM   1422  CA  ARG A 185       2.956 -14.961 -11.490  1.00 89.81           C  
ATOM   1423  C   ARG A 185       2.342 -16.105 -12.291  1.00 89.81           C  
ATOM   1424  CB  ARG A 185       3.599 -15.503 -10.211  1.00 89.81           C  
ATOM   1425  O   ARG A 185       2.870 -16.493 -13.334  1.00 89.81           O  
ATOM   1426  CG  ARG A 185       4.633 -16.591 -10.454  1.00 89.81           C  
ATOM   1427  CD  ARG A 185       4.935 -17.376  -9.185  1.00 89.81           C  
ATOM   1428  NE  ARG A 185       3.733 -18.002  -8.641  1.00 89.81           N  
ATOM   1429  NH1 ARG A 185       4.805 -18.969  -6.836  1.00 89.81           N  
ATOM   1430  NH2 ARG A 185       2.551 -19.266  -7.131  1.00 89.81           N  
ATOM   1431  CZ  ARG A 185       3.699 -18.744  -7.537  1.00 89.81           C  
ATOM   1432  N   ASP A 186       1.163 -16.666 -11.659  1.00 90.83           N  
ATOM   1433  CA  ASP A 186       0.501 -17.804 -12.288  1.00 90.83           C  
ATOM   1434  C   ASP A 186      -0.010 -17.442 -13.681  1.00 90.83           C  
ATOM   1435  CB  ASP A 186      -0.655 -18.301 -11.417  1.00 90.83           C  
ATOM   1436  O   ASP A 186       0.120 -18.230 -14.620  1.00 90.83           O  
ATOM   1437  CG  ASP A 186      -0.188 -18.951 -10.126  1.00 90.83           C  
ATOM   1438  OD1 ASP A 186       0.983 -19.380 -10.049  1.00 90.83           O  
ATOM   1439  OD2 ASP A 186      -1.000 -19.039  -9.180  1.00 90.83           O  
ATOM   1440  N   ALA A 187      -0.631 -16.276 -13.751  1.00 89.64           N  
ATOM   1441  CA  ALA A 187      -1.107 -15.799 -15.047  1.00 89.64           C  
ATOM   1442  C   ALA A 187       0.050 -15.633 -16.029  1.00 89.64           C  
ATOM   1443  CB  ALA A 187      -1.856 -14.479 -14.885  1.00 89.64           C  
ATOM   1444  O   ALA A 187      -0.055 -16.027 -17.193  1.00 89.64           O  
ATOM   1445  N   GLY A 188       1.173 -15.034 -15.544  1.00 89.69           N  
ATOM   1446  CA  GLY A 188       2.331 -14.837 -16.402  1.00 89.69           C  
ATOM   1447  C   GLY A 188       2.949 -16.139 -16.876  1.00 89.69           C  
ATOM   1448  O   GLY A 188       3.320 -16.266 -18.045  1.00 89.69           O  
ATOM   1449  N   ILE A 189       3.117 -17.159 -15.986  1.00 89.94           N  
ATOM   1450  CA  ILE A 189       3.678 -18.466 -16.310  1.00 89.94           C  
ATOM   1451  C   ILE A 189       2.800 -19.161 -17.349  1.00 89.94           C  
ATOM   1452  CB  ILE A 189       3.819 -19.349 -15.050  1.00 89.94           C  
ATOM   1453  O   ILE A 189       3.306 -19.708 -18.332  1.00 89.94           O  
ATOM   1454  CG1 ILE A 189       4.867 -18.759 -14.099  1.00 89.94           C  
ATOM   1455  CG2 ILE A 189       4.177 -20.787 -15.436  1.00 89.94           C  
ATOM   1456  CD1 ILE A 189       4.968 -19.483 -12.764  1.00 89.94           C  
ATOM   1457  N   ARG A 190       1.477 -19.129 -17.156  1.00 88.16           N  
ATOM   1458  CA  ARG A 190       0.555 -19.766 -18.090  1.00 88.16           C  
ATOM   1459  C   ARG A 190       0.603 -19.087 -19.455  1.00 88.16           C  
ATOM   1460  CB  ARG A 190      -0.873 -19.737 -17.540  1.00 88.16           C  
ATOM   1461  O   ARG A 190       0.569 -19.758 -20.489  1.00 88.16           O  
ATOM   1462  CG  ARG A 190      -1.201 -20.900 -16.618  1.00 88.16           C  
ATOM   1463  CD  ARG A 190      -2.688 -20.962 -16.295  1.00 88.16           C  
ATOM   1464  NE  ARG A 190      -2.932 -20.857 -14.860  1.00 88.16           N  
ATOM   1465  NH1 ARG A 190      -4.235 -18.955 -15.011  1.00 88.16           N  
ATOM   1466  NH2 ARG A 190      -3.820 -19.905 -12.967  1.00 88.16           N  
ATOM   1467  CZ  ARG A 190      -3.662 -19.906 -14.283  1.00 88.16           C  
ATOM   1468  N   GLU A 191       0.657 -17.799 -19.473  1.00 87.88           N  
ATOM   1469  CA  GLU A 191       0.762 -17.055 -20.724  1.00 87.88           C  
ATOM   1470  C   GLU A 191       2.040 -17.417 -21.476  1.00 87.88           C  
ATOM   1471  CB  GLU A 191       0.718 -15.548 -20.459  1.00 87.88           C  
ATOM   1472  O   GLU A 191       2.016 -17.611 -22.694  1.00 87.88           O  
ATOM   1473  CG  GLU A 191       0.644 -14.703 -21.722  1.00 87.88           C  
ATOM   1474  CD  GLU A 191       0.617 -13.208 -21.444  1.00 87.88           C  
ATOM   1475  OE1 GLU A 191       0.582 -12.411 -22.409  1.00 87.88           O  
ATOM   1476  OE2 GLU A 191       0.633 -12.831 -20.251  1.00 87.88           O  
ATOM   1477  N   ALA A 192       3.212 -17.443 -20.756  1.00 87.29           N  
ATOM   1478  CA  ALA A 192       4.491 -17.786 -21.371  1.00 87.29           C  
ATOM   1479  C   ALA A 192       4.458 -19.194 -21.957  1.00 87.29           C  
ATOM   1480  CB  ALA A 192       5.622 -17.663 -20.352  1.00 87.29           C  
ATOM   1481  O   ALA A 192       4.928 -19.420 -23.075  1.00 87.29           O  
ATOM   1482  N   LYS A 193       3.873 -20.158 -21.181  1.00 88.62           N  
ATOM   1483  CA  LYS A 193       3.754 -21.531 -21.661  1.00 88.62           C  
ATOM   1484  C   LYS A 193       2.850 -21.609 -22.888  1.00 88.62           C  
ATOM   1485  CB  LYS A 193       3.218 -22.443 -20.557  1.00 88.62           C  
ATOM   1486  O   LYS A 193       3.156 -22.319 -23.848  1.00 88.62           O  
ATOM   1487  CG  LYS A 193       4.244 -22.790 -19.488  1.00 88.62           C  
ATOM   1488  CD  LYS A 193       3.670 -23.747 -18.451  1.00 88.62           C  
ATOM   1489  CE  LYS A 193       4.680 -24.057 -17.355  1.00 88.62           C  
ATOM   1490  NZ  LYS A 193       4.100 -24.945 -16.303  1.00 88.62           N  
ATOM   1491  N   ALA A 194       1.727 -20.873 -22.789  1.00 88.94           N  
ATOM   1492  CA  ALA A 194       0.799 -20.839 -23.917  1.00 88.94           C  
ATOM   1493  C   ALA A 194       1.457 -20.231 -25.152  1.00 88.94           C  
ATOM   1494  CB  ALA A 194      -0.458 -20.056 -23.547  1.00 88.94           C  
ATOM   1495  O   ALA A 194       1.273 -20.724 -26.267  1.00 88.94           O  
ATOM   1496  N   LYS A 195       2.229 -19.111 -24.926  1.00 88.43           N  
ATOM   1497  CA  LYS A 195       2.939 -18.468 -26.029  1.00 88.43           C  
ATOM   1498  C   LYS A 195       3.956 -19.417 -26.656  1.00 88.43           C  
ATOM   1499  CB  LYS A 195       3.638 -17.195 -25.548  1.00 88.43           C  
ATOM   1500  O   LYS A 195       4.084 -19.477 -27.881  1.00 88.43           O  
ATOM   1501  CG  LYS A 195       4.261 -16.371 -26.665  1.00 88.43           C  
ATOM   1502  CD  LYS A 195       4.829 -15.059 -26.141  1.00 88.43           C  
ATOM   1503  CE  LYS A 195       5.460 -14.236 -27.257  1.00 88.43           C  
ATOM   1504  NZ  LYS A 195       5.992 -12.935 -26.754  1.00 88.43           N  
ATOM   1505  N   GLN A 196       4.789 -20.048 -25.774  1.00 84.16           N  
ATOM   1506  CA  GLN A 196       5.754 -21.032 -26.251  1.00 84.16           C  
ATOM   1507  C   GLN A 196       5.080 -22.086 -27.124  1.00 84.16           C  
ATOM   1508  CB  GLN A 196       6.465 -21.702 -25.074  1.00 84.16           C  
ATOM   1509  O   GLN A 196       5.588 -22.433 -28.192  1.00 84.16           O  
ATOM   1510  CG  GLN A 196       7.511 -22.727 -25.490  1.00 84.16           C  
ATOM   1511  CD  GLN A 196       8.153 -23.425 -24.305  1.00 84.16           C  
ATOM   1512  NE2 GLN A 196       8.702 -24.612 -24.542  1.00 84.16           N  
ATOM   1513  OE1 GLN A 196       8.155 -22.902 -23.186  1.00 84.16           O  
ATOM   1514  N   GLU A 197       3.896 -22.621 -26.651  1.00 85.89           N  
ATOM   1515  CA  GLU A 197       3.174 -23.655 -27.387  1.00 85.89           C  
ATOM   1516  C   GLU A 197       2.635 -23.117 -28.709  1.00 85.89           C  
ATOM   1517  CB  GLU A 197       2.028 -24.216 -26.541  1.00 85.89           C  
ATOM   1518  O   GLU A 197       2.671 -23.809 -29.729  1.00 85.89           O  
ATOM   1519  CG  GLU A 197       2.487 -25.110 -25.398  1.00 85.89           C  
ATOM   1520  CD  GLU A 197       1.343 -25.607 -24.528  1.00 85.89           C  
ATOM   1521  OE1 GLU A 197       1.603 -26.323 -23.535  1.00 85.89           O  
ATOM   1522  OE2 GLU A 197       0.178 -25.277 -24.843  1.00 85.89           O  
ATOM   1523  N   LYS A 198       2.063 -21.902 -28.639  1.00 89.47           N  
ATOM   1524  CA  LYS A 198       1.535 -21.253 -29.836  1.00 89.47           C  
ATOM   1525  C   LYS A 198       2.620 -21.092 -30.898  1.00 89.47           C  
ATOM   1526  CB  LYS A 198       0.936 -19.890 -29.488  1.00 89.47           C  
ATOM   1527  O   LYS A 198       2.417 -21.451 -32.060  1.00 89.47           O  
ATOM   1528  CG  LYS A 198       0.339 -19.154 -30.678  1.00 89.47           C  
ATOM   1529  CD  LYS A 198      -0.114 -17.750 -30.297  1.00 89.47           C  
ATOM   1530  CE  LYS A 198      -0.494 -16.932 -31.524  1.00 89.47           C  
ATOM   1531  NZ  LYS A 198      -0.888 -15.538 -31.160  1.00 89.47           N  
ATOM   1532  N   VAL A 199       3.792 -20.481 -30.463  1.00 84.53           N  
ATOM   1533  CA  VAL A 199       4.877 -20.182 -31.392  1.00 84.53           C  
ATOM   1534  C   VAL A 199       5.487 -21.482 -31.911  1.00 84.53           C  
ATOM   1535  CB  VAL A 199       5.966 -19.308 -30.731  1.00 84.53           C  
ATOM   1536  O   VAL A 199       5.809 -21.595 -33.096  1.00 84.53           O  
ATOM   1537  CG1 VAL A 199       7.145 -19.104 -31.680  1.00 84.53           C  
ATOM   1538  CG2 VAL A 199       5.383 -17.963 -30.301  1.00 84.53           C  
ATOM   1539  N   SER A 200       5.692 -22.430 -30.944  1.00 83.89           N  
ATOM   1540  CA  SER A 200       6.215 -23.727 -31.361  1.00 83.89           C  
ATOM   1541  C   SER A 200       5.327 -24.365 -32.423  1.00 83.89           C  
ATOM   1542  CB  SER A 200       6.343 -24.665 -30.160  1.00 83.89           C  
ATOM   1543  O   SER A 200       5.826 -24.936 -33.395  1.00 83.89           O  
ATOM   1544  OG  SER A 200       5.065 -24.998 -29.644  1.00 83.89           O  
ATOM   1545  N   ALA A 201       4.033 -24.333 -32.241  1.00 83.54           N  
ATOM   1546  CA  ALA A 201       3.090 -24.882 -33.212  1.00 83.54           C  
ATOM   1547  C   ALA A 201       3.165 -24.128 -34.536  1.00 83.54           C  
ATOM   1548  CB  ALA A 201       1.669 -24.838 -32.657  1.00 83.54           C  
ATOM   1549  O   ALA A 201       3.085 -24.733 -35.608  1.00 83.54           O  
ATOM   1550  N   GLN A 202       3.315 -22.770 -34.423  1.00 83.31           N  
ATOM   1551  CA  GLN A 202       3.439 -21.951 -35.624  1.00 83.31           C  
ATOM   1552  C   GLN A 202       4.682 -22.330 -36.423  1.00 83.31           C  
ATOM   1553  CB  GLN A 202       3.480 -20.466 -35.260  1.00 83.31           C  
ATOM   1554  O   GLN A 202       4.626 -22.456 -37.648  1.00 83.31           O  
ATOM   1555  CG  GLN A 202       2.142 -19.909 -34.794  1.00 83.31           C  
ATOM   1556  CD  GLN A 202       2.207 -18.431 -34.455  1.00 83.31           C  
ATOM   1557  NE2 GLN A 202       1.046 -17.791 -34.369  1.00 83.31           N  
ATOM   1558  OE1 GLN A 202       3.292 -17.870 -34.271  1.00 83.31           O  
ATOM   1559  N   TYR A 203       5.843 -22.467 -35.649  1.00 82.70           N  
ATOM   1560  CA  TYR A 203       7.083 -22.821 -36.330  1.00 82.70           C  
ATOM   1561  C   TYR A 203       6.982 -24.203 -36.965  1.00 82.70           C  
ATOM   1562  CB  TYR A 203       8.263 -22.780 -35.353  1.00 82.70           C  
ATOM   1563  O   TYR A 203       7.429 -24.407 -38.096  1.00 82.70           O  
ATOM   1564  CG  TYR A 203       8.690 -21.383 -34.975  1.00 82.70           C  
ATOM   1565  CD1 TYR A 203       8.793 -20.381 -35.937  1.00 82.70           C  
ATOM   1566  CD2 TYR A 203       8.992 -21.062 -33.656  1.00 82.70           C  
ATOM   1567  CE1 TYR A 203       9.189 -19.092 -35.594  1.00 82.70           C  
ATOM   1568  CE2 TYR A 203       9.388 -19.777 -33.301  1.00 82.70           C  
ATOM   1569  OH  TYR A 203       9.875 -17.526 -33.930  1.00 82.70           O  
ATOM   1570  CZ  TYR A 203       9.483 -18.800 -34.276  1.00 82.70           C  
ATOM   1571  N   LEU A 204       6.361 -25.138 -36.187  1.00 83.10           N  
ATOM   1572  CA  LEU A 204       6.180 -26.485 -36.717  1.00 83.10           C  
ATOM   1573  C   LEU A 204       5.331 -26.461 -37.983  1.00 83.10           C  
ATOM   1574  CB  LEU A 204       5.529 -27.391 -35.669  1.00 83.10           C  
ATOM   1575  O   LEU A 204       5.643 -27.149 -38.958  1.00 83.10           O  
ATOM   1576  CG  LEU A 204       6.429 -27.857 -34.522  1.00 83.10           C  
ATOM   1577  CD1 LEU A 204       5.596 -28.528 -33.435  1.00 83.10           C  
ATOM   1578  CD2 LEU A 204       7.506 -28.804 -35.039  1.00 83.10           C  
ATOM   1579  N   SER A 205       4.210 -25.696 -37.953  1.00 81.60           N  
ATOM   1580  CA  SER A 205       3.353 -25.561 -39.127  1.00 81.60           C  
ATOM   1581  C   SER A 205       4.112 -24.945 -40.297  1.00 81.60           C  
ATOM   1582  CB  SER A 205       2.125 -24.710 -38.800  1.00 81.60           C  
ATOM   1583  O   SER A 205       4.003 -25.416 -41.431  1.00 81.60           O  
ATOM   1584  OG  SER A 205       1.219 -24.697 -39.889  1.00 81.60           O  
ATOM   1585  N   GLU A 206       4.890 -23.905 -39.981  1.00 80.42           N  
ATOM   1586  CA  GLU A 206       5.680 -23.237 -41.011  1.00 80.42           C  
ATOM   1587  C   GLU A 206       6.736 -24.173 -41.592  1.00 80.42           C  
ATOM   1588  CB  GLU A 206       6.345 -21.979 -40.447  1.00 80.42           C  
ATOM   1589  O   GLU A 206       7.004 -24.145 -42.795  1.00 80.42           O  
ATOM   1590  CG  GLU A 206       5.376 -20.834 -40.189  1.00 80.42           C  
ATOM   1591  CD  GLU A 206       6.069 -19.541 -39.790  1.00 80.42           C  
ATOM   1592  OE1 GLU A 206       5.381 -18.600 -39.333  1.00 80.42           O  
ATOM   1593  OE2 GLU A 206       7.309 -19.467 -39.936  1.00 80.42           O  
ATOM   1594  N   ILE A 207       7.506 -24.901 -40.659  1.00 81.04           N  
ATOM   1595  CA  ILE A 207       8.485 -25.885 -41.109  1.00 81.04           C  
ATOM   1596  C   ILE A 207       7.824 -26.869 -42.071  1.00 81.04           C  
ATOM   1597  CB  ILE A 207       9.115 -26.641 -39.917  1.00 81.04           C  
ATOM   1598  O   ILE A 207       8.388 -27.197 -43.117  1.00 81.04           O  
ATOM   1599  CG1 ILE A 207      10.012 -25.703 -39.103  1.00 81.04           C  
ATOM   1600  CG2 ILE A 207       9.900 -27.862 -40.406  1.00 81.04           C  
ATOM   1601  CD1 ILE A 207      10.526 -26.310 -37.804  1.00 81.04           C  
ATOM   1602  N   GLU A 208       6.581 -27.304 -41.725  1.00 81.70           N  
ATOM   1603  CA  GLU A 208       5.853 -28.250 -42.566  1.00 81.70           C  
ATOM   1604  C   GLU A 208       5.474 -27.620 -43.903  1.00 81.70           C  
ATOM   1605  CB  GLU A 208       4.599 -28.754 -41.847  1.00 81.70           C  
ATOM   1606  O   GLU A 208       5.552 -28.272 -44.946  1.00 81.70           O  
ATOM   1607  CG  GLU A 208       4.892 -29.693 -40.686  1.00 81.70           C  
ATOM   1608  CD  GLU A 208       5.512 -31.011 -41.122  1.00 81.70           C  
ATOM   1609  OE1 GLU A 208       6.262 -31.621 -40.327  1.00 81.70           O  
ATOM   1610  OE2 GLU A 208       5.246 -31.437 -42.268  1.00 81.70           O  
ATOM   1611  N   MET A 209       5.046 -26.352 -43.786  1.00 80.56           N  
ATOM   1612  CA  MET A 209       4.732 -25.626 -45.013  1.00 80.56           C  
ATOM   1613  C   MET A 209       5.970 -25.479 -45.891  1.00 80.56           C  
ATOM   1614  CB  MET A 209       4.153 -24.248 -44.690  1.00 80.56           C  
ATOM   1615  O   MET A 209       5.896 -25.652 -47.109  1.00 80.56           O  
ATOM   1616  CG  MET A 209       2.743 -24.292 -44.123  1.00 80.56           C  
ATOM   1617  SD  MET A 209       2.012 -22.621 -43.925  1.00 80.56           S  
ATOM   1618  CE  MET A 209       2.922 -21.720 -45.210  1.00 80.56           C  
ATOM   1619  N   ALA A 210       7.125 -25.044 -45.219  1.00 77.87           N  
ATOM   1620  CA  ALA A 210       8.385 -24.904 -45.946  1.00 77.87           C  
ATOM   1621  C   ALA A 210       8.820 -26.235 -46.552  1.00 77.87           C  
ATOM   1622  CB  ALA A 210       9.473 -24.361 -45.023  1.00 77.87           C  
ATOM   1623  O   ALA A 210       9.330 -26.276 -47.674  1.00 77.87           O  
ATOM   1624  N   LYS A 211       8.728 -27.282 -45.731  1.00 80.59           N  
ATOM   1625  CA  LYS A 211       9.026 -28.620 -46.234  1.00 80.59           C  
ATOM   1626  C   LYS A 211       8.169 -28.952 -47.453  1.00 80.59           C  
ATOM   1627  CB  LYS A 211       8.808 -29.666 -45.140  1.00 80.59           C  
ATOM   1628  O   LYS A 211       8.669 -29.500 -48.438  1.00 80.59           O  
ATOM   1629  CG  LYS A 211       9.376 -31.038 -45.473  1.00 80.59           C  
ATOM   1630  CD  LYS A 211       9.170 -32.021 -44.328  1.00 80.59           C  
ATOM   1631  CE  LYS A 211       9.656 -33.417 -44.694  1.00 80.59           C  
ATOM   1632  NZ  LYS A 211       9.459 -34.384 -43.573  1.00 80.59           N  
ATOM   1633  N   ALA A 212       6.862 -28.689 -47.317  1.00 80.38           N  
ATOM   1634  CA  ALA A 212       5.956 -28.937 -48.436  1.00 80.38           C  
ATOM   1635  C   ALA A 212       6.355 -28.115 -49.658  1.00 80.38           C  
ATOM   1636  CB  ALA A 212       4.517 -28.626 -48.035  1.00 80.38           C  
ATOM   1637  O   ALA A 212       6.324 -28.612 -50.786  1.00 80.38           O  
ATOM   1638  N   GLN A 213       6.708 -26.822 -49.432  1.00 77.88           N  
ATOM   1639  CA  GLN A 213       7.176 -25.950 -50.505  1.00 77.88           C  
ATOM   1640  C   GLN A 213       8.442 -26.506 -51.152  1.00 77.88           C  
ATOM   1641  CB  GLN A 213       7.434 -24.538 -49.976  1.00 77.88           C  
ATOM   1642  O   GLN A 213       8.569 -26.505 -52.378  1.00 77.88           O  
ATOM   1643  CG  GLN A 213       7.739 -23.520 -51.066  1.00 77.88           C  
ATOM   1644  CD  GLN A 213       6.552 -23.256 -51.973  1.00 77.88           C  
ATOM   1645  NE2 GLN A 213       6.804 -22.613 -53.107  1.00 77.88           N  
ATOM   1646  OE1 GLN A 213       5.417 -23.629 -51.656  1.00 77.88           O  
ATOM   1647  N   ARG A 214       9.422 -26.860 -50.255  1.00 78.75           N  
ATOM   1648  CA  ARG A 214      10.645 -27.491 -50.742  1.00 78.75           C  
ATOM   1649  C   ARG A 214      10.326 -28.690 -51.630  1.00 78.75           C  
ATOM   1650  CB  ARG A 214      11.528 -27.927 -49.571  1.00 78.75           C  
ATOM   1651  O   ARG A 214      10.892 -28.832 -52.716  1.00 78.75           O  
ATOM   1652  CG  ARG A 214      12.800 -28.645 -49.993  1.00 78.75           C  
ATOM   1653  CD  ARG A 214      13.148 -29.782 -49.042  1.00 78.75           C  
ATOM   1654  NE  ARG A 214      12.024 -30.696 -48.861  1.00 78.75           N  
ATOM   1655  NH1 ARG A 214      13.327 -32.596 -48.697  1.00 78.75           N  
ATOM   1656  NH2 ARG A 214      11.045 -32.749 -48.544  1.00 78.75           N  
ATOM   1657  CZ  ARG A 214      12.135 -32.012 -48.701  1.00 78.75           C  
ATOM   1658  N   ASP A 215       9.446 -29.578 -51.071  1.00 78.77           N  
ATOM   1659  CA  ASP A 215       9.075 -30.788 -51.798  1.00 78.77           C  
ATOM   1660  C   ASP A 215       8.434 -30.448 -53.141  1.00 78.77           C  
ATOM   1661  CB  ASP A 215       8.122 -31.645 -50.962  1.00 78.77           C  
ATOM   1662  O   ASP A 215       8.709 -31.102 -54.150  1.00 78.77           O  
ATOM   1663  CG  ASP A 215       8.814 -32.348 -49.808  1.00 78.77           C  
ATOM   1664  OD1 ASP A 215      10.061 -32.427 -49.801  1.00 78.77           O  
ATOM   1665  OD2 ASP A 215       8.105 -32.830 -48.898  1.00 78.77           O  
ATOM   1666  N   TYR A 216       7.563 -29.419 -53.053  1.00 82.61           N  
ATOM   1667  CA  TYR A 216       6.934 -28.956 -54.285  1.00 82.61           C  
ATOM   1668  C   TYR A 216       7.980 -28.472 -55.283  1.00 82.61           C  
ATOM   1669  CB  TYR A 216       5.934 -27.834 -53.991  1.00 82.61           C  
ATOM   1670  O   TYR A 216       7.938 -28.834 -56.461  1.00 82.61           O  
ATOM   1671  CG  TYR A 216       5.387 -27.168 -55.230  1.00 82.61           C  
ATOM   1672  CD1 TYR A 216       5.832 -25.908 -55.622  1.00 82.61           C  
ATOM   1673  CD2 TYR A 216       4.423 -27.798 -56.011  1.00 82.61           C  
ATOM   1674  CE1 TYR A 216       5.329 -25.290 -56.762  1.00 82.61           C  
ATOM   1675  CE2 TYR A 216       3.913 -27.189 -57.153  1.00 82.61           C  
ATOM   1676  OH  TYR A 216       3.870 -25.330 -58.649  1.00 82.61           O  
ATOM   1677  CZ  TYR A 216       4.372 -25.937 -57.520  1.00 82.61           C  
ATOM   1678  N   GLU A 217       8.947 -27.624 -54.815  1.00 78.80           N  
ATOM   1679  CA  GLU A 217       9.989 -27.057 -55.665  1.00 78.80           C  
ATOM   1680  C   GLU A 217      10.920 -28.143 -56.197  1.00 78.80           C  
ATOM   1681  CB  GLU A 217      10.793 -26.003 -54.900  1.00 78.80           C  
ATOM   1682  O   GLU A 217      11.353 -28.087 -57.350  1.00 78.80           O  
ATOM   1683  CG  GLU A 217      10.042 -24.699 -54.675  1.00 78.80           C  
ATOM   1684  CD  GLU A 217      10.896 -23.617 -54.034  1.00 78.80           C  
ATOM   1685  OE1 GLU A 217      10.392 -22.490 -53.825  1.00 78.80           O  
ATOM   1686  OE2 GLU A 217      12.079 -23.898 -53.738  1.00 78.80           O  
ATOM   1687  N   LEU A 218      11.219 -29.050 -55.307  1.00 78.31           N  
ATOM   1688  CA  LEU A 218      12.043 -30.173 -55.741  1.00 78.31           C  
ATOM   1689  C   LEU A 218      11.341 -30.971 -56.835  1.00 78.31           C  
ATOM   1690  CB  LEU A 218      12.372 -31.087 -54.558  1.00 78.31           C  
ATOM   1691  O   LEU A 218      11.963 -31.348 -57.831  1.00 78.31           O  
ATOM   1692  CG  LEU A 218      13.509 -30.628 -53.643  1.00 78.31           C  
ATOM   1693  CD1 LEU A 218      13.654 -31.580 -52.460  1.00 78.31           C  
ATOM   1694  CD2 LEU A 218      14.817 -30.532 -54.421  1.00 78.31           C  
ATOM   1695  N   LYS A 219      10.074 -31.219 -56.603  1.00 78.65           N  
ATOM   1696  CA  LYS A 219       9.303 -31.948 -57.606  1.00 78.65           C  
ATOM   1697  C   LYS A 219       9.171 -31.140 -58.893  1.00 78.65           C  
ATOM   1698  CB  LYS A 219       7.917 -32.303 -57.064  1.00 78.65           C  
ATOM   1699  O   LYS A 219       9.249 -31.694 -59.991  1.00 78.65           O  
ATOM   1700  CG  LYS A 219       7.914 -33.470 -56.088  1.00 78.65           C  
ATOM   1701  CD  LYS A 219       6.500 -33.822 -55.644  1.00 78.65           C  
ATOM   1702  CE  LYS A 219       6.501 -34.940 -54.609  1.00 78.65           C  
ATOM   1703  NZ  LYS A 219       5.131 -35.200 -54.074  1.00 78.65           N  
ATOM   1704  N   LYS A 220       8.842 -29.843 -58.727  1.00 79.24           N  
ATOM   1705  CA  LYS A 220       8.765 -28.949 -59.879  1.00 79.24           C  
ATOM   1706  C   LYS A 220      10.074 -28.951 -60.664  1.00 79.24           C  
ATOM   1707  CB  LYS A 220       8.424 -27.527 -59.434  1.00 79.24           C  
ATOM   1708  O   LYS A 220      10.066 -29.030 -61.894  1.00 79.24           O  
ATOM   1709  CG  LYS A 220       8.199 -26.555 -60.583  1.00 79.24           C  
ATOM   1710  CD  LYS A 220       7.868 -25.157 -60.077  1.00 79.24           C  
ATOM   1711  CE  LYS A 220       7.726 -24.165 -61.224  1.00 79.24           C  
ATOM   1712  NZ  LYS A 220       7.549 -22.768 -60.729  1.00 79.24           N  
ATOM   1713  N   ALA A 221      11.283 -28.724 -59.867  1.00 68.03           N  
ATOM   1714  CA  ALA A 221      12.600 -28.740 -60.498  1.00 68.03           C  
ATOM   1715  C   ALA A 221      12.847 -30.062 -61.218  1.00 68.03           C  
ATOM   1716  CB  ALA A 221      13.691 -28.491 -59.459  1.00 68.03           C  
ATOM   1717  O   ALA A 221      13.410 -30.082 -62.315  1.00 68.03           O  
ATOM   1718  N   ALA A 222      12.446 -31.165 -60.531  1.00 77.16           N  
ATOM   1719  CA  ALA A 222      12.569 -32.489 -61.136  1.00 77.16           C  
ATOM   1720  C   ALA A 222      11.753 -32.583 -62.422  1.00 77.16           C  
ATOM   1721  CB  ALA A 222      12.128 -33.568 -60.150  1.00 77.16           C  
ATOM   1722  O   ALA A 222      12.223 -33.125 -63.425  1.00 77.16           O  
ATOM   1723  N   TYR A 223      10.527 -32.069 -62.348  1.00 78.32           N  
ATOM   1724  CA  TYR A 223       9.668 -32.076 -63.527  1.00 78.32           C  
ATOM   1725  C   TYR A 223      10.219 -31.155 -64.609  1.00 78.32           C  
ATOM   1726  CB  TYR A 223       8.243 -31.651 -63.157  1.00 78.32           C  
ATOM   1727  O   TYR A 223      10.163 -31.481 -65.798  1.00 78.32           O  
ATOM   1728  CG  TYR A 223       7.486 -32.691 -62.367  1.00 78.32           C  
ATOM   1729  CD1 TYR A 223       7.461 -34.022 -62.777  1.00 78.32           C  
ATOM   1730  CD2 TYR A 223       6.793 -32.345 -61.212  1.00 78.32           C  
ATOM   1731  CE1 TYR A 223       6.762 -34.984 -62.054  1.00 78.32           C  
ATOM   1732  CE2 TYR A 223       6.091 -33.298 -60.482  1.00 78.32           C  
ATOM   1733  OH  TYR A 223       5.389 -35.561 -60.190  1.00 78.32           O  
ATOM   1734  CZ  TYR A 223       6.082 -34.613 -60.910  1.00 78.32           C  
ATOM   1735  N   ASP A 224      10.767 -30.023 -64.174  1.00 73.41           N  
ATOM   1736  CA  ASP A 224      11.360 -29.055 -65.092  1.00 73.41           C  
ATOM   1737  C   ASP A 224      12.520 -29.673 -65.868  1.00 73.41           C  
ATOM   1738  CB  ASP A 224      11.838 -27.817 -64.330  1.00 73.41           C  
ATOM   1739  O   ASP A 224      12.679 -29.420 -67.064  1.00 73.41           O  
ATOM   1740  CG  ASP A 224      10.717 -26.837 -64.028  1.00 73.41           C  
ATOM   1741  OD1 ASP A 224       9.619 -26.968 -64.611  1.00 73.41           O  
ATOM   1742  OD2 ASP A 224      10.935 -25.924 -63.202  1.00 73.41           O  
ATOM   1743  N   ILE A 225      13.313 -30.403 -65.083  1.00 69.64           N  
ATOM   1744  CA  ILE A 225      14.399 -31.132 -65.730  1.00 69.64           C  
ATOM   1745  C   ILE A 225      13.830 -32.071 -66.791  1.00 69.64           C  
ATOM   1746  CB  ILE A 225      15.235 -31.928 -64.703  1.00 69.64           C  
ATOM   1747  O   ILE A 225      14.348 -32.142 -67.908  1.00 69.64           O  
ATOM   1748  CG1 ILE A 225      16.009 -30.972 -63.789  1.00 69.64           C  
ATOM   1749  CG2 ILE A 225      16.186 -32.895 -65.415  1.00 69.64           C  
ATOM   1750  CD1 ILE A 225      16.704 -31.659 -62.621  1.00 69.64           C  
ATOM   1751  N   GLU A 226      12.788 -32.749 -66.466  1.00 74.06           N  
ATOM   1752  CA  GLU A 226      12.176 -33.715 -67.374  1.00 74.06           C  
ATOM   1753  C   GLU A 226      11.542 -33.018 -68.575  1.00 74.06           C  
ATOM   1754  CB  GLU A 226      11.128 -34.555 -66.640  1.00 74.06           C  
ATOM   1755  O   GLU A 226      11.718 -33.452 -69.715  1.00 74.06           O  
ATOM   1756  CG  GLU A 226      10.666 -35.779 -67.417  1.00 74.06           C  
ATOM   1757  CD  GLU A 226       9.685 -36.646 -66.644  1.00 74.06           C  
ATOM   1758  OE1 GLU A 226       9.095 -37.575 -67.241  1.00 74.06           O  
ATOM   1759  OE2 GLU A 226       9.504 -36.393 -65.432  1.00 74.06           O  
ATOM   1760  N   VAL A 227      10.744 -31.965 -68.279  1.00 73.51           N  
ATOM   1761  CA  VAL A 227      10.071 -31.218 -69.336  1.00 73.51           C  
ATOM   1762  C   VAL A 227      11.108 -30.549 -70.236  1.00 73.51           C  
ATOM   1763  CB  VAL A 227       9.106 -30.159 -68.756  1.00 73.51           C  
ATOM   1764  O   VAL A 227      10.999 -30.602 -71.464  1.00 73.51           O  
ATOM   1765  CG1 VAL A 227       8.579 -29.246 -69.862  1.00 73.51           C  
ATOM   1766  CG2 VAL A 227       7.951 -30.836 -68.021  1.00 73.51           C  
ATOM   1767  N   ASN A 228      12.060 -29.865 -69.582  1.00 70.06           N  
ATOM   1768  CA  ASN A 228      13.105 -29.147 -70.303  1.00 70.06           C  
ATOM   1769  C   ASN A 228      13.955 -30.093 -71.147  1.00 70.06           C  
ATOM   1770  CB  ASN A 228      13.990 -28.365 -69.329  1.00 70.06           C  
ATOM   1771  O   ASN A 228      14.366 -29.743 -72.255  1.00 70.06           O  
ATOM   1772  CG  ASN A 228      13.271 -27.184 -68.707  1.00 70.06           C  
ATOM   1773  ND2 ASN A 228      13.751 -26.740 -67.551  1.00 70.06           N  
ATOM   1774  OD1 ASN A 228      12.292 -26.676 -69.260  1.00 70.06           O  
ATOM   1775  N   THR A 229      14.288 -31.225 -70.549  1.00 67.56           N  
ATOM   1776  CA  THR A 229      15.000 -32.250 -71.304  1.00 67.56           C  
ATOM   1777  C   THR A 229      14.191 -32.685 -72.522  1.00 67.56           C  
ATOM   1778  CB  THR A 229      15.311 -33.476 -70.425  1.00 67.56           C  
ATOM   1779  O   THR A 229      14.735 -32.815 -73.621  1.00 67.56           O  
ATOM   1780  CG2 THR A 229      16.642 -33.310 -69.700  1.00 67.56           C  
ATOM   1781  OG1 THR A 229      14.268 -33.637 -69.456  1.00 67.56           O  
ATOM   1782  N   ARG A 230      12.930 -32.856 -72.372  1.00 68.64           N  
ATOM   1783  CA  ARG A 230      12.067 -33.291 -73.465  1.00 68.64           C  
ATOM   1784  C   ARG A 230      11.866 -32.173 -74.483  1.00 68.64           C  
ATOM   1785  CB  ARG A 230      10.713 -33.760 -72.928  1.00 68.64           C  
ATOM   1786  O   ARG A 230      11.821 -32.424 -75.689  1.00 68.64           O  
ATOM   1787  CG  ARG A 230      10.746 -35.143 -72.298  1.00 68.64           C  
ATOM   1788  CD  ARG A 230       9.346 -35.706 -72.101  1.00 68.64           C  
ATOM   1789  NE  ARG A 230       9.377 -37.013 -71.450  1.00 68.64           N  
ATOM   1790  NH1 ARG A 230       7.535 -36.621 -70.111  1.00 68.64           N  
ATOM   1791  NH2 ARG A 230       8.637 -38.628 -69.993  1.00 68.64           N  
ATOM   1792  CZ  ARG A 230       8.516 -37.417 -70.520  1.00 68.64           C  
ATOM   1793  N   ARG A 231      11.685 -30.938 -73.951  1.00 66.51           N  
ATOM   1794  CA  ARG A 231      11.540 -29.747 -74.781  1.00 66.51           C  
ATOM   1795  C   ARG A 231      12.794 -29.506 -75.615  1.00 66.51           C  
ATOM   1796  CB  ARG A 231      11.242 -28.521 -73.916  1.00 66.51           C  
ATOM   1797  O   ARG A 231      12.704 -29.181 -76.801  1.00 66.51           O  
ATOM   1798  CG  ARG A 231      10.637 -27.357 -74.685  1.00 66.51           C  
ATOM   1799  CD  ARG A 231      10.245 -26.213 -73.760  1.00 66.51           C  
ATOM   1800  NE  ARG A 231       9.694 -25.084 -74.503  1.00 66.51           N  
ATOM   1801  NH1 ARG A 231       9.154 -23.847 -72.628  1.00 66.51           N  
ATOM   1802  NH2 ARG A 231       8.713 -23.019 -74.720  1.00 66.51           N  
ATOM   1803  CZ  ARG A 231       9.188 -23.986 -73.949  1.00 66.51           C  
ATOM   1804  N   ALA A 232      14.022 -29.564 -74.906  1.00 61.00           N  
ATOM   1805  CA  ALA A 232      15.300 -29.415 -75.597  1.00 61.00           C  
ATOM   1806  C   ALA A 232      15.461 -30.471 -76.687  1.00 61.00           C  
ATOM   1807  CB  ALA A 232      16.456 -29.500 -74.603  1.00 61.00           C  
ATOM   1808  O   ALA A 232      15.934 -30.172 -77.786  1.00 61.00           O  
ATOM   1809  N   GLN A 233      15.029 -31.699 -76.373  1.00 67.04           N  
ATOM   1810  CA  GLN A 233      15.070 -32.782 -77.350  1.00 67.04           C  
ATOM   1811  C   GLN A 233      14.131 -32.503 -78.520  1.00 67.04           C  
ATOM   1812  CB  GLN A 233      14.707 -34.114 -76.691  1.00 67.04           C  
ATOM   1813  O   GLN A 233      14.483 -32.745 -79.676  1.00 67.04           O  
ATOM   1814  CG  GLN A 233      15.812 -34.688 -75.814  1.00 67.04           C  
ATOM   1815  CD  GLN A 233      15.413 -35.988 -75.143  1.00 67.04           C  
ATOM   1816  NE2 GLN A 233      16.381 -36.661 -74.531  1.00 67.04           N  
ATOM   1817  OE1 GLN A 233      14.243 -36.385 -75.173  1.00 67.04           O  
ATOM   1818  N   ALA A 234      12.938 -31.925 -78.135  1.00 67.68           N  
ATOM   1819  CA  ALA A 234      11.939 -31.615 -79.155  1.00 67.68           C  
ATOM   1820  C   ALA A 234      12.402 -30.465 -80.044  1.00 67.68           C  
ATOM   1821  CB  ALA A 234      10.601 -31.275 -78.503  1.00 67.68           C  
ATOM   1822  O   ALA A 234      12.251 -30.518 -81.267  1.00 67.68           O  
ATOM   1823  N   ASP A 235      12.946 -29.281 -79.355  1.00 65.95           N  
ATOM   1824  CA  ASP A 235      13.399 -28.091 -80.067  1.00 65.95           C  
ATOM   1825  C   ASP A 235      14.583 -28.412 -80.977  1.00 65.95           C  
ATOM   1826  CB  ASP A 235      13.780 -26.986 -79.079  1.00 65.95           C  
ATOM   1827  O   ASP A 235      14.652 -27.927 -82.109  1.00 65.95           O  
ATOM   1828  CG  ASP A 235      12.575 -26.332 -78.428  1.00 65.95           C  
ATOM   1829  OD1 ASP A 235      11.442 -26.506 -78.926  1.00 65.95           O  
ATOM   1830  OD2 ASP A 235      12.760 -25.633 -77.408  1.00 65.95           O  
ATOM   1831  N   LEU A 236      15.396 -29.295 -80.426  1.00 61.74           N  
ATOM   1832  CA  LEU A 236      16.598 -29.664 -81.165  1.00 61.74           C  
ATOM   1833  C   LEU A 236      16.275 -30.680 -82.256  1.00 61.74           C  
ATOM   1834  CB  LEU A 236      17.656 -30.235 -80.217  1.00 61.74           C  
ATOM   1835  O   LEU A 236      16.852 -30.633 -83.345  1.00 61.74           O  
ATOM   1836  CG  LEU A 236      19.034 -30.508 -80.823  1.00 61.74           C  
ATOM   1837  CD1 LEU A 236      19.698 -29.200 -81.240  1.00 61.74           C  
ATOM   1838  CD2 LEU A 236      19.912 -31.269 -79.835  1.00 61.74           C  
ATOM   1839  N   ALA A 237      15.401 -31.662 -81.958  1.00 63.98           N  
ATOM   1840  CA  ALA A 237      14.892 -32.583 -82.972  1.00 63.98           C  
ATOM   1841  C   ALA A 237      14.277 -31.823 -84.143  1.00 63.98           C  
ATOM   1842  CB  ALA A 237      13.867 -33.534 -82.361  1.00 63.98           C  
ATOM   1843  O   ALA A 237      14.466 -32.197 -85.303  1.00 63.98           O  
ATOM   1844  N   TYR A 238      13.556 -30.750 -83.814  1.00 68.35           N  
ATOM   1845  CA  TYR A 238      12.965 -29.864 -84.810  1.00 68.35           C  
ATOM   1846  C   TYR A 238      14.045 -29.150 -85.614  1.00 68.35           C  
ATOM   1847  CB  TYR A 238      12.048 -28.837 -84.139  1.00 68.35           C  
ATOM   1848  O   TYR A 238      13.988 -29.112 -86.845  1.00 68.35           O  
ATOM   1849  CG  TYR A 238      11.432 -27.852 -85.103  1.00 68.35           C  
ATOM   1850  CD1 TYR A 238      11.905 -26.545 -85.192  1.00 68.35           C  
ATOM   1851  CD2 TYR A 238      10.375 -28.227 -85.926  1.00 68.35           C  
ATOM   1852  CE1 TYR A 238      11.339 -25.634 -86.078  1.00 68.35           C  
ATOM   1853  CE2 TYR A 238       9.801 -27.324 -86.815  1.00 68.35           C  
ATOM   1854  OH  TYR A 238       9.725 -25.134 -87.762  1.00 68.35           O  
ATOM   1855  CZ  TYR A 238      10.289 -26.032 -86.884  1.00 68.35           C  
ATOM   1856  N   GLN A 239      15.145 -28.616 -84.926  1.00 58.75           N  
ATOM   1857  CA  GLN A 239      16.245 -27.892 -85.555  1.00 58.75           C  
ATOM   1858  C   GLN A 239      17.107 -28.826 -86.399  1.00 58.75           C  
ATOM   1859  CB  GLN A 239      17.104 -27.195 -84.499  1.00 58.75           C  
ATOM   1860  O   GLN A 239      17.572 -28.447 -87.476  1.00 58.75           O  
ATOM   1861  CG  GLN A 239      16.443 -25.972 -83.878  1.00 58.75           C  
ATOM   1862  CD  GLN A 239      17.351 -25.246 -82.903  1.00 58.75           C  
ATOM   1863  NE2 GLN A 239      16.814 -24.229 -82.238  1.00 58.75           N  
ATOM   1864  OE1 GLN A 239      18.525 -25.597 -82.748  1.00 58.75           O  
ATOM   1865  N   LEU A 240      17.302 -30.036 -85.845  1.00 61.14           N  
ATOM   1866  CA  LEU A 240      18.067 -31.046 -86.568  1.00 61.14           C  
ATOM   1867  C   LEU A 240      17.334 -31.482 -87.832  1.00 61.14           C  
ATOM   1868  CB  LEU A 240      18.332 -32.260 -85.673  1.00 61.14           C  
ATOM   1869  O   LEU A 240      17.946 -31.617 -88.894  1.00 61.14           O  
ATOM   1870  CG  LEU A 240      19.255 -33.336 -86.246  1.00 61.14           C  
ATOM   1871  CD1 LEU A 240      20.707 -32.872 -86.194  1.00 61.14           C  
ATOM   1872  CD2 LEU A 240      19.081 -34.649 -85.490  1.00 61.14           C  
ATOM   1873  N   GLN A 241      16.033 -31.623 -87.764  1.00 56.40           N  
ATOM   1874  CA  GLN A 241      15.227 -32.007 -88.918  1.00 56.40           C  
ATOM   1875  C   GLN A 241      15.187 -30.890 -89.957  1.00 56.40           C  
ATOM   1876  CB  GLN A 241      13.806 -32.371 -88.485  1.00 56.40           C  
ATOM   1877  O   GLN A 241      15.293 -31.148 -91.158  1.00 56.40           O  
ATOM   1878  CG  GLN A 241      13.126 -33.384 -89.395  1.00 56.40           C  
ATOM   1879  CD  GLN A 241      14.098 -34.388 -89.986  1.00 56.40           C  
ATOM   1880  NE2 GLN A 241      13.570 -35.502 -90.483  1.00 56.40           N  
ATOM   1881  OE1 GLN A 241      15.312 -34.164 -89.997  1.00 56.40           O  
ATOM   1882  N   VAL A 242      15.095 -29.661 -89.435  1.00 58.49           N  
ATOM   1883  CA  VAL A 242      15.134 -28.491 -90.305  1.00 58.49           C  
ATOM   1884  C   VAL A 242      16.500 -28.396 -90.983  1.00 58.49           C  
ATOM   1885  CB  VAL A 242      14.836 -27.192 -89.523  1.00 58.49           C  
ATOM   1886  O   VAL A 242      16.588 -28.108 -92.179  1.00 58.49           O  
ATOM   1887  CG1 VAL A 242      15.118 -25.964 -90.387  1.00 58.49           C  
ATOM   1888  CG2 VAL A 242      13.389 -27.184 -89.034  1.00 58.49           C  
ATOM   1889  N   ALA A 243      17.598 -28.673 -90.174  1.00 56.69           N  
ATOM   1890  CA  ALA A 243      18.963 -28.646 -90.693  1.00 56.69           C  
ATOM   1891  C   ALA A 243      19.182 -29.757 -91.716  1.00 56.69           C  
ATOM   1892  CB  ALA A 243      19.969 -28.772 -89.552  1.00 56.69           C  
ATOM   1893  O   ALA A 243      19.825 -29.542 -92.747  1.00 56.69           O  
ATOM   1894  N   LYS A 244      18.592 -31.009 -91.429  1.00 57.71           N  
ATOM   1895  CA  LYS A 244      18.656 -32.115 -92.380  1.00 57.71           C  
ATOM   1896  C   LYS A 244      17.882 -31.790 -93.655  1.00 57.71           C  
ATOM   1897  CB  LYS A 244      18.111 -33.398 -91.749  1.00 57.71           C  
ATOM   1898  O   LYS A 244      18.359 -32.054 -94.760  1.00 57.71           O  
ATOM   1899  CG  LYS A 244      19.185 -34.308 -91.172  1.00 57.71           C  
ATOM   1900  CD  LYS A 244      18.592 -35.612 -90.653  1.00 57.71           C  
ATOM   1901  CE  LYS A 244      19.652 -36.487 -89.998  1.00 57.71           C  
ATOM   1902  NZ  LYS A 244      19.074 -37.763 -89.478  1.00 57.71           N  
ATOM   1903  N   THR A 245      16.713 -31.118 -93.516  1.00 54.31           N  
ATOM   1904  CA  THR A 245      15.859 -30.758 -94.642  1.00 54.31           C  
ATOM   1905  C   THR A 245      16.463 -29.601 -95.431  1.00 54.31           C  
ATOM   1906  CB  THR A 245      14.443 -30.377 -94.170  1.00 54.31           C  
ATOM   1907  O   THR A 245      16.422 -29.594 -96.663  1.00 54.31           O  
ATOM   1908  CG2 THR A 245      13.378 -31.007 -95.062  1.00 54.31           C  
ATOM   1909  OG1 THR A 245      14.256 -30.834 -92.825  1.00 54.31           O  
ATOM   1910  N   LYS A 246      17.143 -28.613 -94.720  1.00 56.02           N  
ATOM   1911  CA  LYS A 246      17.827 -27.458 -95.296  1.00 56.02           C  
ATOM   1912  C   LYS A 246      19.057 -27.888 -96.090  1.00 56.02           C  
ATOM   1913  CB  LYS A 246      18.229 -26.470 -94.200  1.00 56.02           C  
ATOM   1914  O   LYS A 246      19.350 -27.324 -97.146  1.00 56.02           O  
ATOM   1915  CG  LYS A 246      17.881 -25.023 -94.514  1.00 56.02           C  
ATOM   1916  CD  LYS A 246      18.232 -24.099 -93.354  1.00 56.02           C  
ATOM   1917  CE  LYS A 246      17.871 -22.652 -93.661  1.00 56.02           C  
ATOM   1918  NZ  LYS A 246      18.186 -21.748 -92.515  1.00 56.02           N  
ATOM   1919  N   GLN A 247      19.781 -28.963 -95.430  1.00 45.80           N  
ATOM   1920  CA  GLN A 247      20.914 -29.555 -96.135  1.00 45.80           C  
ATOM   1921  C   GLN A 247      20.467 -30.221 -97.433  1.00 45.80           C  
ATOM   1922  CB  GLN A 247      21.630 -30.570 -95.244  1.00 45.80           C  
ATOM   1923  O   GLN A 247      21.118 -30.074 -98.469  1.00 45.80           O  
ATOM   1924  CG  GLN A 247      22.985 -31.012 -95.781  1.00 45.80           C  
ATOM   1925  CD  GLN A 247      23.665 -32.035 -94.890  1.00 45.80           C  
ATOM   1926  NE2 GLN A 247      24.946 -32.282 -95.141  1.00 45.80           N  
ATOM   1927  OE1 GLN A 247      23.044 -32.597 -93.983  1.00 45.80           O  
ATOM   1928  N   GLN A 248      19.295 -30.842 -97.440  1.00 50.92           N  
ATOM   1929  CA  GLN A 248      18.776 -31.528 -98.618  1.00 50.92           C  
ATOM   1930  C   GLN A 248      18.259 -30.531 -99.652  1.00 50.92           C  
ATOM   1931  CB  GLN A 248      17.664 -32.503 -98.227  1.00 50.92           C  
ATOM   1932  O   GLN A 248      18.447 -30.723-100.855  1.00 50.92           O  
ATOM   1933  CG  GLN A 248      18.172 -33.798 -97.607  1.00 50.92           C  
ATOM   1934  CD  GLN A 248      17.055 -34.771 -97.282  1.00 50.92           C  
ATOM   1935  NE2 GLN A 248      17.393 -36.052 -97.186  1.00 50.92           N  
ATOM   1936  OE1 GLN A 248      15.896 -34.374 -97.117  1.00 50.92           O  
ATOM   1937  N   ILE A 249      17.796 -29.330 -99.172  1.00 51.14           N  
ATOM   1938  CA  ILE A 249      17.215 -28.306-100.035  1.00 51.14           C  
ATOM   1939  C   ILE A 249      18.328 -27.478-100.673  1.00 51.14           C  
ATOM   1940  CB  ILE A 249      16.246 -27.391 -99.253  1.00 51.14           C  
ATOM   1941  O   ILE A 249      18.280 -27.178-101.868  1.00 51.14           O  
ATOM   1942  CG1 ILE A 249      15.029 -28.189 -98.773  1.00 51.14           C  
ATOM   1943  CG2 ILE A 249      15.816 -26.200-100.114  1.00 51.14           C  
ATOM   1944  CD1 ILE A 249      14.091 -27.402 -97.868  1.00 51.14           C  
ATOM   1945  N   GLU A 250      19.417 -27.310 -99.829  1.00 51.88           N  
ATOM   1946  CA  GLU A 250      20.547 -26.480-100.236  1.00 51.88           C  
ATOM   1947  C   GLU A 250      21.497 -27.251-101.148  1.00 51.88           C  
ATOM   1948  CB  GLU A 250      21.301 -25.959 -99.010  1.00 51.88           C  
ATOM   1949  O   GLU A 250      22.057 -26.686-102.090  1.00 51.88           O  
ATOM   1950  CG  GLU A 250      20.576 -24.846 -98.269  1.00 51.88           C  
ATOM   1951  CD  GLU A 250      20.435 -23.573 -99.087  1.00 51.88           C  
ATOM   1952  OE1 GLU A 250      19.487 -22.793 -98.840  1.00 51.88           O  
ATOM   1953  OE2 GLU A 250      21.280 -23.353 -99.984  1.00 51.88           O  
ATOM   1954  N   GLU A 251      21.621 -28.631-100.889  1.00 50.04           N  
ATOM   1955  CA  GLU A 251      22.328 -29.489-101.836  1.00 50.04           C  
ATOM   1956  C   GLU A 251      21.643 -29.487-103.199  1.00 50.04           C  
ATOM   1957  CB  GLU A 251      22.424 -30.919-101.298  1.00 50.04           C  
ATOM   1958  O   GLU A 251      22.309 -29.415-104.234  1.00 50.04           O  
ATOM   1959  CG  GLU A 251      23.707 -31.638-101.688  1.00 50.04           C  
ATOM   1960  CD  GLU A 251      23.886 -32.972-100.981  1.00 50.04           C  
ATOM   1961  OE1 GLU A 251      24.971 -33.585-101.107  1.00 50.04           O  
ATOM   1962  OE2 GLU A 251      22.934 -33.408-100.296  1.00 50.04           O  
ATOM   1963  N   GLN A 252      20.365 -29.314-103.159  1.00 50.04           N  
ATOM   1964  CA  GLN A 252      19.629 -29.320-104.418  1.00 50.04           C  
ATOM   1965  C   GLN A 252      19.617 -27.934-105.056  1.00 50.04           C  
ATOM   1966  CB  GLN A 252      18.197 -29.811-104.201  1.00 50.04           C  
ATOM   1967  O   GLN A 252      19.726 -27.805-106.277  1.00 50.04           O  
ATOM   1968  CG  GLN A 252      18.093 -31.307-103.937  1.00 50.04           C  
ATOM   1969  CD  GLN A 252      16.770 -31.893-104.393  1.00 50.04           C  
ATOM   1970  NE2 GLN A 252      16.746 -33.203-104.614  1.00 50.04           N  
ATOM   1971  OE1 GLN A 252      15.777 -31.174-104.546  1.00 50.04           O  
ATOM   1972  N   ARG A 253      19.758 -26.837-104.171  1.00 43.08           N  
ATOM   1973  CA  ARG A 253      19.678 -25.431-104.555  1.00 43.08           C  
ATOM   1974  C   ARG A 253      21.041 -24.902-104.986  1.00 43.08           C  
ATOM   1975  CB  ARG A 253      19.129 -24.588-103.401  1.00 43.08           C  
ATOM   1976  O   ARG A 253      21.141 -24.138-105.949  1.00 43.08           O  
ATOM   1977  CG  ARG A 253      18.137 -23.521-103.835  1.00 43.08           C  
ATOM   1978  CD  ARG A 253      17.641 -22.699-102.654  1.00 43.08           C  
ATOM   1979  NE  ARG A 253      18.433 -21.486-102.472  1.00 43.08           N  
ATOM   1980  NH1 ARG A 253      16.935 -20.477-101.031  1.00 43.08           N  
ATOM   1981  NH2 ARG A 253      18.876 -19.403-101.611  1.00 43.08           N  
ATOM   1982  CZ  ARG A 253      18.079 -20.458-101.705  1.00 43.08           C  
ATOM   1983  N   VAL A 254      22.206 -25.495-104.377  1.00 47.97           N  
ATOM   1984  CA  VAL A 254      23.613 -25.161-104.573  1.00 47.97           C  
ATOM   1985  C   VAL A 254      24.131 -25.830-105.844  1.00 47.97           C  
ATOM   1986  CB  VAL A 254      24.471 -25.586-103.360  1.00 47.97           C  
ATOM   1987  O   VAL A 254      24.902 -25.231-106.598  1.00 47.97           O  
ATOM   1988  CG1 VAL A 254      25.958 -25.417-103.664  1.00 47.97           C  
ATOM   1989  CG2 VAL A 254      24.080 -24.780-102.122  1.00 47.97           C  
ATOM   1990  N   GLN A 255      23.473 -26.773-106.470  1.00 43.78           N  
ATOM   1991  CA  GLN A 255      23.784 -27.319-107.787  1.00 43.78           C  
ATOM   1992  C   GLN A 255      23.185 -26.458-108.895  1.00 43.78           C  
ATOM   1993  CB  GLN A 255      23.274 -28.757-107.905  1.00 43.78           C  
ATOM   1994  O   GLN A 255      23.797 -26.283-109.951  1.00 43.78           O  
ATOM   1995  CG  GLN A 255      24.138 -29.644-108.792  1.00 43.78           C  
ATOM   1996  CD  GLN A 255      24.852 -30.734-108.014  1.00 43.78           C  
ATOM   1997  NE2 GLN A 255      25.889 -31.309-108.614  1.00 43.78           N  
ATOM   1998  OE1 GLN A 255      24.475 -31.055-106.882  1.00 43.78           O  
ATOM   1999  N   VAL A 256      22.331 -25.488-108.531  1.00 46.41           N  
ATOM   2000  CA  VAL A 256      21.674 -24.675-109.549  1.00 46.41           C  
ATOM   2001  C   VAL A 256      22.299 -23.282-109.581  1.00 46.41           C  
ATOM   2002  CB  VAL A 256      20.153 -24.571-109.299  1.00 46.41           C  
ATOM   2003  O   VAL A 256      22.541 -22.728-110.656  1.00 46.41           O  
ATOM   2004  CG1 VAL A 256      19.512 -23.580-110.269  1.00 46.41           C  
ATOM   2005  CG2 VAL A 256      19.497 -25.945-109.423  1.00 46.41           C  
ATOM   2006  N   GLN A 257      23.028 -22.844-108.445  1.00 39.01           N  
ATOM   2007  CA  GLN A 257      23.529 -21.497-108.196  1.00 39.01           C  
ATOM   2008  C   GLN A 257      25.046 -21.436-108.352  1.00 39.01           C  
ATOM   2009  CB  GLN A 257      23.126 -21.024-106.798  1.00 39.01           C  
ATOM   2010  O   GLN A 257      25.590 -20.419-108.788  1.00 39.01           O  
ATOM   2011  CG  GLN A 257      21.725 -20.430-106.730  1.00 39.01           C  
ATOM   2012  CD  GLN A 257      21.417 -19.807-105.382  1.00 39.01           C  
ATOM   2013  NE2 GLN A 257      20.266 -19.150-105.281  1.00 39.01           N  
ATOM   2014  OE1 GLN A 257      22.206 -19.916-104.438  1.00 39.01           O  
ATOM   2015  N   VAL A 258      25.723 -22.665-108.339  1.00 43.16           N  
ATOM   2016  CA  VAL A 258      27.158 -22.870-108.511  1.00 43.16           C  
ATOM   2017  C   VAL A 258      27.499 -22.919-109.998  1.00 43.16           C  
ATOM   2018  CB  VAL A 258      27.634 -24.163-107.811  1.00 43.16           C  
ATOM   2019  O   VAL A 258      28.532 -22.397-110.422  1.00 43.16           O  
ATOM   2020  CG1 VAL A 258      29.111 -24.422-108.103  1.00 43.16           C  
ATOM   2021  CG2 VAL A 258      27.391 -24.075-106.306  1.00 43.16           C  
ATOM   2022  N   VAL A 259      26.497 -22.861-110.870  1.00 43.99           N  
ATOM   2023  CA  VAL A 259      26.755 -22.750-112.302  1.00 43.99           C  
ATOM   2024  C   VAL A 259      26.567 -21.302-112.750  1.00 43.99           C  
ATOM   2025  CB  VAL A 259      25.835 -23.685-113.119  1.00 43.99           C  
ATOM   2026  O   VAL A 259      27.352 -20.787-113.549  1.00 43.99           O  
ATOM   2027  CG1 VAL A 259      26.028 -23.458-114.617  1.00 43.99           C  
ATOM   2028  CG2 VAL A 259      26.102 -25.145-112.757  1.00 43.99           C  
ATOM   2029  N   GLU A 260      26.076 -20.371-111.870  1.00 39.33           N  
ATOM   2030  CA  GLU A 260      25.682 -19.023-112.270  1.00 39.33           C  
ATOM   2031  C   GLU A 260      26.577 -17.971-111.624  1.00 39.33           C  
ATOM   2032  CB  GLU A 260      24.217 -18.762-111.909  1.00 39.33           C  
ATOM   2033  O   GLU A 260      26.997 -17.016-112.282  1.00 39.33           O  
ATOM   2034  CG  GLU A 260      23.398 -18.174-113.048  1.00 39.33           C  
ATOM   2035  CD  GLU A 260      21.945 -17.925-112.676  1.00 39.33           C  
ATOM   2036  OE1 GLU A 260      21.173 -17.442-113.535  1.00 39.33           O  
ATOM   2037  OE2 GLU A 260      21.576 -18.214-111.516  1.00 39.33           O  
ATOM   2038  N   ARG A 261      27.246 -18.193-110.508  1.00 32.29           N  
ATOM   2039  CA  ARG A 261      27.894 -17.202-109.655  1.00 32.29           C  
ATOM   2040  C   ARG A 261      29.395 -17.457-109.563  1.00 32.29           C  
ATOM   2041  CB  ARG A 261      27.275 -17.208-108.256  1.00 32.29           C  
ATOM   2042  O   ARG A 261      30.178 -16.524-109.377  1.00 32.29           O  
ATOM   2043  CG  ARG A 261      26.115 -16.239-108.092  1.00 32.29           C  
ATOM   2044  CD  ARG A 261      26.025 -15.703-106.669  1.00 32.29           C  
ATOM   2045  NE  ARG A 261      24.644 -15.432-106.282  1.00 32.29           N  
ATOM   2046  NH1 ARG A 261      25.180 -14.528-104.225  1.00 32.29           N  
ATOM   2047  NH2 ARG A 261      22.989 -14.678-104.880  1.00 32.29           N  
ATOM   2048  CZ  ARG A 261      24.274 -14.880-105.130  1.00 32.29           C  
ATOM   2049  N   ALA A 262      29.925 -18.679-110.082  1.00 43.04           N  
ATOM   2050  CA  ALA A 262      31.338 -19.016-110.239  1.00 43.04           C  
ATOM   2051  C   ALA A 262      31.947 -18.284-111.431  1.00 43.04           C  
ATOM   2052  CB  ALA A 262      31.510 -20.524-110.400  1.00 43.04           C  
ATOM   2053  O   ALA A 262      33.097 -17.840-111.374  1.00 43.04           O  
ATOM   2054  N   GLN A 263      31.266 -17.545-112.207  1.00 42.61           N  
ATOM   2055  CA  GLN A 263      31.790 -16.820-113.360  1.00 42.61           C  
ATOM   2056  C   GLN A 263      31.797 -15.315-113.106  1.00 42.61           C  
ATOM   2057  CB  GLN A 263      30.971 -17.138-114.612  1.00 42.61           C  
ATOM   2058  O   GLN A 263      32.733 -14.618-113.502  1.00 42.61           O  
ATOM   2059  CG  GLN A 263      31.503 -18.320-115.411  1.00 42.61           C  
ATOM   2060  CD  GLN A 263      30.728 -18.557-116.694  1.00 42.61           C  
ATOM   2061  NE2 GLN A 263      31.211 -19.483-117.515  1.00 42.61           N  
ATOM   2062  OE1 GLN A 263      29.703 -17.915-116.943  1.00 42.61           O  
ATOM   2063  N   GLN A 264      31.285 -14.723-112.012  1.00 39.81           N  
ATOM   2064  CA  GLN A 264      31.103 -13.276-111.999  1.00 39.81           C  
ATOM   2065  C   GLN A 264      31.701 -12.657-110.739  1.00 39.81           C  
ATOM   2066  CB  GLN A 264      29.619 -12.920-112.106  1.00 39.81           C  
ATOM   2067  O   GLN A 264      32.262 -11.560-110.785  1.00 39.81           O  
ATOM   2068  CG  GLN A 264      29.127 -12.756-113.538  1.00 39.81           C  
ATOM   2069  CD  GLN A 264      27.658 -12.385-113.615  1.00 39.81           C  
ATOM   2070  NE2 GLN A 264      27.163 -12.175-114.830  1.00 39.81           N  
ATOM   2071  OE1 GLN A 264      26.974 -12.288-112.591  1.00 39.81           O  
ATOM   2072  N   VAL A 265      32.217 -13.402-109.780  1.00 46.16           N  
ATOM   2073  CA  VAL A 265      32.698 -12.820-108.531  1.00 46.16           C  
ATOM   2074  C   VAL A 265      34.160 -13.202-108.312  1.00 46.16           C  
ATOM   2075  CB  VAL A 265      31.842 -13.273-107.327  1.00 46.16           C  
ATOM   2076  O   VAL A 265      34.915 -12.458-107.682  1.00 46.16           O  
ATOM   2077  CG1 VAL A 265      32.450 -12.778-106.016  1.00 46.16           C  
ATOM   2078  CG2 VAL A 265      30.406 -12.775-107.476  1.00 46.16           C  
ATOM   2079  N   ALA A 266      34.813 -13.991-109.272  1.00 44.79           N  
ATOM   2080  CA  ALA A 266      36.256 -14.164-109.411  1.00 44.79           C  
ATOM   2081  C   ALA A 266      36.896 -12.939-110.058  1.00 44.79           C  
ATOM   2082  CB  ALA A 266      36.565 -15.416-110.228  1.00 44.79           C  
ATOM   2083  O   ALA A 266      37.998 -12.534-109.681  1.00 44.79           O  
ATOM   2084  N   VAL A 267      36.235 -11.931-110.532  1.00 49.49           N  
ATOM   2085  CA  VAL A 267      36.907 -10.843-111.235  1.00 49.49           C  
ATOM   2086  C   VAL A 267      36.861  -9.574-110.386  1.00 49.49           C  
ATOM   2087  CB  VAL A 267      36.270 -10.581-112.618  1.00 49.49           C  
ATOM   2088  O   VAL A 267      37.853  -8.846-110.292  1.00 49.49           O  
ATOM   2089  CG1 VAL A 267      36.874  -9.336-113.264  1.00 49.49           C  
ATOM   2090  CG2 VAL A 267      36.448 -11.798-113.525  1.00 49.49           C  
ATOM   2091  N   GLN A 268      36.204  -9.372-109.229  1.00 38.86           N  
ATOM   2092  CA  GLN A 268      36.012  -8.063-108.613  1.00 38.86           C  
ATOM   2093  C   GLN A 268      36.447  -8.074-107.151  1.00 38.86           C  
ATOM   2094  CB  GLN A 268      34.551  -7.626-108.724  1.00 38.86           C  
ATOM   2095  O   GLN A 268      36.999  -7.090-106.654  1.00 38.86           O  
ATOM   2096  CG  GLN A 268      34.227  -6.881-110.012  1.00 38.86           C  
ATOM   2097  CD  GLN A 268      32.872  -6.199-109.971  1.00 38.86           C  
ATOM   2098  NE2 GLN A 268      32.635  -5.296-110.916  1.00 38.86           N  
ATOM   2099  OE1 GLN A 268      32.046  -6.483-109.098  1.00 38.86           O  
ATOM   2100  N   GLU A 269      36.567  -9.214-106.586  1.00 48.30           N  
ATOM   2101  CA  GLU A 269      36.936  -9.350-105.180  1.00 48.30           C  
ATOM   2102  C   GLU A 269      38.452  -9.324-105.002  1.00 48.30           C  
ATOM   2103  CB  GLU A 269      36.360 -10.641-104.595  1.00 48.30           C  
ATOM   2104  O   GLU A 269      38.957  -8.773-104.022  1.00 48.30           O  
ATOM   2105  CG  GLU A 269      35.003 -10.463-103.930  1.00 48.30           C  
ATOM   2106  CD  GLU A 269      34.443 -11.754-103.353  1.00 48.30           C  
ATOM   2107  OE1 GLU A 269      33.351 -11.723-102.742  1.00 48.30           O  
ATOM   2108  OE2 GLU A 269      35.103 -12.805-103.514  1.00 48.30           O  
ATOM   2109  N   GLN A 270      39.116  -9.476-106.224  1.00 49.26           N  
ATOM   2110  CA  GLN A 270      40.558  -9.304-106.365  1.00 49.26           C  
ATOM   2111  C   GLN A 270      40.931  -7.827-106.446  1.00 49.26           C  
ATOM   2112  CB  GLN A 270      41.069 -10.043-107.603  1.00 49.26           C  
ATOM   2113  O   GLN A 270      41.972  -7.414-105.929  1.00 49.26           O  
ATOM   2114  CG  GLN A 270      41.288 -11.534-107.383  1.00 49.26           C  
ATOM   2115  CD  GLN A 270      42.327 -12.119-108.322  1.00 49.26           C  
ATOM   2116  NE2 GLN A 270      42.846 -13.292-107.974  1.00 49.26           N  
ATOM   2117  OE1 GLN A 270      42.659 -11.523-109.351  1.00 49.26           O  
ATOM   2118  N   GLU A 271      40.019  -6.828-106.539  1.00 49.37           N  
ATOM   2119  CA  GLU A 271      40.306  -5.410-106.736  1.00 49.37           C  
ATOM   2120  C   GLU A 271      40.288  -4.654-105.410  1.00 49.37           C  
ATOM   2121  CB  GLU A 271      39.302  -4.788-107.710  1.00 49.37           C  
ATOM   2122  O   GLU A 271      41.104  -3.757-105.191  1.00 49.37           O  
ATOM   2123  CG  GLU A 271      39.721  -4.886-109.170  1.00 49.37           C  
ATOM   2124  CD  GLU A 271      39.362  -3.651-109.980  1.00 49.37           C  
ATOM   2125  OE1 GLU A 271      39.871  -3.499-111.114  1.00 49.37           O  
ATOM   2126  OE2 GLU A 271      38.565  -2.827-109.478  1.00 49.37           O  
ATOM   2127  N   ILE A 272      39.772  -5.077-104.289  1.00 49.85           N  
ATOM   2128  CA  ILE A 272      39.524  -4.367-103.039  1.00 49.85           C  
ATOM   2129  C   ILE A 272      40.442  -4.911-101.946  1.00 49.85           C  
ATOM   2130  CB  ILE A 272      38.046  -4.485-102.605  1.00 49.85           C  
ATOM   2131  O   ILE A 272      40.942  -4.153-101.113  1.00 49.85           O  
ATOM   2132  CG1 ILE A 272      37.135  -3.780-103.617  1.00 49.85           C  
ATOM   2133  CG2 ILE A 272      37.849  -3.913-101.199  1.00 49.85           C  
ATOM   2134  CD1 ILE A 272      35.649  -3.998-103.368  1.00 49.85           C  
ATOM   2135  N   ALA A 273      41.069  -6.050-102.044  1.00 49.83           N  
ATOM   2136  CA  ALA A 273      42.115  -6.591-101.180  1.00 49.83           C  
ATOM   2137  C   ALA A 273      43.464  -5.944-101.480  1.00 49.83           C  
ATOM   2138  CB  ALA A 273      42.207  -8.107-101.342  1.00 49.83           C  
ATOM   2139  O   ALA A 273      44.282  -5.753-100.577  1.00 49.83           O  
ATOM   2140  N   ARG A 274      43.622  -5.149-102.625  1.00 47.06           N  
ATOM   2141  CA  ARG A 274      44.778  -4.404-103.113  1.00 47.06           C  
ATOM   2142  C   ARG A 274      44.964  -3.109-102.330  1.00 47.06           C  
ATOM   2143  CB  ARG A 274      44.631  -4.098-104.605  1.00 47.06           C  
ATOM   2144  O   ARG A 274      46.083  -2.767-101.942  1.00 47.06           O  
ATOM   2145  CG  ARG A 274      45.905  -3.585-105.257  1.00 47.06           C  
ATOM   2146  CD  ARG A 274      45.610  -2.781-106.515  1.00 47.06           C  
ATOM   2147  NE  ARG A 274      45.198  -3.641-107.621  1.00 47.06           N  
ATOM   2148  NH1 ARG A 274      45.468  -2.025-109.250  1.00 47.06           N  
ATOM   2149  NH2 ARG A 274      44.751  -4.126-109.821  1.00 47.06           N  
ATOM   2150  CZ  ARG A 274      45.140  -3.262-108.895  1.00 47.06           C  
ATOM   2151  N   ARG A 275      43.996  -2.540-101.807  1.00 39.74           N  
ATOM   2152  CA  ARG A 275      44.081  -1.187-101.266  1.00 39.74           C  
ATOM   2153  C   ARG A 275      44.302  -1.212 -99.758  1.00 39.74           C  
ATOM   2154  CB  ARG A 275      42.814  -0.395-101.597  1.00 39.74           C  
ATOM   2155  O   ARG A 275      45.042  -0.387 -99.219  1.00 39.74           O  
ATOM   2156  CG  ARG A 275      42.933   0.465-102.845  1.00 39.74           C  
ATOM   2157  CD  ARG A 275      41.682   1.302-103.075  1.00 39.74           C  
ATOM   2158  NE  ARG A 275      41.839   2.204-104.213  1.00 39.74           N  
ATOM   2159  NH1 ARG A 275      39.721   1.838-105.059  1.00 39.74           N  
ATOM   2160  NH2 ARG A 275      41.152   3.278-106.123  1.00 39.74           N  
ATOM   2161  CZ  ARG A 275      40.903   2.438-105.129  1.00 39.74           C  
ATOM   2162  N   GLU A 276      43.992  -2.225 -99.020  1.00 48.71           N  
ATOM   2163  CA  GLU A 276      44.114  -2.422 -97.578  1.00 48.71           C  
ATOM   2164  C   GLU A 276      45.484  -2.986 -97.213  1.00 48.71           C  
ATOM   2165  CB  GLU A 276      43.009  -3.350 -97.067  1.00 48.71           C  
ATOM   2166  O   GLU A 276      46.091  -2.566 -96.226  1.00 48.71           O  
ATOM   2167  CG  GLU A 276      42.124  -2.722 -96.000  1.00 48.71           C  
ATOM   2168  CD  GLU A 276      41.078  -3.679 -95.450  1.00 48.71           C  
ATOM   2169  OE1 GLU A 276      40.335  -3.295 -94.518  1.00 48.71           O  
ATOM   2170  OE2 GLU A 276      41.002  -4.822 -95.953  1.00 48.71           O  
ATOM   2171  N   LYS A 277      46.092  -3.618 -98.179  1.00 54.74           N  
ATOM   2172  CA  LYS A 277      47.460  -4.125 -98.129  1.00 54.74           C  
ATOM   2173  C   LYS A 277      48.463  -3.042 -98.515  1.00 54.74           C  
ATOM   2174  CB  LYS A 277      47.617  -5.337 -99.049  1.00 54.74           C  
ATOM   2175  O   LYS A 277      49.606  -3.053 -98.053  1.00 54.74           O  
ATOM   2176  CG  LYS A 277      47.106  -6.639 -98.450  1.00 54.74           C  
ATOM   2177  CD  LYS A 277      47.367  -7.820 -99.376  1.00 54.74           C  
ATOM   2178  CE  LYS A 277      46.773  -9.108 -98.822  1.00 54.74           C  
ATOM   2179  NZ  LYS A 277      46.959 -10.254 -99.762  1.00 54.74           N  
ATOM   2180  N   GLU A 278      47.966  -1.898 -99.142  1.00 54.57           N  
ATOM   2181  CA  GLU A 278      48.727  -0.718 -99.539  1.00 54.57           C  
ATOM   2182  C   GLU A 278      49.122   0.119 -98.326  1.00 54.57           C  
ATOM   2183  CB  GLU A 278      47.923   0.134-100.525  1.00 54.57           C  
ATOM   2184  O   GLU A 278      50.257   0.593 -98.234  1.00 54.57           O  
ATOM   2185  CG  GLU A 278      48.759   0.726-101.651  1.00 54.57           C  
ATOM   2186  CD  GLU A 278      47.941   1.541-102.640  1.00 54.57           C  
ATOM   2187  OE1 GLU A 278      48.519   2.061-103.622  1.00 54.57           O  
ATOM   2188  OE2 GLU A 278      46.713   1.661-102.432  1.00 54.57           O  
ATOM   2189  N   LEU A 279      48.413   0.053 -97.236  1.00 44.20           N  
ATOM   2190  CA  LEU A 279      48.659   0.904 -96.077  1.00 44.20           C  
ATOM   2191  C   LEU A 279      49.436   0.148 -95.004  1.00 44.20           C  
ATOM   2192  CB  LEU A 279      47.338   1.419 -95.499  1.00 44.20           C  
ATOM   2193  O   LEU A 279      50.294   0.724 -94.331  1.00 44.20           O  
ATOM   2194  CG  LEU A 279      46.874   2.792 -95.988  1.00 44.20           C  
ATOM   2195  CD1 LEU A 279      45.361   2.803 -96.177  1.00 44.20           C  
ATOM   2196  CD2 LEU A 279      47.304   3.881 -95.011  1.00 44.20           C  
ATOM   2197  N   GLU A 280      49.295  -1.114 -94.887  1.00 51.46           N  
ATOM   2198  CA  GLU A 280      49.987  -2.043 -93.998  1.00 51.46           C  
ATOM   2199  C   GLU A 280      51.408  -2.316 -94.483  1.00 51.46           C  
ATOM   2200  CB  GLU A 280      49.209  -3.356 -93.882  1.00 51.46           C  
ATOM   2201  O   GLU A 280      52.337  -2.410 -93.679  1.00 51.46           O  
ATOM   2202  CG  GLU A 280      49.458  -4.105 -92.580  1.00 51.46           C  
ATOM   2203  CD  GLU A 280      48.573  -5.330 -92.414  1.00 51.46           C  
ATOM   2204  OE1 GLU A 280      48.641  -5.988 -91.351  1.00 51.46           O  
ATOM   2205  OE2 GLU A 280      47.807  -5.634 -93.355  1.00 51.46           O  
ATOM   2206  N   ALA A 281      51.725  -1.999 -95.680  1.00 51.21           N  
ATOM   2207  CA  ALA A 281      52.993  -2.028 -96.405  1.00 51.21           C  
ATOM   2208  C   ALA A 281      53.713  -0.687 -96.304  1.00 51.21           C  
ATOM   2209  CB  ALA A 281      52.760  -2.395 -97.868  1.00 51.21           C  
ATOM   2210  O   ALA A 281      54.942  -0.641 -96.200  1.00 51.21           O  
ATOM   2211  N   ARG A 282      53.018   0.441 -96.058  1.00 54.67           N  
ATOM   2212  CA  ARG A 282      53.691   1.726 -96.225  1.00 54.67           C  
ATOM   2213  C   ARG A 282      54.280   2.211 -94.905  1.00 54.67           C  
ATOM   2214  CB  ARG A 282      52.723   2.772 -96.782  1.00 54.67           C  
ATOM   2215  O   ARG A 282      55.386   2.756 -94.875  1.00 54.67           O  
ATOM   2216  CG  ARG A 282      53.012   3.174 -98.219  1.00 54.67           C  
ATOM   2217  CD  ARG A 282      52.061   4.261 -98.703  1.00 54.67           C  
ATOM   2218  NE  ARG A 282      52.414   4.729-100.040  1.00 54.67           N  
ATOM   2219  NH1 ARG A 282      50.945   6.513-100.027  1.00 54.67           N  
ATOM   2220  NH2 ARG A 282      52.269   6.126-101.858  1.00 54.67           N  
ATOM   2221  CZ  ARG A 282      51.875   5.788-100.639  1.00 54.67           C  
ATOM   2222  N   VAL A 283      53.837   1.829 -93.701  1.00 50.97           N  
ATOM   2223  CA  VAL A 283      54.299   2.593 -92.546  1.00 50.97           C  
ATOM   2224  C   VAL A 283      54.734   1.640 -91.436  1.00 50.97           C  
ATOM   2225  CB  VAL A 283      53.205   3.553 -92.026  1.00 50.97           C  
ATOM   2226  O   VAL A 283      55.788   1.828 -90.825  1.00 50.97           O  
ATOM   2227  CG1 VAL A 283      53.678   4.281 -90.769  1.00 50.97           C  
ATOM   2228  CG2 VAL A 283      52.814   4.554 -93.112  1.00 50.97           C  
ATOM   2229  N   ARG A 284      54.114   0.492 -91.192  1.00 53.82           N  
ATOM   2230  CA  ARG A 284      54.297  -0.326 -89.998  1.00 53.82           C  
ATOM   2231  C   ARG A 284      55.323  -1.429 -90.241  1.00 53.82           C  
ATOM   2232  CB  ARG A 284      52.966  -0.937 -89.555  1.00 53.82           C  
ATOM   2233  O   ARG A 284      56.217  -1.644 -89.420  1.00 53.82           O  
ATOM   2234  CG  ARG A 284      52.994  -1.525 -88.153  1.00 53.82           C  
ATOM   2235  CD  ARG A 284      51.634  -2.073 -87.743  1.00 53.82           C  
ATOM   2236  NE  ARG A 284      51.511  -3.495 -88.050  1.00 53.82           N  
ATOM   2237  NH1 ARG A 284      49.413  -3.727 -87.112  1.00 53.82           N  
ATOM   2238  NH2 ARG A 284      50.452  -5.532 -88.069  1.00 53.82           N  
ATOM   2239  CZ  ARG A 284      50.459  -4.248 -87.743  1.00 53.82           C  
ATOM   2240  N   LYS A 285      55.402  -2.022 -91.413  1.00 59.35           N  
ATOM   2241  CA  LYS A 285      56.266  -3.170 -91.673  1.00 59.35           C  
ATOM   2242  C   LYS A 285      57.681  -2.724 -92.030  1.00 59.35           C  
ATOM   2243  CB  LYS A 285      55.689  -4.033 -92.797  1.00 59.35           C  
ATOM   2244  O   LYS A 285      58.659  -3.331 -91.588  1.00 59.35           O  
ATOM   2245  CG  LYS A 285      54.521  -4.908 -92.368  1.00 59.35           C  
ATOM   2246  CD  LYS A 285      54.912  -6.380 -92.323  1.00 59.35           C  
ATOM   2247  CE  LYS A 285      53.732  -7.261 -91.937  1.00 59.35           C  
ATOM   2248  NZ  LYS A 285      54.119  -8.702 -91.857  1.00 59.35           N  
ATOM   2249  N   PRO A 286      57.837  -1.347 -92.460  1.00 52.46           N  
ATOM   2250  CA  PRO A 286      59.214  -0.870 -92.610  1.00 52.46           C  
ATOM   2251  C   PRO A 286      59.837  -0.437 -91.285  1.00 52.46           C  
ATOM   2252  CB  PRO A 286      59.073   0.319 -93.563  1.00 52.46           C  
ATOM   2253  O   PRO A 286      61.035  -0.635 -91.068  1.00 52.46           O  
ATOM   2254  CG  PRO A 286      57.616   0.378 -93.889  1.00 52.46           C  
ATOM   2255  CD  PRO A 286      56.905  -0.673 -93.085  1.00 52.46           C  
ATOM   2256  N   ALA A 287      59.047  -0.013 -90.408  1.00 55.17           N  
ATOM   2257  CA  ALA A 287      59.569   0.472 -89.133  1.00 55.17           C  
ATOM   2258  C   ALA A 287      59.988  -0.689 -88.235  1.00 55.17           C  
ATOM   2259  CB  ALA A 287      58.528   1.337 -88.426  1.00 55.17           C  
ATOM   2260  O   ALA A 287      61.016  -0.618 -87.557  1.00 55.17           O  
ATOM   2261  N   GLU A 288      59.335  -1.805 -88.334  1.00 56.42           N  
ATOM   2262  CA  GLU A 288      59.610  -3.006 -87.552  1.00 56.42           C  
ATOM   2263  C   GLU A 288      60.745  -3.819 -88.169  1.00 56.42           C  
ATOM   2264  CB  GLU A 288      58.352  -3.869 -87.429  1.00 56.42           C  
ATOM   2265  O   GLU A 288      61.576  -4.379 -87.452  1.00 56.42           O  
ATOM   2266  CG  GLU A 288      57.462  -3.495 -86.252  1.00 56.42           C  
ATOM   2267  CD  GLU A 288      56.192  -4.326 -86.172  1.00 56.42           C  
ATOM   2268  OE1 GLU A 288      55.358  -4.076 -85.273  1.00 56.42           O  
ATOM   2269  OE2 GLU A 288      56.030  -5.237 -87.015  1.00 56.42           O  
ATOM   2270  N   ALA A 289      60.873  -3.784 -89.339  1.00 55.35           N  
ATOM   2271  CA  ALA A 289      61.963  -4.426 -90.068  1.00 55.35           C  
ATOM   2272  C   ALA A 289      63.271  -3.660 -89.887  1.00 55.35           C  
ATOM   2273  CB  ALA A 289      61.617  -4.540 -91.551  1.00 55.35           C  
ATOM   2274  O   ALA A 289      64.334  -4.264 -89.728  1.00 55.35           O  
ATOM   2275  N   GLU A 290      63.221  -2.318 -89.684  1.00 57.90           N  
ATOM   2276  CA  GLU A 290      64.423  -1.516 -89.479  1.00 57.90           C  
ATOM   2277  C   GLU A 290      64.978  -1.704 -88.070  1.00 57.90           C  
ATOM   2278  CB  GLU A 290      64.132  -0.035 -89.737  1.00 57.90           C  
ATOM   2279  O   GLU A 290      66.195  -1.754 -87.877  1.00 57.90           O  
ATOM   2280  CG  GLU A 290      64.168   0.351 -91.208  1.00 57.90           C  
ATOM   2281  CD  GLU A 290      65.560   0.273 -91.815  1.00 57.90           C  
ATOM   2282  OE1 GLU A 290      65.697  -0.218 -92.959  1.00 57.90           O  
ATOM   2283  OE2 GLU A 290      66.521   0.707 -91.142  1.00 57.90           O  
ATOM   2284  N   ARG A 291      64.143  -1.834 -87.117  1.00 59.25           N  
ATOM   2285  CA  ARG A 291      64.577  -2.082 -85.745  1.00 59.25           C  
ATOM   2286  C   ARG A 291      65.275  -3.433 -85.628  1.00 59.25           C  
ATOM   2287  CB  ARG A 291      63.388  -2.022 -84.785  1.00 59.25           C  
ATOM   2288  O   ARG A 291      66.336  -3.538 -85.007  1.00 59.25           O  
ATOM   2289  CG  ARG A 291      63.778  -1.785 -83.335  1.00 59.25           C  
ATOM   2290  CD  ARG A 291      62.602  -2.001 -82.392  1.00 59.25           C  
ATOM   2291  NE  ARG A 291      62.334  -3.421 -82.182  1.00 59.25           N  
ATOM   2292  NH1 ARG A 291      60.557  -3.085 -80.745  1.00 59.25           N  
ATOM   2293  NH2 ARG A 291      61.214  -5.214 -81.285  1.00 59.25           N  
ATOM   2294  CZ  ARG A 291      61.369  -3.904 -81.405  1.00 59.25           C  
ATOM   2295  N   TYR A 292      64.651  -4.504 -86.187  1.00 60.61           N  
ATOM   2296  CA  TYR A 292      65.206  -5.853 -86.188  1.00 60.61           C  
ATOM   2297  C   TYR A 292      66.503  -5.908 -86.986  1.00 60.61           C  
ATOM   2298  CB  TYR A 292      64.196  -6.850 -86.763  1.00 60.61           C  
ATOM   2299  O   TYR A 292      67.468  -6.554 -86.571  1.00 60.61           O  
ATOM   2300  CG  TYR A 292      64.641  -8.289 -86.666  1.00 60.61           C  
ATOM   2301  CD1 TYR A 292      65.191  -8.944 -87.766  1.00 60.61           C  
ATOM   2302  CD2 TYR A 292      64.512  -8.997 -85.476  1.00 60.61           C  
ATOM   2303  CE1 TYR A 292      65.601 -10.271 -87.682  1.00 60.61           C  
ATOM   2304  CE2 TYR A 292      64.919 -10.324 -85.380  1.00 60.61           C  
ATOM   2305  OH  TYR A 292      65.865 -12.264 -86.398  1.00 60.61           O  
ATOM   2306  CZ  TYR A 292      65.461 -10.951 -86.487  1.00 60.61           C  
ATOM   2307  N   LYS A 293      66.737  -5.210 -88.016  1.00 54.92           N  
ATOM   2308  CA  LYS A 293      67.964  -5.054 -88.792  1.00 54.92           C  
ATOM   2309  C   LYS A 293      69.056  -4.383 -87.964  1.00 54.92           C  
ATOM   2310  CB  LYS A 293      67.697  -4.245 -90.062  1.00 54.92           C  
ATOM   2311  O   LYS A 293      70.202  -4.837 -87.954  1.00 54.92           O  
ATOM   2312  CG  LYS A 293      68.875  -4.195 -91.024  1.00 54.92           C  
ATOM   2313  CD  LYS A 293      68.561  -3.346 -92.249  1.00 54.92           C  
ATOM   2314  CE  LYS A 293      69.780  -3.186 -93.147  1.00 54.92           C  
ATOM   2315  NZ  LYS A 293      69.485  -2.331 -94.335  1.00 54.92           N  
ATOM   2316  N   LEU A 294      68.695  -3.437 -87.198  1.00 58.82           N  
ATOM   2317  CA  LEU A 294      69.697  -2.683 -86.452  1.00 58.82           C  
ATOM   2318  C   LEU A 294      70.201  -3.484 -85.257  1.00 58.82           C  
ATOM   2319  CB  LEU A 294      69.119  -1.346 -85.979  1.00 58.82           C  
ATOM   2320  O   LEU A 294      71.398  -3.477 -84.960  1.00 58.82           O  
ATOM   2321  CG  LEU A 294      69.375  -0.139 -86.883  1.00 58.82           C  
ATOM   2322  CD1 LEU A 294      68.251   0.881 -86.735  1.00 58.82           C  
ATOM   2323  CD2 LEU A 294      70.724   0.494 -86.561  1.00 58.82           C  
ATOM   2324  N   GLU A 295      69.282  -4.246 -84.708  1.00 60.21           N  
ATOM   2325  CA  GLU A 295      69.660  -5.057 -83.555  1.00 60.21           C  
ATOM   2326  C   GLU A 295      70.581  -6.203 -83.965  1.00 60.21           C  
ATOM   2327  CB  GLU A 295      68.416  -5.607 -82.852  1.00 60.21           C  
ATOM   2328  O   GLU A 295      71.578  -6.476 -83.293  1.00 60.21           O  
ATOM   2329  CG  GLU A 295      68.164  -4.995 -81.482  1.00 60.21           C  
ATOM   2330  CD  GLU A 295      66.928  -5.554 -80.794  1.00 60.21           C  
ATOM   2331  OE1 GLU A 295      66.625  -5.133 -79.654  1.00 60.21           O  
ATOM   2332  OE2 GLU A 295      66.258  -6.420 -81.399  1.00 60.21           O  
ATOM   2333  N   ARG A 296      70.287  -6.780 -85.062  1.00 64.38           N  
ATOM   2334  CA  ARG A 296      71.071  -7.914 -85.542  1.00 64.38           C  
ATOM   2335  C   ARG A 296      72.395  -7.449 -86.141  1.00 64.38           C  
ATOM   2336  CB  ARG A 296      70.280  -8.716 -86.577  1.00 64.38           C  
ATOM   2337  O   ARG A 296      73.431  -8.084 -85.936  1.00 64.38           O  
ATOM   2338  CG  ARG A 296      69.730 -10.031 -86.048  1.00 64.38           C  
ATOM   2339  CD  ARG A 296      70.503 -10.517 -84.830  1.00 64.38           C  
ATOM   2340  NE  ARG A 296      69.782 -11.567 -84.117  1.00 64.38           N  
ATOM   2341  NH1 ARG A 296      71.633 -12.352 -82.979  1.00 64.38           N  
ATOM   2342  NH2 ARG A 296      69.585 -13.332 -82.661  1.00 64.38           N  
ATOM   2343  CZ  ARG A 296      70.335 -12.415 -83.254  1.00 64.38           C  
ATOM   2344  N   LEU A 297      72.390  -6.323 -86.788  1.00 63.96           N  
ATOM   2345  CA  LEU A 297      73.613  -5.727 -87.316  1.00 63.96           C  
ATOM   2346  C   LEU A 297      74.545  -5.307 -86.185  1.00 63.96           C  
ATOM   2347  CB  LEU A 297      73.283  -4.519 -88.197  1.00 63.96           C  
ATOM   2348  O   LEU A 297      75.762  -5.486 -86.279  1.00 63.96           O  
ATOM   2349  CG  LEU A 297      72.699  -4.825 -89.577  1.00 63.96           C  
ATOM   2350  CD1 LEU A 297      72.187  -3.547 -90.232  1.00 63.96           C  
ATOM   2351  CD2 LEU A 297      73.740  -5.505 -90.460  1.00 63.96           C  
ATOM   2352  N   ALA A 298      73.941  -4.815 -85.176  1.00 58.50           N  
ATOM   2353  CA  ALA A 298      74.741  -4.403 -84.025  1.00 58.50           C  
ATOM   2354  C   ALA A 298      75.365  -5.610 -83.331  1.00 58.50           C  
ATOM   2355  CB  ALA A 298      73.887  -3.609 -83.039  1.00 58.50           C  
ATOM   2356  O   ALA A 298      76.525  -5.564 -82.915  1.00 58.50           O  
ATOM   2357  N   GLU A 299      74.687  -6.717 -83.265  1.00 64.97           N  
ATOM   2358  CA  GLU A 299      75.179  -7.968 -82.698  1.00 64.97           C  
ATOM   2359  C   GLU A 299      76.257  -8.589 -83.582  1.00 64.97           C  
ATOM   2360  CB  GLU A 299      74.028  -8.957 -82.497  1.00 64.97           C  
ATOM   2361  O   GLU A 299      77.260  -9.100 -83.080  1.00 64.97           O  
ATOM   2362  CG  GLU A 299      74.098  -9.724 -81.185  1.00 64.97           C  
ATOM   2363  CD  GLU A 299      72.748 -10.252 -80.725  1.00 64.97           C  
ATOM   2364  OE1 GLU A 299      72.635 -10.696 -79.560  1.00 64.97           O  
ATOM   2365  OE2 GLU A 299      71.797 -10.222 -81.538  1.00 64.97           O  
ATOM   2366  N   ALA A 300      76.069  -8.571 -84.893  1.00 61.70           N  
ATOM   2367  CA  ALA A 300      77.035  -9.059 -85.874  1.00 61.70           C  
ATOM   2368  C   ALA A 300      78.309  -8.219 -85.854  1.00 61.70           C  
ATOM   2369  CB  ALA A 300      76.421  -9.056 -87.272  1.00 61.70           C  
ATOM   2370  O   ALA A 300      79.416  -8.759 -85.915  1.00 61.70           O  
ATOM   2371  N   GLU A 301      78.193  -6.936 -85.651  1.00 65.45           N  
ATOM   2372  CA  GLU A 301      79.350  -6.049 -85.589  1.00 65.45           C  
ATOM   2373  C   GLU A 301      80.154  -6.278 -84.312  1.00 65.45           C  
ATOM   2374  CB  GLU A 301      78.912  -4.585 -85.679  1.00 65.45           C  
ATOM   2375  O   GLU A 301      81.386  -6.236 -84.332  1.00 65.45           O  
ATOM   2376  CG  GLU A 301      78.568  -4.132 -87.090  1.00 65.45           C  
ATOM   2377  CD  GLU A 301      78.181  -2.664 -87.171  1.00 65.45           C  
ATOM   2378  OE1 GLU A 301      78.039  -2.134 -88.297  1.00 65.45           O  
ATOM   2379  OE2 GLU A 301      78.018  -2.038 -86.100  1.00 65.45           O  
ATOM   2380  N   LYS A 302      79.470  -6.478 -83.247  1.00 67.42           N  
ATOM   2381  CA  LYS A 302      80.129  -6.834 -81.994  1.00 67.42           C  
ATOM   2382  C   LYS A 302      80.919  -8.132 -82.137  1.00 67.42           C  
ATOM   2383  CB  LYS A 302      79.104  -6.966 -80.867  1.00 67.42           C  
ATOM   2384  O   LYS A 302      82.072  -8.213 -81.711  1.00 67.42           O  
ATOM   2385  CG  LYS A 302      79.710  -7.326 -79.518  1.00 67.42           C  
ATOM   2386  CD  LYS A 302      78.633  -7.553 -78.465  1.00 67.42           C  
ATOM   2387  CE  LYS A 302      79.230  -8.036 -77.150  1.00 67.42           C  
ATOM   2388  NZ  LYS A 302      78.176  -8.287 -76.122  1.00 67.42           N  
ATOM   2389  N   SER A 303      80.338  -9.156 -82.717  1.00 66.42           N  
ATOM   2390  CA  SER A 303      80.986 -10.443 -82.949  1.00 66.42           C  
ATOM   2391  C   SER A 303      82.137 -10.312 -83.941  1.00 66.42           C  
ATOM   2392  CB  SER A 303      79.973 -11.467 -83.463  1.00 66.42           C  
ATOM   2393  O   SER A 303      83.181 -10.946 -83.776  1.00 66.42           O  
ATOM   2394  OG  SER A 303      80.562 -12.753 -83.557  1.00 66.42           O  
ATOM   2395  N   GLN A 304      82.001  -9.535 -84.946  1.00 65.96           N  
ATOM   2396  CA  GLN A 304      83.058  -9.226 -85.903  1.00 65.96           C  
ATOM   2397  C   GLN A 304      84.265  -8.604 -85.208  1.00 65.96           C  
ATOM   2398  CB  GLN A 304      82.538  -8.288 -86.993  1.00 65.96           C  
ATOM   2399  O   GLN A 304      85.407  -8.982 -85.478  1.00 65.96           O  
ATOM   2400  CG  GLN A 304      83.511  -8.086 -88.147  1.00 65.96           C  
ATOM   2401  CD  GLN A 304      83.080  -6.980 -89.092  1.00 65.96           C  
ATOM   2402  NE2 GLN A 304      83.871  -6.750 -90.135  1.00 65.96           N  
ATOM   2403  OE1 GLN A 304      82.045  -6.339 -88.887  1.00 65.96           O  
ATOM   2404  N   LEU A 305      84.007  -7.764 -84.381  1.00 67.68           N  
ATOM   2405  CA  LEU A 305      85.090  -7.081 -83.681  1.00 67.68           C  
ATOM   2406  C   LEU A 305      85.837  -8.044 -82.763  1.00 67.68           C  
ATOM   2407  CB  LEU A 305      84.545  -5.904 -82.868  1.00 67.68           C  
ATOM   2408  O   LEU A 305      87.068  -8.026 -82.708  1.00 67.68           O  
ATOM   2409  CG  LEU A 305      84.686  -4.519 -83.503  1.00 67.68           C  
ATOM   2410  CD1 LEU A 305      83.638  -3.567 -82.936  1.00 67.68           C  
ATOM   2411  CD2 LEU A 305      86.091  -3.970 -83.279  1.00 67.68           C  
ATOM   2412  N   ILE A 306      85.178  -8.916 -82.117  1.00 72.90           N  
ATOM   2413  CA  ILE A 306      85.784  -9.907 -81.233  1.00 72.90           C  
ATOM   2414  C   ILE A 306      86.606 -10.897 -82.055  1.00 72.90           C  
ATOM   2415  CB  ILE A 306      84.714 -10.655 -80.406  1.00 72.90           C  
ATOM   2416  O   ILE A 306      87.723 -11.254 -81.672  1.00 72.90           O  
ATOM   2417  CG1 ILE A 306      84.021  -9.693 -79.435  1.00 72.90           C  
ATOM   2418  CG2 ILE A 306      85.339 -11.835 -79.656  1.00 72.90           C  
ATOM   2419  CD1 ILE A 306      82.814 -10.292 -78.726  1.00 72.90           C  
ATOM   2420  N   MET A 307      86.127 -11.247 -83.234  1.00 73.34           N  
ATOM   2421  CA  MET A 307      86.803 -12.200 -84.109  1.00 73.34           C  
ATOM   2422  C   MET A 307      88.038 -11.572 -84.747  1.00 73.34           C  
ATOM   2423  CB  MET A 307      85.851 -12.702 -85.196  1.00 73.34           C  
ATOM   2424  O   MET A 307      89.072 -12.227 -84.884  1.00 73.34           O  
ATOM   2425  CG  MET A 307      84.930 -13.820 -84.736  1.00 73.34           C  
ATOM   2426  SD  MET A 307      83.919 -14.506 -86.105  1.00 73.34           S  
ATOM   2427  CE  MET A 307      82.600 -15.313 -85.155  1.00 73.34           C  
ATOM   2428  N   GLN A 308      87.885 -10.396 -85.088  1.00 68.92           N  
ATOM   2429  CA  GLN A 308      89.031  -9.660 -85.614  1.00 68.92           C  
ATOM   2430  C   GLN A 308      90.125  -9.519 -84.560  1.00 68.92           C  
ATOM   2431  CB  GLN A 308      88.600  -8.280 -86.113  1.00 68.92           C  
ATOM   2432  O   GLN A 308      91.310  -9.669 -84.864  1.00 68.92           O  
ATOM   2433  CG  GLN A 308      87.927  -8.302 -87.478  1.00 68.92           C  
ATOM   2434  CD  GLN A 308      87.538  -6.918 -87.963  1.00 68.92           C  
ATOM   2435  NE2 GLN A 308      87.000  -6.843 -89.175  1.00 68.92           N  
ATOM   2436  OE1 GLN A 308      87.718  -5.923 -87.253  1.00 68.92           O  
ATOM   2437  N   ALA A 309      89.703  -9.263 -83.422  1.00 68.79           N  
ATOM   2438  CA  ALA A 309      90.663  -9.125 -82.329  1.00 68.79           C  
ATOM   2439  C   ALA A 309      91.341 -10.457 -82.022  1.00 68.79           C  
ATOM   2440  CB  ALA A 309      89.972  -8.582 -81.080  1.00 68.79           C  
ATOM   2441  O   ALA A 309      92.552 -10.506 -81.793  1.00 68.79           O  
ATOM   2442  N   GLU A 310      90.696 -11.520 -82.098  1.00 73.41           N  
ATOM   2443  CA  GLU A 310      91.232 -12.860 -81.881  1.00 73.41           C  
ATOM   2444  C   GLU A 310      92.144 -13.283 -83.029  1.00 73.41           C  
ATOM   2445  CB  GLU A 310      90.097 -13.872 -81.710  1.00 73.41           C  
ATOM   2446  O   GLU A 310      93.186 -13.903 -82.806  1.00 73.41           O  
ATOM   2447  CG  GLU A 310      89.409 -13.803 -80.354  1.00 73.41           C  
ATOM   2448  CD  GLU A 310      88.256 -14.784 -80.215  1.00 73.41           C  
ATOM   2449  OE1 GLU A 310      87.689 -14.900 -79.105  1.00 73.41           O  
ATOM   2450  OE2 GLU A 310      87.919 -15.443 -81.223  1.00 73.41           O  
ATOM   2451  N   ALA A 311      91.682 -13.001 -84.261  1.00 69.86           N  
ATOM   2452  CA  ALA A 311      92.477 -13.297 -85.449  1.00 69.86           C  
ATOM   2453  C   ALA A 311      93.801 -12.538 -85.426  1.00 69.86           C  
ATOM   2454  CB  ALA A 311      91.693 -12.955 -86.714  1.00 69.86           C  
ATOM   2455  O   ALA A 311      94.853 -13.103 -85.733  1.00 69.86           O  
ATOM   2456  N   GLU A 312      93.710 -11.345 -85.076  1.00 73.58           N  
ATOM   2457  CA  GLU A 312      94.925 -10.541 -84.986  1.00 73.58           C  
ATOM   2458  C   GLU A 312      95.852 -11.061 -83.892  1.00 73.58           C  
ATOM   2459  CB  GLU A 312      94.580  -9.072 -84.728  1.00 73.58           C  
ATOM   2460  O   GLU A 312      97.069 -11.126 -84.081  1.00 73.58           O  
ATOM   2461  CG  GLU A 312      94.200  -8.300 -85.984  1.00 73.58           C  
ATOM   2462  CD  GLU A 312      93.854  -6.845 -85.711  1.00 73.58           C  
ATOM   2463  OE1 GLU A 312      93.567  -6.098 -86.675  1.00 73.58           O  
ATOM   2464  OE2 GLU A 312      93.871  -6.447 -84.525  1.00 73.58           O  
ATOM   2465  N   ALA A 313      95.235 -11.468 -82.844  1.00 70.92           N  
ATOM   2466  CA  ALA A 313      96.020 -12.053 -81.760  1.00 70.92           C  
ATOM   2467  C   ALA A 313      96.667 -13.364 -82.196  1.00 70.92           C  
ATOM   2468  CB  ALA A 313      95.144 -12.278 -80.530  1.00 70.92           C  
ATOM   2469  O   ALA A 313      97.842 -13.609 -81.912  1.00 70.92           O  
ATOM   2470  N   ALA A 314      95.919 -14.234 -82.875  1.00 74.03           N  
ATOM   2471  CA  ALA A 314      96.428 -15.508 -83.378  1.00 74.03           C  
ATOM   2472  C   ALA A 314      97.497 -15.289 -84.444  1.00 74.03           C  
ATOM   2473  CB  ALA A 314      95.286 -16.352 -83.939  1.00 74.03           C  
ATOM   2474  O   ALA A 314      98.495 -16.013 -84.489  1.00 74.03           O  
ATOM   2475  N   SER A 315      97.308 -14.346 -85.276  1.00 73.65           N  
ATOM   2476  CA  SER A 315      98.272 -14.021 -86.322  1.00 73.65           C  
ATOM   2477  C   SER A 315      99.599 -13.562 -85.728  1.00 73.65           C  
ATOM   2478  CB  SER A 315      97.715 -12.938 -87.247  1.00 73.65           C  
ATOM   2479  O   SER A 315     100.665 -14.004 -86.162  1.00 73.65           O  
ATOM   2480  OG  SER A 315      98.696 -12.521 -88.181  1.00 73.65           O  
ATOM   2481  N   VAL A 316      99.533 -12.674 -84.850  1.00 74.57           N  
ATOM   2482  CA  VAL A 316     100.742 -12.166 -84.208  1.00 74.57           C  
ATOM   2483  C   VAL A 316     101.464 -13.305 -83.492  1.00 74.57           C  
ATOM   2484  CB  VAL A 316     100.421 -11.029 -83.213  1.00 74.57           C  
ATOM   2485  O   VAL A 316     102.692 -13.402 -83.547  1.00 74.57           O  
ATOM   2486  CG1 VAL A 316     101.665 -10.643 -82.415  1.00 74.57           C  
ATOM   2487  CG2 VAL A 316      99.858  -9.817 -83.952  1.00 74.57           C  
ATOM   2488  N   ARG A 317     100.783 -14.176 -82.893  1.00 76.87           N  
ATOM   2489  CA  ARG A 317     101.348 -15.323 -82.189  1.00 76.87           C  
ATOM   2490  C   ARG A 317     102.053 -16.267 -83.157  1.00 76.87           C  
ATOM   2491  CB  ARG A 317     100.258 -16.075 -81.423  1.00 76.87           C  
ATOM   2492  O   ARG A 317     103.180 -16.697 -82.904  1.00 76.87           O  
ATOM   2493  CG  ARG A 317     100.792 -17.142 -80.481  1.00 76.87           C  
ATOM   2494  CD  ARG A 317      99.683 -17.760 -79.641  1.00 76.87           C  
ATOM   2495  NE  ARG A 317      98.721 -18.484 -80.467  1.00 76.87           N  
ATOM   2496  NH1 ARG A 317      97.367 -19.113 -78.704  1.00 76.87           N  
ATOM   2497  NH2 ARG A 317      96.834 -19.738 -80.844  1.00 76.87           N  
ATOM   2498  CZ  ARG A 317      97.643 -19.110 -80.003  1.00 76.87           C  
ATOM   2499  N   MET A 318     101.425 -16.575 -84.290  1.00 77.32           N  
ATOM   2500  CA  MET A 318     101.960 -17.492 -85.291  1.00 77.32           C  
ATOM   2501  C   MET A 318     103.179 -16.891 -85.984  1.00 77.32           C  
ATOM   2502  CB  MET A 318     100.890 -17.843 -86.326  1.00 77.32           C  
ATOM   2503  O   MET A 318     104.184 -17.575 -86.185  1.00 77.32           O  
ATOM   2504  CG  MET A 318     100.056 -19.059 -85.957  1.00 77.32           C  
ATOM   2505  SD  MET A 318      98.966 -19.606 -87.328  1.00 77.32           S  
ATOM   2506  CE  MET A 318      97.342 -19.412 -86.543  1.00 77.32           C  
ATOM   2507  N   ARG A 319     103.016 -15.681 -86.356  1.00 77.23           N  
ATOM   2508  CA  ARG A 319     104.144 -14.976 -86.957  1.00 77.23           C  
ATOM   2509  C   ARG A 319     105.305 -14.862 -85.975  1.00 77.23           C  
ATOM   2510  CB  ARG A 319     103.719 -13.585 -87.430  1.00 77.23           C  
ATOM   2511  O   ARG A 319     106.464 -15.045 -86.352  1.00 77.23           O  
ATOM   2512  CG  ARG A 319     103.019 -13.580 -88.780  1.00 77.23           C  
ATOM   2513  CD  ARG A 319     102.707 -12.165 -89.248  1.00 77.23           C  
ATOM   2514  NE  ARG A 319     101.898 -12.166 -90.464  1.00 77.23           N  
ATOM   2515  NH1 ARG A 319     101.810  -9.865 -90.654  1.00 77.23           N  
ATOM   2516  NH2 ARG A 319     100.757 -11.189 -92.202  1.00 77.23           N  
ATOM   2517  CZ  ARG A 319     101.490 -11.074 -91.104  1.00 77.23           C  
ATOM   2518  N   GLY A 320     104.950 -14.601 -84.775  1.00 75.40           N  
ATOM   2519  CA  GLY A 320     105.987 -14.493 -83.762  1.00 75.40           C  
ATOM   2520  C   GLY A 320     106.737 -15.792 -83.535  1.00 75.40           C  
ATOM   2521  O   GLY A 320     107.965 -15.797 -83.434  1.00 75.40           O  
ATOM   2522  N   GLU A 321     106.034 -16.944 -83.572  1.00 79.17           N  
ATOM   2523  CA  GLU A 321     106.650 -18.257 -83.405  1.00 79.17           C  
ATOM   2524  C   GLU A 321     107.499 -18.628 -84.618  1.00 79.17           C  
ATOM   2525  CB  GLU A 321     105.580 -19.326 -83.165  1.00 79.17           C  
ATOM   2526  O   GLU A 321     108.592 -19.178 -84.472  1.00 79.17           O  
ATOM   2527  CG  GLU A 321     104.943 -19.259 -81.785  1.00 79.17           C  
ATOM   2528  CD  GLU A 321     103.841 -20.287 -81.582  1.00 79.17           C  
ATOM   2529  OE1 GLU A 321     103.272 -20.355 -80.469  1.00 79.17           O  
ATOM   2530  OE2 GLU A 321     103.544 -21.030 -82.544  1.00 79.17           O  
ATOM   2531  N   ALA A 322     106.979 -18.341 -85.812  1.00 76.95           N  
ATOM   2532  CA  ALA A 322     107.708 -18.642 -87.042  1.00 76.95           C  
ATOM   2533  C   ALA A 322     108.969 -17.791 -87.155  1.00 76.95           C  
ATOM   2534  CB  ALA A 322     106.811 -18.425 -88.258  1.00 76.95           C  
ATOM   2535  O   ALA A 322     110.030 -18.289 -87.538  1.00 76.95           O  
ATOM   2536  N   GLU A 323     108.836 -16.556 -86.816  1.00 75.63           N  
ATOM   2537  CA  GLU A 323     109.997 -15.671 -86.834  1.00 75.63           C  
ATOM   2538  C   GLU A 323     111.025 -16.087 -85.786  1.00 75.63           C  
ATOM   2539  CB  GLU A 323     109.570 -14.219 -86.605  1.00 75.63           C  
ATOM   2540  O   GLU A 323     112.230 -16.058 -86.045  1.00 75.63           O  
ATOM   2541  CG  GLU A 323     108.940 -13.564 -87.825  1.00 75.63           C  
ATOM   2542  CD  GLU A 323     108.504 -12.129 -87.577  1.00 75.63           C  
ATOM   2543  OE1 GLU A 323     108.036 -11.463 -88.529  1.00 75.63           O  
ATOM   2544  OE2 GLU A 323     108.631 -11.666 -86.422  1.00 75.63           O  
ATOM   2545  N   ALA A 324     110.532 -16.527 -84.653  1.00 76.42           N  
ATOM   2546  CA  ALA A 324     111.435 -17.019 -83.616  1.00 76.42           C  
ATOM   2547  C   ALA A 324     112.170 -18.274 -84.078  1.00 76.42           C  
ATOM   2548  CB  ALA A 324     110.664 -17.302 -82.328  1.00 76.42           C  
ATOM   2549  O   ALA A 324     113.373 -18.417 -83.849  1.00 76.42           O  
ATOM   2550  N   PHE A 325     111.437 -19.150 -84.720  1.00 79.05           N  
ATOM   2551  CA  PHE A 325     112.031 -20.369 -85.257  1.00 79.05           C  
ATOM   2552  C   PHE A 325     113.043 -20.043 -86.349  1.00 79.05           C  
ATOM   2553  CB  PHE A 325     110.945 -21.299 -85.808  1.00 79.05           C  
ATOM   2554  O   PHE A 325     114.143 -20.599 -86.369  1.00 79.05           O  
ATOM   2555  CG  PHE A 325     111.479 -22.591 -86.366  1.00 79.05           C  
ATOM   2556  CD1 PHE A 325     111.676 -22.745 -87.733  1.00 79.05           C  
ATOM   2557  CD2 PHE A 325     111.784 -23.652 -85.524  1.00 79.05           C  
ATOM   2558  CE1 PHE A 325     112.169 -23.939 -88.253  1.00 79.05           C  
ATOM   2559  CE2 PHE A 325     112.277 -24.848 -86.035  1.00 79.05           C  
ATOM   2560  CZ  PHE A 325     112.469 -24.990 -87.400  1.00 79.05           C  
ATOM   2561  N   ALA A 326     112.604 -19.227 -87.287  1.00 76.74           N  
ATOM   2562  CA  ALA A 326     113.506 -18.838 -88.368  1.00 76.74           C  
ATOM   2563  C   ALA A 326     114.747 -18.138 -87.821  1.00 76.74           C  
ATOM   2564  CB  ALA A 326     112.784 -17.935 -89.364  1.00 76.74           C  
ATOM   2565  O   ALA A 326     115.868 -18.425 -88.247  1.00 76.74           O  
ATOM   2566  N   ILE A 327     114.610 -17.215 -86.901  1.00 76.66           N  
ATOM   2567  CA  ILE A 327     115.734 -16.507 -86.297  1.00 76.66           C  
ATOM   2568  C   ILE A 327     116.629 -17.497 -85.555  1.00 76.66           C  
ATOM   2569  CB  ILE A 327     115.252 -15.397 -85.336  1.00 76.66           C  
ATOM   2570  O   ILE A 327     117.857 -17.408 -85.626  1.00 76.66           O  
ATOM   2571  CG1 ILE A 327     114.572 -14.269 -86.121  1.00 76.66           C  
ATOM   2572  CG2 ILE A 327     116.420 -14.858 -84.504  1.00 76.66           C  
ATOM   2573  CD1 ILE A 327     113.916 -13.212 -85.244  1.00 76.66           C  
ATOM   2574  N   GLY A 328     116.014 -18.447 -84.897  1.00 78.77           N  
ATOM   2575  CA  GLY A 328     116.778 -19.490 -84.231  1.00 78.77           C  
ATOM   2576  C   GLY A 328     117.590 -20.340 -85.190  1.00 78.77           C  
ATOM   2577  O   GLY A 328     118.759 -20.633 -84.931  1.00 78.77           O  
ATOM   2578  N   ALA A 329     116.921 -20.768 -86.274  1.00 78.34           N  
ATOM   2579  CA  ALA A 329     117.600 -21.593 -87.270  1.00 78.34           C  
ATOM   2580  C   ALA A 329     118.744 -20.826 -87.929  1.00 78.34           C  
ATOM   2581  CB  ALA A 329     116.610 -22.076 -88.326  1.00 78.34           C  
ATOM   2582  O   ALA A 329     119.825 -21.378 -88.147  1.00 78.34           O  
ATOM   2583  N   ARG A 330     118.483 -19.571 -88.250  1.00 80.27           N  
ATOM   2584  CA  ARG A 330     119.529 -18.728 -88.819  1.00 80.27           C  
ATOM   2585  C   ARG A 330     120.675 -18.535 -87.831  1.00 80.27           C  
ATOM   2586  CB  ARG A 330     118.960 -17.368 -89.232  1.00 80.27           C  
ATOM   2587  O   ARG A 330     121.846 -18.604 -88.210  1.00 80.27           O  
ATOM   2588  CG  ARG A 330     118.179 -17.398 -90.536  1.00 80.27           C  
ATOM   2589  CD  ARG A 330     117.701 -16.010 -90.939  1.00 80.27           C  
ATOM   2590  NE  ARG A 330     116.760 -16.067 -92.053  1.00 80.27           N  
ATOM   2591  NH1 ARG A 330     116.425 -13.783 -92.156  1.00 80.27           N  
ATOM   2592  NH2 ARG A 330     115.334 -15.173 -93.616  1.00 80.27           N  
ATOM   2593  CZ  ARG A 330     116.175 -15.007 -92.606  1.00 80.27           C  
ATOM   2594  N   ALA A 331     120.306 -18.342 -86.621  1.00 75.95           N  
ATOM   2595  CA  ALA A 331     121.328 -18.112 -85.603  1.00 75.95           C  
ATOM   2596  C   ALA A 331     122.211 -19.344 -85.425  1.00 75.95           C  
ATOM   2597  CB  ALA A 331     120.679 -17.730 -84.275  1.00 75.95           C  
ATOM   2598  O   ALA A 331     123.432 -19.227 -85.299  1.00 75.95           O  
ATOM   2599  N   ARG A 332     121.624 -20.552 -85.504  1.00 78.88           N  
ATOM   2600  CA  ARG A 332     122.389 -21.789 -85.388  1.00 78.88           C  
ATOM   2601  C   ARG A 332     123.304 -21.983 -86.593  1.00 78.88           C  
ATOM   2602  CB  ARG A 332     121.452 -22.990 -85.243  1.00 78.88           C  
ATOM   2603  O   ARG A 332     124.463 -22.375 -86.443  1.00 78.88           O  
ATOM   2604  CG  ARG A 332     120.816 -23.113 -83.868  1.00 78.88           C  
ATOM   2605  CD  ARG A 332     120.069 -24.430 -83.708  1.00 78.88           C  
ATOM   2606  NE  ARG A 332     118.855 -24.463 -84.519  1.00 78.88           N  
ATOM   2607  NH1 ARG A 332     117.580 -25.563 -82.938  1.00 78.88           N  
ATOM   2608  NH2 ARG A 332     116.659 -24.975 -84.953  1.00 78.88           N  
ATOM   2609  CZ  ARG A 332     117.701 -25.000 -84.135  1.00 78.88           C  
ATOM   2610  N   ALA A 333     122.653 -21.712 -87.780  1.00 78.69           N  
ATOM   2611  CA  ALA A 333     123.450 -21.834 -88.998  1.00 78.69           C  
ATOM   2612  C   ALA A 333     124.604 -20.836 -89.001  1.00 78.69           C  
ATOM   2613  CB  ALA A 333     122.573 -21.633 -90.231  1.00 78.69           C  
ATOM   2614  O   ALA A 333     125.725 -21.174 -89.387  1.00 78.69           O  
ATOM   2615  N   GLU A 334     124.298 -19.614 -88.572  1.00 76.84           N  
ATOM   2616  CA  GLU A 334     125.339 -18.594 -88.492  1.00 76.84           C  
ATOM   2617  C   GLU A 334     126.396 -18.963 -87.454  1.00 76.84           C  
ATOM   2618  CB  GLU A 334     124.731 -17.229 -88.160  1.00 76.84           C  
ATOM   2619  O   GLU A 334     127.590 -18.756 -87.676  1.00 76.84           O  
ATOM   2620  CG  GLU A 334     124.079 -16.540 -89.350  1.00 76.84           C  
ATOM   2621  CD  GLU A 334     123.432 -15.211 -88.993  1.00 76.84           C  
ATOM   2622  OE1 GLU A 334     122.904 -14.530 -89.902  1.00 76.84           O  
ATOM   2623  OE2 GLU A 334     123.455 -14.847 -87.796  1.00 76.84           O  
ATOM   2624  N   ALA A 335     125.907 -19.519 -86.396  1.00 76.06           N  
ATOM   2625  CA  ALA A 335     126.863 -19.956 -85.382  1.00 76.06           C  
ATOM   2626  C   ALA A 335     127.758 -21.071 -85.916  1.00 76.06           C  
ATOM   2627  CB  ALA A 335     126.131 -20.422 -84.126  1.00 76.06           C  
ATOM   2628  O   ALA A 335     128.968 -21.071 -85.679  1.00 76.06           O  
ATOM   2629  N   GLU A 336     127.136 -21.987 -86.654  1.00 77.57           N  
ATOM   2630  CA  GLU A 336     127.912 -23.071 -87.248  1.00 77.57           C  
ATOM   2631  C   GLU A 336     128.887 -22.542 -88.296  1.00 77.57           C  
ATOM   2632  CB  GLU A 336     126.984 -24.116 -87.874  1.00 77.57           C  
ATOM   2633  O   GLU A 336     130.024 -23.010 -88.385  1.00 77.57           O  
ATOM   2634  CG  GLU A 336     126.644 -25.271 -86.944  1.00 77.57           C  
ATOM   2635  CD  GLU A 336     125.774 -26.332 -87.599  1.00 77.57           C  
ATOM   2636  OE1 GLU A 336     125.482 -27.363 -86.950  1.00 77.57           O  
ATOM   2637  OE2 GLU A 336     125.383 -26.132 -88.770  1.00 77.57           O  
ATOM   2638  N   GLN A 337     128.181 -21.665 -89.088  1.00 77.75           N  
ATOM   2639  CA  GLN A 337     129.046 -20.998 -90.055  1.00 77.75           C  
ATOM   2640  C   GLN A 337     130.229 -20.327 -89.364  1.00 77.75           C  
ATOM   2641  CB  GLN A 337     128.255 -19.967 -90.862  1.00 77.75           C  
ATOM   2642  O   GLN A 337     131.371 -20.458 -89.810  1.00 77.75           O  
ATOM   2643  CG  GLN A 337     129.063 -19.301 -91.968  1.00 77.75           C  
ATOM   2644  CD  GLN A 337     128.313 -18.167 -92.641  1.00 77.75           C  
ATOM   2645  NE2 GLN A 337     129.016 -17.073 -92.917  1.00 77.75           N  
ATOM   2646  OE1 GLN A 337     127.112 -18.272 -92.911  1.00 77.75           O  
ATOM   2647  N   MET A 338     130.003 -19.642 -88.290  1.00 71.69           N  
ATOM   2648  CA  MET A 338     131.050 -18.947 -87.547  1.00 71.69           C  
ATOM   2649  C   MET A 338     132.031 -19.940 -86.932  1.00 71.69           C  
ATOM   2650  CB  MET A 338     130.441 -18.068 -86.453  1.00 71.69           C  
ATOM   2651  O   MET A 338     133.239 -19.696 -86.916  1.00 71.69           O  
ATOM   2652  CG  MET A 338     131.055 -16.680 -86.368  1.00 71.69           C  
ATOM   2653  SD  MET A 338     129.889 -15.363 -86.889  1.00 71.69           S  
ATOM   2654  CE  MET A 338     130.997 -13.926 -86.862  1.00 71.69           C  
ATOM   2655  N   ALA A 339     131.528 -21.031 -86.549  1.00 75.16           N  
ATOM   2656  CA  ALA A 339     132.399 -22.052 -85.970  1.00 75.16           C  
ATOM   2657  C   ALA A 339     133.350 -22.620 -87.020  1.00 75.16           C  
ATOM   2658  CB  ALA A 339     131.566 -23.171 -85.349  1.00 75.16           C  
ATOM   2659  O   ALA A 339     134.535 -22.822 -86.747  1.00 75.16           O  
ATOM   2660  N   LYS A 340     132.789 -22.796 -88.218  1.00 74.31           N  
ATOM   2661  CA  LYS A 340     133.635 -23.345 -89.274  1.00 74.31           C  
ATOM   2662  C   LYS A 340     134.659 -22.316 -89.748  1.00 74.31           C  
ATOM   2663  CB  LYS A 340     132.784 -23.818 -90.453  1.00 74.31           C  
ATOM   2664  O   LYS A 340     135.805 -22.663 -90.039  1.00 74.31           O  
ATOM   2665  CG  LYS A 340     132.027 -25.112 -90.190  1.00 74.31           C  
ATOM   2666  CD  LYS A 340     131.436 -25.684 -91.472  1.00 74.31           C  
ATOM   2667  CE  LYS A 340     130.686 -26.984 -91.211  1.00 74.31           C  
ATOM   2668  NZ  LYS A 340     130.029 -27.502 -92.449  1.00 74.31           N  
ATOM   2669  N   LYS A 341     134.069 -21.131 -89.793  1.00 69.26           N  
ATOM   2670  CA  LYS A 341     135.019 -20.075 -90.134  1.00 69.26           C  
ATOM   2671  C   LYS A 341     136.122 -19.968 -89.084  1.00 69.26           C  
ATOM   2672  CB  LYS A 341     134.301 -18.733 -90.278  1.00 69.26           C  
ATOM   2673  O   LYS A 341     137.288 -19.751 -89.421  1.00 69.26           O  
ATOM   2674  CG  LYS A 341     133.548 -18.572 -91.591  1.00 69.26           C  
ATOM   2675  CD  LYS A 341     132.961 -17.173 -91.730  1.00 69.26           C  
ATOM   2676  CE  LYS A 341     132.200 -17.013 -93.040  1.00 69.26           C  
ATOM   2677  NZ  LYS A 341     131.574 -15.662 -93.156  1.00 69.26           N  
ATOM   2678  N   ALA A 342     135.761 -20.156 -87.900  1.00 68.07           N  
ATOM   2679  CA  ALA A 342     136.753 -20.093 -86.830  1.00 68.07           C  
ATOM   2680  C   ALA A 342     137.801 -21.192 -86.989  1.00 68.07           C  
ATOM   2681  CB  ALA A 342     136.075 -20.203 -85.467  1.00 68.07           C  
ATOM   2682  O   ALA A 342     138.995 -20.953 -86.792  1.00 68.07           O  
ATOM   2683  N   GLU A 343     137.325 -22.355 -87.399  1.00 72.13           N  
ATOM   2684  CA  GLU A 343     138.258 -23.451 -87.648  1.00 72.13           C  
ATOM   2685  C   GLU A 343     139.187 -23.130 -88.815  1.00 72.13           C  
ATOM   2686  CB  GLU A 343     137.498 -24.751 -87.922  1.00 72.13           C  
ATOM   2687  O   GLU A 343     140.387 -23.404 -88.753  1.00 72.13           O  
ATOM   2688  CG  GLU A 343     137.048 -25.477 -86.663  1.00 72.13           C  
ATOM   2689  CD  GLU A 343     136.317 -26.780 -86.950  1.00 72.13           C  
ATOM   2690  OE1 GLU A 343     135.878 -27.454 -85.990  1.00 72.13           O  
ATOM   2691  OE2 GLU A 343     136.184 -27.129 -88.144  1.00 72.13           O  
ATOM   2692  N   ALA A 344     138.479 -22.542 -89.856  1.00 69.18           N  
ATOM   2693  CA  ALA A 344     139.295 -22.149 -91.001  1.00 69.18           C  
ATOM   2694  C   ALA A 344     140.288 -21.056 -90.618  1.00 69.18           C  
ATOM   2695  CB  ALA A 344     138.407 -21.677 -92.150  1.00 69.18           C  
ATOM   2696  O   ALA A 344     141.433 -21.059 -91.077  1.00 69.18           O  
ATOM   2697  N   PHE A 345     139.870 -20.186 -89.778  1.00 68.21           N  
ATOM   2698  CA  PHE A 345     140.726 -19.087 -89.346  1.00 68.21           C  
ATOM   2699  C   PHE A 345     141.912 -19.608 -88.543  1.00 68.21           C  
ATOM   2700  CB  PHE A 345     139.930 -18.079 -88.512  1.00 68.21           C  
ATOM   2701  O   PHE A 345     142.997 -19.024 -88.579  1.00 68.21           O  
ATOM   2702  CG  PHE A 345     139.419 -16.906 -89.304  1.00 68.21           C  
ATOM   2703  CD1 PHE A 345     140.302 -16.009 -89.893  1.00 68.21           C  
ATOM   2704  CD2 PHE A 345     138.054 -16.700 -89.460  1.00 68.21           C  
ATOM   2705  CE1 PHE A 345     139.832 -14.922 -90.626  1.00 68.21           C  
ATOM   2706  CE2 PHE A 345     137.577 -15.616 -90.191  1.00 68.21           C  
ATOM   2707  CZ  PHE A 345     138.467 -14.728 -90.772  1.00 68.21           C  
ATOM   2708  N   GLN A 346     141.727 -20.714 -87.901  1.00 67.55           N  
ATOM   2709  CA  GLN A 346     142.827 -21.255 -87.110  1.00 67.55           C  
ATOM   2710  C   GLN A 346     144.008 -21.634 -87.999  1.00 67.55           C  
ATOM   2711  CB  GLN A 346     142.364 -22.470 -86.305  1.00 67.55           C  
ATOM   2712  O   GLN A 346     145.164 -21.521 -87.586  1.00 67.55           O  
ATOM   2713  CG  GLN A 346     141.518 -22.116 -85.090  1.00 67.55           C  
ATOM   2714  CD  GLN A 346     141.342 -23.284 -84.137  1.00 67.55           C  
ATOM   2715  NE2 GLN A 346     140.621 -23.054 -83.044  1.00 67.55           N  
ATOM   2716  OE1 GLN A 346     141.848 -24.384 -84.381  1.00 67.55           O  
ATOM   2717  N   LEU A 347     143.582 -21.934 -89.226  1.00 64.97           N  
ATOM   2718  CA  LEU A 347     144.652 -22.314 -90.142  1.00 64.97           C  
ATOM   2719  C   LEU A 347     145.316 -21.080 -90.744  1.00 64.97           C  
ATOM   2720  CB  LEU A 347     144.110 -23.211 -91.257  1.00 64.97           C  
ATOM   2721  O   LEU A 347     146.416 -21.167 -91.293  1.00 64.97           O  
ATOM   2722  CG  LEU A 347     143.669 -24.616 -90.843  1.00 64.97           C  
ATOM   2723  CD1 LEU A 347     142.750 -25.217 -91.901  1.00 64.97           C  
ATOM   2724  CD2 LEU A 347     144.882 -25.511 -90.612  1.00 64.97           C  
ATOM   2725  N   TYR A 348     144.697 -19.793 -90.460  1.00 65.93           N  
ATOM   2726  CA  TYR A 348     145.100 -18.521 -91.049  1.00 65.93           C  
ATOM   2727  C   TYR A 348     146.373 -17.996 -90.396  1.00 65.93           C  
ATOM   2728  CB  TYR A 348     143.979 -17.486 -90.915  1.00 65.93           C  
ATOM   2729  O   TYR A 348     146.448 -17.883 -89.170  1.00 65.93           O  
ATOM   2730  CG  TYR A 348     143.216 -17.248 -92.195  1.00 65.93           C  
ATOM   2731  CD1 TYR A 348     143.611 -16.257 -93.090  1.00 65.93           C  
ATOM   2732  CD2 TYR A 348     142.098 -18.012 -92.511  1.00 65.93           C  
ATOM   2733  CE1 TYR A 348     142.909 -16.032 -94.270  1.00 65.93           C  
ATOM   2734  CE2 TYR A 348     141.388 -17.797 -93.688  1.00 65.93           C  
ATOM   2735  OH  TYR A 348     141.103 -16.589 -95.727  1.00 65.93           O  
ATOM   2736  CZ  TYR A 348     141.801 -16.806 -94.560  1.00 65.93           C  
ATOM   2737  N   GLN A 349     147.668 -18.171 -90.909  1.00 58.07           N  
ATOM   2738  CA  GLN A 349     148.932 -17.668 -90.381  1.00 58.07           C  
ATOM   2739  C   GLN A 349     149.111 -16.187 -90.701  1.00 58.07           C  
ATOM   2740  CB  GLN A 349     150.106 -18.471 -90.942  1.00 58.07           C  
ATOM   2741  O   GLN A 349     148.160 -15.514 -91.106  1.00 58.07           O  
ATOM   2742  CG  GLN A 349     150.568 -19.602 -90.033  1.00 58.07           C  
ATOM   2743  CD  GLN A 349     149.825 -20.900 -90.286  1.00 58.07           C  
ATOM   2744  NE2 GLN A 349     150.259 -21.970 -89.629  1.00 58.07           N  
ATOM   2745  OE1 GLN A 349     148.868 -20.941 -91.066  1.00 58.07           O  
ATOM   2746  N   GLU A 350     150.125 -15.455 -90.574  1.00 57.94           N  
ATOM   2747  CA  GLU A 350     150.419 -14.030 -90.449  1.00 57.94           C  
ATOM   2748  C   GLU A 350     150.015 -13.271 -91.709  1.00 57.94           C  
ATOM   2749  CB  GLU A 350     151.906 -13.812 -90.157  1.00 57.94           C  
ATOM   2750  O   GLU A 350     149.457 -12.174 -91.628  1.00 57.94           O  
ATOM   2751  CG  GLU A 350     152.216 -13.581 -88.685  1.00 57.94           C  
ATOM   2752  CD  GLU A 350     153.701 -13.424 -88.402  1.00 57.94           C  
ATOM   2753  OE1 GLU A 350     154.080 -13.255 -87.221  1.00 57.94           O  
ATOM   2754  OE2 GLU A 350     154.493 -13.469 -89.370  1.00 57.94           O  
ATOM   2755  N   ALA A 351     150.055 -13.662 -92.994  1.00 56.90           N  
ATOM   2756  CA  ALA A 351     149.732 -12.912 -94.205  1.00 56.90           C  
ATOM   2757  C   ALA A 351     148.222 -12.789 -94.389  1.00 56.90           C  
ATOM   2758  CB  ALA A 351     150.361 -13.577 -95.427  1.00 56.90           C  
ATOM   2759  O   ALA A 351     147.729 -11.759 -94.854  1.00 56.90           O  
ATOM   2760  N   ALA A 352     147.510 -13.671 -93.961  1.00 61.17           N  
ATOM   2761  CA  ALA A 352     146.056 -13.636 -94.086  1.00 61.17           C  
ATOM   2762  C   ALA A 352     145.443 -12.649 -93.096  1.00 61.17           C  
ATOM   2763  CB  ALA A 352     145.470 -15.030 -93.873  1.00 61.17           C  
ATOM   2764  O   ALA A 352     144.470 -11.962 -93.416  1.00 61.17           O  
ATOM   2765  N   GLN A 353     146.081 -12.467 -91.860  1.00 62.06           N  
ATOM   2766  CA  GLN A 353     145.599 -11.495 -90.885  1.00 62.06           C  
ATOM   2767  C   GLN A 353     145.750 -10.069 -91.409  1.00 62.06           C  
ATOM   2768  CB  GLN A 353     146.344 -11.648 -89.558  1.00 62.06           C  
ATOM   2769  O   GLN A 353     144.883  -9.223 -91.180  1.00 62.06           O  
ATOM   2770  CG  GLN A 353     145.777 -12.736 -88.657  1.00 62.06           C  
ATOM   2771  CD  GLN A 353     146.633 -12.987 -87.429  1.00 62.06           C  
ATOM   2772  NE2 GLN A 353     146.577 -14.207 -86.906  1.00 62.06           N  
ATOM   2773  OE1 GLN A 353     147.339 -12.091 -86.955  1.00 62.06           O  
ATOM   2774  N   LEU A 354     146.726  -9.730 -92.225  1.00 63.10           N  
ATOM   2775  CA  LEU A 354     146.945  -8.410 -92.807  1.00 63.10           C  
ATOM   2776  C   LEU A 354     145.836  -8.061 -93.794  1.00 63.10           C  
ATOM   2777  CB  LEU A 354     148.305  -8.352 -93.508  1.00 63.10           C  
ATOM   2778  O   LEU A 354     145.308  -6.947 -93.773  1.00 63.10           O  
ATOM   2779  CG  LEU A 354     148.718  -6.993 -94.074  1.00 63.10           C  
ATOM   2780  CD1 LEU A 354     149.099  -6.042 -92.944  1.00 63.10           C  
ATOM   2781  CD2 LEU A 354     149.872  -7.152 -95.058  1.00 63.10           C  
ATOM   2782  N   ASP A 355     145.398  -8.931 -94.579  1.00 63.78           N  
ATOM   2783  CA  ASP A 355     144.351  -8.622 -95.547  1.00 63.78           C  
ATOM   2784  C   ASP A 355     143.022  -8.342 -94.848  1.00 63.78           C  
ATOM   2785  CB  ASP A 355     144.188  -9.770 -96.545  1.00 63.78           C  
ATOM   2786  O   ASP A 355     142.311  -7.402 -95.208  1.00 63.78           O  
ATOM   2787  CG  ASP A 355     143.261  -9.427 -97.698  1.00 63.78           C  
ATOM   2788  OD1 ASP A 355     143.503  -8.418 -98.396  1.00 63.78           O  
ATOM   2789  OD2 ASP A 355     142.278 -10.170 -97.909  1.00 63.78           O  
ATOM   2790  N   MET A 356     142.937  -9.140 -93.891  1.00 67.48           N  
ATOM   2791  CA  MET A 356     141.697  -8.900 -93.159  1.00 67.48           C  
ATOM   2792  C   MET A 356     141.673  -7.492 -92.576  1.00 67.48           C  
ATOM   2793  CB  MET A 356     141.523  -9.932 -92.043  1.00 67.48           C  
ATOM   2794  O   MET A 356     140.662  -6.793 -92.671  1.00 67.48           O  
ATOM   2795  CG  MET A 356     140.138  -9.931 -91.418  1.00 67.48           C  
ATOM   2796  SD  MET A 356     139.884 -11.340 -90.270  1.00 67.48           S  
ATOM   2797  CE  MET A 356     140.833 -10.760 -88.837  1.00 67.48           C  
ATOM   2798  N   LEU A 357     142.750  -7.160 -92.017  1.00 65.76           N  
ATOM   2799  CA  LEU A 357     142.831  -5.843 -91.396  1.00 65.76           C  
ATOM   2800  C   LEU A 357     142.662  -4.740 -92.435  1.00 65.76           C  
ATOM   2801  CB  LEU A 357     144.168  -5.674 -90.668  1.00 65.76           C  
ATOM   2802  O   LEU A 357     141.951  -3.761 -92.198  1.00 65.76           O  
ATOM   2803  CG  LEU A 357     144.133  -4.881 -89.361  1.00 65.76           C  
ATOM   2804  CD1 LEU A 357     144.093  -5.829 -88.167  1.00 65.76           C  
ATOM   2805  CD2 LEU A 357     145.336  -3.948 -89.270  1.00 65.76           C  
ATOM   2806  N   LEU A 358     143.149  -4.896 -93.619  1.00 66.39           N  
ATOM   2807  CA  LEU A 358     143.113  -3.852 -94.638  1.00 66.39           C  
ATOM   2808  C   LEU A 358     141.712  -3.712 -95.223  1.00 66.39           C  
ATOM   2809  CB  LEU A 358     144.116  -4.158 -95.754  1.00 66.39           C  
ATOM   2810  O   LEU A 358     141.294  -2.610 -95.585  1.00 66.39           O  
ATOM   2811  CG  LEU A 358     145.592  -3.939 -95.418  1.00 66.39           C  
ATOM   2812  CD1 LEU A 358     146.478  -4.532 -96.509  1.00 66.39           C  
ATOM   2813  CD2 LEU A 358     145.883  -2.453 -95.234  1.00 66.39           C  
ATOM   2814  N   GLU A 359     141.060  -4.750 -95.264  1.00 71.01           N  
ATOM   2815  CA  GLU A 359     139.696  -4.710 -95.783  1.00 71.01           C  
ATOM   2816  C   GLU A 359     138.747  -4.047 -94.789  1.00 71.01           C  
ATOM   2817  CB  GLU A 359     139.206  -6.122 -96.116  1.00 71.01           C  
ATOM   2818  O   GLU A 359     137.863  -3.283 -95.183  1.00 71.01           O  
ATOM   2819  CG  GLU A 359     138.108  -6.160 -97.169  1.00 71.01           C  
ATOM   2820  CD  GLU A 359     137.721  -7.571 -97.582  1.00 71.01           C  
ATOM   2821  OE1 GLU A 359     136.770  -7.730 -98.381  1.00 71.01           O  
ATOM   2822  OE2 GLU A 359     138.373  -8.525 -97.102  1.00 71.01           O  
ATOM   2823  N   LYS A 360     139.012  -4.217 -93.533  1.00 69.53           N  
ATOM   2824  CA  LYS A 360     138.083  -3.696 -92.534  1.00 69.53           C  
ATOM   2825  C   LYS A 360     138.456  -2.274 -92.125  1.00 69.53           C  
ATOM   2826  CB  LYS A 360     138.054  -4.605 -91.304  1.00 69.53           C  
ATOM   2827  O   LYS A 360     137.650  -1.566 -91.518  1.00 69.53           O  
ATOM   2828  CG  LYS A 360     137.398  -5.956 -91.548  1.00 69.53           C  
ATOM   2829  CD  LYS A 360     135.914  -5.810 -91.857  1.00 69.53           C  
ATOM   2830  CE  LYS A 360     135.257  -7.161 -92.102  1.00 69.53           C  
ATOM   2831  NZ  LYS A 360     133.825  -7.017 -92.501  1.00 69.53           N  
ATOM   2832  N   LEU A 361     139.548  -1.753 -92.500  1.00 66.85           N  
ATOM   2833  CA  LEU A 361     140.077  -0.475 -92.036  1.00 66.85           C  
ATOM   2834  C   LEU A 361     139.236   0.684 -92.560  1.00 66.85           C  
ATOM   2835  CB  LEU A 361     141.533  -0.306 -92.477  1.00 66.85           C  
ATOM   2836  O   LEU A 361     138.953   1.633 -91.825  1.00 66.85           O  
ATOM   2837  CG  LEU A 361     142.601  -0.714 -91.461  1.00 66.85           C  
ATOM   2838  CD1 LEU A 361     143.984  -0.678 -92.103  1.00 66.85           C  
ATOM   2839  CD2 LEU A 361     142.551   0.195 -90.238  1.00 66.85           C  
ATOM   2840  N   PRO A 362     138.783   0.665 -93.804  1.00 67.03           N  
ATOM   2841  CA  PRO A 362     137.975   1.794 -94.269  1.00 67.03           C  
ATOM   2842  C   PRO A 362     136.654   1.926 -93.513  1.00 67.03           C  
ATOM   2843  CB  PRO A 362     137.729   1.469 -95.744  1.00 67.03           C  
ATOM   2844  O   PRO A 362     136.188   3.041 -93.267  1.00 67.03           O  
ATOM   2845  CG  PRO A 362     138.686   0.364 -96.056  1.00 67.03           C  
ATOM   2846  CD  PRO A 362     139.149  -0.245 -94.764  1.00 67.03           C  
ATOM   2847  N   GLN A 363     136.261   0.907 -93.168  1.00 71.82           N  
ATOM   2848  CA  GLN A 363     135.010   0.934 -92.417  1.00 71.82           C  
ATOM   2849  C   GLN A 363     135.206   1.570 -91.044  1.00 71.82           C  
ATOM   2850  CB  GLN A 363     134.444  -0.479 -92.266  1.00 71.82           C  
ATOM   2851  O   GLN A 363     134.365   2.348 -90.589  1.00 71.82           O  
ATOM   2852  CG  GLN A 363     133.823  -1.032 -93.541  1.00 71.82           C  
ATOM   2853  CD  GLN A 363     133.356  -2.468 -93.392  1.00 71.82           C  
ATOM   2854  NE2 GLN A 363     133.199  -3.161 -94.515  1.00 71.82           N  
ATOM   2855  OE1 GLN A 363     133.139  -2.951 -92.276  1.00 71.82           O  
ATOM   2856  N   VAL A 364     136.204   1.136 -90.387  1.00 68.70           N  
ATOM   2857  CA  VAL A 364     136.507   1.713 -89.081  1.00 68.70           C  
ATOM   2858  C   VAL A 364     136.733   3.217 -89.221  1.00 68.70           C  
ATOM   2859  CB  VAL A 364     137.743   1.045 -88.438  1.00 68.70           C  
ATOM   2860  O   VAL A 364     136.248   4.003 -88.404  1.00 68.70           O  
ATOM   2861  CG1 VAL A 364     138.085   1.712 -87.107  1.00 68.70           C  
ATOM   2862  CG2 VAL A 364     137.500  -0.450 -88.243  1.00 68.70           C  
ATOM   2863  N   ALA A 365     137.382   3.631 -90.201  1.00 65.18           N  
ATOM   2864  CA  ALA A 365     137.625   5.043 -90.484  1.00 65.18           C  
ATOM   2865  C   ALA A 365     136.312   5.799 -90.670  1.00 65.18           C  
ATOM   2866  CB  ALA A 365     138.502   5.194 -91.724  1.00 65.18           C  
ATOM   2867  O   ALA A 365     136.167   6.930 -90.200  1.00 65.18           O  
ATOM   2868  N   GLU A 366     135.322   5.312 -91.291  1.00 66.46           N  
ATOM   2869  CA  GLU A 366     134.017   5.929 -91.514  1.00 66.46           C  
ATOM   2870  C   GLU A 366     133.273   6.138 -90.199  1.00 66.46           C  
ATOM   2871  CB  GLU A 366     133.174   5.075 -92.465  1.00 66.46           C  
ATOM   2872  O   GLU A 366     132.646   7.179 -89.993  1.00 66.46           O  
ATOM   2873  CG  GLU A 366     131.874   5.737 -92.897  1.00 66.46           C  
ATOM   2874  CD  GLU A 366     131.142   4.969 -93.986  1.00 66.46           C  
ATOM   2875  OE1 GLU A 366     130.077   5.437 -94.449  1.00 66.46           O  
ATOM   2876  OE2 GLU A 366     131.637   3.889 -94.379  1.00 66.46           O  
ATOM   2877  N   GLU A 367     133.304   5.192 -89.391  1.00 66.87           N  
ATOM   2878  CA  GLU A 367     132.615   5.292 -88.108  1.00 66.87           C  
ATOM   2879  C   GLU A 367     133.265   6.342 -87.213  1.00 66.87           C  
ATOM   2880  CB  GLU A 367     132.598   3.935 -87.399  1.00 66.87           C  
ATOM   2881  O   GLU A 367     132.578   7.038 -86.462  1.00 66.87           O  
ATOM   2882  CG  GLU A 367     131.415   3.057 -87.779  1.00 66.87           C  
ATOM   2883  CD  GLU A 367     130.076   3.638 -87.354  1.00 66.87           C  
ATOM   2884  OE1 GLU A 367     129.025   3.153 -87.831  1.00 66.87           O  
ATOM   2885  OE2 GLU A 367     130.078   4.587 -86.539  1.00 66.87           O  
ATOM   2886  N   ILE A 368     134.594   6.454 -87.234  1.00 64.23           N  
ATOM   2887  CA  ILE A 368     135.296   7.438 -86.419  1.00 64.23           C  
ATOM   2888  C   ILE A 368     135.022   8.842 -86.954  1.00 64.23           C  
ATOM   2889  CB  ILE A 368     136.817   7.164 -86.387  1.00 64.23           C  
ATOM   2890  O   ILE A 368     134.869   9.789 -86.179  1.00 64.23           O  
ATOM   2891  CG1 ILE A 368     137.097   5.777 -85.798  1.00 64.23           C  
ATOM   2892  CG2 ILE A 368     137.545   8.254 -85.594  1.00 64.23           C  
ATOM   2893  CD1 ILE A 368     138.560   5.359 -85.868  1.00 64.23           C  
ATOM   2894  N   SER A 369     134.849   9.034 -88.192  1.00 65.77           N  
ATOM   2895  CA  SER A 369     134.651  10.346 -88.799  1.00 65.77           C  
ATOM   2896  C   SER A 369     133.176  10.733 -88.810  1.00 65.77           C  
ATOM   2897  CB  SER A 369     135.203  10.366 -90.225  1.00 65.77           C  
ATOM   2898  O   SER A 369     132.834  11.885 -89.086  1.00 65.77           O  
ATOM   2899  OG  SER A 369     134.516   9.434 -91.043  1.00 65.77           O  
ATOM   2900  N   GLY A 370     132.252   9.925 -88.531  1.00 65.79           N  
ATOM   2901  CA  GLY A 370     130.812  10.098 -88.634  1.00 65.79           C  
ATOM   2902  C   GLY A 370     130.293  11.276 -87.831  1.00 65.79           C  
ATOM   2903  O   GLY A 370     129.476  12.058 -88.322  1.00 65.79           O  
ATOM   2904  N   PRO A 371     130.663  11.279 -86.566  1.00 62.78           N  
ATOM   2905  CA  PRO A 371     130.131  12.398 -85.784  1.00 62.78           C  
ATOM   2906  C   PRO A 371     130.502  13.758 -86.372  1.00 62.78           C  
ATOM   2907  CB  PRO A 371     130.775  12.204 -84.409  1.00 62.78           C  
ATOM   2908  O   PRO A 371     129.772  14.735 -86.185  1.00 62.78           O  
ATOM   2909  CG  PRO A 371     131.269  10.793 -84.414  1.00 62.78           C  
ATOM   2910  CD  PRO A 371     131.410  10.342 -85.839  1.00 62.78           C  
ATOM   2911  N   LEU A 372     131.496  13.962 -87.143  1.00 64.04           N  
ATOM   2912  CA  LEU A 372     131.863  15.234 -87.756  1.00 64.04           C  
ATOM   2913  C   LEU A 372     130.966  15.540 -88.951  1.00 64.04           C  
ATOM   2914  CB  LEU A 372     133.329  15.215 -88.196  1.00 64.04           C  
ATOM   2915  O   LEU A 372     130.784  16.704 -89.315  1.00 64.04           O  
ATOM   2916  CG  LEU A 372     134.372  15.253 -87.078  1.00 64.04           C  
ATOM   2917  CD1 LEU A 372     135.754  14.917 -87.630  1.00 64.04           C  
ATOM   2918  CD2 LEU A 372     134.379  16.619 -86.399  1.00 64.04           C  
ATOM   2919  N   THR A 373     130.393  14.548 -89.539  1.00 66.52           N  
ATOM   2920  CA  THR A 373     129.511  14.722 -90.688  1.00 66.52           C  
ATOM   2921  C   THR A 373     128.209  15.401 -90.273  1.00 66.52           C  
ATOM   2922  CB  THR A 373     129.199  13.374 -91.362  1.00 66.52           C  
ATOM   2923  O   THR A 373     127.632  16.172 -91.042  1.00 66.52           O  
ATOM   2924  CG2 THR A 373     128.839  13.564 -92.832  1.00 66.52           C  
ATOM   2925  OG1 THR A 373     130.347  12.522 -91.269  1.00 66.52           O  
ATOM   2926  N   SER A 374     127.813  15.337 -89.080  1.00 59.83           N  
ATOM   2927  CA  SER A 374     126.546  15.901 -88.628  1.00 59.83           C  
ATOM   2928  C   SER A 374     126.720  17.340 -88.153  1.00 59.83           C  
ATOM   2929  CB  SER A 374     125.952  15.053 -87.502  1.00 59.83           C  
ATOM   2930  O   SER A 374     125.737  18.056 -87.949  1.00 59.83           O  
ATOM   2931  OG  SER A 374     126.136  13.672 -87.763  1.00 59.83           O  
ATOM   2932  N   ALA A 375     127.937  17.938 -88.017  1.00 59.54           N  
ATOM   2933  CA  ALA A 375     128.166  19.304 -87.554  1.00 59.54           C  
ATOM   2934  C   ALA A 375     128.081  20.297 -88.710  1.00 59.54           C  
ATOM   2935  CB  ALA A 375     129.524  19.411 -86.864  1.00 59.54           C  
ATOM   2936  O   ALA A 375     128.743  20.123 -89.735  1.00 59.54           O  
ATOM   2937  N   ASN A 376     127.008  21.165 -88.905  1.00 59.31           N  
ATOM   2938  CA  ASN A 376     126.657  22.087 -89.980  1.00 59.31           C  
ATOM   2939  C   ASN A 376     127.431  23.398 -89.869  1.00 59.31           C  
ATOM   2940  CB  ASN A 376     125.152  22.359 -89.986  1.00 59.31           C  
ATOM   2941  O   ASN A 376     127.740  24.029 -90.882  1.00 59.31           O  
ATOM   2942  CG  ASN A 376     124.378  21.342 -90.802  1.00 59.31           C  
ATOM   2943  ND2 ASN A 376     123.054  21.403 -90.724  1.00 59.31           N  
ATOM   2944  OD1 ASN A 376     124.965  20.508 -91.496  1.00 59.31           O  
ATOM   2945  N   LYS A 377     127.950  23.747 -88.637  1.00 56.57           N  
ATOM   2946  CA  LYS A 377     128.663  24.990 -88.358  1.00 56.57           C  
ATOM   2947  C   LYS A 377     129.790  24.765 -87.353  1.00 56.57           C  
ATOM   2948  CB  LYS A 377     127.699  26.056 -87.834  1.00 56.57           C  
ATOM   2949  O   LYS A 377     129.581  24.148 -86.307  1.00 56.57           O  
ATOM   2950  CG  LYS A 377     128.339  27.421 -87.628  1.00 56.57           C  
ATOM   2951  CD  LYS A 377     127.316  28.454 -87.172  1.00 56.57           C  
ATOM   2952  CE  LYS A 377     127.958  29.816 -86.948  1.00 56.57           C  
ATOM   2953  NZ  LYS A 377     126.967  30.823 -86.464  1.00 56.57           N  
ATOM   2954  N   ILE A 378     130.986  24.987 -87.827  1.00 65.45           N  
ATOM   2955  CA  ILE A 378     132.102  24.878 -86.895  1.00 65.45           C  
ATOM   2956  C   ILE A 378     132.641  26.269 -86.569  1.00 65.45           C  
ATOM   2957  CB  ILE A 378     133.229  23.987 -87.464  1.00 65.45           C  
ATOM   2958  O   ILE A 378     132.994  27.032 -87.471  1.00 65.45           O  
ATOM   2959  CG1 ILE A 378     132.702  22.575 -87.748  1.00 65.45           C  
ATOM   2960  CG2 ILE A 378     134.421  23.943 -86.503  1.00 65.45           C  
ATOM   2961  CD1 ILE A 378     133.696  21.678 -88.472  1.00 65.45           C  
ATOM   2962  N   THR A 379     132.390  26.842 -85.304  1.00 52.49           N  
ATOM   2963  CA  THR A 379     132.864  28.138 -84.832  1.00 52.49           C  
ATOM   2964  C   THR A 379     134.213  27.999 -84.132  1.00 52.49           C  
ATOM   2965  CB  THR A 379     131.850  28.788 -83.873  1.00 52.49           C  
ATOM   2966  O   THR A 379     134.365  27.181 -83.222  1.00 52.49           O  
ATOM   2967  CG2 THR A 379     132.189  30.254 -83.624  1.00 52.49           C  
ATOM   2968  OG1 THR A 379     130.538  28.702 -84.444  1.00 52.49           O  
ATOM   2969  N   LEU A 380     135.216  28.678 -84.731  1.00 61.40           N  
ATOM   2970  CA  LEU A 380     136.554  28.638 -84.151  1.00 61.40           C  
ATOM   2971  C   LEU A 380     136.899  29.968 -83.490  1.00 61.40           C  
ATOM   2972  CB  LEU A 380     137.594  28.303 -85.224  1.00 61.40           C  
ATOM   2973  O   LEU A 380     136.780  31.026 -84.113  1.00 61.40           O  
ATOM   2974  CG  LEU A 380     137.725  26.827 -85.603  1.00 61.40           C  
ATOM   2975  CD1 LEU A 380     137.654  26.661 -87.118  1.00 61.40           C  
ATOM   2976  CD2 LEU A 380     139.025  26.248 -85.057  1.00 61.40           C  
ATOM   2977  N   VAL A 381     136.907  30.243 -82.058  1.00 53.71           N  
ATOM   2978  CA  VAL A 381     137.163  31.431 -81.249  1.00 53.71           C  
ATOM   2979  C   VAL A 381     138.607  31.415 -80.752  1.00 53.71           C  
ATOM   2980  CB  VAL A 381     136.189  31.525 -80.054  1.00 53.71           C  
ATOM   2981  O   VAL A 381     139.081  30.402 -80.233  1.00 53.71           O  
ATOM   2982  CG1 VAL A 381     136.245  32.913 -79.419  1.00 53.71           C  
ATOM   2983  CG2 VAL A 381     134.765  31.194 -80.500  1.00 53.71           C  
ATOM   2984  N   SER A 382     139.539  32.420 -81.302  1.00 51.12           N  
ATOM   2985  CA  SER A 382     140.898  32.378 -80.772  1.00 51.12           C  
ATOM   2986  C   SER A 382     141.378  33.769 -80.370  1.00 51.12           C  
ATOM   2987  CB  SER A 382     141.857  31.776 -81.800  1.00 51.12           C  
ATOM   2988  O   SER A 382     141.173  34.738 -81.105  1.00 51.12           O  
ATOM   2989  OG  SER A 382     143.169  31.689 -81.273  1.00 51.12           O  
ATOM   2990  N   SER A 383     141.723  34.203 -79.068  1.00 48.83           N  
ATOM   2991  CA  SER A 383     142.327  35.399 -78.491  1.00 48.83           C  
ATOM   2992  C   SER A 383     143.849  35.336 -78.554  1.00 48.83           C  
ATOM   2993  CB  SER A 383     141.875  35.583 -77.042  1.00 48.83           C  
ATOM   2994  O   SER A 383     144.533  36.279 -78.150  1.00 48.83           O  
ATOM   2995  OG  SER A 383     142.280  34.483 -76.246  1.00 48.83           O  
ATOM   2996  N   GLY A 384     144.635  35.191 -79.694  1.00 47.82           N  
ATOM   2997  CA  GLY A 384     146.086  35.108 -79.650  1.00 47.82           C  
ATOM   2998  C   GLY A 384     146.716  34.947 -81.021  1.00 47.82           C  
ATOM   2999  O   GLY A 384     146.029  34.625 -81.992  1.00 47.82           O  
ATOM   3000  N   SER A 385     147.881  35.547 -81.401  1.00 45.51           N  
ATOM   3001  CA  SER A 385     148.676  35.707 -82.614  1.00 45.51           C  
ATOM   3002  C   SER A 385     149.131  34.357 -83.158  1.00 45.51           C  
ATOM   3003  CB  SER A 385     149.892  36.594 -82.345  1.00 45.51           C  
ATOM   3004  O   SER A 385     149.855  34.295 -84.154  1.00 45.51           O  
ATOM   3005  OG  SER A 385     150.862  35.900 -81.579  1.00 45.51           O  
ATOM   3006  N   GLY A 386     148.281  33.068 -83.332  1.00 49.69           N  
ATOM   3007  CA  GLY A 386     148.651  31.862 -84.056  1.00 49.69           C  
ATOM   3008  C   GLY A 386     147.611  31.435 -85.074  1.00 49.69           C  
ATOM   3009  O   GLY A 386     146.448  31.833 -84.987  1.00 49.69           O  
ATOM   3010  N   THR A 387     148.036  30.828 -86.402  1.00 47.14           N  
ATOM   3011  CA  THR A 387     147.475  30.428 -87.688  1.00 47.14           C  
ATOM   3012  C   THR A 387     146.125  29.741 -87.499  1.00 47.14           C  
ATOM   3013  CB  THR A 387     148.430  29.488 -88.446  1.00 47.14           C  
ATOM   3014  O   THR A 387     145.998  28.825 -86.683  1.00 47.14           O  
ATOM   3015  CG2 THR A 387     149.727  30.202 -88.814  1.00 47.14           C  
ATOM   3016  OG1 THR A 387     148.738  28.359 -87.619  1.00 47.14           O  
ATOM   3017  N   MET A 388     145.124  30.498 -87.614  1.00 47.89           N  
ATOM   3018  CA  MET A 388     143.668  30.414 -87.677  1.00 47.89           C  
ATOM   3019  C   MET A 388     143.212  29.879 -89.030  1.00 47.89           C  
ATOM   3020  CB  MET A 388     143.038  31.783 -87.416  1.00 47.89           C  
ATOM   3021  O   MET A 388     143.847  30.143 -90.053  1.00 47.89           O  
ATOM   3022  CG  MET A 388     142.965  32.154 -85.944  1.00 47.89           C  
ATOM   3023  SD  MET A 388     141.831  33.562 -85.629  1.00 47.89           S  
ATOM   3024  CE  MET A 388     142.667  34.865 -86.574  1.00 47.89           C  
ATOM   3025  N   GLY A 389     142.513  28.610 -89.179  1.00 50.75           N  
ATOM   3026  CA  GLY A 389     141.743  28.217 -90.348  1.00 50.75           C  
ATOM   3027  C   GLY A 389     141.631  26.713 -90.512  1.00 50.75           C  
ATOM   3028  O   GLY A 389     141.833  25.963 -89.554  1.00 50.75           O  
ATOM   3029  N   ALA A 390     141.015  26.090 -91.558  1.00 49.89           N  
ATOM   3030  CA  ALA A 390     140.760  24.741 -92.057  1.00 49.89           C  
ATOM   3031  C   ALA A 390     141.974  23.840 -91.846  1.00 49.89           C  
ATOM   3032  CB  ALA A 390     140.383  24.784 -93.536  1.00 49.89           C  
ATOM   3033  O   ALA A 390     141.829  22.639 -91.608  1.00 49.89           O  
ATOM   3034  N   ALA A 391     143.164  24.315 -91.853  1.00 50.87           N  
ATOM   3035  CA  ALA A 391     144.354  23.485 -91.686  1.00 50.87           C  
ATOM   3036  C   ALA A 391     144.413  22.887 -90.283  1.00 50.87           C  
ATOM   3037  CB  ALA A 391     145.615  24.300 -91.966  1.00 50.87           C  
ATOM   3038  O   ALA A 391     144.898  21.769 -90.098  1.00 50.87           O  
ATOM   3039  N   LYS A 392     143.899  23.577 -89.195  1.00 53.33           N  
ATOM   3040  CA  LYS A 392     143.882  22.961 -87.871  1.00 53.33           C  
ATOM   3041  C   LYS A 392     142.907  21.788 -87.823  1.00 53.33           C  
ATOM   3042  CB  LYS A 392     143.515  23.992 -86.803  1.00 53.33           C  
ATOM   3043  O   LYS A 392     143.195  20.760 -87.206  1.00 53.33           O  
ATOM   3044  CG  LYS A 392     144.148  23.729 -85.445  1.00 53.33           C  
ATOM   3045  CD  LYS A 392     143.917  24.890 -84.487  1.00 53.33           C  
ATOM   3046  CE  LYS A 392     144.599  24.653 -83.146  1.00 53.33           C  
ATOM   3047  NZ  LYS A 392     144.390  25.798 -82.208  1.00 53.33           N  
ATOM   3048  N   VAL A 393     141.777  21.896 -88.521  1.00 53.33           N  
ATOM   3049  CA  VAL A 393     140.802  20.811 -88.504  1.00 53.33           C  
ATOM   3050  C   VAL A 393     141.372  19.592 -89.226  1.00 53.33           C  
ATOM   3051  CB  VAL A 393     139.466  21.238 -89.152  1.00 53.33           C  
ATOM   3052  O   VAL A 393     141.262  18.465 -88.736  1.00 53.33           O  
ATOM   3053  CG1 VAL A 393     138.482  20.070 -89.181  1.00 53.33           C  
ATOM   3054  CG2 VAL A 393     138.867  22.427 -88.403  1.00 53.33           C  
ATOM   3055  N   THR A 394     141.897  19.675 -90.406  1.00 53.75           N  
ATOM   3056  CA  THR A 394     142.495  18.587 -91.172  1.00 53.75           C  
ATOM   3057  C   THR A 394     143.650  17.954 -90.401  1.00 53.75           C  
ATOM   3058  CB  THR A 394     142.997  19.079 -92.542  1.00 53.75           C  
ATOM   3059  O   THR A 394     143.792  16.730 -90.380  1.00 53.75           O  
ATOM   3060  CG2 THR A 394     142.261  18.380 -93.680  1.00 53.75           C  
ATOM   3061  OG1 THR A 394     142.780  20.492 -92.644  1.00 53.75           O  
ATOM   3062  N   GLY A 395     144.504  18.817 -89.797  1.00 53.06           N  
ATOM   3063  CA  GLY A 395     145.590  18.274 -88.997  1.00 53.06           C  
ATOM   3064  C   GLY A 395     145.108  17.456 -87.814  1.00 53.06           C  
ATOM   3065  O   GLY A 395     145.699  16.425 -87.484  1.00 53.06           O  
ATOM   3066  N   GLU A 396     143.920  17.863 -87.251  1.00 56.05           N  
ATOM   3067  CA  GLU A 396     143.394  17.090 -86.131  1.00 56.05           C  
ATOM   3068  C   GLU A 396     142.860  15.738 -86.595  1.00 56.05           C  
ATOM   3069  CB  GLU A 396     142.292  17.870 -85.409  1.00 56.05           C  
ATOM   3070  O   GLU A 396     143.042  14.726 -85.915  1.00 56.05           O  
ATOM   3071  CG  GLU A 396     142.752  18.534 -84.120  1.00 56.05           C  
ATOM   3072  CD  GLU A 396     141.704  19.452 -83.511  1.00 56.05           C  
ATOM   3073  OE1 GLU A 396     141.992  20.103 -82.481  1.00 56.05           O  
ATOM   3074  OE2 GLU A 396     140.585  19.520 -84.067  1.00 56.05           O  
ATOM   3075  N   VAL A 397     142.272  15.705 -87.822  1.00 54.36           N  
ATOM   3076  CA  VAL A 397     141.766  14.471 -88.413  1.00 54.36           C  
ATOM   3077  C   VAL A 397     142.928  13.528 -88.716  1.00 54.36           C  
ATOM   3078  CB  VAL A 397     140.955  14.748 -89.699  1.00 54.36           C  
ATOM   3079  O   VAL A 397     142.850  12.328 -88.443  1.00 54.36           O  
ATOM   3080  CG1 VAL A 397     140.493  13.440 -90.338  1.00 54.36           C  
ATOM   3081  CG2 VAL A 397     139.759  15.648 -89.392  1.00 54.36           C  
ATOM   3082  N   LEU A 398     143.902  14.048 -89.335  1.00 52.19           N  
ATOM   3083  CA  LEU A 398     145.091  13.249 -89.606  1.00 52.19           C  
ATOM   3084  C   LEU A 398     145.728  12.764 -88.308  1.00 52.19           C  
ATOM   3085  CB  LEU A 398     146.108  14.059 -90.415  1.00 52.19           C  
ATOM   3086  O   LEU A 398     146.192  11.624 -88.227  1.00 52.19           O  
ATOM   3087  CG  LEU A 398     146.133  13.803 -91.923  1.00 52.19           C  
ATOM   3088  CD1 LEU A 398     146.468  15.088 -92.672  1.00 52.19           C  
ATOM   3089  CD2 LEU A 398     147.133  12.704 -92.263  1.00 52.19           C  
ATOM   3090  N   ASP A 399     145.803  13.650 -87.289  1.00 52.37           N  
ATOM   3091  CA  ASP A 399     146.351  13.235 -86.001  1.00 52.37           C  
ATOM   3092  C   ASP A 399     145.541  12.087 -85.403  1.00 52.37           C  
ATOM   3093  CB  ASP A 399     146.388  14.416 -85.028  1.00 52.37           C  
ATOM   3094  O   ASP A 399     146.107  11.156 -84.826  1.00 52.37           O  
ATOM   3095  CG  ASP A 399     147.740  15.105 -84.982  1.00 52.37           C  
ATOM   3096  OD1 ASP A 399     148.710  14.586 -85.575  1.00 52.37           O  
ATOM   3097  OD2 ASP A 399     147.837  16.177 -84.346  1.00 52.37           O  
ATOM   3098  N   ILE A 400     144.224  12.055 -85.704  1.00 59.52           N  
ATOM   3099  CA  ILE A 400     143.368  10.973 -85.228  1.00 59.52           C  
ATOM   3100  C   ILE A 400     143.706   9.683 -85.972  1.00 59.52           C  
ATOM   3101  CB  ILE A 400     141.872  11.317 -85.403  1.00 59.52           C  
ATOM   3102  O   ILE A 400     143.778   8.611 -85.366  1.00 59.52           O  
ATOM   3103  CG1 ILE A 400     141.490  12.506 -84.514  1.00 59.52           C  
ATOM   3104  CG2 ILE A 400     140.998  10.098 -85.093  1.00 59.52           C  
ATOM   3105  CD1 ILE A 400     140.089  13.045 -84.770  1.00 59.52           C  
ATOM   3106  N   LEU A 401     144.026   9.801 -87.228  1.00 50.22           N  
ATOM   3107  CA  LEU A 401     144.393   8.650 -88.046  1.00 50.22           C  
ATOM   3108  C   LEU A 401     145.745   8.089 -87.618  1.00 50.22           C  
ATOM   3109  CB  LEU A 401     144.432   9.035 -89.527  1.00 50.22           C  
ATOM   3110  O   LEU A 401     145.934   6.871 -87.586  1.00 50.22           O  
ATOM   3111  CG  LEU A 401     143.108   8.943 -90.286  1.00 50.22           C  
ATOM   3112  CD1 LEU A 401     143.185   9.739 -91.585  1.00 50.22           C  
ATOM   3113  CD2 LEU A 401     142.750   7.487 -90.565  1.00 50.22           C  
ATOM   3114  N   THR A 402     146.634   9.029 -87.444  1.00 52.37           N  
ATOM   3115  CA  THR A 402     147.969   8.566 -87.081  1.00 52.37           C  
ATOM   3116  C   THR A 402     147.969   7.962 -85.680  1.00 52.37           C  
ATOM   3117  CB  THR A 402     148.996   9.711 -87.149  1.00 52.37           C  
ATOM   3118  O   THR A 402     148.756   7.059 -85.387  1.00 52.37           O  
ATOM   3119  CG2 THR A 402     149.393  10.008 -88.592  1.00 52.37           C  
ATOM   3120  OG1 THR A 402     148.425  10.891 -86.570  1.00 52.37           O  
ATOM   3121  N   ARG A 403     147.037   8.346 -84.899  1.00 59.07           N  
ATOM   3122  CA  ARG A 403     147.001   7.791 -83.550  1.00 59.07           C  
ATOM   3123  C   ARG A 403     146.186   6.502 -83.509  1.00 59.07           C  
ATOM   3124  CB  ARG A 403     146.421   8.808 -82.565  1.00 59.07           C  
ATOM   3125  O   ARG A 403     146.324   5.703 -82.581  1.00 59.07           O  
ATOM   3126  CG  ARG A 403     147.426   9.846 -82.089  1.00 59.07           C  
ATOM   3127  CD  ARG A 403     146.801  10.825 -81.104  1.00 59.07           C  
ATOM   3128  NE  ARG A 403     147.735  11.884 -80.732  1.00 59.07           N  
ATOM   3129  NH1 ARG A 403     146.264  12.968 -79.319  1.00 59.07           N  
ATOM   3130  NH2 ARG A 403     148.382  13.789 -79.625  1.00 59.07           N  
ATOM   3131  CZ  ARG A 403     147.458  12.878 -79.893  1.00 59.07           C  
ATOM   3132  N   LEU A 404     145.450   6.294 -84.606  1.00 56.45           N  
ATOM   3133  CA  LEU A 404     144.478   5.207 -84.645  1.00 56.45           C  
ATOM   3134  C   LEU A 404     145.174   3.852 -84.564  1.00 56.45           C  
ATOM   3135  CB  LEU A 404     143.637   5.285 -85.922  1.00 56.45           C  
ATOM   3136  O   LEU A 404     144.760   2.982 -83.795  1.00 56.45           O  
ATOM   3137  CG  LEU A 404     142.158   5.630 -85.739  1.00 56.45           C  
ATOM   3138  CD1 LEU A 404     141.622   6.340 -86.977  1.00 56.45           C  
ATOM   3139  CD2 LEU A 404     141.348   4.371 -85.445  1.00 56.45           C  
ATOM   3140  N   PRO A 405     146.261   3.694 -85.432  1.00 54.23           N  
ATOM   3141  CA  PRO A 405     146.890   2.380 -85.277  1.00 54.23           C  
ATOM   3142  C   PRO A 405     147.332   2.103 -83.841  1.00 54.23           C  
ATOM   3143  CB  PRO A 405     148.098   2.454 -86.215  1.00 54.23           C  
ATOM   3144  O   PRO A 405     147.217   0.972 -83.364  1.00 54.23           O  
ATOM   3145  CG  PRO A 405     147.832   3.638 -87.087  1.00 54.23           C  
ATOM   3146  CD  PRO A 405     146.811   4.508 -86.412  1.00 54.23           C  
ATOM   3147  N   GLU A 406     147.869   3.143 -83.173  1.00 54.57           N  
ATOM   3148  CA  GLU A 406     148.306   2.960 -81.792  1.00 54.57           C  
ATOM   3149  C   GLU A 406     147.122   2.671 -80.873  1.00 54.57           C  
ATOM   3150  CB  GLU A 406     149.065   4.195 -81.300  1.00 54.57           C  
ATOM   3151  O   GLU A 406     147.210   1.819 -79.987  1.00 54.57           O  
ATOM   3152  CG  GLU A 406     150.559   3.968 -81.123  1.00 54.57           C  
ATOM   3153  CD  GLU A 406     151.309   5.218 -80.692  1.00 54.57           C  
ATOM   3154  OE1 GLU A 406     152.551   5.160 -80.542  1.00 54.57           O  
ATOM   3155  OE2 GLU A 406     150.650   6.264 -80.502  1.00 54.57           O  
ATOM   3156  N   SER A 407     145.961   3.380 -81.108  1.00 57.64           N  
ATOM   3157  CA  SER A 407     144.769   3.147 -80.299  1.00 57.64           C  
ATOM   3158  C   SER A 407     144.204   1.750 -80.535  1.00 57.64           C  
ATOM   3159  CB  SER A 407     143.699   4.196 -80.606  1.00 57.64           C  
ATOM   3160  O   SER A 407     143.820   1.062 -79.587  1.00 57.64           O  
ATOM   3161  OG  SER A 407     144.127   5.485 -80.200  1.00 57.64           O  
ATOM   3162  N   VAL A 408     144.219   1.300 -81.897  1.00 56.63           N  
ATOM   3163  CA  VAL A 408     143.716  -0.020 -82.264  1.00 56.63           C  
ATOM   3164  C   VAL A 408     144.600  -1.101 -81.647  1.00 56.63           C  
ATOM   3165  CB  VAL A 408     143.651  -0.196 -83.798  1.00 56.63           C  
ATOM   3166  O   VAL A 408     144.097  -2.098 -81.122  1.00 56.63           O  
ATOM   3167  CG1 VAL A 408     143.315  -1.641 -84.162  1.00 56.63           C  
ATOM   3168  CG2 VAL A 408     142.626   0.763 -84.402  1.00 56.63           C  
ATOM   3169  N   GLU A 409     145.891  -0.912 -81.698  1.00 56.71           N  
ATOM   3170  CA  GLU A 409     146.826  -1.847 -81.080  1.00 56.71           C  
ATOM   3171  C   GLU A 409     146.614  -1.924 -79.571  1.00 56.71           C  
ATOM   3172  CB  GLU A 409     148.271  -1.445 -81.388  1.00 56.71           C  
ATOM   3173  O   GLU A 409     146.624  -3.012 -78.992  1.00 56.71           O  
ATOM   3174  CG  GLU A 409     149.295  -2.514 -81.037  1.00 56.71           C  
ATOM   3175  CD  GLU A 409     150.722  -2.113 -81.377  1.00 56.71           C  
ATOM   3176  OE1 GLU A 409     151.662  -2.866 -81.036  1.00 56.71           O  
ATOM   3177  OE2 GLU A 409     150.901  -1.036 -81.989  1.00 56.71           O  
ATOM   3178  N   ARG A 410     146.504  -0.823 -78.941  1.00 54.48           N  
ATOM   3179  CA  ARG A 410     146.327  -0.818 -77.492  1.00 54.48           C  
ATOM   3180  C   ARG A 410     145.015  -1.487 -77.098  1.00 54.48           C  
ATOM   3181  CB  ARG A 410     146.370   0.612 -76.950  1.00 54.48           C  
ATOM   3182  O   ARG A 410     144.951  -2.196 -76.091  1.00 54.48           O  
ATOM   3183  CG  ARG A 410     147.777   1.143 -76.723  1.00 54.48           C  
ATOM   3184  CD  ARG A 410     147.764   2.488 -76.009  1.00 54.48           C  
ATOM   3185  NE  ARG A 410     148.841   3.356 -76.475  1.00 54.48           N  
ATOM   3186  NH1 ARG A 410     147.896   5.305 -75.674  1.00 54.48           N  
ATOM   3187  NH2 ARG A 410     149.908   5.368 -76.769  1.00 54.48           N  
ATOM   3188  CZ  ARG A 410     148.879   4.674 -76.305  1.00 54.48           C  
ATOM   3189  N   LEU A 411     144.018  -1.290 -77.921  1.00 48.79           N  
ATOM   3190  CA  LEU A 411     142.716  -1.860 -77.593  1.00 48.79           C  
ATOM   3191  C   LEU A 411     142.665  -3.341 -77.953  1.00 48.79           C  
ATOM   3192  CB  LEU A 411     141.601  -1.106 -78.325  1.00 48.79           C  
ATOM   3193  O   LEU A 411     142.124  -4.150 -77.195  1.00 48.79           O  
ATOM   3194  CG  LEU A 411     141.129   0.198 -77.681  1.00 48.79           C  
ATOM   3195  CD1 LEU A 411     140.373   1.047 -78.697  1.00 48.79           C  
ATOM   3196  CD2 LEU A 411     140.256  -0.092 -76.464  1.00 48.79           C  
ATOM   3197  N   THR A 412     143.263  -3.849 -79.064  1.00 52.67           N  
ATOM   3198  CA  THR A 412     143.074  -5.185 -79.617  1.00 52.67           C  
ATOM   3199  C   THR A 412     144.313  -6.046 -79.386  1.00 52.67           C  
ATOM   3200  CB  THR A 412     142.760  -5.128 -81.123  1.00 52.67           C  
ATOM   3201  O   THR A 412     144.238  -7.276 -79.430  1.00 52.67           O  
ATOM   3202  CG2 THR A 412     141.473  -4.352 -81.387  1.00 52.67           C  
ATOM   3203  OG1 THR A 412     143.842  -4.484 -81.807  1.00 52.67           O  
ATOM   3204  N   GLY A 413     145.537  -5.496 -78.825  1.00 44.18           N  
ATOM   3205  CA  GLY A 413     146.799  -6.180 -78.589  1.00 44.18           C  
ATOM   3206  C   GLY A 413     147.487  -6.620 -79.867  1.00 44.18           C  
ATOM   3207  O   GLY A 413     148.598  -7.153 -79.828  1.00 44.18           O  
ATOM   3208  N   VAL A 414     146.865  -6.364 -81.104  1.00 53.88           N  
ATOM   3209  CA  VAL A 414     147.499  -6.681 -82.379  1.00 53.88           C  
ATOM   3210  C   VAL A 414     148.153  -5.429 -82.958  1.00 53.88           C  
ATOM   3211  CB  VAL A 414     146.484  -7.267 -83.386  1.00 53.88           C  
ATOM   3212  O   VAL A 414     147.513  -4.380 -83.064  1.00 53.88           O  
ATOM   3213  CG1 VAL A 414     147.187  -7.699 -84.672  1.00 53.88           C  
ATOM   3214  CG2 VAL A 414     145.733  -8.442 -82.764  1.00 53.88           C  
ATOM   3215  N   SER A 415     149.595  -5.395 -82.994  1.00 41.41           N  
ATOM   3216  CA  SER A 415     150.381  -4.273 -83.499  1.00 41.41           C  
ATOM   3217  C   SER A 415     150.291  -4.174 -85.018  1.00 41.41           C  
ATOM   3218  CB  SER A 415     151.844  -4.409 -83.074  1.00 41.41           C  
ATOM   3219  O   SER A 415     150.591  -5.137 -85.727  1.00 41.41           O  
ATOM   3220  OG  SER A 415     152.170  -3.455 -82.079  1.00 41.41           O  
ATOM   3221  N   ILE A 416     149.409  -3.219 -85.622  1.00 50.34           N  
ATOM   3222  CA  ILE A 416     149.345  -3.011 -87.065  1.00 50.34           C  
ATOM   3223  C   ILE A 416     150.681  -2.468 -87.568  1.00 50.34           C  
ATOM   3224  CB  ILE A 416     148.197  -2.050 -87.447  1.00 50.34           C  
ATOM   3225  O   ILE A 416     150.999  -2.586 -88.753  1.00 50.34           O  
ATOM   3226  CG1 ILE A 416     146.839  -2.695 -87.147  1.00 50.34           C  
ATOM   3227  CG2 ILE A 416     148.299  -1.646 -88.921  1.00 50.34           C  
ATOM   3228  CD1 ILE A 416     145.688  -1.701 -87.060  1.00 50.34           C  
ATOM   3229  N   SER A 417     151.579  -2.075 -86.611  1.00 44.41           N  
ATOM   3230  CA  SER A 417     152.809  -1.430 -87.061  1.00 44.41           C  
ATOM   3231  C   SER A 417     153.830  -2.457 -87.538  1.00 44.41           C  
ATOM   3232  CB  SER A 417     153.411  -0.582 -85.939  1.00 44.41           C  
ATOM   3233  O   SER A 417     154.622  -2.180 -88.441  1.00 44.41           O  
ATOM   3234  OG  SER A 417     153.227  -1.209 -84.681  1.00 44.41           O  
ATOM   3235  N   GLN A 418     153.558  -3.732 -87.228  1.00 38.71           N  
ATOM   3236  CA  GLN A 418     154.600  -4.644 -87.687  1.00 38.71           C  
ATOM   3237  C   GLN A 418     154.347  -5.092 -89.124  1.00 38.71           C  
ATOM   3238  CB  GLN A 418     154.692  -5.862 -86.766  1.00 38.71           C  
ATOM   3239  O   GLN A 418     155.281  -5.461 -89.839  1.00 38.71           O  
ATOM   3240  CG  GLN A 418     155.456  -5.601 -85.475  1.00 38.71           C  
ATOM   3241  CD  GLN A 418     155.666  -6.859 -84.653  1.00 38.71           C  
ATOM   3242  NE2 GLN A 418     156.390  -6.729 -83.546  1.00 38.71           N  
ATOM   3243  OE1 GLN A 418     155.181  -7.937 -85.009  1.00 38.71           O  
ATOM   3244  N   VAL A 419     153.221  -4.769 -89.604  1.00 42.67           N  
ATOM   3245  CA  VAL A 419     153.023  -5.117 -91.007  1.00 42.67           C  
ATOM   3246  C   VAL A 419     153.482  -3.963 -91.896  1.00 42.67           C  
ATOM   3247  CB  VAL A 419     151.547  -5.464 -91.303  1.00 42.67           C  
ATOM   3248  O   VAL A 419     153.924  -4.180 -93.026  1.00 42.67           O  
ATOM   3249  CG1 VAL A 419     151.365  -5.844 -92.771  1.00 42.67           C  
ATOM   3250  CG2 VAL A 419     151.073  -6.596 -90.392  1.00 42.67           C  
ATOM   3251  N   ASN A 420     154.218  -2.974 -91.364  1.00 33.29           N  
ATOM   3252  CA  ASN A 420     154.980  -2.032 -92.177  1.00 33.29           C  
ATOM   3253  C   ASN A 420     156.357  -1.762 -91.578  1.00 33.29           C  
ATOM   3254  CB  ASN A 420     154.208  -0.721 -92.345  1.00 33.29           C  
ATOM   3255  O   ASN A 420     157.068  -0.860 -92.026  1.00 33.29           O  
ATOM   3256  CG  ASN A 420     154.008  -0.344 -93.800  1.00 33.29           C  
ATOM   3257  ND2 ASN A 420     153.654   0.912 -94.043  1.00 33.29           N  
ATOM   3258  OD1 ASN A 420     154.168  -1.176 -94.697  1.00 33.29           O  
ATOM   3259  N   HIS A 421     156.903  -2.723 -90.640  1.00 35.74           N  
ATOM   3260  CA  HIS A 421     158.328  -2.537 -90.394  1.00 35.74           C  
ATOM   3261  C   HIS A 421     159.161  -3.049 -91.564  1.00 35.74           C  
ATOM   3262  CB  HIS A 421     158.745  -3.244 -89.103  1.00 35.74           C  
ATOM   3263  O   HIS A 421     159.089  -4.230 -91.913  1.00 35.74           O  
ATOM   3264  CG  HIS A 421     158.874  -2.324 -87.930  1.00 35.74           C  
ATOM   3265  CD2 HIS A 421     158.209  -2.289 -86.751  1.00 35.74           C  
ATOM   3266  ND1 HIS A 421     159.777  -1.284 -87.896  1.00 35.74           N  
ATOM   3267  CE1 HIS A 421     159.663  -0.648 -86.742  1.00 35.74           C  
ATOM   3268  NE2 HIS A 421     158.718  -1.237 -86.030  1.00 35.74           N  
ATOM   3269  N   LYS A 422     158.923  -2.467 -92.872  1.00 33.84           N  
ATOM   3270  CA  LYS A 422     159.960  -2.473 -93.899  1.00 33.84           C  
ATOM   3271  C   LYS A 422     159.629  -1.494 -95.022  1.00 33.84           C  
ATOM   3272  CB  LYS A 422     160.143  -3.881 -94.469  1.00 33.84           C  
ATOM   3273  O   LYS A 422     158.542  -1.551 -95.602  1.00 33.84           O  
ATOM   3274  CG  LYS A 422     161.407  -4.582 -93.992  1.00 33.84           C  
ATOM   3275  CD  LYS A 422     161.511  -5.992 -94.559  1.00 33.84           C  
ATOM   3276  CE  LYS A 422     162.734  -6.723 -94.020  1.00 33.84           C  
ATOM   3277  NZ  LYS A 422     162.812  -8.124 -94.532  1.00 33.84           N  
ATOM   3278  N   PRO A 423     160.098  -0.236 -95.275  1.00 30.41           N  
ATOM   3279  CA  PRO A 423     159.956   1.211 -95.448  1.00 30.41           C  
ATOM   3280  C   PRO A 423     159.325   1.587 -96.787  1.00 30.41           C  
ATOM   3281  CB  PRO A 423     161.397   1.721 -95.361  1.00 30.41           C  
ATOM   3282  O   PRO A 423     159.523   0.889 -97.784  1.00 30.41           O  
ATOM   3283  CG  PRO A 423     162.243   0.522 -95.647  1.00 30.41           C  
ATOM   3284  CD  PRO A 423     161.340  -0.654 -95.882  1.00 30.41           C  
ATOM   3285  N   LEU A 424     158.127   2.043 -96.923  1.00 26.01           N  
ATOM   3286  CA  LEU A 424     157.584   2.960 -97.918  1.00 26.01           C  
ATOM   3287  C   LEU A 424     158.514   4.151 -98.125  1.00 26.01           C  
ATOM   3288  CB  LEU A 424     156.196   3.449 -97.497  1.00 26.01           C  
ATOM   3289  O   LEU A 424     158.681   4.977 -97.224  1.00 26.01           O  
ATOM   3290  CG  LEU A 424     155.003   2.728 -98.126  1.00 26.01           C  
ATOM   3291  CD1 LEU A 424     154.166   2.047 -97.048  1.00 26.01           C  
ATOM   3292  CD2 LEU A 424     154.154   3.703 -98.934  1.00 26.01           C  
ATOM   3293  N   ARG A 425     159.993   4.130 -98.297  1.00 25.08           N  
ATOM   3294  CA  ARG A 425     161.147   4.973 -98.597  1.00 25.08           C  
ATOM   3295  C   ARG A 425     160.987   5.659 -99.949  1.00 25.08           C  
ATOM   3296  CB  ARG A 425     162.435   4.148 -98.577  1.00 25.08           C  
ATOM   3297  O   ARG A 425     160.540   5.040-100.917  1.00 25.08           O  
ATOM   3298  CG  ARG A 425     163.237   4.289 -97.293  1.00 25.08           C  
ATOM   3299  CD  ARG A 425     164.563   3.544 -97.371  1.00 25.08           C  
ATOM   3300  NE  ARG A 425     165.481   3.966 -96.316  1.00 25.08           N  
ATOM   3301  NH1 ARG A 425     167.003   2.266 -96.678  1.00 25.08           N  
ATOM   3302  NH2 ARG A 425     167.379   3.818 -95.032  1.00 25.08           N  
ATOM   3303  CZ  ARG A 425     166.619   3.349 -96.011  1.00 25.08           C  
ATOM   3304  N   THR A 426     160.896   7.244-100.135  1.00 36.15           N  
ATOM   3305  CA  THR A 426     161.961   7.456-101.109  1.00 36.15           C  
ATOM   3306  C   THR A 426     161.914   6.393-102.202  1.00 36.15           C  
ATOM   3307  CB  THR A 426     163.345   7.443-100.434  1.00 36.15           C  
ATOM   3308  O   THR A 426     162.010   5.197-101.917  1.00 36.15           O  
ATOM   3309  CG2 THR A 426     163.673   8.802 -99.825  1.00 36.15           C  
ATOM   3310  OG1 THR A 426     163.357   6.452 -99.399  1.00 36.15           O  
ATOM   3311  N   ALA A 427     160.898   6.568-102.957  1.00 24.05           N  
ATOM   3312  CA  ALA A 427     160.637   7.472-104.075  1.00 24.05           C  
ATOM   3313  C   ALA A 427     159.669   8.580-103.670  1.00 24.05           C  
ATOM   3314  CB  ALA A 427     160.084   6.697-105.268  1.00 24.05           C  
ATOM   3315  O   ALA A 427     158.718   8.339-102.923  1.00 24.05           O  
TER
ATOM   3316  N   MET B   1     -62.926  32.303  59.417  1.00 63.81           N  
ATOM   3317  CA  MET B   1     -63.279  31.122  58.634  1.00 63.81           C  
ATOM   3318  C   MET B   1     -62.074  30.606  57.855  1.00 63.81           C  
ATOM   3319  CB  MET B   1     -64.427  31.436  57.673  1.00 63.81           C  
ATOM   3320  O   MET B   1     -61.393  31.375  57.175  1.00 63.81           O  
ATOM   3321  CG  MET B   1     -65.801  31.379  58.321  1.00 63.81           C  
ATOM   3322  SD  MET B   1     -67.067  30.637  57.219  1.00 63.81           S  
ATOM   3323  CE  MET B   1     -67.749  32.136  56.458  1.00 63.81           C  
ATOM   3324  N   GLY B   2     -60.987  30.046  58.391  1.00 77.48           N  
ATOM   3325  CA  GLY B   2     -59.801  29.348  57.919  1.00 77.48           C  
ATOM   3326  C   GLY B   2     -59.909  28.896  56.475  1.00 77.48           C  
ATOM   3327  O   GLY B   2     -60.929  29.124  55.822  1.00 77.48           O  
ATOM   3328  N   ASN B   3     -58.742  28.740  55.735  1.00 84.75           N  
ATOM   3329  CA  ASN B   3     -58.552  28.301  54.357  1.00 84.75           C  
ATOM   3330  C   ASN B   3     -57.951  26.900  54.293  1.00 84.75           C  
ATOM   3331  CB  ASN B   3     -57.670  29.292  53.595  1.00 84.75           C  
ATOM   3332  O   ASN B   3     -57.152  26.522  55.151  1.00 84.75           O  
ATOM   3333  CG  ASN B   3     -57.757  29.116  52.092  1.00 84.75           C  
ATOM   3334  ND2 ASN B   3     -57.010  29.929  51.355  1.00 84.75           N  
ATOM   3335  OD1 ASN B   3     -58.490  28.256  51.597  1.00 84.75           O  
ATOM   3336  N   CYS B   4     -58.616  26.021  53.387  1.00 86.77           N  
ATOM   3337  CA  CYS B   4     -58.061  24.704  53.097  1.00 86.77           C  
ATOM   3338  C   CYS B   4     -56.875  24.809  52.146  1.00 86.77           C  
ATOM   3339  CB  CYS B   4     -59.130  23.793  52.495  1.00 86.77           C  
ATOM   3340  O   CYS B   4     -57.000  25.357  51.049  1.00 86.77           O  
ATOM   3341  SG  CYS B   4     -58.575  22.095  52.230  1.00 86.77           S  
ATOM   3342  N   HIS B   5     -55.752  24.384  52.649  1.00 88.11           N  
ATOM   3343  CA  HIS B   5     -54.558  24.380  51.811  1.00 88.11           C  
ATOM   3344  C   HIS B   5     -54.224  22.971  51.334  1.00 88.11           C  
ATOM   3345  CB  HIS B   5     -53.369  24.973  52.570  1.00 88.11           C  
ATOM   3346  O   HIS B   5     -54.128  22.044  52.141  1.00 88.11           O  
ATOM   3347  CG  HIS B   5     -53.500  26.439  52.839  1.00 88.11           C  
ATOM   3348  CD2 HIS B   5     -53.919  27.107  53.939  1.00 88.11           C  
ATOM   3349  ND1 HIS B   5     -53.179  27.398  51.903  1.00 88.11           N  
ATOM   3350  CE1 HIS B   5     -53.396  28.597  52.419  1.00 88.11           C  
ATOM   3351  NE2 HIS B   5     -53.845  28.448  53.653  1.00 88.11           N  
ATOM   3352  N   THR B   6     -54.249  22.814  50.071  1.00 89.24           N  
ATOM   3353  CA  THR B   6     -53.923  21.526  49.469  1.00 89.24           C  
ATOM   3354  C   THR B   6     -52.516  21.547  48.876  1.00 89.24           C  
ATOM   3355  CB  THR B   6     -54.938  21.148  48.374  1.00 89.24           C  
ATOM   3356  O   THR B   6     -52.090  22.556  48.311  1.00 89.24           O  
ATOM   3357  CG2 THR B   6     -56.336  20.971  48.958  1.00 89.24           C  
ATOM   3358  OG1 THR B   6     -54.973  22.184  47.385  1.00 89.24           O  
ATOM   3359  N   VAL B   7     -51.787  20.450  49.158  1.00 89.70           N  
ATOM   3360  CA  VAL B   7     -50.415  20.392  48.666  1.00 89.70           C  
ATOM   3361  C   VAL B   7     -50.198  19.093  47.893  1.00 89.70           C  
ATOM   3362  CB  VAL B   7     -49.393  20.503  49.819  1.00 89.70           C  
ATOM   3363  O   VAL B   7     -50.825  18.073  48.192  1.00 89.70           O  
ATOM   3364  CG1 VAL B   7     -49.421  21.902  50.432  1.00 89.70           C  
ATOM   3365  CG2 VAL B   7     -49.674  19.444  50.884  1.00 89.70           C  
ATOM   3366  N   GLY B   8     -49.451  19.220  46.822  1.00 90.11           N  
ATOM   3367  CA  GLY B   8     -49.061  18.040  46.065  1.00 90.11           C  
ATOM   3368  C   GLY B   8     -47.981  17.223  46.748  1.00 90.11           C  
ATOM   3369  O   GLY B   8     -47.436  17.638  47.773  1.00 90.11           O  
ATOM   3370  N   PRO B   9     -47.710  16.052  46.199  1.00 91.18           N  
ATOM   3371  CA  PRO B   9     -46.675  15.188  46.772  1.00 91.18           C  
ATOM   3372  C   PRO B   9     -45.273  15.777  46.636  1.00 91.18           C  
ATOM   3373  CB  PRO B   9     -46.806  13.896  45.962  1.00 91.18           C  
ATOM   3374  O   PRO B   9     -44.349  15.350  47.334  1.00 91.18           O  
ATOM   3375  CG  PRO B   9     -47.466  14.310  44.687  1.00 91.18           C  
ATOM   3376  CD  PRO B   9     -48.332  15.506  44.964  1.00 91.18           C  
ATOM   3377  N   ASN B  10     -45.014  16.758  45.787  1.00 92.48           N  
ATOM   3378  CA  ASN B  10     -43.709  17.353  45.518  1.00 92.48           C  
ATOM   3379  C   ASN B  10     -43.380  18.459  46.517  1.00 92.48           C  
ATOM   3380  CB  ASN B  10     -43.650  17.894  44.088  1.00 92.48           C  
ATOM   3381  O   ASN B  10     -42.263  18.978  46.530  1.00 92.48           O  
ATOM   3382  CG  ASN B  10     -44.716  18.936  43.813  1.00 92.48           C  
ATOM   3383  ND2 ASN B  10     -44.359  19.962  43.049  1.00 92.48           N  
ATOM   3384  OD1 ASN B  10     -45.850  18.821  44.285  1.00 92.48           O  
ATOM   3385  N   GLU B  11     -44.400  18.849  47.424  1.00 91.44           N  
ATOM   3386  CA  GLU B  11     -44.195  19.899  48.417  1.00 91.44           C  
ATOM   3387  C   GLU B  11     -44.715  19.472  49.787  1.00 91.44           C  
ATOM   3388  CB  GLU B  11     -44.877  21.197  47.977  1.00 91.44           C  
ATOM   3389  O   GLU B  11     -45.603  18.623  49.883  1.00 91.44           O  
ATOM   3390  CG  GLU B  11     -44.363  21.743  46.652  1.00 91.44           C  
ATOM   3391  CD  GLU B  11     -45.122  22.971  46.175  1.00 91.44           C  
ATOM   3392  OE1 GLU B  11     -44.699  23.594  45.175  1.00 91.44           O  
ATOM   3393  OE2 GLU B  11     -46.147  23.312  46.806  1.00 91.44           O  
ATOM   3394  N   ALA B  12     -44.064  20.013  50.757  1.00 92.00           N  
ATOM   3395  CA  ALA B  12     -44.528  19.793  52.124  1.00 92.00           C  
ATOM   3396  C   ALA B  12     -45.087  21.078  52.727  1.00 92.00           C  
ATOM   3397  CB  ALA B  12     -43.394  19.251  52.990  1.00 92.00           C  
ATOM   3398  O   ALA B  12     -44.522  22.158  52.537  1.00 92.00           O  
ATOM   3399  N   LEU B  13     -46.277  20.951  53.311  1.00 91.49           N  
ATOM   3400  CA  LEU B  13     -46.944  22.081  53.949  1.00 91.49           C  
ATOM   3401  C   LEU B  13     -46.756  22.040  55.461  1.00 91.49           C  
ATOM   3402  CB  LEU B  13     -48.437  22.083  53.608  1.00 91.49           C  
ATOM   3403  O   LEU B  13     -46.988  21.006  56.093  1.00 91.49           O  
ATOM   3404  CG  LEU B  13     -49.268  23.215  54.213  1.00 91.49           C  
ATOM   3405  CD1 LEU B  13     -48.906  24.546  53.562  1.00 91.49           C  
ATOM   3406  CD2 LEU B  13     -50.758  22.927  54.060  1.00 91.49           C  
ATOM   3407  N   VAL B  14     -46.241  23.159  55.986  1.00 91.58           N  
ATOM   3408  CA  VAL B  14     -46.051  23.287  57.427  1.00 91.58           C  
ATOM   3409  C   VAL B  14     -47.040  24.305  57.990  1.00 91.58           C  
ATOM   3410  CB  VAL B  14     -44.604  23.702  57.774  1.00 91.58           C  
ATOM   3411  O   VAL B  14     -47.072  25.457  57.552  1.00 91.58           O  
ATOM   3412  CG1 VAL B  14     -44.418  23.800  59.287  1.00 91.58           C  
ATOM   3413  CG2 VAL B  14     -43.607  22.712  57.173  1.00 91.58           C  
ATOM   3414  N   VAL B  15     -47.875  23.884  58.884  1.00 90.14           N  
ATOM   3415  CA  VAL B  15     -48.838  24.757  59.548  1.00 90.14           C  
ATOM   3416  C   VAL B  15     -48.453  24.930  61.015  1.00 90.14           C  
ATOM   3417  CB  VAL B  15     -50.276  24.203  59.436  1.00 90.14           C  
ATOM   3418  O   VAL B  15     -48.375  23.952  61.763  1.00 90.14           O  
ATOM   3419  CG1 VAL B  15     -51.272  25.146  60.110  1.00 90.14           C  
ATOM   3420  CG2 VAL B  15     -50.651  23.983  57.971  1.00 90.14           C  
ATOM   3421  N   SER B  16     -47.997  26.171  61.277  1.00 86.08           N  
ATOM   3422  CA  SER B  16     -47.593  26.543  62.629  1.00 86.08           C  
ATOM   3423  C   SER B  16     -48.548  27.570  63.228  1.00 86.08           C  
ATOM   3424  CB  SER B  16     -46.169  27.098  62.630  1.00 86.08           C  
ATOM   3425  O   SER B  16     -49.085  28.418  62.512  1.00 86.08           O  
ATOM   3426  OG  SER B  16     -46.089  28.282  61.855  1.00 86.08           O  
ATOM   3427  N   GLY B  17     -48.979  27.256  64.516  1.00 80.24           N  
ATOM   3428  CA  GLY B  17     -49.927  28.121  65.199  1.00 80.24           C  
ATOM   3429  C   GLY B  17     -51.312  27.512  65.318  1.00 80.24           C  
ATOM   3430  O   GLY B  17     -51.519  26.352  64.956  1.00 80.24           O  
ATOM   3431  N   GLY B  18     -52.101  27.837  66.151  1.00 69.84           N  
ATOM   3432  CA  GLY B  18     -53.472  27.373  66.295  1.00 69.84           C  
ATOM   3433  C   GLY B  18     -54.072  27.696  67.650  1.00 69.84           C  
ATOM   3434  O   GLY B  18     -53.428  28.335  68.484  1.00 69.84           O  
ATOM   3435  N   CYS B  19     -55.344  27.387  67.843  1.00 63.39           N  
ATOM   3436  CA  CYS B  19     -56.172  27.760  68.984  1.00 63.39           C  
ATOM   3437  C   CYS B  19     -55.927  26.829  70.165  1.00 63.39           C  
ATOM   3438  CB  CYS B  19     -57.652  27.736  68.603  1.00 63.39           C  
ATOM   3439  O   CYS B  19     -55.929  27.266  71.317  1.00 63.39           O  
ATOM   3440  SG  CYS B  19     -58.269  26.090  68.187  1.00 63.39           S  
ATOM   3441  N   CYS B  20     -55.267  25.529  70.006  1.00 57.77           N  
ATOM   3442  CA  CYS B  20     -55.250  24.503  71.043  1.00 57.77           C  
ATOM   3443  C   CYS B  20     -53.880  23.841  71.132  1.00 57.77           C  
ATOM   3444  CB  CYS B  20     -56.320  23.447  70.770  1.00 57.77           C  
ATOM   3445  O   CYS B  20     -53.752  22.740  71.669  1.00 57.77           O  
ATOM   3446  SG  CYS B  20     -58.010  24.068  70.917  1.00 57.77           S  
ATOM   3447  N   GLY B  21     -52.701  24.577  71.399  1.00 56.24           N  
ATOM   3448  CA  GLY B  21     -51.435  24.045  71.877  1.00 56.24           C  
ATOM   3449  C   GLY B  21     -50.265  24.389  70.974  1.00 56.24           C  
ATOM   3450  O   GLY B  21     -50.241  23.998  69.805  1.00 56.24           O  
ATOM   3451  N   SER B  22     -49.737  25.496  71.148  1.00 60.96           N  
ATOM   3452  CA  SER B  22     -48.775  26.431  70.574  1.00 60.96           C  
ATOM   3453  C   SER B  22     -47.493  25.719  70.157  1.00 60.96           C  
ATOM   3454  CB  SER B  22     -48.449  27.545  71.569  1.00 60.96           C  
ATOM   3455  O   SER B  22     -46.845  26.112  69.185  1.00 60.96           O  
ATOM   3456  OG  SER B  22     -47.350  27.183  72.387  1.00 60.96           O  
ATOM   3457  N   ASP B  23     -47.332  24.389  70.563  1.00 70.32           N  
ATOM   3458  CA  ASP B  23     -46.019  23.913  70.139  1.00 70.32           C  
ATOM   3459  C   ASP B  23     -46.145  22.837  69.062  1.00 70.32           C  
ATOM   3460  CB  ASP B  23     -45.233  23.370  71.335  1.00 70.32           C  
ATOM   3461  O   ASP B  23     -45.139  22.315  68.578  1.00 70.32           O  
ATOM   3462  CG  ASP B  23     -43.813  23.904  71.403  1.00 70.32           C  
ATOM   3463  OD1 ASP B  23     -43.408  24.677  70.508  1.00 70.32           O  
ATOM   3464  OD2 ASP B  23     -43.091  23.545  72.358  1.00 70.32           O  
ATOM   3465  N   TYR B  24     -47.380  22.507  68.775  1.00 80.46           N  
ATOM   3466  CA  TYR B  24     -47.541  21.404  67.834  1.00 80.46           C  
ATOM   3467  C   TYR B  24     -47.515  21.907  66.395  1.00 80.46           C  
ATOM   3468  CB  TYR B  24     -48.850  20.656  68.102  1.00 80.46           C  
ATOM   3469  O   TYR B  24     -48.213  22.865  66.053  1.00 80.46           O  
ATOM   3470  CG  TYR B  24     -49.113  19.527  67.135  1.00 80.46           C  
ATOM   3471  CD1 TYR B  24     -50.026  19.675  66.093  1.00 80.46           C  
ATOM   3472  CD2 TYR B  24     -48.451  18.311  67.262  1.00 80.46           C  
ATOM   3473  CE1 TYR B  24     -50.272  18.637  65.200  1.00 80.46           C  
ATOM   3474  CE2 TYR B  24     -48.690  17.266  66.376  1.00 80.46           C  
ATOM   3475  OH  TYR B  24     -49.841  16.407  64.469  1.00 80.46           O  
ATOM   3476  CZ  TYR B  24     -49.601  17.438  65.349  1.00 80.46           C  
ATOM   3477  N   LYS B  25     -46.521  21.539  65.531  1.00 84.99           N  
ATOM   3478  CA  LYS B  25     -46.402  21.825  64.104  1.00 84.99           C  
ATOM   3479  C   LYS B  25     -46.863  20.636  63.265  1.00 84.99           C  
ATOM   3480  CB  LYS B  25     -44.961  22.190  63.747  1.00 84.99           C  
ATOM   3481  O   LYS B  25     -46.490  19.494  63.541  1.00 84.99           O  
ATOM   3482  CG  LYS B  25     -44.422  23.394  64.505  1.00 84.99           C  
ATOM   3483  CD  LYS B  25     -42.930  23.586  64.262  1.00 84.99           C  
ATOM   3484  CE  LYS B  25     -42.347  24.655  65.176  1.00 84.99           C  
ATOM   3485  NZ  LYS B  25     -40.869  24.787  65.002  1.00 84.99           N  
ATOM   3486  N   GLN B  26     -47.788  20.894  62.474  1.00 87.71           N  
ATOM   3487  CA  GLN B  26     -48.315  19.875  61.572  1.00 87.71           C  
ATOM   3488  C   GLN B  26     -47.578  19.889  60.236  1.00 87.71           C  
ATOM   3489  CB  GLN B  26     -49.814  20.080  61.347  1.00 87.71           C  
ATOM   3490  O   GLN B  26     -47.454  20.938  59.600  1.00 87.71           O  
ATOM   3491  CG  GLN B  26     -50.483  18.945  60.585  1.00 87.71           C  
ATOM   3492  CD  GLN B  26     -51.977  19.147  60.421  1.00 87.71           C  
ATOM   3493  NE2 GLN B  26     -52.599  18.326  59.582  1.00 87.71           N  
ATOM   3494  OE1 GLN B  26     -52.569  20.034  61.045  1.00 87.71           O  
ATOM   3495  N   TYR B  27     -46.960  18.710  59.831  1.00 89.51           N  
ATOM   3496  CA  TYR B  27     -46.259  18.535  58.563  1.00 89.51           C  
ATOM   3497  C   TYR B  27     -47.039  17.615  57.631  1.00 89.51           C  
ATOM   3498  CB  TYR B  27     -44.855  17.971  58.799  1.00 89.51           C  
ATOM   3499  O   TYR B  27     -47.296  16.456  57.965  1.00 89.51           O  
ATOM   3500  CG  TYR B  27     -44.037  18.769  59.785  1.00 89.51           C  
ATOM   3501  CD1 TYR B  27     -43.297  19.875  59.373  1.00 89.51           C  
ATOM   3502  CD2 TYR B  27     -44.003  18.419  61.131  1.00 89.51           C  
ATOM   3503  CE1 TYR B  27     -42.541  20.612  60.278  1.00 89.51           C  
ATOM   3504  CE2 TYR B  27     -43.250  19.149  62.045  1.00 89.51           C  
ATOM   3505  OH  TYR B  27     -41.777  20.969  62.510  1.00 89.51           O  
ATOM   3506  CZ  TYR B  27     -42.524  20.243  61.610  1.00 89.51           C  
ATOM   3507  N   VAL B  28     -47.499  18.195  56.572  1.00 89.79           N  
ATOM   3508  CA  VAL B  28     -48.322  17.418  55.651  1.00 89.79           C  
ATOM   3509  C   VAL B  28     -47.712  17.460  54.251  1.00 89.79           C  
ATOM   3510  CB  VAL B  28     -49.777  17.936  55.614  1.00 89.79           C  
ATOM   3511  O   VAL B  28     -47.277  18.517  53.789  1.00 89.79           O  
ATOM   3512  CG1 VAL B  28     -50.633  17.076  54.685  1.00 89.79           C  
ATOM   3513  CG2 VAL B  28     -50.370  17.960  57.022  1.00 89.79           C  
ATOM   3514  N   PHE B  29     -47.532  16.293  53.579  1.00 89.09           N  
ATOM   3515  CA  PHE B  29     -47.150  16.234  52.173  1.00 89.09           C  
ATOM   3516  C   PHE B  29     -48.124  15.368  51.383  1.00 89.09           C  
ATOM   3517  CB  PHE B  29     -45.725  15.691  52.024  1.00 89.09           C  
ATOM   3518  O   PHE B  29     -48.626  14.365  51.894  1.00 89.09           O  
ATOM   3519  CG  PHE B  29     -45.535  14.318  52.609  1.00 89.09           C  
ATOM   3520  CD1 PHE B  29     -45.204  14.158  53.949  1.00 89.09           C  
ATOM   3521  CD2 PHE B  29     -45.687  13.186  51.818  1.00 89.09           C  
ATOM   3522  CE1 PHE B  29     -45.027  12.888  54.493  1.00 89.09           C  
ATOM   3523  CE2 PHE B  29     -45.511  11.914  52.355  1.00 89.09           C  
ATOM   3524  CZ  PHE B  29     -45.181  11.767  53.693  1.00 89.09           C  
ATOM   3525  N   GLY B  30     -48.566  15.830  50.276  1.00 85.36           N  
ATOM   3526  CA  GLY B  30     -49.514  15.120  49.432  1.00 85.36           C  
ATOM   3527  C   GLY B  30     -50.907  15.047  50.028  1.00 85.36           C  
ATOM   3528  O   GLY B  30     -51.661  14.114  49.745  1.00 85.36           O  
ATOM   3529  N   GLY B  31     -51.235  15.986  50.875  1.00 89.40           N  
ATOM   3530  CA  GLY B  31     -52.534  16.045  51.526  1.00 89.40           C  
ATOM   3531  C   GLY B  31     -53.063  17.459  51.674  1.00 89.40           C  
ATOM   3532  O   GLY B  31     -52.777  18.325  50.845  1.00 89.40           O  
ATOM   3533  N   TRP B  32     -53.851  17.582  52.787  1.00 90.25           N  
ATOM   3534  CA  TRP B  32     -54.436  18.896  53.032  1.00 90.25           C  
ATOM   3535  C   TRP B  32     -54.347  19.265  54.509  1.00 90.25           C  
ATOM   3536  CB  TRP B  32     -55.896  18.930  52.572  1.00 90.25           C  
ATOM   3537  O   TRP B  32     -54.127  18.399  55.360  1.00 90.25           O  
ATOM   3538  CG  TRP B  32     -56.850  18.273  53.524  1.00 90.25           C  
ATOM   3539  CD1 TRP B  32     -57.035  16.932  53.711  1.00 90.25           C  
ATOM   3540  CD2 TRP B  32     -57.753  18.932  54.418  1.00 90.25           C  
ATOM   3541  CE2 TRP B  32     -58.456  17.926  55.117  1.00 90.25           C  
ATOM   3542  CE3 TRP B  32     -58.035  20.276  54.696  1.00 90.25           C  
ATOM   3543  NE1 TRP B  32     -58.000  16.716  54.668  1.00 90.25           N  
ATOM   3544  CH2 TRP B  32     -59.682  19.546  56.331  1.00 90.25           C  
ATOM   3545  CZ2 TRP B  32     -59.425  18.223  56.079  1.00 90.25           C  
ATOM   3546  CZ3 TRP B  32     -59.000  20.569  55.653  1.00 90.25           C  
ATOM   3547  N   ALA B  33     -54.295  20.468  54.775  1.00 89.29           N  
ATOM   3548  CA  ALA B  33     -54.344  20.966  56.147  1.00 89.29           C  
ATOM   3549  C   ALA B  33     -55.195  22.230  56.241  1.00 89.29           C  
ATOM   3550  CB  ALA B  33     -52.934  21.237  56.665  1.00 89.29           C  
ATOM   3551  O   ALA B  33     -55.282  23.000  55.282  1.00 89.29           O  
ATOM   3552  N   TRP B  34     -55.860  22.316  57.411  1.00 87.11           N  
ATOM   3553  CA  TRP B  34     -56.712  23.468  57.686  1.00 87.11           C  
ATOM   3554  C   TRP B  34     -55.927  24.569  58.393  1.00 87.11           C  
ATOM   3555  CB  TRP B  34     -57.917  23.057  58.536  1.00 87.11           C  
ATOM   3556  O   TRP B  34     -55.270  24.319  59.406  1.00 87.11           O  
ATOM   3557  CG  TRP B  34     -58.874  24.176  58.818  1.00 87.11           C  
ATOM   3558  CD1 TRP B  34     -58.898  24.981  59.923  1.00 87.11           C  
ATOM   3559  CD2 TRP B  34     -59.950  24.610  57.982  1.00 87.11           C  
ATOM   3560  CE2 TRP B  34     -60.586  25.685  58.642  1.00 87.11           C  
ATOM   3561  CE3 TRP B  34     -60.439  24.195  56.736  1.00 87.11           C  
ATOM   3562  NE1 TRP B  34     -59.925  25.890  59.823  1.00 87.11           N  
ATOM   3563  CH2 TRP B  34     -62.145  25.924  56.878  1.00 87.11           C  
ATOM   3564  CZ2 TRP B  34     -61.686  26.350  58.097  1.00 87.11           C  
ATOM   3565  CZ3 TRP B  34     -61.535  24.859  56.195  1.00 87.11           C  
ATOM   3566  N   ALA B  35     -55.898  25.759  57.795  1.00 87.19           N  
ATOM   3567  CA  ALA B  35     -55.246  26.916  58.402  1.00 87.19           C  
ATOM   3568  C   ALA B  35     -56.265  27.992  58.767  1.00 87.19           C  
ATOM   3569  CB  ALA B  35     -54.189  27.487  57.460  1.00 87.19           C  
ATOM   3570  O   ALA B  35     -57.060  28.414  57.923  1.00 87.19           O  
ATOM   3571  N   TRP B  36     -56.233  28.373  60.065  1.00 85.34           N  
ATOM   3572  CA  TRP B  36     -57.153  29.392  60.559  1.00 85.34           C  
ATOM   3573  C   TRP B  36     -56.678  30.789  60.172  1.00 85.34           C  
ATOM   3574  CB  TRP B  36     -57.300  29.293  62.080  1.00 85.34           C  
ATOM   3575  O   TRP B  36     -55.483  31.085  60.237  1.00 85.34           O  
ATOM   3576  CG  TRP B  36     -57.998  28.050  62.545  1.00 85.34           C  
ATOM   3577  CD1 TRP B  36     -57.438  26.819  62.752  1.00 85.34           C  
ATOM   3578  CD2 TRP B  36     -59.388  27.915  62.854  1.00 85.34           C  
ATOM   3579  CE2 TRP B  36     -59.602  26.575  63.245  1.00 85.34           C  
ATOM   3580  CE3 TRP B  36     -60.475  28.800  62.841  1.00 85.34           C  
ATOM   3581  NE1 TRP B  36     -58.398  25.928  63.174  1.00 85.34           N  
ATOM   3582  CH2 TRP B  36     -61.907  26.984  63.596  1.00 85.34           C  
ATOM   3583  CZ2 TRP B  36     -60.861  26.098  63.618  1.00 85.34           C  
ATOM   3584  CZ3 TRP B  36     -61.727  28.323  63.213  1.00 85.34           C  
ATOM   3585  N   TRP B  37     -57.625  31.623  59.699  1.00 80.69           N  
ATOM   3586  CA  TRP B  37     -57.347  33.014  59.356  1.00 80.69           C  
ATOM   3587  C   TRP B  37     -56.786  33.769  60.556  1.00 80.69           C  
ATOM   3588  CB  TRP B  37     -58.614  33.707  58.847  1.00 80.69           C  
ATOM   3589  O   TRP B  37     -57.311  33.659  61.667  1.00 80.69           O  
ATOM   3590  CG  TRP B  37     -58.373  35.070  58.272  1.00 80.69           C  
ATOM   3591  CD1 TRP B  37     -57.471  35.408  57.302  1.00 80.69           C  
ATOM   3592  CD2 TRP B  37     -59.043  36.281  58.637  1.00 80.69           C  
ATOM   3593  CE2 TRP B  37     -58.496  37.315  57.845  1.00 80.69           C  
ATOM   3594  CE3 TRP B  37     -60.054  36.592  59.556  1.00 80.69           C  
ATOM   3595  NE1 TRP B  37     -57.540  36.756  57.040  1.00 80.69           N  
ATOM   3596  CH2 TRP B  37     -59.918  38.917  58.853  1.00 80.69           C  
ATOM   3597  CZ2 TRP B  37     -58.928  38.640  57.946  1.00 80.69           C  
ATOM   3598  CZ3 TRP B  37     -60.482  37.911  59.654  1.00 80.69           C  
ATOM   3599  N   CYS B  38     -55.589  34.304  60.534  1.00 78.50           N  
ATOM   3600  CA  CYS B  38     -54.973  35.251  61.457  1.00 78.50           C  
ATOM   3601  C   CYS B  38     -54.212  34.523  62.558  1.00 78.50           C  
ATOM   3602  CB  CYS B  38     -56.033  36.164  62.075  1.00 78.50           C  
ATOM   3603  O   CYS B  38     -53.382  35.120  63.245  1.00 78.50           O  
ATOM   3604  SG  CYS B  38     -56.839  37.254  60.882  1.00 78.50           S  
ATOM   3605  N   ILE B  39     -54.353  33.142  62.818  1.00 84.02           N  
ATOM   3606  CA  ILE B  39     -53.725  32.483  63.958  1.00 84.02           C  
ATOM   3607  C   ILE B  39     -52.727  31.438  63.465  1.00 84.02           C  
ATOM   3608  CB  ILE B  39     -54.777  31.826  64.881  1.00 84.02           C  
ATOM   3609  O   ILE B  39     -51.761  31.116  64.161  1.00 84.02           O  
ATOM   3610  CG1 ILE B  39     -55.805  32.865  65.344  1.00 84.02           C  
ATOM   3611  CG2 ILE B  39     -54.099  31.154  66.079  1.00 84.02           C  
ATOM   3612  CD1 ILE B  39     -57.070  32.261  65.938  1.00 84.02           C  
ATOM   3613  N   SER B  40     -52.889  31.047  62.236  1.00 86.06           N  
ATOM   3614  CA  SER B  40     -52.019  30.007  61.697  1.00 86.06           C  
ATOM   3615  C   SER B  40     -51.126  30.554  60.588  1.00 86.06           C  
ATOM   3616  CB  SER B  40     -52.848  28.838  61.164  1.00 86.06           C  
ATOM   3617  O   SER B  40     -51.525  31.457  59.851  1.00 86.06           O  
ATOM   3618  OG  SER B  40     -53.667  28.295  62.186  1.00 86.06           O  
ATOM   3619  N   ASP B  41     -49.845  30.136  60.631  1.00 87.16           N  
ATOM   3620  CA  ASP B  41     -48.889  30.461  59.577  1.00 87.16           C  
ATOM   3621  C   ASP B  41     -48.600  29.243  58.703  1.00 87.16           C  
ATOM   3622  CB  ASP B  41     -47.588  30.997  60.178  1.00 87.16           C  
ATOM   3623  O   ASP B  41     -48.345  28.151  59.216  1.00 87.16           O  
ATOM   3624  CG  ASP B  41     -46.720  31.721  59.164  1.00 87.16           C  
ATOM   3625  OD1 ASP B  41     -47.250  32.195  58.136  1.00 87.16           O  
ATOM   3626  OD2 ASP B  41     -45.495  31.816  59.393  1.00 87.16           O  
ATOM   3627  N   THR B  42     -48.768  29.406  57.342  1.00 88.46           N  
ATOM   3628  CA  THR B  42     -48.538  28.315  56.401  1.00 88.46           C  
ATOM   3629  C   THR B  42     -47.274  28.564  55.583  1.00 88.46           C  
ATOM   3630  CB  THR B  42     -49.738  28.132  55.454  1.00 88.46           C  
ATOM   3631  O   THR B  42     -47.047  29.677  55.103  1.00 88.46           O  
ATOM   3632  CG2 THR B  42     -51.003  27.784  56.230  1.00 88.46           C  
ATOM   3633  OG1 THR B  42     -49.956  29.348  54.727  1.00 88.46           O  
ATOM   3634  N   GLN B  43     -46.401  27.571  55.519  1.00 90.39           N  
ATOM   3635  CA  GLN B  43     -45.184  27.630  54.717  1.00 90.39           C  
ATOM   3636  C   GLN B  43     -44.996  26.350  53.907  1.00 90.39           C  
ATOM   3637  CB  GLN B  43     -43.964  27.870  55.608  1.00 90.39           C  
ATOM   3638  O   GLN B  43     -45.416  25.272  54.333  1.00 90.39           O  
ATOM   3639  CG  GLN B  43     -43.968  29.225  56.303  1.00 90.39           C  
ATOM   3640  CD  GLN B  43     -42.844  29.370  57.312  1.00 90.39           C  
ATOM   3641  NE2 GLN B  43     -42.530  30.609  57.675  1.00 90.39           N  
ATOM   3642  OE1 GLN B  43     -42.264  28.377  57.762  1.00 90.39           O  
ATOM   3643  N   ARG B  44     -44.368  26.512  52.737  1.00 89.94           N  
ATOM   3644  CA  ARG B  44     -44.183  25.369  51.850  1.00 89.94           C  
ATOM   3645  C   ARG B  44     -42.704  25.140  51.553  1.00 89.94           C  
ATOM   3646  CB  ARG B  44     -44.954  25.571  50.543  1.00 89.94           C  
ATOM   3647  O   ARG B  44     -41.934  26.095  51.435  1.00 89.94           O  
ATOM   3648  CG  ARG B  44     -46.451  25.751  50.734  1.00 89.94           C  
ATOM   3649  CD  ARG B  44     -47.169  25.951  49.406  1.00 89.94           C  
ATOM   3650  NE  ARG B  44     -48.616  26.025  49.581  1.00 89.94           N  
ATOM   3651  NH1 ARG B  44     -49.081  26.305  47.336  1.00 89.94           N  
ATOM   3652  NH2 ARG B  44     -50.787  26.245  48.866  1.00 89.94           N  
ATOM   3653  CZ  ARG B  44     -49.492  26.191  48.594  1.00 89.94           C  
ATOM   3654  N   ILE B  45     -42.380  23.904  51.504  1.00 92.20           N  
ATOM   3655  CA  ILE B  45     -41.012  23.528  51.163  1.00 92.20           C  
ATOM   3656  C   ILE B  45     -41.025  22.487  50.047  1.00 92.20           C  
ATOM   3657  CB  ILE B  45     -40.253  22.985  52.394  1.00 92.20           C  
ATOM   3658  O   ILE B  45     -41.855  21.575  50.050  1.00 92.20           O  
ATOM   3659  CG1 ILE B  45     -38.756  22.861  52.086  1.00 92.20           C  
ATOM   3660  CG2 ILE B  45     -40.834  21.639  52.837  1.00 92.20           C  
ATOM   3661  CD1 ILE B  45     -37.883  22.673  53.319  1.00 92.20           C  
ATOM   3662  N   SER B  46     -40.177  22.657  49.114  1.00 92.07           N  
ATOM   3663  CA  SER B  46     -40.142  21.780  47.948  1.00 92.07           C  
ATOM   3664  C   SER B  46     -39.448  20.460  48.269  1.00 92.07           C  
ATOM   3665  CB  SER B  46     -39.434  22.467  46.781  1.00 92.07           C  
ATOM   3666  O   SER B  46     -38.396  20.447  48.912  1.00 92.07           O  
ATOM   3667  OG  SER B  46     -39.321  21.589  45.674  1.00 92.07           O  
ATOM   3668  N   LEU B  47     -40.063  19.304  47.888  1.00 92.86           N  
ATOM   3669  CA  LEU B  47     -39.500  17.972  48.077  1.00 92.86           C  
ATOM   3670  C   LEU B  47     -38.890  17.450  46.781  1.00 92.86           C  
ATOM   3671  CB  LEU B  47     -40.574  17.002  48.576  1.00 92.86           C  
ATOM   3672  O   LEU B  47     -38.593  16.259  46.664  1.00 92.86           O  
ATOM   3673  CG  LEU B  47     -41.244  17.357  49.905  1.00 92.86           C  
ATOM   3674  CD1 LEU B  47     -42.402  16.405  50.185  1.00 92.86           C  
ATOM   3675  CD2 LEU B  47     -40.229  17.321  51.042  1.00 92.86           C  
ATOM   3676  N   GLU B  48     -38.727  18.336  45.885  1.00 92.96           N  
ATOM   3677  CA  GLU B  48     -38.204  17.959  44.576  1.00 92.96           C  
ATOM   3678  C   GLU B  48     -36.712  17.645  44.648  1.00 92.96           C  
ATOM   3679  CB  GLU B  48     -38.459  19.070  43.554  1.00 92.96           C  
ATOM   3680  O   GLU B  48     -36.011  18.135  45.536  1.00 92.96           O  
ATOM   3681  CG  GLU B  48     -39.934  19.321  43.274  1.00 92.96           C  
ATOM   3682  CD  GLU B  48     -40.175  20.487  42.328  1.00 92.96           C  
ATOM   3683  OE1 GLU B  48     -41.344  20.735  41.957  1.00 92.96           O  
ATOM   3684  OE2 GLU B  48     -39.186  21.157  41.955  1.00 92.96           O  
ATOM   3685  N   ILE B  49     -36.251  16.890  43.703  1.00 94.05           N  
ATOM   3686  CA  ILE B  49     -34.851  16.485  43.631  1.00 94.05           C  
ATOM   3687  C   ILE B  49     -33.989  17.678  43.226  1.00 94.05           C  
ATOM   3688  CB  ILE B  49     -34.651  15.318  42.639  1.00 94.05           C  
ATOM   3689  O   ILE B  49     -34.394  18.489  42.389  1.00 94.05           O  
ATOM   3690  CG1 ILE B  49     -33.215  14.786  42.723  1.00 94.05           C  
ATOM   3691  CG2 ILE B  49     -34.989  15.758  41.212  1.00 94.05           C  
ATOM   3692  CD1 ILE B  49     -33.016  13.432  42.056  1.00 94.05           C  
ATOM   3693  N   MET B  50     -32.883  17.818  43.868  1.00 93.57           N  
ATOM   3694  CA  MET B  50     -31.920  18.866  43.539  1.00 93.57           C  
ATOM   3695  C   MET B  50     -30.615  18.264  43.029  1.00 93.57           C  
ATOM   3696  CB  MET B  50     -31.648  19.748  44.759  1.00 93.57           C  
ATOM   3697  O   MET B  50     -30.112  17.292  43.595  1.00 93.57           O  
ATOM   3698  CG  MET B  50     -32.894  20.406  45.330  1.00 93.57           C  
ATOM   3699  SD  MET B  50     -32.583  21.217  46.946  1.00 93.57           S  
ATOM   3700  CE  MET B  50     -33.994  20.588  47.897  1.00 93.57           C  
ATOM   3701  N   THR B  51     -30.165  18.792  41.915  1.00 94.04           N  
ATOM   3702  CA  THR B  51     -28.886  18.356  41.365  1.00 94.04           C  
ATOM   3703  C   THR B  51     -27.757  19.271  41.829  1.00 94.04           C  
ATOM   3704  CB  THR B  51     -28.922  18.320  39.826  1.00 94.04           C  
ATOM   3705  O   THR B  51     -27.787  20.478  41.581  1.00 94.04           O  
ATOM   3706  CG2 THR B  51     -27.633  17.735  39.259  1.00 94.04           C  
ATOM   3707  OG1 THR B  51     -30.028  17.516  39.398  1.00 94.04           O  
ATOM   3708  N   LEU B  52     -26.840  18.675  42.617  1.00 95.20           N  
ATOM   3709  CA  LEU B  52     -25.682  19.416  43.105  1.00 95.20           C  
ATOM   3710  C   LEU B  52     -24.408  18.954  42.407  1.00 95.20           C  
ATOM   3711  CB  LEU B  52     -25.538  19.248  44.620  1.00 95.20           C  
ATOM   3712  O   LEU B  52     -24.236  17.761  42.144  1.00 95.20           O  
ATOM   3713  CG  LEU B  52     -26.796  19.499  45.453  1.00 95.20           C  
ATOM   3714  CD1 LEU B  52     -26.531  19.182  46.921  1.00 95.20           C  
ATOM   3715  CD2 LEU B  52     -27.268  20.939  45.288  1.00 95.20           C  
ATOM   3716  N   GLN B  53     -23.473  19.906  42.117  1.00 94.38           N  
ATOM   3717  CA  GLN B  53     -22.197  19.594  41.482  1.00 94.38           C  
ATOM   3718  C   GLN B  53     -21.026  20.042  42.352  1.00 94.38           C  
ATOM   3719  CB  GLN B  53     -22.107  20.250  40.104  1.00 94.38           C  
ATOM   3720  O   GLN B  53     -20.467  21.120  42.143  1.00 94.38           O  
ATOM   3721  CG  GLN B  53     -23.112  19.707  39.097  1.00 94.38           C  
ATOM   3722  CD  GLN B  53     -23.020  20.392  37.747  1.00 94.38           C  
ATOM   3723  NE2 GLN B  53     -23.413  19.683  36.694  1.00 94.38           N  
ATOM   3724  OE1 GLN B  53     -22.600  21.549  37.650  1.00 94.38           O  
ATOM   3725  N   PRO B  54     -20.787  19.213  43.397  1.00 95.00           N  
ATOM   3726  CA  PRO B  54     -19.618  19.536  44.218  1.00 95.00           C  
ATOM   3727  C   PRO B  54     -18.309  19.460  43.436  1.00 95.00           C  
ATOM   3728  CB  PRO B  54     -19.657  18.474  45.320  1.00 95.00           C  
ATOM   3729  O   PRO B  54     -18.065  18.481  42.726  1.00 95.00           O  
ATOM   3730  CG  PRO B  54     -20.382  17.317  44.711  1.00 95.00           C  
ATOM   3731  CD  PRO B  54     -21.346  17.844  43.688  1.00 95.00           C  
ATOM   3732  N   ARG B  55     -17.561  20.590  43.500  1.00 93.98           N  
ATOM   3733  CA  ARG B  55     -16.316  20.697  42.747  1.00 93.98           C  
ATOM   3734  C   ARG B  55     -15.148  21.038  43.667  1.00 93.98           C  
ATOM   3735  CB  ARG B  55     -16.442  21.752  41.646  1.00 93.98           C  
ATOM   3736  O   ARG B  55     -15.210  22.010  44.422  1.00 93.98           O  
ATOM   3737  CG  ARG B  55     -15.210  21.871  40.763  1.00 93.98           C  
ATOM   3738  CD  ARG B  55     -15.420  22.867  39.632  1.00 93.98           C  
ATOM   3739  NE  ARG B  55     -14.179  23.136  38.912  1.00 93.98           N  
ATOM   3740  NH1 ARG B  55     -15.146  24.537  37.350  1.00 93.98           N  
ATOM   3741  NH2 ARG B  55     -12.897  24.098  37.267  1.00 93.98           N  
ATOM   3742  CZ  ARG B  55     -14.077  23.923  37.845  1.00 93.98           C  
ATOM   3743  N   CYS B  56     -14.148  20.203  43.673  1.00 92.55           N  
ATOM   3744  CA  CYS B  56     -12.904  20.427  44.401  1.00 92.55           C  
ATOM   3745  C   CYS B  56     -11.746  20.674  43.441  1.00 92.55           C  
ATOM   3746  CB  CYS B  56     -12.587  19.233  45.301  1.00 92.55           C  
ATOM   3747  O   CYS B  56     -11.356  19.778  42.690  1.00 92.55           O  
ATOM   3748  SG  CYS B  56     -13.832  18.930  46.574  1.00 92.55           S  
ATOM   3749  N   GLU B  57     -11.269  21.910  43.528  1.00 91.39           N  
ATOM   3750  CA  GLU B  57     -10.203  22.307  42.613  1.00 91.39           C  
ATOM   3751  C   GLU B  57      -8.832  22.169  43.270  1.00 91.39           C  
ATOM   3752  CB  GLU B  57     -10.413  23.746  42.134  1.00 91.39           C  
ATOM   3753  O   GLU B  57      -8.630  22.622  44.398  1.00 91.39           O  
ATOM   3754  CG  GLU B  57     -11.644  23.929  41.258  1.00 91.39           C  
ATOM   3755  CD  GLU B  57     -11.833  25.359  40.779  1.00 91.39           C  
ATOM   3756  OE1 GLU B  57     -12.817  25.632  40.055  1.00 91.39           O  
ATOM   3757  OE2 GLU B  57     -10.990  26.214  41.130  1.00 91.39           O  
ATOM   3758  N   ASP B  58      -7.912  21.484  42.645  1.00 88.20           N  
ATOM   3759  CA  ASP B  58      -6.487  21.428  42.958  1.00 88.20           C  
ATOM   3760  C   ASP B  58      -6.255  20.876  44.362  1.00 88.20           C  
ATOM   3761  CB  ASP B  58      -5.854  22.815  42.827  1.00 88.20           C  
ATOM   3762  O   ASP B  58      -5.534  21.478  45.161  1.00 88.20           O  
ATOM   3763  CG  ASP B  58      -5.903  23.357  41.409  1.00 88.20           C  
ATOM   3764  OD1 ASP B  58      -5.693  22.582  40.452  1.00 88.20           O  
ATOM   3765  OD2 ASP B  58      -6.150  24.572  41.248  1.00 88.20           O  
ATOM   3766  N   VAL B  59      -6.843  19.799  44.622  1.00 90.81           N  
ATOM   3767  CA  VAL B  59      -6.636  19.123  45.898  1.00 90.81           C  
ATOM   3768  C   VAL B  59      -5.493  18.118  45.772  1.00 90.81           C  
ATOM   3769  CB  VAL B  59      -7.921  18.412  46.379  1.00 90.81           C  
ATOM   3770  O   VAL B  59      -5.463  17.318  44.834  1.00 90.81           O  
ATOM   3771  CG1 VAL B  59      -7.679  17.701  47.710  1.00 90.81           C  
ATOM   3772  CG2 VAL B  59      -9.068  19.412  46.505  1.00 90.81           C  
ATOM   3773  N   GLU B  60      -4.527  18.173  46.683  1.00 89.88           N  
ATOM   3774  CA  GLU B  60      -3.384  17.265  46.679  1.00 89.88           C  
ATOM   3775  C   GLU B  60      -3.780  15.877  47.174  1.00 89.88           C  
ATOM   3776  CB  GLU B  60      -2.248  17.825  47.538  1.00 89.88           C  
ATOM   3777  O   GLU B  60      -4.366  15.739  48.250  1.00 89.88           O  
ATOM   3778  CG  GLU B  60      -1.780  19.209  47.111  1.00 89.88           C  
ATOM   3779  CD  GLU B  60      -1.048  19.210  45.779  1.00 89.88           C  
ATOM   3780  OE1 GLU B  60      -0.964  20.280  45.133  1.00 89.88           O  
ATOM   3781  OE2 GLU B  60      -0.555  18.133  45.376  1.00 89.88           O  
ATOM   3782  N   THR B  61      -3.546  14.872  46.327  1.00 90.45           N  
ATOM   3783  CA  THR B  61      -3.834  13.489  46.691  1.00 90.45           C  
ATOM   3784  C   THR B  61      -2.759  12.941  47.626  1.00 90.45           C  
ATOM   3785  CB  THR B  61      -3.939  12.593  45.443  1.00 90.45           C  
ATOM   3786  O   THR B  61      -1.840  13.664  48.016  1.00 90.45           O  
ATOM   3787  CG2 THR B  61      -5.041  13.079  44.508  1.00 90.45           C  
ATOM   3788  OG1 THR B  61      -2.689  12.613  44.742  1.00 90.45           O  
ATOM   3789  N   ALA B  62      -2.810  11.731  48.131  1.00 90.34           N  
ATOM   3790  CA  ALA B  62      -1.873  11.061  49.028  1.00 90.34           C  
ATOM   3791  C   ALA B  62      -0.454  11.100  48.469  1.00 90.34           C  
ATOM   3792  CB  ALA B  62      -2.307   9.617  49.268  1.00 90.34           C  
ATOM   3793  O   ALA B  62       0.514  11.227  49.223  1.00 90.34           O  
ATOM   3794  N   GLU B  63      -0.304  11.229  47.114  1.00 87.17           N  
ATOM   3795  CA  GLU B  63       1.004  11.236  46.467  1.00 87.17           C  
ATOM   3796  C   GLU B  63       1.407  12.649  46.052  1.00 87.17           C  
ATOM   3797  CB  GLU B  63       1.007  10.310  45.249  1.00 87.17           C  
ATOM   3798  O   GLU B  63       2.389  12.833  45.330  1.00 87.17           O  
ATOM   3799  CG  GLU B  63       0.874   8.835  45.598  1.00 87.17           C  
ATOM   3800  CD  GLU B  63       0.967   7.921  44.386  1.00 87.17           C  
ATOM   3801  OE1 GLU B  63       0.969   6.681  44.560  1.00 87.17           O  
ATOM   3802  OE2 GLU B  63       1.038   8.449  43.254  1.00 87.17           O  
ATOM   3803  N   GLY B  64       0.611  13.581  46.408  1.00 86.68           N  
ATOM   3804  CA  GLY B  64       0.970  14.975  46.202  1.00 86.68           C  
ATOM   3805  C   GLY B  64       0.591  15.493  44.828  1.00 86.68           C  
ATOM   3806  O   GLY B  64       1.118  16.511  44.375  1.00 86.68           O  
ATOM   3807  N   VAL B  65      -0.176  14.810  44.026  1.00 89.37           N  
ATOM   3808  CA  VAL B  65      -0.623  15.245  42.707  1.00 89.37           C  
ATOM   3809  C   VAL B  65      -1.944  16.001  42.832  1.00 89.37           C  
ATOM   3810  CB  VAL B  65      -0.782  14.051  41.739  1.00 89.37           C  
ATOM   3811  O   VAL B  65      -2.905  15.492  43.413  1.00 89.37           O  
ATOM   3812  CG1 VAL B  65      -1.227  14.531  40.359  1.00 89.37           C  
ATOM   3813  CG2 VAL B  65       0.526  13.268  41.641  1.00 89.37           C  
ATOM   3814  N   ALA B  66      -1.961  17.264  42.370  1.00 91.69           N  
ATOM   3815  CA  ALA B  66      -3.149  18.113  42.430  1.00 91.69           C  
ATOM   3816  C   ALA B  66      -4.192  17.669  41.409  1.00 91.69           C  
ATOM   3817  CB  ALA B  66      -2.771  19.574  42.199  1.00 91.69           C  
ATOM   3818  O   ALA B  66      -3.919  17.635  40.207  1.00 91.69           O  
ATOM   3819  N   LEU B  67      -5.433  17.334  41.941  1.00 91.25           N  
ATOM   3820  CA  LEU B  67      -6.530  16.878  41.094  1.00 91.25           C  
ATOM   3821  C   LEU B  67      -7.772  17.738  41.305  1.00 91.25           C  
ATOM   3822  CB  LEU B  67      -6.856  15.411  41.382  1.00 91.25           C  
ATOM   3823  O   LEU B  67      -8.003  18.244  42.406  1.00 91.25           O  
ATOM   3824  CG  LEU B  67      -5.801  14.387  40.962  1.00 91.25           C  
ATOM   3825  CD1 LEU B  67      -6.173  13.000  41.476  1.00 91.25           C  
ATOM   3826  CD2 LEU B  67      -5.641  14.375  39.445  1.00 91.25           C  
ATOM   3827  N   THR B  68      -8.423  17.944  40.202  1.00 91.99           N  
ATOM   3828  CA  THR B  68      -9.735  18.582  40.248  1.00 91.99           C  
ATOM   3829  C   THR B  68     -10.839  17.567  39.967  1.00 91.99           C  
ATOM   3830  CB  THR B  68      -9.828  19.739  39.237  1.00 91.99           C  
ATOM   3831  O   THR B  68     -10.846  16.923  38.916  1.00 91.99           O  
ATOM   3832  CG2 THR B  68     -11.171  20.454  39.342  1.00 91.99           C  
ATOM   3833  OG1 THR B  68      -8.778  20.678  39.496  1.00 91.99           O  
ATOM   3834  N   VAL B  69     -11.725  17.363  40.927  1.00 92.75           N  
ATOM   3835  CA  VAL B  69     -12.779  16.360  40.815  1.00 92.75           C  
ATOM   3836  C   VAL B  69     -14.146  17.030  40.932  1.00 92.75           C  
ATOM   3837  CB  VAL B  69     -12.632  15.259  41.889  1.00 92.75           C  
ATOM   3838  O   VAL B  69     -14.366  17.854  41.822  1.00 92.75           O  
ATOM   3839  CG1 VAL B  69     -13.771  14.246  41.784  1.00 92.75           C  
ATOM   3840  CG2 VAL B  69     -11.280  14.561  41.756  1.00 92.75           C  
ATOM   3841  N   THR B  70     -14.984  16.722  39.987  1.00 92.83           N  
ATOM   3842  CA  THR B  70     -16.362  17.198  40.023  1.00 92.83           C  
ATOM   3843  C   THR B  70     -17.333  16.033  40.194  1.00 92.83           C  
ATOM   3844  CB  THR B  70     -16.716  17.982  38.745  1.00 92.83           C  
ATOM   3845  O   THR B  70     -17.246  15.036  39.474  1.00 92.83           O  
ATOM   3846  CG2 THR B  70     -18.097  18.619  38.856  1.00 92.83           C  
ATOM   3847  OG1 THR B  70     -15.742  19.012  38.538  1.00 92.83           O  
ATOM   3848  N   GLY B  71     -18.147  16.088  41.126  1.00 93.15           N  
ATOM   3849  CA  GLY B  71     -19.165  15.074  41.349  1.00 93.15           C  
ATOM   3850  C   GLY B  71     -20.572  15.569  41.071  1.00 93.15           C  
ATOM   3851  O   GLY B  71     -20.785  16.766  40.869  1.00 93.15           O  
ATOM   3852  N   VAL B  72     -21.423  14.656  40.908  1.00 94.58           N  
ATOM   3853  CA  VAL B  72     -22.842  14.959  40.752  1.00 94.58           C  
ATOM   3854  C   VAL B  72     -23.646  14.237  41.830  1.00 94.58           C  
ATOM   3855  CB  VAL B  72     -23.356  14.563  39.349  1.00 94.58           C  
ATOM   3856  O   VAL B  72     -23.564  13.013  41.961  1.00 94.58           O  
ATOM   3857  CG1 VAL B  72     -24.851  14.848  39.222  1.00 94.58           C  
ATOM   3858  CG2 VAL B  72     -22.573  15.304  38.266  1.00 94.58           C  
ATOM   3859  N   ALA B  73     -24.373  15.049  42.604  1.00 95.17           N  
ATOM   3860  CA  ALA B  73     -25.190  14.478  43.672  1.00 95.17           C  
ATOM   3861  C   ALA B  73     -26.657  14.865  43.506  1.00 95.17           C  
ATOM   3862  CB  ALA B  73     -24.674  14.930  45.036  1.00 95.17           C  
ATOM   3863  O   ALA B  73     -26.972  16.025  43.230  1.00 95.17           O  
ATOM   3864  N   GLN B  74     -27.421  13.810  43.528  1.00 94.70           N  
ATOM   3865  CA  GLN B  74     -28.861  14.046  43.560  1.00 94.70           C  
ATOM   3866  C   GLN B  74     -29.408  13.913  44.978  1.00 94.70           C  
ATOM   3867  CB  GLN B  74     -29.585  13.076  42.625  1.00 94.70           C  
ATOM   3868  O   GLN B  74     -29.365  12.832  45.567  1.00 94.70           O  
ATOM   3869  CG  GLN B  74     -29.010  13.036  41.215  1.00 94.70           C  
ATOM   3870  CD  GLN B  74     -29.116  14.370  40.500  1.00 94.70           C  
ATOM   3871  NE2 GLN B  74     -28.352  14.528  39.425  1.00 94.70           N  
ATOM   3872  OE1 GLN B  74     -29.879  15.250  40.910  1.00 94.70           O  
ATOM   3873  N   VAL B  75     -29.935  15.075  45.466  1.00 95.12           N  
ATOM   3874  CA  VAL B  75     -30.357  15.068  46.863  1.00 95.12           C  
ATOM   3875  C   VAL B  75     -31.813  15.516  46.966  1.00 95.12           C  
ATOM   3876  CB  VAL B  75     -29.457  15.975  47.732  1.00 95.12           C  
ATOM   3877  O   VAL B  75     -32.328  16.186  46.068  1.00 95.12           O  
ATOM   3878  CG1 VAL B  75     -28.017  15.467  47.732  1.00 95.12           C  
ATOM   3879  CG2 VAL B  75     -29.518  17.419  47.235  1.00 95.12           C  
ATOM   3880  N   LYS B  76     -32.345  15.055  48.033  1.00 93.02           N  
ATOM   3881  CA  LYS B  76     -33.726  15.444  48.307  1.00 93.02           C  
ATOM   3882  C   LYS B  76     -33.983  15.537  49.809  1.00 93.02           C  
ATOM   3883  CB  LYS B  76     -34.700  14.453  47.669  1.00 93.02           C  
ATOM   3884  O   LYS B  76     -33.243  14.959  50.607  1.00 93.02           O  
ATOM   3885  CG  LYS B  76     -36.157  14.695  48.034  1.00 93.02           C  
ATOM   3886  CD  LYS B  76     -37.058  13.590  47.498  1.00 93.02           C  
ATOM   3887  CE  LYS B  76     -38.478  13.716  48.034  1.00 93.02           C  
ATOM   3888  NZ  LYS B  76     -39.385  12.684  47.448  1.00 93.02           N  
ATOM   3889  N   ILE B  77     -35.109  16.247  50.119  1.00 94.20           N  
ATOM   3890  CA  ILE B  77     -35.503  16.358  51.519  1.00 94.20           C  
ATOM   3891  C   ILE B  77     -36.184  15.067  51.967  1.00 94.20           C  
ATOM   3892  CB  ILE B  77     -36.438  17.566  51.750  1.00 94.20           C  
ATOM   3893  O   ILE B  77     -37.039  14.530  51.259  1.00 94.20           O  
ATOM   3894  CG1 ILE B  77     -35.718  18.873  51.402  1.00 94.20           C  
ATOM   3895  CG2 ILE B  77     -36.947  17.587  53.194  1.00 94.20           C  
ATOM   3896  CD1 ILE B  77     -36.612  20.105  51.451  1.00 94.20           C  
ATOM   3897  N   MET B  78     -35.919  14.498  53.070  1.00 92.74           N  
ATOM   3898  CA  MET B  78     -36.463  13.247  53.591  1.00 92.74           C  
ATOM   3899  C   MET B  78     -37.920  13.420  54.008  1.00 92.74           C  
ATOM   3900  CB  MET B  78     -35.635  12.753  54.778  1.00 92.74           C  
ATOM   3901  O   MET B  78     -38.324  14.504  54.432  1.00 92.74           O  
ATOM   3902  CG  MET B  78     -34.256  12.242  54.392  1.00 92.74           C  
ATOM   3903  SD  MET B  78     -33.367  11.482  55.806  1.00 92.74           S  
ATOM   3904  CE  MET B  78     -32.143  10.483  54.915  1.00 92.74           C  
ATOM   3905  N   THR B  79     -38.721  12.413  53.790  1.00 89.19           N  
ATOM   3906  CA  THR B  79     -40.158  12.523  54.015  1.00 89.19           C  
ATOM   3907  C   THR B  79     -40.543  11.910  55.358  1.00 89.19           C  
ATOM   3908  CB  THR B  79     -40.954  11.838  52.888  1.00 89.19           C  
ATOM   3909  O   THR B  79     -41.685  12.045  55.804  1.00 89.19           O  
ATOM   3910  CG2 THR B  79     -40.761  12.564  51.561  1.00 89.19           C  
ATOM   3911  OG1 THR B  79     -40.506  10.484  52.750  1.00 89.19           O  
ATOM   3912  N   GLU B  80     -39.547  11.269  56.023  1.00 91.24           N  
ATOM   3913  CA  GLU B  80     -39.845  10.722  57.343  1.00 91.24           C  
ATOM   3914  C   GLU B  80     -40.184  11.830  58.336  1.00 91.24           C  
ATOM   3915  CB  GLU B  80     -38.667   9.893  57.861  1.00 91.24           C  
ATOM   3916  O   GLU B  80     -39.550  12.887  58.335  1.00 91.24           O  
ATOM   3917  CG  GLU B  80     -38.481   8.568  57.136  1.00 91.24           C  
ATOM   3918  CD  GLU B  80     -37.376   7.709  57.730  1.00 91.24           C  
ATOM   3919  OE1 GLU B  80     -37.130   6.595  57.216  1.00 91.24           O  
ATOM   3920  OE2 GLU B  80     -36.752   8.154  58.720  1.00 91.24           O  
ATOM   3921  N   LYS B  81     -41.251  11.707  59.189  1.00 87.42           N  
ATOM   3922  CA  LYS B  81     -41.843  12.729  60.048  1.00 87.42           C  
ATOM   3923  C   LYS B  81     -40.775  13.436  60.877  1.00 87.42           C  
ATOM   3924  CB  LYS B  81     -42.897  12.112  60.968  1.00 87.42           C  
ATOM   3925  O   LYS B  81     -40.743  14.667  60.938  1.00 87.42           O  
ATOM   3926  CG  LYS B  81     -43.740  13.134  61.716  1.00 87.42           C  
ATOM   3927  CD  LYS B  81     -44.847  12.465  62.521  1.00 87.42           C  
ATOM   3928  CE  LYS B  81     -45.650  13.481  63.322  1.00 87.42           C  
ATOM   3929  NZ  LYS B  81     -46.736  12.829  64.114  1.00 87.42           N  
ATOM   3930  N   GLU B  82     -39.842  12.748  61.510  1.00 89.76           N  
ATOM   3931  CA  GLU B  82     -38.820  13.327  62.377  1.00 89.76           C  
ATOM   3932  C   GLU B  82     -37.776  14.090  61.567  1.00 89.76           C  
ATOM   3933  CB  GLU B  82     -38.144  12.237  63.213  1.00 89.76           C  
ATOM   3934  O   GLU B  82     -37.373  15.191  61.945  1.00 89.76           O  
ATOM   3935  CG  GLU B  82     -39.074  11.562  64.210  1.00 89.76           C  
ATOM   3936  CD  GLU B  82     -38.355  10.606  65.149  1.00 89.76           C  
ATOM   3937  OE1 GLU B  82     -38.953  10.188  66.166  1.00 89.76           O  
ATOM   3938  OE2 GLU B  82     -37.182  10.272  64.865  1.00 89.76           O  
ATOM   3939  N   LEU B  83     -37.317  13.590  60.503  1.00 92.06           N  
ATOM   3940  CA  LEU B  83     -36.282  14.185  59.665  1.00 92.06           C  
ATOM   3941  C   LEU B  83     -36.844  15.342  58.846  1.00 92.06           C  
ATOM   3942  CB  LEU B  83     -35.675  13.132  58.734  1.00 92.06           C  
ATOM   3943  O   LEU B  83     -36.144  16.324  58.589  1.00 92.06           O  
ATOM   3944  CG  LEU B  83     -34.906  11.994  59.406  1.00 92.06           C  
ATOM   3945  CD1 LEU B  83     -34.470  10.964  58.370  1.00 92.06           C  
ATOM   3946  CD2 LEU B  83     -33.702  12.538  60.168  1.00 92.06           C  
ATOM   3947  N   LEU B  84     -38.127  15.190  58.476  1.00 92.37           N  
ATOM   3948  CA  LEU B  84     -38.800  16.276  57.771  1.00 92.37           C  
ATOM   3949  C   LEU B  84     -38.924  17.508  58.661  1.00 92.37           C  
ATOM   3950  CB  LEU B  84     -40.186  15.831  57.299  1.00 92.37           C  
ATOM   3951  O   LEU B  84     -38.735  18.635  58.199  1.00 92.37           O  
ATOM   3952  CG  LEU B  84     -41.005  16.867  56.528  1.00 92.37           C  
ATOM   3953  CD1 LEU B  84     -40.268  17.288  55.261  1.00 92.37           C  
ATOM   3954  CD2 LEU B  84     -42.386  16.315  56.191  1.00 92.37           C  
ATOM   3955  N   ALA B  85     -39.200  17.281  59.911  1.00 91.65           N  
ATOM   3956  CA  ALA B  85     -39.291  18.373  60.876  1.00 91.65           C  
ATOM   3957  C   ALA B  85     -37.967  19.125  60.980  1.00 91.65           C  
ATOM   3958  CB  ALA B  85     -39.707  17.840  62.245  1.00 91.65           C  
ATOM   3959  O   ALA B  85     -37.947  20.358  61.014  1.00 91.65           O  
ATOM   3960  N   VAL B  86     -36.865  18.348  60.992  1.00 92.88           N  
ATOM   3961  CA  VAL B  86     -35.531  18.933  61.078  1.00 92.88           C  
ATOM   3962  C   VAL B  86     -35.241  19.747  59.819  1.00 92.88           C  
ATOM   3963  CB  VAL B  86     -34.447  17.850  61.273  1.00 92.88           C  
ATOM   3964  O   VAL B  86     -34.713  20.859  59.898  1.00 92.88           O  
ATOM   3965  CG1 VAL B  86     -33.053  18.474  61.271  1.00 92.88           C  
ATOM   3966  CG2 VAL B  86     -34.689  17.081  62.571  1.00 92.88           C  
ATOM   3967  N   ALA B  87     -35.589  19.233  58.735  1.00 93.04           N  
ATOM   3968  CA  ALA B  87     -35.385  19.908  57.457  1.00 93.04           C  
ATOM   3969  C   ALA B  87     -36.160  21.222  57.400  1.00 93.04           C  
ATOM   3970  CB  ALA B  87     -35.800  18.999  56.302  1.00 93.04           C  
ATOM   3971  O   ALA B  87     -35.637  22.239  56.938  1.00 93.04           O  
ATOM   3972  N   CYS B  88     -37.391  21.142  57.870  1.00 91.79           N  
ATOM   3973  CA  CYS B  88     -38.233  22.333  57.875  1.00 91.79           C  
ATOM   3974  C   CYS B  88     -37.671  23.394  58.814  1.00 91.79           C  
ATOM   3975  CB  CYS B  88     -39.661  21.979  58.288  1.00 91.79           C  
ATOM   3976  O   CYS B  88     -37.732  24.588  58.516  1.00 91.79           O  
ATOM   3977  SG  CYS B  88     -40.566  21.035  57.042  1.00 91.79           S  
ATOM   3978  N   GLU B  89     -37.071  22.946  59.899  1.00 90.32           N  
ATOM   3979  CA  GLU B  89     -36.453  23.862  60.854  1.00 90.32           C  
ATOM   3980  C   GLU B  89     -35.246  24.566  60.242  1.00 90.32           C  
ATOM   3981  CB  GLU B  89     -36.038  23.114  62.124  1.00 90.32           C  
ATOM   3982  O   GLU B  89     -35.032  25.758  60.475  1.00 90.32           O  
ATOM   3983  CG  GLU B  89     -37.208  22.703  63.006  1.00 90.32           C  
ATOM   3984  CD  GLU B  89     -36.780  21.961  64.262  1.00 90.32           C  
ATOM   3985  OE1 GLU B  89     -37.658  21.570  65.065  1.00 90.32           O  
ATOM   3986  OE2 GLU B  89     -35.557  21.768  64.445  1.00 90.32           O  
ATOM   3987  N   GLN B  90     -34.564  23.900  59.409  1.00 90.77           N  
ATOM   3988  CA  GLN B  90     -33.303  24.405  58.877  1.00 90.77           C  
ATOM   3989  C   GLN B  90     -33.531  25.239  57.620  1.00 90.77           C  
ATOM   3990  CB  GLN B  90     -32.346  23.251  58.575  1.00 90.77           C  
ATOM   3991  O   GLN B  90     -32.871  26.260  57.417  1.00 90.77           O  
ATOM   3992  CG  GLN B  90     -31.760  22.597  59.819  1.00 90.77           C  
ATOM   3993  CD  GLN B  90     -31.257  23.608  60.833  1.00 90.77           C  
ATOM   3994  NE2 GLN B  90     -30.677  23.116  61.922  1.00 90.77           N  
ATOM   3995  OE1 GLN B  90     -31.389  24.820  60.638  1.00 90.77           O  
ATOM   3996  N   PHE B  91     -34.575  24.832  56.777  1.00 92.32           N  
ATOM   3997  CA  PHE B  91     -34.602  25.387  55.429  1.00 92.32           C  
ATOM   3998  C   PHE B  91     -35.905  26.137  55.179  1.00 92.32           C  
ATOM   3999  CB  PHE B  91     -34.426  24.279  54.386  1.00 92.32           C  
ATOM   4000  O   PHE B  91     -36.117  26.678  54.092  1.00 92.32           O  
ATOM   4001  CG  PHE B  91     -33.096  23.578  54.465  1.00 92.32           C  
ATOM   4002  CD1 PHE B  91     -31.910  24.294  54.361  1.00 92.32           C  
ATOM   4003  CD2 PHE B  91     -33.033  22.202  54.643  1.00 92.32           C  
ATOM   4004  CE1 PHE B  91     -30.678  23.648  54.433  1.00 92.32           C  
ATOM   4005  CE2 PHE B  91     -31.806  21.549  54.716  1.00 92.32           C  
ATOM   4006  CZ  PHE B  91     -30.630  22.274  54.610  1.00 92.32           C  
ATOM   4007  N   LEU B  92     -36.804  26.131  56.164  1.00 89.89           N  
ATOM   4008  CA  LEU B  92     -38.058  26.838  55.929  1.00 89.89           C  
ATOM   4009  C   LEU B  92     -37.807  28.321  55.673  1.00 89.89           C  
ATOM   4010  CB  LEU B  92     -39.002  26.667  57.122  1.00 89.89           C  
ATOM   4011  O   LEU B  92     -37.098  28.976  56.441  1.00 89.89           O  
ATOM   4012  CG  LEU B  92     -40.483  26.947  56.860  1.00 89.89           C  
ATOM   4013  CD1 LEU B  92     -41.082  25.854  55.980  1.00 89.89           C  
ATOM   4014  CD2 LEU B  92     -41.247  27.061  58.175  1.00 89.89           C  
ATOM   4015  N   GLY B  93     -38.321  28.939  54.495  1.00 87.35           N  
ATOM   4016  CA  GLY B  93     -38.209  30.341  54.124  1.00 87.35           C  
ATOM   4017  C   GLY B  93     -36.969  30.643  53.304  1.00 87.35           C  
ATOM   4018  O   GLY B  93     -36.787  31.769  52.837  1.00 87.35           O  
ATOM   4019  N   LYS B  94     -36.108  29.657  53.155  1.00 90.47           N  
ATOM   4020  CA  LYS B  94     -34.908  29.820  52.340  1.00 90.47           C  
ATOM   4021  C   LYS B  94     -35.184  29.474  50.880  1.00 90.47           C  
ATOM   4022  CB  LYS B  94     -33.771  28.950  52.878  1.00 90.47           C  
ATOM   4023  O   LYS B  94     -36.088  28.691  50.582  1.00 90.47           O  
ATOM   4024  CG  LYS B  94     -33.239  29.396  54.232  1.00 90.47           C  
ATOM   4025  CD  LYS B  94     -31.906  28.732  54.555  1.00 90.47           C  
ATOM   4026  CE  LYS B  94     -31.324  29.252  55.862  1.00 90.47           C  
ATOM   4027  NZ  LYS B  94     -29.886  28.876  56.017  1.00 90.47           N  
ATOM   4028  N   ASN B  95     -34.496  30.157  50.062  1.00 92.51           N  
ATOM   4029  CA  ASN B  95     -34.577  29.876  48.633  1.00 92.51           C  
ATOM   4030  C   ASN B  95     -33.934  28.536  48.287  1.00 92.51           C  
ATOM   4031  CB  ASN B  95     -33.926  31.002  47.827  1.00 92.51           C  
ATOM   4032  O   ASN B  95     -33.024  28.082  48.984  1.00 92.51           O  
ATOM   4033  CG  ASN B  95     -34.162  30.864  46.335  1.00 92.51           C  
ATOM   4034  ND2 ASN B  95     -34.432  31.982  45.672  1.00 92.51           N  
ATOM   4035  OD1 ASN B  95     -34.103  29.762  45.784  1.00 92.51           O  
ATOM   4036  N   VAL B  96     -34.438  27.777  47.279  1.00 89.70           N  
ATOM   4037  CA  VAL B  96     -33.939  26.473  46.854  1.00 89.70           C  
ATOM   4038  C   VAL B  96     -32.449  26.568  46.538  1.00 89.70           C  
ATOM   4039  CB  VAL B  96     -34.712  25.943  45.625  1.00 89.70           C  
ATOM   4040  O   VAL B  96     -31.684  25.649  46.841  1.00 89.70           O  
ATOM   4041  CG1 VAL B  96     -34.110  24.628  45.134  1.00 89.70           C  
ATOM   4042  CG2 VAL B  96     -36.191  25.764  45.963  1.00 89.70           C  
ATOM   4043  N   GLN B  97     -31.997  27.707  46.005  1.00 92.68           N  
ATOM   4044  CA  GLN B  97     -30.588  27.921  45.690  1.00 92.68           C  
ATOM   4045  C   GLN B  97     -29.744  27.978  46.960  1.00 92.68           C  
ATOM   4046  CB  GLN B  97     -30.408  29.206  44.881  1.00 92.68           C  
ATOM   4047  O   GLN B  97     -28.626  27.460  46.992  1.00 92.68           O  
ATOM   4048  CG  GLN B  97     -30.800  29.070  43.416  1.00 92.68           C  
ATOM   4049  CD  GLN B  97     -30.053  27.955  42.709  1.00 92.68           C  
ATOM   4050  NE2 GLN B  97     -30.695  27.347  41.717  1.00 92.68           N  
ATOM   4051  OE1 GLN B  97     -28.908  27.643  43.051  1.00 92.68           O  
ATOM   4052  N   ASP B  98     -30.313  28.643  47.968  1.00 92.88           N  
ATOM   4053  CA  ASP B  98     -29.612  28.722  49.246  1.00 92.88           C  
ATOM   4054  C   ASP B  98     -29.444  27.337  49.866  1.00 92.88           C  
ATOM   4055  CB  ASP B  98     -30.358  29.644  50.212  1.00 92.88           C  
ATOM   4056  O   ASP B  98     -28.386  27.020  50.414  1.00 92.88           O  
ATOM   4057  CG  ASP B  98     -30.317  31.102  49.790  1.00 92.88           C  
ATOM   4058  OD1 ASP B  98     -29.377  31.503  49.071  1.00 92.88           O  
ATOM   4059  OD2 ASP B  98     -31.232  31.858  50.184  1.00 92.88           O  
ATOM   4060  N   ILE B  99     -30.480  26.491  49.735  1.00 93.37           N  
ATOM   4061  CA  ILE B  99     -30.426  25.119  50.226  1.00 93.37           C  
ATOM   4062  C   ILE B  99     -29.354  24.341  49.465  1.00 93.37           C  
ATOM   4063  CB  ILE B  99     -31.795  24.416  50.091  1.00 93.37           C  
ATOM   4064  O   ILE B  99     -28.542  23.637  50.070  1.00 93.37           O  
ATOM   4065  CG1 ILE B  99     -32.858  25.154  50.913  1.00 93.37           C  
ATOM   4066  CG2 ILE B  99     -31.694  22.949  50.519  1.00 93.37           C  
ATOM   4067  CD1 ILE B  99     -34.271  24.624  50.717  1.00 93.37           C  
ATOM   4068  N   LYS B 100     -29.335  24.496  48.160  1.00 94.13           N  
ATOM   4069  CA  LYS B 100     -28.346  23.844  47.308  1.00 94.13           C  
ATOM   4070  C   LYS B 100     -26.927  24.214  47.730  1.00 94.13           C  
ATOM   4071  CB  LYS B 100     -28.571  24.217  45.842  1.00 94.13           C  
ATOM   4072  O   LYS B 100     -26.055  23.347  47.823  1.00 94.13           O  
ATOM   4073  CG  LYS B 100     -29.783  23.548  45.211  1.00 94.13           C  
ATOM   4074  CD  LYS B 100     -29.902  23.886  43.731  1.00 94.13           C  
ATOM   4075  CE  LYS B 100     -31.111  23.211  43.097  1.00 94.13           C  
ATOM   4076  NZ  LYS B 100     -31.247  23.561  41.652  1.00 94.13           N  
ATOM   4077  N   ASN B 101     -26.772  25.472  48.071  1.00 94.98           N  
ATOM   4078  CA  ASN B 101     -25.450  25.976  48.427  1.00 94.98           C  
ATOM   4079  C   ASN B 101     -24.963  25.388  49.748  1.00 94.98           C  
ATOM   4080  CB  ASN B 101     -25.459  27.505  48.498  1.00 94.98           C  
ATOM   4081  O   ASN B 101     -23.792  25.027  49.878  1.00 94.98           O  
ATOM   4082  CG  ASN B 101     -25.533  28.152  47.129  1.00 94.98           C  
ATOM   4083  ND2 ASN B 101     -25.926  29.420  47.093  1.00 94.98           N  
ATOM   4084  OD1 ASN B 101     -25.241  27.518  46.112  1.00 94.98           O  
ATOM   4085  N   VAL B 102     -25.871  25.296  50.742  1.00 94.22           N  
ATOM   4086  CA  VAL B 102     -25.506  24.754  52.046  1.00 94.22           C  
ATOM   4087  C   VAL B 102     -25.088  23.293  51.901  1.00 94.22           C  
ATOM   4088  CB  VAL B 102     -26.667  24.878  53.058  1.00 94.22           C  
ATOM   4089  O   VAL B 102     -24.037  22.888  52.403  1.00 94.22           O  
ATOM   4090  CG1 VAL B 102     -26.347  24.117  54.343  1.00 94.22           C  
ATOM   4091  CG2 VAL B 102     -26.955  26.348  53.361  1.00 94.22           C  
ATOM   4092  N   VAL B 103     -25.848  22.560  51.168  1.00 94.80           N  
ATOM   4093  CA  VAL B 103     -25.591  21.135  50.986  1.00 94.80           C  
ATOM   4094  C   VAL B 103     -24.361  20.940  50.103  1.00 94.80           C  
ATOM   4095  CB  VAL B 103     -26.810  20.413  50.369  1.00 94.80           C  
ATOM   4096  O   VAL B 103     -23.544  20.051  50.353  1.00 94.80           O  
ATOM   4097  CG1 VAL B 103     -26.504  18.934  50.142  1.00 94.80           C  
ATOM   4098  CG2 VAL B 103     -28.036  20.576  51.265  1.00 94.80           C  
ATOM   4099  N   LEU B 104     -24.273  21.779  49.056  1.00 95.42           N  
ATOM   4100  CA  LEU B 104     -23.143  21.722  48.135  1.00 95.42           C  
ATOM   4101  C   LEU B 104     -21.823  21.883  48.883  1.00 95.42           C  
ATOM   4102  CB  LEU B 104     -23.270  22.806  47.062  1.00 95.42           C  
ATOM   4103  O   LEU B 104     -20.879  21.124  48.656  1.00 95.42           O  
ATOM   4104  CG  LEU B 104     -22.154  22.860  46.017  1.00 95.42           C  
ATOM   4105  CD1 LEU B 104     -22.192  21.616  45.136  1.00 95.42           C  
ATOM   4106  CD2 LEU B 104     -22.274  24.124  45.172  1.00 95.42           C  
ATOM   4107  N   GLN B 105     -21.723  22.805  49.836  1.00 94.31           N  
ATOM   4108  CA  GLN B 105     -20.511  23.082  50.599  1.00 94.31           C  
ATOM   4109  C   GLN B 105     -20.157  21.914  51.514  1.00 94.31           C  
ATOM   4110  CB  GLN B 105     -20.674  24.362  51.420  1.00 94.31           C  
ATOM   4111  O   GLN B 105     -18.983  21.569  51.664  1.00 94.31           O  
ATOM   4112  CG  GLN B 105     -20.744  25.629  50.578  1.00 94.31           C  
ATOM   4113  CD  GLN B 105     -19.482  25.867  49.770  1.00 94.31           C  
ATOM   4114  NE2 GLN B 105     -19.641  26.407  48.567  1.00 94.31           N  
ATOM   4115  OE1 GLN B 105     -18.373  25.569  50.225  1.00 94.31           O  
ATOM   4116  N   THR B 106     -21.119  21.314  52.119  1.00 93.99           N  
ATOM   4117  CA  THR B 106     -20.896  20.166  52.990  1.00 93.99           C  
ATOM   4118  C   THR B 106     -20.355  18.981  52.194  1.00 93.99           C  
ATOM   4119  CB  THR B 106     -22.191  19.753  53.714  1.00 93.99           C  
ATOM   4120  O   THR B 106     -19.386  18.340  52.606  1.00 93.99           O  
ATOM   4121  CG2 THR B 106     -21.934  18.614  54.695  1.00 93.99           C  
ATOM   4122  OG1 THR B 106     -22.709  20.880  54.432  1.00 93.99           O  
ATOM   4123  N   LEU B 107     -20.912  18.738  51.042  1.00 94.59           N  
ATOM   4124  CA  LEU B 107     -20.472  17.638  50.192  1.00 94.59           C  
ATOM   4125  C   LEU B 107     -19.066  17.891  49.659  1.00 94.59           C  
ATOM   4126  CB  LEU B 107     -21.444  17.440  49.025  1.00 94.59           C  
ATOM   4127  O   LEU B 107     -18.247  16.971  49.595  1.00 94.59           O  
ATOM   4128  CG  LEU B 107     -22.791  16.801  49.366  1.00 94.59           C  
ATOM   4129  CD1 LEU B 107     -23.698  16.790  48.140  1.00 94.59           C  
ATOM   4130  CD2 LEU B 107     -22.592  15.388  49.902  1.00 94.59           C  
ATOM   4131  N   GLU B 108     -18.802  19.158  49.314  1.00 94.81           N  
ATOM   4132  CA  GLU B 108     -17.474  19.544  48.846  1.00 94.81           C  
ATOM   4133  C   GLU B 108     -16.421  19.318  49.926  1.00 94.81           C  
ATOM   4134  CB  GLU B 108     -17.466  21.009  48.401  1.00 94.81           C  
ATOM   4135  O   GLU B 108     -15.312  18.864  49.634  1.00 94.81           O  
ATOM   4136  CG  GLU B 108     -18.110  21.243  47.043  1.00 94.81           C  
ATOM   4137  CD  GLU B 108     -18.089  22.701  46.612  1.00 94.81           C  
ATOM   4138  OE1 GLU B 108     -18.411  22.992  45.438  1.00 94.81           O  
ATOM   4139  OE2 GLU B 108     -17.746  23.560  47.455  1.00 94.81           O  
ATOM   4140  N   GLY B 109     -16.841  19.574  51.111  1.00 94.29           N  
ATOM   4141  CA  GLY B 109     -15.931  19.337  52.220  1.00 94.29           C  
ATOM   4142  C   GLY B 109     -15.553  17.877  52.380  1.00 94.29           C  
ATOM   4143  O   GLY B 109     -14.372  17.545  52.502  1.00 94.29           O  
ATOM   4144  N   HIS B 110     -16.562  16.980  52.356  1.00 94.21           N  
ATOM   4145  CA  HIS B 110     -16.313  15.549  52.486  1.00 94.21           C  
ATOM   4146  C   HIS B 110     -15.535  15.014  51.289  1.00 94.21           C  
ATOM   4147  CB  HIS B 110     -17.631  14.787  52.638  1.00 94.21           C  
ATOM   4148  O   HIS B 110     -14.643  14.178  51.446  1.00 94.21           O  
ATOM   4149  CG  HIS B 110     -18.254  14.930  53.991  1.00 94.21           C  
ATOM   4150  CD2 HIS B 110     -19.471  15.390  54.365  1.00 94.21           C  
ATOM   4151  ND1 HIS B 110     -17.600  14.577  55.152  1.00 94.21           N  
ATOM   4152  CE1 HIS B 110     -18.392  14.815  56.184  1.00 94.21           C  
ATOM   4153  NE2 HIS B 110     -19.533  15.308  55.734  1.00 94.21           N  
ATOM   4154  N   LEU B 111     -15.950  15.583  50.149  1.00 93.53           N  
ATOM   4155  CA  LEU B 111     -15.261  15.197  48.922  1.00 93.53           C  
ATOM   4156  C   LEU B 111     -13.785  15.574  48.985  1.00 93.53           C  
ATOM   4157  CB  LEU B 111     -15.917  15.860  47.708  1.00 93.53           C  
ATOM   4158  O   LEU B 111     -12.917  14.757  48.666  1.00 93.53           O  
ATOM   4159  CG  LEU B 111     -15.369  15.459  46.337  1.00 93.53           C  
ATOM   4160  CD1 LEU B 111     -15.601  13.973  46.088  1.00 93.53           C  
ATOM   4161  CD2 LEU B 111     -16.012  16.298  45.238  1.00 93.53           C  
ATOM   4162  N   ARG B 112     -13.454  16.739  49.449  1.00 92.90           N  
ATOM   4163  CA  ARG B 112     -12.086  17.232  49.576  1.00 92.90           C  
ATOM   4164  C   ARG B 112     -11.304  16.421  50.603  1.00 92.90           C  
ATOM   4165  CB  ARG B 112     -12.082  18.713  49.963  1.00 92.90           C  
ATOM   4166  O   ARG B 112     -10.141  16.080  50.378  1.00 92.90           O  
ATOM   4167  CG  ARG B 112     -10.694  19.332  50.017  1.00 92.90           C  
ATOM   4168  CD  ARG B 112     -10.756  20.836  50.240  1.00 92.90           C  
ATOM   4169  NE  ARG B 112      -9.424  21.433  50.264  1.00 92.90           N  
ATOM   4170  NH1 ARG B 112      -9.693  22.619  48.301  1.00 92.90           N  
ATOM   4171  NH2 ARG B 112      -7.722  22.750  49.463  1.00 92.90           N  
ATOM   4172  CZ  ARG B 112      -8.949  22.266  49.343  1.00 92.90           C  
ATOM   4173  N   SER B 113     -11.875  16.057  51.645  1.00 93.51           N  
ATOM   4174  CA  SER B 113     -11.250  15.290  52.718  1.00 93.51           C  
ATOM   4175  C   SER B 113     -10.868  13.891  52.247  1.00 93.51           C  
ATOM   4176  CB  SER B 113     -12.186  15.194  53.923  1.00 93.51           C  
ATOM   4177  O   SER B 113      -9.747  13.436  52.483  1.00 93.51           O  
ATOM   4178  OG  SER B 113     -11.592  14.435  54.962  1.00 93.51           O  
ATOM   4179  N   ILE B 114     -11.763  13.222  51.512  1.00 92.80           N  
ATOM   4180  CA  ILE B 114     -11.557  11.854  51.050  1.00 92.80           C  
ATOM   4181  C   ILE B 114     -10.530  11.840  49.919  1.00 92.80           C  
ATOM   4182  CB  ILE B 114     -12.881  11.211  50.580  1.00 92.80           C  
ATOM   4183  O   ILE B 114      -9.692  10.939  49.844  1.00 92.80           O  
ATOM   4184  CG1 ILE B 114     -13.850  11.062  51.758  1.00 92.80           C  
ATOM   4185  CG2 ILE B 114     -12.617   9.857  49.913  1.00 92.80           C  
ATOM   4186  CD1 ILE B 114     -15.251  10.625  51.355  1.00 92.80           C  
ATOM   4187  N   LEU B 115     -10.658  12.954  49.096  1.00 91.77           N  
ATOM   4188  CA  LEU B 115      -9.740  13.077  47.970  1.00 91.77           C  
ATOM   4189  C   LEU B 115      -8.294  13.131  48.451  1.00 91.77           C  
ATOM   4190  CB  LEU B 115     -10.064  14.328  47.149  1.00 91.77           C  
ATOM   4191  O   LEU B 115      -7.401  12.570  47.812  1.00 91.77           O  
ATOM   4192  CG  LEU B 115      -9.392  14.433  45.779  1.00 91.77           C  
ATOM   4193  CD1 LEU B 115     -10.443  14.507  44.677  1.00 91.77           C  
ATOM   4194  CD2 LEU B 115      -8.468  15.645  45.727  1.00 91.77           C  
ATOM   4195  N   GLY B 116      -8.016  13.619  49.607  1.00 91.66           N  
ATOM   4196  CA  GLY B 116      -6.688  13.762  50.182  1.00 91.66           C  
ATOM   4197  C   GLY B 116      -6.121  12.456  50.706  1.00 91.66           C  
ATOM   4198  O   GLY B 116      -4.903  12.307  50.829  1.00 91.66           O  
ATOM   4199  N   THR B 117      -6.911  11.440  50.917  1.00 91.59           N  
ATOM   4200  CA  THR B 117      -6.467  10.196  51.534  1.00 91.59           C  
ATOM   4201  C   THR B 117      -6.192   9.134  50.473  1.00 91.59           C  
ATOM   4202  CB  THR B 117      -7.508   9.666  52.537  1.00 91.59           C  
ATOM   4203  O   THR B 117      -5.532   8.130  50.749  1.00 91.59           O  
ATOM   4204  CG2 THR B 117      -7.804  10.698  53.620  1.00 91.59           C  
ATOM   4205  OG1 THR B 117      -8.722   9.361  51.839  1.00 91.59           O  
ATOM   4206  N   LEU B 118      -6.635   9.359  49.226  1.00 91.70           N  
ATOM   4207  CA  LEU B 118      -6.550   8.328  48.196  1.00 91.70           C  
ATOM   4208  C   LEU B 118      -5.519   8.701  47.137  1.00 91.70           C  
ATOM   4209  CB  LEU B 118      -7.917   8.112  47.541  1.00 91.70           C  
ATOM   4210  O   LEU B 118      -5.172   9.875  46.988  1.00 91.70           O  
ATOM   4211  CG  LEU B 118      -9.023   7.565  48.445  1.00 91.70           C  
ATOM   4212  CD1 LEU B 118     -10.333   7.455  47.672  1.00 91.70           C  
ATOM   4213  CD2 LEU B 118      -8.622   6.212  49.022  1.00 91.70           C  
ATOM   4214  N   THR B 119      -4.910   7.673  46.513  1.00 90.97           N  
ATOM   4215  CA  THR B 119      -3.984   7.871  45.404  1.00 90.97           C  
ATOM   4216  C   THR B 119      -4.740   8.210  44.122  1.00 90.97           C  
ATOM   4217  CB  THR B 119      -3.113   6.622  45.174  1.00 90.97           C  
ATOM   4218  O   THR B 119      -5.954   8.014  44.041  1.00 90.97           O  
ATOM   4219  CG2 THR B 119      -2.396   6.208  46.455  1.00 90.97           C  
ATOM   4220  OG1 THR B 119      -3.944   5.541  44.734  1.00 90.97           O  
ATOM   4221  N   VAL B 120      -4.021   8.797  43.146  1.00 88.58           N  
ATOM   4222  CA  VAL B 120      -4.583   9.200  41.861  1.00 88.58           C  
ATOM   4223  C   VAL B 120      -5.181   7.985  41.155  1.00 88.58           C  
ATOM   4224  CB  VAL B 120      -3.521   9.870  40.961  1.00 88.58           C  
ATOM   4225  O   VAL B 120      -6.290   8.054  40.620  1.00 88.58           O  
ATOM   4226  CG1 VAL B 120      -4.113  10.226  39.599  1.00 88.58           C  
ATOM   4227  CG2 VAL B 120      -2.953  11.114  41.642  1.00 88.58           C  
ATOM   4228  N   GLU B 121      -4.477   6.778  41.221  1.00 87.22           N  
ATOM   4229  CA  GLU B 121      -4.912   5.560  40.543  1.00 87.22           C  
ATOM   4230  C   GLU B 121      -6.189   5.006  41.168  1.00 87.22           C  
ATOM   4231  CB  GLU B 121      -3.806   4.502  40.578  1.00 87.22           C  
ATOM   4232  O   GLU B 121      -7.089   4.556  40.457  1.00 87.22           O  
ATOM   4233  CG  GLU B 121      -2.590   4.854  39.734  1.00 87.22           C  
ATOM   4234  CD  GLU B 121      -1.637   5.815  40.428  1.00 87.22           C  
ATOM   4235  OE1 GLU B 121      -0.649   6.253  39.795  1.00 87.22           O  
ATOM   4236  OE2 GLU B 121      -1.879   6.131  41.614  1.00 87.22           O  
ATOM   4237  N   GLN B 122      -6.282   5.121  42.529  1.00 88.53           N  
ATOM   4238  CA  GLN B 122      -7.457   4.628  43.240  1.00 88.53           C  
ATOM   4239  C   GLN B 122      -8.683   5.484  42.934  1.00 88.53           C  
ATOM   4240  CB  GLN B 122      -7.200   4.599  44.747  1.00 88.53           C  
ATOM   4241  O   GLN B 122      -9.795   4.965  42.816  1.00 88.53           O  
ATOM   4242  CG  GLN B 122      -6.222   3.516  45.183  1.00 88.53           C  
ATOM   4243  CD  GLN B 122      -5.949   3.538  46.676  1.00 88.53           C  
ATOM   4244  NE2 GLN B 122      -5.510   2.407  47.215  1.00 88.53           N  
ATOM   4245  OE1 GLN B 122      -6.132   4.565  47.338  1.00 88.53           O  
ATOM   4246  N   ILE B 123      -8.469   6.796  42.784  1.00 88.90           N  
ATOM   4247  CA  ILE B 123      -9.558   7.735  42.538  1.00 88.90           C  
ATOM   4248  C   ILE B 123     -10.084   7.554  41.116  1.00 88.90           C  
ATOM   4249  CB  ILE B 123      -9.105   9.196  42.759  1.00 88.90           C  
ATOM   4250  O   ILE B 123     -11.297   7.498  40.899  1.00 88.90           O  
ATOM   4251  CG1 ILE B 123      -8.727   9.421  44.228  1.00 88.90           C  
ATOM   4252  CG2 ILE B 123     -10.199  10.173  42.319  1.00 88.90           C  
ATOM   4253  CD1 ILE B 123      -8.018  10.743  44.489  1.00 88.90           C  
ATOM   4254  N   TYR B 124      -9.111   7.359  40.220  1.00 84.37           N  
ATOM   4255  CA  TYR B 124      -9.438   7.276  38.801  1.00 84.37           C  
ATOM   4256  C   TYR B 124      -9.892   5.869  38.428  1.00 84.37           C  
ATOM   4257  CB  TYR B 124      -8.232   7.679  37.947  1.00 84.37           C  
ATOM   4258  O   TYR B 124     -10.804   5.700  37.615  1.00 84.37           O  
ATOM   4259  CG  TYR B 124      -8.218   7.044  36.578  1.00 84.37           C  
ATOM   4260  CD1 TYR B 124      -7.456   5.905  36.325  1.00 84.37           C  
ATOM   4261  CD2 TYR B 124      -8.965   7.580  35.535  1.00 84.37           C  
ATOM   4262  CE1 TYR B 124      -7.439   5.317  35.065  1.00 84.37           C  
ATOM   4263  CE2 TYR B 124      -8.955   7.000  34.270  1.00 84.37           C  
ATOM   4264  OH  TYR B 124      -8.176   5.292  32.796  1.00 84.37           O  
ATOM   4265  CZ  TYR B 124      -8.190   5.871  34.046  1.00 84.37           C  
ATOM   4266  N   GLN B 125      -9.353   4.735  38.911  1.00 84.81           N  
ATOM   4267  CA  GLN B 125      -9.644   3.352  38.548  1.00 84.81           C  
ATOM   4268  C   GLN B 125     -10.946   2.878  39.187  1.00 84.81           C  
ATOM   4269  CB  GLN B 125      -8.492   2.434  38.961  1.00 84.81           C  
ATOM   4270  O   GLN B 125     -11.741   2.185  38.548  1.00 84.81           O  
ATOM   4271  CG  GLN B 125      -7.246   2.585  38.099  1.00 84.81           C  
ATOM   4272  CD  GLN B 125      -6.121   1.662  38.526  1.00 84.81           C  
ATOM   4273  NE2 GLN B 125      -5.027   1.672  37.773  1.00 84.81           N  
ATOM   4274  OE1 GLN B 125      -6.234   0.946  39.527  1.00 84.81           O  
ATOM   4275  N   ASP B 126     -11.207   3.338  40.463  1.00 87.28           N  
ATOM   4276  CA  ASP B 126     -12.411   2.891  41.157  1.00 87.28           C  
ATOM   4277  C   ASP B 126     -13.251   4.078  41.621  1.00 87.28           C  
ATOM   4278  CB  ASP B 126     -12.045   2.007  42.351  1.00 87.28           C  
ATOM   4279  O   ASP B 126     -13.317   4.370  42.817  1.00 87.28           O  
ATOM   4280  CG  ASP B 126     -13.180   1.096  42.785  1.00 87.28           C  
ATOM   4281  OD1 ASP B 126     -14.332   1.305  42.346  1.00 87.28           O  
ATOM   4282  OD2 ASP B 126     -12.921   0.163  43.575  1.00 87.28           O  
ATOM   4283  N   ARG B 127     -13.960   4.686  40.643  1.00 87.78           N  
ATOM   4284  CA  ARG B 127     -14.750   5.879  40.930  1.00 87.78           C  
ATOM   4285  C   ARG B 127     -16.004   5.527  41.723  1.00 87.78           C  
ATOM   4286  CB  ARG B 127     -15.133   6.596  39.634  1.00 87.78           C  
ATOM   4287  O   ARG B 127     -16.457   6.312  42.559  1.00 87.78           O  
ATOM   4288  CG  ARG B 127     -13.959   7.246  38.919  1.00 87.78           C  
ATOM   4289  CD  ARG B 127     -14.400   7.974  37.657  1.00 87.78           C  
ATOM   4290  NE  ARG B 127     -13.262   8.521  36.924  1.00 87.78           N  
ATOM   4291  NH1 ARG B 127     -14.538   9.792  35.479  1.00 87.78           N  
ATOM   4292  NH2 ARG B 127     -12.252   9.806  35.311  1.00 87.78           N  
ATOM   4293  CZ  ARG B 127     -13.353   9.372  35.906  1.00 87.78           C  
ATOM   4294  N   ASP B 128     -16.521   4.387  41.393  1.00 87.86           N  
ATOM   4295  CA  ASP B 128     -17.745   3.967  42.069  1.00 87.86           C  
ATOM   4296  C   ASP B 128     -17.502   3.751  43.561  1.00 87.86           C  
ATOM   4297  CB  ASP B 128     -18.297   2.688  41.435  1.00 87.86           C  
ATOM   4298  O   ASP B 128     -18.309   4.169  44.394  1.00 87.86           O  
ATOM   4299  CG  ASP B 128     -18.932   2.926  40.077  1.00 87.86           C  
ATOM   4300  OD1 ASP B 128     -19.543   3.996  39.868  1.00 87.86           O  
ATOM   4301  OD2 ASP B 128     -18.824   2.034  39.208  1.00 87.86           O  
ATOM   4302  N   GLN B 129     -16.359   3.123  43.850  1.00 89.46           N  
ATOM   4303  CA  GLN B 129     -16.003   2.906  45.248  1.00 89.46           C  
ATOM   4304  C   GLN B 129     -15.767   4.231  45.968  1.00 89.46           C  
ATOM   4305  CB  GLN B 129     -14.759   2.022  45.355  1.00 89.46           C  
ATOM   4306  O   GLN B 129     -16.198   4.409  47.109  1.00 89.46           O  
ATOM   4307  CG  GLN B 129     -14.422   1.604  46.780  1.00 89.46           C  
ATOM   4308  CD  GLN B 129     -13.178   0.739  46.859  1.00 89.46           C  
ATOM   4309  NE2 GLN B 129     -12.783   0.378  48.075  1.00 89.46           N  
ATOM   4310  OE1 GLN B 129     -12.578   0.397  45.835  1.00 89.46           O  
ATOM   4311  N   PHE B 130     -15.092   5.040  45.238  1.00 90.60           N  
ATOM   4312  CA  PHE B 130     -14.836   6.379  45.758  1.00 90.60           C  
ATOM   4313  C   PHE B 130     -16.142   7.129  45.989  1.00 90.60           C  
ATOM   4314  CB  PHE B 130     -13.941   7.167  44.796  1.00 90.60           C  
ATOM   4315  O   PHE B 130     -16.335   7.738  47.044  1.00 90.60           O  
ATOM   4316  CG  PHE B 130     -13.809   8.624  45.147  1.00 90.60           C  
ATOM   4317  CD1 PHE B 130     -14.191   9.609  44.244  1.00 90.60           C  
ATOM   4318  CD2 PHE B 130     -13.302   9.010  46.381  1.00 90.60           C  
ATOM   4319  CE1 PHE B 130     -14.070  10.958  44.566  1.00 90.60           C  
ATOM   4320  CE2 PHE B 130     -13.178  10.357  46.710  1.00 90.60           C  
ATOM   4321  CZ  PHE B 130     -13.562  11.330  45.801  1.00 90.60           C  
ATOM   4322  N   ALA B 131     -17.064   7.050  45.012  1.00 91.59           N  
ATOM   4323  CA  ALA B 131     -18.363   7.708  45.124  1.00 91.59           C  
ATOM   4324  C   ALA B 131     -19.167   7.141  46.291  1.00 91.59           C  
ATOM   4325  CB  ALA B 131     -19.147   7.563  43.822  1.00 91.59           C  
ATOM   4326  O   ALA B 131     -19.814   7.888  47.029  1.00 91.59           O  
ATOM   4327  N   LYS B 132     -19.094   5.826  46.506  1.00 92.11           N  
ATOM   4328  CA  LYS B 132     -19.785   5.171  47.614  1.00 92.11           C  
ATOM   4329  C   LYS B 132     -19.232   5.635  48.958  1.00 92.11           C  
ATOM   4330  CB  LYS B 132     -19.668   3.651  47.496  1.00 92.11           C  
ATOM   4331  O   LYS B 132     -19.991   5.866  49.901  1.00 92.11           O  
ATOM   4332  CG  LYS B 132     -20.560   3.042  46.424  1.00 92.11           C  
ATOM   4333  CD  LYS B 132     -20.434   1.525  46.387  1.00 92.11           C  
ATOM   4334  CE  LYS B 132     -21.223   0.925  45.231  1.00 92.11           C  
ATOM   4335  NZ  LYS B 132     -21.063  -0.558  45.160  1.00 92.11           N  
ATOM   4336  N   LEU B 133     -17.968   5.785  49.027  1.00 92.96           N  
ATOM   4337  CA  LEU B 133     -17.296   6.230  50.243  1.00 92.96           C  
ATOM   4338  C   LEU B 133     -17.732   7.643  50.619  1.00 92.96           C  
ATOM   4339  CB  LEU B 133     -15.777   6.183  50.065  1.00 92.96           C  
ATOM   4340  O   LEU B 133     -18.033   7.915  51.783  1.00 92.96           O  
ATOM   4341  CG  LEU B 133     -14.938   6.540  51.293  1.00 92.96           C  
ATOM   4342  CD1 LEU B 133     -15.153   5.511  52.399  1.00 92.96           C  
ATOM   4343  CD2 LEU B 133     -13.462   6.635  50.924  1.00 92.96           C  
ATOM   4344  N   VAL B 134     -17.813   8.530  49.604  1.00 93.44           N  
ATOM   4345  CA  VAL B 134     -18.215   9.911  49.855  1.00 93.44           C  
ATOM   4346  C   VAL B 134     -19.673   9.951  50.305  1.00 93.44           C  
ATOM   4347  CB  VAL B 134     -18.019  10.795  48.603  1.00 93.44           C  
ATOM   4348  O   VAL B 134     -20.023  10.687  51.232  1.00 93.44           O  
ATOM   4349  CG1 VAL B 134     -18.585  12.195  48.837  1.00 93.44           C  
ATOM   4350  CG2 VAL B 134     -16.539  10.870  48.230  1.00 93.44           C  
ATOM   4351  N   ARG B 135     -20.460   9.160  49.709  1.00 93.03           N  
ATOM   4352  CA  ARG B 135     -21.873   9.074  50.062  1.00 93.03           C  
ATOM   4353  C   ARG B 135     -22.051   8.564  51.488  1.00 93.03           C  
ATOM   4354  CB  ARG B 135     -22.618   8.164  49.083  1.00 93.03           C  
ATOM   4355  O   ARG B 135     -22.853   9.107  52.251  1.00 93.03           O  
ATOM   4356  CG  ARG B 135     -24.113   8.071  49.344  1.00 93.03           C  
ATOM   4357  CD  ARG B 135     -24.790   7.087  48.400  1.00 93.03           C  
ATOM   4358  NE  ARG B 135     -24.125   7.042  47.101  1.00 93.03           N  
ATOM   4359  NH1 ARG B 135     -23.404   4.857  47.316  1.00 93.03           N  
ATOM   4360  NH2 ARG B 135     -22.911   6.051  45.422  1.00 93.03           N  
ATOM   4361  CZ  ARG B 135     -23.482   5.983  46.616  1.00 93.03           C  
ATOM   4362  N   GLU B 136     -21.305   7.592  51.972  1.00 92.83           N  
ATOM   4363  CA  GLU B 136     -21.419   6.962  53.283  1.00 92.83           C  
ATOM   4364  C   GLU B 136     -20.939   7.898  54.389  1.00 92.83           C  
ATOM   4365  CB  GLU B 136     -20.625   5.653  53.322  1.00 92.83           C  
ATOM   4366  O   GLU B 136     -21.557   7.978  55.453  1.00 92.83           O  
ATOM   4367  CG  GLU B 136     -21.299   4.504  52.587  1.00 92.83           C  
ATOM   4368  CD  GLU B 136     -20.508   3.206  52.648  1.00 92.83           C  
ATOM   4369  OE1 GLU B 136     -20.990   2.176  52.125  1.00 92.83           O  
ATOM   4370  OE2 GLU B 136     -19.398   3.220  53.225  1.00 92.83           O  
ATOM   4371  N   VAL B 137     -19.906   8.661  54.036  1.00 93.62           N  
ATOM   4372  CA  VAL B 137     -19.302   9.562  55.012  1.00 93.62           C  
ATOM   4373  C   VAL B 137     -20.145  10.828  55.138  1.00 93.62           C  
ATOM   4374  CB  VAL B 137     -17.850   9.925  54.627  1.00 93.62           C  
ATOM   4375  O   VAL B 137     -20.273  11.391  56.228  1.00 93.62           O  
ATOM   4376  CG1 VAL B 137     -17.293  10.992  55.567  1.00 93.62           C  
ATOM   4377  CG2 VAL B 137     -16.966   8.679  54.646  1.00 93.62           C  
ATOM   4378  N   ALA B 138     -20.779  11.208  54.089  1.00 94.57           N  
ATOM   4379  CA  ALA B 138     -21.543  12.451  54.041  1.00 94.57           C  
ATOM   4380  C   ALA B 138     -22.990  12.223  54.468  1.00 94.57           C  
ATOM   4381  CB  ALA B 138     -21.494  13.053  52.639  1.00 94.57           C  
ATOM   4382  O   ALA B 138     -23.680  13.161  54.875  1.00 94.57           O  
ATOM   4383  N   ALA B 139     -23.468  10.989  54.393  1.00 93.86           N  
ATOM   4384  CA  ALA B 139     -24.873  10.651  54.609  1.00 93.86           C  
ATOM   4385  C   ALA B 139     -25.339  11.099  55.991  1.00 93.86           C  
ATOM   4386  CB  ALA B 139     -25.091   9.149  54.438  1.00 93.86           C  
ATOM   4387  O   ALA B 139     -26.390  11.730  56.124  1.00 93.86           O  
ATOM   4388  N   PRO B 140     -24.540  10.864  57.078  1.00 94.01           N  
ATOM   4389  CA  PRO B 140     -24.994  11.264  58.411  1.00 94.01           C  
ATOM   4390  C   PRO B 140     -25.085  12.780  58.574  1.00 94.01           C  
ATOM   4391  CB  PRO B 140     -23.925  10.679  59.338  1.00 94.01           C  
ATOM   4392  O   PRO B 140     -26.017  13.282  59.209  1.00 94.01           O  
ATOM   4393  CG  PRO B 140     -23.314   9.560  58.557  1.00 94.01           C  
ATOM   4394  CD  PRO B 140     -23.418   9.887  57.095  1.00 94.01           C  
ATOM   4395  N   ASP B 141     -24.170  13.590  57.961  1.00 94.14           N  
ATOM   4396  CA  ASP B 141     -24.109  15.043  58.092  1.00 94.14           C  
ATOM   4397  C   ASP B 141     -25.263  15.710  57.347  1.00 94.14           C  
ATOM   4398  CB  ASP B 141     -22.771  15.573  57.574  1.00 94.14           C  
ATOM   4399  O   ASP B 141     -25.909  16.617  57.876  1.00 94.14           O  
ATOM   4400  CG  ASP B 141     -21.603  15.222  58.479  1.00 94.14           C  
ATOM   4401  OD1 ASP B 141     -21.824  14.934  59.675  1.00 94.14           O  
ATOM   4402  OD2 ASP B 141     -20.452  15.237  57.992  1.00 94.14           O  
ATOM   4403  N   VAL B 142     -25.465  15.208  56.147  1.00 93.41           N  
ATOM   4404  CA  VAL B 142     -26.557  15.787  55.372  1.00 93.41           C  
ATOM   4405  C   VAL B 142     -27.896  15.299  55.920  1.00 93.41           C  
ATOM   4406  CB  VAL B 142     -26.437  15.437  53.871  1.00 93.41           C  
ATOM   4407  O   VAL B 142     -28.914  15.983  55.791  1.00 93.41           O  
ATOM   4408  CG1 VAL B 142     -25.254  16.169  53.240  1.00 93.41           C  
ATOM   4409  CG2 VAL B 142     -26.296  13.927  53.686  1.00 93.41           C  
ATOM   4410  N   GLY B 143     -27.891  14.121  56.449  1.00 93.85           N  
ATOM   4411  CA  GLY B 143     -29.082  13.574  57.080  1.00 93.85           C  
ATOM   4412  C   GLY B 143     -29.543  14.377  58.281  1.00 93.85           C  
ATOM   4413  O   GLY B 143     -30.745  14.539  58.502  1.00 93.85           O  
ATOM   4414  N   ARG B 144     -28.623  14.885  59.111  1.00 92.94           N  
ATOM   4415  CA  ARG B 144     -28.942  15.706  60.274  1.00 92.94           C  
ATOM   4416  C   ARG B 144     -29.618  17.008  59.857  1.00 92.94           C  
ATOM   4417  CB  ARG B 144     -27.678  16.008  61.082  1.00 92.94           C  
ATOM   4418  O   ARG B 144     -30.300  17.645  60.663  1.00 92.94           O  
ATOM   4419  CG  ARG B 144     -27.141  14.814  61.855  1.00 92.94           C  
ATOM   4420  CD  ARG B 144     -25.984  15.204  62.764  1.00 92.94           C  
ATOM   4421  NE  ARG B 144     -24.697  15.064  62.089  1.00 92.94           N  
ATOM   4422  NH1 ARG B 144     -23.473  16.075  63.767  1.00 92.94           N  
ATOM   4423  NH2 ARG B 144     -22.423  15.303  61.882  1.00 92.94           N  
ATOM   4424  CZ  ARG B 144     -23.534  15.481  62.581  1.00 92.94           C  
ATOM   4425  N   MET B 145     -29.511  17.329  58.592  1.00 93.93           N  
ATOM   4426  CA  MET B 145     -30.145  18.523  58.040  1.00 93.93           C  
ATOM   4427  C   MET B 145     -31.488  18.182  57.405  1.00 93.93           C  
ATOM   4428  CB  MET B 145     -29.232  19.189  57.009  1.00 93.93           C  
ATOM   4429  O   MET B 145     -32.195  19.069  56.924  1.00 93.93           O  
ATOM   4430  CG  MET B 145     -27.943  19.740  57.595  1.00 93.93           C  
ATOM   4431  SD  MET B 145     -26.943  20.656  56.359  1.00 93.93           S  
ATOM   4432  CE  MET B 145     -26.294  19.272  55.383  1.00 93.93           C  
ATOM   4433  N   GLY B 146     -31.763  16.876  57.373  1.00 93.16           N  
ATOM   4434  CA  GLY B 146     -33.012  16.426  56.778  1.00 93.16           C  
ATOM   4435  C   GLY B 146     -32.905  16.170  55.287  1.00 93.16           C  
ATOM   4436  O   GLY B 146     -33.906  16.221  54.570  1.00 93.16           O  
ATOM   4437  N   ILE B 147     -31.720  15.977  54.763  1.00 94.72           N  
ATOM   4438  CA  ILE B 147     -31.474  15.780  53.339  1.00 94.72           C  
ATOM   4439  C   ILE B 147     -31.015  14.345  53.089  1.00 94.72           C  
ATOM   4440  CB  ILE B 147     -30.424  16.779  52.803  1.00 94.72           C  
ATOM   4441  O   ILE B 147     -30.198  13.808  53.841  1.00 94.72           O  
ATOM   4442  CG1 ILE B 147     -30.900  18.220  53.018  1.00 94.72           C  
ATOM   4443  CG2 ILE B 147     -30.132  16.514  51.323  1.00 94.72           C  
ATOM   4444  CD1 ILE B 147     -32.091  18.614  52.156  1.00 94.72           C  
ATOM   4445  N   GLU B 148     -31.471  13.765  52.046  1.00 93.78           N  
ATOM   4446  CA  GLU B 148     -31.096  12.417  51.631  1.00 93.78           C  
ATOM   4447  C   GLU B 148     -30.358  12.436  50.295  1.00 93.78           C  
ATOM   4448  CB  GLU B 148     -32.333  11.520  51.535  1.00 93.78           C  
ATOM   4449  O   GLU B 148     -30.795  13.093  49.348  1.00 93.78           O  
ATOM   4450  CG  GLU B 148     -32.023  10.086  51.131  1.00 93.78           C  
ATOM   4451  CD  GLU B 148     -33.267   9.229  50.958  1.00 93.78           C  
ATOM   4452  OE1 GLU B 148     -33.136   7.994  50.802  1.00 93.78           O  
ATOM   4453  OE2 GLU B 148     -34.381   9.798  50.978  1.00 93.78           O  
ATOM   4454  N   ILE B 149     -29.256  11.704  50.241  1.00 94.51           N  
ATOM   4455  CA  ILE B 149     -28.515  11.561  48.993  1.00 94.51           C  
ATOM   4456  C   ILE B 149     -29.074  10.387  48.193  1.00 94.51           C  
ATOM   4457  CB  ILE B 149     -27.004  11.362  49.252  1.00 94.51           C  
ATOM   4458  O   ILE B 149     -28.959   9.232  48.610  1.00 94.51           O  
ATOM   4459  CG1 ILE B 149     -26.452  12.512  50.102  1.00 94.51           C  
ATOM   4460  CG2 ILE B 149     -26.241  11.243  47.929  1.00 94.51           C  
ATOM   4461  CD1 ILE B 149     -25.027  12.292  50.590  1.00 94.51           C  
ATOM   4462  N   LEU B 150     -29.585  10.684  47.084  1.00 92.81           N  
ATOM   4463  CA  LEU B 150     -30.184   9.630  46.272  1.00 92.81           C  
ATOM   4464  C   LEU B 150     -29.129   8.937  45.417  1.00 92.81           C  
ATOM   4465  CB  LEU B 150     -31.287  10.202  45.379  1.00 92.81           C  
ATOM   4466  O   LEU B 150     -29.146   7.712  45.274  1.00 92.81           O  
ATOM   4467  CG  LEU B 150     -32.508  10.782  46.096  1.00 92.81           C  
ATOM   4468  CD1 LEU B 150     -33.426  11.480  45.098  1.00 92.81           C  
ATOM   4469  CD2 LEU B 150     -33.258   9.687  46.845  1.00 92.81           C  
ATOM   4470  N   SER B 151     -28.303   9.791  44.906  1.00 91.77           N  
ATOM   4471  CA  SER B 151     -27.243   9.278  44.045  1.00 91.77           C  
ATOM   4472  C   SER B 151     -26.035  10.210  44.041  1.00 91.77           C  
ATOM   4473  CB  SER B 151     -27.756   9.089  42.617  1.00 91.77           C  
ATOM   4474  O   SER B 151     -26.188  11.433  44.060  1.00 91.77           O  
ATOM   4475  OG  SER B 151     -26.711   8.665  41.759  1.00 91.77           O  
ATOM   4476  N   PHE B 152     -24.954   9.559  44.134  1.00 93.42           N  
ATOM   4477  CA  PHE B 152     -23.708  10.313  44.046  1.00 93.42           C  
ATOM   4478  C   PHE B 152     -22.757   9.672  43.043  1.00 93.42           C  
ATOM   4479  CB  PHE B 152     -23.037  10.406  45.420  1.00 93.42           C  
ATOM   4480  O   PHE B 152     -22.454   8.481  43.140  1.00 93.42           O  
ATOM   4481  CG  PHE B 152     -21.829  11.302  45.446  1.00 93.42           C  
ATOM   4482  CD1 PHE B 152     -20.551  10.774  45.309  1.00 93.42           C  
ATOM   4483  CD2 PHE B 152     -21.971  12.674  45.607  1.00 93.42           C  
ATOM   4484  CE1 PHE B 152     -19.430  11.601  45.333  1.00 93.42           C  
ATOM   4485  CE2 PHE B 152     -20.856  13.508  45.631  1.00 93.42           C  
ATOM   4486  CZ  PHE B 152     -19.587  12.969  45.495  1.00 93.42           C  
ATOM   4487  N   THR B 153     -22.360  10.445  42.022  1.00 92.34           N  
ATOM   4488  CA  THR B 153     -21.417   9.950  41.025  1.00 92.34           C  
ATOM   4489  C   THR B 153     -20.376  11.014  40.690  1.00 92.34           C  
ATOM   4490  CB  THR B 153     -22.142   9.515  39.738  1.00 92.34           C  
ATOM   4491  O   THR B 153     -20.565  12.193  40.995  1.00 92.34           O  
ATOM   4492  CG2 THR B 153     -23.203   8.460  40.034  1.00 92.34           C  
ATOM   4493  OG1 THR B 153     -22.771  10.655  39.142  1.00 92.34           O  
ATOM   4494  N   ILE B 154     -19.344  10.566  40.214  1.00 92.73           N  
ATOM   4495  CA  ILE B 154     -18.251  11.454  39.834  1.00 92.73           C  
ATOM   4496  C   ILE B 154     -18.361  11.800  38.350  1.00 92.73           C  
ATOM   4497  CB  ILE B 154     -16.876  10.819  40.136  1.00 92.73           C  
ATOM   4498  O   ILE B 154     -18.357  10.910  37.497  1.00 92.73           O  
ATOM   4499  CG1 ILE B 154     -16.781  10.429  41.615  1.00 92.73           C  
ATOM   4500  CG2 ILE B 154     -15.743  11.774  39.748  1.00 92.73           C  
ATOM   4501  CD1 ILE B 154     -16.804  11.614  42.571  1.00 92.73           C  
ATOM   4502  N   LYS B 155     -18.410  13.076  38.077  1.00 90.00           N  
ATOM   4503  CA  LYS B 155     -18.590  13.545  36.706  1.00 90.00           C  
ATOM   4504  C   LYS B 155     -17.248  13.687  35.994  1.00 90.00           C  
ATOM   4505  CB  LYS B 155     -19.337  14.879  36.689  1.00 90.00           C  
ATOM   4506  O   LYS B 155     -17.056  13.141  34.905  1.00 90.00           O  
ATOM   4507  CG  LYS B 155     -19.659  15.390  35.292  1.00 90.00           C  
ATOM   4508  CD  LYS B 155     -20.449  16.691  35.341  1.00 90.00           C  
ATOM   4509  CE  LYS B 155     -20.731  17.228  33.944  1.00 90.00           C  
ATOM   4510  NZ  LYS B 155     -21.504  18.506  33.987  1.00 90.00           N  
ATOM   4511  N   ASP B 156     -16.257  14.440  36.704  1.00 88.31           N  
ATOM   4512  CA  ASP B 156     -14.988  14.693  36.029  1.00 88.31           C  
ATOM   4513  C   ASP B 156     -13.819  14.608  37.007  1.00 88.31           C  
ATOM   4514  CB  ASP B 156     -15.007  16.063  35.348  1.00 88.31           C  
ATOM   4515  O   ASP B 156     -13.941  15.011  38.165  1.00 88.31           O  
ATOM   4516  CG  ASP B 156     -13.995  16.179  34.221  1.00 88.31           C  
ATOM   4517  OD1 ASP B 156     -13.336  15.171  33.887  1.00 88.31           O  
ATOM   4518  OD2 ASP B 156     -13.855  17.289  33.664  1.00 88.31           O  
ATOM   4519  N   VAL B 157     -12.701  13.934  36.482  1.00 88.94           N  
ATOM   4520  CA  VAL B 157     -11.421  13.957  37.182  1.00 88.94           C  
ATOM   4521  C   VAL B 157     -10.330  14.475  36.247  1.00 88.94           C  
ATOM   4522  CB  VAL B 157     -11.043  12.559  37.720  1.00 88.94           C  
ATOM   4523  O   VAL B 157     -10.059  13.872  35.206  1.00 88.94           O  
ATOM   4524  CG1 VAL B 157      -9.723  12.614  38.488  1.00 88.94           C  
ATOM   4525  CG2 VAL B 157     -12.158  12.009  38.607  1.00 88.94           C  
ATOM   4526  N   TYR B 158      -9.918  15.710  36.472  1.00 84.37           N  
ATOM   4527  CA  TYR B 158      -8.859  16.185  35.589  1.00 84.37           C  
ATOM   4528  C   TYR B 158      -7.710  16.787  36.389  1.00 84.37           C  
ATOM   4529  CB  TYR B 158      -9.406  17.221  34.602  1.00 84.37           C  
ATOM   4530  O   TYR B 158      -7.883  17.157  37.553  1.00 84.37           O  
ATOM   4531  CG  TYR B 158      -9.806  18.524  35.249  1.00 84.37           C  
ATOM   4532  CD1 TYR B 158     -11.088  18.705  35.761  1.00 84.37           C  
ATOM   4533  CD2 TYR B 158      -8.903  19.577  35.348  1.00 84.37           C  
ATOM   4534  CE1 TYR B 158     -11.462  19.905  36.357  1.00 84.37           C  
ATOM   4535  CE2 TYR B 158      -9.266  20.782  35.942  1.00 84.37           C  
ATOM   4536  OH  TYR B 158     -10.910  22.127  37.031  1.00 84.37           O  
ATOM   4537  CZ  TYR B 158     -10.545  20.936  36.443  1.00 84.37           C  
ATOM   4538  N   ASP B 159      -6.507  16.619  35.886  1.00 86.91           N  
ATOM   4539  CA  ASP B 159      -5.273  17.089  36.507  1.00 86.91           C  
ATOM   4540  C   ASP B 159      -4.693  18.279  35.746  1.00 86.91           C  
ATOM   4541  CB  ASP B 159      -4.243  15.958  36.578  1.00 86.91           C  
ATOM   4542  O   ASP B 159      -4.888  18.402  34.535  1.00 86.91           O  
ATOM   4543  CG  ASP B 159      -3.743  15.525  35.211  1.00 86.91           C  
ATOM   4544  OD1 ASP B 159      -4.565  15.372  34.281  1.00 86.91           O  
ATOM   4545  OD2 ASP B 159      -2.517  15.333  35.063  1.00 86.91           O  
ATOM   4546  N   LYS B 160      -4.064  19.325  36.416  1.00 77.58           N  
ATOM   4547  CA  LYS B 160      -3.375  20.453  35.796  1.00 77.58           C  
ATOM   4548  C   LYS B 160      -1.987  20.050  35.308  1.00 77.58           C  
ATOM   4549  CB  LYS B 160      -3.267  21.621  36.778  1.00 77.58           C  
ATOM   4550  O   LYS B 160      -1.519  20.538  34.278  1.00 77.58           O  
ATOM   4551  CG  LYS B 160      -4.562  22.400  36.959  1.00 77.58           C  
ATOM   4552  CD  LYS B 160      -4.353  23.640  37.818  1.00 77.58           C  
ATOM   4553  CE  LYS B 160      -5.657  24.393  38.042  1.00 77.58           C  
ATOM   4554  NZ  LYS B 160      -5.453  25.626  38.859  1.00 77.58           N  
ATOM   4555  N   VAL B 161      -1.379  18.956  36.011  1.00 78.19           N  
ATOM   4556  CA  VAL B 161       0.001  18.537  35.791  1.00 78.19           C  
ATOM   4557  C   VAL B 161       0.035  17.359  34.821  1.00 78.19           C  
ATOM   4558  CB  VAL B 161       0.698  18.157  37.117  1.00 78.19           C  
ATOM   4559  O   VAL B 161       1.104  16.816  34.530  1.00 78.19           O  
ATOM   4560  CG1 VAL B 161       2.174  17.845  36.881  1.00 78.19           C  
ATOM   4561  CG2 VAL B 161       0.543  19.279  38.141  1.00 78.19           C  
ATOM   4562  N   ASP B 162      -0.813  17.367  33.852  1.00 80.46           N  
ATOM   4563  CA  ASP B 162      -0.886  16.385  32.774  1.00 80.46           C  
ATOM   4564  C   ASP B 162      -0.412  15.013  33.249  1.00 80.46           C  
ATOM   4565  CB  ASP B 162      -0.055  16.843  31.574  1.00 80.46           C  
ATOM   4566  O   ASP B 162       0.264  14.294  32.509  1.00 80.46           O  
ATOM   4567  CG  ASP B 162      -0.701  17.981  30.804  1.00 80.46           C  
ATOM   4568  OD1 ASP B 162      -1.943  18.120  30.849  1.00 80.46           O  
ATOM   4569  OD2 ASP B 162       0.037  18.744  30.145  1.00 80.46           O  
ATOM   4570  N   TYR B 163      -0.418  14.721  34.550  1.00 83.66           N  
ATOM   4571  CA  TYR B 163      -0.076  13.404  35.076  1.00 83.66           C  
ATOM   4572  C   TYR B 163      -0.818  12.306  34.324  1.00 83.66           C  
ATOM   4573  CB  TYR B 163      -0.398  13.322  36.571  1.00 83.66           C  
ATOM   4574  O   TYR B 163      -0.206  11.344  33.855  1.00 83.66           O  
ATOM   4575  CG  TYR B 163      -0.120  11.969  37.179  1.00 83.66           C  
ATOM   4576  CD1 TYR B 163      -1.134  11.025  37.322  1.00 83.66           C  
ATOM   4577  CD2 TYR B 163       1.158  11.631  37.612  1.00 83.66           C  
ATOM   4578  CE1 TYR B 163      -0.883   9.777  37.883  1.00 83.66           C  
ATOM   4579  CE2 TYR B 163       1.421  10.386  38.175  1.00 83.66           C  
ATOM   4580  OH  TYR B 163       0.651   8.234  38.862  1.00 83.66           O  
ATOM   4581  CZ  TYR B 163       0.396   9.468  38.305  1.00 83.66           C  
ATOM   4582  N   LEU B 164      -2.118  12.370  34.144  1.00 82.22           N  
ATOM   4583  CA  LEU B 164      -2.953  11.351  33.517  1.00 82.22           C  
ATOM   4584  C   LEU B 164      -2.633  11.225  32.031  1.00 82.22           C  
ATOM   4585  CB  LEU B 164      -4.436  11.681  33.706  1.00 82.22           C  
ATOM   4586  O   LEU B 164      -2.616  10.119  31.487  1.00 82.22           O  
ATOM   4587  CG  LEU B 164      -4.972  11.598  35.136  1.00 82.22           C  
ATOM   4588  CD1 LEU B 164      -6.392  12.150  35.202  1.00 82.22           C  
ATOM   4589  CD2 LEU B 164      -4.927  10.161  35.642  1.00 82.22           C  
ATOM   4590  N   SER B 165      -2.310  12.348  31.478  1.00 82.01           N  
ATOM   4591  CA  SER B 165      -1.945  12.332  30.065  1.00 82.01           C  
ATOM   4592  C   SER B 165      -0.627  11.599  29.843  1.00 82.01           C  
ATOM   4593  CB  SER B 165      -1.844  13.758  29.521  1.00 82.01           C  
ATOM   4594  O   SER B 165      -0.462  10.897  28.844  1.00 82.01           O  
ATOM   4595  OG  SER B 165      -0.821  14.478  30.187  1.00 82.01           O  
ATOM   4596  N   SER B 166       0.279  11.662  30.755  1.00 84.03           N  
ATOM   4597  CA  SER B 166       1.583  11.019  30.638  1.00 84.03           C  
ATOM   4598  C   SER B 166       1.464   9.503  30.749  1.00 84.03           C  
ATOM   4599  CB  SER B 166       2.538  11.544  31.711  1.00 84.03           C  
ATOM   4600  O   SER B 166       2.200   8.767  30.089  1.00 84.03           O  
ATOM   4601  OG  SER B 166       2.795  12.925  31.524  1.00 84.03           O  
ATOM   4602  N   LEU B 167       0.578   9.049  31.571  1.00 83.13           N  
ATOM   4603  CA  LEU B 167       0.336   7.618  31.714  1.00 83.13           C  
ATOM   4604  C   LEU B 167      -0.177   7.020  30.408  1.00 83.13           C  
ATOM   4605  CB  LEU B 167      -0.668   7.353  32.839  1.00 83.13           C  
ATOM   4606  O   LEU B 167       0.251   5.936  30.006  1.00 83.13           O  
ATOM   4607  CG  LEU B 167      -0.809   5.900  33.293  1.00 83.13           C  
ATOM   4608  CD1 LEU B 167       0.217   5.580  34.375  1.00 83.13           C  
ATOM   4609  CD2 LEU B 167      -2.224   5.631  33.795  1.00 83.13           C  
ATOM   4610  N   GLY B 168      -1.097   7.727  29.716  1.00 82.73           N  
ATOM   4611  CA  GLY B 168      -1.661   7.298  28.446  1.00 82.73           C  
ATOM   4612  C   GLY B 168      -0.686   7.416  27.290  1.00 82.73           C  
ATOM   4613  O   GLY B 168      -0.692   6.585  26.379  1.00 82.73           O  
ATOM   4614  N   LYS B 169       0.226   8.442  27.333  1.00 85.28           N  
ATOM   4615  CA  LYS B 169       1.213   8.663  26.280  1.00 85.28           C  
ATOM   4616  C   LYS B 169       2.162   7.475  26.157  1.00 85.28           C  
ATOM   4617  CB  LYS B 169       2.006   9.943  26.547  1.00 85.28           C  
ATOM   4618  O   LYS B 169       2.511   7.064  25.048  1.00 85.28           O  
ATOM   4619  CG  LYS B 169       1.237  11.222  26.251  1.00 85.28           C  
ATOM   4620  CD  LYS B 169       2.108  12.456  26.447  1.00 85.28           C  
ATOM   4621  CE  LYS B 169       1.318  13.739  26.228  1.00 85.28           C  
ATOM   4622  NZ  LYS B 169       2.158  14.953  26.454  1.00 85.28           N  
ATOM   4623  N   THR B 170       2.607   6.929  27.321  1.00 86.03           N  
ATOM   4624  CA  THR B 170       3.500   5.777  27.297  1.00 86.03           C  
ATOM   4625  C   THR B 170       2.810   4.570  26.668  1.00 86.03           C  
ATOM   4626  CB  THR B 170       3.984   5.415  28.713  1.00 86.03           C  
ATOM   4627  O   THR B 170       3.403   3.866  25.848  1.00 86.03           O  
ATOM   4628  CG2 THR B 170       4.860   6.519  29.295  1.00 86.03           C  
ATOM   4629  OG1 THR B 170       2.847   5.223  29.565  1.00 86.03           O  
ATOM   4630  N   GLN B 171       1.643   4.364  26.924  1.00 80.89           N  
ATOM   4631  CA  GLN B 171       0.904   3.220  26.398  1.00 80.89           C  
ATOM   4632  C   GLN B 171       0.605   3.394  24.912  1.00 80.89           C  
ATOM   4633  CB  GLN B 171      -0.397   3.018  27.175  1.00 80.89           C  
ATOM   4634  O   GLN B 171       0.707   2.441  24.137  1.00 80.89           O  
ATOM   4635  CG  GLN B 171      -0.189   2.638  28.635  1.00 80.89           C  
ATOM   4636  CD  GLN B 171       0.627   1.370  28.801  1.00 80.89           C  
ATOM   4637  NE2 GLN B 171       1.577   1.393  29.730  1.00 80.89           N  
ATOM   4638  OE1 GLN B 171       0.406   0.377  28.100  1.00 80.89           O  
ATOM   4639  N   THR B 172       0.140   4.609  24.586  1.00 85.53           N  
ATOM   4640  CA  THR B 172      -0.125   4.913  23.184  1.00 85.53           C  
ATOM   4641  C   THR B 172       1.142   4.755  22.348  1.00 85.53           C  
ATOM   4642  CB  THR B 172      -0.677   6.341  23.018  1.00 85.53           C  
ATOM   4643  O   THR B 172       1.095   4.226  21.235  1.00 85.53           O  
ATOM   4644  CG2 THR B 172      -1.046   6.622  21.565  1.00 85.53           C  
ATOM   4645  OG1 THR B 172      -1.846   6.493  23.833  1.00 85.53           O  
ATOM   4646  N   ALA B 173       2.226   5.065  22.928  1.00 85.97           N  
ATOM   4647  CA  ALA B 173       3.510   4.937  22.244  1.00 85.97           C  
ATOM   4648  C   ALA B 173       3.872   3.471  22.026  1.00 85.97           C  
ATOM   4649  CB  ALA B 173       4.608   5.642  23.037  1.00 85.97           C  
ATOM   4650  O   ALA B 173       4.393   3.104  20.970  1.00 85.97           O  
ATOM   4651  N   VAL B 174       3.597   2.616  23.003  1.00 87.60           N  
ATOM   4652  CA  VAL B 174       3.886   1.189  22.902  1.00 87.60           C  
ATOM   4653  C   VAL B 174       3.044   0.568  21.790  1.00 87.60           C  
ATOM   4654  CB  VAL B 174       3.622   0.461  24.239  1.00 87.60           C  
ATOM   4655  O   VAL B 174       3.553  -0.205  20.975  1.00 87.60           O  
ATOM   4656  CG1 VAL B 174       3.740  -1.052  24.063  1.00 87.60           C  
ATOM   4657  CG2 VAL B 174       4.589   0.954  25.314  1.00 87.60           C  
ATOM   4658  N   VAL B 175       1.784   0.950  21.735  1.00 86.61           N  
ATOM   4659  CA  VAL B 175       0.879   0.415  20.722  1.00 86.61           C  
ATOM   4660  C   VAL B 175       1.287   0.927  19.343  1.00 86.61           C  
ATOM   4661  CB  VAL B 175      -0.590   0.790  21.018  1.00 86.61           C  
ATOM   4662  O   VAL B 175       1.283   0.172  18.368  1.00 86.61           O  
ATOM   4663  CG1 VAL B 175      -1.503   0.337  19.880  1.00 86.61           C  
ATOM   4664  CG2 VAL B 175      -1.040   0.179  22.344  1.00 86.61           C  
ATOM   4665  N   GLN B 176       1.639   2.190  19.245  1.00 85.26           N  
ATOM   4666  CA  GLN B 176       2.098   2.760  17.983  1.00 85.26           C  
ATOM   4667  C   GLN B 176       3.371   2.071  17.498  1.00 85.26           C  
ATOM   4668  CB  GLN B 176       2.339   4.264  18.129  1.00 85.26           C  
ATOM   4669  O   GLN B 176       3.513   1.786  16.308  1.00 85.26           O  
ATOM   4670  CG  GLN B 176       2.618   4.972  16.810  1.00 85.26           C  
ATOM   4671  CD  GLN B 176       1.404   5.022  15.902  1.00 85.26           C  
ATOM   4672  NE2 GLN B 176       1.617   5.411  14.649  1.00 85.26           N  
ATOM   4673  OE1 GLN B 176       0.285   4.713  16.322  1.00 85.26           O  
ATOM   4674  N   ARG B 177       4.293   1.823  18.461  1.00 89.41           N  
ATOM   4675  CA  ARG B 177       5.516   1.105  18.120  1.00 89.41           C  
ATOM   4676  C   ARG B 177       5.202  -0.287  17.582  1.00 89.41           C  
ATOM   4677  CB  ARG B 177       6.436   1.000  19.339  1.00 89.41           C  
ATOM   4678  O   ARG B 177       5.750  -0.701  16.558  1.00 89.41           O  
ATOM   4679  CG  ARG B 177       7.746   0.280  19.062  1.00 89.41           C  
ATOM   4680  CD  ARG B 177       8.522   0.010  20.344  1.00 89.41           C  
ATOM   4681  NE  ARG B 177       8.665   1.217  21.152  1.00 89.41           N  
ATOM   4682  NH1 ARG B 177       9.006   0.093  23.142  1.00 89.41           N  
ATOM   4683  NH2 ARG B 177       9.005   2.385  23.100  1.00 89.41           N  
ATOM   4684  CZ  ARG B 177       8.892   1.229  22.463  1.00 89.41           C  
ATOM   4685  N   ASP B 178       4.328  -1.006  18.322  1.00 88.41           N  
ATOM   4686  CA  ASP B 178       3.944  -2.358  17.928  1.00 88.41           C  
ATOM   4687  C   ASP B 178       3.246  -2.357  16.570  1.00 88.41           C  
ATOM   4688  CB  ASP B 178       3.036  -2.988  18.986  1.00 88.41           C  
ATOM   4689  O   ASP B 178       3.476  -3.245  15.747  1.00 88.41           O  
ATOM   4690  CG  ASP B 178       3.786  -3.399  20.242  1.00 88.41           C  
ATOM   4691  OD1 ASP B 178       5.034  -3.449  20.218  1.00 88.41           O  
ATOM   4692  OD2 ASP B 178       3.121  -3.678  21.263  1.00 88.41           O  
ATOM   4693  N   ALA B 179       2.346  -1.409  16.370  1.00 87.24           N  
ATOM   4694  CA  ALA B 179       1.640  -1.275  15.098  1.00 87.24           C  
ATOM   4695  C   ALA B 179       2.617  -1.021  13.953  1.00 87.24           C  
ATOM   4696  CB  ALA B 179       0.613  -0.148  15.176  1.00 87.24           C  
ATOM   4697  O   ALA B 179       2.509  -1.635  12.889  1.00 87.24           O  
ATOM   4698  N   ASP B 180       3.593  -0.159  14.208  1.00 89.47           N  
ATOM   4699  CA  ASP B 180       4.590   0.158  13.190  1.00 89.47           C  
ATOM   4700  C   ASP B 180       5.446  -1.062  12.861  1.00 89.47           C  
ATOM   4701  CB  ASP B 180       5.478   1.316  13.650  1.00 89.47           C  
ATOM   4702  O   ASP B 180       5.759  -1.312  11.695  1.00 89.47           O  
ATOM   4703  CG  ASP B 180       4.747   2.647  13.683  1.00 89.47           C  
ATOM   4704  OD1 ASP B 180       3.735   2.805  12.967  1.00 89.47           O  
ATOM   4705  OD2 ASP B 180       5.190   3.547  14.430  1.00 89.47           O  
ATOM   4706  N   ILE B 181       5.838  -1.796  13.882  1.00 89.79           N  
ATOM   4707  CA  ILE B 181       6.593  -3.029  13.690  1.00 89.79           C  
ATOM   4708  C   ILE B 181       5.767  -4.018  12.870  1.00 89.79           C  
ATOM   4709  CB  ILE B 181       6.999  -3.660  15.041  1.00 89.79           C  
ATOM   4710  O   ILE B 181       6.282  -4.650  11.945  1.00 89.79           O  
ATOM   4711  CG1 ILE B 181       7.989  -2.751  15.778  1.00 89.79           C  
ATOM   4712  CG2 ILE B 181       7.591  -5.056  14.828  1.00 89.79           C  
ATOM   4713  CD1 ILE B 181       8.303  -3.202  17.198  1.00 89.79           C  
ATOM   4714  N   GLY B 182       4.420  -4.085  13.244  1.00 88.44           N  
ATOM   4715  CA  GLY B 182       3.533  -4.957  12.489  1.00 88.44           C  
ATOM   4716  C   GLY B 182       3.427  -4.577  11.025  1.00 88.44           C  
ATOM   4717  O   GLY B 182       3.460  -5.444  10.149  1.00 88.44           O  
ATOM   4718  N   VAL B 183       3.312  -3.312  10.622  1.00 89.14           N  
ATOM   4719  CA  VAL B 183       3.234  -2.802   9.257  1.00 89.14           C  
ATOM   4720  C   VAL B 183       4.539  -3.095   8.521  1.00 89.14           C  
ATOM   4721  CB  VAL B 183       2.937  -1.286   9.234  1.00 89.14           C  
ATOM   4722  O   VAL B 183       4.524  -3.552   7.376  1.00 89.14           O  
ATOM   4723  CG1 VAL B 183       3.070  -0.731   7.816  1.00 89.14           C  
ATOM   4724  CG2 VAL B 183       1.543  -1.007   9.791  1.00 89.14           C  
ATOM   4725  N   ALA B 184       5.636  -2.861   9.239  1.00 88.66           N  
ATOM   4726  CA  ALA B 184       6.947  -3.100   8.640  1.00 88.66           C  
ATOM   4727  C   ALA B 184       7.139  -4.578   8.313  1.00 88.66           C  
ATOM   4728  CB  ALA B 184       8.055  -2.616   9.573  1.00 88.66           C  
ATOM   4729  O   ALA B 184       7.633  -4.923   7.237  1.00 88.66           O  
ATOM   4730  N   GLU B 185       6.788  -5.490   9.283  1.00 90.34           N  
ATOM   4731  CA  GLU B 185       6.890  -6.929   9.065  1.00 90.34           C  
ATOM   4732  C   GLU B 185       5.996  -7.378   7.912  1.00 90.34           C  
ATOM   4733  CB  GLU B 185       6.528  -7.694  10.340  1.00 90.34           C  
ATOM   4734  O   GLU B 185       6.397  -8.210   7.096  1.00 90.34           O  
ATOM   4735  CG  GLU B 185       7.578  -7.593  11.437  1.00 90.34           C  
ATOM   4736  CD  GLU B 185       7.162  -8.276  12.731  1.00 90.34           C  
ATOM   4737  OE1 GLU B 185       8.003  -8.399  13.650  1.00 90.34           O  
ATOM   4738  OE2 GLU B 185       5.986  -8.692  12.825  1.00 90.34           O  
ATOM   4739  N   ALA B 186       4.725  -6.816   7.853  1.00 89.66           N  
ATOM   4740  CA  ALA B 186       3.788  -7.141   6.781  1.00 89.66           C  
ATOM   4741  C   ALA B 186       4.315  -6.666   5.429  1.00 89.66           C  
ATOM   4742  CB  ALA B 186       2.421  -6.521   7.063  1.00 89.66           C  
ATOM   4743  O   ALA B 186       4.243  -7.396   4.437  1.00 89.66           O  
ATOM   4744  N   GLU B 187       4.902  -5.469   5.322  1.00 89.16           N  
ATOM   4745  CA  GLU B 187       5.458  -4.918   4.090  1.00 89.16           C  
ATOM   4746  C   GLU B 187       6.683  -5.707   3.636  1.00 89.16           C  
ATOM   4747  CB  GLU B 187       5.822  -3.443   4.276  1.00 89.16           C  
ATOM   4748  O   GLU B 187       6.864  -5.949   2.441  1.00 89.16           O  
ATOM   4749  CG  GLU B 187       4.619  -2.512   4.310  1.00 89.16           C  
ATOM   4750  CD  GLU B 187       4.998  -1.047   4.462  1.00 89.16           C  
ATOM   4751  OE1 GLU B 187       4.106  -0.175   4.353  1.00 89.16           O  
ATOM   4752  OE2 GLU B 187       6.196  -0.769   4.691  1.00 89.16           O  
ATOM   4753  N   ARG B 188       7.600  -6.014   4.612  1.00 91.40           N  
ATOM   4754  CA  ARG B 188       8.775  -6.825   4.308  1.00 91.40           C  
ATOM   4755  C   ARG B 188       8.374  -8.155   3.679  1.00 91.40           C  
ATOM   4756  CB  ARG B 188       9.600  -7.072   5.573  1.00 91.40           C  
ATOM   4757  O   ARG B 188       8.919  -8.548   2.645  1.00 91.40           O  
ATOM   4758  CG  ARG B 188      10.847  -7.910   5.341  1.00 91.40           C  
ATOM   4759  CD  ARG B 188      11.415  -8.449   6.647  1.00 91.40           C  
ATOM   4760  NE  ARG B 188      10.520  -9.426   7.261  1.00 91.40           N  
ATOM   4761  NH1 ARG B 188      11.926  -9.909   9.030  1.00 91.40           N  
ATOM   4762  NH2 ARG B 188       9.898 -10.963   8.850  1.00 91.40           N  
ATOM   4763  CZ  ARG B 188      10.783 -10.097   8.379  1.00 91.40           C  
ATOM   4764  N   ASP B 189       7.360  -8.959   4.430  1.00 90.25           N  
ATOM   4765  CA  ASP B 189       6.899 -10.263   3.962  1.00 90.25           C  
ATOM   4766  C   ASP B 189       6.277 -10.159   2.572  1.00 90.25           C  
ATOM   4767  CB  ASP B 189       5.891 -10.860   4.946  1.00 90.25           C  
ATOM   4768  O   ASP B 189       6.529 -11.002   1.709  1.00 90.25           O  
ATOM   4769  CG  ASP B 189       6.525 -11.289   6.258  1.00 90.25           C  
ATOM   4770  OD1 ASP B 189       7.768 -11.413   6.323  1.00 90.25           O  
ATOM   4771  OD2 ASP B 189       5.776 -11.507   7.234  1.00 90.25           O  
ATOM   4772  N   ALA B 190       5.364  -9.129   2.360  1.00 89.68           N  
ATOM   4773  CA  ALA B 190       4.757  -8.905   1.051  1.00 89.68           C  
ATOM   4774  C   ALA B 190       5.823  -8.645  -0.010  1.00 89.68           C  
ATOM   4775  CB  ALA B 190       3.776  -7.737   1.112  1.00 89.68           C  
ATOM   4776  O   ALA B 190       5.753  -9.187  -1.115  1.00 89.68           O  
ATOM   4777  N   GLY B 191       6.900  -7.827   0.350  1.00 91.57           N  
ATOM   4778  CA  GLY B 191       7.970  -7.520  -0.586  1.00 91.57           C  
ATOM   4779  C   GLY B 191       8.792  -8.735  -0.972  1.00 91.57           C  
ATOM   4780  O   GLY B 191       9.119  -8.922  -2.146  1.00 91.57           O  
ATOM   4781  N   ILE B 192       9.198  -9.616  -0.054  1.00 91.21           N  
ATOM   4782  CA  ILE B 192       9.990 -10.818  -0.296  1.00 91.21           C  
ATOM   4783  C   ILE B 192       9.220 -11.767  -1.211  1.00 91.21           C  
ATOM   4784  CB  ILE B 192      10.356 -11.528   1.027  1.00 91.21           C  
ATOM   4785  O   ILE B 192       9.771 -12.281  -2.187  1.00 91.21           O  
ATOM   4786  CG1 ILE B 192      11.306 -10.656   1.856  1.00 91.21           C  
ATOM   4787  CG2 ILE B 192      10.976 -12.901   0.748  1.00 91.21           C  
ATOM   4788  CD1 ILE B 192      11.567 -11.187   3.259  1.00 91.21           C  
ATOM   4789  N   ARG B 193       7.883 -11.987  -0.853  1.00 87.11           N  
ATOM   4790  CA  ARG B 193       7.070 -12.899  -1.650  1.00 87.11           C  
ATOM   4791  C   ARG B 193       6.873 -12.364  -3.064  1.00 87.11           C  
ATOM   4792  CB  ARG B 193       5.712 -13.132  -0.984  1.00 87.11           C  
ATOM   4793  O   ARG B 193       6.943 -13.120  -4.035  1.00 87.11           O  
ATOM   4794  CG  ARG B 193       4.919 -14.281  -1.586  1.00 87.11           C  
ATOM   4795  CD  ARG B 193       5.629 -15.615  -1.399  1.00 87.11           C  
ATOM   4796  NE  ARG B 193       4.882 -16.713  -2.007  1.00 87.11           N  
ATOM   4797  NH1 ARG B 193       6.656 -18.193  -2.007  1.00 87.11           N  
ATOM   4798  NH2 ARG B 193       4.618 -18.838  -2.835  1.00 87.11           N  
ATOM   4799  CZ  ARG B 193       5.387 -17.912  -2.282  1.00 87.11           C  
ATOM   4800  N   GLU B 194       6.606 -11.126  -3.280  1.00 87.77           N  
ATOM   4801  CA  GLU B 194       6.485 -10.509  -4.597  1.00 87.77           C  
ATOM   4802  C   GLU B 194       7.754 -10.711  -5.420  1.00 87.77           C  
ATOM   4803  CB  GLU B 194       6.177  -9.015  -4.464  1.00 87.77           C  
ATOM   4804  O   GLU B 194       7.685 -11.048  -6.604  1.00 87.77           O  
ATOM   4805  CG  GLU B 194       5.768  -8.353  -5.772  1.00 87.77           C  
ATOM   4806  CD  GLU B 194       5.431  -6.878  -5.618  1.00 87.77           C  
ATOM   4807  OE1 GLU B 194       5.076  -6.228  -6.627  1.00 87.77           O  
ATOM   4808  OE2 GLU B 194       5.523  -6.369  -4.479  1.00 87.77           O  
ATOM   4809  N   ALA B 195       8.870 -10.443  -4.815  1.00 89.48           N  
ATOM   4810  CA  ALA B 195      10.148 -10.607  -5.503  1.00 89.48           C  
ATOM   4811  C   ALA B 195      10.360 -12.056  -5.929  1.00 89.48           C  
ATOM   4812  CB  ALA B 195      11.297 -10.145  -4.610  1.00 89.48           C  
ATOM   4813  O   ALA B 195      10.820 -12.322  -7.042  1.00 89.48           O  
ATOM   4814  N   GLU B 196       9.995 -13.021  -5.029  1.00 90.23           N  
ATOM   4815  CA  GLU B 196      10.107 -14.442  -5.342  1.00 90.23           C  
ATOM   4816  C   GLU B 196       9.199 -14.824  -6.507  1.00 90.23           C  
ATOM   4817  CB  GLU B 196       9.771 -15.291  -4.113  1.00 90.23           C  
ATOM   4818  O   GLU B 196       9.611 -15.558  -7.407  1.00 90.23           O  
ATOM   4819  CG  GLU B 196      10.855 -15.284  -3.045  1.00 90.23           C  
ATOM   4820  CD  GLU B 196      10.475 -16.066  -1.798  1.00 90.23           C  
ATOM   4821  OE1 GLU B 196      11.320 -16.201  -0.885  1.00 90.23           O  
ATOM   4822  OE2 GLU B 196       9.322 -16.548  -1.734  1.00 90.23           O  
ATOM   4823  N   CYS B 197       7.861 -14.330  -6.456  1.00 90.04           N  
ATOM   4824  CA  CYS B 197       6.909 -14.604  -7.526  1.00 90.04           C  
ATOM   4825  C   CYS B 197       7.391 -14.017  -8.848  1.00 90.04           C  
ATOM   4826  CB  CYS B 197       5.533 -14.038  -7.178  1.00 90.04           C  
ATOM   4827  O   CYS B 197       7.292 -14.665  -9.892  1.00 90.04           O  
ATOM   4828  SG  CYS B 197       4.700 -14.921  -5.840  1.00 90.04           S  
ATOM   4829  N   LYS B 198       7.988 -12.821  -8.811  1.00 88.31           N  
ATOM   4830  CA  LYS B 198       8.517 -12.183 -10.013  1.00 88.31           C  
ATOM   4831  C   LYS B 198       9.700 -12.965 -10.576  1.00 88.31           C  
ATOM   4832  CB  LYS B 198       8.935 -10.742  -9.716  1.00 88.31           C  
ATOM   4833  O   LYS B 198       9.814 -13.140 -11.791  1.00 88.31           O  
ATOM   4834  CG  LYS B 198       7.775  -9.758  -9.667  1.00 88.31           C  
ATOM   4835  CD  LYS B 198       8.261  -8.331  -9.448  1.00 88.31           C  
ATOM   4836  CE  LYS B 198       7.098  -7.357  -9.319  1.00 88.31           C  
ATOM   4837  NZ  LYS B 198       7.565  -5.976  -8.995  1.00 88.31           N  
ATOM   4838  N   LYS B 199      10.689 -13.336  -9.735  1.00 88.14           N  
ATOM   4839  CA  LYS B 199      11.836 -14.138 -10.155  1.00 88.14           C  
ATOM   4840  C   LYS B 199      11.386 -15.418 -10.853  1.00 88.14           C  
ATOM   4841  CB  LYS B 199      12.720 -14.478  -8.954  1.00 88.14           C  
ATOM   4842  O   LYS B 199      11.901 -15.765 -11.917  1.00 88.14           O  
ATOM   4843  CG  LYS B 199      14.004 -15.210  -9.319  1.00 88.14           C  
ATOM   4844  CD  LYS B 199      14.782 -15.625  -8.078  1.00 88.14           C  
ATOM   4845  CE  LYS B 199      15.874 -16.633  -8.413  1.00 88.14           C  
ATOM   4846  NZ  LYS B 199      16.698 -16.975  -7.215  1.00 88.14           N  
ATOM   4847  N   GLU B 200      10.402 -16.221 -10.185  1.00 86.61           N  
ATOM   4848  CA  GLU B 200       9.878 -17.459 -10.755  1.00 86.61           C  
ATOM   4849  C   GLU B 200       9.221 -17.208 -12.109  1.00 86.61           C  
ATOM   4850  CB  GLU B 200       8.878 -18.111  -9.797  1.00 86.61           C  
ATOM   4851  O   GLU B 200       9.404 -17.987 -13.047  1.00 86.61           O  
ATOM   4852  CG  GLU B 200       9.514 -18.683  -8.538  1.00 86.61           C  
ATOM   4853  CD  GLU B 200       8.504 -19.289  -7.577  1.00 86.61           C  
ATOM   4854  OE1 GLU B 200       8.902 -19.728  -6.475  1.00 86.61           O  
ATOM   4855  OE2 GLU B 200       7.304 -19.327  -7.931  1.00 86.61           O  
ATOM   4856  N   MET B 201       8.369 -16.134 -12.175  1.00 89.71           N  
ATOM   4857  CA  MET B 201       7.705 -15.768 -13.422  1.00 89.71           C  
ATOM   4858  C   MET B 201       8.725 -15.479 -14.518  1.00 89.71           C  
ATOM   4859  CB  MET B 201       6.803 -14.550 -13.214  1.00 89.71           C  
ATOM   4860  O   MET B 201       8.603 -15.986 -15.635  1.00 89.71           O  
ATOM   4861  CG  MET B 201       6.032 -14.138 -14.457  1.00 89.71           C  
ATOM   4862  SD  MET B 201       6.701 -12.612 -15.226  1.00 89.71           S  
ATOM   4863  CE  MET B 201       6.250 -11.392 -13.961  1.00 89.71           C  
ATOM   4864  N   LEU B 202       9.788 -14.651 -14.206  1.00 86.83           N  
ATOM   4865  CA  LEU B 202      10.796 -14.259 -15.185  1.00 86.83           C  
ATOM   4866  C   LEU B 202      11.631 -15.461 -15.617  1.00 86.83           C  
ATOM   4867  CB  LEU B 202      11.706 -13.170 -14.611  1.00 86.83           C  
ATOM   4868  O   LEU B 202      11.999 -15.578 -16.788  1.00 86.83           O  
ATOM   4869  CG  LEU B 202      11.082 -11.784 -14.444  1.00 86.83           C  
ATOM   4870  CD1 LEU B 202      12.040 -10.857 -13.703  1.00 86.83           C  
ATOM   4871  CD2 LEU B 202      10.706 -11.199 -15.801  1.00 86.83           C  
ATOM   4872  N   ASP B 203      11.948 -16.280 -14.668  1.00 88.10           N  
ATOM   4873  CA  ASP B 203      12.709 -17.485 -14.982  1.00 88.10           C  
ATOM   4874  C   ASP B 203      11.996 -18.325 -16.040  1.00 88.10           C  
ATOM   4875  CB  ASP B 203      12.943 -18.317 -13.720  1.00 88.10           C  
ATOM   4876  O   ASP B 203      12.614 -18.763 -17.013  1.00 88.10           O  
ATOM   4877  CG  ASP B 203      13.893 -19.481 -13.943  1.00 88.10           C  
ATOM   4878  OD1 ASP B 203      14.900 -19.316 -14.664  1.00 88.10           O  
ATOM   4879  OD2 ASP B 203      13.629 -20.573 -13.396  1.00 88.10           O  
ATOM   4880  N   VAL B 204      10.657 -18.591 -15.887  1.00 85.85           N  
ATOM   4881  CA  VAL B 204       9.868 -19.374 -16.831  1.00 85.85           C  
ATOM   4882  C   VAL B 204       9.764 -18.630 -18.161  1.00 85.85           C  
ATOM   4883  CB  VAL B 204       8.457 -19.676 -16.278  1.00 85.85           C  
ATOM   4884  O   VAL B 204       9.887 -19.234 -19.229  1.00 85.85           O  
ATOM   4885  CG1 VAL B 204       7.618 -20.419 -17.316  1.00 85.85           C  
ATOM   4886  CG2 VAL B 204       8.553 -20.485 -14.986  1.00 85.85           C  
ATOM   4887  N   LYS B 205       9.495 -17.337 -18.026  1.00 86.41           N  
ATOM   4888  CA  LYS B 205       9.420 -16.527 -19.239  1.00 86.41           C  
ATOM   4889  C   LYS B 205      10.715 -16.617 -20.041  1.00 86.41           C  
ATOM   4890  CB  LYS B 205       9.118 -15.068 -18.893  1.00 86.41           C  
ATOM   4891  O   LYS B 205      10.686 -16.781 -21.262  1.00 86.41           O  
ATOM   4892  CG  LYS B 205       8.842 -14.190 -20.105  1.00 86.41           C  
ATOM   4893  CD  LYS B 205       8.492 -12.765 -19.694  1.00 86.41           C  
ATOM   4894  CE  LYS B 205       8.275 -11.870 -20.906  1.00 86.41           C  
ATOM   4895  NZ  LYS B 205       7.951 -10.467 -20.508  1.00 86.41           N  
ATOM   4896  N   PHE B 206      11.883 -16.453 -19.341  1.00 85.36           N  
ATOM   4897  CA  PHE B 206      13.177 -16.490 -20.012  1.00 85.36           C  
ATOM   4898  C   PHE B 206      13.436 -17.866 -20.614  1.00 85.36           C  
ATOM   4899  CB  PHE B 206      14.300 -16.123 -19.037  1.00 85.36           C  
ATOM   4900  O   PHE B 206      13.957 -17.975 -21.726  1.00 85.36           O  
ATOM   4901  CG  PHE B 206      14.369 -14.655 -18.715  1.00 85.36           C  
ATOM   4902  CD1 PHE B 206      14.306 -13.703 -19.725  1.00 85.36           C  
ATOM   4903  CD2 PHE B 206      14.497 -14.226 -17.400  1.00 85.36           C  
ATOM   4904  CE1 PHE B 206      14.369 -12.344 -19.429  1.00 85.36           C  
ATOM   4905  CE2 PHE B 206      14.561 -12.869 -17.097  1.00 85.36           C  
ATOM   4906  CZ  PHE B 206      14.498 -11.930 -18.113  1.00 85.36           C  
ATOM   4907  N   MET B 207      13.097 -18.957 -19.837  1.00 86.11           N  
ATOM   4908  CA  MET B 207      13.242 -20.312 -20.359  1.00 86.11           C  
ATOM   4909  C   MET B 207      12.382 -20.511 -21.603  1.00 86.11           C  
ATOM   4910  CB  MET B 207      12.866 -21.343 -19.294  1.00 86.11           C  
ATOM   4911  O   MET B 207      12.830 -21.105 -22.585  1.00 86.11           O  
ATOM   4912  CG  MET B 207      13.874 -21.448 -18.160  1.00 86.11           C  
ATOM   4913  SD  MET B 207      13.491 -22.821 -17.005  1.00 86.11           S  
ATOM   4914  CE  MET B 207      13.817 -24.245 -18.081  1.00 86.11           C  
ATOM   4915  N   ALA B 208      11.112 -20.013 -21.524  1.00 82.95           N  
ATOM   4916  CA  ALA B 208      10.208 -20.105 -22.668  1.00 82.95           C  
ATOM   4917  C   ALA B 208      10.759 -19.336 -23.866  1.00 82.95           C  
ATOM   4918  CB  ALA B 208       8.823 -19.582 -22.296  1.00 82.95           C  
ATOM   4919  O   ALA B 208      10.724 -19.827 -24.996  1.00 82.95           O  
ATOM   4920  N   ASP B 209      11.286 -18.127 -23.567  1.00 83.41           N  
ATOM   4921  CA  ASP B 209      11.855 -17.302 -24.629  1.00 83.41           C  
ATOM   4922  C   ASP B 209      13.076 -17.975 -25.252  1.00 83.41           C  
ATOM   4923  CB  ASP B 209      12.234 -15.921 -24.090  1.00 83.41           C  
ATOM   4924  O   ASP B 209      13.274 -17.910 -26.468  1.00 83.41           O  
ATOM   4925  CG  ASP B 209      11.030 -15.026 -23.854  1.00 83.41           C  
ATOM   4926  OD1 ASP B 209       9.937 -15.322 -24.383  1.00 83.41           O  
ATOM   4927  OD2 ASP B 209      11.177 -14.014 -23.135  1.00 83.41           O  
ATOM   4928  N   THR B 210      13.976 -18.497 -24.451  1.00 84.19           N  
ATOM   4929  CA  THR B 210      15.139 -19.220 -24.954  1.00 84.19           C  
ATOM   4930  C   THR B 210      14.711 -20.359 -25.875  1.00 84.19           C  
ATOM   4931  CB  THR B 210      15.990 -19.782 -23.800  1.00 84.19           C  
ATOM   4932  O   THR B 210      15.306 -20.564 -26.935  1.00 84.19           O  
ATOM   4933  CG2 THR B 210      17.275 -20.416 -24.322  1.00 84.19           C  
ATOM   4934  OG1 THR B 210      16.327 -18.718 -22.901  1.00 84.19           O  
ATOM   4935  N   LYS B 211      13.699 -21.161 -25.451  1.00 83.19           N  
ATOM   4936  CA  LYS B 211      13.197 -22.267 -26.260  1.00 83.19           C  
ATOM   4937  C   LYS B 211      12.627 -21.766 -27.584  1.00 83.19           C  
ATOM   4938  CB  LYS B 211      12.130 -23.051 -25.494  1.00 83.19           C
[truncated: 135,633 more chars]
