# Supplementary material for: Cross-linking of the endolysosomal system reveals potential flotillin structures and cargo
Source: Nat Commun. 2022 Oct 20;13:6212. doi: 10.1038/s41467-022-33951-0 (PMC9584938; doi:10.1038/s41467-022-33951-0)
Supplement: Supplementary file 12 — Dataset 9 [file 41467_2022_33951_MOESM12_ESM.zip › FLOT1_FLOT2_dimer/rank_2_model_2_ptm_seed_0_unrelaxed.pdb]

MODEL     1
ATOM      1  N   MET A   1      68.020 -10.034 -52.775  1.00 79.36           N  
ATOM      2  CA  MET A   1      67.938  -9.874 -51.326  1.00 79.36           C  
ATOM      3  C   MET A   1      66.588 -10.351 -50.802  1.00 79.36           C  
ATOM      4  CB  MET A   1      68.166  -8.413 -50.932  1.00 79.36           C  
ATOM      5  O   MET A   1      65.548 -10.052 -51.390  1.00 79.36           O  
ATOM      6  CG  MET A   1      68.374  -8.206 -49.441  1.00 79.36           C  
ATOM      7  SD  MET A   1      68.741  -6.458 -49.019  1.00 79.36           S  
ATOM      8  CE  MET A   1      68.888  -6.589 -47.215  1.00 79.36           C  
ATOM      9  N   PHE A   2      66.683 -11.394 -49.883  1.00 83.86           N  
ATOM     10  CA  PHE A   2      65.457 -11.922 -49.295  1.00 83.86           C  
ATOM     11  C   PHE A   2      64.934 -10.991 -48.208  1.00 83.86           C  
ATOM     12  CB  PHE A   2      65.696 -13.321 -48.717  1.00 83.86           C  
ATOM     13  O   PHE A   2      65.700 -10.515 -47.368  1.00 83.86           O  
ATOM     14  CG  PHE A   2      65.794 -14.400 -49.762  1.00 83.86           C  
ATOM     15  CD1 PHE A   2      64.650 -14.999 -50.273  1.00 83.86           C  
ATOM     16  CD2 PHE A   2      67.033 -14.815 -50.233  1.00 83.86           C  
ATOM     17  CE1 PHE A   2      64.738 -15.998 -51.239  1.00 83.86           C  
ATOM     18  CE2 PHE A   2      67.130 -15.813 -51.199  1.00 83.86           C  
ATOM     19  CZ  PHE A   2      65.981 -16.403 -51.700  1.00 83.86           C  
ATOM     20  N   PHE A   3      63.652 -10.624 -48.365  1.00 84.30           N  
ATOM     21  CA  PHE A   3      62.960  -9.858 -47.335  1.00 84.30           C  
ATOM     22  C   PHE A   3      61.879 -10.701 -46.668  1.00 84.30           C  
ATOM     23  CB  PHE A   3      62.343  -8.588 -47.930  1.00 84.30           C  
ATOM     24  O   PHE A   3      61.204 -11.492 -47.331  1.00 84.30           O  
ATOM     25  CG  PHE A   3      63.356  -7.539 -48.304  1.00 84.30           C  
ATOM     26  CD1 PHE A   3      63.739  -6.567 -47.389  1.00 84.30           C  
ATOM     27  CD2 PHE A   3      63.924  -7.526 -49.571  1.00 84.30           C  
ATOM     28  CE1 PHE A   3      64.676  -5.594 -47.731  1.00 84.30           C  
ATOM     29  CE2 PHE A   3      64.861  -6.558 -49.921  1.00 84.30           C  
ATOM     30  CZ  PHE A   3      65.235  -5.593 -49.000  1.00 84.30           C  
ATOM     31  N   THR A   4      61.949 -10.708 -45.380  1.00 87.30           N  
ATOM     32  CA  THR A   4      60.988 -11.504 -44.624  1.00 87.30           C  
ATOM     33  C   THR A   4      59.985 -10.605 -43.908  1.00 87.30           C  
ATOM     34  CB  THR A   4      61.697 -12.407 -43.597  1.00 87.30           C  
ATOM     35  O   THR A   4      60.305  -9.468 -43.553  1.00 87.30           O  
ATOM     36  CG2 THR A   4      62.603 -13.420 -44.289  1.00 87.30           C  
ATOM     37  OG1 THR A   4      62.489 -11.594 -42.722  1.00 87.30           O  
ATOM     38  N   CYS A   5      58.703 -11.066 -43.883  1.00 85.18           N  
ATOM     39  CA  CYS A   5      57.638 -10.349 -43.191  1.00 85.18           C  
ATOM     40  C   CYS A   5      56.897 -11.269 -42.228  1.00 85.18           C  
ATOM     41  CB  CYS A   5      56.654  -9.750 -44.195  1.00 85.18           C  
ATOM     42  O   CYS A   5      56.815 -12.477 -42.456  1.00 85.18           O  
ATOM     43  SG  CYS A   5      55.860 -10.976 -45.257  1.00 85.18           S  
ATOM     44  N   GLY A   6      56.596 -10.731 -41.033  1.00 84.00           N  
ATOM     45  CA  GLY A   6      55.807 -11.440 -40.038  1.00 84.00           C  
ATOM     46  C   GLY A   6      54.360 -11.633 -40.450  1.00 84.00           C  
ATOM     47  O   GLY A   6      53.925 -11.102 -41.474  1.00 84.00           O  
ATOM     48  N   PRO A   7      53.607 -12.540 -39.876  1.00 84.13           N  
ATOM     49  CA  PRO A   7      52.218 -12.853 -40.218  1.00 84.13           C  
ATOM     50  C   PRO A   7      51.288 -11.651 -40.070  1.00 84.13           C  
ATOM     51  CB  PRO A   7      51.849 -13.955 -39.221  1.00 84.13           C  
ATOM     52  O   PRO A   7      50.213 -11.619 -40.673  1.00 84.13           O  
ATOM     53  CG  PRO A   7      52.844 -13.817 -38.114  1.00 84.13           C  
ATOM     54  CD  PRO A   7      54.082 -13.169 -38.663  1.00 84.13           C  
ATOM     55  N   ASN A   8      51.753 -10.565 -39.414  1.00 85.21           N  
ATOM     56  CA  ASN A   8      50.925  -9.390 -39.162  1.00 85.21           C  
ATOM     57  C   ASN A   8      51.216  -8.274 -40.161  1.00 85.21           C  
ATOM     58  CB  ASN A   8      51.128  -8.888 -37.730  1.00 85.21           C  
ATOM     59  O   ASN A   8      50.669  -7.175 -40.047  1.00 85.21           O  
ATOM     60  CG  ASN A   8      50.657  -9.884 -36.690  1.00 85.21           C  
ATOM     61  ND2 ASN A   8      51.286  -9.863 -35.521  1.00 85.21           N  
ATOM     62  OD1 ASN A   8      49.736 -10.668 -36.934  1.00 85.21           O  
ATOM     63  N   GLU A   9      52.000  -8.569 -41.196  1.00 87.10           N  
ATOM     64  CA  GLU A   9      52.341  -7.593 -42.226  1.00 87.10           C  
ATOM     65  C   GLU A   9      52.309  -8.223 -43.615  1.00 87.10           C  
ATOM     66  CB  GLU A   9      53.720  -6.985 -41.955  1.00 87.10           C  
ATOM     67  O   GLU A   9      52.478  -9.436 -43.757  1.00 87.10           O  
ATOM     68  CG  GLU A   9      53.792  -6.170 -40.672  1.00 87.10           C  
ATOM     69  CD  GLU A   9      55.170  -5.584 -40.410  1.00 87.10           C  
ATOM     70  OE1 GLU A   9      55.342  -4.866 -39.399  1.00 87.10           O  
ATOM     71  OE2 GLU A   9      56.085  -5.844 -41.222  1.00 87.10           O  
ATOM     72  N   ALA A  10      51.921  -7.363 -44.567  1.00 89.16           N  
ATOM     73  CA  ALA A  10      51.948  -7.796 -45.962  1.00 89.16           C  
ATOM     74  C   ALA A  10      52.938  -6.968 -46.775  1.00 89.16           C  
ATOM     75  CB  ALA A  10      50.552  -7.704 -46.575  1.00 89.16           C  
ATOM     76  O   ALA A  10      53.079  -5.763 -46.553  1.00 89.16           O  
ATOM     77  N   MET A  11      53.792  -7.760 -47.600  1.00 89.32           N  
ATOM     78  CA  MET A  11      54.763  -7.084 -48.455  1.00 89.32           C  
ATOM     79  C   MET A  11      54.282  -7.046 -49.902  1.00 89.32           C  
ATOM     80  CB  MET A  11      56.125  -7.776 -48.375  1.00 89.32           C  
ATOM     81  O   MET A  11      53.707  -8.018 -50.395  1.00 89.32           O  
ATOM     82  CG  MET A  11      56.793  -7.658 -47.014  1.00 89.32           C  
ATOM     83  SD  MET A  11      58.479  -8.383 -46.994  1.00 89.32           S  
ATOM     84  CE  MET A  11      58.068 -10.144 -46.844  1.00 89.32           C  
ATOM     85  N   VAL A  12      54.417  -5.835 -50.433  1.00 88.13           N  
ATOM     86  CA  VAL A  12      54.069  -5.672 -51.841  1.00 88.13           C  
ATOM     87  C   VAL A  12      55.322  -5.346 -52.649  1.00 88.13           C  
ATOM     88  CB  VAL A  12      53.006  -4.568 -52.038  1.00 88.13           C  
ATOM     89  O   VAL A  12      56.013  -4.363 -52.368  1.00 88.13           O  
ATOM     90  CG1 VAL A  12      52.629  -4.438 -53.513  1.00 88.13           C  
ATOM     91  CG2 VAL A  12      51.769  -4.862 -51.191  1.00 88.13           C  
ATOM     92  N   VAL A  13      55.609  -6.290 -53.549  1.00 87.08           N  
ATOM     93  CA  VAL A  13      56.785  -6.073 -54.384  1.00 87.08           C  
ATOM     94  C   VAL A  13      56.353  -5.666 -55.791  1.00 87.08           C  
ATOM     95  CB  VAL A  13      57.678  -7.333 -54.445  1.00 87.08           C  
ATOM     96  O   VAL A  13      55.552  -6.357 -56.425  1.00 87.08           O  
ATOM     97  CG1 VAL A  13      58.930  -7.067 -55.279  1.00 87.08           C  
ATOM     98  CG2 VAL A  13      58.057  -7.786 -53.036  1.00 87.08           C  
ATOM     99  N   SER A  14      56.829  -4.461 -56.153  1.00 82.78           N  
ATOM    100  CA  SER A  14      56.523  -3.928 -57.477  1.00 82.78           C  
ATOM    101  C   SER A  14      57.797  -3.602 -58.249  1.00 82.78           C  
ATOM    102  CB  SER A  14      55.651  -2.677 -57.363  1.00 82.78           C  
ATOM    103  O   SER A  14      58.871  -3.468 -57.659  1.00 82.78           O  
ATOM    104  OG  SER A  14      56.297  -1.683 -56.585  1.00 82.78           O  
ATOM    105  N   GLY A  15      57.775  -3.840 -59.673  1.00 78.52           N  
ATOM    106  CA  GLY A  15      58.947  -3.490 -60.459  1.00 78.52           C  
ATOM    107  C   GLY A  15      59.211  -4.457 -61.598  1.00 78.52           C  
ATOM    108  O   GLY A  15      58.308  -5.176 -62.031  1.00 78.52           O  
ATOM    109  N   PHE A  16      60.451  -4.506 -62.158  1.00 73.87           N  
ATOM    110  CA  PHE A  16      60.910  -5.203 -63.353  1.00 73.87           C  
ATOM    111  C   PHE A  16      60.643  -6.700 -63.243  1.00 73.87           C  
ATOM    112  CB  PHE A  16      62.404  -4.953 -63.583  1.00 73.87           C  
ATOM    113  O   PHE A  16      60.992  -7.326 -62.240  1.00 73.87           O  
ATOM    114  CG  PHE A  16      62.920  -5.511 -64.881  1.00 73.87           C  
ATOM    115  CD1 PHE A  16      63.755  -6.622 -64.893  1.00 73.87           C  
ATOM    116  CD2 PHE A  16      62.571  -4.924 -66.091  1.00 73.87           C  
ATOM    117  CE1 PHE A  16      64.234  -7.141 -66.094  1.00 73.87           C  
ATOM    118  CE2 PHE A  16      63.046  -5.437 -67.294  1.00 73.87           C  
ATOM    119  CZ  PHE A  16      63.878  -6.545 -67.294  1.00 73.87           C  
ATOM    120  N   CYS A  17      59.636  -7.389 -64.177  1.00 70.09           N  
ATOM    121  CA  CYS A  17      59.288  -8.792 -64.374  1.00 70.09           C  
ATOM    122  C   CYS A  17      58.319  -9.269 -63.300  1.00 70.09           C  
ATOM    123  CB  CYS A  17      60.545  -9.662 -64.364  1.00 70.09           C  
ATOM    124  O   CYS A  17      58.119 -10.473 -63.129  1.00 70.09           O  
ATOM    125  SG  CYS A  17      61.344  -9.806 -65.977  1.00 70.09           S  
ATOM    126  N   ARG A  18      57.589  -8.289 -62.590  1.00 71.78           N  
ATOM    127  CA  ARG A  18      56.593  -8.620 -61.577  1.00 71.78           C  
ATOM    128  C   ARG A  18      55.333  -7.780 -61.753  1.00 71.78           C  
ATOM    129  CB  ARG A  18      57.166  -8.416 -60.172  1.00 71.78           C  
ATOM    130  O   ARG A  18      54.876  -7.130 -60.810  1.00 71.78           O  
ATOM    131  CG  ARG A  18      58.237  -9.426 -59.791  1.00 71.78           C  
ATOM    132  CD  ARG A  18      58.406  -9.526 -58.282  1.00 71.78           C  
ATOM    133  NE  ARG A  18      59.338 -10.588 -57.913  1.00 71.78           N  
ATOM    134  NH1 ARG A  18      59.333 -10.092 -55.657  1.00 71.78           N  
ATOM    135  NH2 ARG A  18      60.607 -11.824 -56.452  1.00 71.78           N  
ATOM    136  CZ  ARG A  18      59.757 -10.832 -56.675  1.00 71.78           C  
ATOM    137  N   SER A  19      54.688  -7.982 -63.150  1.00 69.75           N  
ATOM    138  CA  SER A  19      53.423  -7.327 -63.466  1.00 69.75           C  
ATOM    139  C   SER A  19      52.348  -8.348 -63.824  1.00 69.75           C  
ATOM    140  CB  SER A  19      53.604  -6.339 -64.619  1.00 69.75           C  
ATOM    141  O   SER A  19      52.447  -9.029 -64.846  1.00 69.75           O  
ATOM    142  OG  SER A  19      54.551  -5.340 -64.281  1.00 69.75           O  
ATOM    143  N   PRO A  20      51.389  -8.533 -62.708  1.00 72.52           N  
ATOM    144  CA  PRO A  20      50.885  -7.711 -61.605  1.00 72.52           C  
ATOM    145  C   PRO A  20      51.721  -7.850 -60.335  1.00 72.52           C  
ATOM    146  CB  PRO A  20      49.467  -8.247 -61.386  1.00 72.52           C  
ATOM    147  O   PRO A  20      52.507  -8.793 -60.209  1.00 72.52           O  
ATOM    148  CG  PRO A  20      49.498  -9.640 -61.926  1.00 72.52           C  
ATOM    149  CD  PRO A  20      50.585  -9.728 -62.958  1.00 72.52           C  
ATOM    150  N   PRO A  21      51.833  -6.760 -59.528  1.00 81.43           N  
ATOM    151  CA  PRO A  21      52.646  -6.788 -58.310  1.00 81.43           C  
ATOM    152  C   PRO A  21      52.380  -8.022 -57.450  1.00 81.43           C  
ATOM    153  CB  PRO A  21      52.228  -5.511 -57.577  1.00 81.43           C  
ATOM    154  O   PRO A  21      51.246  -8.504 -57.391  1.00 81.43           O  
ATOM    155  CG  PRO A  21      50.890  -5.164 -58.147  1.00 81.43           C  
ATOM    156  CD  PRO A  21      50.768  -5.805 -59.500  1.00 81.43           C  
ATOM    157  N   VAL A  22      53.421  -8.606 -56.910  1.00 85.41           N  
ATOM    158  CA  VAL A  22      53.343  -9.781 -56.047  1.00 85.41           C  
ATOM    159  C   VAL A  22      53.098  -9.347 -54.604  1.00 85.41           C  
ATOM    160  CB  VAL A  22      54.626 -10.637 -56.136  1.00 85.41           C  
ATOM    161  O   VAL A  22      53.814  -8.492 -54.076  1.00 85.41           O  
ATOM    162  CG1 VAL A  22      54.553 -11.821 -55.174  1.00 85.41           C  
ATOM    163  CG2 VAL A  22      54.846 -11.120 -57.568  1.00 85.41           C  
ATOM    164  N   MET A  23      51.961  -9.849 -54.049  1.00 87.59           N  
ATOM    165  CA  MET A  23      51.568  -9.533 -52.679  1.00 87.59           C  
ATOM    166  C   MET A  23      51.708 -10.755 -51.777  1.00 87.59           C  
ATOM    167  CB  MET A  23      50.129  -9.014 -52.639  1.00 87.59           C  
ATOM    168  O   MET A  23      51.143 -11.812 -52.065  1.00 87.59           O  
ATOM    169  CG  MET A  23      49.901  -7.772 -53.485  1.00 87.59           C  
ATOM    170  SD  MET A  23      48.128  -7.312 -53.594  1.00 87.59           S  
ATOM    171  CE  MET A  23      47.609  -8.363 -54.979  1.00 87.59           C  
ATOM    172  N   VAL A  24      52.562 -10.644 -50.862  1.00 87.13           N  
ATOM    173  CA  VAL A  24      52.812 -11.764 -49.960  1.00 87.13           C  
ATOM    174  C   VAL A  24      52.442 -11.370 -48.532  1.00 87.13           C  
ATOM    175  CB  VAL A  24      54.286 -12.225 -50.021  1.00 87.13           C  
ATOM    176  O   VAL A  24      52.967 -10.391 -47.996  1.00 87.13           O  
ATOM    177  CG1 VAL A  24      54.512 -13.434 -49.115  1.00 87.13           C  
ATOM    178  CG2 VAL A  24      54.683 -12.550 -51.460  1.00 87.13           C  
ATOM    179  N   ALA A  25      51.341 -12.090 -47.991  1.00 85.60           N  
ATOM    180  CA  ALA A  25      50.954 -11.908 -46.594  1.00 85.60           C  
ATOM    181  C   ALA A  25      51.695 -12.885 -45.687  1.00 85.60           C  
ATOM    182  CB  ALA A  25      49.445 -12.078 -46.434  1.00 85.60           C  
ATOM    183  O   ALA A  25      51.516 -14.101 -45.796  1.00 85.60           O  
ATOM    184  N   GLY A  26      52.747 -12.482 -45.004  1.00 79.36           N  
ATOM    185  CA  GLY A  26      53.520 -13.410 -44.194  1.00 79.36           C  
ATOM    186  C   GLY A  26      54.384 -14.345 -45.019  1.00 79.36           C  
ATOM    187  O   GLY A  26      54.128 -14.549 -46.207  1.00 79.36           O  
ATOM    188  N   GLY A  27      55.772 -14.355 -44.675  1.00 85.74           N  
ATOM    189  CA  GLY A  27      56.671 -15.210 -45.434  1.00 85.74           C  
ATOM    190  C   GLY A  27      57.891 -14.477 -45.959  1.00 85.74           C  
ATOM    191  O   GLY A  27      58.345 -13.504 -45.354  1.00 85.74           O  
ATOM    192  N   ARG A  28      58.513 -15.036 -47.101  1.00 86.65           N  
ATOM    193  CA  ARG A  28      59.731 -14.449 -47.651  1.00 86.65           C  
ATOM    194  C   ARG A  28      59.594 -14.208 -49.151  1.00 86.65           C  
ATOM    195  CB  ARG A  28      60.935 -15.351 -47.373  1.00 86.65           C  
ATOM    196  O   ARG A  28      58.845 -14.911 -49.832  1.00 86.65           O  
ATOM    197  CG  ARG A  28      60.854 -16.712 -48.046  1.00 86.65           C  
ATOM    198  CD  ARG A  28      62.058 -17.581 -47.710  1.00 86.65           C  
ATOM    199  NE  ARG A  28      61.980 -18.885 -48.360  1.00 86.65           N  
ATOM    200  NH1 ARG A  28      64.023 -19.628 -47.578  1.00 86.65           N  
ATOM    201  NH2 ARG A  28      62.742 -20.980 -48.914  1.00 86.65           N  
ATOM    202  CZ  ARG A  28      62.915 -19.828 -48.283  1.00 86.65           C  
ATOM    203  N   VAL A  29      60.093 -13.089 -49.624  1.00 85.91           N  
ATOM    204  CA  VAL A  29      60.063 -12.791 -51.052  1.00 85.91           C  
ATOM    205  C   VAL A  29      61.425 -12.268 -51.501  1.00 85.91           C  
ATOM    206  CB  VAL A  29      58.959 -11.766 -51.395  1.00 85.91           C  
ATOM    207  O   VAL A  29      62.097 -11.549 -50.757  1.00 85.91           O  
ATOM    208  CG1 VAL A  29      59.294 -10.396 -50.811  1.00 85.91           C  
ATOM    209  CG2 VAL A  29      58.769 -11.673 -52.908  1.00 85.91           C  
ATOM    210  N   PHE A  30      61.851 -12.758 -52.631  1.00 85.16           N  
ATOM    211  CA  PHE A  30      63.126 -12.352 -53.211  1.00 85.16           C  
ATOM    212  C   PHE A  30      62.965 -11.081 -54.037  1.00 85.16           C  
ATOM    213  CB  PHE A  30      63.703 -13.474 -54.081  1.00 85.16           C  
ATOM    214  O   PHE A  30      62.111 -11.015 -54.924  1.00 85.16           O  
ATOM    215  CG  PHE A  30      65.019 -13.127 -54.724  1.00 85.16           C  
ATOM    216  CD1 PHE A  30      65.079 -12.758 -56.062  1.00 85.16           C  
ATOM    217  CD2 PHE A  30      66.197 -13.170 -53.989  1.00 85.16           C  
ATOM    218  CE1 PHE A  30      66.295 -12.437 -56.660  1.00 85.16           C  
ATOM    219  CE2 PHE A  30      67.416 -12.851 -54.579  1.00 85.16           C  
ATOM    220  CZ  PHE A  30      67.463 -12.485 -55.915  1.00 85.16           C  
ATOM    221  N   VAL A  31      63.790  -9.971 -53.642  1.00 83.23           N  
ATOM    222  CA  VAL A  31      63.693  -8.693 -54.338  1.00 83.23           C  
ATOM    223  C   VAL A  31      65.046  -8.334 -54.950  1.00 83.23           C  
ATOM    224  CB  VAL A  31      63.219  -7.566 -53.393  1.00 83.23           C  
ATOM    225  O   VAL A  31      66.078  -8.414 -54.280  1.00 83.23           O  
ATOM    226  CG1 VAL A  31      63.137  -6.235 -54.139  1.00 83.23           C  
ATOM    227  CG2 VAL A  31      61.868  -7.921 -52.776  1.00 83.23           C  
ATOM    228  N   LEU A  32      65.028  -7.947 -56.256  1.00 81.42           N  
ATOM    229  CA  LEU A  32      66.233  -7.508 -56.952  1.00 81.42           C  
ATOM    230  C   LEU A  32      66.551  -6.054 -56.624  1.00 81.42           C  
ATOM    231  CB  LEU A  32      66.070  -7.679 -58.465  1.00 81.42           C  
ATOM    232  O   LEU A  32      65.732  -5.164 -56.869  1.00 81.42           O  
ATOM    233  CG  LEU A  32      66.168  -9.108 -59.001  1.00 81.42           C  
ATOM    234  CD1 LEU A  32      65.222  -9.297 -60.182  1.00 81.42           C  
ATOM    235  CD2 LEU A  32      67.603  -9.431 -59.402  1.00 81.42           C  
ATOM    236  N   PRO A  33      67.761  -5.773 -55.983  1.00 73.05           N  
ATOM    237  CA  PRO A  33      68.157  -4.422 -55.576  1.00 73.05           C  
ATOM    238  C   PRO A  33      68.378  -3.489 -56.764  1.00 73.05           C  
ATOM    239  CB  PRO A  33      69.464  -4.653 -54.813  1.00 73.05           C  
ATOM    240  O   PRO A  33      68.748  -3.943 -57.850  1.00 73.05           O  
ATOM    241  CG  PRO A  33      69.858  -6.056 -55.146  1.00 73.05           C  
ATOM    242  CD  PRO A  33      68.671  -6.757 -55.741  1.00 73.05           C  
ATOM    243  N   CYS A  34      67.500  -2.281 -56.991  1.00 72.77           N  
ATOM    244  CA  CYS A  34      67.678  -1.187 -57.938  1.00 72.77           C  
ATOM    245  C   CYS A  34      66.558  -1.171 -58.971  1.00 72.77           C  
ATOM    246  CB  CYS A  34      69.031  -1.302 -58.641  1.00 72.77           C  
ATOM    247  O   CYS A  34      66.163  -0.106 -59.449  1.00 72.77           O  
ATOM    248  SG  CYS A  34      70.445  -1.138 -57.530  1.00 72.77           S  
ATOM    249  N   ILE A  35      65.934  -2.340 -59.207  1.00 78.27           N  
ATOM    250  CA  ILE A  35      64.928  -2.363 -60.264  1.00 78.27           C  
ATOM    251  C   ILE A  35      63.573  -2.755 -59.679  1.00 78.27           C  
ATOM    252  CB  ILE A  35      65.324  -3.334 -61.399  1.00 78.27           C  
ATOM    253  O   ILE A  35      62.532  -2.514 -60.294  1.00 78.27           O  
ATOM    254  CG1 ILE A  35      66.761  -3.062 -61.857  1.00 78.27           C  
ATOM    255  CG2 ILE A  35      64.345  -3.221 -62.571  1.00 78.27           C  
ATOM    256  CD1 ILE A  35      67.352  -4.163 -62.727  1.00 78.27           C  
ATOM    257  N   GLN A  36      63.584  -3.283 -58.356  1.00 81.83           N  
ATOM    258  CA  GLN A  36      62.341  -3.649 -57.685  1.00 81.83           C  
ATOM    259  C   GLN A  36      62.150  -2.845 -56.402  1.00 81.83           C  
ATOM    260  CB  GLN A  36      62.319  -5.147 -57.374  1.00 81.83           C  
ATOM    261  O   GLN A  36      63.125  -2.486 -55.738  1.00 81.83           O  
ATOM    262  CG  GLN A  36      62.288  -6.032 -58.613  1.00 81.83           C  
ATOM    263  CD  GLN A  36      62.348  -7.510 -58.279  1.00 81.83           C  
ATOM    264  NE2 GLN A  36      61.926  -8.348 -59.220  1.00 81.83           N  
ATOM    265  OE1 GLN A  36      62.771  -7.897 -57.185  1.00 81.83           O  
ATOM    266  N   GLN A  37      60.800  -2.447 -56.177  1.00 81.29           N  
ATOM    267  CA  GLN A  37      60.425  -1.681 -54.993  1.00 81.29           C  
ATOM    268  C   GLN A  37      59.598  -2.527 -54.030  1.00 81.29           C  
ATOM    269  CB  GLN A  37      59.647  -0.426 -55.390  1.00 81.29           C  
ATOM    270  O   GLN A  37      58.672  -3.226 -54.447  1.00 81.29           O  
ATOM    271  CG  GLN A  37      59.511   0.594 -54.268  1.00 81.29           C  
ATOM    272  CD  GLN A  37      58.872   1.891 -54.727  1.00 81.29           C  
ATOM    273  NE2 GLN A  37      58.252   2.609 -53.797  1.00 81.29           N  
ATOM    274  OE1 GLN A  37      58.935   2.245 -55.909  1.00 81.29           O  
ATOM    275  N   ILE A  38      60.051  -2.448 -52.709  1.00 85.06           N  
ATOM    276  CA  ILE A  38      59.320  -3.195 -51.692  1.00 85.06           C  
ATOM    277  C   ILE A  38      58.607  -2.225 -50.751  1.00 85.06           C  
ATOM    278  CB  ILE A  38      60.257  -4.127 -50.891  1.00 85.06           C  
ATOM    279  O   ILE A  38      59.203  -1.251 -50.287  1.00 85.06           O  
ATOM    280  CG1 ILE A  38      59.448  -4.983 -49.910  1.00 85.06           C  
ATOM    281  CG2 ILE A  38      61.326  -3.314 -50.155  1.00 85.06           C  
ATOM    282  CD1 ILE A  38      60.184  -6.221 -49.416  1.00 85.06           C  
ATOM    283  N   GLN A  39      57.272  -2.554 -50.537  1.00 86.26           N  
ATOM    284  CA  GLN A  39      56.464  -1.770 -49.608  1.00 86.26           C  
ATOM    285  C   GLN A  39      55.681  -2.676 -48.661  1.00 86.26           C  
ATOM    286  CB  GLN A  39      55.507  -0.853 -50.370  1.00 86.26           C  
ATOM    287  O   GLN A  39      55.269  -3.773 -49.043  1.00 86.26           O  
ATOM    288  CG  GLN A  39      56.206   0.244 -51.161  1.00 86.26           C  
ATOM    289  CD  GLN A  39      55.244   1.070 -51.995  1.00 86.26           C  
ATOM    290  NE2 GLN A  39      55.753   2.133 -52.609  1.00 86.26           N  
ATOM    291  OE1 GLN A  39      54.053   0.755 -52.087  1.00 86.26           O  
ATOM    292  N   ARG A  40      55.542  -2.139 -47.369  1.00 87.95           N  
ATOM    293  CA  ARG A  40      54.882  -2.950 -46.352  1.00 87.95           C  
ATOM    294  C   ARG A  40      53.583  -2.299 -45.890  1.00 87.95           C  
ATOM    295  CB  ARG A  40      55.810  -3.173 -45.156  1.00 87.95           C  
ATOM    296  O   ARG A  40      53.485  -1.072 -45.827  1.00 87.95           O  
ATOM    297  CG  ARG A  40      57.112  -3.874 -45.509  1.00 87.95           C  
ATOM    298  CD  ARG A  40      57.985  -4.095 -44.281  1.00 87.95           C  
ATOM    299  NE  ARG A  40      59.163  -4.899 -44.594  1.00 87.95           N  
ATOM    300  NH1 ARG A  40      59.967  -4.938 -42.429  1.00 87.95           N  
ATOM    301  NH2 ARG A  40      61.111  -6.011 -44.101  1.00 87.95           N  
ATOM    302  CZ  ARG A  40      60.078  -5.281 -43.708  1.00 87.95           C  
ATOM    303  N   ILE A  41      52.599  -3.174 -45.594  1.00 89.41           N  
ATOM    304  CA  ILE A  41      51.330  -2.718 -45.038  1.00 89.41           C  
ATOM    305  C   ILE A  41      50.960  -3.573 -43.827  1.00 89.41           C  
ATOM    306  CB  ILE A  41      50.201  -2.766 -46.092  1.00 89.41           C  
ATOM    307  O   ILE A  41      51.155  -4.791 -43.836  1.00 89.41           O  
ATOM    308  CG1 ILE A  41      48.948  -2.058 -45.565  1.00 89.41           C  
ATOM    309  CG2 ILE A  41      49.888  -4.214 -46.483  1.00 89.41           C  
ATOM    310  CD1 ILE A  41      47.910  -1.757 -46.637  1.00 89.41           C  
ATOM    311  N   SER A  42      50.554  -2.888 -42.786  1.00 89.28           N  
ATOM    312  CA  SER A  42      50.220  -3.587 -41.550  1.00 89.28           C  
ATOM    313  C   SER A  42      48.851  -4.253 -41.643  1.00 89.28           C  
ATOM    314  CB  SER A  42      50.245  -2.621 -40.364  1.00 89.28           C  
ATOM    315  O   SER A  42      47.898  -3.657 -42.150  1.00 89.28           O  
ATOM    316  OG  SER A  42      49.819  -3.269 -39.178  1.00 89.28           O  
ATOM    317  N   LEU A  43      48.753  -5.567 -41.141  1.00 88.58           N  
ATOM    318  CA  LEU A  43      47.516  -6.338 -41.116  1.00 88.58           C  
ATOM    319  C   LEU A  43      46.951  -6.412 -39.701  1.00 88.58           C  
ATOM    320  CB  LEU A  43      47.752  -7.750 -41.658  1.00 88.58           C  
ATOM    321  O   LEU A  43      46.072  -7.231 -39.421  1.00 88.58           O  
ATOM    322  CG  LEU A  43      48.321  -7.845 -43.075  1.00 88.58           C  
ATOM    323  CD1 LEU A  43      48.627  -9.297 -43.426  1.00 88.58           C  
ATOM    324  CD2 LEU A  43      47.350  -7.239 -44.083  1.00 88.58           C  
ATOM    325  N   ASN A  44      47.434  -5.500 -38.795  1.00 89.82           N  
ATOM    326  CA  ASN A  44      46.965  -5.497 -37.413  1.00 89.82           C  
ATOM    327  C   ASN A  44      45.524  -5.004 -37.312  1.00 89.82           C  
ATOM    328  CB  ASN A  44      47.882  -4.641 -36.537  1.00 89.82           C  
ATOM    329  O   ASN A  44      45.072  -4.219 -38.147  1.00 89.82           O  
ATOM    330  CG  ASN A  44      49.245  -5.269 -36.330  1.00 89.82           C  
ATOM    331  ND2 ASN A  44      50.232  -4.448 -35.990  1.00 89.82           N  
ATOM    332  OD1 ASN A  44      49.412  -6.483 -36.476  1.00 89.82           O  
ATOM    333  N   THR A  45      44.912  -5.600 -36.315  1.00 90.15           N  
ATOM    334  CA  THR A  45      43.558  -5.141 -36.029  1.00 90.15           C  
ATOM    335  C   THR A  45      43.577  -3.734 -35.439  1.00 90.15           C  
ATOM    336  CB  THR A  45      42.837  -6.097 -35.060  1.00 90.15           C  
ATOM    337  O   THR A  45      44.389  -3.434 -34.561  1.00 90.15           O  
ATOM    338  CG2 THR A  45      42.608  -7.461 -35.703  1.00 90.15           C  
ATOM    339  OG1 THR A  45      43.634  -6.264 -33.882  1.00 90.15           O  
ATOM    340  N   LEU A  46      42.746  -2.873 -36.002  1.00 92.41           N  
ATOM    341  CA  LEU A  46      42.603  -1.506 -35.513  1.00 92.41           C  
ATOM    342  C   LEU A  46      41.298  -1.338 -34.743  1.00 92.41           C  
ATOM    343  CB  LEU A  46      42.656  -0.512 -36.676  1.00 92.41           C  
ATOM    344  O   LEU A  46      40.250  -1.823 -35.176  1.00 92.41           O  
ATOM    345  CG  LEU A  46      43.914  -0.550 -37.544  1.00 92.41           C  
ATOM    346  CD1 LEU A  46      43.695   0.239 -38.831  1.00 92.41           C  
ATOM    347  CD2 LEU A  46      45.112  -0.005 -36.774  1.00 92.41           C  
ATOM    348  N   THR A  47      41.409  -0.841 -33.558  1.00 92.51           N  
ATOM    349  CA  THR A  47      40.213  -0.546 -32.778  1.00 92.51           C  
ATOM    350  C   THR A  47      39.788   0.908 -32.969  1.00 92.51           C  
ATOM    351  CB  THR A  47      40.439  -0.824 -31.281  1.00 92.51           C  
ATOM    352  O   THR A  47      40.565   1.827 -32.704  1.00 92.51           O  
ATOM    353  CG2 THR A  47      40.638  -2.314 -31.022  1.00 92.51           C  
ATOM    354  OG1 THR A  47      41.602  -0.114 -30.839  1.00 92.51           O  
ATOM    355  N   LEU A  48      38.563   1.042 -33.447  1.00 93.07           N  
ATOM    356  CA  LEU A  48      38.042   2.373 -33.740  1.00 93.07           C  
ATOM    357  C   LEU A  48      36.917   2.740 -32.779  1.00 93.07           C  
ATOM    358  CB  LEU A  48      37.539   2.446 -35.185  1.00 93.07           C  
ATOM    359  O   LEU A  48      36.023   1.930 -32.524  1.00 93.07           O  
ATOM    360  CG  LEU A  48      38.515   1.981 -36.267  1.00 93.07           C  
ATOM    361  CD1 LEU A  48      37.833   1.979 -37.630  1.00 93.07           C  
ATOM    362  CD2 LEU A  48      39.756   2.868 -36.285  1.00 93.07           C  
ATOM    363  N   ASN A  49      37.095   3.910 -32.235  1.00 93.30           N  
ATOM    364  CA  ASN A  49      36.016   4.483 -31.438  1.00 93.30           C  
ATOM    365  C   ASN A  49      35.121   5.391 -32.276  1.00 93.30           C  
ATOM    366  CB  ASN A  49      36.583   5.252 -30.242  1.00 93.30           C  
ATOM    367  O   ASN A  49      35.539   6.477 -32.683  1.00 93.30           O  
ATOM    368  CG  ASN A  49      35.516   5.632 -29.234  1.00 93.30           C  
ATOM    369  ND2 ASN A  49      35.914   6.357 -28.195  1.00 93.30           N  
ATOM    370  OD1 ASN A  49      34.345   5.275 -29.387  1.00 93.30           O  
ATOM    371  N   VAL A  50      33.891   4.871 -32.500  1.00 92.89           N  
ATOM    372  CA  VAL A  50      32.972   5.612 -33.357  1.00 92.89           C  
ATOM    373  C   VAL A  50      32.000   6.418 -32.498  1.00 92.89           C  
ATOM    374  CB  VAL A  50      32.193   4.670 -34.303  1.00 92.89           C  
ATOM    375  O   VAL A  50      31.144   5.848 -31.817  1.00 92.89           O  
ATOM    376  CG1 VAL A  50      31.356   5.474 -35.296  1.00 92.89           C  
ATOM    377  CG2 VAL A  50      33.155   3.740 -35.039  1.00 92.89           C  
ATOM    378  N   LYS A  51      32.208   7.715 -32.497  1.00 91.22           N  
ATOM    379  CA  LYS A  51      31.359   8.596 -31.700  1.00 91.22           C  
ATOM    380  C   LYS A  51      30.445   9.433 -32.590  1.00 91.22           C  
ATOM    381  CB  LYS A  51      32.212   9.510 -30.818  1.00 91.22           C  
ATOM    382  O   LYS A  51      30.915  10.109 -33.508  1.00 91.22           O  
ATOM    383  CG  LYS A  51      33.016   8.772 -29.757  1.00 91.22           C  
ATOM    384  CD  LYS A  51      33.811   9.737 -28.887  1.00 91.22           C  
ATOM    385  CE  LYS A  51      34.627   8.999 -27.834  1.00 91.22           C  
ATOM    386  NZ  LYS A  51      35.430   9.939 -26.997  1.00 91.22           N  
ATOM    387  N   SER A  52      29.156   9.243 -32.325  1.00 89.39           N  
ATOM    388  CA  SER A  52      28.163  10.053 -33.022  1.00 89.39           C  
ATOM    389  C   SER A  52      27.342  10.884 -32.042  1.00 89.39           C  
ATOM    390  CB  SER A  52      27.235   9.167 -33.854  1.00 89.39           C  
ATOM    391  O   SER A  52      26.597  10.336 -31.226  1.00 89.39           O  
ATOM    392  OG  SER A  52      27.977   8.393 -34.781  1.00 89.39           O  
ATOM    393  N   GLU A  53      27.555  12.214 -32.172  1.00 87.06           N  
ATOM    394  CA  GLU A  53      26.899  13.106 -31.221  1.00 87.06           C  
ATOM    395  C   GLU A  53      25.658  13.749 -31.833  1.00 87.06           C  
ATOM    396  CB  GLU A  53      27.870  14.189 -30.741  1.00 87.06           C  
ATOM    397  O   GLU A  53      25.650  14.093 -33.016  1.00 87.06           O  
ATOM    398  CG  GLU A  53      29.063  13.646 -29.967  1.00 87.06           C  
ATOM    399  CD  GLU A  53      30.002  14.734 -29.473  1.00 87.06           C  
ATOM    400  OE1 GLU A  53      31.008  14.409 -28.802  1.00 87.06           O  
ATOM    401  OE2 GLU A  53      29.729  15.922 -29.757  1.00 87.06           O  
ATOM    402  N   LYS A  54      24.596  13.806 -31.022  1.00 82.56           N  
ATOM    403  CA  LYS A  54      23.369  14.547 -31.299  1.00 82.56           C  
ATOM    404  C   LYS A  54      22.761  14.125 -32.633  1.00 82.56           C  
ATOM    405  CB  LYS A  54      23.640  16.053 -31.299  1.00 82.56           C  
ATOM    406  O   LYS A  54      22.546  14.959 -33.515  1.00 82.56           O  
ATOM    407  CG  LYS A  54      23.928  16.630 -29.921  1.00 82.56           C  
ATOM    408  CD  LYS A  54      24.141  18.138 -29.980  1.00 82.56           C  
ATOM    409  CE  LYS A  54      24.492  18.707 -28.613  1.00 82.56           C  
ATOM    410  NZ  LYS A  54      24.722  20.182 -28.669  1.00 82.56           N  
ATOM    411  N   VAL A  55      22.562  12.855 -32.711  1.00 84.52           N  
ATOM    412  CA  VAL A  55      21.909  12.323 -33.903  1.00 84.52           C  
ATOM    413  C   VAL A  55      20.423  12.108 -33.626  1.00 84.52           C  
ATOM    414  CB  VAL A  55      22.562  11.002 -34.367  1.00 84.52           C  
ATOM    415  O   VAL A  55      20.053  11.544 -32.594  1.00 84.52           O  
ATOM    416  CG1 VAL A  55      21.886  10.480 -35.633  1.00 84.52           C  
ATOM    417  CG2 VAL A  55      24.059  11.200 -34.600  1.00 84.52           C  
ATOM    418  N   TYR A  56      19.677  12.569 -34.593  1.00 83.53           N  
ATOM    419  CA  TYR A  56      18.233  12.475 -34.408  1.00 83.53           C  
ATOM    420  C   TYR A  56      17.707  11.131 -34.898  1.00 83.53           C  
ATOM    421  CB  TYR A  56      17.521  13.614 -35.145  1.00 83.53           C  
ATOM    422  O   TYR A  56      18.049  10.686 -35.996  1.00 83.53           O  
ATOM    423  CG  TYR A  56      17.810  14.981 -34.574  1.00 83.53           C  
ATOM    424  CD1 TYR A  56      17.130  15.446 -33.450  1.00 83.53           C  
ATOM    425  CD2 TYR A  56      18.762  15.810 -35.156  1.00 83.53           C  
ATOM    426  CE1 TYR A  56      17.392  16.705 -32.921  1.00 83.53           C  
ATOM    427  CE2 TYR A  56      19.032  17.072 -34.636  1.00 83.53           C  
ATOM    428  OH  TYR A  56      18.606  18.758 -33.000  1.00 83.53           O  
ATOM    429  CZ  TYR A  56      18.343  17.510 -33.519  1.00 83.53           C  
ATOM    430  N   THR A  57      16.869  10.423 -34.071  1.00 87.03           N  
ATOM    431  CA  THR A  57      16.292   9.120 -34.383  1.00 87.03           C  
ATOM    432  C   THR A  57      15.047   9.273 -35.251  1.00 87.03           C  
ATOM    433  CB  THR A  57      15.934   8.346 -33.100  1.00 87.03           C  
ATOM    434  O   THR A  57      14.704  10.384 -35.663  1.00 87.03           O  
ATOM    435  CG2 THR A  57      17.180   8.046 -32.273  1.00 87.03           C  
ATOM    436  OG1 THR A  57      15.029   9.131 -32.312  1.00 87.03           O  
ATOM    437  N   ARG A  58      14.377   8.281 -35.631  1.00 84.12           N  
ATOM    438  CA  ARG A  58      13.199   8.279 -36.494  1.00 84.12           C  
ATOM    439  C   ARG A  58      12.149   9.262 -35.988  1.00 84.12           C  
ATOM    440  CB  ARG A  58      12.601   6.874 -36.584  1.00 84.12           C  
ATOM    441  O   ARG A  58      11.549   9.997 -36.775  1.00 84.12           O  
ATOM    442  CG  ARG A  58      11.360   6.787 -37.458  1.00 84.12           C  
ATOM    443  CD  ARG A  58      10.840   5.360 -37.559  1.00 84.12           C  
ATOM    444  NE  ARG A  58       9.598   5.292 -38.324  1.00 84.12           N  
ATOM    445  NH1 ARG A  58       9.350   3.005 -38.111  1.00 84.12           N  
ATOM    446  NH2 ARG A  58       7.800   4.228 -39.277  1.00 84.12           N  
ATOM    447  CZ  ARG A  58       8.919   4.175 -38.569  1.00 84.12           C  
ATOM    448  N   HIS A  59      12.065   9.382 -34.677  1.00 81.53           N  
ATOM    449  CA  HIS A  59      11.047  10.247 -34.092  1.00 81.53           C  
ATOM    450  C   HIS A  59      11.625  11.612 -33.730  1.00 81.53           C  
ATOM    451  CB  HIS A  59      10.435   9.591 -32.853  1.00 81.53           C  
ATOM    452  O   HIS A  59      10.950  12.430 -33.101  1.00 81.53           O  
ATOM    453  CG  HIS A  59       9.673   8.339 -33.152  1.00 81.53           C  
ATOM    454  CD2 HIS A  59       9.831   7.073 -32.699  1.00 81.53           C  
ATOM    455  ND1 HIS A  59       8.603   8.309 -34.020  1.00 81.53           N  
ATOM    456  CE1 HIS A  59       8.134   7.074 -34.087  1.00 81.53           C  
ATOM    457  NE2 HIS A  59       8.861   6.305 -33.295  1.00 81.53           N  
ATOM    458  N   GLY A  60      12.926  11.790 -34.083  1.00 76.98           N  
ATOM    459  CA  GLY A  60      13.465  13.136 -33.971  1.00 76.98           C  
ATOM    460  C   GLY A  60      14.071  13.425 -32.611  1.00 76.98           C  
ATOM    461  O   GLY A  60      14.259  14.587 -32.244  1.00 76.98           O  
ATOM    462  N   VAL A  61      14.303  12.389 -31.790  1.00 84.20           N  
ATOM    463  CA  VAL A  61      14.946  12.532 -30.487  1.00 84.20           C  
ATOM    464  C   VAL A  61      16.462  12.439 -30.646  1.00 84.20           C  
ATOM    465  CB  VAL A  61      14.448  11.463 -29.489  1.00 84.20           C  
ATOM    466  O   VAL A  61      16.975  11.468 -31.207  1.00 84.20           O  
ATOM    467  CG1 VAL A  61      15.091  11.664 -28.118  1.00 84.20           C  
ATOM    468  CG2 VAL A  61      12.925  11.503 -29.380  1.00 84.20           C  
ATOM    469  N   PRO A  62      17.107  13.508 -30.168  1.00 86.82           N  
ATOM    470  CA  PRO A  62      18.567  13.505 -30.289  1.00 86.82           C  
ATOM    471  C   PRO A  62      19.239  12.557 -29.297  1.00 86.82           C  
ATOM    472  CB  PRO A  62      18.948  14.959 -29.999  1.00 86.82           C  
ATOM    473  O   PRO A  62      18.993  12.644 -28.092  1.00 86.82           O  
ATOM    474  CG  PRO A  62      17.865  15.466 -29.102  1.00 86.82           C  
ATOM    475  CD  PRO A  62      16.586  14.761 -29.453  1.00 86.82           C  
ATOM    476  N   ILE A  63      20.070  11.598 -29.861  1.00 89.97           N  
ATOM    477  CA  ILE A  63      20.781  10.651 -29.008  1.00 89.97           C  
ATOM    478  C   ILE A  63      22.253  10.601 -29.408  1.00 89.97           C  
ATOM    479  CB  ILE A  63      20.156   9.240 -29.085  1.00 89.97           C  
ATOM    480  O   ILE A  63      22.597  10.854 -30.565  1.00 89.97           O  
ATOM    481  CG1 ILE A  63      20.163   8.732 -30.531  1.00 89.97           C  
ATOM    482  CG2 ILE A  63      18.735   9.247 -28.514  1.00 89.97           C  
ATOM    483  CD1 ILE A  63      19.893   7.239 -30.664  1.00 89.97           C  
ATOM    484  N   SER A  64      23.054  10.370 -28.388  1.00 90.82           N  
ATOM    485  CA  SER A  64      24.483  10.172 -28.611  1.00 90.82           C  
ATOM    486  C   SER A  64      24.888   8.725 -28.350  1.00 90.82           C  
ATOM    487  CB  SER A  64      25.299  11.108 -27.718  1.00 90.82           C  
ATOM    488  O   SER A  64      24.556   8.161 -27.305  1.00 90.82           O  
ATOM    489  OG  SER A  64      24.975  12.462 -27.980  1.00 90.82           O  
ATOM    490  N   VAL A  65      25.549   8.180 -29.415  1.00 91.40           N  
ATOM    491  CA  VAL A  65      25.911   6.771 -29.300  1.00 91.40           C  
ATOM    492  C   VAL A  65      27.415   6.606 -29.509  1.00 91.40           C  
ATOM    493  CB  VAL A  65      25.134   5.901 -30.314  1.00 91.40           C  
ATOM    494  O   VAL A  65      28.005   7.263 -30.369  1.00 91.40           O  
ATOM    495  CG1 VAL A  65      25.585   4.444 -30.232  1.00 91.40           C  
ATOM    496  CG2 VAL A  65      23.630   6.013 -30.068  1.00 91.40           C  
ATOM    497  N   THR A  66      27.975   5.758 -28.688  1.00 92.75           N  
ATOM    498  CA  THR A  66      29.379   5.394 -28.838  1.00 92.75           C  
ATOM    499  C   THR A  66      29.522   3.903 -29.133  1.00 92.75           C  
ATOM    500  CB  THR A  66      30.187   5.750 -27.577  1.00 92.75           C  
ATOM    501  O   THR A  66      28.974   3.067 -28.412  1.00 92.75           O  
ATOM    502  CG2 THR A  66      30.272   7.261 -27.387  1.00 92.75           C  
ATOM    503  OG1 THR A  66      29.553   5.170 -26.430  1.00 92.75           O  
ATOM    504  N   GLY A  67      30.145   3.667 -30.290  1.00 92.19           N  
ATOM    505  CA  GLY A  67      30.395   2.282 -30.657  1.00 92.19           C  
ATOM    506  C   GLY A  67      31.870   1.963 -30.812  1.00 92.19           C  
ATOM    507  O   GLY A  67      32.694   2.868 -30.963  1.00 92.19           O  
ATOM    508  N   ILE A  68      32.181   0.660 -30.547  1.00 94.01           N  
ATOM    509  CA  ILE A  68      33.553   0.202 -30.737  1.00 94.01           C  
ATOM    510  C   ILE A  68      33.613  -0.777 -31.907  1.00 94.01           C  
ATOM    511  CB  ILE A  68      34.111  -0.457 -29.457  1.00 94.01           C  
ATOM    512  O   ILE A  68      32.871  -1.762 -31.939  1.00 94.01           O  
ATOM    513  CG1 ILE A  68      34.075   0.532 -28.287  1.00 94.01           C  
ATOM    514  CG2 ILE A  68      35.533  -0.975 -29.692  1.00 94.01           C  
ATOM    515  CD1 ILE A  68      34.301  -0.110 -26.925  1.00 94.01           C  
ATOM    516  N   ALA A  69      34.452  -0.372 -32.915  1.00 93.84           N  
ATOM    517  CA  ALA A  69      34.606  -1.239 -34.080  1.00 93.84           C  
ATOM    518  C   ALA A  69      36.051  -1.706 -34.229  1.00 93.84           C  
ATOM    519  CB  ALA A  69      34.151  -0.515 -35.345  1.00 93.84           C  
ATOM    520  O   ALA A  69      36.986  -0.931 -34.017  1.00 93.84           O  
ATOM    521  N   GLN A  70      36.141  -3.008 -34.456  1.00 93.35           N  
ATOM    522  CA  GLN A  70      37.452  -3.567 -34.772  1.00 93.35           C  
ATOM    523  C   GLN A  70      37.562  -3.905 -36.256  1.00 93.35           C  
ATOM    524  CB  GLN A  70      37.722  -4.814 -33.928  1.00 93.35           C  
ATOM    525  O   GLN A  70      36.751  -4.667 -36.786  1.00 93.35           O  
ATOM    526  CG  GLN A  70      37.838  -4.533 -32.436  1.00 93.35           C  
ATOM    527  CD  GLN A  70      38.137  -5.781 -31.626  1.00 93.35           C  
ATOM    528  NE2 GLN A  70      38.518  -5.593 -30.367  1.00 93.35           N  
ATOM    529  OE1 GLN A  70      38.026  -6.904 -32.127  1.00 93.35           O  
ATOM    530  N   VAL A  71      38.574  -3.213 -36.852  1.00 93.29           N  
ATOM    531  CA  VAL A  71      38.715  -3.424 -38.288  1.00 93.29           C  
ATOM    532  C   VAL A  71      40.134  -3.889 -38.606  1.00 93.29           C  
ATOM    533  CB  VAL A  71      38.382  -2.143 -39.086  1.00 93.29           C  
ATOM    534  O   VAL A  71      41.066  -3.624 -37.844  1.00 93.29           O  
ATOM    535  CG1 VAL A  71      36.921  -1.745 -38.884  1.00 93.29           C  
ATOM    536  CG2 VAL A  71      39.312  -1.003 -38.674  1.00 93.29           C  
ATOM    537  N   LYS A  72      40.198  -4.645 -39.681  1.00 91.56           N  
ATOM    538  CA  LYS A  72      41.516  -5.112 -40.103  1.00 91.56           C  
ATOM    539  C   LYS A  72      41.570  -5.314 -41.615  1.00 91.56           C  
ATOM    540  CB  LYS A  72      41.879  -6.413 -39.387  1.00 91.56           C  
ATOM    541  O   LYS A  72      40.533  -5.471 -42.262  1.00 91.56           O  
ATOM    542  CG  LYS A  72      41.080  -7.621 -39.854  1.00 91.56           C  
ATOM    543  CD  LYS A  72      41.554  -8.901 -39.178  1.00 91.56           C  
ATOM    544  CE  LYS A  72      40.810 -10.121 -39.705  1.00 91.56           C  
ATOM    545  NZ  LYS A  72      41.287 -11.381 -39.061  1.00 91.56           N  
ATOM    546  N   ILE A  73      42.764  -5.152 -42.165  1.00 90.90           N  
ATOM    547  CA  ILE A  73      42.983  -5.482 -43.569  1.00 90.90           C  
ATOM    548  C   ILE A  73      43.158  -6.991 -43.723  1.00 90.90           C  
ATOM    549  CB  ILE A  73      44.212  -4.739 -44.139  1.00 90.90           C  
ATOM    550  O   ILE A  73      43.992  -7.598 -43.045  1.00 90.90           O  
ATOM    551  CG1 ILE A  73      44.014  -3.222 -44.037  1.00 90.90           C  
ATOM    552  CG2 ILE A  73      44.474  -5.161 -45.588  1.00 90.90           C  
ATOM    553  CD1 ILE A  73      45.259  -2.411 -44.367  1.00 90.90           C  
ATOM    554  N   GLN A  74      42.316  -7.586 -44.531  1.00 84.28           N  
ATOM    555  CA  GLN A  74      42.317  -9.036 -44.694  1.00 84.28           C  
ATOM    556  C   GLN A  74      43.454  -9.486 -45.608  1.00 84.28           C  
ATOM    557  CB  GLN A  74      40.975  -9.516 -45.250  1.00 84.28           C  
ATOM    558  O   GLN A  74      43.525  -9.074 -46.767  1.00 84.28           O  
ATOM    559  CG  GLN A  74      40.845 -11.031 -45.319  1.00 84.28           C  
ATOM    560  CD  GLN A  74      40.838 -11.683 -43.949  1.00 84.28           C  
ATOM    561  NE2 GLN A  74      40.320 -12.904 -43.875  1.00 84.28           N  
ATOM    562  OE1 GLN A  74      41.295 -11.093 -42.964  1.00 84.28           O  
ATOM    563  N   GLY A  75      44.387 -10.313 -45.053  1.00 79.13           N  
ATOM    564  CA  GLY A  75      45.574 -10.748 -45.772  1.00 79.13           C  
ATOM    565  C   GLY A  75      45.403 -12.096 -46.446  1.00 79.13           C  
ATOM    566  O   GLY A  75      46.197 -12.467 -47.313  1.00 79.13           O  
ATOM    567  N   GLN A  76      44.236 -12.829 -46.232  1.00 82.38           N  
ATOM    568  CA  GLN A  76      43.998 -14.168 -46.759  1.00 82.38           C  
ATOM    569  C   GLN A  76      43.385 -14.108 -48.155  1.00 82.38           C  
ATOM    570  CB  GLN A  76      43.088 -14.962 -45.820  1.00 82.38           C  
ATOM    571  O   GLN A  76      43.728 -14.912 -49.025  1.00 82.38           O  
ATOM    572  CG  GLN A  76      43.741 -15.326 -44.494  1.00 82.38           C  
ATOM    573  CD  GLN A  76      42.856 -16.198 -43.623  1.00 82.38           C  
ATOM    574  NE2 GLN A  76      43.359 -16.570 -42.451  1.00 82.38           N  
ATOM    575  OE1 GLN A  76      41.729 -16.534 -44.001  1.00 82.38           O  
ATOM    576  N   ASN A  77      42.589 -13.029 -48.288  1.00 86.64           N  
ATOM    577  CA  ASN A  77      41.963 -12.834 -49.592  1.00 86.64           C  
ATOM    578  C   ASN A  77      42.830 -11.974 -50.507  1.00 86.64           C  
ATOM    579  CB  ASN A  77      40.575 -12.210 -49.433  1.00 86.64           C  
ATOM    580  O   ASN A  77      43.086 -10.806 -50.208  1.00 86.64           O  
ATOM    581  CG  ASN A  77      39.734 -12.330 -50.689  1.00 86.64           C  
ATOM    582  ND2 ASN A  77      38.418 -12.249 -50.531  1.00 86.64           N  
ATOM    583  OD1 ASN A  77      40.262 -12.496 -51.791  1.00 86.64           O  
ATOM    584  N   LYS A  78      43.254 -12.566 -51.663  1.00 84.42           N  
ATOM    585  CA  LYS A  78      44.186 -11.909 -52.574  1.00 84.42           C  
ATOM    586  C   LYS A  78      43.540 -10.698 -53.242  1.00 84.42           C  
ATOM    587  CB  LYS A  78      44.680 -12.892 -53.637  1.00 84.42           C  
ATOM    588  O   LYS A  78      44.195  -9.675 -53.451  1.00 84.42           O  
ATOM    589  CG  LYS A  78      45.648 -13.940 -53.109  1.00 84.42           C  
ATOM    590  CD  LYS A  78      46.171 -14.832 -54.227  1.00 84.42           C  
ATOM    591  CE  LYS A  78      47.109 -15.907 -53.694  1.00 84.42           C  
ATOM    592  NZ  LYS A  78      47.610 -16.796 -54.784  1.00 84.42           N  
ATOM    593  N   GLU A  79      42.253 -10.717 -53.462  1.00 85.75           N  
ATOM    594  CA  GLU A  79      41.523  -9.625 -54.098  1.00 85.75           C  
ATOM    595  C   GLU A  79      41.360  -8.442 -53.147  1.00 85.75           C  
ATOM    596  CB  GLU A  79      40.152 -10.104 -54.582  1.00 85.75           C  
ATOM    597  O   GLU A  79      41.553  -7.290 -53.542  1.00 85.75           O  
ATOM    598  CG  GLU A  79      40.219 -11.109 -55.723  1.00 85.75           C  
ATOM    599  CD  GLU A  79      38.850 -11.550 -56.214  1.00 85.75           C  
ATOM    600  OE1 GLU A  79      38.779 -12.375 -57.154  1.00 85.75           O  
ATOM    601  OE2 GLU A  79      37.840 -11.067 -55.656  1.00 85.75           O  
ATOM    602  N   MET A  80      41.039  -8.676 -51.930  1.00 87.19           N  
ATOM    603  CA  MET A  80      40.863  -7.649 -50.908  1.00 87.19           C  
ATOM    604  C   MET A  80      42.198  -7.005 -50.547  1.00 87.19           C  
ATOM    605  CB  MET A  80      40.213  -8.241 -49.657  1.00 87.19           C  
ATOM    606  O   MET A  80      42.271  -5.793 -50.340  1.00 87.19           O  
ATOM    607  CG  MET A  80      38.723  -8.506 -49.807  1.00 87.19           C  
ATOM    608  SD  MET A  80      37.872  -8.669 -48.190  1.00 87.19           S  
ATOM    609  CE  MET A  80      38.288 -10.387 -47.781  1.00 87.19           C  
ATOM    610  N   LEU A  81      43.144  -7.860 -50.542  1.00 88.98           N  
ATOM    611  CA  LEU A  81      44.495  -7.394 -50.245  1.00 88.98           C  
ATOM    612  C   LEU A  81      45.032  -6.526 -51.378  1.00 88.98           C  
ATOM    613  CB  LEU A  81      45.431  -8.582 -50.009  1.00 88.98           C  
ATOM    614  O   LEU A  81      45.657  -5.492 -51.130  1.00 88.98           O  
ATOM    615  CG  LEU A  81      46.874  -8.243 -49.629  1.00 88.98           C  
ATOM    616  CD1 LEU A  81      46.908  -7.466 -48.318  1.00 88.98           C  
ATOM    617  CD2 LEU A  81      47.712  -9.513 -49.526  1.00 88.98           C  
ATOM    618  N   ALA A  82      44.744  -6.897 -52.558  1.00 86.10           N  
ATOM    619  CA  ALA A  82      45.131  -6.117 -53.731  1.00 86.10           C  
ATOM    620  C   ALA A  82      44.442  -4.755 -53.735  1.00 86.10           C  
ATOM    621  CB  ALA A  82      44.800  -6.880 -55.011  1.00 86.10           C  
ATOM    622  O   ALA A  82      45.070  -3.735 -54.030  1.00 86.10           O  
ATOM    623  N   ALA A  83      43.191  -4.763 -53.385  1.00 85.85           N  
ATOM    624  CA  ALA A  83      42.418  -3.527 -53.294  1.00 85.85           C  
ATOM    625  C   ALA A  83      42.955  -2.625 -52.187  1.00 85.85           C  
ATOM    626  CB  ALA A  83      40.943  -3.838 -53.055  1.00 85.85           C  
ATOM    627  O   ALA A  83      43.080  -1.412 -52.372  1.00 85.85           O  
ATOM    628  N   ALA A  84      43.288  -3.184 -51.064  1.00 87.44           N  
ATOM    629  CA  ALA A  84      43.817  -2.466 -49.907  1.00 87.44           C  
ATOM    630  C   ALA A  84      45.202  -1.897 -50.201  1.00 87.44           C  
ATOM    631  CB  ALA A  84      43.870  -3.384 -48.689  1.00 87.44           C  
ATOM    632  O   ALA A  84      45.506  -0.761 -49.829  1.00 87.44           O  
ATOM    633  N   CYS A  85      46.025  -2.681 -50.948  1.00 86.99           N  
ATOM    634  CA  CYS A  85      47.379  -2.273 -51.308  1.00 86.99           C  
ATOM    635  C   CYS A  85      47.354  -1.132 -52.319  1.00 86.99           C  
ATOM    636  CB  CYS A  85      48.161  -3.455 -51.878  1.00 86.99           C  
ATOM    637  O   CYS A  85      48.161  -0.205 -52.234  1.00 86.99           O  
ATOM    638  SG  CYS A  85      48.597  -4.702 -50.646  1.00 86.99           S  
ATOM    639  N   GLN A  86      46.387  -1.199 -53.087  1.00 85.42           N  
ATOM    640  CA  GLN A  86      46.215  -0.139 -54.075  1.00 85.42           C  
ATOM    641  C   GLN A  86      45.763   1.160 -53.414  1.00 85.42           C  
ATOM    642  CB  GLN A  86      45.209  -0.561 -55.146  1.00 85.42           C  
ATOM    643  O   GLN A  86      46.229   2.242 -53.778  1.00 85.42           O  
ATOM    644  CG  GLN A  86      45.408   0.135 -56.486  1.00 85.42           C  
ATOM    645  CD  GLN A  86      44.426  -0.334 -57.543  1.00 85.42           C  
ATOM    646  NE2 GLN A  86      44.348   0.401 -58.647  1.00 85.42           N  
ATOM    647  OE1 GLN A  86      43.744  -1.349 -57.369  1.00 85.42           O  
ATOM    648  N   MET A  87      44.967   1.101 -52.375  1.00 85.09           N  
ATOM    649  CA  MET A  87      44.282   2.244 -51.778  1.00 85.09           C  
ATOM    650  C   MET A  87      45.087   2.814 -50.616  1.00 85.09           C  
ATOM    651  CB  MET A  87      42.885   1.844 -51.300  1.00 85.09           C  
ATOM    652  O   MET A  87      45.123   4.030 -50.417  1.00 85.09           O  
ATOM    653  CG  MET A  87      41.936   1.466 -52.426  1.00 85.09           C  
ATOM    654  SD  MET A  87      40.278   0.976 -51.814  1.00 85.09           S  
ATOM    655  CE  MET A  87      39.442   0.638 -53.388  1.00 85.09           C  
ATOM    656  N   PHE A  88      45.785   1.981 -49.844  1.00 88.55           N  
ATOM    657  CA  PHE A  88      46.283   2.442 -48.553  1.00 88.55           C  
ATOM    658  C   PHE A  88      47.803   2.349 -48.495  1.00 88.55           C  
ATOM    659  CB  PHE A  88      45.662   1.628 -47.414  1.00 88.55           C  
ATOM    660  O   PHE A  88      48.415   2.726 -47.494  1.00 88.55           O  
ATOM    661  CG  PHE A  88      44.176   1.817 -47.272  1.00 88.55           C  
ATOM    662  CD1 PHE A  88      43.648   3.056 -46.933  1.00 88.55           C  
ATOM    663  CD2 PHE A  88      43.307   0.754 -47.479  1.00 88.55           C  
ATOM    664  CE1 PHE A  88      42.273   3.234 -46.801  1.00 88.55           C  
ATOM    665  CE2 PHE A  88      41.931   0.923 -47.349  1.00 88.55           C  
ATOM    666  CZ  PHE A  88      41.416   2.164 -47.009  1.00 88.55           C  
ATOM    667  N   LEU A  89      48.379   1.837 -49.668  1.00 85.18           N  
ATOM    668  CA  LEU A  89      49.831   1.706 -49.698  1.00 85.18           C  
ATOM    669  C   LEU A  89      50.502   3.073 -49.607  1.00 85.18           C  
ATOM    670  CB  LEU A  89      50.279   0.990 -50.975  1.00 85.18           C  
ATOM    671  O   LEU A  89      50.158   3.989 -50.357  1.00 85.18           O  
ATOM    672  CG  LEU A  89      51.681   0.379 -50.953  1.00 85.18           C  
ATOM    673  CD1 LEU A  89      51.708  -0.856 -50.059  1.00 85.18           C  
ATOM    674  CD2 LEU A  89      52.136   0.032 -52.367  1.00 85.18           C  
ATOM    675  N   GLY A  90      51.363   3.396 -48.402  1.00 80.68           N  
ATOM    676  CA  GLY A  90      51.999   4.690 -48.213  1.00 80.68           C  
ATOM    677  C   GLY A  90      51.286   5.563 -47.198  1.00 80.68           C  
ATOM    678  O   GLY A  90      51.786   6.625 -46.825  1.00 80.68           O  
ATOM    679  N   LYS A  91      50.109   5.051 -46.636  1.00 85.85           N  
ATOM    680  CA  LYS A  91      49.384   5.728 -45.565  1.00 85.85           C  
ATOM    681  C   LYS A  91      49.716   5.118 -44.206  1.00 85.85           C  
ATOM    682  CB  LYS A  91      47.877   5.665 -45.813  1.00 85.85           C  
ATOM    683  O   LYS A  91      50.078   3.943 -44.118  1.00 85.85           O  
ATOM    684  CG  LYS A  91      47.407   6.511 -46.987  1.00 85.85           C  
ATOM    685  CD  LYS A  91      45.907   6.769 -46.926  1.00 85.85           C  
ATOM    686  CE  LYS A  91      45.458   7.728 -48.021  1.00 85.85           C  
ATOM    687  NZ  LYS A  91      44.049   8.178 -47.819  1.00 85.85           N  
ATOM    688  N   THR A  92      49.680   5.986 -43.209  1.00 89.98           N  
ATOM    689  CA  THR A  92      49.914   5.504 -41.853  1.00 89.98           C  
ATOM    690  C   THR A  92      48.674   4.805 -41.305  1.00 89.98           C  
ATOM    691  CB  THR A  92      50.315   6.656 -40.912  1.00 89.98           C  
ATOM    692  O   THR A  92      47.575   4.971 -41.838  1.00 89.98           O  
ATOM    693  CG2 THR A  92      51.556   7.378 -41.425  1.00 89.98           C  
ATOM    694  OG1 THR A  92      49.233   7.592 -40.825  1.00 89.98           O  
ATOM    695  N   GLU A  93      48.814   3.980 -40.344  1.00 88.52           N  
ATOM    696  CA  GLU A  93      47.707   3.287 -39.692  1.00 88.52           C  
ATOM    697  C   GLU A  93      46.668   4.275 -39.170  1.00 88.52           C  
ATOM    698  CB  GLU A  93      48.221   2.410 -38.548  1.00 88.52           C  
ATOM    699  O   GLU A  93      45.467   4.001 -39.211  1.00 88.52           O  
ATOM    700  CG  GLU A  93      49.008   1.192 -39.012  1.00 88.52           C  
ATOM    701  CD  GLU A  93      49.495   0.321 -37.866  1.00 88.52           C  
ATOM    702  OE1 GLU A  93      50.138  -0.722 -38.127  1.00 88.52           O  
ATOM    703  OE2 GLU A  93      49.232   0.682 -36.697  1.00 88.52           O  
ATOM    704  N   ALA A  94      47.079   5.425 -38.719  1.00 89.25           N  
ATOM    705  CA  ALA A  94      46.170   6.455 -38.221  1.00 89.25           C  
ATOM    706  C   ALA A  94      45.290   6.998 -39.343  1.00 89.25           C  
ATOM    707  CB  ALA A  94      46.958   7.589 -37.570  1.00 89.25           C  
ATOM    708  O   ALA A  94      44.094   7.227 -39.147  1.00 89.25           O  
ATOM    709  N   GLU A  95      45.935   7.127 -40.450  1.00 88.60           N  
ATOM    710  CA  GLU A  95      45.201   7.641 -41.602  1.00 88.60           C  
ATOM    711  C   GLU A  95      44.162   6.635 -42.089  1.00 88.60           C  
ATOM    712  CB  GLU A  95      46.164   7.994 -42.739  1.00 88.60           C  
ATOM    713  O   GLU A  95      43.042   7.013 -42.439  1.00 88.60           O  
ATOM    714  CG  GLU A  95      47.004   9.235 -42.471  1.00 88.60           C  
ATOM    715  CD  GLU A  95      48.036   9.506 -43.553  1.00 88.60           C  
ATOM    716  OE1 GLU A  95      48.772  10.514 -43.452  1.00 88.60           O  
ATOM    717  OE2 GLU A  95      48.110   8.704 -44.511  1.00 88.60           O  
ATOM    718  N   ILE A  96      44.568   5.381 -42.092  1.00 90.31           N  
ATOM    719  CA  ILE A  96      43.656   4.305 -42.466  1.00 90.31           C  
ATOM    720  C   ILE A  96      42.502   4.236 -41.468  1.00 90.31           C  
ATOM    721  CB  ILE A  96      44.385   2.945 -42.538  1.00 90.31           C  
ATOM    722  O   ILE A  96      41.342   4.095 -41.861  1.00 90.31           O  
ATOM    723  CG1 ILE A  96      45.461   2.973 -43.629  1.00 90.31           C  
ATOM    724  CG2 ILE A  96      43.387   1.809 -42.781  1.00 90.31           C  
ATOM    725  CD1 ILE A  96      46.338   1.729 -43.666  1.00 90.31           C  
ATOM    726  N   ALA A  97      42.847   4.395 -40.206  1.00 90.44           N  
ATOM    727  CA  ALA A  97      41.837   4.392 -39.151  1.00 90.44           C  
ATOM    728  C   ALA A  97      40.857   5.548 -39.326  1.00 90.44           C  
ATOM    729  CB  ALA A  97      42.502   4.465 -37.778  1.00 90.44           C  
ATOM    730  O   ALA A  97      39.649   5.379 -39.145  1.00 90.44           O  
ATOM    731  N   HIS A  98      41.366   6.689 -39.718  1.00 90.61           N  
ATOM    732  CA  HIS A  98      40.530   7.869 -39.906  1.00 90.61           C  
ATOM    733  C   HIS A  98      39.549   7.672 -41.057  1.00 90.61           C  
ATOM    734  CB  HIS A  98      41.396   9.105 -40.160  1.00 90.61           C  
ATOM    735  O   HIS A  98      38.374   8.027 -40.944  1.00 90.61           O  
ATOM    736  CG  HIS A  98      40.617  10.380 -40.225  1.00 90.61           C  
ATOM    737  CD2 HIS A  98      40.288  11.270 -39.260  1.00 90.61           C  
ATOM    738  ND1 HIS A  98      40.076  10.863 -41.397  1.00 90.61           N  
ATOM    739  CE1 HIS A  98      39.446  11.999 -41.148  1.00 90.61           C  
ATOM    740  NE2 HIS A  98      39.559  12.268 -39.859  1.00 90.61           N  
ATOM    741  N   ILE A  99      39.997   7.061 -42.141  1.00 89.13           N  
ATOM    742  CA  ILE A  99      39.155   6.809 -43.305  1.00 89.13           C  
ATOM    743  C   ILE A  99      38.057   5.812 -42.943  1.00 89.13           C  
ATOM    744  CB  ILE A  99      39.984   6.283 -44.499  1.00 89.13           C  
ATOM    745  O   ILE A  99      36.888   6.018 -43.276  1.00 89.13           O  
ATOM    746  CG1 ILE A  99      40.970   7.354 -44.978  1.00 89.13           C  
ATOM    747  CG2 ILE A  99      39.065   5.835 -45.639  1.00 89.13           C  
ATOM    748  CD1 ILE A  99      41.972   6.856 -46.010  1.00 89.13           C  
ATOM    749  N   ALA A 100      38.447   4.787 -42.237  1.00 89.97           N  
ATOM    750  CA  ALA A 100      37.492   3.776 -41.789  1.00 89.97           C  
ATOM    751  C   ALA A 100      36.511   4.358 -40.775  1.00 89.97           C  
ATOM    752  CB  ALA A 100      38.226   2.580 -41.188  1.00 89.97           C  
ATOM    753  O   ALA A 100      35.317   4.053 -40.812  1.00 89.97           O  
ATOM    754  N   LEU A 101      37.008   5.209 -39.879  1.00 91.59           N  
ATOM    755  CA  LEU A 101      36.186   5.853 -38.860  1.00 91.59           C  
ATOM    756  C   LEU A 101      35.111   6.725 -39.500  1.00 91.59           C  
ATOM    757  CB  LEU A 101      37.055   6.697 -37.924  1.00 91.59           C  
ATOM    758  O   LEU A 101      33.946   6.676 -39.099  1.00 91.59           O  
ATOM    759  CG  LEU A 101      36.351   7.305 -36.710  1.00 91.59           C  
ATOM    760  CD1 LEU A 101      37.287   7.317 -35.506  1.00 91.59           C  
ATOM    761  CD2 LEU A 101      35.860   8.714 -37.026  1.00 91.59           C  
ATOM    762  N   GLU A 102      35.478   7.464 -40.516  1.00 87.28           N  
ATOM    763  CA  GLU A 102      34.546   8.366 -41.187  1.00 87.28           C  
ATOM    764  C   GLU A 102      33.434   7.590 -41.886  1.00 87.28           C  
ATOM    765  CB  GLU A 102      35.286   9.250 -42.195  1.00 87.28           C  
ATOM    766  O   GLU A 102      32.270   7.997 -41.852  1.00 87.28           O  
ATOM    767  CG  GLU A 102      36.092  10.371 -41.555  1.00 87.28           C  
ATOM    768  CD  GLU A 102      36.620  11.380 -42.561  1.00 87.28           C  
ATOM    769  OE1 GLU A 102      37.043  12.484 -42.149  1.00 87.28           O  
ATOM    770  OE2 GLU A 102      36.609  11.065 -43.772  1.00 87.28           O  
ATOM    771  N   THR A 103      33.758   6.496 -42.445  1.00 87.41           N  
ATOM    772  CA  THR A 103      32.785   5.653 -43.130  1.00 87.41           C  
ATOM    773  C   THR A 103      31.853   4.978 -42.127  1.00 87.41           C  
ATOM    774  CB  THR A 103      33.481   4.581 -43.989  1.00 87.41           C  
ATOM    775  O   THR A 103      30.633   4.979 -42.307  1.00 87.41           O  
ATOM    776  CG2 THR A 103      32.467   3.787 -44.805  1.00 87.41           C  
ATOM    777  OG1 THR A 103      34.403   5.217 -44.882  1.00 87.41           O  
ATOM    778  N   LEU A 104      32.374   4.454 -41.063  1.00 90.00           N  
ATOM    779  CA  LEU A 104      31.601   3.779 -40.026  1.00 90.00           C  
ATOM    780  C   LEU A 104      30.687   4.762 -39.303  1.00 90.00           C  
ATOM    781  CB  LEU A 104      32.533   3.097 -39.022  1.00 90.00           C  
ATOM    782  O   LEU A 104      29.535   4.440 -39.003  1.00 90.00           O  
ATOM    783  CG  LEU A 104      33.081   1.728 -39.427  1.00 90.00           C  
ATOM    784  CD1 LEU A 104      34.173   1.286 -38.458  1.00 90.00           C  
ATOM    785  CD2 LEU A 104      31.959   0.697 -39.482  1.00 90.00           C  
ATOM    786  N   GLU A 105      31.252   5.938 -39.033  1.00 89.18           N  
ATOM    787  CA  GLU A 105      30.449   6.981 -38.401  1.00 89.18           C  
ATOM    788  C   GLU A 105      29.242   7.345 -39.262  1.00 89.18           C  
ATOM    789  CB  GLU A 105      31.298   8.226 -38.133  1.00 89.18           C  
ATOM    790  O   GLU A 105      28.136   7.521 -38.746  1.00 89.18           O  
ATOM    791  CG  GLU A 105      30.574   9.305 -37.341  1.00 89.18           C  
ATOM    792  CD  GLU A 105      31.402  10.565 -37.147  1.00 89.18           C  
ATOM    793  OE1 GLU A 105      30.850  11.590 -36.688  1.00 89.18           O  
ATOM    794  OE2 GLU A 105      32.614  10.527 -37.458  1.00 89.18           O  
ATOM    795  N   GLY A 106      29.437   7.458 -40.547  1.00 86.06           N  
ATOM    796  CA  GLY A 106      28.342   7.749 -41.459  1.00 86.06           C  
ATOM    797  C   GLY A 106      27.244   6.702 -41.425  1.00 86.06           C  
ATOM    798  O   GLY A 106      26.061   7.038 -41.335  1.00 86.06           O  
ATOM    799  N   HIS A 107      27.605   5.459 -41.447  1.00 88.70           N  
ATOM    800  CA  HIS A 107      26.651   4.356 -41.432  1.00 88.70           C  
ATOM    801  C   HIS A 107      25.941   4.261 -40.086  1.00 88.70           C  
ATOM    802  CB  HIS A 107      27.355   3.035 -41.749  1.00 88.70           C  
ATOM    803  O   HIS A 107      24.741   3.981 -40.031  1.00 88.70           O  
ATOM    804  CG  HIS A 107      27.723   2.882 -43.190  1.00 88.70           C  
ATOM    805  CD2 HIS A 107      28.921   2.669 -43.784  1.00 88.70           C  
ATOM    806  ND1 HIS A 107      26.795   2.948 -44.206  1.00 88.70           N  
ATOM    807  CE1 HIS A 107      27.408   2.781 -45.366  1.00 88.70           C  
ATOM    808  NE2 HIS A 107      28.699   2.610 -45.137  1.00 88.70           N  
ATOM    809  N   GLN A 108      26.718   4.422 -38.997  1.00 90.12           N  
ATOM    810  CA  GLN A 108      26.122   4.451 -37.665  1.00 90.12           C  
ATOM    811  C   GLN A 108      25.052   5.535 -37.565  1.00 90.12           C  
ATOM    812  CB  GLN A 108      27.196   4.674 -36.600  1.00 90.12           C  
ATOM    813  O   GLN A 108      23.957   5.289 -37.055  1.00 90.12           O  
ATOM    814  CG  GLN A 108      26.663   4.649 -35.174  1.00 90.12           C  
ATOM    815  CD  GLN A 108      27.751   4.849 -34.136  1.00 90.12           C  
ATOM    816  NE2 GLN A 108      27.394   5.459 -33.011  1.00 90.12           N  
ATOM    817  OE1 GLN A 108      28.904   4.458 -34.344  1.00 90.12           O  
ATOM    818  N   ARG A 109      25.325   6.599 -38.081  1.00 88.69           N  
ATOM    819  CA  ARG A 109      24.384   7.714 -38.045  1.00 88.69           C  
ATOM    820  C   ARG A 109      23.159   7.425 -38.906  1.00 88.69           C  
ATOM    821  CB  ARG A 109      25.060   9.005 -38.512  1.00 88.69           C  
ATOM    822  O   ARG A 109      22.034   7.749 -38.522  1.00 88.69           O  
ATOM    823  CG  ARG A 109      26.051   9.578 -37.512  1.00 88.69           C  
ATOM    824  CD  ARG A 109      26.612  10.915 -37.977  1.00 88.69           C  
ATOM    825  NE  ARG A 109      27.364  11.581 -36.918  1.00 88.69           N  
ATOM    826  NH1 ARG A 109      29.243  11.961 -38.207  1.00 88.69           N  
ATOM    827  NH2 ARG A 109      29.188  12.652 -36.022  1.00 88.69           N  
ATOM    828  CZ  ARG A 109      28.597  12.063 -37.052  1.00 88.69           C  
ATOM    829  N   ALA A 110      23.360   6.843 -39.961  1.00 85.85           N  
ATOM    830  CA  ALA A 110      22.271   6.500 -40.871  1.00 85.85           C  
ATOM    831  C   ALA A 110      21.314   5.500 -40.228  1.00 85.85           C  
ATOM    832  CB  ALA A 110      22.825   5.936 -42.177  1.00 85.85           C  
ATOM    833  O   ALA A 110      20.093   5.654 -40.317  1.00 85.85           O  
ATOM    834  N   ILE A 111      21.870   4.554 -39.579  1.00 89.76           N  
ATOM    835  CA  ILE A 111      21.075   3.511 -38.940  1.00 89.76           C  
ATOM    836  C   ILE A 111      20.302   4.099 -37.762  1.00 89.76           C  
ATOM    837  CB  ILE A 111      21.959   2.335 -38.468  1.00 89.76           C  
ATOM    838  O   ILE A 111      19.139   3.754 -37.540  1.00 89.76           O  
ATOM    839  CG1 ILE A 111      22.609   1.639 -39.669  1.00 89.76           C  
ATOM    840  CG2 ILE A 111      21.140   1.343 -37.637  1.00 89.76           C  
ATOM    841  CD1 ILE A 111      21.613   1.028 -40.644  1.00 89.76           C  
ATOM    842  N   MET A 112      20.869   5.078 -37.065  1.00 87.95           N  
ATOM    843  CA  MET A 112      20.224   5.745 -35.938  1.00 87.95           C  
ATOM    844  C   MET A 112      19.007   6.540 -36.399  1.00 87.95           C  
ATOM    845  CB  MET A 112      21.211   6.668 -35.222  1.00 87.95           C  
ATOM    846  O   MET A 112      18.009   6.628 -35.682  1.00 87.95           O  
ATOM    847  CG  MET A 112      22.295   5.928 -34.453  1.00 87.95           C  
ATOM    848  SD  MET A 112      23.541   7.063 -33.729  1.00 87.95           S  
ATOM    849  CE  MET A 112      22.494   7.998 -32.580  1.00 87.95           C  
ATOM    850  N   ALA A 113      19.071   6.986 -37.583  1.00 84.01           N  
ATOM    851  CA  ALA A 113      17.998   7.801 -38.145  1.00 84.01           C  
ATOM    852  C   ALA A 113      16.784   6.945 -38.493  1.00 84.01           C  
ATOM    853  CB  ALA A 113      18.490   8.548 -39.382  1.00 84.01           C  
ATOM    854  O   ALA A 113      15.653   7.437 -38.506  1.00 84.01           O  
ATOM    855  N   HIS A 114      16.938   5.666 -38.685  1.00 85.27           N  
ATOM    856  CA  HIS A 114      15.875   4.763 -39.111  1.00 85.27           C  
ATOM    857  C   HIS A 114      15.263   4.033 -37.921  1.00 85.27           C  
ATOM    858  CB  HIS A 114      16.406   3.754 -40.130  1.00 85.27           C  
ATOM    859  O   HIS A 114      14.111   3.595 -37.981  1.00 85.27           O  
ATOM    860  CG  HIS A 114      16.514   4.301 -41.518  1.00 85.27           C  
ATOM    861  CD2 HIS A 114      17.596   4.648 -42.255  1.00 85.27           C  
ATOM    862  ND1 HIS A 114      15.412   4.554 -42.306  1.00 85.27           N  
ATOM    863  CE1 HIS A 114      15.813   5.032 -43.472  1.00 85.27           C  
ATOM    864  NE2 HIS A 114      17.133   5.099 -43.467  1.00 85.27           N  
ATOM    865  N   MET A 115      15.939   4.026 -36.834  1.00 87.30           N  
ATOM    866  CA  MET A 115      15.483   3.272 -35.670  1.00 87.30           C  
ATOM    867  C   MET A 115      14.987   4.210 -34.575  1.00 87.30           C  
ATOM    868  CB  MET A 115      16.605   2.384 -35.130  1.00 87.30           C  
ATOM    869  O   MET A 115      15.389   5.373 -34.519  1.00 87.30           O  
ATOM    870  CG  MET A 115      16.986   1.244 -36.060  1.00 87.30           C  
ATOM    871  SD  MET A 115      18.221   0.110 -35.313  1.00 87.30           S  
ATOM    872  CE  MET A 115      17.148  -0.853 -34.212  1.00 87.30           C  
ATOM    873  N   THR A 116      14.024   3.670 -33.781  1.00 88.42           N  
ATOM    874  CA  THR A 116      13.537   4.427 -32.634  1.00 88.42           C  
ATOM    875  C   THR A 116      14.476   4.268 -31.442  1.00 88.42           C  
ATOM    876  CB  THR A 116      12.117   3.985 -32.234  1.00 88.42           C  
ATOM    877  O   THR A 116      15.280   3.334 -31.399  1.00 88.42           O  
ATOM    878  CG2 THR A 116      11.148   4.127 -33.403  1.00 88.42           C  
ATOM    879  OG1 THR A 116      12.150   2.614 -31.819  1.00 88.42           O  
ATOM    880  N   VAL A 117      14.405   5.218 -30.485  1.00 86.72           N  
ATOM    881  CA  VAL A 117      15.236   5.196 -29.285  1.00 86.72           C  
ATOM    882  C   VAL A 117      14.967   3.918 -28.494  1.00 86.72           C  
ATOM    883  CB  VAL A 117      14.984   6.435 -28.397  1.00 86.72           C  
ATOM    884  O   VAL A 117      15.896   3.292 -27.978  1.00 86.72           O  
ATOM    885  CG1 VAL A 117      15.858   6.389 -27.145  1.00 86.72           C  
ATOM    886  CG2 VAL A 117      15.243   7.718 -29.186  1.00 86.72           C  
ATOM    887  N   GLU A 118      13.754   3.453 -28.506  1.00 84.09           N  
ATOM    888  CA  GLU A 118      13.350   2.273 -27.748  1.00 84.09           C  
ATOM    889  C   GLU A 118      13.970   1.005 -28.328  1.00 84.09           C  
ATOM    890  CB  GLU A 118      11.825   2.147 -27.720  1.00 84.09           C  
ATOM    891  O   GLU A 118      14.435   0.138 -27.585  1.00 84.09           O  
ATOM    892  CG  GLU A 118      11.130   3.263 -26.953  1.00 84.09           C  
ATOM    893  CD  GLU A 118      10.829   4.483 -27.809  1.00 84.09           C  
ATOM    894  OE1 GLU A 118      10.242   5.459 -27.289  1.00 84.09           O  
ATOM    895  OE2 GLU A 118      11.182   4.462 -29.009  1.00 84.09           O  
ATOM    896  N   GLU A 119      13.970   1.010 -29.650  1.00 87.89           N  
ATOM    897  CA  GLU A 119      14.517  -0.146 -30.356  1.00 87.89           C  
ATOM    898  C   GLU A 119      16.024  -0.260 -30.144  1.00 87.89           C  
ATOM    899  CB  GLU A 119      14.201  -0.061 -31.852  1.00 87.89           C  
ATOM    900  O   GLU A 119      16.548  -1.359 -29.954  1.00 87.89           O  
ATOM    901  CG  GLU A 119      12.734  -0.289 -32.185  1.00 87.89           C  
ATOM    902  CD  GLU A 119      12.428  -0.157 -33.668  1.00 87.89           C  
ATOM    903  OE1 GLU A 119      11.246  -0.293 -34.058  1.00 87.89           O  
ATOM    904  OE2 GLU A 119      13.377   0.084 -34.446  1.00 87.89           O  
ATOM    905  N   ILE A 120      16.657   0.889 -30.101  1.00 89.03           N  
ATOM    906  CA  ILE A 120      18.103   0.926 -29.919  1.00 89.03           C  
ATOM    907  C   ILE A 120      18.454   0.514 -28.491  1.00 89.03           C  
ATOM    908  CB  ILE A 120      18.677   2.326 -30.229  1.00 89.03           C  
ATOM    909  O   ILE A 120      19.406  -0.238 -28.271  1.00 89.03           O  
ATOM    910  CG1 ILE A 120      18.443   2.685 -31.701  1.00 89.03           C  
ATOM    911  CG2 ILE A 120      20.167   2.389 -29.880  1.00 89.03           C  
ATOM    912  CD1 ILE A 120      18.843   4.109 -32.062  1.00 89.03           C  
ATOM    913  N   TYR A 121      17.601   0.934 -27.584  1.00 85.42           N  
ATOM    914  CA  TYR A 121      17.842   0.677 -26.168  1.00 85.42           C  
ATOM    915  C   TYR A 121      17.454  -0.750 -25.799  1.00 85.42           C  
ATOM    916  CB  TYR A 121      17.062   1.671 -25.301  1.00 85.42           C  
ATOM    917  O   TYR A 121      18.190  -1.435 -25.086  1.00 85.42           O  
ATOM    918  CG  TYR A 121      17.357   1.550 -23.826  1.00 85.42           C  
ATOM    919  CD1 TYR A 121      16.460   0.920 -22.966  1.00 85.42           C  
ATOM    920  CD2 TYR A 121      18.531   2.066 -23.289  1.00 85.42           C  
ATOM    921  CE1 TYR A 121      16.727   0.809 -21.605  1.00 85.42           C  
ATOM    922  CE2 TYR A 121      18.808   1.960 -21.930  1.00 85.42           C  
ATOM    923  OH  TYR A 121      18.170   1.223 -19.751  1.00 85.42           O  
ATOM    924  CZ  TYR A 121      17.901   1.331 -21.097  1.00 85.42           C  
ATOM    925  N   LYS A 122      16.394  -1.329 -26.332  1.00 84.97           N  
ATOM    926  CA  LYS A 122      15.883  -2.648 -25.970  1.00 84.97           C  
ATOM    927  C   LYS A 122      16.659  -3.752 -26.683  1.00 84.97           C  
ATOM    928  CB  LYS A 122      14.394  -2.757 -26.301  1.00 84.97           C  
ATOM    929  O   LYS A 122      17.015  -4.761 -26.071  1.00 84.97           O  
ATOM    930  CG  LYS A 122      13.490  -1.995 -25.344  1.00 84.97           C  
ATOM    931  CD  LYS A 122      12.018  -2.245 -25.646  1.00 84.97           C  
ATOM    932  CE  LYS A 122      11.112  -1.483 -24.688  1.00 84.97           C  
ATOM    933  NZ  LYS A 122       9.668  -1.730 -24.977  1.00 84.97           N  
ATOM    934  N   ASP A 123      16.967  -3.397 -27.977  1.00 88.11           N  
ATOM    935  CA  ASP A 123      17.640  -4.412 -28.782  1.00 88.11           C  
ATOM    936  C   ASP A 123      18.959  -3.885 -29.341  1.00 88.11           C  
ATOM    937  CB  ASP A 123      16.734  -4.880 -29.923  1.00 88.11           C  
ATOM    938  O   ASP A 123      19.039  -3.516 -30.515  1.00 88.11           O  
ATOM    939  CG  ASP A 123      15.519  -5.650 -29.438  1.00 88.11           C  
ATOM    940  OD1 ASP A 123      15.609  -6.343 -28.402  1.00 88.11           O  
ATOM    941  OD2 ASP A 123      14.461  -5.564 -30.100  1.00 88.11           O  
ATOM    942  N   ARG A 124      19.975  -3.960 -28.453  1.00 88.37           N  
ATOM    943  CA  ARG A 124      21.285  -3.420 -28.801  1.00 88.37           C  
ATOM    944  C   ARG A 124      21.972  -4.285 -29.852  1.00 88.37           C  
ATOM    945  CB  ARG A 124      22.168  -3.307 -27.556  1.00 88.37           C  
ATOM    946  O   ARG A 124      22.737  -3.780 -30.676  1.00 88.37           O  
ATOM    947  CG  ARG A 124      21.683  -2.278 -26.548  1.00 88.37           C  
ATOM    948  CD  ARG A 124      22.642  -2.144 -25.373  1.00 88.37           C  
ATOM    949  NE  ARG A 124      22.147  -1.195 -24.380  1.00 88.37           N  
ATOM    950  NH1 ARG A 124      24.217  -0.275 -23.926  1.00 88.37           N  
ATOM    951  NH2 ARG A 124      22.353   0.489 -22.832  1.00 88.37           N  
ATOM    952  CZ  ARG A 124      22.907  -0.329 -23.715  1.00 88.37           C  
ATOM    953  N   GLN A 125      21.663  -5.444 -29.924  1.00 87.84           N  
ATOM    954  CA  GLN A 125      22.261  -6.398 -30.853  1.00 87.84           C  
ATOM    955  C   GLN A 125      21.772  -6.157 -32.278  1.00 87.84           C  
ATOM    956  CB  GLN A 125      21.949  -7.833 -30.425  1.00 87.84           C  
ATOM    957  O   GLN A 125      22.556  -6.217 -33.227  1.00 87.84           O  
ATOM    958  CG  GLN A 125      22.702  -8.281 -29.180  1.00 87.84           C  
ATOM    959  CD  GLN A 125      22.414  -9.723 -28.807  1.00 87.84           C  
ATOM    960  NE2 GLN A 125      23.151 -10.242 -27.831  1.00 87.84           N  
ATOM    961  OE1 GLN A 125      21.534 -10.365 -29.391  1.00 87.84           O  
ATOM    962  N   LYS A 126      20.536  -5.910 -32.327  1.00 91.26           N  
ATOM    963  CA  LYS A 126      19.945  -5.633 -33.633  1.00 91.26           C  
ATOM    964  C   LYS A 126      20.588  -4.408 -34.278  1.00 91.26           C  
ATOM    965  CB  LYS A 126      18.435  -5.426 -33.506  1.00 91.26           C  
ATOM    966  O   LYS A 126      20.899  -4.419 -35.471  1.00 91.26           O  
ATOM    967  CG  LYS A 126      17.709  -5.331 -34.840  1.00 91.26           C  
ATOM    968  CD  LYS A 126      16.208  -5.156 -34.648  1.00 91.26           C  
ATOM    969  CE  LYS A 126      15.490  -4.985 -35.980  1.00 91.26           C  
ATOM    970  NZ  LYS A 126      14.016  -4.826 -35.797  1.00 91.26           N  
ATOM    971  N   PHE A 127      20.713  -3.432 -33.469  1.00 91.31           N  
ATOM    972  CA  PHE A 127      21.376  -2.217 -33.928  1.00 91.31           C  
ATOM    973  C   PHE A 127      22.809  -2.510 -34.354  1.00 91.31           C  
ATOM    974  CB  PHE A 127      21.363  -1.148 -32.830  1.00 91.31           C  
ATOM    975  O   PHE A 127      23.240  -2.093 -35.431  1.00 91.31           O  
ATOM    976  CG  PHE A 127      22.134   0.095 -33.185  1.00 91.31           C  
ATOM    977  CD1 PHE A 127      23.399   0.320 -32.656  1.00 91.31           C  
ATOM    978  CD2 PHE A 127      21.592   1.039 -34.047  1.00 91.31           C  
ATOM    979  CE1 PHE A 127      24.114   1.470 -32.982  1.00 91.31           C  
ATOM    980  CE2 PHE A 127      22.301   2.191 -34.378  1.00 91.31           C  
ATOM    981  CZ  PHE A 127      23.561   2.405 -33.844  1.00 91.31           C  
ATOM    982  N   SER A 128      23.576  -3.213 -33.599  1.00 91.11           N  
ATOM    983  CA  SER A 128      24.964  -3.554 -33.890  1.00 91.11           C  
ATOM    984  C   SER A 128      25.073  -4.392 -35.159  1.00 91.11           C  
ATOM    985  CB  SER A 128      25.589  -4.308 -32.716  1.00 91.11           C  
ATOM    986  O   SER A 128      25.975  -4.182 -35.973  1.00 91.11           O  
ATOM    987  OG  SER A 128      25.653  -3.484 -31.565  1.00 91.11           O  
ATOM    988  N   GLU A 129      24.156  -5.234 -35.363  1.00 91.78           N  
ATOM    989  CA  GLU A 129      24.136  -6.100 -36.537  1.00 91.78           C  
ATOM    990  C   GLU A 129      23.890  -5.297 -37.812  1.00 91.78           C  
ATOM    991  CB  GLU A 129      23.068  -7.187 -36.386  1.00 91.78           C  
ATOM    992  O   GLU A 129      24.539  -5.531 -38.834  1.00 91.78           O  
ATOM    993  CG  GLU A 129      23.114  -8.250 -37.474  1.00 91.78           C  
ATOM    994  CD  GLU A 129      22.136  -9.391 -37.240  1.00 91.78           C  
ATOM    995  OE1 GLU A 129      22.142 -10.366 -38.025  1.00 91.78           O  
ATOM    996  OE2 GLU A 129      21.357  -9.307 -36.265  1.00 91.78           O  
ATOM    997  N   GLN A 130      23.005  -4.409 -37.728  1.00 90.36           N  
ATOM    998  CA  GLN A 130      22.648  -3.588 -38.880  1.00 90.36           C  
ATOM    999  C   GLN A 130      23.806  -2.683 -39.290  1.00 90.36           C  
ATOM   1000  CB  GLN A 130      21.407  -2.747 -38.577  1.00 90.36           C  
ATOM   1001  O   GLN A 130      24.088  -2.528 -40.480  1.00 90.36           O  
ATOM   1002  CG  GLN A 130      20.110  -3.545 -38.571  1.00 90.36           C  
ATOM   1003  CD  GLN A 130      18.888  -2.678 -38.333  1.00 90.36           C  
ATOM   1004  NE2 GLN A 130      17.713  -3.206 -38.659  1.00 90.36           N  
ATOM   1005  OE1 GLN A 130      18.999  -1.543 -37.858  1.00 90.36           O  
ATOM   1006  N   VAL A 131      24.457  -2.103 -38.269  1.00 90.82           N  
ATOM   1007  CA  VAL A 131      25.611  -1.259 -38.562  1.00 90.82           C  
ATOM   1008  C   VAL A 131      26.739  -2.109 -39.142  1.00 90.82           C  
ATOM   1009  CB  VAL A 131      26.101  -0.511 -37.302  1.00 90.82           C  
ATOM   1010  O   VAL A 131      27.399  -1.705 -40.102  1.00 90.82           O  
ATOM   1011  CG1 VAL A 131      27.385   0.262 -37.598  1.00 90.82           C  
ATOM   1012  CG2 VAL A 131      25.015   0.430 -36.784  1.00 90.82           C  
ATOM   1013  N   PHE A 132      26.859  -3.254 -38.669  1.00 90.48           N  
ATOM   1014  CA  PHE A 132      27.886  -4.183 -39.125  1.00 90.48           C  
ATOM   1015  C   PHE A 132      27.647  -4.586 -40.575  1.00 90.48           C  
ATOM   1016  CB  PHE A 132      27.922  -5.428 -38.233  1.00 90.48           C  
ATOM   1017  O   PHE A 132      28.572  -4.570 -41.390  1.00 90.48           O  
ATOM   1018  CG  PHE A 132      28.860  -6.498 -38.722  1.00 90.48           C  
ATOM   1019  CD1 PHE A 132      28.381  -7.587 -39.440  1.00 90.48           C  
ATOM   1020  CD2 PHE A 132      30.222  -6.415 -38.464  1.00 90.48           C  
ATOM   1021  CE1 PHE A 132      29.247  -8.579 -39.894  1.00 90.48           C  
ATOM   1022  CE2 PHE A 132      31.094  -7.403 -38.914  1.00 90.48           C  
ATOM   1023  CZ  PHE A 132      30.604  -8.484 -39.628  1.00 90.48           C  
ATOM   1024  N   LYS A 133      26.452  -4.929 -40.969  1.00 90.45           N  
ATOM   1025  CA  LYS A 133      26.083  -5.428 -42.290  1.00 90.45           C  
ATOM   1026  C   LYS A 133      26.285  -4.357 -43.358  1.00 90.45           C  
ATOM   1027  CB  LYS A 133      24.631  -5.908 -42.297  1.00 90.45           C  
ATOM   1028  O   LYS A 133      26.866  -4.626 -44.412  1.00 90.45           O  
ATOM   1029  CG  LYS A 133      24.217  -6.609 -43.582  1.00 90.45           C  
ATOM   1030  CD  LYS A 133      22.777  -7.103 -43.510  1.00 90.45           C  
ATOM   1031  CE  LYS A 133      22.340  -7.746 -44.819  1.00 90.45           C  
ATOM   1032  NZ  LYS A 133      20.932  -8.241 -44.750  1.00 90.45           N  
ATOM   1033  N   VAL A 134      25.827  -3.167 -43.012  1.00 87.08           N  
ATOM   1034  CA  VAL A 134      25.866  -2.082 -43.986  1.00 87.08           C  
ATOM   1035  C   VAL A 134      27.302  -1.586 -44.150  1.00 87.08           C  
ATOM   1036  CB  VAL A 134      24.943  -0.914 -43.572  1.00 87.08           C  
ATOM   1037  O   VAL A 134      27.745  -1.308 -45.267  1.00 87.08           O  
ATOM   1038  CG1 VAL A 134      25.090   0.259 -44.540  1.00 87.08           C  
ATOM   1039  CG2 VAL A 134      23.490  -1.380 -43.508  1.00 87.08           C  
ATOM   1040  N   ALA A 135      28.009  -1.491 -43.097  1.00 86.94           N  
ATOM   1041  CA  ALA A 135      29.386  -1.004 -43.109  1.00 86.94           C  
ATOM   1042  C   ALA A 135      30.322  -2.022 -43.756  1.00 86.94           C  
ATOM   1043  CB  ALA A 135      29.851  -0.686 -41.690  1.00 86.94           C  
ATOM   1044  O   ALA A 135      31.274  -1.649 -44.445  1.00 86.94           O  
ATOM   1045  N   SER A 136      30.009  -3.235 -43.618  1.00 88.49           N  
ATOM   1046  CA  SER A 136      30.843  -4.309 -44.147  1.00 88.49           C  
ATOM   1047  C   SER A 136      30.875  -4.283 -45.672  1.00 88.49           C  
ATOM   1048  CB  SER A 136      30.337  -5.669 -43.663  1.00 88.49           C  
ATOM   1049  O   SER A 136      31.933  -4.464 -46.278  1.00 88.49           O  
ATOM   1050  OG  SER A 136      30.490  -5.792 -42.259  1.00 88.49           O  
ATOM   1051  N   SER A 137      29.824  -4.016 -46.341  1.00 86.31           N  
ATOM   1052  CA  SER A 137      29.732  -4.026 -47.797  1.00 86.31           C  
ATOM   1053  C   SER A 137      30.586  -2.922 -48.412  1.00 86.31           C  
ATOM   1054  CB  SER A 137      28.278  -3.865 -48.243  1.00 86.31           C  
ATOM   1055  O   SER A 137      31.251  -3.139 -49.427  1.00 86.31           O  
ATOM   1056  OG  SER A 137      27.748  -2.629 -47.794  1.00 86.31           O  
ATOM   1057  N   ASP A 138      30.710  -1.759 -47.736  1.00 83.68           N  
ATOM   1058  CA  ASP A 138      31.435  -0.600 -48.246  1.00 83.68           C  
ATOM   1059  C   ASP A 138      32.923  -0.695 -47.917  1.00 83.68           C  
ATOM   1060  CB  ASP A 138      30.851   0.693 -47.673  1.00 83.68           C  
ATOM   1061  O   ASP A 138      33.771  -0.382 -48.755  1.00 83.68           O  
ATOM   1062  CG  ASP A 138      29.524   1.075 -48.305  1.00 83.68           C  
ATOM   1063  OD1 ASP A 138      29.138   0.468 -49.327  1.00 83.68           O  
ATOM   1064  OD2 ASP A 138      28.860   1.994 -47.778  1.00 83.68           O  
ATOM   1065  N   LEU A 139      33.195  -1.171 -46.768  1.00 86.99           N  
ATOM   1066  CA  LEU A 139      34.585  -1.276 -46.337  1.00 86.99           C  
ATOM   1067  C   LEU A 139      35.291  -2.423 -47.053  1.00 86.99           C  
ATOM   1068  CB  LEU A 139      34.662  -1.480 -44.822  1.00 86.99           C  
ATOM   1069  O   LEU A 139      36.502  -2.369 -47.276  1.00 86.99           O  
ATOM   1070  CG  LEU A 139      34.554  -0.221 -43.962  1.00 86.99           C  
ATOM   1071  CD1 LEU A 139      33.889  -0.545 -42.628  1.00 86.99           C  
ATOM   1072  CD2 LEU A 139      35.930   0.398 -43.742  1.00 86.99           C  
ATOM   1073  N   VAL A 140      34.531  -3.441 -47.493  1.00 88.31           N  
ATOM   1074  CA  VAL A 140      35.083  -4.564 -48.243  1.00 88.31           C  
ATOM   1075  C   VAL A 140      35.592  -4.080 -49.599  1.00 88.31           C  
ATOM   1076  CB  VAL A 140      34.039  -5.686 -48.436  1.00 88.31           C  
ATOM   1077  O   VAL A 140      36.644  -4.521 -50.067  1.00 88.31           O  
ATOM   1078  CG1 VAL A 140      34.519  -6.699 -49.474  1.00 88.31           C  
ATOM   1079  CG2 VAL A 140      33.748  -6.378 -47.105  1.00 88.31           C  
ATOM   1080  N   ASN A 141      34.877  -3.129 -50.189  1.00 84.47           N  
ATOM   1081  CA  ASN A 141      35.290  -2.570 -51.472  1.00 84.47           C  
ATOM   1082  C   ASN A 141      36.611  -1.814 -51.355  1.00 84.47           C  
ATOM   1083  CB  ASN A 141      34.201  -1.653 -52.033  1.00 84.47           C  
ATOM   1084  O   ASN A 141      37.360  -1.712 -52.328  1.00 84.47           O  
ATOM   1085  CG  ASN A 141      32.961  -2.413 -52.462  1.00 84.47           C  
ATOM   1086  ND2 ASN A 141      31.816  -1.741 -52.438  1.00 84.47           N  
ATOM   1087  OD1 ASN A 141      33.032  -3.594 -52.811  1.00 84.47           O  
ATOM   1088  N   MET A 142      37.032  -1.477 -50.126  1.00 85.76           N  
ATOM   1089  CA  MET A 142      38.256  -0.732 -49.848  1.00 85.76           C  
ATOM   1090  C   MET A 142      39.361  -1.664 -49.361  1.00 85.76           C  
ATOM   1091  CB  MET A 142      37.997   0.360 -48.809  1.00 85.76           C  
ATOM   1092  O   MET A 142      40.506  -1.240 -49.192  1.00 85.76           O  
ATOM   1093  CG  MET A 142      37.065   1.459 -49.293  1.00 85.76           C  
ATOM   1094  SD  MET A 142      36.872   2.809 -48.066  1.00 85.76           S  
ATOM   1095  CE  MET A 142      35.665   2.052 -46.943  1.00 85.76           C  
ATOM   1096  N   GLY A 143      38.986  -2.911 -49.150  1.00 86.16           N  
ATOM   1097  CA  GLY A 143      39.970  -3.891 -48.720  1.00 86.16           C  
ATOM   1098  C   GLY A 143      40.110  -3.975 -47.211  1.00 86.16           C  
ATOM   1099  O   GLY A 143      41.124  -4.456 -46.702  1.00 86.16           O  
ATOM   1100  N   ILE A 144      39.100  -3.381 -46.433  1.00 90.27           N  
ATOM   1101  CA  ILE A 144      39.034  -3.409 -44.976  1.00 90.27           C  
ATOM   1102  C   ILE A 144      37.915  -4.347 -44.529  1.00 90.27           C  
ATOM   1103  CB  ILE A 144      38.815  -1.996 -44.392  1.00 90.27           C  
ATOM   1104  O   ILE A 144      36.799  -4.284 -45.051  1.00 90.27           O  
ATOM   1105  CG1 ILE A 144      39.960  -1.064 -44.806  1.00 90.27           C  
ATOM   1106  CG2 ILE A 144      38.681  -2.056 -42.868  1.00 90.27           C  
ATOM   1107  CD1 ILE A 144      39.726   0.399 -44.453  1.00 90.27           C  
ATOM   1108  N   SER A 145      38.222  -5.221 -43.599  1.00 90.37           N  
ATOM   1109  CA  SER A 145      37.226  -6.117 -43.021  1.00 90.37           C  
ATOM   1110  C   SER A 145      36.870  -5.702 -41.597  1.00 90.37           C  
ATOM   1111  CB  SER A 145      37.734  -7.559 -43.028  1.00 90.37           C  
ATOM   1112  O   SER A 145      37.755  -5.431 -40.784  1.00 90.37           O  
ATOM   1113  OG  SER A 145      36.789  -8.429 -42.428  1.00 90.37           O  
ATOM   1114  N   VAL A 146      35.536  -5.634 -41.425  1.00 91.43           N  
ATOM   1115  CA  VAL A 146      35.059  -5.321 -40.082  1.00 91.43           C  
ATOM   1116  C   VAL A 146      34.959  -6.602 -39.257  1.00 91.43           C  
ATOM   1117  CB  VAL A 146      33.693  -4.601 -40.118  1.00 91.43           C  
ATOM   1118  O   VAL A 146      34.233  -7.529 -39.626  1.00 91.43           O  
ATOM   1119  CG1 VAL A 146      33.245  -4.220 -38.708  1.00 91.43           C  
ATOM   1120  CG2 VAL A 146      33.765  -3.365 -41.012  1.00 91.43           C  
ATOM   1121  N   VAL A 147      35.733  -6.740 -38.182  1.00 90.31           N  
ATOM   1122  CA  VAL A 147      35.780  -7.937 -37.350  1.00 90.31           C  
ATOM   1123  C   VAL A 147      34.600  -7.939 -36.381  1.00 90.31           C  
ATOM   1124  CB  VAL A 147      37.110  -8.034 -36.570  1.00 90.31           C  
ATOM   1125  O   VAL A 147      33.905  -8.948 -36.241  1.00 90.31           O  
ATOM   1126  CG1 VAL A 147      37.126  -9.278 -35.682  1.00 90.31           C  
ATOM   1127  CG2 VAL A 147      38.294  -8.048 -37.535  1.00 90.31           C  
ATOM   1128  N   SER A 148      34.364  -6.816 -35.827  1.00 91.82           N  
ATOM   1129  CA  SER A 148      33.243  -6.734 -34.897  1.00 91.82           C  
ATOM   1130  C   SER A 148      32.842  -5.285 -34.640  1.00 91.82           C  
ATOM   1131  CB  SER A 148      33.592  -7.417 -33.574  1.00 91.82           C  
ATOM   1132  O   SER A 148      33.666  -4.377 -34.762  1.00 91.82           O  
ATOM   1133  OG  SER A 148      34.590  -6.688 -32.880  1.00 91.82           O  
ATOM   1134  N   TYR A 149      31.550  -5.169 -34.402  1.00 94.16           N  
ATOM   1135  CA  TYR A 149      30.994  -3.887 -33.985  1.00 94.16           C  
ATOM   1136  C   TYR A 149      30.103  -4.051 -32.760  1.00 94.16           C  
ATOM   1137  CB  TYR A 149      30.199  -3.248 -35.127  1.00 94.16           C  
ATOM   1138  O   TYR A 149      29.176  -4.865 -32.763  1.00 94.16           O  
ATOM   1139  CG  TYR A 149      29.609  -1.903 -34.779  1.00 94.16           C  
ATOM   1140  CD1 TYR A 149      28.318  -1.799 -34.264  1.00 94.16           C  
ATOM   1141  CD2 TYR A 149      30.339  -0.734 -34.964  1.00 94.16           C  
ATOM   1142  CE1 TYR A 149      27.770  -0.562 -33.944  1.00 94.16           C  
ATOM   1143  CE2 TYR A 149      29.801   0.508 -34.647  1.00 94.16           C  
ATOM   1144  OH  TYR A 149      27.979   1.812 -33.822  1.00 94.16           O  
ATOM   1145  CZ  TYR A 149      28.518   0.584 -34.138  1.00 94.16           C  
ATOM   1146  N   THR A 150      30.481  -3.313 -31.720  1.00 91.56           N  
ATOM   1147  CA  THR A 150      29.651  -3.358 -30.521  1.00 91.56           C  
ATOM   1148  C   THR A 150      29.283  -1.949 -30.065  1.00 91.56           C  
ATOM   1149  CB  THR A 150      30.363  -4.102 -29.376  1.00 91.56           C  
ATOM   1150  O   THR A 150      30.082  -1.020 -30.198  1.00 91.56           O  
ATOM   1151  CG2 THR A 150      30.595  -5.567 -29.732  1.00 91.56           C  
ATOM   1152  OG1 THR A 150      31.628  -3.478 -29.123  1.00 91.56           O  
ATOM   1153  N   LEU A 151      28.041  -1.937 -29.612  1.00 91.23           N  
ATOM   1154  CA  LEU A 151      27.540  -0.682 -29.062  1.00 91.23           C  
ATOM   1155  C   LEU A 151      28.020  -0.487 -27.628  1.00 91.23           C  
ATOM   1156  CB  LEU A 151      26.010  -0.648 -29.110  1.00 91.23           C  
ATOM   1157  O   LEU A 151      27.807  -1.352 -26.775  1.00 91.23           O  
ATOM   1158  CG  LEU A 151      25.346   0.652 -28.654  1.00 91.23           C  
ATOM   1159  CD1 LEU A 151      25.653   1.777 -29.637  1.00 91.23           C  
ATOM   1160  CD2 LEU A 151      23.841   0.460 -28.505  1.00 91.23           C  
ATOM   1161  N   LYS A 152      28.804   0.578 -27.321  1.00 90.16           N  
ATOM   1162  CA  LYS A 152      29.383   0.842 -26.007  1.00 90.16           C  
ATOM   1163  C   LYS A 152      28.403   1.601 -25.117  1.00 90.16           C  
ATOM   1164  CB  LYS A 152      30.686   1.631 -26.144  1.00 90.16           C  
ATOM   1165  O   LYS A 152      28.054   1.134 -24.030  1.00 90.16           O  
ATOM   1166  CG  LYS A 152      31.436   1.817 -24.833  1.00 90.16           C  
ATOM   1167  CD  LYS A 152      32.768   2.526 -25.047  1.00 90.16           C  
ATOM   1168  CE  LYS A 152      33.507   2.739 -23.733  1.00 90.16           C  
ATOM   1169  NZ  LYS A 152      34.817   3.425 -23.939  1.00 90.16           N  
ATOM   1170  N   ASP A 153      27.921   2.769 -25.569  1.00 89.50           N  
ATOM   1171  CA  ASP A 153      27.055   3.598 -24.735  1.00 89.50           C  
ATOM   1172  C   ASP A 153      26.075   4.400 -25.589  1.00 89.50           C  
ATOM   1173  CB  ASP A 153      27.889   4.540 -23.865  1.00 89.50           C  
ATOM   1174  O   ASP A 153      26.385   4.760 -26.726  1.00 89.50           O  
ATOM   1175  CG  ASP A 153      27.115   5.097 -22.683  1.00 89.50           C  
ATOM   1176  OD1 ASP A 153      25.959   4.678 -22.460  1.00 89.50           O  
ATOM   1177  OD2 ASP A 153      27.666   5.963 -21.970  1.00 89.50           O  
ATOM   1178  N   ILE A 154      24.767   4.606 -24.866  1.00 89.30           N  
ATOM   1179  CA  ILE A 154      23.754   5.468 -25.464  1.00 89.30           C  
ATOM   1180  C   ILE A 154      23.360   6.564 -24.475  1.00 89.30           C  
ATOM   1181  CB  ILE A 154      22.508   4.662 -25.894  1.00 89.30           C  
ATOM   1182  O   ILE A 154      23.082   6.284 -23.307  1.00 89.30           O  
ATOM   1183  CG1 ILE A 154      22.910   3.520 -26.835  1.00 89.30           C  
ATOM   1184  CG2 ILE A 154      21.474   5.578 -26.555  1.00 89.30           C  
ATOM   1185  CD1 ILE A 154      21.841   2.448 -26.999  1.00 89.30           C  
ATOM   1186  N   HIS A 155      23.478   7.740 -25.024  1.00 86.56           N  
ATOM   1187  CA  HIS A 155      23.147   8.869 -24.162  1.00 86.56           C  
ATOM   1188  C   HIS A 155      22.169   9.817 -24.848  1.00 86.56           C  
ATOM   1189  CB  HIS A 155      24.414   9.624 -23.758  1.00 86.56           C  
ATOM   1190  O   HIS A 155      22.274  10.060 -26.052  1.00 86.56           O  
ATOM   1191  CG  HIS A 155      24.161  10.767 -22.827  1.00 86.56           C  
ATOM   1192  CD2 HIS A 155      24.186  12.104 -23.033  1.00 86.56           C  
ATOM   1193  ND1 HIS A 155      23.838  10.587 -21.499  1.00 86.56           N  
ATOM   1194  CE1 HIS A 155      23.674  11.769 -20.928  1.00 86.56           C  
ATOM   1195  NE2 HIS A 155      23.880  12.706 -21.838  1.00 86.56           N  
ATOM   1196  N   ASP A 156      21.123  10.192 -23.894  1.00 85.85           N  
ATOM   1197  CA  ASP A 156      20.166  11.167 -24.408  1.00 85.85           C  
ATOM   1198  C   ASP A 156      20.345  12.523 -23.728  1.00 85.85           C  
ATOM   1199  CB  ASP A 156      18.733  10.667 -24.216  1.00 85.85           C  
ATOM   1200  O   ASP A 156      20.605  12.590 -22.525  1.00 85.85           O  
ATOM   1201  CG  ASP A 156      18.277  10.716 -22.768  1.00 85.85           C  
ATOM   1202  OD1 ASP A 156      19.120  10.927 -21.870  1.00 85.85           O  
ATOM   1203  OD2 ASP A 156      17.064  10.539 -22.524  1.00 85.85           O  
ATOM   1204  N   ASP A 157      20.208  13.696 -24.416  1.00 76.80           N  
ATOM   1205  CA  ASP A 157      20.374  15.055 -23.911  1.00 76.80           C  
ATOM   1206  C   ASP A 157      19.048  15.617 -23.402  1.00 76.80           C  
ATOM   1207  CB  ASP A 157      20.948  15.966 -24.998  1.00 76.80           C  
ATOM   1208  O   ASP A 157      19.030  16.458 -22.501  1.00 76.80           O  
ATOM   1209  CG  ASP A 157      22.370  15.602 -25.386  1.00 76.80           C  
ATOM   1210  OD1 ASP A 157      23.101  15.023 -24.553  1.00 76.80           O  
ATOM   1211  OD2 ASP A 157      22.766  15.900 -26.534  1.00 76.80           O  
ATOM   1212  N   GLN A 158      17.925  15.093 -23.737  1.00 75.48           N  
ATOM   1213  CA  GLN A 158      16.608  15.642 -23.431  1.00 75.48           C  
ATOM   1214  C   GLN A 158      15.842  14.734 -22.474  1.00 75.48           C  
ATOM   1215  CB  GLN A 158      15.802  15.852 -24.714  1.00 75.48           C  
ATOM   1216  O   GLN A 158      14.614  14.809 -22.387  1.00 75.48           O  
ATOM   1217  CG  GLN A 158      16.404  16.886 -25.657  1.00 75.48           C  
ATOM   1218  CD  GLN A 158      16.330  18.297 -25.104  1.00 75.48           C  
ATOM   1219  NE2 GLN A 158      17.287  19.134 -25.487  1.00 75.48           N  
ATOM   1220  OE1 GLN A 158      15.420  18.631 -24.339  1.00 75.48           O  
ATOM   1221  N   ASP A 159      16.496  13.923 -21.672  1.00 79.34           N  
ATOM   1222  CA  ASP A 159      15.983  13.088 -20.591  1.00 79.34           C  
ATOM   1223  C   ASP A 159      14.847  12.193 -21.080  1.00 79.34           C  
ATOM   1224  CB  ASP A 159      15.505  13.955 -19.424  1.00 79.34           C  
ATOM   1225  O   ASP A 159      13.914  11.899 -20.329  1.00 79.34           O  
ATOM   1226  CG  ASP A 159      16.647  14.528 -18.604  1.00 79.34           C  
ATOM   1227  OD1 ASP A 159      17.732  13.909 -18.553  1.00 79.34           O  
ATOM   1228  OD2 ASP A 159      16.460  15.607 -18.001  1.00 79.34           O  
ATOM   1229  N   TYR A 160      14.698  11.927 -22.290  1.00 81.49           N  
ATOM   1230  CA  TYR A 160      13.716  11.013 -22.861  1.00 81.49           C  
ATOM   1231  C   TYR A 160      13.803   9.640 -22.205  1.00 81.49           C  
ATOM   1232  CB  TYR A 160      13.917  10.882 -24.374  1.00 81.49           C  
ATOM   1233  O   TYR A 160      12.792   9.093 -21.759  1.00 81.49           O  
ATOM   1234  CG  TYR A 160      12.898   9.996 -25.048  1.00 81.49           C  
ATOM   1235  CD1 TYR A 160      13.131   8.633 -25.211  1.00 81.49           C  
ATOM   1236  CD2 TYR A 160      11.701  10.521 -25.523  1.00 81.49           C  
ATOM   1237  CE1 TYR A 160      12.195   7.813 -25.833  1.00 81.49           C  
ATOM   1238  CE2 TYR A 160      10.758   9.711 -26.147  1.00 81.49           C  
ATOM   1239  OH  TYR A 160      10.084   7.553 -26.914  1.00 81.49           O  
ATOM   1240  CZ  TYR A 160      11.013   8.360 -26.297  1.00 81.49           C  
ATOM   1241  N   LEU A 161      14.937   9.081 -22.084  1.00 81.49           N  
ATOM   1242  CA  LEU A 161      15.143   7.750 -21.521  1.00 81.49           C  
ATOM   1243  C   LEU A 161      14.773   7.723 -20.042  1.00 81.49           C  
ATOM   1244  CB  LEU A 161      16.598   7.310 -21.704  1.00 81.49           C  
ATOM   1245  O   LEU A 161      14.193   6.747 -19.561  1.00 81.49           O  
ATOM   1246  CG  LEU A 161      17.024   6.952 -23.128  1.00 81.49           C  
ATOM   1247  CD1 LEU A 161      18.531   6.724 -23.189  1.00 81.49           C  
ATOM   1248  CD2 LEU A 161      16.271   5.720 -23.618  1.00 81.49           C  
ATOM   1249  N   HIS A 162      15.107   8.778 -19.441  1.00 80.62           N  
ATOM   1250  CA  HIS A 162      14.759   8.912 -18.031  1.00 80.62           C  
ATOM   1251  C   HIS A 162      13.247   8.925 -17.836  1.00 80.62           C  
ATOM   1252  CB  HIS A 162      15.375  10.184 -17.446  1.00 80.62           C  
ATOM   1253  O   HIS A 162      12.729   8.278 -16.923  1.00 80.62           O  
ATOM   1254  CG  HIS A 162      15.128  10.351 -15.980  1.00 80.62           C  
ATOM   1255  CD2 HIS A 162      14.346  11.224 -15.304  1.00 80.62           C  
ATOM   1256  ND1 HIS A 162      15.731   9.556 -15.029  1.00 80.62           N  
ATOM   1257  CE1 HIS A 162      15.327   9.934 -13.828  1.00 80.62           C  
ATOM   1258  NE2 HIS A 162      14.486  10.945 -13.967  1.00 80.62           N  
ATOM   1259  N   SER A 163      12.502   9.567 -18.660  1.00 82.79           N  
ATOM   1260  CA  SER A 163      11.049   9.683 -18.596  1.00 82.79           C  
ATOM   1261  C   SER A 163      10.374   8.353 -18.916  1.00 82.79           C  
ATOM   1262  CB  SER A 163      10.553  10.761 -19.562  1.00 82.79           C  
ATOM   1263  O   SER A 163       9.335   8.024 -18.339  1.00 82.79           O  
ATOM   1264  OG  SER A 163      11.042  12.037 -19.185  1.00 82.79           O  
ATOM   1265  N   LEU A 164      10.937   7.634 -19.751  1.00 79.68           N  
ATOM   1266  CA  LEU A 164      10.431   6.306 -20.084  1.00 79.68           C  
ATOM   1267  C   LEU A 164      10.550   5.365 -18.890  1.00 79.68           C  
ATOM   1268  CB  LEU A 164      11.188   5.729 -21.282  1.00 79.68           C  
ATOM   1269  O   LEU A 164       9.652   4.558 -18.638  1.00 79.68           O  
ATOM   1270  CG  LEU A 164      10.634   4.430 -21.872  1.00 79.68           C  
ATOM   1271  CD1 LEU A 164       9.247   4.665 -22.461  1.00 79.68           C  
ATOM   1272  CD2 LEU A 164      11.583   3.876 -22.929  1.00 79.68           C  
ATOM   1273  N   GLY A 165      11.505   5.498 -18.099  1.00 79.59           N  
ATOM   1274  CA  GLY A 165      11.729   4.637 -16.949  1.00 79.59           C  
ATOM   1275  C   GLY A 165      10.919   5.043 -15.733  1.00 79.59           C  
ATOM   1276  O   GLY A 165      10.640   4.217 -14.862  1.00 79.59           O  
ATOM   1277  N   LYS A 166      10.438   6.285 -15.729  1.00 78.68           N  
ATOM   1278  CA  LYS A 166       9.672   6.839 -14.616  1.00 78.68           C  
ATOM   1279  C   LYS A 166       8.368   6.073 -14.410  1.00 78.68           C  
ATOM   1280  CB  LYS A 166       9.378   8.321 -14.851  1.00 78.68           C  
ATOM   1281  O   LYS A 166       7.997   5.762 -13.276  1.00 78.68           O  
ATOM   1282  CG  LYS A 166      10.513   9.250 -14.443  1.00 78.68           C  
ATOM   1283  CD  LYS A 166      10.088  10.711 -14.505  1.00 78.68           C  
ATOM   1284  CE  LYS A 166      11.234  11.643 -14.132  1.00 78.68           C  
ATOM   1285  NZ  LYS A 166      10.823  13.078 -14.195  1.00 78.68           N  
ATOM   1286  N   ALA A 167       7.717   5.758 -15.464  1.00 76.72           N  
ATOM   1287  CA  ALA A 167       6.449   5.036 -15.403  1.00 76.72           C  
ATOM   1288  C   ALA A 167       6.642   3.637 -14.826  1.00 76.72           C  
ATOM   1289  CB  ALA A 167       5.817   4.954 -16.790  1.00 76.72           C  
ATOM   1290  O   ALA A 167       5.866   3.198 -13.974  1.00 76.72           O  
ATOM   1291  N   ARG A 168       7.604   2.958 -15.269  1.00 75.25           N  
ATOM   1292  CA  ARG A 168       7.898   1.607 -14.804  1.00 75.25           C  
ATOM   1293  C   ARG A 168       8.300   1.610 -13.333  1.00 75.25           C  
ATOM   1294  CB  ARG A 168       9.006   0.976 -15.649  1.00 75.25           C  
ATOM   1295  O   ARG A 168       7.863   0.753 -12.562  1.00 75.25           O  
ATOM   1296  CG  ARG A 168       9.141  -0.528 -15.465  1.00 75.25           C  
ATOM   1297  CD  ARG A 168       9.845  -1.179 -16.647  1.00 75.25           C  
ATOM   1298  NE  ARG A 168       9.908  -2.631 -16.504  1.00 75.25           N  
ATOM   1299  NH1 ARG A 168      10.839  -3.004 -18.584  1.00 75.25           N  
ATOM   1300  NH2 ARG A 168      10.389  -4.768 -17.192  1.00 75.25           N  
ATOM   1301  CZ  ARG A 168      10.379  -3.465 -17.427  1.00 75.25           C  
ATOM   1302  N   THR A 169       9.063   2.586 -12.966  1.00 76.78           N  
ATOM   1303  CA  THR A 169       9.477   2.707 -11.573  1.00 76.78           C  
ATOM   1304  C   THR A 169       8.273   2.966 -10.671  1.00 76.78           C  
ATOM   1305  CB  THR A 169      10.508   3.837 -11.393  1.00 76.78           C  
ATOM   1306  O   THR A 169       8.173   2.395  -9.583  1.00 76.78           O  
ATOM   1307  CG2 THR A 169      11.089   3.833  -9.983  1.00 76.78           C  
ATOM   1308  OG1 THR A 169      11.572   3.659 -12.337  1.00 76.78           O  
ATOM   1309  N   ALA A 170       7.445   3.744 -11.087  1.00 73.07           N  
ATOM   1310  CA  ALA A 170       6.233   4.073 -10.341  1.00 73.07           C  
ATOM   1311  C   ALA A 170       5.330   2.851 -10.195  1.00 73.07           C  
ATOM   1312  CB  ALA A 170       5.478   5.209 -11.025  1.00 73.07           C  
ATOM   1313  O   ALA A 170       4.730   2.636  -9.139  1.00 73.07           O  
ATOM   1314  N   GLN A 171       5.218   2.036 -11.242  1.00 80.23           N  
ATOM   1315  CA  GLN A 171       4.435   0.806 -11.195  1.00 80.23           C  
ATOM   1316  C   GLN A 171       4.994  -0.163 -10.157  1.00 80.23           C  
ATOM   1317  CB  GLN A 171       4.400   0.138 -12.570  1.00 80.23           C  
ATOM   1318  O   GLN A 171       4.238  -0.765  -9.392  1.00 80.23           O  
ATOM   1319  CG  GLN A 171       3.282  -0.884 -12.730  1.00 80.23           C  
ATOM   1320  CD  GLN A 171       2.681  -0.884 -14.122  1.00 80.23           C  
ATOM   1321  NE2 GLN A 171       1.715  -1.767 -14.351  1.00 80.23           N  
ATOM   1322  OE1 GLN A 171       3.081  -0.097 -14.986  1.00 80.23           O  
ATOM   1323  N   VAL A 172       6.272  -0.283 -10.204  1.00 83.24           N  
ATOM   1324  CA  VAL A 172       6.923  -1.182  -9.258  1.00 83.24           C  
ATOM   1325  C   VAL A 172       6.718  -0.671  -7.834  1.00 83.24           C  
ATOM   1326  CB  VAL A 172       8.432  -1.329  -9.559  1.00 83.24           C  
ATOM   1327  O   VAL A 172       6.409  -1.447  -6.927  1.00 83.24           O  
ATOM   1328  CG1 VAL A 172       9.123  -2.147  -8.470  1.00 83.24           C  
ATOM   1329  CG2 VAL A 172       8.641  -1.972 -10.929  1.00 83.24           C  
ATOM   1330  N   GLN A 173       6.832   0.594  -7.612  1.00 79.40           N  
ATOM   1331  CA  GLN A 173       6.604   1.206  -6.307  1.00 79.40           C  
ATOM   1332  C   GLN A 173       5.160   1.014  -5.854  1.00 79.40           C  
ATOM   1333  CB  GLN A 173       6.948   2.696  -6.346  1.00 79.40           C  
ATOM   1334  O   GLN A 173       4.902   0.766  -4.674  1.00 79.40           O  
ATOM   1335  CG  GLN A 173       8.444   2.981  -6.381  1.00 79.40           C  
ATOM   1336  CD  GLN A 173       8.757   4.465  -6.418  1.00 79.40           C  
ATOM   1337  NE2 GLN A 173      10.040   4.798  -6.513  1.00 79.40           N  
ATOM   1338  OE1 GLN A 173       7.854   5.306  -6.363  1.00 79.40           O  
ATOM   1339  N   LYS A 174       4.246   1.209  -6.854  1.00 82.00           N  
ATOM   1340  CA  LYS A 174       2.833   0.952  -6.591  1.00 82.00           C  
ATOM   1341  C   LYS A 174       2.623  -0.456  -6.044  1.00 82.00           C  
ATOM   1342  CB  LYS A 174       2.006   1.149  -7.863  1.00 82.00           C  
ATOM   1343  O   LYS A 174       1.951  -0.639  -5.026  1.00 82.00           O  
ATOM   1344  CG  LYS A 174       0.538   0.783  -7.709  1.00 82.00           C  
ATOM   1345  CD  LYS A 174      -0.146   0.633  -9.062  1.00 82.00           C  
ATOM   1346  CE  LYS A 174      -1.489  -0.074  -8.936  1.00 82.00           C  
ATOM   1347  NZ  LYS A 174      -2.113  -0.318 -10.270  1.00 82.00           N  
ATOM   1348  N   ASP A 175       3.173  -1.450  -6.752  1.00 81.81           N  
ATOM   1349  CA  ASP A 175       3.005  -2.848  -6.365  1.00 81.81           C  
ATOM   1350  C   ASP A 175       3.618  -3.115  -4.992  1.00 81.81           C  
ATOM   1351  CB  ASP A 175       3.630  -3.774  -7.410  1.00 81.81           C  
ATOM   1352  O   ASP A 175       3.050  -3.854  -4.186  1.00 81.81           O  
ATOM   1353  CG  ASP A 175       2.841  -3.823  -8.706  1.00 81.81           C  
ATOM   1354  OD1 ASP A 175       1.655  -3.428  -8.714  1.00 81.81           O  
ATOM   1355  OD2 ASP A 175       3.409  -4.264  -9.729  1.00 81.81           O  
ATOM   1356  N   ALA A 176       4.767  -2.582  -4.762  1.00 80.18           N  
ATOM   1357  CA  ALA A 176       5.431  -2.736  -3.471  1.00 80.18           C  
ATOM   1358  C   ALA A 176       4.588  -2.143  -2.346  1.00 80.18           C  
ATOM   1359  CB  ALA A 176       6.810  -2.080  -3.500  1.00 80.18           C  
ATOM   1360  O   ALA A 176       4.431  -2.758  -1.289  1.00 80.18           O  
ATOM   1361  N   ARG A 177       4.075  -0.941  -2.558  1.00 81.04           N  
ATOM   1362  CA  ARG A 177       3.249  -0.260  -1.566  1.00 81.04           C  
ATOM   1363  C   ARG A 177       1.985  -1.059  -1.265  1.00 81.04           C  
ATOM   1364  CB  ARG A 177       2.879   1.145  -2.047  1.00 81.04           C  
ATOM   1365  O   ARG A 177       1.608  -1.220  -0.103  1.00 81.04           O  
ATOM   1366  CG  ARG A 177       2.359   2.056  -0.947  1.00 81.04           C  
ATOM   1367  CD  ARG A 177       2.109   3.468  -1.455  1.00 81.04           C  
ATOM   1368  NE  ARG A 177       3.340   4.253  -1.495  1.00 81.04           N  
ATOM   1369  NH1 ARG A 177       2.456   5.959  -2.778  1.00 81.04           N  
ATOM   1370  NH2 ARG A 177       4.642   6.047  -2.095  1.00 81.04           N  
ATOM   1371  CZ  ARG A 177       3.476   5.418  -2.122  1.00 81.04           C  
ATOM   1372  N   ILE A 178       1.301  -1.587  -2.303  1.00 84.49           N  
ATOM   1373  CA  ILE A 178       0.114  -2.424  -2.160  1.00 84.49           C  
ATOM   1374  C   ILE A 178       0.460  -3.676  -1.358  1.00 84.49           C  
ATOM   1375  CB  ILE A 178      -0.472  -2.813  -3.536  1.00 84.49           C  
ATOM   1376  O   ILE A 178      -0.281  -4.065  -0.452  1.00 84.49           O  
ATOM   1377  CG1 ILE A 178      -1.015  -1.573  -4.255  1.00 84.49           C  
ATOM   1378  CG2 ILE A 178      -1.563  -3.876  -3.377  1.00 84.49           C  
ATOM   1379  CD1 ILE A 178      -1.514  -1.845  -5.667  1.00 84.49           C  
ATOM   1380  N   GLY A 179       1.596  -4.264  -1.732  1.00 84.27           N  
ATOM   1381  CA  GLY A 179       2.048  -5.435  -0.997  1.00 84.27           C  
ATOM   1382  C   GLY A 179       2.262  -5.165   0.480  1.00 84.27           C  
ATOM   1383  O   GLY A 179       1.861  -5.967   1.327  1.00 84.27           O  
ATOM   1384  N   GLU A 180       2.832  -3.999   0.890  1.00 84.43           N  
ATOM   1385  CA  GLU A 180       3.056  -3.610   2.279  1.00 84.43           C  
ATOM   1386  C   GLU A 180       1.735  -3.374   3.005  1.00 84.43           C  
ATOM   1387  CB  GLU A 180       3.929  -2.355   2.353  1.00 84.43           C  
ATOM   1388  O   GLU A 180       1.565  -3.800   4.150  1.00 84.43           O  
ATOM   1389  CG  GLU A 180       5.394  -2.605   2.029  1.00 84.43           C  
ATOM   1390  CD  GLU A 180       6.246  -1.347   2.091  1.00 84.43           C  
ATOM   1391  OE1 GLU A 180       7.472  -1.431   1.851  1.00 84.43           O  
ATOM   1392  OE2 GLU A 180       5.682  -0.268   2.383  1.00 84.43           O  
ATOM   1393  N   ALA A 181       0.830  -2.739   2.393  1.00 79.85           N  
ATOM   1394  CA  ALA A 181      -0.474  -2.442   2.981  1.00 79.85           C  
ATOM   1395  C   ALA A 181      -1.256  -3.723   3.256  1.00 79.85           C  
ATOM   1396  CB  ALA A 181      -1.274  -1.520   2.063  1.00 79.85           C  
ATOM   1397  O   ALA A 181      -1.872  -3.867   4.314  1.00 79.85           O  
ATOM   1398  N   GLU A 182      -1.264  -4.640   2.334  1.00 86.47           N  
ATOM   1399  CA  GLU A 182      -1.954  -5.914   2.515  1.00 86.47           C  
ATOM   1400  C   GLU A 182      -1.366  -6.698   3.684  1.00 86.47           C  
ATOM   1401  CB  GLU A 182      -1.885  -6.749   1.234  1.00 86.47           C  
ATOM   1402  O   GLU A 182      -2.104  -7.294   4.472  1.00 86.47           O  
ATOM   1403  CG  GLU A 182      -2.777  -6.232   0.114  1.00 86.47           C  
ATOM   1404  CD  GLU A 182      -2.643  -7.027  -1.175  1.00 86.47           C  
ATOM   1405  OE1 GLU A 182      -3.431  -6.791  -2.119  1.00 86.47           O  
ATOM   1406  OE2 GLU A 182      -1.742  -7.893  -1.242  1.00 86.47           O  
ATOM   1407  N   ALA A 183      -0.065  -6.661   3.715  1.00 86.43           N  
ATOM   1408  CA  ALA A 183       0.605  -7.359   4.810  1.00 86.43           C  
ATOM   1409  C   ALA A 183       0.258  -6.728   6.156  1.00 86.43           C  
ATOM   1410  CB  ALA A 183       2.117  -7.355   4.598  1.00 86.43           C  
ATOM   1411  O   ALA A 183       0.010  -7.436   7.135  1.00 86.43           O  
ATOM   1412  N   LYS A 184       0.228  -5.407   6.254  1.00 83.48           N  
ATOM   1413  CA  LYS A 184      -0.137  -4.693   7.474  1.00 83.48           C  
ATOM   1414  C   LYS A 184      -1.582  -4.983   7.870  1.00 83.48           C  
ATOM   1415  CB  LYS A 184       0.065  -3.187   7.295  1.00 83.48           C  
ATOM   1416  O   LYS A 184      -1.882  -5.170   9.051  1.00 83.48           O  
ATOM   1417  CG  LYS A 184       1.508  -2.732   7.456  1.00 83.48           C  
ATOM   1418  CD  LYS A 184       1.624  -1.214   7.407  1.00 83.48           C  
ATOM   1419  CE  LYS A 184       3.071  -0.759   7.541  1.00 83.48           C  
ATOM   1420  NZ  LYS A 184       3.199   0.724   7.421  1.00 83.48           N  
ATOM   1421  N   ARG A 185      -2.475  -4.974   6.868  1.00 87.77           N  
ATOM   1422  CA  ARG A 185      -3.876  -5.302   7.116  1.00 87.77           C  
ATOM   1423  C   ARG A 185      -4.011  -6.683   7.749  1.00 87.77           C  
ATOM   1424  CB  ARG A 185      -4.681  -5.240   5.816  1.00 87.77           C  
ATOM   1425  O   ARG A 185      -4.691  -6.842   8.764  1.00 87.77           O  
ATOM   1426  CG  ARG A 185      -6.162  -5.533   5.995  1.00 87.77           C  
ATOM   1427  CD  ARG A 185      -6.836  -5.862   4.671  1.00 87.77           C  
ATOM   1428  NE  ARG A 185      -6.147  -6.942   3.969  1.00 87.77           N  
ATOM   1429  NH1 ARG A 185      -7.928  -8.411   4.051  1.00 87.77           N  
ATOM   1430  NH2 ARG A 185      -5.964  -9.038   3.048  1.00 87.77           N  
ATOM   1431  CZ  ARG A 185      -6.681  -8.128   3.691  1.00 87.77           C  
ATOM   1432  N   ASP A 186      -3.372  -7.707   7.103  1.00 86.82           N  
ATOM   1433  CA  ASP A 186      -3.465  -9.088   7.567  1.00 86.82           C  
ATOM   1434  C   ASP A 186      -2.883  -9.235   8.971  1.00 86.82           C  
ATOM   1435  CB  ASP A 186      -2.746 -10.029   6.599  1.00 86.82           C  
ATOM   1436  O   ASP A 186      -3.446  -9.940   9.811  1.00 86.82           O  
ATOM   1437  CG  ASP A 186      -3.460 -10.166   5.265  1.00 86.82           C  
ATOM   1438  OD1 ASP A 186      -4.658  -9.820   5.176  1.00 86.82           O  
ATOM   1439  OD2 ASP A 186      -2.820 -10.628   4.296  1.00 86.82           O  
ATOM   1440  N   ALA A 187      -1.762  -8.607   9.173  1.00 86.39           N  
ATOM   1441  CA  ALA A 187      -1.147  -8.616  10.498  1.00 86.39           C  
ATOM   1442  C   ALA A 187      -2.070  -7.986  11.536  1.00 86.39           C  
ATOM   1443  CB  ALA A 187       0.193  -7.885  10.467  1.00 86.39           C  
ATOM   1444  O   ALA A 187      -2.232  -8.518  12.637  1.00 86.39           O  
ATOM   1445  N   GLY A 188      -2.653  -6.839  11.175  1.00 85.54           N  
ATOM   1446  CA  GLY A 188      -3.576  -6.172  12.080  1.00 85.54           C  
ATOM   1447  C   GLY A 188      -4.789  -7.015  12.425  1.00 85.54           C  
ATOM   1448  O   GLY A 188      -5.199  -7.076  13.585  1.00 85.54           O  
ATOM   1449  N   ILE A 189      -5.391  -7.720  11.465  1.00 86.46           N  
ATOM   1450  CA  ILE A 189      -6.558  -8.574  11.659  1.00 86.46           C  
ATOM   1451  C   ILE A 189      -6.206  -9.721  12.604  1.00 86.46           C  
ATOM   1452  CB  ILE A 189      -7.082  -9.129  10.316  1.00 86.46           C  
ATOM   1453  O   ILE A 189      -6.955 -10.015  13.539  1.00 86.46           O  
ATOM   1454  CG1 ILE A 189      -7.623  -7.991   9.443  1.00 86.46           C  
ATOM   1455  CG2 ILE A 189      -8.156 -10.194  10.554  1.00 86.46           C  
ATOM   1456  CD1 ILE A 189      -8.048  -8.428   8.048  1.00 86.46           C  
ATOM   1457  N   ARG A 190      -5.109 -10.289  12.381  1.00 86.53           N  
ATOM   1458  CA  ARG A 190      -4.681 -11.398  13.227  1.00 86.53           C  
ATOM   1459  C   ARG A 190      -4.444 -10.933  14.660  1.00 86.53           C  
ATOM   1460  CB  ARG A 190      -3.410 -12.042  12.669  1.00 86.53           C  
ATOM   1461  O   ARG A 190      -4.814 -11.625  15.612  1.00 86.53           O  
ATOM   1462  CG  ARG A 190      -3.670 -13.092  11.601  1.00 86.53           C  
ATOM   1463  CD  ARG A 190      -2.401 -13.848  11.233  1.00 86.53           C  
ATOM   1464  NE  ARG A 190      -2.180 -13.860   9.789  1.00 86.53           N  
ATOM   1465  NH1 ARG A 190       0.081 -13.402   9.924  1.00 86.53           N  
ATOM   1466  NH2 ARG A 190      -0.917 -13.681   7.879  1.00 86.53           N  
ATOM   1467  CZ  ARG A 190      -1.006 -13.648   9.201  1.00 86.53           C  
ATOM   1468  N   GLU A 191      -3.851  -9.838  14.790  1.00 87.57           N  
ATOM   1469  CA  GLU A 191      -3.604  -9.267  16.110  1.00 87.57           C  
ATOM   1470  C   GLU A 191      -4.912  -8.995  16.848  1.00 87.57           C  
ATOM   1471  CB  GLU A 191      -2.788  -7.977  15.994  1.00 87.57           C  
ATOM   1472  O   GLU A 191      -5.037  -9.306  18.034  1.00 87.57           O  
ATOM   1473  CG  GLU A 191      -2.353  -7.401  17.334  1.00 87.57           C  
ATOM   1474  CD  GLU A 191      -1.521  -6.135  17.202  1.00 87.57           C  
ATOM   1475  OE1 GLU A 191      -1.101  -5.574  18.239  1.00 87.57           O  
ATOM   1476  OE2 GLU A 191      -1.289  -5.700  16.052  1.00 87.57           O  
ATOM   1477  N   ALA A 192      -5.860  -8.376  16.170  1.00 84.04           N  
ATOM   1478  CA  ALA A 192      -7.149  -8.054  16.776  1.00 84.04           C  
ATOM   1479  C   ALA A 192      -7.876  -9.319  17.225  1.00 84.04           C  
ATOM   1480  CB  ALA A 192      -8.016  -7.265  15.798  1.00 84.04           C  
ATOM   1481  O   ALA A 192      -8.434  -9.366  18.324  1.00 84.04           O  
ATOM   1482  N   LYS A 193      -7.840 -10.350  16.434  1.00 86.56           N  
ATOM   1483  CA  LYS A 193      -8.481 -11.617  16.776  1.00 86.56           C  
ATOM   1484  C   LYS A 193      -7.808 -12.265  17.982  1.00 86.56           C  
ATOM   1485  CB  LYS A 193      -8.451 -12.573  15.582  1.00 86.56           C  
ATOM   1486  O   LYS A 193      -8.485 -12.786  18.872  1.00 86.56           O  
ATOM   1487  CG  LYS A 193      -9.486 -12.260  14.512  1.00 86.56           C  
ATOM   1488  CD  LYS A 193      -9.466 -13.295  13.395  1.00 86.56           C  
ATOM   1489  CE  LYS A 193     -10.465 -12.954  12.298  1.00 86.56           C  
ATOM   1490  NZ  LYS A 193     -10.405 -13.932  11.171  1.00 86.56           N  
ATOM   1491  N   ALA A 194      -6.513 -12.227  17.907  1.00 87.32           N  
ATOM   1492  CA  ALA A 194      -5.755 -12.795  19.019  1.00 87.32           C  
ATOM   1493  C   ALA A 194      -6.045 -12.049  20.318  1.00 87.32           C  
ATOM   1494  CB  ALA A 194      -4.259 -12.764  18.713  1.00 87.32           C  
ATOM   1495  O   ALA A 194      -6.210 -12.668  21.372  1.00 87.32           O  
ATOM   1496  N   LYS A 195      -6.106 -10.741  20.216  1.00 88.62           N  
ATOM   1497  CA  LYS A 195      -6.417  -9.928  21.388  1.00 88.62           C  
ATOM   1498  C   LYS A 195      -7.809 -10.250  21.926  1.00 88.62           C  
ATOM   1499  CB  LYS A 195      -6.317  -8.440  21.052  1.00 88.62           C  
ATOM   1500  O   LYS A 195      -8.003 -10.350  23.139  1.00 88.62           O  
ATOM   1501  CG  LYS A 195      -6.317  -7.528  22.270  1.00 88.62           C  
ATOM   1502  CD  LYS A 195      -6.004  -6.087  21.890  1.00 88.62           C  
ATOM   1503  CE  LYS A 195      -5.986  -5.177  23.111  1.00 88.62           C  
ATOM   1504  NZ  LYS A 195      -5.604  -3.778  22.754  1.00 88.62           N  
ATOM   1505  N   GLN A 196      -8.750 -10.288  21.036  1.00 85.42           N  
ATOM   1506  CA  GLN A 196     -10.110 -10.653  21.421  1.00 85.42           C  
ATOM   1507  C   GLN A 196     -10.131 -11.977  22.179  1.00 85.42           C  
ATOM   1508  CB  GLN A 196     -11.012 -10.740  20.188  1.00 85.42           C  
ATOM   1509  O   GLN A 196     -10.780 -12.091  23.221  1.00 85.42           O  
ATOM   1510  CG  GLN A 196     -12.438 -11.172  20.500  1.00 85.42           C  
ATOM   1511  CD  GLN A 196     -13.262 -11.420  19.250  1.00 85.42           C  
ATOM   1512  NE2 GLN A 196     -14.426 -12.038  19.420  1.00 85.42           N  
ATOM   1513  OE1 GLN A 196     -12.856 -11.058  18.141  1.00 85.42           O  
ATOM   1514  N   GLU A 197      -9.495 -12.980  21.687  1.00 86.93           N  
ATOM   1515  CA  GLU A 197      -9.465 -14.307  22.294  1.00 86.93           C  
ATOM   1516  C   GLU A 197      -8.784 -14.274  23.659  1.00 86.93           C  
ATOM   1517  CB  GLU A 197      -8.754 -15.303  21.375  1.00 86.93           C  
ATOM   1518  O   GLU A 197      -9.242 -14.920  24.604  1.00 86.93           O  
ATOM   1519  CG  GLU A 197      -9.589 -15.742  20.181  1.00 86.93           C  
ATOM   1520  CD  GLU A 197      -8.847 -16.680  19.242  1.00 86.93           C  
ATOM   1521  OE1 GLU A 197      -9.408 -17.051  18.186  1.00 86.93           O  
ATOM   1522  OE2 GLU A 197      -7.695 -17.046  19.565  1.00 86.93           O  
ATOM   1523  N   LYS A 198      -7.701 -13.570  23.726  1.00 90.57           N  
ATOM   1524  CA  LYS A 198      -6.966 -13.437  24.981  1.00 90.57           C  
ATOM   1525  C   LYS A 198      -7.844 -12.833  26.072  1.00 90.57           C  
ATOM   1526  CB  LYS A 198      -5.714 -12.581  24.781  1.00 90.57           C  
ATOM   1527  O   LYS A 198      -7.946 -13.383  27.170  1.00 90.57           O  
ATOM   1528  CG  LYS A 198      -4.876 -12.408  26.039  1.00 90.57           C  
ATOM   1529  CD  LYS A 198      -3.721 -11.440  25.812  1.00 90.57           C  
ATOM   1530  CE  LYS A 198      -3.007 -11.105  27.114  1.00 90.57           C  
ATOM   1531  NZ  LYS A 198      -1.900 -10.125  26.903  1.00 90.57           N  
ATOM   1532  N   VAL A 199      -8.461 -11.687  25.777  1.00 87.83           N  
ATOM   1533  CA  VAL A 199      -9.251 -10.946  26.755  1.00 87.83           C  
ATOM   1534  C   VAL A 199     -10.481 -11.760  27.149  1.00 87.83           C  
ATOM   1535  CB  VAL A 199      -9.678  -9.565  26.210  1.00 87.83           C  
ATOM   1536  O   VAL A 199     -10.847 -11.814  28.326  1.00 87.83           O  
ATOM   1537  CG1 VAL A 199     -10.600  -8.855  27.201  1.00 87.83           C  
ATOM   1538  CG2 VAL A 199      -8.450  -8.707  25.910  1.00 87.83           C  
ATOM   1539  N   SER A 200     -11.170 -12.341  26.155  1.00 82.22           N  
ATOM   1540  CA  SER A 200     -12.326 -13.183  26.446  1.00 82.22           C  
ATOM   1541  C   SER A 200     -11.960 -14.314  27.401  1.00 82.22           C  
ATOM   1542  CB  SER A 200     -12.907 -13.762  25.155  1.00 82.22           C  
ATOM   1543  O   SER A 200     -12.713 -14.620  28.328  1.00 82.22           O  
ATOM   1544  OG  SER A 200     -11.981 -14.639  24.537  1.00 82.22           O  
ATOM   1545  N   ALA A 201     -10.895 -14.969  27.183  1.00 84.96           N  
ATOM   1546  CA  ALA A 201     -10.432 -16.043  28.057  1.00 84.96           C  
ATOM   1547  C   ALA A 201     -10.138 -15.520  29.460  1.00 84.96           C  
ATOM   1548  CB  ALA A 201      -9.189 -16.708  27.469  1.00 84.96           C  
ATOM   1549  O   ALA A 201     -10.457 -16.178  30.454  1.00 84.96           O  
ATOM   1550  N   GLN A 202      -9.514 -14.320  29.545  1.00 88.64           N  
ATOM   1551  CA  GLN A 202      -9.233 -13.697  30.834  1.00 88.64           C  
ATOM   1552  C   GLN A 202     -10.519 -13.441  31.613  1.00 88.64           C  
ATOM   1553  CB  GLN A 202      -8.466 -12.387  30.642  1.00 88.64           C  
ATOM   1554  O   GLN A 202     -10.590 -13.718  32.812  1.00 88.64           O  
ATOM   1555  CG  GLN A 202      -7.012 -12.580  30.232  1.00 88.64           C  
ATOM   1556  CD  GLN A 202      -6.275 -11.267  30.048  1.00 88.64           C  
ATOM   1557  NE2 GLN A 202      -4.952 -11.338  29.950  1.00 88.64           N  
ATOM   1558  OE1 GLN A 202      -6.890 -10.197  29.993  1.00 88.64           O  
ATOM   1559  N   TYR A 203     -11.551 -12.932  30.953  1.00 85.28           N  
ATOM   1560  CA  TYR A 203     -12.814 -12.635  31.618  1.00 85.28           C  
ATOM   1561  C   TYR A 203     -13.495 -13.914  32.091  1.00 85.28           C  
ATOM   1562  CB  TYR A 203     -13.747 -11.864  30.680  1.00 85.28           C  
ATOM   1563  O   TYR A 203     -14.046 -13.960  33.194  1.00 85.28           O  
ATOM   1564  CG  TYR A 203     -13.335 -10.428  30.460  1.00 85.28           C  
ATOM   1565  CD1 TYR A 203     -12.884  -9.643  31.518  1.00 85.28           C  
ATOM   1566  CD2 TYR A 203     -13.397  -9.855  29.195  1.00 85.28           C  
ATOM   1567  CE1 TYR A 203     -12.505  -8.319  31.320  1.00 85.28           C  
ATOM   1568  CE2 TYR A 203     -13.021  -8.532  28.985  1.00 85.28           C  
ATOM   1569  OH  TYR A 203     -12.202  -6.464  29.851  1.00 85.28           O  
ATOM   1570  CZ  TYR A 203     -12.576  -7.774  30.053  1.00 85.28           C  
ATOM   1571  N   LEU A 204     -13.434 -14.937  31.252  1.00 86.00           N  
ATOM   1572  CA  LEU A 204     -14.004 -16.218  31.654  1.00 86.00           C  
ATOM   1573  C   LEU A 204     -13.336 -16.736  32.923  1.00 86.00           C  
ATOM   1574  CB  LEU A 204     -13.856 -17.246  30.529  1.00 86.00           C  
ATOM   1575  O   LEU A 204     -14.011 -17.249  33.819  1.00 86.00           O  
ATOM   1576  CG  LEU A 204     -14.798 -17.086  29.335  1.00 86.00           C  
ATOM   1577  CD1 LEU A 204     -14.392 -18.031  28.209  1.00 86.00           C  
ATOM   1578  CD2 LEU A 204     -16.242 -17.336  29.755  1.00 86.00           C  
ATOM   1579  N   SER A 205     -12.044 -16.631  32.931  1.00 87.01           N  
ATOM   1580  CA  SER A 205     -11.302 -17.057  34.113  1.00 87.01           C  
ATOM   1581  C   SER A 205     -11.699 -16.241  35.338  1.00 87.01           C  
ATOM   1582  CB  SER A 205      -9.796 -16.933  33.874  1.00 87.01           C  
ATOM   1583  O   SER A 205     -11.904 -16.795  36.420  1.00 87.01           O  
ATOM   1584  OG  SER A 205      -9.349 -17.921  32.961  1.00 87.01           O  
ATOM   1585  N   GLU A 206     -11.787 -14.968  35.184  1.00 85.63           N  
ATOM   1586  CA  GLU A 206     -12.175 -14.092  36.286  1.00 85.63           C  
ATOM   1587  C   GLU A 206     -13.587 -14.407  36.770  1.00 85.63           C  
ATOM   1588  CB  GLU A 206     -12.079 -12.623  35.864  1.00 85.63           C  
ATOM   1589  O   GLU A 206     -13.871 -14.328  37.967  1.00 85.63           O  
ATOM   1590  CG  GLU A 206     -10.651 -12.112  35.738  1.00 85.63           C  
ATOM   1591  CD  GLU A 206     -10.571 -10.620  35.456  1.00 85.63           C  
ATOM   1592  OE1 GLU A 206      -9.462 -10.115  35.168  1.00 85.63           O  
ATOM   1593  OE2 GLU A 206     -11.626  -9.950  35.525  1.00 85.63           O  
ATOM   1594  N   ILE A 207     -14.541 -14.701  35.886  1.00 82.71           N  
ATOM   1595  CA  ILE A 207     -15.896 -15.105  36.245  1.00 82.71           C  
ATOM   1596  C   ILE A 207     -15.847 -16.359  37.115  1.00 82.71           C  
ATOM   1597  CB  ILE A 207     -16.762 -15.356  34.990  1.00 82.71           C  
ATOM   1598  O   ILE A 207     -16.537 -16.443  38.133  1.00 82.71           O  
ATOM   1599  CG1 ILE A 207     -17.056 -14.034  34.271  1.00 82.71           C  
ATOM   1600  CG2 ILE A 207     -18.061 -16.076  35.366  1.00 82.71           C  
ATOM   1601  CD1 ILE A 207     -17.734 -14.203  32.919  1.00 82.71           C  
ATOM   1602  N   GLU A 208     -15.021 -17.273  36.695  1.00 88.38           N  
ATOM   1603  CA  GLU A 208     -14.900 -18.513  37.455  1.00 88.38           C  
ATOM   1604  C   GLU A 208     -14.356 -18.251  38.857  1.00 88.38           C  
ATOM   1605  CB  GLU A 208     -13.999 -19.509  36.719  1.00 88.38           C  
ATOM   1606  O   GLU A 208     -14.817 -18.852  39.829  1.00 88.38           O  
ATOM   1607  CG  GLU A 208     -14.668 -20.178  35.527  1.00 88.38           C  
ATOM   1608  CD  GLU A 208     -13.760 -21.160  34.803  1.00 88.38           C  
ATOM   1609  OE1 GLU A 208     -14.209 -21.788  33.817  1.00 88.38           O  
ATOM   1610  OE2 GLU A 208     -12.591 -21.302  35.225  1.00 88.38           O  
ATOM   1611  N   MET A 209     -13.393 -17.387  38.926  1.00 83.90           N  
ATOM   1612  CA  MET A 209     -12.845 -17.011  40.227  1.00 83.90           C  
ATOM   1613  C   MET A 209     -13.909 -16.347  41.094  1.00 83.90           C  
ATOM   1614  CB  MET A 209     -11.649 -16.074  40.057  1.00 83.90           C  
ATOM   1615  O   MET A 209     -14.031 -16.657  42.280  1.00 83.90           O  
ATOM   1616  CG  MET A 209     -10.404 -16.761  39.519  1.00 83.90           C  
ATOM   1617  SD  MET A 209      -8.942 -15.651  39.499  1.00 83.90           S  
ATOM   1618  CE  MET A 209      -8.781 -15.303  41.273  1.00 83.90           C  
ATOM   1619  N   ALA A 210     -14.625 -15.403  40.496  1.00 77.85           N  
ATOM   1620  CA  ALA A 210     -15.694 -14.714  41.214  1.00 77.85           C  
ATOM   1621  C   ALA A 210     -16.761 -15.699  41.686  1.00 77.85           C  
ATOM   1622  CB  ALA A 210     -16.321 -13.638  40.331  1.00 77.85           C  
ATOM   1623  O   ALA A 210     -17.281 -15.575  42.797  1.00 77.85           O  
ATOM   1624  N   LYS A 211     -17.144 -16.623  40.800  1.00 83.62           N  
ATOM   1625  CA  LYS A 211     -18.087 -17.672  41.176  1.00 83.62           C  
ATOM   1626  C   LYS A 211     -17.590 -18.449  42.391  1.00 83.62           C  
ATOM   1627  CB  LYS A 211     -18.323 -18.626  40.004  1.00 83.62           C  
ATOM   1628  O   LYS A 211     -18.359 -18.729  43.313  1.00 83.62           O  
ATOM   1629  CG  LYS A 211     -19.497 -19.574  40.205  1.00 83.62           C  
ATOM   1630  CD  LYS A 211     -19.723 -20.451  38.980  1.00 83.62           C  
ATOM   1631  CE  LYS A 211     -20.860 -21.440  39.201  1.00 83.62           C  
ATOM   1632  NZ  LYS A 211     -21.100 -22.286  37.995  1.00 83.62           N  
ATOM   1633  N   ALA A 212     -16.383 -18.848  42.323  1.00 86.59           N  
ATOM   1634  CA  ALA A 212     -15.795 -19.582  43.440  1.00 86.59           C  
ATOM   1635  C   ALA A 212     -15.834 -18.755  44.721  1.00 86.59           C  
ATOM   1636  CB  ALA A 212     -14.360 -19.987  43.114  1.00 86.59           C  
ATOM   1637  O   ALA A 212     -16.147 -19.275  45.795  1.00 86.59           O  
ATOM   1638  N   GLN A 213     -15.474 -17.470  44.608  1.00 85.82           N  
ATOM   1639  CA  GLN A 213     -15.524 -16.571  45.757  1.00 85.82           C  
ATOM   1640  C   GLN A 213     -16.947 -16.443  46.293  1.00 85.82           C  
ATOM   1641  CB  GLN A 213     -14.977 -15.193  45.385  1.00 85.82           C  
ATOM   1642  O   GLN A 213     -17.164 -16.469  47.506  1.00 85.82           O  
ATOM   1643  CG  GLN A 213     -14.789 -14.263  46.576  1.00 85.82           C  
ATOM   1644  CD  GLN A 213     -13.688 -14.725  47.513  1.00 85.82           C  
ATOM   1645  NE2 GLN A 213     -13.553 -14.049  48.648  1.00 85.82           N  
ATOM   1646  OE1 GLN A 213     -12.966 -15.684  47.219  1.00 85.82           O  
ATOM   1647  N   ARG A 214     -17.939 -16.229  45.373  1.00 87.20           N  
ATOM   1648  CA  ARG A 214     -19.345 -16.170  45.758  1.00 87.20           C  
ATOM   1649  C   ARG A 214     -19.749 -17.411  46.547  1.00 87.20           C  
ATOM   1650  CB  ARG A 214     -20.235 -16.023  44.522  1.00 87.20           C  
ATOM   1651  O   ARG A 214     -20.367 -17.304  47.608  1.00 87.20           O  
ATOM   1652  CG  ARG A 214     -21.724 -16.037  44.829  1.00 87.20           C  
ATOM   1653  CD  ARG A 214     -22.459 -17.089  44.010  1.00 87.20           C  
ATOM   1654  NE  ARG A 214     -23.024 -18.135  44.858  1.00 87.20           N  
ATOM   1655  NH1 ARG A 214     -24.378 -19.026  43.212  1.00 87.20           N  
ATOM   1656  NH2 ARG A 214     -24.369 -19.940  45.314  1.00 87.20           N  
ATOM   1657  CZ  ARG A 214     -23.922 -19.031  44.459  1.00 87.20           C  
ATOM   1658  N   ASP A 215     -19.452 -18.591  46.043  1.00 84.93           N  
ATOM   1659  CA  ASP A 215     -19.807 -19.848  46.696  1.00 84.93           C  
ATOM   1660  C   ASP A 215     -19.211 -19.925  48.100  1.00 84.93           C  
ATOM   1661  CB  ASP A 215     -19.336 -21.039  45.859  1.00 84.93           C  
ATOM   1662  O   ASP A 215     -19.870 -20.383  49.036  1.00 84.93           O  
ATOM   1663  CG  ASP A 215     -20.154 -21.236  44.595  1.00 84.93           C  
ATOM   1664  OD1 ASP A 215     -21.250 -20.647  44.480  1.00 84.93           O  
ATOM   1665  OD2 ASP A 215     -19.699 -21.989  43.707  1.00 84.93           O  
ATOM   1666  N   TYR A 216     -17.962 -19.513  48.103  1.00 88.87           N  
ATOM   1667  CA  TYR A 216     -17.301 -19.489  49.403  1.00 88.87           C  
ATOM   1668  C   TYR A 216     -18.048 -18.586  50.378  1.00 88.87           C  
ATOM   1669  CB  TYR A 216     -15.851 -19.016  49.260  1.00 88.87           C  
ATOM   1670  O   TYR A 216     -18.327 -18.984  51.511  1.00 88.87           O  
ATOM   1671  CG  TYR A 216     -15.159 -18.771  50.579  1.00 88.87           C  
ATOM   1672  CD1 TYR A 216     -14.948 -17.476  51.047  1.00 88.87           C  
ATOM   1673  CD2 TYR A 216     -14.715 -19.833  51.359  1.00 88.87           C  
ATOM   1674  CE1 TYR A 216     -14.310 -17.246  52.261  1.00 88.87           C  
ATOM   1675  CE2 TYR A 216     -14.075 -19.615  52.574  1.00 88.87           C  
ATOM   1676  OH  TYR A 216     -13.245 -18.097  54.219  1.00 88.87           O  
ATOM   1677  CZ  TYR A 216     -13.878 -18.320  53.017  1.00 88.87           C  
ATOM   1678  N   GLU A 217     -18.388 -17.360  50.004  1.00 82.96           N  
ATOM   1679  CA  GLU A 217     -19.052 -16.381  50.860  1.00 82.96           C  
ATOM   1680  C   GLU A 217     -20.453 -16.847  51.246  1.00 82.96           C  
ATOM   1681  CB  GLU A 217     -19.124 -15.019  50.164  1.00 82.96           C  
ATOM   1682  O   GLU A 217     -20.902 -16.614  52.371  1.00 82.96           O  
ATOM   1683  CG  GLU A 217     -17.785 -14.301  50.078  1.00 82.96           C  
ATOM   1684  CD  GLU A 217     -17.876 -12.940  49.407  1.00 82.96           C  
ATOM   1685  OE1 GLU A 217     -16.843 -12.239  49.314  1.00 82.96           O  
ATOM   1686  OE2 GLU A 217     -18.990 -12.571  48.971  1.00 82.96           O  
ATOM   1687  N   LEU A 218     -21.190 -17.465  50.351  1.00 83.55           N  
ATOM   1688  CA  LEU A 218     -22.501 -18.024  50.662  1.00 83.55           C  
ATOM   1689  C   LEU A 218     -22.396 -19.080  51.757  1.00 83.55           C  
ATOM   1690  CB  LEU A 218     -23.134 -18.634  49.408  1.00 83.55           C  
ATOM   1691  O   LEU A 218     -23.200 -19.093  52.692  1.00 83.55           O  
ATOM   1692  CG  LEU A 218     -23.695 -17.647  48.383  1.00 83.55           C  
ATOM   1693  CD1 LEU A 218     -24.223 -18.393  47.163  1.00 83.55           C  
ATOM   1694  CD2 LEU A 218     -24.791 -16.791  49.009  1.00 83.55           C  
ATOM   1695  N   LYS A 219     -21.468 -19.906  51.552  1.00 86.66           N  
ATOM   1696  CA  LYS A 219     -21.271 -20.941  52.562  1.00 86.66           C  
ATOM   1697  C   LYS A 219     -20.913 -20.330  53.913  1.00 86.66           C  
ATOM   1698  CB  LYS A 219     -20.180 -21.919  52.123  1.00 86.66           C  
ATOM   1699  O   LYS A 219     -21.387 -20.790  54.954  1.00 86.66           O  
ATOM   1700  CG  LYS A 219     -20.632 -22.920  51.071  1.00 86.66           C  
ATOM   1701  CD  LYS A 219     -19.531 -23.918  50.739  1.00 86.66           C  
ATOM   1702  CE  LYS A 219     -19.968 -24.896  49.656  1.00 86.66           C  
ATOM   1703  NZ  LYS A 219     -18.844 -25.776  49.217  1.00 86.66           N  
ATOM   1704  N   LYS A 220     -20.003 -19.378  53.891  1.00 87.21           N  
ATOM   1705  CA  LYS A 220     -19.632 -18.669  55.112  1.00 87.21           C  
ATOM   1706  C   LYS A 220     -20.856 -18.051  55.783  1.00 87.21           C  
ATOM   1707  CB  LYS A 220     -18.597 -17.584  54.810  1.00 87.21           C  
ATOM   1708  O   LYS A 220     -21.027 -18.163  56.999  1.00 87.21           O  
ATOM   1709  CG  LYS A 220     -18.071 -16.869  56.046  1.00 87.21           C  
ATOM   1710  CD  LYS A 220     -17.060 -15.790  55.680  1.00 87.21           C  
ATOM   1711  CE  LYS A 220     -16.573 -15.038  56.911  1.00 87.21           C  
ATOM   1712  NZ  LYS A 220     -15.717 -13.870  56.544  1.00 87.21           N  
ATOM   1713  N   ALA A 221     -21.710 -17.293  55.010  1.00 73.56           N  
ATOM   1714  CA  ALA A 221     -22.915 -16.657  55.536  1.00 73.56           C  
ATOM   1715  C   ALA A 221     -23.871 -17.693  56.121  1.00 73.56           C  
ATOM   1716  CB  ALA A 221     -23.612 -15.851  54.443  1.00 73.56           C  
ATOM   1717  O   ALA A 221     -24.492 -17.458  57.159  1.00 73.56           O  
ATOM   1718  N   ALA A 222     -24.028 -18.843  55.456  1.00 82.23           N  
ATOM   1719  CA  ALA A 222     -24.851 -19.933  55.974  1.00 82.23           C  
ATOM   1720  C   ALA A 222     -24.350 -20.399  57.338  1.00 82.23           C  
ATOM   1721  CB  ALA A 222     -24.868 -21.100  54.990  1.00 82.23           C  
ATOM   1722  O   ALA A 222     -25.144 -20.612  58.258  1.00 82.23           O  
ATOM   1723  N   TYR A 223     -23.083 -20.512  57.392  1.00 82.94           N  
ATOM   1724  CA  TYR A 223     -22.494 -20.948  58.653  1.00 82.94           C  
ATOM   1725  C   TYR A 223     -22.652 -19.878  59.727  1.00 82.94           C  
ATOM   1726  CB  TYR A 223     -21.011 -21.284  58.466  1.00 82.94           C  
ATOM   1727  O   TYR A 223     -22.901 -20.193  60.893  1.00 82.94           O  
ATOM   1728  CG  TYR A 223     -20.771 -22.593  57.753  1.00 82.94           C  
ATOM   1729  CD1 TYR A 223     -21.252 -23.791  58.275  1.00 82.94           C  
ATOM   1730  CD2 TYR A 223     -20.062 -22.634  56.557  1.00 82.94           C  
ATOM   1731  CE1 TYR A 223     -21.032 -25.000  57.623  1.00 82.94           C  
ATOM   1732  CE2 TYR A 223     -19.836 -23.837  55.896  1.00 82.94           C  
ATOM   1733  OH  TYR A 223     -20.103 -26.206  55.786  1.00 82.94           O  
ATOM   1734  CZ  TYR A 223     -20.324 -25.013  56.436  1.00 82.94           C  
ATOM   1735  N   ASP A 224     -22.537 -18.692  59.424  1.00 79.43           N  
ATOM   1736  CA  ASP A 224     -22.703 -17.580  60.354  1.00 79.43           C  
ATOM   1737  C   ASP A 224     -24.113 -17.559  60.939  1.00 79.43           C  
ATOM   1738  CB  ASP A 224     -22.402 -16.250  59.659  1.00 79.43           C  
ATOM   1739  O   ASP A 224     -24.298 -17.245  62.117  1.00 79.43           O  
ATOM   1740  CG  ASP A 224     -20.915 -15.980  59.513  1.00 79.43           C  
ATOM   1741  OD1 ASP A 224     -20.105 -16.645  60.194  1.00 79.43           O  
ATOM   1742  OD2 ASP A 224     -20.550 -15.093  58.711  1.00 79.43           O  
ATOM   1743  N   ILE A 225     -25.072 -17.876  60.083  1.00 75.94           N  
ATOM   1744  CA  ILE A 225     -26.447 -17.996  60.553  1.00 75.94           C  
ATOM   1745  C   ILE A 225     -26.523 -19.041  61.664  1.00 75.94           C  
ATOM   1746  CB  ILE A 225     -27.408 -18.368  59.401  1.00 75.94           C  
ATOM   1747  O   ILE A 225     -27.105 -18.790  62.722  1.00 75.94           O  
ATOM   1748  CG1 ILE A 225     -27.508 -17.215  58.396  1.00 75.94           C  
ATOM   1749  CG2 ILE A 225     -28.789 -18.739  59.949  1.00 75.94           C  
ATOM   1750  CD1 ILE A 225     -28.264 -17.568  57.122  1.00 75.94           C  
ATOM   1751  N   GLU A 226     -25.890 -20.095  61.389  1.00 81.93           N  
ATOM   1752  CA  GLU A 226     -25.934 -21.185  62.360  1.00 81.93           C  
ATOM   1753  C   GLU A 226     -25.227 -20.798  63.655  1.00 81.93           C  
ATOM   1754  CB  GLU A 226     -25.304 -22.452  61.775  1.00 81.93           C  
ATOM   1755  O   GLU A 226     -25.749 -21.031  64.747  1.00 81.93           O  
ATOM   1756  CG  GLU A 226     -25.640 -23.718  62.549  1.00 81.93           C  
ATOM   1757  CD  GLU A 226     -25.157 -24.986  61.863  1.00 81.93           C  
ATOM   1758  OE1 GLU A 226     -25.283 -26.082  62.455  1.00 81.93           O  
ATOM   1759  OE2 GLU A 226     -24.648 -24.883  60.725  1.00 81.93           O  
ATOM   1760  N   VAL A 227     -24.059 -20.242  63.471  1.00 78.92           N  
ATOM   1761  CA  VAL A 227     -23.271 -19.859  64.637  1.00 78.92           C  
ATOM   1762  C   VAL A 227     -24.009 -18.780  65.427  1.00 78.92           C  
ATOM   1763  CB  VAL A 227     -21.867 -19.357  64.233  1.00 78.92           C  
ATOM   1764  O   VAL A 227     -24.127 -18.871  66.652  1.00 78.92           O  
ATOM   1765  CG1 VAL A 227     -21.144 -18.751  65.435  1.00 78.92           C  
ATOM   1766  CG2 VAL A 227     -21.047 -20.495  63.630  1.00 78.92           C  
ATOM   1767  N   ASN A 228     -24.489 -17.734  64.734  1.00 78.07           N  
ATOM   1768  CA  ASN A 228     -25.165 -16.612  65.376  1.00 78.07           C  
ATOM   1769  C   ASN A 228     -26.458 -17.052  66.057  1.00 78.07           C  
ATOM   1770  CB  ASN A 228     -25.450 -15.504  64.360  1.00 78.07           C  
ATOM   1771  O   ASN A 228     -26.799 -16.553  67.131  1.00 78.07           O  
ATOM   1772  CG  ASN A 228     -24.196 -14.769  63.930  1.00 78.07           C  
ATOM   1773  ND2 ASN A 228     -24.245 -14.146  62.758  1.00 78.07           N  
ATOM   1774  OD1 ASN A 228     -23.190 -14.761  64.645  1.00 78.07           O  
ATOM   1775  N   THR A 229     -27.212 -17.921  65.447  1.00 78.95           N  
ATOM   1776  CA  THR A 229     -28.413 -18.473  66.064  1.00 78.95           C  
ATOM   1777  C   THR A 229     -28.068 -19.209  67.356  1.00 78.95           C  
ATOM   1778  CB  THR A 229     -29.144 -19.431  65.104  1.00 78.95           C  
ATOM   1779  O   THR A 229     -28.758 -19.057  68.366  1.00 78.95           O  
ATOM   1780  CG2 THR A 229     -29.699 -18.682  63.897  1.00 78.95           C  
ATOM   1781  OG1 THR A 229     -28.227 -20.434  64.650  1.00 78.95           O  
ATOM   1782  N   ARG A 230     -27.073 -19.954  67.271  1.00 77.53           N  
ATOM   1783  CA  ARG A 230     -26.670 -20.714  68.449  1.00 77.53           C  
ATOM   1784  C   ARG A 230     -26.152 -19.791  69.547  1.00 77.53           C  
ATOM   1785  CB  ARG A 230     -25.600 -21.745  68.084  1.00 77.53           C  
ATOM   1786  O   ARG A 230     -26.434 -20.002  70.728  1.00 77.53           O  
ATOM   1787  CG  ARG A 230     -26.104 -22.866  67.190  1.00 77.53           C  
ATOM   1788  CD  ARG A 230     -26.955 -23.865  67.962  1.00 77.53           C  
ATOM   1789  NE  ARG A 230     -27.259 -25.047  67.162  1.00 77.53           N  
ATOM   1790  NH1 ARG A 230     -26.873 -26.557  68.868  1.00 77.53           N  
ATOM   1791  NH2 ARG A 230     -27.510 -27.301  66.795  1.00 77.53           N  
ATOM   1792  CZ  ARG A 230     -27.213 -26.299  67.610  1.00 77.53           C  
ATOM   1793  N   ARG A 231     -25.361 -18.855  69.161  1.00 78.88           N  
ATOM   1794  CA  ARG A 231     -24.849 -17.878  70.117  1.00 78.88           C  
ATOM   1795  C   ARG A 231     -25.989 -17.101  70.767  1.00 78.88           C  
ATOM   1796  CB  ARG A 231     -23.879 -16.913  69.433  1.00 78.88           C  
ATOM   1797  O   ARG A 231     -25.985 -16.881  71.980  1.00 78.88           O  
ATOM   1798  CG  ARG A 231     -22.982 -16.155  70.399  1.00 78.88           C  
ATOM   1799  CD  ARG A 231     -21.938 -15.324  69.665  1.00 78.88           C  
ATOM   1800  NE  ARG A 231     -21.035 -14.650  70.593  1.00 78.88           N  
ATOM   1801  NH1 ARG A 231     -19.687 -13.746  68.950  1.00 78.88           N  
ATOM   1802  NH2 ARG A 231     -19.231 -13.348  71.160  1.00 78.88           N  
ATOM   1803  CZ  ARG A 231     -19.986 -13.916  70.232  1.00 78.88           C  
ATOM   1804  N   ALA A 232     -27.030 -16.526  69.983  1.00 73.26           N  
ATOM   1805  CA  ALA A 232     -28.196 -15.805  70.486  1.00 73.26           C  
ATOM   1806  C   ALA A 232     -29.021 -16.683  71.424  1.00 73.26           C  
ATOM   1807  CB  ALA A 232     -29.059 -15.313  69.327  1.00 73.26           C  
ATOM   1808  O   ALA A 232     -29.494 -16.218  72.464  1.00 73.26           O  
ATOM   1809  N   GLN A 233     -29.124 -17.931  71.066  1.00 76.37           N  
ATOM   1810  CA  GLN A 233     -29.843 -18.874  71.916  1.00 76.37           C  
ATOM   1811  C   GLN A 233     -29.133 -19.061  73.254  1.00 76.37           C  
ATOM   1812  CB  GLN A 233     -29.996 -20.223  71.211  1.00 76.37           C  
ATOM   1813  O   GLN A 233     -29.778 -19.110  74.304  1.00 76.37           O  
ATOM   1814  CG  GLN A 233     -31.062 -20.230  70.123  1.00 76.37           C  
ATOM   1815  CD  GLN A 233     -31.179 -21.572  69.426  1.00 76.37           C  
ATOM   1816  NE2 GLN A 233     -32.187 -21.710  68.571  1.00 76.37           N  
ATOM   1817  OE1 GLN A 233     -30.370 -22.478  69.653  1.00 76.37           O  
ATOM   1818  N   ALA A 234     -27.848 -19.165  73.165  1.00 77.30           N  
ATOM   1819  CA  ALA A 234     -27.054 -19.364  74.375  1.00 77.30           C  
ATOM   1820  C   ALA A 234     -27.136 -18.145  75.290  1.00 77.30           C  
ATOM   1821  CB  ALA A 234     -25.600 -19.659  74.015  1.00 77.30           C  
ATOM   1822  O   ALA A 234     -27.326 -18.282  76.501  1.00 77.30           O  
ATOM   1823  N   ASP A 235     -26.920 -16.893  74.792  1.00 79.26           N  
ATOM   1824  CA  ASP A 235     -26.954 -15.664  75.578  1.00 79.26           C  
ATOM   1825  C   ASP A 235     -28.334 -15.446  76.196  1.00 79.26           C  
ATOM   1826  CB  ASP A 235     -26.570 -14.462  74.713  1.00 79.26           C  
ATOM   1827  O   ASP A 235     -28.444 -15.085  77.370  1.00 79.26           O  
ATOM   1828  CG  ASP A 235     -25.092 -14.428  74.368  1.00 79.26           C  
ATOM   1829  OD1 ASP A 235     -24.300 -15.156  75.006  1.00 79.26           O  
ATOM   1830  OD2 ASP A 235     -24.714 -13.664  73.453  1.00 79.26           O  
ATOM   1831  N   LEU A 236     -29.334 -15.710  75.502  1.00 76.33           N  
ATOM   1832  CA  LEU A 236     -30.704 -15.460  75.935  1.00 76.33           C  
ATOM   1833  C   LEU A 236     -31.200 -16.580  76.843  1.00 76.33           C  
ATOM   1834  CB  LEU A 236     -31.632 -15.319  74.726  1.00 76.33           C  
ATOM   1835  O   LEU A 236     -31.992 -16.339  77.758  1.00 76.33           O  
ATOM   1836  CG  LEU A 236     -31.536 -14.006  73.947  1.00 76.33           C  
ATOM   1837  CD1 LEU A 236     -32.146 -14.167  72.559  1.00 76.33           C  
ATOM   1838  CD2 LEU A 236     -32.224 -12.879  74.711  1.00 76.33           C  
ATOM   1839  N   ALA A 237     -30.807 -17.796  76.592  1.00 73.41           N  
ATOM   1840  CA  ALA A 237     -31.036 -18.898  77.524  1.00 73.41           C  
ATOM   1841  C   ALA A 237     -30.486 -18.568  78.908  1.00 73.41           C  
ATOM   1842  CB  ALA A 237     -30.402 -20.182  76.995  1.00 73.41           C  
ATOM   1843  O   ALA A 237     -31.119 -18.871  79.923  1.00 73.41           O  
ATOM   1844  N   TYR A 238     -29.337 -18.054  78.906  1.00 80.80           N  
ATOM   1845  CA  TYR A 238     -28.763 -17.600  80.169  1.00 80.80           C  
ATOM   1846  C   TYR A 238     -29.668 -16.575  80.842  1.00 80.80           C  
ATOM   1847  CB  TYR A 238     -27.372 -16.999  79.942  1.00 80.80           C  
ATOM   1848  O   TYR A 238     -29.961 -16.685  82.035  1.00 80.80           O  
ATOM   1849  CG  TYR A 238     -26.712 -16.505  81.206  1.00 80.80           C  
ATOM   1850  CD1 TYR A 238     -26.699 -15.149  81.525  1.00 80.80           C  
ATOM   1851  CD2 TYR A 238     -26.099 -17.392  82.084  1.00 80.80           C  
ATOM   1852  CE1 TYR A 238     -26.090 -14.689  82.687  1.00 80.80           C  
ATOM   1853  CE2 TYR A 238     -25.486 -16.943  83.250  1.00 80.80           C  
ATOM   1854  OH  TYR A 238     -24.883 -15.142  84.695  1.00 80.80           O  
ATOM   1855  CZ  TYR A 238     -25.487 -15.592  83.542  1.00 80.80           C  
ATOM   1856  N   GLN A 239     -30.165 -15.593  80.208  1.00 76.84           N  
ATOM   1857  CA  GLN A 239     -31.042 -14.550  80.728  1.00 76.84           C  
ATOM   1858  C   GLN A 239     -32.375 -15.131  81.190  1.00 76.84           C  
ATOM   1859  CB  GLN A 239     -31.278 -13.470  79.671  1.00 76.84           C  
ATOM   1860  O   GLN A 239     -32.931 -14.696  82.201  1.00 76.84           O  
ATOM   1861  CG  GLN A 239     -30.069 -12.578  79.421  1.00 76.84           C  
ATOM   1862  CD  GLN A 239     -30.337 -11.501  78.387  1.00 76.84           C  
ATOM   1863  NE2 GLN A 239     -29.309 -10.726  78.057  1.00 76.84           N  
ATOM   1864  OE1 GLN A 239     -31.459 -11.367  77.888  1.00 76.84           O  
ATOM   1865  N   LEU A 240     -32.943 -16.017  80.387  1.00 76.15           N  
ATOM   1866  CA  LEU A 240     -34.166 -16.716  80.766  1.00 76.15           C  
ATOM   1867  C   LEU A 240     -33.979 -17.463  82.083  1.00 76.15           C  
ATOM   1868  CB  LEU A 240     -34.588 -17.694  79.667  1.00 76.15           C  
ATOM   1869  O   LEU A 240     -34.845 -17.411  82.959  1.00 76.15           O  
ATOM   1870  CG  LEU A 240     -35.934 -18.395  79.862  1.00 76.15           C  
ATOM   1871  CD1 LEU A 240     -37.079 -17.412  79.644  1.00 76.15           C  
ATOM   1872  CD2 LEU A 240     -36.058 -19.587  78.920  1.00 76.15           C  
ATOM   1873  N   GLN A 241     -32.908 -18.109  82.178  1.00 73.20           N  
ATOM   1874  CA  GLN A 241     -32.605 -18.829  83.410  1.00 73.20           C  
ATOM   1875  C   GLN A 241     -32.523 -17.874  84.598  1.00 73.20           C  
ATOM   1876  CB  GLN A 241     -31.295 -19.606  83.271  1.00 73.20           C  
ATOM   1877  O   GLN A 241     -33.021 -18.182  85.683  1.00 73.20           O  
ATOM   1878  CG  GLN A 241     -31.051 -20.606  84.393  1.00 73.20           C  
ATOM   1879  CD  GLN A 241     -32.021 -21.772  84.362  1.00 73.20           C  
ATOM   1880  NE2 GLN A 241     -31.859 -22.703  85.296  1.00 73.20           N  
ATOM   1881  OE1 GLN A 241     -32.909 -21.835  83.507  1.00 73.20           O  
ATOM   1882  N   VAL A 242     -31.929 -16.774  84.449  1.00 76.65           N  
ATOM   1883  CA  VAL A 242     -31.864 -15.760  85.496  1.00 76.65           C  
ATOM   1884  C   VAL A 242     -33.276 -15.313  85.871  1.00 76.65           C  
ATOM   1885  CB  VAL A 242     -31.020 -14.543  85.056  1.00 76.65           C  
ATOM   1886  O   VAL A 242     -33.594 -15.171  87.054  1.00 76.65           O  
ATOM   1887  CG1 VAL A 242     -31.158 -13.399  86.059  1.00 76.65           C  
ATOM   1888  CG2 VAL A 242     -29.554 -14.942  84.894  1.00 76.65           C  
ATOM   1889  N   ALA A 243     -34.207 -15.052  84.981  1.00 73.72           N  
ATOM   1890  CA  ALA A 243     -35.584 -14.620  85.209  1.00 73.72           C  
ATOM   1891  C   ALA A 243     -36.382 -15.697  85.939  1.00 73.72           C  
ATOM   1892  CB  ALA A 243     -36.258 -14.269  83.885  1.00 73.72           C  
ATOM   1893  O   ALA A 243     -37.176 -15.391  86.833  1.00 73.72           O  
ATOM   1894  N   LYS A 244     -36.219 -17.000  85.573  1.00 76.59           N  
ATOM   1895  CA  LYS A 244     -36.878 -18.110  86.255  1.00 76.59           C  
ATOM   1896  C   LYS A 244     -36.465 -18.178  87.722  1.00 76.59           C  
ATOM   1897  CB  LYS A 244     -36.557 -19.434  85.558  1.00 76.59           C  
ATOM   1898  O   LYS A 244     -37.307 -18.372  88.601  1.00 76.59           O  
ATOM   1899  CG  LYS A 244     -37.452 -19.739  84.366  1.00 76.59           C  
ATOM   1900  CD  LYS A 244     -37.195 -21.137  83.819  1.00 76.59           C  
ATOM   1901  CE  LYS A 244     -38.048 -21.423  82.590  1.00 76.59           C  
ATOM   1902  NZ  LYS A 244     -37.768 -22.776  82.024  1.00 76.59           N  
ATOM   1903  N   THR A 245     -35.187 -18.046  87.862  1.00 71.37           N  
ATOM   1904  CA  THR A 245     -34.664 -18.061  89.224  1.00 71.37           C  
ATOM   1905  C   THR A 245     -35.213 -16.886  90.027  1.00 71.37           C  
ATOM   1906  CB  THR A 245     -33.125 -18.018  89.231  1.00 71.37           C  
ATOM   1907  O   THR A 245     -35.560 -17.037  91.200  1.00 71.37           O  
ATOM   1908  CG2 THR A 245     -32.568 -18.476  90.575  1.00 71.37           C  
ATOM   1909  OG1 THR A 245     -32.623 -18.877  88.201  1.00 71.37           O  
ATOM   1910  N   LYS A 246     -35.278 -15.718  89.519  1.00 75.32           N  
ATOM   1911  CA  LYS A 246     -35.846 -14.541  90.170  1.00 75.32           C  
ATOM   1912  C   LYS A 246     -37.317 -14.757  90.510  1.00 75.32           C  
ATOM   1913  CB  LYS A 246     -35.689 -13.307  89.279  1.00 75.32           C  
ATOM   1914  O   LYS A 246     -37.786 -14.326  91.565  1.00 75.32           O  
ATOM   1915  CG  LYS A 246     -34.321 -12.648  89.371  1.00 75.32           C  
ATOM   1916  CD  LYS A 246     -34.268 -11.355  88.566  1.00 75.32           C  
ATOM   1917  CE  LYS A 246     -32.871 -10.751  88.568  1.00 75.32           C  
ATOM   1918  NZ  LYS A 246     -32.797  -9.522  87.722  1.00 75.32           N  
ATOM   1919  N   GLN A 247     -38.120 -15.353  89.578  1.00 64.64           N  
ATOM   1920  CA  GLN A 247     -39.510 -15.724  89.824  1.00 64.64           C  
ATOM   1921  C   GLN A 247     -39.636 -16.585  91.077  1.00 64.64           C  
ATOM   1922  CB  GLN A 247     -40.090 -16.464  88.618  1.00 64.64           C  
ATOM   1923  O   GLN A 247     -40.509 -16.347  91.915  1.00 64.64           O  
ATOM   1924  CG  GLN A 247     -41.578 -16.765  88.738  1.00 64.64           C  
ATOM   1925  CD  GLN A 247     -42.114 -17.559  87.562  1.00 64.64           C  
ATOM   1926  NE2 GLN A 247     -43.414 -17.829  87.571  1.00 64.64           N  
ATOM   1927  OE1 GLN A 247     -41.364 -17.925  86.651  1.00 64.64           O  
ATOM   1928  N   GLN A 248     -38.829 -17.542  91.213  1.00 72.78           N  
ATOM   1929  CA  GLN A 248     -38.888 -18.463  92.343  1.00 72.78           C  
ATOM   1930  C   GLN A 248     -38.580 -17.746  93.654  1.00 72.78           C  
ATOM   1931  CB  GLN A 248     -37.915 -19.626  92.140  1.00 72.78           C  
ATOM   1932  O   GLN A 248     -39.216 -18.010  94.677  1.00 72.78           O  
ATOM   1933  CG  GLN A 248     -38.371 -20.635  91.095  1.00 72.78           C  
ATOM   1934  CD  GLN A 248     -37.380 -21.767  90.899  1.00 72.78           C  
ATOM   1935  NE2 GLN A 248     -37.810 -22.819  90.211  1.00 72.78           N  
ATOM   1936  OE1 GLN A 248     -36.238 -21.696  91.363  1.00 72.78           O  
ATOM   1937  N   ILE A 249     -37.715 -16.829  93.649  1.00 74.31           N  
ATOM   1938  CA  ILE A 249     -37.333 -16.078  94.839  1.00 74.31           C  
ATOM   1939  C   ILE A 249     -38.480 -15.164  95.264  1.00 74.31           C  
ATOM   1940  CB  ILE A 249     -36.050 -15.251  94.598  1.00 74.31           C  
ATOM   1941  O   ILE A 249     -38.811 -15.083  96.449  1.00 74.31           O  
ATOM   1942  CG1 ILE A 249     -34.850 -16.178  94.376  1.00 74.31           C  
ATOM   1943  CG2 ILE A 249     -35.795 -14.296  95.768  1.00 74.31           C  
ATOM   1944  CD1 ILE A 249     -33.565 -15.451  94.004  1.00 74.31           C  
ATOM   1945  N   GLU A 250     -39.103 -14.517  94.409  1.00 69.86           N  
ATOM   1946  CA  GLU A 250     -40.191 -13.584  94.687  1.00 69.86           C  
ATOM   1947  C   GLU A 250     -41.434 -14.317  95.184  1.00 69.86           C  
ATOM   1948  CB  GLU A 250     -40.528 -12.764  93.439  1.00 69.86           C  
ATOM   1949  O   GLU A 250     -42.129 -13.834  96.080  1.00 69.86           O  
ATOM   1950  CG  GLU A 250     -39.506 -11.682  93.120  1.00 69.86           C  
ATOM   1951  CD  GLU A 250     -39.419 -10.605  94.189  1.00 69.86           C  
ATOM   1952  OE1 GLU A 250     -38.347  -9.972  94.328  1.00 69.86           O  
ATOM   1953  OE2 GLU A 250     -40.430 -10.392  94.895  1.00 69.86           O  
ATOM   1954  N   GLU A 251     -41.785 -15.434  94.584  1.00 67.01           N  
ATOM   1955  CA  GLU A 251     -42.872 -16.279  95.070  1.00 67.01           C  
ATOM   1956  C   GLU A 251     -42.665 -16.657  96.534  1.00 67.01           C  
ATOM   1957  CB  GLU A 251     -42.996 -17.542  94.213  1.00 67.01           C  
ATOM   1958  O   GLU A 251     -43.609 -16.627  97.327  1.00 67.01           O  
ATOM   1959  CG  GLU A 251     -44.312 -18.283  94.398  1.00 67.01           C  
ATOM   1960  CD  GLU A 251     -44.506 -19.417  93.403  1.00 67.01           C  
ATOM   1961  OE1 GLU A 251     -45.574 -20.069  93.427  1.00 67.01           O  
ATOM   1962  OE2 GLU A 251     -43.582 -19.656  92.594  1.00 67.01           O  
ATOM   1963  N   GLN A 252     -41.499 -16.994  96.792  1.00 72.69           N  
ATOM   1964  CA  GLN A 252     -41.193 -17.405  98.158  1.00 72.69           C  
ATOM   1965  C   GLN A 252     -41.252 -16.218  99.115  1.00 72.69           C  
ATOM   1966  CB  GLN A 252     -39.814 -18.064  98.224  1.00 72.69           C  
ATOM   1967  O   GLN A 252     -41.724 -16.349 100.246  1.00 72.69           O  
ATOM   1968  CG  GLN A 252     -39.761 -19.444  97.581  1.00 72.69           C  
ATOM   1969  CD  GLN A 252     -38.466 -20.177  97.871  1.00 72.69           C  
ATOM   1970  NE2 GLN A 252     -38.490 -21.499  97.738  1.00 72.69           N  
ATOM   1971  OE1 GLN A 252     -37.451 -19.561  98.212  1.00 72.69           O  
ATOM   1972  N   ARG A 253     -40.862 -15.023  98.823  1.00 69.22           N  
ATOM   1973  CA  ARG A 253     -40.873 -13.813  99.639  1.00 69.22           C  
ATOM   1974  C   ARG A 253     -42.299 -13.387  99.968  1.00 69.22           C  
ATOM   1975  CB  ARG A 253     -40.137 -12.676  98.926  1.00 69.22           C  
ATOM   1976  O   ARG A 253     -42.604 -13.050 101.114  1.00 69.22           O  
ATOM   1977  CG  ARG A 253     -39.679 -11.562  99.854  1.00 69.22           C  
ATOM   1978  CD  ARG A 253     -38.907 -10.486  99.104  1.00 69.22           C  
ATOM   1979  NE  ARG A 253     -38.656  -9.318  99.944  1.00 69.22           N  
ATOM   1980  NH1 ARG A 253     -37.278  -8.261  98.420  1.00 69.22           N  
ATOM   1981  NH2 ARG A 253     -37.728  -7.277 100.441  1.00 69.22           N  
ATOM   1982  CZ  ARG A 253     -37.888  -8.288  99.600  1.00 69.22           C  
ATOM   1983  N   VAL A 254     -43.269 -13.354  98.976  1.00 69.19           N  
ATOM   1984  CA  VAL A 254     -44.655 -12.922  99.130  1.00 69.19           C  
ATOM   1985  C   VAL A 254     -45.435 -13.964  99.929  1.00 69.19           C  
ATOM   1986  CB  VAL A 254     -45.330 -12.685  97.761  1.00 69.19           C  
ATOM   1987  O   VAL A 254     -46.311 -13.616 100.724  1.00 69.19           O  
ATOM   1988  CG1 VAL A 254     -46.806 -12.334  97.941  1.00 69.19           C  
ATOM   1989  CG2 VAL A 254     -44.605 -11.581  96.993  1.00 69.19           C  
ATOM   1990  N   GLN A 255     -45.123 -15.220  99.851  1.00 65.18           N  
ATOM   1991  CA  GLN A 255     -45.709 -16.293 100.646  1.00 65.18           C  
ATOM   1992  C   GLN A 255     -45.415 -16.101 102.131  1.00 65.18           C  
ATOM   1993  CB  GLN A 255     -45.189 -17.654 100.179  1.00 65.18           C  
ATOM   1994  O   GLN A 255     -46.277 -16.349 102.977  1.00 65.18           O  
ATOM   1995  CG  GLN A 255     -45.920 -18.837 100.799  1.00 65.18           C  
ATOM   1996  CD  GLN A 255     -47.334 -18.996 100.272  1.00 65.18           C  
ATOM   1997  NE2 GLN A 255     -48.213 -19.560 101.093  1.00 65.18           N  
ATOM   1998  OE1 GLN A 255     -47.634 -18.613  99.137  1.00 65.18           O  
ATOM   1999  N   VAL A 256     -44.345 -15.648 102.435  1.00 67.63           N  
ATOM   2000  CA  VAL A 256     -43.999 -15.331 103.817  1.00 67.63           C  
ATOM   2001  C   VAL A 256     -44.886 -14.196 104.325  1.00 67.63           C  
ATOM   2002  CB  VAL A 256     -42.509 -14.946 103.955  1.00 67.63           C  
ATOM   2003  O   VAL A 256     -45.361 -14.233 105.462  1.00 67.63           O  
ATOM   2004  CG1 VAL A 256     -42.203 -14.474 105.375  1.00 67.63           C  
ATOM   2005  CG2 VAL A 256     -41.616 -16.126 103.577  1.00 67.63           C  
ATOM   2006  N   GLN A 257     -45.321 -13.251 103.551  1.00 64.19           N  
ATOM   2007  CA  GLN A 257     -46.171 -12.115 103.890  1.00 64.19           C  
ATOM   2008  C   GLN A 257     -47.615 -12.556 104.116  1.00 64.19           C  
ATOM   2009  CB  GLN A 257     -46.113 -11.053 102.790  1.00 64.19           C  
ATOM   2010  O   GLN A 257     -48.288 -12.054 105.018  1.00 64.19           O  
ATOM   2011  CG  GLN A 257     -44.835 -10.226 102.802  1.00 64.19           C  
ATOM   2012  CD  GLN A 257     -44.838  -9.127 101.756  1.00 64.19           C  
ATOM   2013  NE2 GLN A 257     -43.770  -8.336 101.723  1.00 64.19           N  
ATOM   2014  OE1 GLN A 257     -45.792  -8.989 100.983  1.00 64.19           O  
ATOM   2015  N   VAL A 258     -48.180 -13.500 103.345  1.00 67.36           N  
ATOM   2016  CA  VAL A 258     -49.524 -14.053 103.475  1.00 67.36           C  
ATOM   2017  C   VAL A 258     -49.651 -14.796 104.803  1.00 67.36           C  
ATOM   2018  CB  VAL A 258     -49.865 -14.998 102.301  1.00 67.36           C  
ATOM   2019  O   VAL A 258     -50.660 -14.664 105.501  1.00 67.36           O  
ATOM   2020  CG1 VAL A 258     -51.206 -15.690 102.537  1.00 67.36           C  
ATOM   2021  CG2 VAL A 258     -49.883 -14.225 100.983  1.00 67.36           C  
ATOM   2022  N   VAL A 259     -48.673 -15.509 105.193  1.00 69.31           N  
ATOM   2023  CA  VAL A 259     -48.677 -16.264 106.441  1.00 69.31           C  
ATOM   2024  C   VAL A 259     -48.650 -15.303 107.628  1.00 69.31           C  
ATOM   2025  CB  VAL A 259     -47.482 -17.240 106.518  1.00 69.31           C  
ATOM   2026  O   VAL A 259     -49.363 -15.504 108.614  1.00 69.31           O  
ATOM   2027  CG1 VAL A 259     -47.427 -17.920 107.886  1.00 69.31           C  
ATOM   2028  CG2 VAL A 259     -47.571 -18.281 105.404  1.00 69.31           C  
ATOM   2029  N   GLU A 260     -47.929 -14.285 107.661  1.00 66.37           N  
ATOM   2030  CA  GLU A 260     -47.879 -13.267 108.706  1.00 66.37           C  
ATOM   2031  C   GLU A 260     -49.239 -12.601 108.893  1.00 66.37           C  
ATOM   2032  CB  GLU A 260     -46.818 -12.213 108.380  1.00 66.37           C  
ATOM   2033  O   GLU A 260     -49.696 -12.416 110.022  1.00 66.37           O  
ATOM   2034  CG  GLU A 260     -45.403 -12.627 108.759  1.00 66.37           C  
ATOM   2035  CD  GLU A 260     -44.361 -11.567 108.437  1.00 66.37           C  
ATOM   2036  OE1 GLU A 260     -43.174 -11.757 108.787  1.00 66.37           O  
ATOM   2037  OE2 GLU A 260     -44.735 -10.538 107.831  1.00 66.37           O  
ATOM   2038  N   ARG A 261     -49.950 -12.257 107.792  1.00 67.59           N  
ATOM   2039  CA  ARG A 261     -51.236 -11.567 107.811  1.00 67.59           C  
ATOM   2040  C   ARG A 261     -52.359 -12.512 108.225  1.00 67.59           C  
ATOM   2041  CB  ARG A 261     -51.540 -10.959 106.440  1.00 67.59           C  
ATOM   2042  O   ARG A 261     -53.287 -12.111 108.930  1.00 67.59           O  
ATOM   2043  CG  ARG A 261     -50.535  -9.909 105.995  1.00 67.59           C  
ATOM   2044  CD  ARG A 261     -50.610  -8.656 106.856  1.00 67.59           C  
ATOM   2045  NE  ARG A 261     -49.719  -7.609 106.363  1.00 67.59           N  
ATOM   2046  NH1 ARG A 261     -50.485  -5.985 107.816  1.00 67.59           N  
ATOM   2047  NH2 ARG A 261     -48.830  -5.492 106.308  1.00 67.59           N  
ATOM   2048  CZ  ARG A 261     -49.680  -6.365 106.830  1.00 67.59           C  
ATOM   2049  N   ALA A 262     -52.289 -13.713 107.903  1.00 64.46           N  
ATOM   2050  CA  ALA A 262     -53.225 -14.741 108.351  1.00 64.46           C  
ATOM   2051  C   ALA A 262     -53.155 -14.925 109.864  1.00 64.46           C  
ATOM   2052  CB  ALA A 262     -52.941 -16.063 107.643  1.00 64.46           C  
ATOM   2053  O   ALA A 262     -54.183 -15.092 110.524  1.00 64.46           O  
ATOM   2054  N   GLN A 263     -52.056 -14.831 110.338  1.00 70.29           N  
ATOM   2055  CA  GLN A 263     -51.867 -14.955 111.780  1.00 70.29           C  
ATOM   2056  C   GLN A 263     -52.445 -13.750 112.516  1.00 70.29           C  
ATOM   2057  CB  GLN A 263     -50.383 -15.114 112.115  1.00 70.29           C  
ATOM   2058  O   GLN A 263     -53.006 -13.892 113.605  1.00 70.29           O  
ATOM   2059  CG  GLN A 263     -49.893 -16.555 112.069  1.00 70.29           C  
ATOM   2060  CD  GLN A 263     -48.423 -16.686 112.421  1.00 70.29           C  
ATOM   2061  NE2 GLN A 263     -47.905 -17.908 112.356  1.00 70.29           N  
ATOM   2062  OE1 GLN A 263     -47.759 -15.698 112.748  1.00 70.29           O  
ATOM   2063  N   GLN A 264     -52.469 -12.604 112.014  1.00 66.38           N  
ATOM   2064  CA  GLN A 264     -53.064 -11.381 112.544  1.00 66.38           C  
ATOM   2065  C   GLN A 264     -54.587 -11.474 112.563  1.00 66.38           C  
ATOM   2066  CB  GLN A 264     -52.622 -10.169 111.724  1.00 66.38           C  
ATOM   2067  O   GLN A 264     -55.233 -10.989 113.494  1.00 66.38           O  
ATOM   2068  CG  GLN A 264     -51.172  -9.766 111.954  1.00 66.38           C  
ATOM   2069  CD  GLN A 264     -50.752  -8.576 111.111  1.00 66.38           C  
ATOM   2070  NE2 GLN A 264     -49.516  -8.126 111.294  1.00 66.38           N  
ATOM   2071  OE1 GLN A 264     -51.533  -8.066 110.301  1.00 66.38           O  
ATOM   2072  N   VAL A 265     -55.242 -12.075 111.548  1.00 66.55           N  
ATOM   2073  CA  VAL A 265     -56.675 -12.342 111.484  1.00 66.55           C  
ATOM   2074  C   VAL A 265     -57.078 -13.275 112.624  1.00 66.55           C  
ATOM   2075  CB  VAL A 265     -57.078 -12.957 110.125  1.00 66.55           C  
ATOM   2076  O   VAL A 265     -58.103 -13.062 113.275  1.00 66.55           O  
ATOM   2077  CG1 VAL A 265     -58.543 -13.390 110.141  1.00 66.55           C  
ATOM   2078  CG2 VAL A 265     -56.824 -11.962 108.994  1.00 66.55           C  
ATOM   2079  N   ALA A 266     -56.337 -14.199 112.902  1.00 68.42           N  
ATOM   2080  CA  ALA A 266     -56.595 -15.161 113.971  1.00 68.42           C  
ATOM   2081  C   ALA A 266     -56.575 -14.482 115.337  1.00 68.42           C  
ATOM   2082  CB  ALA A 266     -55.571 -16.292 113.927  1.00 68.42           C  
ATOM   2083  O   ALA A 266     -57.408 -14.777 116.197  1.00 68.42           O  
ATOM   2084  N   VAL A 267     -55.783 -13.556 115.543  1.00 70.50           N  
ATOM   2085  CA  VAL A 267     -55.688 -12.788 116.781  1.00 70.50           C  
ATOM   2086  C   VAL A 267     -56.932 -11.919 116.946  1.00 70.50           C  
ATOM   2087  CB  VAL A 267     -54.417 -11.910 116.809  1.00 70.50           C  
ATOM   2088  O   VAL A 267     -57.497 -11.833 118.039  1.00 70.50           O  
ATOM   2089  CG1 VAL A 267     -54.433 -10.975 118.016  1.00 70.50           C  
ATOM   2090  CG2 VAL A 267     -53.165 -12.786 116.823  1.00 70.50           C  
ATOM   2091  N   GLN A 268     -57.494 -11.308 115.898  1.00 66.09           N  
ATOM   2092  CA  GLN A 268     -58.672 -10.447 115.904  1.00 66.09           C  
ATOM   2093  C   GLN A 268     -59.939 -11.251 116.181  1.00 66.09           C  
ATOM   2094  CB  GLN A 268     -58.802  -9.704 114.574  1.00 66.09           C  
ATOM   2095  O   GLN A 268     -60.850 -10.771 116.858  1.00 66.09           O  
ATOM   2096  CG  GLN A 268     -57.715  -8.663 114.342  1.00 66.09           C  
ATOM   2097  CD  GLN A 268     -57.746  -7.543 115.365  1.00 66.09           C  
ATOM   2098  NE2 GLN A 268     -56.641  -6.815 115.481  1.00 66.09           N  
ATOM   2099  OE1 GLN A 268     -58.756  -7.334 116.044  1.00 66.09           O  
ATOM   2100  N   GLU A 269     -60.026 -12.461 115.788  1.00 66.57           N  
ATOM   2101  CA  GLU A 269     -61.128 -13.374 116.080  1.00 66.57           C  
ATOM   2102  C   GLU A 269     -61.211 -13.679 117.573  1.00 66.57           C  
ATOM   2103  CB  GLU A 269     -60.974 -14.674 115.286  1.00 66.57           C  
ATOM   2104  O   GLU A 269     -62.303 -13.728 118.142  1.00 66.57           O  
ATOM   2105  CG  GLU A 269     -61.628 -14.636 113.912  1.00 66.57           C  
ATOM   2106  CD  GLU A 269     -61.482 -15.939 113.142  1.00 66.57           C  
ATOM   2107  OE1 GLU A 269     -62.002 -16.034 112.007  1.00 66.57           O  
ATOM   2108  OE2 GLU A 269     -60.843 -16.871 113.678  1.00 66.57           O  
ATOM   2109  N   GLN A 270     -60.149 -13.830 118.089  1.00 71.18           N  
ATOM   2110  CA  GLN A 270     -60.105 -14.093 119.524  1.00 71.18           C  
ATOM   2111  C   GLN A 270     -60.503 -12.855 120.322  1.00 71.18           C  
ATOM   2112  CB  GLN A 270     -58.710 -14.561 119.941  1.00 71.18           C  
ATOM   2113  O   GLN A 270     -61.158 -12.964 121.361  1.00 71.18           O  
ATOM   2114  CG  GLN A 270     -58.416 -16.012 119.585  1.00 71.18           C  
ATOM   2115  CD  GLN A 270     -57.138 -16.525 120.222  1.00 71.18           C  
ATOM   2116  NE2 GLN A 270     -56.948 -17.840 120.195  1.00 71.18           N  
ATOM   2117  OE1 GLN A 270     -56.327 -15.746 120.733  1.00 71.18           O  
ATOM   2118  N   GLU A 271     -60.309 -11.679 119.872  1.00 67.12           N  
ATOM   2119  CA  GLU A 271     -60.703 -10.411 120.479  1.00 67.12           C  
ATOM   2120  C   GLU A 271     -62.212 -10.202 120.391  1.00 67.12           C  
ATOM   2121  CB  GLU A 271     -59.971  -9.244 119.810  1.00 67.12           C  
ATOM   2122  O   GLU A 271     -62.828  -9.688 121.327  1.00 67.12           O  
ATOM   2123  CG  GLU A 271     -58.657  -8.876 120.483  1.00 67.12           C  
ATOM   2124  CD  GLU A 271     -58.006  -7.636 119.891  1.00 67.12           C  
ATOM   2125  OE1 GLU A 271     -56.987  -7.162 120.444  1.00 67.12           O  
ATOM   2126  OE2 GLU A 271     -58.519  -7.134 118.866  1.00 67.12           O  
ATOM   2127  N   ILE A 272     -62.927 -10.592 119.354  1.00 67.48           N  
ATOM   2128  CA  ILE A 272     -64.373 -10.556 119.168  1.00 67.48           C  
ATOM   2129  C   ILE A 272     -65.051 -11.426 120.224  1.00 67.48           C  
ATOM   2130  CB  ILE A 272     -64.773 -11.025 117.751  1.00 67.48           C  
ATOM   2131  O   ILE A 272     -66.058 -11.027 120.814  1.00 67.48           O  
ATOM   2132  CG1 ILE A 272     -64.247 -10.044 116.696  1.00 67.48           C  
ATOM   2133  CG2 ILE A 272     -66.292 -11.183 117.643  1.00 67.48           C  
ATOM   2134  CD1 ILE A 272     -64.408 -10.531 115.263  1.00 67.48           C  
ATOM   2135  N   ALA A 273     -64.502 -12.501 120.485  1.00 70.00           N  
ATOM   2136  CA  ALA A 273     -65.067 -13.442 121.448  1.00 70.00           C  
ATOM   2137  C   ALA A 273     -64.999 -12.883 122.867  1.00 70.00           C  
ATOM   2138  CB  ALA A 273     -64.339 -14.782 121.373  1.00 70.00           C  
ATOM   2139  O   ALA A 273     -65.944 -13.032 123.645  1.00 70.00           O  
ATOM   2140  N   ARG A 274     -63.963 -12.212 123.251  1.00 72.20           N  
ATOM   2141  CA  ARG A 274     -63.819 -11.546 124.541  1.00 72.20           C  
ATOM   2142  C   ARG A 274     -64.838 -10.422 124.694  1.00 72.20           C  
ATOM   2143  CB  ARG A 274     -62.402 -10.994 124.707  1.00 72.20           C  
ATOM   2144  O   ARG A 274     -65.480 -10.296 125.739  1.00 72.20           O  
ATOM   2145  CG  ARG A 274     -62.095 -10.494 126.110  1.00 72.20           C  
ATOM   2146  CD  ARG A 274     -60.791  -9.710 126.158  1.00 72.20           C  
ATOM   2147  NE  ARG A 274     -60.510  -9.214 127.501  1.00 72.20           N  
ATOM   2148  NH1 ARG A 274     -58.704  -7.920 126.868  1.00 72.20           N  
ATOM   2149  NH2 ARG A 274     -59.358  -7.986 129.064  1.00 72.20           N  
ATOM   2150  CZ  ARG A 274     -59.524  -8.374 127.808  1.00 72.20           C  
ATOM   2151  N   ARG A 275     -65.053  -9.604 123.669  1.00 65.88           N  
ATOM   2152  CA  ARG A 275     -65.945  -8.449 123.642  1.00 65.88           C  
ATOM   2153  C   ARG A 275     -67.405  -8.883 123.701  1.00 65.88           C  
ATOM   2154  CB  ARG A 275     -65.698  -7.608 122.388  1.00 65.88           C  
ATOM   2155  O   ARG A 275     -68.223  -8.239 124.361  1.00 65.88           O  
ATOM   2156  CG  ARG A 275     -64.956  -6.308 122.653  1.00 65.88           C  
ATOM   2157  CD  ARG A 275     -65.236  -5.269 121.577  1.00 65.88           C  
ATOM   2158  NE  ARG A 275     -64.148  -4.301 121.466  1.00 65.88           N  
ATOM   2159  NH1 ARG A 275     -64.151  -4.253 119.156  1.00 65.88           N  
ATOM   2160  NH2 ARG A 275     -62.666  -2.962 120.332  1.00 65.88           N  
ATOM   2161  CZ  ARG A 275     -63.658  -3.841 120.318  1.00 65.88           C  
ATOM   2162  N   GLU A 276     -67.820  -9.922 123.157  1.00 66.16           N  
ATOM   2163  CA  GLU A 276     -69.152 -10.515 123.236  1.00 66.16           C  
ATOM   2164  C   GLU A 276     -69.486 -10.933 124.665  1.00 66.16           C  
ATOM   2165  CB  GLU A 276     -69.261 -11.719 122.297  1.00 66.16           C  
ATOM   2166  O   GLU A 276     -70.595 -10.689 125.146  1.00 66.16           O  
ATOM   2167  CG  GLU A 276     -70.692 -12.161 122.027  1.00 66.16           C  
ATOM   2168  CD  GLU A 276     -70.789 -13.309 121.035  1.00 66.16           C  
ATOM   2169  OE1 GLU A 276     -71.917 -13.776 120.756  1.00 66.16           O  
ATOM   2170  OE2 GLU A 276     -69.729 -13.745 120.534  1.00 66.16           O  
ATOM   2171  N   LYS A 277     -68.563 -11.485 125.265  1.00 73.63           N  
ATOM   2172  CA  LYS A 277     -68.777 -11.943 126.635  1.00 73.63           C  
ATOM   2173  C   LYS A 277     -68.873 -10.764 127.599  1.00 73.63           C  
ATOM   2174  CB  LYS A 277     -67.652 -12.885 127.068  1.00 73.63           C  
ATOM   2175  O   LYS A 277     -69.664 -10.791 128.544  1.00 73.63           O  
ATOM   2176  CG  LYS A 277     -67.735 -14.273 126.450  1.00 73.63           C  
ATOM   2177  CD  LYS A 277     -66.662 -15.198 127.009  1.00 73.63           C  
ATOM   2178  CE  LYS A 277     -66.706 -16.570 126.350  1.00 73.63           C  
ATOM   2179  NZ  LYS A 277     -65.574 -17.436 126.797  1.00 73.63           N  
ATOM   2180  N   GLU A 278     -68.246  -9.670 127.394  1.00 69.82           N  
ATOM   2181  CA  GLU A 278     -68.328  -8.432 128.164  1.00 69.82           C  
ATOM   2182  C   GLU A 278     -69.690  -7.765 127.994  1.00 69.82           C  
ATOM   2183  CB  GLU A 278     -67.214  -7.467 127.750  1.00 69.82           C  
ATOM   2184  O   GLU A 278     -70.290  -7.309 128.969  1.00 69.82           O  
ATOM   2185  CG  GLU A 278     -67.045  -6.283 128.691  1.00 69.82           C  
ATOM   2186  CD  GLU A 278     -65.920  -5.347 128.281  1.00 69.82           C  
ATOM   2187  OE1 GLU A 278     -65.699  -4.325 128.969  1.00 69.82           O  
ATOM   2188  OE2 GLU A 278     -65.254  -5.637 127.262  1.00 69.82           O  
ATOM   2189  N   LEU A 279     -70.187  -7.687 126.820  1.00 72.55           N  
ATOM   2190  CA  LEU A 279     -71.449  -7.027 126.505  1.00 72.55           C  
ATOM   2191  C   LEU A 279     -72.632  -7.845 127.012  1.00 72.55           C  
ATOM   2192  CB  LEU A 279     -71.576  -6.805 124.996  1.00 72.55           C  
ATOM   2193  O   LEU A 279     -73.648  -7.283 127.427  1.00 72.55           O  
ATOM   2194  CG  LEU A 279     -70.682  -5.721 124.392  1.00 72.55           C  
ATOM   2195  CD1 LEU A 279     -70.666  -5.833 122.871  1.00 72.55           C  
ATOM   2196  CD2 LEU A 279     -71.153  -4.337 124.826  1.00 72.55           C  
ATOM   2197  N   GLU A 280     -72.469  -9.099 127.060  1.00 66.04           N  
ATOM   2198  CA  GLU A 280     -73.463  -9.992 127.648  1.00 66.04           C  
ATOM   2199  C   GLU A 280     -73.607  -9.747 129.148  1.00 66.04           C  
ATOM   2200  CB  GLU A 280     -73.094 -11.454 127.387  1.00 66.04           C  
ATOM   2201  O   GLU A 280     -74.722  -9.716 129.673  1.00 66.04           O  
ATOM   2202  CG  GLU A 280     -74.245 -12.427 127.601  1.00 66.04           C  
ATOM   2203  CD  GLU A 280     -73.916 -13.848 127.172  1.00 66.04           C  
ATOM   2204  OE1 GLU A 280     -74.794 -14.734 127.285  1.00 66.04           O  
ATOM   2205  OE2 GLU A 280     -72.772 -14.078 126.721  1.00 66.04           O  
ATOM   2206  N   ALA A 281     -72.662  -9.478 129.870  1.00 66.64           N  
ATOM   2207  CA  ALA A 281     -72.660  -9.223 131.308  1.00 66.64           C  
ATOM   2208  C   ALA A 281     -73.083  -7.789 131.611  1.00 66.64           C  
ATOM   2209  CB  ALA A 281     -71.280  -9.504 131.897  1.00 66.64           C  
ATOM   2210  O   ALA A 281     -73.857  -7.546 132.541  1.00 66.64           O  
ATOM   2211  N   ARG A 282     -72.813  -6.763 130.833  1.00 68.20           N  
ATOM   2212  CA  ARG A 282     -72.979  -5.345 131.136  1.00 68.20           C  
ATOM   2213  C   ARG A 282     -74.329  -4.835 130.644  1.00 68.20           C  
ATOM   2214  CB  ARG A 282     -71.849  -4.526 130.509  1.00 68.20           C  
ATOM   2215  O   ARG A 282     -74.995  -4.061 131.335  1.00 68.20           O  
ATOM   2216  CG  ARG A 282     -71.624  -3.177 131.174  1.00 68.20           C  
ATOM   2217  CD  ARG A 282     -70.241  -2.621 130.867  1.00 68.20           C  
ATOM   2218  NE  ARG A 282     -70.075  -1.268 131.392  1.00 68.20           N  
ATOM   2219  NH1 ARG A 282     -67.869  -1.062 130.737  1.00 68.20           N  
ATOM   2220  NH2 ARG A 282     -68.912   0.663 131.829  1.00 68.20           N  
ATOM   2221  CZ  ARG A 282     -68.952  -0.559 131.318  1.00 68.20           C  
ATOM   2222  N   VAL A 283     -74.839  -5.376 129.516  1.00 69.04           N  
ATOM   2223  CA  VAL A 283     -75.997  -4.760 128.877  1.00 69.04           C  
ATOM   2224  C   VAL A 283     -77.172  -5.736 128.886  1.00 69.04           C  
ATOM   2225  CB  VAL A 283     -75.681  -4.320 127.430  1.00 69.04           C  
ATOM   2226  O   VAL A 283     -78.271  -5.391 129.326  1.00 69.04           O  
ATOM   2227  CG1 VAL A 283     -76.922  -3.733 126.760  1.00 69.04           C  
ATOM   2228  CG2 VAL A 283     -74.535  -3.310 127.419  1.00 69.04           C  
ATOM   2229  N   ARG A 284     -77.084  -7.006 128.664  1.00 72.52           N  
ATOM   2230  CA  ARG A 284     -78.179  -7.956 128.495  1.00 72.52           C  
ATOM   2231  C   ARG A 284     -78.692  -8.446 129.845  1.00 72.52           C  
ATOM   2232  CB  ARG A 284     -77.732  -9.145 127.641  1.00 72.52           C  
ATOM   2233  O   ARG A 284     -79.902  -8.497 130.074  1.00 72.52           O  
ATOM   2234  CG  ARG A 284     -77.617  -8.830 126.158  1.00 72.52           C  
ATOM   2235  CD  ARG A 284     -77.340 -10.081 125.336  1.00 72.52           C  
ATOM   2236  NE  ARG A 284     -77.345  -9.796 123.904  1.00 72.52           N  
ATOM   2237  NH1 ARG A 284     -77.094 -11.999 123.255  1.00 72.52           N  
ATOM   2238  NH2 ARG A 284     -77.245 -10.345 121.676  1.00 72.52           N  
ATOM   2239  CZ  ARG A 284     -77.228 -10.714 122.948  1.00 72.52           C  
ATOM   2240  N   LYS A 285     -77.874  -8.657 130.800  1.00 75.79           N  
ATOM   2241  CA  LYS A 285     -78.287  -9.246 132.070  1.00 75.79           C  
ATOM   2242  C   LYS A 285     -78.974  -8.212 132.958  1.00 75.79           C  
ATOM   2243  CB  LYS A 285     -77.084  -9.846 132.800  1.00 75.79           C  
ATOM   2244  O   LYS A 285     -79.979  -8.512 133.605  1.00 75.79           O  
ATOM   2245  CG  LYS A 285     -76.603 -11.167 132.218  1.00 75.79           C  
ATOM   2246  CD  LYS A 285     -75.607 -11.855 133.143  1.00 75.79           C  
ATOM   2247  CE  LYS A 285     -75.125 -13.177 132.562  1.00 75.79           C  
ATOM   2248  NZ  LYS A 285     -74.097 -13.823 133.432  1.00 75.79           N  
ATOM   2249  N   PRO A 286     -78.579  -6.904 132.896  1.00 71.94           N  
ATOM   2250  CA  PRO A 286     -79.301  -5.864 133.633  1.00 71.94           C  
ATOM   2251  C   PRO A 286     -80.665  -5.548 133.024  1.00 71.94           C  
ATOM   2252  CB  PRO A 286     -78.368  -4.654 133.540  1.00 71.94           C  
ATOM   2253  O   PRO A 286     -81.613  -5.242 133.751  1.00 71.94           O  
ATOM   2254  CG  PRO A 286     -77.019  -5.232 133.256  1.00 71.94           C  
ATOM   2255  CD  PRO A 286     -77.202  -6.550 132.560  1.00 71.94           C  
ATOM   2256  N   ALA A 287     -80.843  -5.661 131.719  1.00 71.66           N  
ATOM   2257  CA  ALA A 287     -82.090  -5.399 131.005  1.00 71.66           C  
ATOM   2258  C   ALA A 287     -83.135  -6.466 131.318  1.00 71.66           C  
ATOM   2259  CB  ALA A 287     -81.838  -5.331 129.501  1.00 71.66           C  
ATOM   2260  O   ALA A 287     -84.316  -6.155 131.490  1.00 71.66           O  
ATOM   2261  N   GLU A 288     -82.718  -7.649 131.516  1.00 72.26           N  
ATOM   2262  CA  GLU A 288     -83.614  -8.732 131.908  1.00 72.26           C  
ATOM   2263  C   GLU A 288     -84.056  -8.585 133.361  1.00 72.26           C  
ATOM   2264  CB  GLU A 288     -82.940 -10.090 131.697  1.00 72.26           C  
ATOM   2265  O   GLU A 288     -85.207  -8.870 133.697  1.00 72.26           O  
ATOM   2266  CG  GLU A 288     -82.799 -10.486 130.235  1.00 72.26           C  
ATOM   2267  CD  GLU A 288     -82.092 -11.818 130.039  1.00 72.26           C  
ATOM   2268  OE1 GLU A 288     -81.877 -12.227 128.876  1.00 72.26           O  
ATOM   2269  OE2 GLU A 288     -81.751 -12.459 131.059  1.00 72.26           O  
ATOM   2270  N   ALA A 289     -83.249  -8.144 134.172  1.00 70.62           N  
ATOM   2271  CA  ALA A 289     -83.565  -7.873 135.572  1.00 70.62           C  
ATOM   2272  C   ALA A 289     -84.584  -6.744 135.695  1.00 70.62           C  
ATOM   2273  CB  ALA A 289     -82.296  -7.527 136.347  1.00 70.62           C  
ATOM   2274  O   ALA A 289     -85.509  -6.820 136.508  1.00 70.62           O  
ATOM   2275  N   GLU A 290     -84.497  -5.678 134.889  1.00 74.27           N  
ATOM   2276  CA  GLU A 290     -85.423  -4.550 134.861  1.00 74.27           C  
ATOM   2277  C   GLU A 290     -86.805  -4.983 134.379  1.00 74.27           C  
ATOM   2278  CB  GLU A 290     -84.882  -3.430 133.969  1.00 74.27           C  
ATOM   2279  O   GLU A 290     -87.823  -4.530 134.908  1.00 74.27           O  
ATOM   2280  CG  GLU A 290     -83.941  -2.473 134.686  1.00 74.27           C  
ATOM   2281  CD  GLU A 290     -83.842  -1.113 134.015  1.00 74.27           C  
ATOM   2282  OE1 GLU A 290     -83.261  -0.180 134.615  1.00 74.27           O  
ATOM   2283  OE2 GLU A 290     -84.351  -0.978 132.880  1.00 74.27           O  
ATOM   2284  N   ARG A 291     -86.957  -5.798 133.405  1.00 74.86           N  
ATOM   2285  CA  ARG A 291     -88.216  -6.364 132.929  1.00 74.86           C  
ATOM   2286  C   ARG A 291     -88.919  -7.143 134.035  1.00 74.86           C  
ATOM   2287  CB  ARG A 291     -87.975  -7.271 131.720  1.00 74.86           C  
ATOM   2288  O   ARG A 291     -90.129  -7.007 134.225  1.00 74.86           O  
ATOM   2289  CG  ARG A 291     -89.248  -7.840 131.114  1.00 74.86           C  
ATOM   2290  CD  ARG A 291     -88.947  -8.907 130.070  1.00 74.86           C  
ATOM   2291  NE  ARG A 291     -90.139  -9.679 129.730  1.00 74.86           N  
ATOM   2292  NH1 ARG A 291     -89.008 -11.268 128.491  1.00 74.86           N  
ATOM   2293  NH2 ARG A 291     -91.283 -11.406 128.739  1.00 74.86           N  
ATOM   2294  CZ  ARG A 291     -90.141 -10.783 128.987  1.00 74.86           C  
ATOM   2295  N   TYR A 292     -88.228  -7.928 134.693  1.00 75.13           N  
ATOM   2296  CA  TYR A 292     -88.778  -8.740 135.772  1.00 75.13           C  
ATOM   2297  C   TYR A 292     -89.292  -7.863 136.907  1.00 75.13           C  
ATOM   2298  CB  TYR A 292     -87.723  -9.715 136.303  1.00 75.13           C  
ATOM   2299  O   TYR A 292     -90.366  -8.116 137.458  1.00 75.13           O  
ATOM   2300  CG  TYR A 292     -88.248 -10.669 137.348  1.00 75.13           C  
ATOM   2301  CD1 TYR A 292     -88.004 -10.451 138.703  1.00 75.13           C  
ATOM   2302  CD2 TYR A 292     -88.989 -11.788 136.985  1.00 75.13           C  
ATOM   2303  CE1 TYR A 292     -88.485 -11.328 139.670  1.00 75.13           C  
ATOM   2304  CE2 TYR A 292     -89.474 -12.672 137.943  1.00 75.13           C  
ATOM   2305  OH  TYR A 292     -89.696 -13.305 140.234  1.00 75.13           O  
ATOM   2306  CZ  TYR A 292     -89.218 -12.433 139.281  1.00 75.13           C  
ATOM   2307  N   LYS A 293     -88.600  -6.790 137.304  1.00 73.08           N  
ATOM   2308  CA  LYS A 293     -89.015  -5.827 138.320  1.00 73.08           C  
ATOM   2309  C   LYS A 293     -90.308  -5.126 137.917  1.00 73.08           C  
ATOM   2310  CB  LYS A 293     -87.913  -4.795 138.564  1.00 73.08           C  
ATOM   2311  O   LYS A 293     -91.231  -5.001 138.725  1.00 73.08           O  
ATOM   2312  CG  LYS A 293     -88.156  -3.904 139.773  1.00 73.08           C  
ATOM   2313  CD  LYS A 293     -87.023  -2.904 139.967  1.00 73.08           C  
ATOM   2314  CE  LYS A 293     -87.325  -1.928 141.097  1.00 73.08           C  
ATOM   2315  NZ  LYS A 293     -86.231  -0.927 141.272  1.00 73.08           N  
ATOM   2316  N   LEU A 294     -90.475  -4.695 136.697  1.00 74.96           N  
ATOM   2317  CA  LEU A 294     -91.628  -3.984 136.156  1.00 74.96           C  
ATOM   2318  C   LEU A 294     -92.858  -4.885 136.128  1.00 74.96           C  
ATOM   2319  CB  LEU A 294     -91.327  -3.467 134.746  1.00 74.96           C  
ATOM   2320  O   LEU A 294     -93.960  -4.450 136.472  1.00 74.96           O  
ATOM   2321  CG  LEU A 294     -90.762  -2.049 134.650  1.00 74.96           C  
ATOM   2322  CD1 LEU A 294     -89.799  -1.942 133.473  1.00 74.96           C  
ATOM   2323  CD2 LEU A 294     -91.890  -1.032 134.519  1.00 74.96           C  
ATOM   2324  N   GLU A 295     -92.771  -6.114 135.837  1.00 76.55           N  
ATOM   2325  CA  GLU A 295     -93.867  -7.079 135.835  1.00 76.55           C  
ATOM   2326  C   GLU A 295     -94.391  -7.322 137.247  1.00 76.55           C  
ATOM   2327  CB  GLU A 295     -93.418  -8.401 135.206  1.00 76.55           C  
ATOM   2328  O   GLU A 295     -95.604  -7.376 137.464  1.00 76.55           O  
ATOM   2329  CG  GLU A 295     -93.392  -8.380 133.685  1.00 76.55           C  
ATOM   2330  CD  GLU A 295     -92.956  -9.703 133.074  1.00 76.55           C  
ATOM   2331  OE1 GLU A 295     -92.898  -9.806 131.828  1.00 76.55           O  
ATOM   2332  OE2 GLU A 295     -92.671 -10.643 133.849  1.00 76.55           O  
ATOM   2333  N   ARG A 296     -93.556  -7.429 138.236  1.00 75.24           N  
ATOM   2334  CA  ARG A 296     -93.930  -7.707 139.619  1.00 75.24           C  
ATOM   2335  C   ARG A 296     -94.644  -6.513 140.244  1.00 75.24           C  
ATOM   2336  CB  ARG A 296     -92.696  -8.072 140.447  1.00 75.24           C  
ATOM   2337  O   ARG A 296     -95.634  -6.680 140.960  1.00 75.24           O  
ATOM   2338  CG  ARG A 296     -92.251  -9.517 140.286  1.00 75.24           C  
ATOM   2339  CD  ARG A 296     -93.287 -10.490 140.831  1.00 75.24           C  
ATOM   2340  NE  ARG A 296     -92.879 -11.878 140.633  1.00 75.24           N  
ATOM   2341  NH1 ARG A 296     -93.727 -12.631 142.646  1.00 75.24           N  
ATOM   2342  NH2 ARG A 296     -92.684 -14.090 141.219  1.00 75.24           N  
ATOM   2343  CZ  ARG A 296     -93.098 -12.863 141.500  1.00 75.24           C  
ATOM   2344  N   LEU A 297     -94.139  -5.304 139.892  1.00 74.00           N  
ATOM   2345  CA  LEU A 297     -94.768  -4.077 140.371  1.00 74.00           C  
ATOM   2346  C   LEU A 297     -96.163  -3.914 139.775  1.00 74.00           C  
ATOM   2347  CB  LEU A 297     -93.906  -2.861 140.022  1.00 74.00           C  
ATOM   2348  O   LEU A 297     -97.097  -3.510 140.473  1.00 74.00           O  
ATOM   2349  CG  LEU A 297     -92.674  -2.630 140.899  1.00 74.00           C  
ATOM   2350  CD1 LEU A 297     -91.816  -1.509 140.322  1.00 74.00           C  
ATOM   2351  CD2 LEU A 297     -93.089  -2.310 142.331  1.00 74.00           C  
ATOM   2352  N   ALA A 298     -96.359  -4.246 138.527  1.00 72.58           N  
ATOM   2353  CA  ALA A 298     -97.633  -4.149 137.820  1.00 72.58           C  
ATOM   2354  C   ALA A 298     -98.639  -5.163 138.360  1.00 72.58           C  
ATOM   2355  CB  ALA A 298     -97.427  -4.356 136.321  1.00 72.58           C  
ATOM   2356  O   ALA A 298     -99.823  -4.853 138.506  1.00 72.58           O  
ATOM   2357  N   GLU A 299     -98.235  -6.315 138.750  1.00 76.97           N  
ATOM   2358  CA  GLU A 299     -99.083  -7.325 139.377  1.00 76.97           C  
ATOM   2359  C   GLU A 299     -99.566  -6.865 140.749  1.00 76.97           C  
ATOM   2360  CB  GLU A 299     -98.334  -8.654 139.502  1.00 76.97           C  
ATOM   2361  O   GLU A 299    -100.725  -7.080 141.109  1.00 76.97           O  
ATOM   2362  CG  GLU A 299     -98.394  -9.514 138.248  1.00 76.97           C  
ATOM   2363  CD  GLU A 299     -97.552 -10.777 138.346  1.00 76.97           C  
ATOM   2364  OE1 GLU A 299     -97.421 -11.498 137.331  1.00 76.97           O  
ATOM   2365  OE2 GLU A 299     -97.022 -11.047 139.446  1.00 76.97           O  
ATOM   2366  N   ALA A 300     -98.707  -6.284 141.527  1.00 71.03           N  
ATOM   2367  CA  ALA A 300     -99.063  -5.729 142.830  1.00 71.03           C  
ATOM   2368  C   ALA A 300    -100.120  -4.638 142.691  1.00 71.03           C  
ATOM   2369  CB  ALA A 300     -97.823  -5.178 143.530  1.00 71.03           C  
ATOM   2370  O   ALA A 300    -101.076  -4.589 143.469  1.00 71.03           O  
ATOM   2371  N   GLU A 301     -99.999  -3.748 141.688  1.00 75.69           N  
ATOM   2372  CA  GLU A 301    -100.928  -2.648 141.446  1.00 75.69           C  
ATOM   2373  C   GLU A 301    -102.292  -3.166 140.999  1.00 75.69           C  
ATOM   2374  CB  GLU A 301    -100.362  -1.686 140.399  1.00 75.69           C  
ATOM   2375  O   GLU A 301    -103.327  -2.626 141.395  1.00 75.69           O  
ATOM   2376  CG  GLU A 301     -99.339  -0.705 140.954  1.00 75.69           C  
ATOM   2377  CD  GLU A 301     -98.848   0.297 139.922  1.00 75.69           C  
ATOM   2378  OE1 GLU A 301     -98.020   1.170 140.269  1.00 75.69           O  
ATOM   2379  OE2 GLU A 301     -99.295   0.210 138.756  1.00 75.69           O  
ATOM   2380  N   LYS A 302    -102.383  -4.181 140.173  1.00 76.95           N  
ATOM   2381  CA  LYS A 302    -103.614  -4.849 139.760  1.00 76.95           C  
ATOM   2382  C   LYS A 302    -104.379  -5.387 140.966  1.00 76.95           C  
ATOM   2383  CB  LYS A 302    -103.307  -5.986 138.785  1.00 76.95           C  
ATOM   2384  O   LYS A 302    -105.590  -5.190 141.078  1.00 76.95           O  
ATOM   2385  CG  LYS A 302    -104.537  -6.747 138.313  1.00 76.95           C  
ATOM   2386  CD  LYS A 302    -104.156  -7.972 137.492  1.00 76.95           C  
ATOM   2387  CE  LYS A 302    -105.376  -8.815 137.145  1.00 76.95           C  
ATOM   2388  NZ  LYS A 302    -105.003 -10.041 136.378  1.00 76.95           N  
ATOM   2389  N   SER A 303    -103.693  -6.046 141.795  1.00 73.66           N  
ATOM   2390  CA  SER A 303    -104.315  -6.638 142.975  1.00 73.66           C  
ATOM   2391  C   SER A 303    -104.850  -5.564 143.916  1.00 73.66           C  
ATOM   2392  CB  SER A 303    -103.317  -7.527 143.718  1.00 73.66           C  
ATOM   2393  O   SER A 303    -105.924  -5.724 144.501  1.00 73.66           O  
ATOM   2394  OG  SER A 303    -102.221  -6.765 144.194  1.00 73.66           O  
ATOM   2395  N   GLN A 304    -104.191  -4.453 144.126  1.00 74.66           N  
ATOM   2396  CA  GLN A 304    -104.622  -3.329 144.950  1.00 74.66           C  
ATOM   2397  C   GLN A 304    -105.910  -2.713 144.411  1.00 74.66           C  
ATOM   2398  CB  GLN A 304    -103.524  -2.267 145.026  1.00 74.66           C  
ATOM   2399  O   GLN A 304    -106.833  -2.424 145.175  1.00 74.66           O  
ATOM   2400  CG  GLN A 304    -103.713  -1.266 146.158  1.00 74.66           C  
ATOM   2401  CD  GLN A 304    -102.725  -0.116 146.096  1.00 74.66           C  
ATOM   2402  NE2 GLN A 304    -103.002   0.944 146.847  1.00 74.66           N  
ATOM   2403  OE1 GLN A 304    -101.721  -0.181 145.380  1.00 74.66           O  
ATOM   2404  N   LEU A 305    -106.054  -2.475 143.138  1.00 77.50           N  
ATOM   2405  CA  LEU A 305    -107.190  -1.840 142.480  1.00 77.50           C  
ATOM   2406  C   LEU A 305    -108.427  -2.729 142.551  1.00 77.50           C  
ATOM   2407  CB  LEU A 305    -106.856  -1.526 141.019  1.00 77.50           C  
ATOM   2408  O   LEU A 305    -109.531  -2.244 142.806  1.00 77.50           O  
ATOM   2409  CG  LEU A 305    -107.106  -0.089 140.560  1.00 77.50           C  
ATOM   2410  CD1 LEU A 305    -105.833   0.507 139.967  1.00 77.50           C  
ATOM   2411  CD2 LEU A 305    -108.246  -0.041 139.549  1.00 77.50           C  
ATOM   2412  N   ILE A 306    -108.358  -4.014 142.421  1.00 76.74           N  
ATOM   2413  CA  ILE A 306    -109.466  -4.959 142.497  1.00 76.74           C  
ATOM   2414  C   ILE A 306    -110.018  -4.996 143.920  1.00 76.74           C  
ATOM   2415  CB  ILE A 306    -109.033  -6.375 142.054  1.00 76.74           C  
ATOM   2416  O   ILE A 306    -111.235  -4.997 144.121  1.00 76.74           O  
ATOM   2417  CG1 ILE A 306    -108.695  -6.386 140.559  1.00 76.74           C  
ATOM   2418  CG2 ILE A 306    -110.123  -7.400 142.378  1.00 76.74           C  
ATOM   2419  CD1 ILE A 306    -108.088  -7.695 140.071  1.00 76.74           C  
ATOM   2420  N   MET A 307    -109.174  -4.981 144.912  1.00 76.44           N  
ATOM   2421  CA  MET A 307    -109.589  -5.018 146.311  1.00 76.44           C  
ATOM   2422  C   MET A 307    -110.337  -3.745 146.691  1.00 76.44           C  
ATOM   2423  CB  MET A 307    -108.378  -5.205 147.227  1.00 76.44           C  
ATOM   2424  O   MET A 307    -111.344  -3.799 147.399  1.00 76.44           O  
ATOM   2425  CG  MET A 307    -108.190  -6.633 147.711  1.00 76.44           C  
ATOM   2426  SD  MET A 307    -106.837  -6.786 148.941  1.00 76.44           S  
ATOM   2427  CE  MET A 307    -105.613  -7.698 147.960  1.00 76.44           C  
ATOM   2428  N   GLN A 308    -109.854  -2.579 146.188  1.00 74.08           N  
ATOM   2429  CA  GLN A 308    -110.532  -1.305 146.407  1.00 74.08           C  
ATOM   2430  C   GLN A 308    -111.911  -1.298 145.754  1.00 74.08           C  
ATOM   2431  CB  GLN A 308    -109.689  -0.149 145.867  1.00 74.08           C  
ATOM   2432  O   GLN A 308    -112.876  -0.796 146.336  1.00 74.08           O  
ATOM   2433  CG  GLN A 308    -108.514   0.226 146.760  1.00 74.08           C  
ATOM   2434  CD  GLN A 308    -107.680   1.357 146.190  1.00 74.08           C  
ATOM   2435  NE2 GLN A 308    -106.654   1.768 146.928  1.00 74.08           N  
ATOM   2436  OE1 GLN A 308    -107.954   1.856 145.094  1.00 74.08           O  
ATOM   2437  N   ALA A 309    -112.047  -1.848 144.565  1.00 74.04           N  
ATOM   2438  CA  ALA A 309    -113.298  -1.914 143.814  1.00 74.04           C  
ATOM   2439  C   ALA A 309    -114.307  -2.827 144.507  1.00 74.04           C  
ATOM   2440  CB  ALA A 309    -113.038  -2.398 142.389  1.00 74.04           C  
ATOM   2441  O   ALA A 309    -115.500  -2.518 144.557  1.00 74.04           O  
ATOM   2442  N   GLU A 310    -113.932  -3.882 145.068  1.00 74.28           N  
ATOM   2443  CA  GLU A 310    -114.800  -4.782 145.822  1.00 74.28           C  
ATOM   2444  C   GLU A 310    -115.359  -4.097 147.065  1.00 74.28           C  
ATOM   2445  CB  GLU A 310    -114.043  -6.053 146.217  1.00 74.28           C  
ATOM   2446  O   GLU A 310    -116.530  -4.276 147.405  1.00 74.28           O  
ATOM   2447  CG  GLU A 310    -113.842  -7.031 145.069  1.00 74.28           C  
ATOM   2448  CD  GLU A 310    -113.041  -8.262 145.463  1.00 74.28           C  
ATOM   2449  OE1 GLU A 310    -112.902  -9.188 144.631  1.00 74.28           O  
ATOM   2450  OE2 GLU A 310    -112.549  -8.302 146.613  1.00 74.28           O  
ATOM   2451  N   ALA A 311    -114.517  -3.354 147.757  1.00 70.89           N  
ATOM   2452  CA  ALA A 311    -114.949  -2.597 148.929  1.00 70.89           C  
ATOM   2453  C   ALA A 311    -116.001  -1.557 148.553  1.00 70.89           C  
ATOM   2454  CB  ALA A 311    -113.754  -1.922 149.598  1.00 70.89           C  
ATOM   2455  O   ALA A 311    -117.001  -1.394 149.256  1.00 70.89           O  
ATOM   2456  N   GLU A 312    -115.813  -0.867 147.420  1.00 74.86           N  
ATOM   2457  CA  GLU A 312    -116.742   0.152 146.941  1.00 74.86           C  
ATOM   2458  C   GLU A 312    -118.054  -0.473 146.475  1.00 74.86           C  
ATOM   2459  CB  GLU A 312    -116.112   0.961 145.804  1.00 74.86           C  
ATOM   2460  O   GLU A 312    -119.131   0.070 146.730  1.00 74.86           O  
ATOM   2461  CG  GLU A 312    -115.158   2.048 146.278  1.00 74.86           C  
ATOM   2462  CD  GLU A 312    -114.525   2.830 145.138  1.00 74.86           C  
ATOM   2463  OE1 GLU A 312    -113.690   3.724 145.405  1.00 74.86           O  
ATOM   2464  OE2 GLU A 312    -114.866   2.546 143.968  1.00 74.86           O  
ATOM   2465  N   ALA A 313    -118.056  -1.581 145.767  1.00 72.56           N  
ATOM   2466  CA  ALA A 313    -119.230  -2.322 145.313  1.00 72.56           C  
ATOM   2467  C   ALA A 313    -120.070  -2.797 146.495  1.00 72.56           C  
ATOM   2468  CB  ALA A 313    -118.809  -3.510 144.451  1.00 72.56           C  
ATOM   2469  O   ALA A 313    -121.300  -2.726 146.459  1.00 72.56           O  
ATOM   2470  N   ALA A 314    -119.525  -3.209 147.532  1.00 73.09           N  
ATOM   2471  CA  ALA A 314    -120.232  -3.657 148.729  1.00 73.09           C  
ATOM   2472  C   ALA A 314    -120.953  -2.495 149.407  1.00 73.09           C  
ATOM   2473  CB  ALA A 314    -119.261  -4.319 149.704  1.00 73.09           C  
ATOM   2474  O   ALA A 314    -122.079  -2.650 149.884  1.00 73.09           O  
ATOM   2475  N   SER A 315    -120.296  -1.329 149.436  1.00 71.89           N  
ATOM   2476  CA  SER A 315    -120.900  -0.134 150.016  1.00 71.89           C  
ATOM   2477  C   SER A 315    -122.147   0.285 149.245  1.00 71.89           C  
ATOM   2478  CB  SER A 315    -119.893   1.018 150.038  1.00 71.89           C  
ATOM   2479  O   SER A 315    -123.162   0.645 149.845  1.00 71.89           O  
ATOM   2480  OG  SER A 315    -119.617   1.470 148.724  1.00 71.89           O  
ATOM   2481  N   VAL A 316    -122.132   0.271 147.936  1.00 77.07           N  
ATOM   2482  CA  VAL A 316    -123.230   0.674 147.065  1.00 77.07           C  
ATOM   2483  C   VAL A 316    -124.382  -0.320 147.192  1.00 77.07           C  
ATOM   2484  CB  VAL A 316    -122.777   0.779 145.591  1.00 77.07           C  
ATOM   2485  O   VAL A 316    -125.549   0.075 147.242  1.00 77.07           O  
ATOM   2486  CG1 VAL A 316    -123.971   1.045 144.677  1.00 77.07           C  
ATOM   2487  CG2 VAL A 316    -121.725   1.875 145.434  1.00 77.07           C  
ATOM   2488  N   ARG A 317    -124.184  -1.588 147.306  1.00 76.05           N  
ATOM   2489  CA  ARG A 317    -125.189  -2.632 147.474  1.00 76.05           C  
ATOM   2490  C   ARG A 317    -125.945  -2.458 148.787  1.00 76.05           C  
ATOM   2491  CB  ARG A 317    -124.540  -4.017 147.422  1.00 76.05           C  
ATOM   2492  O   ARG A 317    -127.173  -2.561 148.821  1.00 76.05           O  
ATOM   2493  CG  ARG A 317    -125.522  -5.148 147.159  1.00 76.05           C  
ATOM   2494  CD  ARG A 317    -124.808  -6.476 146.947  1.00 76.05           C  
ATOM   2495  NE  ARG A 317    -124.095  -6.902 148.148  1.00 76.05           N  
ATOM   2496  NH1 ARG A 317    -123.704  -9.053 147.402  1.00 76.05           N  
ATOM   2497  NH2 ARG A 317    -122.957  -8.398 149.467  1.00 76.05           N  
ATOM   2498  CZ  ARG A 317    -123.587  -8.117 148.336  1.00 76.05           C  
ATOM   2499  N   MET A 318    -125.281  -2.181 149.834  1.00 72.44           N  
ATOM   2500  CA  MET A 318    -125.882  -2.034 151.156  1.00 72.44           C  
ATOM   2501  C   MET A 318    -126.777  -0.800 151.213  1.00 72.44           C  
ATOM   2502  CB  MET A 318    -124.800  -1.945 152.233  1.00 72.44           C  
ATOM   2503  O   MET A 318    -127.871  -0.847 151.778  1.00 72.44           O  
ATOM   2504  CG  MET A 318    -124.228  -3.293 152.640  1.00 72.44           C  
ATOM   2505  SD  MET A 318    -125.182  -4.081 153.994  1.00 72.44           S  
ATOM   2506  CE  MET A 318    -124.359  -3.349 155.435  1.00 72.44           C  
ATOM   2507  N   ARG A 319    -126.283   0.289 150.577  1.00 72.67           N  
ATOM   2508  CA  ARG A 319    -127.062   1.521 150.515  1.00 72.67           C  
ATOM   2509  C   ARG A 319    -128.322   1.331 149.677  1.00 72.67           C  
ATOM   2510  CB  ARG A 319    -126.219   2.662 149.943  1.00 72.67           C  
ATOM   2511  O   ARG A 319    -129.400   1.797 150.052  1.00 72.67           O  
ATOM   2512  CG  ARG A 319    -125.294   3.314 150.958  1.00 72.67           C  
ATOM   2513  CD  ARG A 319    -124.586   4.530 150.377  1.00 72.67           C  
ATOM   2514  NE  ARG A 319    -123.601   5.076 151.306  1.00 72.67           N  
ATOM   2515  NH1 ARG A 319    -122.755   6.629 149.821  1.00 72.67           N  
ATOM   2516  NH2 ARG A 319    -121.898   6.480 151.942  1.00 72.67           N  
ATOM   2517  CZ  ARG A 319    -122.754   6.061 151.021  1.00 72.67           C  
ATOM   2518  N   GLY A 320    -128.262   0.643 148.527  1.00 75.99           N  
ATOM   2519  CA  GLY A 320    -129.378   0.382 147.632  1.00 75.99           C  
ATOM   2520  C   GLY A 320    -130.432  -0.523 148.240  1.00 75.99           C  
ATOM   2521  O   GLY A 320    -131.631  -0.271 148.099  1.00 75.99           O  
ATOM   2522  N   GLU A 321    -130.179  -1.556 148.986  1.00 73.46           N  
ATOM   2523  CA  GLU A 321    -131.110  -2.446 149.674  1.00 73.46           C  
ATOM   2524  C   GLU A 321    -131.868  -1.707 150.774  1.00 73.46           C  
ATOM   2525  CB  GLU A 321    -130.369  -3.649 150.263  1.00 73.46           C  
ATOM   2526  O   GLU A 321    -133.059  -1.948 150.984  1.00 73.46           O  
ATOM   2527  CG  GLU A 321    -129.953  -4.682 149.226  1.00 73.46           C  
ATOM   2528  CD  GLU A 321    -129.145  -5.829 149.812  1.00 73.46           C  
ATOM   2529  OE1 GLU A 321    -128.786  -6.764 149.061  1.00 73.46           O  
ATOM   2530  OE2 GLU A 321    -128.869  -5.792 151.032  1.00 73.46           O  
ATOM   2531  N   ALA A 322    -131.237  -0.790 151.435  1.00 69.10           N  
ATOM   2532  CA  ALA A 322    -131.864   0.031 152.467  1.00 69.10           C  
ATOM   2533  C   ALA A 322    -132.929   0.946 151.870  1.00 69.10           C  
ATOM   2534  CB  ALA A 322    -130.811   0.855 153.204  1.00 69.10           C  
ATOM   2535  O   ALA A 322    -134.012   1.103 152.439  1.00 69.10           O  
ATOM   2536  N   GLU A 323    -132.581   1.451 150.696  1.00 73.07           N  
ATOM   2537  CA  GLU A 323    -133.501   2.350 150.005  1.00 73.07           C  
ATOM   2538  C   GLU A 323    -134.699   1.589 149.444  1.00 73.07           C  
ATOM   2539  CB  GLU A 323    -132.780   3.098 148.882  1.00 73.07           C  
ATOM   2540  O   GLU A 323    -135.828   2.080 149.486  1.00 73.07           O  
ATOM   2541  CG  GLU A 323    -131.877   4.222 149.371  1.00 73.07           C  
ATOM   2542  CD  GLU A 323    -131.133   4.926 148.248  1.00 73.07           C  
ATOM   2543  OE1 GLU A 323    -130.390   5.895 148.526  1.00 73.07           O  
ATOM   2544  OE2 GLU A 323    -131.296   4.508 147.080  1.00 73.07           O  
ATOM   2545  N   ALA A 324    -134.576   0.425 148.850  1.00 71.57           N  
ATOM   2546  CA  ALA A 324    -135.638  -0.436 148.338  1.00 71.57           C  
ATOM   2547  C   ALA A 324    -136.583  -0.865 149.457  1.00 71.57           C  
ATOM   2548  CB  ALA A 324    -135.044  -1.662 147.649  1.00 71.57           C  
ATOM   2549  O   ALA A 324    -137.803  -0.884 149.275  1.00 71.57           O  
ATOM   2550  N   PHE A 325    -136.075  -1.166 150.541  1.00 72.33           N  
ATOM   2551  CA  PHE A 325    -136.871  -1.533 151.706  1.00 72.33           C  
ATOM   2552  C   PHE A 325    -137.705  -0.351 152.186  1.00 72.33           C  
ATOM   2553  CB  PHE A 325    -135.969  -2.034 152.838  1.00 72.33           C  
ATOM   2554  O   PHE A 325    -138.877  -0.512 152.534  1.00 72.33           O  
ATOM   2555  CG  PHE A 325    -136.725  -2.596 154.012  1.00 72.33           C  
ATOM   2556  CD1 PHE A 325    -136.953  -1.823 155.144  1.00 72.33           C  
ATOM   2557  CD2 PHE A 325    -137.206  -3.899 153.984  1.00 72.33           C  
ATOM   2558  CE1 PHE A 325    -137.652  -2.341 156.232  1.00 72.33           C  
ATOM   2559  CE2 PHE A 325    -137.905  -4.423 155.067  1.00 72.33           C  
ATOM   2560  CZ  PHE A 325    -138.127  -3.643 156.191  1.00 72.33           C  
ATOM   2561  N   ALA A 326    -137.213   0.883 152.209  1.00 69.63           N  
ATOM   2562  CA  ALA A 326    -137.905   2.106 152.608  1.00 69.63           C  
ATOM   2563  C   ALA A 326    -139.074   2.404 151.673  1.00 69.63           C  
ATOM   2564  CB  ALA A 326    -136.934   3.283 152.634  1.00 69.63           C  
ATOM   2565  O   ALA A 326    -140.160   2.773 152.125  1.00 69.63           O  
ATOM   2566  N   ILE A 327    -138.920   2.209 150.346  1.00 74.80           N  
ATOM   2567  CA  ILE A 327    -139.943   2.474 149.340  1.00 74.80           C  
ATOM   2568  C   ILE A 327    -141.084   1.470 149.487  1.00 74.80           C  
ATOM   2569  CB  ILE A 327    -139.358   2.416 147.911  1.00 74.80           C  
ATOM   2570  O   ILE A 327    -142.258   1.837 149.396  1.00 74.80           O  
ATOM   2571  CG1 ILE A 327    -138.375   3.571 147.689  1.00 74.80           C  
ATOM   2572  CG2 ILE A 327    -140.479   2.443 146.868  1.00 74.80           C  
ATOM   2573  CD1 ILE A 327    -137.628   3.501 146.364  1.00 74.80           C  
ATOM   2574  N   GLY A 328    -140.782   0.233 149.663  1.00 73.28           N  
ATOM   2575  CA  GLY A 328    -141.802  -0.779 149.887  1.00 73.28           C  
ATOM   2576  C   GLY A 328    -142.667  -0.495 151.100  1.00 73.28           C  
ATOM   2577  O   GLY A 328    -143.889  -0.651 151.048  1.00 73.28           O  
ATOM   2578  N   ALA A 329    -142.131  -0.072 152.191  1.00 67.62           N  
ATOM   2579  CA  ALA A 329    -142.846   0.239 153.426  1.00 67.62           C  
ATOM   2580  C   ALA A 329    -143.772   1.438 153.238  1.00 67.62           C  
ATOM   2581  CB  ALA A 329    -141.858   0.508 154.559  1.00 67.62           C  
ATOM   2582  O   ALA A 329    -144.902   1.440 153.730  1.00 67.62           O  
ATOM   2583  N   ARG A 330    -143.184   2.477 152.510  1.00 71.00           N  
ATOM   2584  CA  ARG A 330    -143.988   3.655 152.199  1.00 71.00           C  
ATOM   2585  C   ARG A 330    -145.180   3.288 151.322  1.00 71.00           C  
ATOM   2586  CB  ARG A 330    -143.136   4.720 151.506  1.00 71.00           C  
ATOM   2587  O   ARG A 330    -146.290   3.780 151.536  1.00 71.00           O  
ATOM   2588  CG  ARG A 330    -142.382   5.626 152.466  1.00 71.00           C  
ATOM   2589  CD  ARG A 330    -141.630   6.727 151.730  1.00 71.00           C  
ATOM   2590  NE  ARG A 330    -140.701   7.427 152.612  1.00 71.00           N  
ATOM   2591  NH1 ARG A 330    -139.918   8.867 150.984  1.00 71.00           N  
ATOM   2592  NH2 ARG A 330    -139.101   8.994 153.122  1.00 71.00           N  
ATOM   2593  CZ  ARG A 330    -139.909   8.428 152.237  1.00 71.00           C  
ATOM   2594  N   ALA A 331    -145.098   2.440 150.345  1.00 71.72           N  
ATOM   2595  CA  ALA A 331    -146.129   2.019 149.399  1.00 71.72           C  
ATOM   2596  C   ALA A 331    -147.265   1.292 150.112  1.00 71.72           C  
ATOM   2597  CB  ALA A 331    -145.526   1.126 148.317  1.00 71.72           C  
ATOM   2598  O   ALA A 331    -148.440   1.523 149.817  1.00 71.72           O  
ATOM   2599  N   ARG A 332    -147.084   0.473 151.059  1.00 69.54           N  
ATOM   2600  CA  ARG A 332    -148.085  -0.259 151.827  1.00 69.54           C  
ATOM   2601  C   ARG A 332    -148.919   0.688 152.683  1.00 69.54           C  
ATOM   2602  CB  ARG A 332    -147.419  -1.315 152.712  1.00 69.54           C  
ATOM   2603  O   ARG A 332    -150.135   0.523 152.798  1.00 69.54           O  
ATOM   2604  CG  ARG A 332    -146.948  -2.546 151.953  1.00 69.54           C  
ATOM   2605  CD  ARG A 332    -146.460  -3.637 152.895  1.00 69.54           C  
ATOM   2606  NE  ARG A 332    -145.002  -3.687 152.954  1.00 69.54           N  
ATOM   2607  NH1 ARG A 332    -144.916  -5.486 154.402  1.00 69.54           N  
ATOM   2608  NH2 ARG A 332    -142.978  -4.520 153.649  1.00 69.54           N  
ATOM   2609  CZ  ARG A 332    -144.302  -4.564 153.668  1.00 69.54           C  
ATOM   2610  N   ALA A 333    -148.283   1.762 153.136  1.00 68.42           N  
ATOM   2611  CA  ALA A 333    -148.958   2.757 153.965  1.00 68.42           C  
ATOM   2612  C   ALA A 333    -149.915   3.606 153.133  1.00 68.42           C  
ATOM   2613  CB  ALA A 333    -147.936   3.648 154.667  1.00 68.42           C  
ATOM   2614  O   ALA A 333    -151.035   3.892 153.562  1.00 68.42           O  
ATOM   2615  N   GLU A 334    -149.426   3.983 151.933  1.00 70.81           N  
ATOM   2616  CA  GLU A 334    -150.219   4.812 151.030  1.00 70.81           C  
ATOM   2617  C   GLU A 334    -151.428   4.047 150.498  1.00 70.81           C  
ATOM   2618  CB  GLU A 334    -149.360   5.313 149.867  1.00 70.81           C  
ATOM   2619  O   GLU A 334    -152.517   4.610 150.368  1.00 70.81           O  
ATOM   2620  CG  GLU A 334    -148.438   6.467 150.236  1.00 70.81           C  
ATOM   2621  CD  GLU A 334    -147.564   6.929 149.081  1.00 70.81           C  
ATOM   2622  OE1 GLU A 334    -146.822   7.925 149.242  1.00 70.81           O  
ATOM   2623  OE2 GLU A 334    -147.623   6.291 148.006  1.00 70.81           O  
ATOM   2624  N   ALA A 335    -151.355   2.873 150.137  1.00 67.02           N  
ATOM   2625  CA  ALA A 335    -152.440   2.034 149.636  1.00 67.02           C  
ATOM   2626  C   ALA A 335    -153.523   1.847 150.694  1.00 67.02           C  
ATOM   2627  CB  ALA A 335    -151.901   0.678 149.187  1.00 67.02           C  
ATOM   2628  O   ALA A 335    -154.717   1.892 150.386  1.00 67.02           O  
ATOM   2629  N   GLU A 336    -153.162   1.721 151.849  1.00 68.01           N  
ATOM   2630  CA  GLU A 336    -154.099   1.577 152.959  1.00 68.01           C  
ATOM   2631  C   GLU A 336    -154.902   2.857 153.172  1.00 68.01           C  
ATOM   2632  CB  GLU A 336    -153.357   1.201 154.244  1.00 68.01           C  
ATOM   2633  O   GLU A 336    -156.102   2.805 153.448  1.00 68.01           O  
ATOM   2634  CG  GLU A 336    -153.124  -0.294 154.404  1.00 68.01           C  
ATOM   2635  CD  GLU A 336    -152.388  -0.652 155.686  1.00 68.01           C  
ATOM   2636  OE1 GLU A 336    -152.158  -1.857 155.937  1.00 68.01           O  
ATOM   2637  OE2 GLU A 336    -152.039   0.279 156.445  1.00 68.01           O  
ATOM   2638  N   GLN A 337    -154.187   4.022 153.097  1.00 68.21           N  
ATOM   2639  CA  GLN A 337    -154.820   5.333 153.192  1.00 68.21           C  
ATOM   2640  C   GLN A 337    -155.872   5.517 152.102  1.00 68.21           C  
ATOM   2641  CB  GLN A 337    -153.771   6.443 153.103  1.00 68.21           C  
ATOM   2642  O   GLN A 337    -156.979   5.986 152.373  1.00 68.21           O  
ATOM   2643  CG  GLN A 337    -154.092   7.662 153.957  1.00 68.21           C  
ATOM   2644  CD  GLN A 337    -153.338   8.903 153.516  1.00 68.21           C  
ATOM   2645  NE2 GLN A 337    -153.948  10.067 153.707  1.00 68.21           N  
ATOM   2646  OE1 GLN A 337    -152.215   8.815 153.009  1.00 68.21           O  
ATOM   2647  N   MET A 338    -155.557   5.178 150.990  1.00 65.68           N  
ATOM   2648  CA  MET A 338    -156.392   5.319 149.800  1.00 65.68           C  
ATOM   2649  C   MET A 338    -157.599   4.390 149.869  1.00 65.68           C  
ATOM   2650  CB  MET A 338    -155.580   5.028 148.536  1.00 65.68           C  
ATOM   2651  O   MET A 338    -158.702   4.769 149.471  1.00 65.68           O  
ATOM   2652  CG  MET A 338    -154.940   6.262 147.921  1.00 65.68           C  
ATOM   2653  SD  MET A 338    -154.394   5.983 146.192  1.00 65.68           S  
ATOM   2654  CE  MET A 338    -152.718   6.676 146.270  1.00 65.68           C  
ATOM   2655  N   ALA A 339    -157.569   3.283 150.306  1.00 63.15           N  
ATOM   2656  CA  ALA A 339    -158.670   2.345 150.508  1.00 63.15           C  
ATOM   2657  C   ALA A 339    -159.700   2.909 151.483  1.00 63.15           C  
ATOM   2658  CB  ALA A 339    -158.141   1.005 151.013  1.00 63.15           C  
ATOM   2659  O   ALA A 339    -160.907   2.775 151.267  1.00 63.15           O  
ATOM   2660  N   LYS A 340    -159.203   3.604 152.424  1.00 64.85           N  
ATOM   2661  CA  LYS A 340    -160.074   4.181 153.444  1.00 64.85           C  
ATOM   2662  C   LYS A 340    -160.839   5.383 152.898  1.00 64.85           C  
ATOM   2663  CB  LYS A 340    -159.263   4.591 154.674  1.00 64.85           C  
ATOM   2664  O   LYS A 340    -162.007   5.589 153.236  1.00 64.85           O  
ATOM   2665  CG  LYS A 340    -158.822   3.422 155.542  1.00 64.85           C  
ATOM   2666  CD  LYS A 340    -158.276   3.897 156.883  1.00 64.85           C  
ATOM   2667  CE  LYS A 340    -157.812   2.729 157.744  1.00 64.85           C  
ATOM   2668  NZ  LYS A 340    -157.202   3.194 159.026  1.00 64.85           N  
ATOM   2669  N   LYS A 341    -160.045   6.159 152.024  1.00 60.06           N  
ATOM   2670  CA  LYS A 341    -160.663   7.300 151.353  1.00 60.06           C  
ATOM   2671  C   LYS A 341    -161.759   6.846 150.394  1.00 60.06           C  
ATOM   2672  CB  LYS A 341    -159.610   8.113 150.598  1.00 60.06           C  
ATOM   2673  O   LYS A 341    -162.817   7.474 150.310  1.00 60.06           O  
ATOM   2674  CG  LYS A 341    -158.958   9.207 151.432  1.00 60.06           C  
ATOM   2675  CD  LYS A 341    -158.012  10.059 150.595  1.00 60.06           C  
ATOM   2676  CE  LYS A 341    -157.294  11.098 151.445  1.00 60.06           C  
ATOM   2677  NZ  LYS A 341    -156.328  11.902 150.639  1.00 60.06           N  
ATOM   2678  N   ALA A 342    -161.633   5.778 149.726  1.00 59.96           N  
ATOM   2679  CA  ALA A 342    -162.591   5.217 148.777  1.00 59.96           C  
ATOM   2680  C   ALA A 342    -163.857   4.748 149.488  1.00 59.96           C  
ATOM   2681  CB  ALA A 342    -161.960   4.063 148.003  1.00 59.96           C  
ATOM   2682  O   ALA A 342    -164.967   4.943 148.988  1.00 59.96           O  
ATOM   2683  N   GLU A 343    -163.824   4.315 150.631  1.00 59.89           N  
ATOM   2684  CA  GLU A 343    -164.953   3.889 151.453  1.00 59.89           C  
ATOM   2685  C   GLU A 343    -165.781   5.084 151.916  1.00 59.89           C  
ATOM   2686  CB  GLU A 343    -164.465   3.086 152.661  1.00 59.89           C  
ATOM   2687  O   GLU A 343    -167.011   5.018 151.950  1.00 59.89           O  
ATOM   2688  CG  GLU A 343    -164.523   1.578 152.462  1.00 59.89           C  
ATOM   2689  CD  GLU A 343    -164.005   0.795 153.658  1.00 59.89           C  
ATOM   2690  OE1 GLU A 343    -163.950  -0.454 153.587  1.00 59.89           O  
ATOM   2691  OE2 GLU A 343    -163.652   1.435 154.673  1.00 59.89           O  
ATOM   2692  N   ALA A 344    -165.074   6.224 152.176  1.00 59.42           N  
ATOM   2693  CA  ALA A 344    -165.735   7.447 152.623  1.00 59.42           C  
ATOM   2694  C   ALA A 344    -166.540   8.081 151.492  1.00 59.42           C  
ATOM   2695  CB  ALA A 344    -164.709   8.440 153.163  1.00 59.42           C  
ATOM   2696  O   ALA A 344    -167.633   8.606 151.718  1.00 59.42           O  
ATOM   2697  N   PHE A 345    -166.122   7.876 150.388  1.00 60.50           N  
ATOM   2698  CA  PHE A 345    -166.749   8.471 149.214  1.00 60.50           C  
ATOM   2699  C   PHE A 345    -167.986   7.680 148.802  1.00 60.50           C  
ATOM   2700  CB  PHE A 345    -165.757   8.539 148.048  1.00 60.50           C  
ATOM   2701  O   PHE A 345    -168.940   8.246 148.263  1.00 60.50           O  
ATOM   2702  CG  PHE A 345    -164.858   9.745 148.086  1.00 60.50           C  
ATOM   2703  CD1 PHE A 345    -165.383  11.024 147.953  1.00 60.50           C  
ATOM   2704  CD2 PHE A 345    -163.487   9.598 148.255  1.00 60.50           C  
ATOM   2705  CE1 PHE A 345    -164.553  12.143 147.988  1.00 60.50           C  
ATOM   2706  CE2 PHE A 345    -162.652  10.711 148.290  1.00 60.50           C  
ATOM   2707  CZ  PHE A 345    -163.186  11.982 148.156  1.00 60.50           C  
ATOM   2708  N   GLN A 346    -168.195   6.481 149.139  1.00 58.37           N  
ATOM   2709  CA  GLN A 346    -169.374   5.666 148.863  1.00 58.37           C  
ATOM   2710  C   GLN A 346    -170.556   6.100 149.725  1.00 58.37           C  
ATOM   2711  CB  GLN A 346    -169.070   4.185 149.096  1.00 58.37           C  
ATOM   2712  O   GLN A 346    -171.704   6.068 149.275  1.00 58.37           O  
ATOM   2713  CG  GLN A 346    -168.287   3.533 147.965  1.00 58.37           C  
ATOM   2714  CD  GLN A 346    -168.367   2.019 147.992  1.00 58.37           C  
ATOM   2715  NE2 GLN A 346    -167.813   1.377 146.969  1.00 58.37           N  
ATOM   2716  OE1 GLN A 346    -168.923   1.430 148.925  1.00 58.37           O  
ATOM   2717  N   LEU A 347    -170.327   6.784 150.735  1.00 58.07           N  
ATOM   2718  CA  LEU A 347    -171.390   7.129 151.673  1.00 58.07           C  
ATOM   2719  C   LEU A 347    -171.978   8.498 151.348  1.00 58.07           C  
ATOM   2720  CB  LEU A 347    -170.862   7.114 153.110  1.00 58.07           C  
ATOM   2721  O   LEU A 347    -173.151   8.756 151.628  1.00 58.07           O  
ATOM   2722  CG  LEU A 347    -170.806   5.750 153.798  1.00 58.07           C  
ATOM   2723  CD1 LEU A 347    -169.662   5.711 154.805  1.00 58.07           C  
ATOM   2724  CD2 LEU A 347    -172.135   5.438 154.478  1.00 58.07           C  
ATOM   2725  N   TYR A 348    -171.415   9.298 150.248  1.00 57.44           N  
ATOM   2726  CA  TYR A 348    -171.905  10.654 150.029  1.00 57.44           C  
ATOM   2727  C   TYR A 348    -172.809  10.716 148.804  1.00 57.44           C  
ATOM   2728  CB  TYR A 348    -170.735  11.629 149.863  1.00 57.44           C  
ATOM   2729  O   TYR A 348    -172.414  10.303 147.711  1.00 57.44           O  
ATOM   2730  CG  TYR A 348    -170.199  12.161 151.170  1.00 57.44           C  
ATOM   2731  CD1 TYR A 348    -170.882  13.151 151.874  1.00 57.44           C  
ATOM   2732  CD2 TYR A 348    -169.009  11.678 151.703  1.00 57.44           C  
ATOM   2733  CE1 TYR A 348    -170.391  13.646 153.077  1.00 57.44           C  
ATOM   2734  CE2 TYR A 348    -168.509  12.166 152.905  1.00 57.44           C  
ATOM   2735  OH  TYR A 348    -168.716  13.635 154.776  1.00 57.44           O  
ATOM   2736  CZ  TYR A 348    -169.206  13.148 153.585  1.00 57.44           C  
ATOM   2737  N   GLN A 349    -174.331  10.330 148.778  1.00 45.67           N  
ATOM   2738  CA  GLN A 349    -175.318  10.270 147.706  1.00 45.67           C  
ATOM   2739  C   GLN A 349    -175.964  11.633 147.476  1.00 45.67           C  
ATOM   2740  CB  GLN A 349    -176.391   9.226 148.021  1.00 45.67           C  
ATOM   2741  O   GLN A 349    -176.188  12.388 148.425  1.00 45.67           O  
ATOM   2742  CG  GLN A 349    -176.120   7.860 147.406  1.00 45.67           C  
ATOM   2743  CD  GLN A 349    -177.012   6.773 147.975  1.00 45.67           C  
ATOM   2744  NE2 GLN A 349    -177.025   5.615 147.323  1.00 45.67           N  
ATOM   2745  OE1 GLN A 349    -177.683   6.971 148.992  1.00 45.67           O  
ATOM   2746  N   GLU A 350    -175.991  12.188 146.076  1.00 46.61           N  
ATOM   2747  CA  GLU A 350    -176.518  12.760 144.841  1.00 46.61           C  
ATOM   2748  C   GLU A 350    -176.861  14.237 145.019  1.00 46.61           C  
ATOM   2749  CB  GLU A 350    -177.753  11.986 144.373  1.00 46.61           C  
ATOM   2750  O   GLU A 350    -176.912  14.989 144.044  1.00 46.61           O  
ATOM   2751  CG  GLU A 350    -177.438  10.841 143.421  1.00 46.61           C  
ATOM   2752  CD  GLU A 350    -178.674  10.088 142.958  1.00 46.61           C  
ATOM   2753  OE1 GLU A 350    -178.539   9.128 142.165  1.00 46.61           O  
ATOM   2754  OE2 GLU A 350    -179.788  10.460 143.392  1.00 46.61           O  
ATOM   2755  N   ALA A 351    -176.517  14.884 146.220  1.00 46.99           N  
ATOM   2756  CA  ALA A 351    -176.833  16.304 146.347  1.00 46.99           C  
ATOM   2757  C   ALA A 351    -175.564  17.151 146.339  1.00 46.99           C  
ATOM   2758  CB  ALA A 351    -177.632  16.560 147.622  1.00 46.99           C  
ATOM   2759  O   ALA A 351    -175.586  18.310 145.919  1.00 46.99           O  
ATOM   2760  N   ALA A 352    -174.414  16.635 146.075  1.00 55.23           N  
ATOM   2761  CA  ALA A 352    -173.128  17.326 146.041  1.00 55.23           C  
ATOM   2762  C   ALA A 352    -172.600  17.433 144.614  1.00 55.23           C  
ATOM   2763  CB  ALA A 352    -172.114  16.607 146.928  1.00 55.23           C  
ATOM   2764  O   ALA A 352    -171.902  18.392 144.274  1.00 55.23           O  
ATOM   2765  N   GLN A 353    -173.377  16.922 143.556  1.00 53.33           N  
ATOM   2766  CA  GLN A 353    -172.938  16.929 142.164  1.00 53.33           C  
ATOM   2767  C   GLN A 353    -173.408  18.190 141.445  1.00 53.33           C  
ATOM   2768  CB  GLN A 353    -173.450  15.686 141.434  1.00 53.33           C  
ATOM   2769  O   GLN A 353    -172.683  18.745 140.617  1.00 53.33           O  
ATOM   2770  CG  GLN A 353    -172.789  14.391 141.886  1.00 53.33           C  
ATOM   2771  CD  GLN A 353    -173.324  13.173 141.156  1.00 53.33           C  
ATOM   2772  NE2 GLN A 353    -172.868  11.992 141.560  1.00 53.33           N  
ATOM   2773  OE1 GLN A 353    -174.140  13.293 140.236  1.00 53.33           O  
ATOM   2774  N   LEU A 354    -174.235  18.865 142.024  1.00 54.16           N  
ATOM   2775  CA  LEU A 354    -174.675  20.100 141.385  1.00 54.16           C  
ATOM   2776  C   LEU A 354    -173.974  21.308 141.996  1.00 54.16           C  
ATOM   2777  CB  LEU A 354    -176.193  20.257 141.511  1.00 54.16           C  
ATOM   2778  O   LEU A 354    -173.603  22.243 141.283  1.00 54.16           O  
ATOM   2779  CG  LEU A 354    -176.876  21.117 140.446  1.00 54.16           C  
ATOM   2780  CD1 LEU A 354    -177.320  20.251 139.271  1.00 54.16           C  
ATOM   2781  CD2 LEU A 354    -178.062  21.866 141.043  1.00 54.16           C  
ATOM   2782  N   ASP A 355    -173.379  21.165 143.206  1.00 50.87           N  
ATOM   2783  CA  ASP A 355    -172.710  22.260 143.902  1.00 50.87           C  
ATOM   2784  C   ASP A 355    -171.255  22.388 143.454  1.00 50.87           C  
ATOM   2785  CB  ASP A 355    -172.778  22.054 145.416  1.00 50.87           C  
ATOM   2786  O   ASP A 355    -170.741  23.498 143.306  1.00 50.87           O  
ATOM   2787  CG  ASP A 355    -172.932  23.355 146.185  1.00 50.87           C  
ATOM   2788  OD1 ASP A 355    -173.363  24.367 145.591  1.00 50.87           O  
ATOM   2789  OD2 ASP A 355    -172.618  23.369 147.395  1.00 50.87           O  
ATOM   2790  N   MET A 356    -170.675  21.409 142.968  1.00 56.51           N  
ATOM   2791  CA  MET A 356    -169.292  21.434 142.501  1.00 56.51           C  
ATOM   2792  C   MET A 356    -169.211  21.942 141.065  1.00 56.51           C  
ATOM   2793  CB  MET A 356    -168.665  20.043 142.599  1.00 56.51           C  
ATOM   2794  O   MET A 356    -168.298  22.693 140.717  1.00 56.51           O  
ATOM   2795  CG  MET A 356    -167.221  20.053 143.076  1.00 56.51           C  
ATOM   2796  SD  MET A 356    -166.563  18.364 143.359  1.00 56.51           S  
ATOM   2797  CE  MET A 356    -166.474  17.764 141.649  1.00 56.51           C  
ATOM   2798  N   LEU A 357    -170.260  21.778 140.268  1.00 52.41           N  
ATOM   2799  CA  LEU A 357    -170.283  22.218 138.877  1.00 52.41           C  
ATOM   2800  C   LEU A 357    -170.493  23.725 138.787  1.00 52.41           C  
ATOM   2801  CB  LEU A 357    -171.385  21.490 138.103  1.00 52.41           C  
ATOM   2802  O   LEU A 357    -169.859  24.397 137.971  1.00 52.41           O  
ATOM   2803  CG  LEU A 357    -171.092  21.183 136.633  1.00 52.41           C  
ATOM   2804  CD1 LEU A 357    -170.941  19.679 136.426  1.00 52.41           C  
ATOM   2805  CD2 LEU A 357    -172.194  21.743 135.740  1.00 52.41           C  
ATOM   2806  N   LEU A 358    -171.109  24.293 139.779  1.00 54.91           N  
ATOM   2807  CA  LEU A 358    -171.402  25.721 139.719  1.00 54.91           C  
ATOM   2808  C   LEU A 358    -170.238  26.539 140.268  1.00 54.91           C  
ATOM   2809  CB  LEU A 358    -172.679  26.040 140.501  1.00 54.91           C  
ATOM   2810  O   LEU A 358    -169.965  27.640 139.786  1.00 54.91           O  
ATOM   2811  CG  LEU A 358    -173.908  26.413 139.670  1.00 54.91           C  
ATOM   2812  CD1 LEU A 358    -175.087  25.519 140.037  1.00 54.91           C  
ATOM   2813  CD2 LEU A 358    -174.262  27.883 139.869  1.00 54.91           C  
ATOM   2814  N   GLU A 359    -169.254  25.984 140.976  1.00 61.61           N  
ATOM   2815  CA  GLU A 359    -168.120  26.700 141.552  1.00 61.61           C  
ATOM   2816  C   GLU A 359    -166.952  26.763 140.572  1.00 61.61           C  
ATOM   2817  CB  GLU A 359    -167.675  26.039 142.859  1.00 61.61           C  
ATOM   2818  O   GLU A 359    -166.247  27.772 140.502  1.00 61.61           O  
ATOM   2819  CG  GLU A 359    -167.276  27.029 143.944  1.00 61.61           C  
ATOM   2820  CD  GLU A 359    -166.876  26.360 145.249  1.00 61.61           C  
ATOM   2821  OE1 GLU A 359    -166.518  27.074 146.213  1.00 61.61           O  
ATOM   2822  OE2 GLU A 359    -166.920  25.111 145.309  1.00 61.61           O  
ATOM   2823  N   LYS A 360    -166.988  25.920 139.532  1.00 61.07           N  
ATOM   2824  CA  LYS A 360    -165.748  25.819 138.769  1.00 61.07           C  
ATOM   2825  C   LYS A 360    -165.921  26.387 137.363  1.00 61.07           C  
ATOM   2826  CB  LYS A 360    -165.280  24.365 138.693  1.00 61.07           C  
ATOM   2827  O   LYS A 360    -164.949  26.516 136.616  1.00 61.07           O  
ATOM   2828  CG  LYS A 360    -164.766  23.811 140.013  1.00 61.07           C  
ATOM   2829  CD  LYS A 360    -163.428  24.431 140.397  1.00 61.07           C  
ATOM   2830  CE  LYS A 360    -162.896  23.853 141.701  1.00 61.07           C  
ATOM   2831  NZ  LYS A 360    -161.611  24.495 142.108  1.00 61.07           N  
ATOM   2832  N   LEU A 361    -167.010  26.977 137.014  1.00 56.50           N  
ATOM   2833  CA  LEU A 361    -167.261  27.471 135.665  1.00 56.50           C  
ATOM   2834  C   LEU A 361    -166.596  28.827 135.451  1.00 56.50           C  
ATOM   2835  CB  LEU A 361    -168.765  27.580 135.405  1.00 56.50           C  
ATOM   2836  O   LEU A 361    -166.038  29.088 134.383  1.00 56.50           O  
ATOM   2837  CG  LEU A 361    -169.424  26.382 134.719  1.00 56.50           C  
ATOM   2838  CD1 LEU A 361    -170.938  26.438 134.893  1.00 56.50           C  
ATOM   2839  CD2 LEU A 361    -169.051  26.341 133.241  1.00 56.50           C  
ATOM   2840  N   PRO A 362    -166.262  29.614 136.463  1.00 59.02           N  
ATOM   2841  CA  PRO A 362    -165.564  30.860 136.139  1.00 59.02           C  
ATOM   2842  C   PRO A 362    -164.061  30.664 135.953  1.00 59.02           C  
ATOM   2843  CB  PRO A 362    -165.853  31.751 137.350  1.00 59.02           C  
ATOM   2844  O   PRO A 362    -163.433  31.382 135.170  1.00 59.02           O  
ATOM   2845  CG  PRO A 362    -166.774  30.944 138.206  1.00 59.02           C  
ATOM   2846  CD  PRO A 362    -166.902  29.572 137.609  1.00 59.02           C  
ATOM   2847  N   GLN A 363    -163.418  29.609 136.345  1.00 59.13           N  
ATOM   2848  CA  GLN A 363    -161.987  29.345 136.247  1.00 59.13           C  
ATOM   2849  C   GLN A 363    -161.614  28.838 134.857  1.00 59.13           C  
ATOM   2850  CB  GLN A 363    -161.553  28.332 137.309  1.00 59.13           C  
ATOM   2851  O   GLN A 363    -160.537  29.150 134.345  1.00 59.13           O  
ATOM   2852  CG  GLN A 363    -161.543  28.892 138.725  1.00 59.13           C  
ATOM   2853  CD  GLN A 363    -161.063  27.883 139.751  1.00 59.13           C  
ATOM   2854  NE2 GLN A 363    -161.115  28.261 141.024  1.00 59.13           N  
ATOM   2855  OE1 GLN A 363    -160.650  26.772 139.403  1.00 59.13           O  
ATOM   2856  N   VAL A 364    -162.541  28.252 134.115  1.00 57.80           N  
ATOM   2857  CA  VAL A 364    -162.343  27.805 132.740  1.00 57.80           C  
ATOM   2858  C   VAL A 364    -162.381  29.005 131.796  1.00 57.80           C  
ATOM   2859  CB  VAL A 364    -163.407  26.765 132.323  1.00 57.80           C  
ATOM   2860  O   VAL A 364    -161.552  29.116 130.890  1.00 57.80           O  
ATOM   2861  CG1 VAL A 364    -163.247  26.389 130.851  1.00 57.80           C  
ATOM   2862  CG2 VAL A 364    -163.313  25.523 133.208  1.00 57.80           C  
ATOM   2863  N   ALA A 365    -163.137  30.048 132.087  1.00 54.32           N  
ATOM   2864  CA  ALA A 365    -163.261  31.248 131.262  1.00 54.32           C  
ATOM   2865  C   ALA A 365    -162.010  32.115 131.364  1.00 54.32           C  
ATOM   2866  CB  ALA A 365    -164.495  32.049 131.670  1.00 54.32           C  
ATOM   2867  O   ALA A 365    -161.555  32.680 130.367  1.00 54.32           O  
ATOM   2868  N   GLU A 366    -161.312  32.210 132.338  1.00 60.38           N  
ATOM   2869  CA  GLU A 366    -160.087  32.979 132.535  1.00 60.38           C  
ATOM   2870  C   GLU A 366    -158.916  32.353 131.782  1.00 60.38           C  
ATOM   2871  CB  GLU A 366    -159.755  33.090 134.025  1.00 60.38           C  
ATOM   2872  O   GLU A 366    -158.088  33.065 131.209  1.00 60.38           O  
ATOM   2873  CG  GLU A 366    -158.768  34.201 134.354  1.00 60.38           C  
ATOM   2874  CD  GLU A 366    -158.545  34.383 135.846  1.00 60.38           C  
ATOM   2875  OE1 GLU A 366    -157.696  35.217 136.236  1.00 60.38           O  
ATOM   2876  OE2 GLU A 366    -159.223  33.685 136.633  1.00 60.38           O  
ATOM   2877  N   GLU A 367    -158.799  31.153 131.624  1.00 61.87           N  
ATOM   2878  CA  GLU A 367    -157.640  30.474 131.051  1.00 61.87           C  
ATOM   2879  C   GLU A 367    -157.710  30.453 129.527  1.00 61.87           C  
ATOM   2880  CB  GLU A 367    -157.530  29.047 131.593  1.00 61.87           C  
ATOM   2881  O   GLU A 367    -156.678  30.490 128.852  1.00 61.87           O  
ATOM   2882  CG  GLU A 367    -156.874  28.957 132.963  1.00 61.87           C  
ATOM   2883  CD  GLU A 367    -155.430  29.433 132.969  1.00 61.87           C  
ATOM   2884  OE1 GLU A 367    -154.855  29.613 134.066  1.00 61.87           O  
ATOM   2885  OE2 GLU A 367    -154.870  29.627 131.867  1.00 61.87           O  
ATOM   2886  N   ILE A 368    -158.918  30.772 128.876  1.00 53.88           N  
ATOM   2887  CA  ILE A 368    -159.107  30.791 127.430  1.00 53.88           C  
ATOM   2888  C   ILE A 368    -158.833  32.194 126.892  1.00 53.88           C  
ATOM   2889  CB  ILE A 368    -160.531  30.335 127.039  1.00 53.88           C  
ATOM   2890  O   ILE A 368    -158.309  32.350 125.786  1.00 53.88           O  
ATOM   2891  CG1 ILE A 368    -160.759  28.879 127.459  1.00 53.88           C  
ATOM   2892  CG2 ILE A 368    -160.762  30.515 125.536  1.00 53.88           C  
ATOM   2893  CD1 ILE A 368    -162.190  28.396 127.263  1.00 53.88           C  
ATOM   2894  N   SER A 369    -158.794  33.275 127.604  1.00 54.23           N  
ATOM   2895  CA  SER A 369    -158.575  34.636 127.124  1.00 54.23           C  
ATOM   2896  C   SER A 369    -157.131  35.074 127.346  1.00 54.23           C  
ATOM   2897  CB  SER A 369    -159.525  35.610 127.822  1.00 54.23           C  
ATOM   2898  O   SER A 369    -156.686  36.072 126.776  1.00 54.23           O  
ATOM   2899  OG  SER A 369    -159.255  35.668 129.212  1.00 54.23           O  
ATOM   2900  N   GLY A 370    -156.326  34.385 127.846  1.00 60.03           N  
ATOM   2901  CA  GLY A 370    -154.975  34.755 128.234  1.00 60.03           C  
ATOM   2902  C   GLY A 370    -154.028  34.878 127.056  1.00 60.03           C  
ATOM   2903  O   GLY A 370    -153.243  35.825 126.979  1.00 60.03           O  
ATOM   2904  N   PRO A 371    -154.169  34.196 125.946  1.00 45.54           N  
ATOM   2905  CA  PRO A 371    -153.148  34.153 124.896  1.00 45.54           C  
ATOM   2906  C   PRO A 371    -153.321  35.261 123.859  1.00 45.54           C  
ATOM   2907  CB  PRO A 371    -153.353  32.775 124.262  1.00 45.54           C  
ATOM   2908  O   PRO A 371    -152.349  35.666 123.216  1.00 45.54           O  
ATOM   2909  CG  PRO A 371    -154.458  32.151 125.052  1.00 45.54           C  
ATOM   2910  CD  PRO A 371    -155.008  33.180 125.998  1.00 45.54           C  
ATOM   2911  N   LEU A 372    -154.279  36.270 123.839  1.00 50.25           N  
ATOM   2912  CA  LEU A 372    -154.360  37.426 122.952  1.00 50.25           C  
ATOM   2913  C   LEU A 372    -153.721  38.651 123.596  1.00 50.25           C  
ATOM   2914  CB  LEU A 372    -155.818  37.725 122.593  1.00 50.25           C  
ATOM   2915  O   LEU A 372    -153.223  39.537 122.897  1.00 50.25           O  
ATOM   2916  CG  LEU A 372    -156.441  36.852 121.502  1.00 50.25           C  
ATOM   2917  CD1 LEU A 372    -157.962  36.883 121.602  1.00 50.25           C  
ATOM   2918  CD2 LEU A 372    -155.981  37.310 120.123  1.00 50.25           C  
ATOM   2919  N   THR A 373    -153.409  38.588 124.836  1.00 56.69           N  
ATOM   2920  CA  THR A 373    -152.823  39.731 125.528  1.00 56.69           C  
ATOM   2921  C   THR A 373    -151.300  39.695 125.439  1.00 56.69           C  
ATOM   2922  CB  THR A 373    -153.253  39.769 127.006  1.00 56.69           C  
ATOM   2923  O   THR A 373    -150.650  40.742 125.410  1.00 56.69           O  
ATOM   2924  CG2 THR A 373    -153.593  41.190 127.444  1.00 56.69           C  
ATOM   2925  OG1 THR A 373    -154.405  38.937 127.185  1.00 56.69           O  
ATOM   2926  N   SER A 374    -150.573  38.722 125.009  1.00 53.10           N  
ATOM   2927  CA  SER A 374    -149.132  38.575 125.190  1.00 53.10           C  
ATOM   2928  C   SER A 374    -148.402  38.597 123.851  1.00 53.10           C  
ATOM   2929  CB  SER A 374    -148.814  37.277 125.933  1.00 53.10           C  
ATOM   2930  O   SER A 374    -147.172  38.532 123.808  1.00 53.10           O  
ATOM   2931  OG  SER A 374    -149.672  37.113 127.048  1.00 53.10           O  
ATOM   2932  N   ALA A 375    -148.923  38.969 122.548  1.00 50.41           N  
ATOM   2933  CA  ALA A 375    -148.043  39.082 121.388  1.00 50.41           C  
ATOM   2934  C   ALA A 375    -147.695  40.540 121.104  1.00 50.41           C  
ATOM   2935  CB  ALA A 375    -148.693  38.444 120.163  1.00 50.41           C  
ATOM   2936  O   ALA A 375    -148.575  41.404 121.091  1.00 50.41           O  
ATOM   2937  N   ASN A 376    -146.327  40.978 121.388  1.00 51.70           N  
ATOM   2938  CA  ASN A 376    -145.716  42.300 121.475  1.00 51.70           C  
ATOM   2939  C   ASN A 376    -145.232  42.784 120.111  1.00 51.70           C  
ATOM   2940  CB  ASN A 376    -144.559  42.292 122.476  1.00 51.70           C  
ATOM   2941  O   ASN A 376    -145.310  43.976 119.807  1.00 51.70           O  
ATOM   2942  CG  ASN A 376    -145.018  42.527 123.901  1.00 51.70           C  
ATOM   2943  ND2 ASN A 376    -144.152  42.222 124.861  1.00 51.70           N  
ATOM   2944  OD1 ASN A 376    -146.142  42.978 124.138  1.00 51.70           O  
ATOM   2945  N   LYS A 377    -145.264  41.941 118.995  1.00 43.36           N  
ATOM   2946  CA  LYS A 377    -144.823  42.494 117.717  1.00 43.36           C  
ATOM   2947  C   LYS A 377    -145.085  41.516 116.576  1.00 43.36           C  
ATOM   2948  CB  LYS A 377    -143.337  42.851 117.771  1.00 43.36           C  
ATOM   2949  O   LYS A 377    -144.712  40.344 116.658  1.00 43.36           O  
ATOM   2950  CG  LYS A 377    -142.890  43.806 116.673  1.00 43.36           C  
ATOM   2951  CD  LYS A 377    -141.442  44.238 116.864  1.00 43.36           C  
ATOM   2952  CE  LYS A 377    -141.013  45.243 115.804  1.00 43.36           C  
ATOM   2953  NZ  LYS A 377    -139.593  45.668 115.985  1.00 43.36           N  
ATOM   2954  N   ILE A 378    -146.030  41.801 115.697  1.00 55.18           N  
ATOM   2955  CA  ILE A 378    -146.385  41.073 114.484  1.00 55.18           C  
ATOM   2956  C   ILE A 378    -145.781  41.770 113.268  1.00 55.18           C  
ATOM   2957  CB  ILE A 378    -147.918  40.952 114.326  1.00 55.18           C  
ATOM   2958  O   ILE A 378    -146.044  42.951 113.027  1.00 55.18           O  
ATOM   2959  CG1 ILE A 378    -148.527  40.256 115.549  1.00 55.18           C  
ATOM   2960  CG2 ILE A 378    -148.271  40.205 113.037  1.00 55.18           C  
ATOM   2961  CD1 ILE A 378    -150.050  40.268 115.573  1.00 55.18           C  
ATOM   2962  N   THR A 379    -144.580  41.287 112.805  1.00 43.09           N  
ATOM   2963  CA  THR A 379    -143.920  41.869 111.641  1.00 43.09           C  
ATOM   2964  C   THR A 379    -144.275  41.095 110.375  1.00 43.09           C  
ATOM   2965  CB  THR A 379    -142.391  41.892 111.820  1.00 43.09           C  
ATOM   2966  O   THR A 379    -144.135  39.871 110.330  1.00 43.09           O  
ATOM   2967  CG2 THR A 379    -141.891  43.306 112.100  1.00 43.09           C  
ATOM   2968  OG1 THR A 379    -142.030  41.044 112.917  1.00 43.09           O  
ATOM   2969  N   LEU A 380    -145.079  41.750 109.515  1.00 49.33           N  
ATOM   2970  CA  LEU A 380    -145.558  41.344 108.199  1.00 49.33           C  
ATOM   2971  C   LEU A 380    -144.666  41.909 107.098  1.00 49.33           C  
ATOM   2972  CB  LEU A 380    -147.003  41.804 107.988  1.00 49.33           C  
ATOM   2973  O   LEU A 380    -144.433  43.118 107.042  1.00 49.33           O  
ATOM   2974  CG  LEU A 380    -148.082  40.728 108.110  1.00 49.33           C  
ATOM   2975  CD1 LEU A 380    -149.084  41.103 109.197  1.00 49.33           C  
ATOM   2976  CD2 LEU A 380    -148.788  40.523 106.774  1.00 49.33           C  
ATOM   2977  N   VAL A 381    -143.626  41.026 106.542  1.00 43.41           N  
ATOM   2978  CA  VAL A 381    -142.785  41.495 105.446  1.00 43.41           C  
ATOM   2979  C   VAL A 381    -143.334  40.983 104.116  1.00 43.41           C  
ATOM   2980  CB  VAL A 381    -141.317  41.046 105.625  1.00 43.41           C  
ATOM   2981  O   VAL A 381    -143.582  39.785 103.960  1.00 43.41           O  
ATOM   2982  CG1 VAL A 381    -140.423  41.689 104.566  1.00 43.41           C  
ATOM   2983  CG2 VAL A 381    -140.822  41.390 107.028  1.00 43.41           C  
ATOM   2984  N   SER A 382    -143.937  42.017 103.320  1.00 40.98           N  
ATOM   2985  CA  SER A 382    -144.544  42.010 101.993  1.00 40.98           C  
ATOM   2986  C   SER A 382    -143.612  42.624 100.955  1.00 40.98           C  
ATOM   2987  CB  SER A 382    -145.873  42.766 102.008  1.00 40.98           C  
ATOM   2988  O   SER A 382    -142.971  43.645 101.215  1.00 40.98           O  
ATOM   2989  OG  SER A 382    -146.469  42.762 100.722  1.00 40.98           O  
ATOM   2990  N   SER A 383    -143.038  42.039  99.915  1.00 33.74           N  
ATOM   2991  CA  SER A 383    -142.476  42.673  98.727  1.00 33.74           C  
ATOM   2992  C   SER A 383    -143.243  42.270  97.471  1.00 33.74           C  
ATOM   2993  CB  SER A 383    -140.999  42.309  98.571  1.00 33.74           C  
ATOM   2994  O   SER A 383    -143.218  41.105  97.070  1.00 33.74           O  
ATOM   2995  OG  SER A 383    -140.856  41.003  98.041  1.00 33.74           O  
ATOM   2996  N   GLY A 384    -144.655  42.604  97.482  1.00 28.18           N  
ATOM   2997  CA  GLY A 384    -145.326  43.008  96.256  1.00 28.18           C  
ATOM   2998  C   GLY A 384    -146.345  41.994  95.772  1.00 28.18           C  
ATOM   2999  O   GLY A 384    -146.070  40.793  95.747  1.00 28.18           O  
ATOM   3000  N   SER A 385    -147.803  42.389  95.521  1.00 35.00           N  
ATOM   3001  CA  SER A 385    -148.781  43.468  95.433  1.00 35.00           C  
ATOM   3002  C   SER A 385    -150.202  42.940  95.599  1.00 35.00           C  
ATOM   3003  CB  SER A 385    -148.653  44.200  94.097  1.00 35.00           C  
ATOM   3004  O   SER A 385    -150.689  42.178  94.761  1.00 35.00           O  
ATOM   3005  OG  SER A 385    -149.930  44.456  93.540  1.00 35.00           O  
ATOM   3006  N   GLY A 386    -150.720  42.851  96.752  1.00 31.81           N  
ATOM   3007  CA  GLY A 386    -152.046  43.272  97.175  1.00 31.81           C  
ATOM   3008  C   GLY A 386    -152.311  43.016  98.647  1.00 31.81           C  
ATOM   3009  O   GLY A 386    -151.953  41.960  99.173  1.00 31.81           O  
ATOM   3010  N   THR A 387    -152.618  44.186  99.260  1.00 40.99           N  
ATOM   3011  CA  THR A 387    -153.105  44.989 100.376  1.00 40.99           C  
ATOM   3012  C   THR A 387    -153.757  44.105 101.435  1.00 40.99           C  
ATOM   3013  CB  THR A 387    -154.111  46.054  99.902  1.00 40.99           C  
ATOM   3014  O   THR A 387    -154.688  43.354 101.136  1.00 40.99           O  
ATOM   3015  CG2 THR A 387    -153.453  47.048  98.951  1.00 40.99           C  
ATOM   3016  OG1 THR A 387    -155.196  45.409  99.225  1.00 40.99           O  
ATOM   3017  N   MET A 388    -153.154  43.884 102.474  1.00 43.80           N  
ATOM   3018  CA  MET A 388    -152.955  43.501 103.868  1.00 43.80           C  
ATOM   3019  C   MET A 388    -153.661  44.474 104.806  1.00 43.80           C  
ATOM   3020  CB  MET A 388    -151.463  43.440 104.203  1.00 43.80           C  
ATOM   3021  O   MET A 388    -153.491  45.689 104.690  1.00 43.80           O  
ATOM   3022  CG  MET A 388    -150.821  42.097 103.899  1.00 43.80           C  
ATOM   3023  SD  MET A 388    -149.305  41.803 104.890  1.00 43.80           S  
ATOM   3024  CE  MET A 388    -149.111  43.430 105.669  1.00 43.80           C  
ATOM   3025  N   GLY A 389    -154.888  43.975 105.435  1.00 45.24           N  
ATOM   3026  CA  GLY A 389    -155.246  44.428 106.769  1.00 45.24           C  
ATOM   3027  C   GLY A 389    -156.247  43.520 107.459  1.00 45.24           C  
ATOM   3028  O   GLY A 389    -156.995  42.798 106.798  1.00 45.24           O  
ATOM   3029  N   ALA A 390    -156.007  43.188 108.844  1.00 52.89           N  
ATOM   3030  CA  ALA A 390    -156.464  42.908 110.203  1.00 52.89           C  
ATOM   3031  C   ALA A 390    -157.945  42.544 110.219  1.00 52.89           C  
ATOM   3032  CB  ALA A 390    -156.204  44.109 111.109  1.00 52.89           C  
ATOM   3033  O   ALA A 390    -158.420  41.890 111.151  1.00 52.89           O  
ATOM   3034  N   ALA A 391    -158.576  42.435 109.181  1.00 49.62           N  
ATOM   3035  CA  ALA A 391    -159.995  42.091 109.197  1.00 49.62           C  
ATOM   3036  C   ALA A 391    -160.202  40.605 108.916  1.00 49.62           C  
ATOM   3037  CB  ALA A 391    -160.759  42.933 108.178  1.00 49.62           C  
ATOM   3038  O   ALA A 391    -161.142  39.995 109.430  1.00 49.62           O  
ATOM   3039  N   LYS A 392    -159.145  39.733 108.713  1.00 53.89           N  
ATOM   3040  CA  LYS A 392    -159.266  38.296 108.482  1.00 53.89           C  
ATOM   3041  C   LYS A 392    -158.912  37.505 109.738  1.00 53.89           C  
ATOM   3042  CB  LYS A 392    -158.370  37.863 107.320  1.00 53.89           C  
ATOM   3043  O   LYS A 392    -159.484  36.443 109.990  1.00 53.89           O  
ATOM   3044  CG  LYS A 392    -159.130  37.517 106.048  1.00 53.89           C  
ATOM   3045  CD  LYS A 392    -158.205  36.948 104.981  1.00 53.89           C  
ATOM   3046  CE  LYS A 392    -158.963  36.608 103.705  1.00 53.89           C  
ATOM   3047  NZ  LYS A 392    -158.049  36.115 102.632  1.00 53.89           N  
ATOM   3048  N   VAL A 393    -158.445  38.161 110.798  1.00 56.75           N  
ATOM   3049  CA  VAL A 393    -158.046  37.448 112.006  1.00 56.75           C  
ATOM   3050  C   VAL A 393    -159.216  37.393 112.985  1.00 56.75           C  
ATOM   3051  CB  VAL A 393    -156.821  38.110 112.677  1.00 56.75           C  
ATOM   3052  O   VAL A 393    -159.465  36.357 113.607  1.00 56.75           O  
ATOM   3053  CG1 VAL A 393    -156.463  37.391 113.977  1.00 56.75           C  
ATOM   3054  CG2 VAL A 393    -155.630  38.119 111.722  1.00 56.75           C  
ATOM   3055  N   THR A 394    -160.238  38.186 112.734  1.00 52.40           N  
ATOM   3056  CA  THR A 394    -161.333  38.157 113.698  1.00 52.40           C  
ATOM   3057  C   THR A 394    -162.489  37.308 113.177  1.00 52.40           C  
ATOM   3058  CB  THR A 394    -161.837  39.577 114.014  1.00 52.40           C  
ATOM   3059  O   THR A 394    -163.126  36.581 113.942  1.00 52.40           O  
ATOM   3060  CG2 THR A 394    -160.976  40.241 115.084  1.00 52.40           C  
ATOM   3061  OG1 THR A 394    -161.793  40.370 112.821  1.00 52.40           O  
ATOM   3062  N   GLY A 395    -162.485  36.987 111.926  1.00 50.87           N  
ATOM   3063  CA  GLY A 395    -163.530  36.174 111.325  1.00 50.87           C  
ATOM   3064  C   GLY A 395    -163.213  34.691 111.335  1.00 50.87           C  
ATOM   3065  O   GLY A 395    -164.108  33.860 111.507  1.00 50.87           O  
ATOM   3066  N   GLU A 396    -162.010  34.364 111.608  1.00 55.44           N  
ATOM   3067  CA  GLU A 396    -161.588  32.967 111.649  1.00 55.44           C  
ATOM   3068  C   GLU A 396    -161.658  32.411 113.068  1.00 55.44           C  
ATOM   3069  CB  GLU A 396    -160.169  32.816 111.095  1.00 55.44           C  
ATOM   3070  O   GLU A 396    -161.983  31.238 113.266  1.00 55.44           O  
ATOM   3071  CG  GLU A 396    -160.117  32.245 109.685  1.00 55.44           C  
ATOM   3072  CD  GLU A 396    -158.702  32.100 109.148  1.00 55.44           C  
ATOM   3073  OE1 GLU A 396    -158.533  31.630 108.000  1.00 55.44           O  
ATOM   3074  OE2 GLU A 396    -157.754  32.458 109.883  1.00 55.44           O  
ATOM   3075  N   VAL A 397    -161.958  33.224 114.036  1.00 52.59           N  
ATOM   3076  CA  VAL A 397    -162.029  32.805 115.432  1.00 52.59           C  
ATOM   3077  C   VAL A 397    -163.475  32.478 115.800  1.00 52.59           C  
ATOM   3078  CB  VAL A 397    -161.470  33.890 116.380  1.00 52.59           C  
ATOM   3079  O   VAL A 397    -163.738  31.488 116.487  1.00 52.59           O  
ATOM   3080  CG1 VAL A 397    -161.617  33.461 117.838  1.00 52.59           C  
ATOM   3081  CG2 VAL A 397    -160.008  34.183 116.050  1.00 52.59           C  
ATOM   3082  N   LEU A 398    -164.404  33.076 115.145  1.00 43.20           N  
ATOM   3083  CA  LEU A 398    -165.811  32.797 115.413  1.00 43.20           C  
ATOM   3084  C   LEU A 398    -166.268  31.546 114.671  1.00 43.20           C  
ATOM   3085  CB  LEU A 398    -166.680  33.991 115.009  1.00 43.20           C  
ATOM   3086  O   LEU A 398    -167.047  30.752 115.204  1.00 43.20           O  
ATOM   3087  CG  LEU A 398    -167.666  34.499 116.062  1.00 43.20           C  
ATOM   3088  CD1 LEU A 398    -167.368  35.954 116.409  1.00 43.20           C  
ATOM   3089  CD2 LEU A 398    -169.101  34.344 115.571  1.00 43.20           C  
ATOM   3090  N   ASP A 399    -165.461  31.095 113.653  1.00 48.43           N  
ATOM   3091  CA  ASP A 399    -165.736  29.894 112.869  1.00 48.43           C  
ATOM   3092  C   ASP A 399    -165.117  28.660 113.522  1.00 48.43           C  
ATOM   3093  CB  ASP A 399    -165.210  30.053 111.441  1.00 48.43           C  
ATOM   3094  O   ASP A 399    -165.707  27.577 113.499  1.00 48.43           O  
ATOM   3095  CG  ASP A 399    -166.303  30.388 110.441  1.00 48.43           C  
ATOM   3096  OD1 ASP A 399    -167.492  30.428 110.827  1.00 48.43           O  
ATOM   3097  OD2 ASP A 399    -165.974  30.611 109.256  1.00 48.43           O  
ATOM   3098  N   ILE A 400    -164.159  28.756 114.571  1.00 55.93           N  
ATOM   3099  CA  ILE A 400    -163.527  27.692 115.344  1.00 55.93           C  
ATOM   3100  C   ILE A 400    -164.358  27.396 116.590  1.00 55.93           C  
ATOM   3101  CB  ILE A 400    -162.081  28.065 115.741  1.00 55.93           C  
ATOM   3102  O   ILE A 400    -164.514  26.236 116.979  1.00 55.93           O  
ATOM   3103  CG1 ILE A 400    -161.189  28.143 114.496  1.00 55.93           C  
ATOM   3104  CG2 ILE A 400    -161.522  27.060 116.753  1.00 55.93           C  
ATOM   3105  CD1 ILE A 400    -159.805  28.720 114.761  1.00 55.93           C  
ATOM   3106  N   LEU A 401    -165.288  28.277 116.985  1.00 44.04           N  
ATOM   3107  CA  LEU A 401    -166.092  28.110 118.191  1.00 44.04           C  
ATOM   3108  C   LEU A 401    -167.374  27.342 117.887  1.00 44.04           C  
ATOM   3109  CB  LEU A 401    -166.431  29.472 118.801  1.00 44.04           C  
ATOM   3110  O   LEU A 401    -167.855  26.575 118.724  1.00 44.04           O  
ATOM   3111  CG  LEU A 401    -165.770  29.798 120.142  1.00 44.04           C  
ATOM   3112  CD1 LEU A 401    -165.199  31.212 120.122  1.00 44.04           C  
ATOM   3113  CD2 LEU A 401    -166.767  29.634 121.284  1.00 44.04           C  
ATOM   3114  N   THR A 402    -167.704  27.328 116.646  1.00 44.39           N  
ATOM   3115  CA  THR A 402    -168.932  26.642 116.259  1.00 44.39           C  
ATOM   3116  C   THR A 402    -168.633  25.226 115.777  1.00 44.39           C  
ATOM   3117  CB  THR A 402    -169.679  27.415 115.156  1.00 44.39           C  
ATOM   3118  O   THR A 402    -169.458  24.324 115.934  1.00 44.39           O  
ATOM   3119  CG2 THR A 402    -170.407  28.627 115.730  1.00 44.39           C  
ATOM   3120  OG1 THR A 402    -168.739  27.859 114.170  1.00 44.39           O  
ATOM   3121  N   ARG A 403    -167.348  24.868 115.683  1.00 50.67           N  
ATOM   3122  CA  ARG A 403    -166.963  23.536 115.227  1.00 50.67           C  
ATOM   3123  C   ARG A 403    -166.333  22.731 116.359  1.00 50.67           C  
ATOM   3124  CB  ARG A 403    -165.992  23.630 114.048  1.00 50.67           C  
ATOM   3125  O   ARG A 403    -166.184  21.512 116.252  1.00 50.67           O  
ATOM   3126  CG  ARG A 403    -166.676  23.763 112.697  1.00 50.67           C  
ATOM   3127  CD  ARG A 403    -165.669  23.786 111.555  1.00 50.67           C  
ATOM   3128  NE  ARG A 403    -166.317  24.030 110.270  1.00 50.67           N  
ATOM   3129  NH1 ARG A 403    -164.348  24.354 109.105  1.00 50.67           N  
ATOM   3130  NH2 ARG A 403    -166.364  24.501 108.022  1.00 50.67           N  
ATOM   3131  CZ  ARG A 403    -165.675  24.294 109.135  1.00 50.67           C  
ATOM   3132  N   LEU A 404    -166.403  23.269 117.635  1.00 44.17           N  
ATOM   3133  CA  LEU A 404    -165.755  22.693 118.807  1.00 44.17           C  
ATOM   3134  C   LEU A 404    -166.654  21.655 119.470  1.00 44.17           C  
ATOM   3135  CB  LEU A 404    -165.393  23.789 119.813  1.00 44.17           C  
ATOM   3136  O   LEU A 404    -166.181  20.599 119.898  1.00 44.17           O  
ATOM   3137  CG  LEU A 404    -163.902  24.077 119.995  1.00 44.17           C  
ATOM   3138  CD1 LEU A 404    -163.676  25.564 120.248  1.00 44.17           C  
ATOM   3139  CD2 LEU A 404    -163.331  23.242 121.136  1.00 44.17           C  
ATOM   3140  N   PRO A 405    -167.952  21.729 119.262  1.00 44.65           N  
ATOM   3141  CA  PRO A 405    -168.653  20.617 119.909  1.00 44.65           C  
ATOM   3142  C   PRO A 405    -168.642  19.344 119.066  1.00 44.65           C  
ATOM   3143  CB  PRO A 405    -170.079  21.149 120.077  1.00 44.65           C  
ATOM   3144  O   PRO A 405    -168.570  18.239 119.611  1.00 44.65           O  
ATOM   3145  CG  PRO A 405    -170.005  22.581 119.655  1.00 44.65           C  
ATOM   3146  CD  PRO A 405    -168.666  22.822 119.018  1.00 44.65           C  
ATOM   3147  N   GLU A 406    -168.232  19.316 117.809  1.00 42.44           N  
ATOM   3148  CA  GLU A 406    -168.192  18.178 116.895  1.00 42.44           C  
ATOM   3149  C   GLU A 406    -166.822  17.507 116.909  1.00 42.44           C  
ATOM   3150  CB  GLU A 406    -168.548  18.618 115.473  1.00 42.44           C  
ATOM   3151  O   GLU A 406    -166.725  16.280 116.838  1.00 42.44           O  
ATOM   3152  CG  GLU A 406    -169.977  18.289 115.067  1.00 42.44           C  
ATOM   3153  CD  GLU A 406    -170.295  18.671 113.630  1.00 42.44           C  
ATOM   3154  OE1 GLU A 406    -171.429  18.407 113.169  1.00 42.44           O  
ATOM   3155  OE2 GLU A 406    -169.404  19.237 112.959  1.00 42.44           O  
ATOM   3156  N   SER A 407    -165.674  18.026 117.411  1.00 52.09           N  
ATOM   3157  CA  SER A 407    -164.323  17.476 117.465  1.00 52.09           C  
ATOM   3158  C   SER A 407    -164.037  16.846 118.824  1.00 52.09           C  
ATOM   3159  CB  SER A 407    -163.289  18.562 117.170  1.00 52.09           C  
ATOM   3160  O   SER A 407    -163.378  15.807 118.906  1.00 52.09           O  
ATOM   3161  OG  SER A 407    -163.372  18.983 115.819  1.00 52.09           O  
ATOM   3162  N   VAL A 408    -164.781  17.274 119.859  1.00 48.82           N  
ATOM   3163  CA  VAL A 408    -164.635  16.736 121.207  1.00 48.82           C  
ATOM   3164  C   VAL A 408    -165.474  15.468 121.352  1.00 48.82           C  
ATOM   3165  CB  VAL A 408    -165.045  17.771 122.279  1.00 48.82           C  
ATOM   3166  O   VAL A 408    -165.040  14.497 121.977  1.00 48.82           O  
ATOM   3167  CG1 VAL A 408    -165.043  17.138 123.670  1.00 48.82           C  
ATOM   3168  CG2 VAL A 408    -164.112  18.980 122.237  1.00 48.82           C  
ATOM   3169  N   GLU A 409    -166.535  15.332 120.661  1.00 40.29           N  
ATOM   3170  CA  GLU A 409    -167.359  14.131 120.573  1.00 40.29           C  
ATOM   3171  C   GLU A 409    -166.660  13.040 119.765  1.00 40.29           C  
ATOM   3172  CB  GLU A 409    -168.719  14.456 119.950  1.00 40.29           C  
ATOM   3173  O   GLU A 409    -166.717  11.862 120.124  1.00 40.29           O  
ATOM   3174  CG  GLU A 409    -169.886  13.736 120.610  1.00 40.29           C  
ATOM   3175  CD  GLU A 409    -171.235  14.107 120.014  1.00 40.29           C  
ATOM   3176  OE1 GLU A 409    -172.265  13.544 120.448  1.00 40.29           O  
ATOM   3177  OE2 GLU A 409    -171.261  14.966 119.105  1.00 40.29           O  
ATOM   3178  N   ARG A 410    -165.797  13.462 118.762  1.00 44.11           N  
ATOM   3179  CA  ARG A 410    -165.089  12.510 117.912  1.00 44.11           C  
ATOM   3180  C   ARG A 410    -163.814  12.017 118.587  1.00 44.11           C  
ATOM   3181  CB  ARG A 410    -164.756  13.141 116.559  1.00 44.11           C  
ATOM   3182  O   ARG A 410    -163.437  10.852 118.440  1.00 44.11           O  
ATOM   3183  CG  ARG A 410    -165.905  13.109 115.564  1.00 44.11           C  
ATOM   3184  CD  ARG A 410    -165.474  13.600 114.189  1.00 44.11           C  
ATOM   3185  NE  ARG A 410    -166.614  13.746 113.288  1.00 44.11           N  
ATOM   3186  NH1 ARG A 410    -165.525  15.143 111.804  1.00 44.11           N  
ATOM   3187  NH2 ARG A 410    -167.704  14.538 111.428  1.00 44.11           N  
ATOM   3188  CZ  ARG A 410    -166.612  14.475 112.175  1.00 44.11           C  
ATOM   3189  N   LEU A 411    -163.342  12.658 119.599  1.00 39.58           N  
ATOM   3190  CA  LEU A 411    -162.064  12.316 120.213  1.00 39.58           C  
ATOM   3191  C   LEU A 411    -162.269  11.722 121.602  1.00 39.58           C  
ATOM   3192  CB  LEU A 411    -161.164  13.551 120.301  1.00 39.58           C  
ATOM   3193  O   LEU A 411    -161.553  10.801 122.000  1.00 39.58           O  
ATOM   3194  CG  LEU A 411    -160.264  13.822 119.094  1.00 39.58           C  
ATOM   3195  CD1 LEU A 411    -159.847  15.289 119.063  1.00 39.58           C  
ATOM   3196  CD2 LEU A 411    -159.040  12.913 119.125  1.00 39.58           C  
ATOM   3197  N   THR A 412    -163.496  11.808 122.327  1.00 37.33           N  
ATOM   3198  CA  THR A 412    -163.682  11.373 123.707  1.00 37.33           C  
ATOM   3199  C   THR A 412    -164.858  10.407 123.815  1.00 37.33           C  
ATOM   3200  CB  THR A 412    -163.912  12.573 124.644  1.00 37.33           C  
ATOM   3201  O   THR A 412    -164.917   9.593 124.739  1.00 37.33           O  
ATOM   3202  CG2 THR A 412    -162.678  13.467 124.706  1.00 37.33           C  
ATOM   3203  OG1 THR A 412    -165.022  13.342 124.163  1.00 37.33           O  
ATOM   3204  N   GLY A 413    -165.436  10.082 122.798  1.00 39.45           N  
ATOM   3205  CA  GLY A 413    -166.485   9.075 122.766  1.00 39.45           C  
ATOM   3206  C   GLY A 413    -167.555   9.296 123.819  1.00 39.45           C  
ATOM   3207  O   GLY A 413    -168.483   8.494 123.946  1.00 39.45           O  
ATOM   3208  N   VAL A 414    -167.920  10.471 124.443  1.00 44.28           N  
ATOM   3209  CA  VAL A 414    -169.031  10.617 125.378  1.00 44.28           C  
ATOM   3210  C   VAL A 414    -169.921  11.780 124.946  1.00 44.28           C  
ATOM   3211  CB  VAL A 414    -168.531  10.837 126.823  1.00 44.28           C  
ATOM   3212  O   VAL A 414    -169.439  12.899 124.750  1.00 44.28           O  
ATOM   3213  CG1 VAL A 414    -169.697  10.796 127.810  1.00 44.28           C  
ATOM   3214  CG2 VAL A 414    -167.481   9.789 127.189  1.00 44.28           C  
ATOM   3215  N   SER A 415    -171.226  11.568 124.365  1.00 34.01           N  
ATOM   3216  CA  SER A 415    -172.425  12.275 123.926  1.00 34.01           C  
ATOM   3217  C   SER A 415    -173.314  12.642 125.109  1.00 34.01           C  
ATOM   3218  CB  SER A 415    -173.213  11.426 122.928  1.00 34.01           C  
ATOM   3219  O   SER A 415    -173.730  11.769 125.874  1.00 34.01           O  
ATOM   3220  OG  SER A 415    -172.349  10.852 121.962  1.00 34.01           O  
ATOM   3221  N   ILE A 416    -173.408  13.992 125.700  1.00 43.46           N  
ATOM   3222  CA  ILE A 416    -174.258  14.684 126.663  1.00 43.46           C  
ATOM   3223  C   ILE A 416    -175.550  15.130 125.983  1.00 43.46           C  
ATOM   3224  CB  ILE A 416    -173.533  15.898 127.286  1.00 43.46           C  
ATOM   3225  O   ILE A 416    -176.460  15.641 126.640  1.00 43.46           O  
ATOM   3226  CG1 ILE A 416    -172.832  15.491 128.587  1.00 43.46           C  
ATOM   3227  CG2 ILE A 416    -174.516  17.046 127.531  1.00 43.46           C  
ATOM   3228  CD1 ILE A 416    -171.467  16.137 128.783  1.00 43.46           C  
ATOM   3229  N   SER A 417    -176.104  14.368 124.985  1.00 35.81           N  
ATOM   3230  CA  SER A 417    -177.511  14.471 124.614  1.00 35.81           C  
ATOM   3231  C   SER A 417    -178.139  13.092 124.437  1.00 35.81           C  
ATOM   3232  CB  SER A 417    -177.669  15.281 123.326  1.00 35.81           C  
ATOM   3233  O   SER A 417    -178.723  12.800 123.392  1.00 35.81           O  
ATOM   3234  OG  SER A 417    -176.427  15.405 122.655  1.00 35.81           O  
ATOM   3235  N   GLN A 418    -178.207  12.193 125.481  1.00 38.02           N  
ATOM   3236  CA  GLN A 418    -179.181  11.108 125.535  1.00 38.02           C  
ATOM   3237  C   GLN A 418    -179.719  10.921 126.951  1.00 38.02           C  
ATOM   3238  CB  GLN A 418    -178.560   9.803 125.033  1.00 38.02           C  
ATOM   3239  O   GLN A 418    -179.004  10.442 127.834  1.00 38.02           O  
ATOM   3240  CG  GLN A 418    -178.744   9.569 123.540  1.00 38.02           C  
ATOM   3241  CD  GLN A 418    -178.175   8.241 123.079  1.00 38.02           C  
ATOM   3242  NE2 GLN A 418    -178.381   7.916 121.807  1.00 38.02           N  
ATOM   3243  OE1 GLN A 418    -177.553   7.513 123.859  1.00 38.02           O  
ATOM   3244  N   VAL A 419    -180.518  11.941 127.383  1.00 33.32           N  
ATOM   3245  CA  VAL A 419    -181.685  11.989 128.257  1.00 33.32           C  
ATOM   3246  C   VAL A 419    -182.956  12.085 127.417  1.00 33.32           C  
ATOM   3247  CB  VAL A 419    -181.608  13.176 129.244  1.00 33.32           C  
ATOM   3248  O   VAL A 419    -183.049  12.919 126.513  1.00 33.32           O  
ATOM   3249  CG1 VAL A 419    -182.847  13.219 130.135  1.00 33.32           C  
ATOM   3250  CG2 VAL A 419    -180.340  13.083 130.090  1.00 33.32           C  
ATOM   3251  N   ASN A 420    -183.834  11.014 127.202  1.00 37.28           N  
ATOM   3252  CA  ASN A 420    -185.208  10.767 127.626  1.00 37.28           C  
ATOM   3253  C   ASN A 420    -185.976   9.950 126.592  1.00 37.28           C  
ATOM   3254  CB  ASN A 420    -185.929  12.088 127.902  1.00 37.28           C  
ATOM   3255  O   ASN A 420    -186.115  10.370 125.441  1.00 37.28           O  
ATOM   3256  CG  ASN A 420    -186.659  12.088 129.231  1.00 37.28           C  
ATOM   3257  ND2 ASN A 420    -187.617  12.996 129.381  1.00 37.28           N  
ATOM   3258  OD1 ASN A 420    -186.364  11.280 130.115  1.00 37.28           O  
ATOM   3259  N   HIS A 421    -186.192   8.633 126.784  1.00 28.31           N  
ATOM   3260  CA  HIS A 421    -187.437   7.878 126.688  1.00 28.31           C  
ATOM   3261  C   HIS A 421    -187.199   6.390 126.922  1.00 28.31           C  
ATOM   3262  CB  HIS A 421    -188.092   8.097 125.323  1.00 28.31           C  
ATOM   3263  O   HIS A 421    -186.260   5.813 126.370  1.00 28.31           O  
ATOM   3264  CG  HIS A 421    -189.168   9.135 125.333  1.00 28.31           C  
ATOM   3265  CD2 HIS A 421    -189.252  10.335 124.711  1.00 28.31           C  
ATOM   3266  ND1 HIS A 421    -190.333   8.992 126.055  1.00 28.31           N  
ATOM   3267  CE1 HIS A 421    -191.090  10.062 125.875  1.00 28.31           C  
ATOM   3268  NE2 HIS A 421    -190.457  10.892 125.063  1.00 28.31           N  
ATOM   3269  N   LYS A 422    -187.721   5.787 128.038  1.00 35.71           N  
ATOM   3270  CA  LYS A 422    -188.384   4.502 128.241  1.00 35.71           C  
ATOM   3271  C   LYS A 422    -188.666   3.813 126.908  1.00 35.71           C  
ATOM   3272  CB  LYS A 422    -189.687   4.687 129.021  1.00 35.71           C  
ATOM   3273  O   LYS A 422    -189.070   4.462 125.941  1.00 35.71           O  
ATOM   3274  CG  LYS A 422    -189.693   4.011 130.384  1.00 35.71           C  
ATOM   3275  CD  LYS A 422    -190.986   4.289 131.139  1.00 35.71           C  
ATOM   3276  CE  LYS A 422    -190.963   3.677 132.534  1.00 35.71           C  
ATOM   3277  NZ  LYS A 422    -192.223   3.961 133.284  1.00 35.71           N  
ATOM   3278  N   PRO A 423    -189.009   2.381 126.854  1.00 40.12           N  
ATOM   3279  CA  PRO A 423    -189.759   1.405 127.647  1.00 40.12           C  
ATOM   3280  C   PRO A 423    -189.219  -0.016 127.498  1.00 40.12           C  
ATOM   3281  CB  PRO A 423    -191.179   1.510 127.085  1.00 40.12           C  
ATOM   3282  O   PRO A 423    -188.285  -0.247 126.727  1.00 40.12           O  
ATOM   3283  CG  PRO A 423    -190.994   1.799 125.630  1.00 40.12           C  
ATOM   3284  CD  PRO A 423    -189.530   2.004 125.368  1.00 40.12           C  
ATOM   3285  N   LEU A 424    -189.211  -0.666 128.614  1.00 41.53           N  
ATOM   3286  CA  LEU A 424    -189.468  -2.020 129.091  1.00 41.53           C  
ATOM   3287  C   LEU A 424    -189.113  -3.049 128.022  1.00 41.53           C  
ATOM   3288  CB  LEU A 424    -190.935  -2.176 129.498  1.00 41.53           C  
ATOM   3289  O   LEU A 424    -189.523  -2.917 126.867  1.00 41.53           O  
ATOM   3290  CG  LEU A 424    -191.214  -2.285 130.998  1.00 41.53           C  
ATOM   3291  CD1 LEU A 424    -191.856  -1.000 131.512  1.00 41.53           C  
ATOM   3292  CD2 LEU A 424    -192.105  -3.487 131.291  1.00 41.53           C  
ATOM   3293  N   ARG A 425    -188.251  -4.000 128.342  1.00 30.47           N  
ATOM   3294  CA  ARG A 425    -188.461  -5.434 128.514  1.00 30.47           C  
ATOM   3295  C   ARG A 425    -187.223  -6.223 128.102  1.00 30.47           C  
ATOM   3296  CB  ARG A 425    -189.673  -5.902 127.705  1.00 30.47           C  
ATOM   3297  O   ARG A 425    -186.647  -5.974 127.041  1.00 30.47           O  
ATOM   3298  CG  ARG A 425    -190.931  -6.096 128.537  1.00 30.47           C  
ATOM   3299  CD  ARG A 425    -192.061  -6.702 127.716  1.00 30.47           C  
ATOM   3300  NE  ARG A 425    -193.096  -7.280 128.568  1.00 30.47           N  
ATOM   3301  NH1 ARG A 425    -194.600  -7.639 126.852  1.00 30.47           N  
ATOM   3302  NH2 ARG A 425    -195.146  -8.220 129.001  1.00 30.47           N  
ATOM   3303  CZ  ARG A 425    -194.279  -7.712 128.138  1.00 30.47           C  
ATOM   3304  N   THR A 426    -186.764  -7.139 128.992  1.00 37.13           N  
ATOM   3305  CA  THR A 426    -186.682  -8.525 129.441  1.00 37.13           C  
ATOM   3306  C   THR A 426    -185.395  -9.179 128.946  1.00 37.13           C  
ATOM   3307  CB  THR A 426    -187.895  -9.341 128.958  1.00 37.13           C  
ATOM   3308  O   THR A 426    -185.002  -8.992 127.793  1.00 37.13           O  
ATOM   3309  CG2 THR A 426    -189.078  -9.182 129.907  1.00 37.13           C  
ATOM   3310  OG1 THR A 426    -188.279  -8.890 127.653  1.00 37.13           O  
ATOM   3311  N   ALA A 427    -184.650  -9.756 129.903  1.00 36.03           N  
ATOM   3312  CA  ALA A 427    -184.041 -10.857 130.646  1.00 36.03           C  
ATOM   3313  C   ALA A 427    -182.530 -10.675 130.753  1.00 36.03           C  
ATOM   3314  CB  ALA A 427    -184.368 -12.192 129.981  1.00 36.03           C  
ATOM   3315  O   ALA A 427    -181.876 -10.273 129.787  1.00 36.03           O  
TER
ATOM   3316  N   MET B   1      71.599   6.147 -72.474  1.00 53.41           N  
ATOM   3317  CA  MET B   1      71.532   5.368 -71.241  1.00 53.41           C  
ATOM   3318  C   MET B   1      70.206   5.598 -70.524  1.00 53.41           C  
ATOM   3319  CB  MET B   1      72.696   5.725 -70.315  1.00 53.41           C  
ATOM   3320  O   MET B   1      69.889   6.727 -70.142  1.00 53.41           O  
ATOM   3321  CG  MET B   1      74.018   5.094 -70.721  1.00 53.41           C  
ATOM   3322  SD  MET B   1      74.827   4.204 -69.336  1.00 53.41           S  
ATOM   3323  CE  MET B   1      75.941   5.502 -68.729  1.00 53.41           C  
ATOM   3324  N   GLY B   2      69.095   4.989 -70.981  1.00 60.77           N  
ATOM   3325  CA  GLY B   2      67.752   4.965 -70.425  1.00 60.77           C  
ATOM   3326  C   GLY B   2      67.698   4.392 -69.021  1.00 60.77           C  
ATOM   3327  O   GLY B   2      68.679   3.824 -68.539  1.00 60.77           O  
ATOM   3328  N   ASN B   3      66.820   5.027 -68.047  1.00 76.60           N  
ATOM   3329  CA  ASN B   3      66.558   4.631 -66.667  1.00 76.60           C  
ATOM   3330  C   ASN B   3      65.235   3.880 -66.541  1.00 76.60           C  
ATOM   3331  CB  ASN B   3      66.564   5.854 -65.747  1.00 76.60           C  
ATOM   3332  O   ASN B   3      64.257   4.220 -67.209  1.00 76.60           O  
ATOM   3333  CG  ASN B   3      66.743   5.485 -64.287  1.00 76.60           C  
ATOM   3334  ND2 ASN B   3      66.779   6.492 -63.422  1.00 76.60           N  
ATOM   3335  OD1 ASN B   3      66.849   4.306 -63.940  1.00 76.60           O  
ATOM   3336  N   CYS B   4      65.285   2.686 -65.853  1.00 77.63           N  
ATOM   3337  CA  CYS B   4      64.098   1.926 -65.479  1.00 77.63           C  
ATOM   3338  C   CYS B   4      63.375   2.584 -64.310  1.00 77.63           C  
ATOM   3339  CB  CYS B   4      64.474   0.490 -65.115  1.00 77.63           C  
ATOM   3340  O   CYS B   4      63.970   2.810 -63.255  1.00 77.63           O  
ATOM   3341  SG  CYS B   4      63.052  -0.573 -64.783  1.00 77.63           S  
ATOM   3342  N   HIS B   5      62.062   2.979 -64.607  1.00 80.55           N  
ATOM   3343  CA  HIS B   5      61.234   3.551 -63.551  1.00 80.55           C  
ATOM   3344  C   HIS B   5      60.204   2.543 -63.052  1.00 80.55           C  
ATOM   3345  CB  HIS B   5      60.533   4.817 -64.047  1.00 80.55           C  
ATOM   3346  O   HIS B   5      59.452   1.972 -63.846  1.00 80.55           O  
ATOM   3347  CG  HIS B   5      61.465   5.957 -64.306  1.00 80.55           C  
ATOM   3348  CD2 HIS B   5      62.047   6.387 -65.450  1.00 80.55           C  
ATOM   3349  ND1 HIS B   5      61.901   6.804 -63.309  1.00 80.55           N  
ATOM   3350  CE1 HIS B   5      62.712   7.708 -63.831  1.00 80.55           C  
ATOM   3351  NE2 HIS B   5      62.817   7.478 -65.129  1.00 80.55           N  
ATOM   3352  N   THR B   6      60.363   2.273 -61.836  1.00 80.44           N  
ATOM   3353  CA  THR B   6      59.435   1.343 -61.203  1.00 80.44           C  
ATOM   3354  C   THR B   6      58.350   2.097 -60.439  1.00 80.44           C  
ATOM   3355  CB  THR B   6      60.169   0.385 -60.246  1.00 80.44           C  
ATOM   3356  O   THR B   6      58.618   3.139 -59.837  1.00 80.44           O  
ATOM   3357  CG2 THR B   6      61.120  -0.532 -61.009  1.00 80.44           C  
ATOM   3358  OG1 THR B   6      60.920   1.151 -59.296  1.00 80.44           O  
ATOM   3359  N   VAL B   7      57.084   1.527 -60.608  1.00 82.63           N  
ATOM   3360  CA  VAL B   7      55.945   2.172 -59.963  1.00 82.63           C  
ATOM   3361  C   VAL B   7      55.210   1.164 -59.082  1.00 82.63           C  
ATOM   3362  CB  VAL B   7      54.975   2.781 -61.000  1.00 82.63           C  
ATOM   3363  O   VAL B   7      55.085  -0.009 -59.442  1.00 82.63           O  
ATOM   3364  CG1 VAL B   7      53.853   3.549 -60.304  1.00 82.63           C  
ATOM   3365  CG2 VAL B   7      55.731   3.692 -61.966  1.00 82.63           C  
ATOM   3366  N   GLY B   8      54.872   1.641 -57.873  1.00 81.64           N  
ATOM   3367  CA  GLY B   8      54.075   0.826 -56.970  1.00 81.64           C  
ATOM   3368  C   GLY B   8      52.617   0.738 -57.377  1.00 81.64           C  
ATOM   3369  O   GLY B   8      52.186   1.411 -58.315  1.00 81.64           O  
ATOM   3370  N   PRO B   9      51.839  -0.183 -56.832  1.00 82.27           N  
ATOM   3371  CA  PRO B   9      50.422  -0.380 -57.144  1.00 82.27           C  
ATOM   3372  C   PRO B   9      49.560   0.820 -56.757  1.00 82.27           C  
ATOM   3373  CB  PRO B   9      50.047  -1.612 -56.316  1.00 82.27           C  
ATOM   3374  O   PRO B   9      48.447   0.975 -57.265  1.00 82.27           O  
ATOM   3375  CG  PRO B   9      51.083  -1.680 -55.241  1.00 82.27           C  
ATOM   3376  CD  PRO B   9      52.338  -1.027 -55.746  1.00 82.27           C  
ATOM   3377  N   ASN B  10      50.086   1.790 -55.986  1.00 85.38           N  
ATOM   3378  CA  ASN B  10      49.347   2.952 -55.507  1.00 85.38           C  
ATOM   3379  C   ASN B  10      49.596   4.176 -56.384  1.00 85.38           C  
ATOM   3380  CB  ASN B  10      49.710   3.258 -54.053  1.00 85.38           C  
ATOM   3381  O   ASN B  10      49.010   5.237 -56.159  1.00 85.38           O  
ATOM   3382  CG  ASN B  10      51.195   3.492 -53.859  1.00 85.38           C  
ATOM   3383  ND2 ASN B  10      51.549   4.216 -52.803  1.00 85.38           N  
ATOM   3384  OD1 ASN B  10      52.018   3.026 -54.651  1.00 85.38           O  
ATOM   3385  N   GLU B  11      50.489   4.002 -57.477  1.00 86.18           N  
ATOM   3386  CA  GLU B  11      50.812   5.111 -58.369  1.00 86.18           C  
ATOM   3387  C   GLU B  11      50.761   4.676 -59.831  1.00 86.18           C  
ATOM   3388  CB  GLU B  11      52.193   5.682 -58.038  1.00 86.18           C  
ATOM   3389  O   GLU B  11      50.944   3.497 -60.140  1.00 86.18           O  
ATOM   3390  CG  GLU B  11      52.305   6.242 -56.627  1.00 86.18           C  
ATOM   3391  CD  GLU B  11      53.704   6.727 -56.283  1.00 86.18           C  
ATOM   3392  OE1 GLU B  11      53.913   7.227 -55.155  1.00 86.18           O  
ATOM   3393  OE2 GLU B  11      54.599   6.607 -57.150  1.00 86.18           O  
ATOM   3394  N   ALA B  12      50.403   5.643 -60.633  1.00 87.16           N  
ATOM   3395  CA  ALA B  12      50.442   5.392 -62.072  1.00 87.16           C  
ATOM   3396  C   ALA B  12      51.507   6.250 -62.749  1.00 87.16           C  
ATOM   3397  CB  ALA B  12      49.074   5.657 -62.695  1.00 87.16           C  
ATOM   3398  O   ALA B  12      51.705   7.410 -62.381  1.00 87.16           O  
ATOM   3399  N   LEU B  13      52.296   5.552 -63.632  1.00 87.49           N  
ATOM   3400  CA  LEU B  13      53.369   6.245 -64.337  1.00 87.49           C  
ATOM   3401  C   LEU B  13      52.989   6.499 -65.792  1.00 87.49           C  
ATOM   3402  CB  LEU B  13      54.665   5.434 -64.269  1.00 87.49           C  
ATOM   3403  O   LEU B  13      52.480   5.603 -66.470  1.00 87.49           O  
ATOM   3404  CG  LEU B  13      55.902   6.080 -64.895  1.00 87.49           C  
ATOM   3405  CD1 LEU B  13      56.425   7.200 -64.002  1.00 87.49           C  
ATOM   3406  CD2 LEU B  13      56.985   5.035 -65.141  1.00 87.49           C  
ATOM   3407  N   VAL B  14      53.134   7.799 -66.177  1.00 87.64           N  
ATOM   3408  CA  VAL B  14      52.874   8.164 -67.565  1.00 87.64           C  
ATOM   3409  C   VAL B  14      54.187   8.515 -68.262  1.00 87.64           C  
ATOM   3410  CB  VAL B  14      51.885   9.347 -67.665  1.00 87.64           C  
ATOM   3411  O   VAL B  14      54.935   9.376 -67.793  1.00 87.64           O  
ATOM   3412  CG1 VAL B  14      51.619   9.707 -69.126  1.00 87.64           C  
ATOM   3413  CG2 VAL B  14      50.578   9.011 -66.948  1.00 87.64           C  
ATOM   3414  N   VAL B  15      54.513   7.733 -69.283  1.00 86.13           N  
ATOM   3415  CA  VAL B  15      55.718   8.014 -70.057  1.00 86.13           C  
ATOM   3416  C   VAL B  15      55.335   8.580 -71.422  1.00 86.13           C  
ATOM   3417  CB  VAL B  15      56.590   6.750 -70.229  1.00 86.13           C  
ATOM   3418  O   VAL B  15      54.571   7.961 -72.166  1.00 86.13           O  
ATOM   3419  CG1 VAL B  15      57.871   7.078 -70.994  1.00 86.13           C  
ATOM   3420  CG2 VAL B  15      56.918   6.139 -68.868  1.00 86.13           C  
ATOM   3421  N   SER B  16      55.717   9.874 -71.541  1.00 80.63           N  
ATOM   3422  CA  SER B  16      55.423  10.545 -72.803  1.00 80.63           C  
ATOM   3423  C   SER B  16      56.704  10.949 -73.526  1.00 80.63           C  
ATOM   3424  CB  SER B  16      54.551  11.778 -72.564  1.00 80.63           C  
ATOM   3425  O   SER B  16      57.738  11.167 -72.891  1.00 80.63           O  
ATOM   3426  OG  SER B  16      55.235  12.731 -71.767  1.00 80.63           O  
ATOM   3427  N   GLY B  17      56.713  10.732 -74.887  1.00 72.43           N  
ATOM   3428  CA  GLY B  17      57.890  11.083 -75.665  1.00 72.43           C  
ATOM   3429  C   GLY B  17      58.817   9.907 -75.909  1.00 72.43           C  
ATOM   3430  O   GLY B  17      58.610   8.823 -75.360  1.00 72.43           O  
ATOM   3431  N   GLY B  18      59.479   9.713 -77.183  1.00 65.49           N  
ATOM   3432  CA  GLY B  18      60.367   8.618 -77.540  1.00 65.49           C  
ATOM   3433  C   GLY B  18      60.643   8.536 -79.030  1.00 65.49           C  
ATOM   3434  O   GLY B  18      60.093   9.313 -79.812  1.00 65.49           O  
ATOM   3435  N   CYS B  19      61.766   7.780 -79.563  1.00 53.69           N  
ATOM   3436  CA  CYS B  19      62.350   7.630 -80.892  1.00 53.69           C  
ATOM   3437  C   CYS B  19      61.521   6.679 -81.747  1.00 53.69           C  
ATOM   3438  CB  CYS B  19      63.787   7.121 -80.792  1.00 53.69           C  
ATOM   3439  O   CYS B  19      61.345   6.909 -82.945  1.00 53.69           O  
ATOM   3440  SG  CYS B  19      64.873   7.745 -82.094  1.00 53.69           S  
ATOM   3441  N   CYS B  20      60.465   5.848 -81.223  1.00 55.20           N  
ATOM   3442  CA  CYS B  20      59.661   4.871 -81.948  1.00 55.20           C  
ATOM   3443  C   CYS B  20      58.183   5.019 -81.606  1.00 55.20           C  
ATOM   3444  CB  CYS B  20      60.128   3.451 -81.630  1.00 55.20           C  
ATOM   3445  O   CYS B  20      57.613   4.170 -80.919  1.00 55.20           O  
ATOM   3446  SG  CYS B  20      61.526   2.902 -82.633  1.00 55.20           S  
ATOM   3447  N   GLY B  21      57.518   6.239 -81.898  1.00 58.76           N  
ATOM   3448  CA  GLY B  21      56.095   6.533 -81.832  1.00 58.76           C  
ATOM   3449  C   GLY B  21      55.772   7.725 -80.951  1.00 58.76           C  
ATOM   3450  O   GLY B  21      55.575   7.575 -79.744  1.00 58.76           O  
ATOM   3451  N   SER B  22      56.109   8.919 -81.443  1.00 57.39           N  
ATOM   3452  CA  SER B  22      56.026  10.252 -80.854  1.00 57.39           C  
ATOM   3453  C   SER B  22      54.605  10.569 -80.402  1.00 57.39           C  
ATOM   3454  CB  SER B  22      56.501  11.310 -81.852  1.00 57.39           C  
ATOM   3455  O   SER B  22      54.406  11.297 -79.427  1.00 57.39           O  
ATOM   3456  OG  SER B  22      55.398  11.916 -82.504  1.00 57.39           O  
ATOM   3457  N   ASP B  23      53.524   9.635 -80.827  1.00 64.69           N  
ATOM   3458  CA  ASP B  23      52.143   9.988 -80.513  1.00 64.69           C  
ATOM   3459  C   ASP B  23      51.545   9.016 -79.499  1.00 64.69           C  
ATOM   3460  CB  ASP B  23      51.293  10.012 -81.785  1.00 64.69           C  
ATOM   3461  O   ASP B  23      50.485   9.281 -78.928  1.00 64.69           O  
ATOM   3462  CG  ASP B  23      51.495  11.271 -82.610  1.00 64.69           C  
ATOM   3463  OD1 ASP B  23      52.092  12.244 -82.101  1.00 64.69           O  
ATOM   3464  OD2 ASP B  23      51.050  11.291 -83.778  1.00 64.69           O  
ATOM   3465  N   TYR B  24      52.338   8.022 -79.118  1.00 73.37           N  
ATOM   3466  CA  TYR B  24      51.776   6.999 -78.244  1.00 73.37           C  
ATOM   3467  C   TYR B  24      52.227   7.205 -76.803  1.00 73.37           C  
ATOM   3468  CB  TYR B  24      52.178   5.601 -78.723  1.00 73.37           C  
ATOM   3469  O   TYR B  24      53.411   7.434 -76.544  1.00 73.37           O  
ATOM   3470  CG  TYR B  24      51.559   4.483 -77.921  1.00 73.37           C  
ATOM   3471  CD1 TYR B  24      52.272   3.852 -76.903  1.00 73.37           C  
ATOM   3472  CD2 TYR B  24      50.262   4.054 -78.179  1.00 73.37           C  
ATOM   3473  CE1 TYR B  24      51.706   2.820 -76.163  1.00 73.37           C  
ATOM   3474  CE2 TYR B  24      49.686   3.022 -77.445  1.00 73.37           C  
ATOM   3475  OH  TYR B  24      49.849   1.391 -75.710  1.00 73.37           O  
ATOM   3476  CZ  TYR B  24      50.414   2.413 -76.440  1.00 73.37           C  
ATOM   3477  N   LYS B  25      51.233   7.474 -75.860  1.00 81.08           N  
ATOM   3478  CA  LYS B  25      51.462   7.576 -74.422  1.00 81.08           C  
ATOM   3479  C   LYS B  25      51.279   6.223 -73.739  1.00 81.08           C  
ATOM   3480  CB  LYS B  25      50.520   8.608 -73.800  1.00 81.08           C  
ATOM   3481  O   LYS B  25      50.304   5.516 -74.001  1.00 81.08           O  
ATOM   3482  CG  LYS B  25      50.663  10.006 -74.383  1.00 81.08           C  
ATOM   3483  CD  LYS B  25      49.587  10.946 -73.852  1.00 81.08           C  
ATOM   3484  CE  LYS B  25      49.648  12.307 -74.530  1.00 81.08           C  
ATOM   3485  NZ  LYS B  25      48.562  13.214 -74.052  1.00 81.08           N  
ATOM   3486  N   GLN B  26      52.333   5.821 -73.026  1.00 82.97           N  
ATOM   3487  CA  GLN B  26      52.279   4.573 -72.273  1.00 82.97           C  
ATOM   3488  C   GLN B  26      51.879   4.823 -70.822  1.00 82.97           C  
ATOM   3489  CB  GLN B  26      53.628   3.853 -72.329  1.00 82.97           C  
ATOM   3490  O   GLN B  26      52.455   5.684 -70.153  1.00 82.97           O  
ATOM   3491  CG  GLN B  26      53.589   2.432 -71.783  1.00 82.97           C  
ATOM   3492  CD  GLN B  26      54.922   1.718 -71.910  1.00 82.97           C  
ATOM   3493  NE2 GLN B  26      55.204   0.818 -70.975  1.00 82.97           N  
ATOM   3494  OE1 GLN B  26      55.692   1.974 -72.842  1.00 82.97           O  
ATOM   3495  N   TYR B  27      50.714   4.137 -70.368  1.00 86.55           N  
ATOM   3496  CA  TYR B  27      50.228   4.212 -68.995  1.00 86.55           C  
ATOM   3497  C   TYR B  27      50.480   2.904 -68.254  1.00 86.55           C  
ATOM   3498  CB  TYR B  27      48.733   4.545 -68.971  1.00 86.55           C  
ATOM   3499  O   TYR B  27      50.040   1.839 -68.694  1.00 86.55           O  
ATOM   3500  CG  TYR B  27      48.378   5.798 -69.735  1.00 86.55           C  
ATOM   3501  CD1 TYR B  27      48.473   7.052 -69.137  1.00 86.55           C  
ATOM   3502  CD2 TYR B  27      47.946   5.729 -71.055  1.00 86.55           C  
ATOM   3503  CE1 TYR B  27      48.145   8.209 -69.837  1.00 86.55           C  
ATOM   3504  CE2 TYR B  27      47.615   6.879 -71.764  1.00 86.55           C  
ATOM   3505  OH  TYR B  27      47.392   9.254 -71.845  1.00 86.55           O  
ATOM   3506  CZ  TYR B  27      47.718   8.113 -71.148  1.00 86.55           C  
ATOM   3507  N   VAL B  28      51.343   3.013 -67.256  1.00 83.64           N  
ATOM   3508  CA  VAL B  28      51.684   1.804 -66.513  1.00 83.64           C  
ATOM   3509  C   VAL B  28      51.324   1.985 -65.040  1.00 83.64           C  
ATOM   3510  CB  VAL B  28      53.181   1.452 -66.657  1.00 83.64           C  
ATOM   3511  O   VAL B  28      51.605   3.031 -64.449  1.00 83.64           O  
ATOM   3512  CG1 VAL B  28      53.508   0.165 -65.901  1.00 83.64           C  
ATOM   3513  CG2 VAL B  28      53.558   1.320 -68.131  1.00 83.64           C  
ATOM   3514  N   PHE B  29      50.552   1.017 -64.422  1.00 84.12           N  
ATOM   3515  CA  PHE B  29      50.289   1.013 -62.988  1.00 84.12           C  
ATOM   3516  C   PHE B  29      50.724  -0.306 -62.361  1.00 84.12           C  
ATOM   3517  CB  PHE B  29      48.803   1.261 -62.712  1.00 84.12           C  
ATOM   3518  O   PHE B  29      50.569  -1.368 -62.967  1.00 84.12           O  
ATOM   3519  CG  PHE B  29      47.896   0.203 -63.280  1.00 84.12           C  
ATOM   3520  CD1 PHE B  29      47.403   0.312 -64.575  1.00 84.12           C  
ATOM   3521  CD2 PHE B  29      47.536  -0.902 -62.519  1.00 84.12           C  
ATOM   3522  CE1 PHE B  29      46.563  -0.665 -65.103  1.00 84.12           C  
ATOM   3523  CE2 PHE B  29      46.698  -1.883 -63.041  1.00 84.12           C  
ATOM   3524  CZ  PHE B  29      46.211  -1.762 -64.332  1.00 84.12           C  
ATOM   3525  N   GLY B  30      51.482  -0.260 -61.220  1.00 73.27           N  
ATOM   3526  CA  GLY B  30      51.916  -1.447 -60.501  1.00 73.27           C  
ATOM   3527  C   GLY B  30      52.916  -2.282 -61.277  1.00 73.27           C  
ATOM   3528  O   GLY B  30      53.043  -3.486 -61.042  1.00 73.27           O  
ATOM   3529  N   GLY B  31      53.701  -1.574 -62.194  1.00 82.37           N  
ATOM   3530  CA  GLY B  31      54.705  -2.200 -63.038  1.00 82.37           C  
ATOM   3531  C   GLY B  31      55.905  -1.310 -63.300  1.00 82.37           C  
ATOM   3532  O   GLY B  31      56.296  -0.518 -62.440  1.00 82.37           O  
ATOM   3533  N   TRP B  32      56.557  -1.510 -64.488  1.00 82.18           N  
ATOM   3534  CA  TRP B  32      57.749  -0.723 -64.789  1.00 82.18           C  
ATOM   3535  C   TRP B  32      57.701  -0.187 -66.216  1.00 82.18           C  
ATOM   3536  CB  TRP B  32      59.013  -1.564 -64.589  1.00 82.18           C  
ATOM   3537  O   TRP B  32      56.939  -0.686 -67.048  1.00 82.18           O  
ATOM   3538  CG  TRP B  32      59.144  -2.707 -65.550  1.00 82.18           C  
ATOM   3539  CD1 TRP B  32      58.534  -3.928 -65.466  1.00 82.18           C  
ATOM   3540  CD2 TRP B  32      59.938  -2.736 -66.740  1.00 82.18           C  
ATOM   3541  CE2 TRP B  32      59.762  -4.008 -67.329  1.00 82.18           C  
ATOM   3542  CE3 TRP B  32      60.783  -1.809 -67.366  1.00 82.18           C  
ATOM   3543  NE1 TRP B  32      58.902  -4.715 -66.533  1.00 82.18           N  
ATOM   3544  CH2 TRP B  32      61.221  -3.450 -69.107  1.00 82.18           C  
ATOM   3545  CZ2 TRP B  32      60.401  -4.376 -68.515  1.00 82.18           C  
ATOM   3546  CZ3 TRP B  32      61.417  -2.177 -68.546  1.00 82.18           C  
ATOM   3547  N   ALA B  33      58.292   0.895 -66.395  1.00 82.36           N  
ATOM   3548  CA  ALA B  33      58.417   1.442 -67.744  1.00 82.36           C  
ATOM   3549  C   ALA B  33      59.823   1.981 -67.988  1.00 82.36           C  
ATOM   3550  CB  ALA B  33      57.382   2.542 -67.970  1.00 82.36           C  
ATOM   3551  O   ALA B  33      60.491   2.437 -67.057  1.00 82.36           O  
ATOM   3552  N   TRP B  34      60.242   1.789 -69.287  1.00 81.26           N  
ATOM   3553  CA  TRP B  34      61.562   2.252 -69.702  1.00 81.26           C  
ATOM   3554  C   TRP B  34      61.497   3.682 -70.227  1.00 81.26           C  
ATOM   3555  CB  TRP B  34      62.144   1.327 -70.775  1.00 81.26           C  
ATOM   3556  O   TRP B  34      60.650   4.005 -71.064  1.00 81.26           O  
ATOM   3557  CG  TRP B  34      63.519   1.713 -71.231  1.00 81.26           C  
ATOM   3558  CD1 TRP B  34      63.840   2.556 -72.259  1.00 81.26           C  
ATOM   3559  CD2 TRP B  34      64.759   1.266 -70.677  1.00 81.26           C  
ATOM   3560  CE2 TRP B  34      65.794   1.879 -71.418  1.00 81.26           C  
ATOM   3561  CE3 TRP B  34      65.097   0.406 -69.623  1.00 81.26           C  
ATOM   3562  NE1 TRP B  34      65.207   2.660 -72.376  1.00 81.26           N  
ATOM   3563  CH2 TRP B  34      67.447   0.812 -70.102  1.00 81.26           C  
ATOM   3564  CZ2 TRP B  34      67.145   1.658 -71.138  1.00 81.26           C  
ATOM   3565  CZ3 TRP B  34      66.442   0.187 -69.346  1.00 81.26           C  
ATOM   3566  N   ALA B  35      62.285   4.616 -69.577  1.00 80.62           N  
ATOM   3567  CA  ALA B  35      62.330   5.998 -70.048  1.00 80.62           C  
ATOM   3568  C   ALA B  35      63.742   6.386 -70.477  1.00 80.62           C  
ATOM   3569  CB  ALA B  35      61.826   6.947 -68.963  1.00 80.62           C  
ATOM   3570  O   ALA B  35      64.712   6.096 -69.773  1.00 80.62           O  
ATOM   3571  N   TRP B  36      63.809   7.037 -71.698  1.00 79.04           N  
ATOM   3572  CA  TRP B  36      65.110   7.466 -72.202  1.00 79.04           C  
ATOM   3573  C   TRP B  36      65.489   8.831 -71.638  1.00 79.04           C  
ATOM   3574  CB  TRP B  36      65.104   7.515 -73.732  1.00 79.04           C  
ATOM   3575  O   TRP B  36      64.643   9.722 -71.531  1.00 79.04           O  
ATOM   3576  CG  TRP B  36      65.160   6.166 -74.385  1.00 79.04           C  
ATOM   3577  CD1 TRP B  36      64.138   5.266 -74.504  1.00 79.04           C  
ATOM   3578  CD2 TRP B  36      66.301   5.564 -75.004  1.00 79.04           C  
ATOM   3579  CE2 TRP B  36      65.897   4.296 -75.479  1.00 79.04           C  
ATOM   3580  CE3 TRP B  36      67.626   5.974 -75.205  1.00 79.04           C  
ATOM   3581  NE1 TRP B  36      64.575   4.139 -75.162  1.00 79.04           N  
ATOM   3582  CH2 TRP B  36      68.064   3.860 -76.326  1.00 79.04           C  
ATOM   3583  CZ2 TRP B  36      66.774   3.434 -76.143  1.00 79.04           C  
ATOM   3584  CZ3 TRP B  36      68.496   5.114 -75.866  1.00 79.04           C  
ATOM   3585  N   TRP B  37      66.674   9.122 -70.973  1.00 66.05           N  
ATOM   3586  CA  TRP B  37      67.247  10.225 -70.209  1.00 66.05           C  
ATOM   3587  C   TRP B  37      67.122  11.539 -70.972  1.00 66.05           C  
ATOM   3588  CB  TRP B  37      68.717   9.947 -69.882  1.00 66.05           C  
ATOM   3589  O   TRP B  37      66.731  12.560 -70.403  1.00 66.05           O  
ATOM   3590  CG  TRP B  37      69.342  10.963 -68.974  1.00 66.05           C  
ATOM   3591  CD1 TRP B  37      68.694  11.862 -68.175  1.00 66.05           C  
ATOM   3592  CD2 TRP B  37      70.741  11.185 -68.776  1.00 66.05           C  
ATOM   3593  CE2 TRP B  37      70.869  12.236 -67.841  1.00 66.05           C  
ATOM   3594  CE3 TRP B  37      71.901  10.597 -69.299  1.00 66.05           C  
ATOM   3595  NE1 TRP B  37      69.607  12.631 -67.491  1.00 66.05           N  
ATOM   3596  CH2 TRP B  37      73.231  12.118 -67.944  1.00 66.05           C  
ATOM   3597  CZ2 TRP B  37      72.113  12.711 -67.418  1.00 66.05           C  
ATOM   3598  CZ3 TRP B  37      73.137  11.071 -68.876  1.00 66.05           C  
ATOM   3599  N   CYS B  38      66.847  11.658 -72.364  1.00 72.61           N  
ATOM   3600  CA  CYS B  38      66.826  12.946 -73.050  1.00 72.61           C  
ATOM   3601  C   CYS B  38      65.597  13.069 -73.942  1.00 72.61           C  
ATOM   3602  CB  CYS B  38      68.094  13.129 -73.884  1.00 72.61           C  
ATOM   3603  O   CYS B  38      65.134  14.176 -74.219  1.00 72.61           O  
ATOM   3604  SG  CYS B  38      69.591  13.340 -72.896  1.00 72.61           S  
ATOM   3605  N   ILE B  39      64.791  12.045 -74.086  1.00 76.54           N  
ATOM   3606  CA  ILE B  39      63.748  12.089 -75.105  1.00 76.54           C  
ATOM   3607  C   ILE B  39      62.410  11.686 -74.491  1.00 76.54           C  
ATOM   3608  CB  ILE B  39      64.088  11.171 -76.301  1.00 76.54           C  
ATOM   3609  O   ILE B  39      61.351  12.112 -74.960  1.00 76.54           O  
ATOM   3610  CG1 ILE B  39      65.450  11.550 -76.895  1.00 76.54           C  
ATOM   3611  CG2 ILE B  39      62.988  11.242 -77.365  1.00 76.54           C  
ATOM   3612  CD1 ILE B  39      66.051  10.480 -77.796  1.00 76.54           C  
ATOM   3613  N   SER B  40      62.415  11.145 -73.269  1.00 79.33           N  
ATOM   3614  CA  SER B  40      61.188  10.683 -72.628  1.00 79.33           C  
ATOM   3615  C   SER B  40      60.940  11.416 -71.314  1.00 79.33           C  
ATOM   3616  CB  SER B  40      61.249   9.175 -72.377  1.00 79.33           C  
ATOM   3617  O   SER B  40      61.881  11.711 -70.575  1.00 79.33           O  
ATOM   3618  OG  SER B  40      61.463   8.472 -73.589  1.00 79.33           O  
ATOM   3619  N   ASP B  41      59.637  11.957 -71.176  1.00 82.93           N  
ATOM   3620  CA  ASP B  41      59.201  12.595 -69.937  1.00 82.93           C  
ATOM   3621  C   ASP B  41      58.361  11.639 -69.094  1.00 82.93           C  
ATOM   3622  CB  ASP B  41      58.406  13.867 -70.240  1.00 82.93           C  
ATOM   3623  O   ASP B  41      57.461  10.973 -69.611  1.00 82.93           O  
ATOM   3624  CG  ASP B  41      58.292  14.794 -69.042  1.00 82.93           C  
ATOM   3625  OD1 ASP B  41      59.062  14.632 -68.071  1.00 82.93           O  
ATOM   3626  OD2 ASP B  41      57.423  15.692 -69.069  1.00 82.93           O  
ATOM   3627  N   THR B  42      58.775  11.492 -67.800  1.00 84.07           N  
ATOM   3628  CA  THR B  42      58.043  10.620 -66.888  1.00 84.07           C  
ATOM   3629  C   THR B  42      57.315  11.437 -65.825  1.00 84.07           C  
ATOM   3630  CB  THR B  42      58.984   9.609 -66.207  1.00 84.07           C  
ATOM   3631  O   THR B  42      57.889  12.358 -65.241  1.00 84.07           O  
ATOM   3632  CG2 THR B  42      59.602   8.658 -67.227  1.00 84.07           C  
ATOM   3633  OG1 THR B  42      60.033  10.319 -65.535  1.00 84.07           O  
ATOM   3634  N   GLN B  43      56.031  11.149 -65.660  1.00 86.10           N  
ATOM   3635  CA  GLN B  43      55.211  11.782 -64.633  1.00 86.10           C  
ATOM   3636  C   GLN B  43      54.391  10.747 -63.869  1.00 86.10           C  
ATOM   3637  CB  GLN B  43      54.287  12.831 -65.253  1.00 86.10           C  
ATOM   3638  O   GLN B  43      53.948   9.751 -64.444  1.00 86.10           O  
ATOM   3639  CG  GLN B  43      55.022  14.028 -65.840  1.00 86.10           C  
ATOM   3640  CD  GLN B  43      54.087  15.030 -66.491  1.00 86.10           C  
ATOM   3641  NE2 GLN B  43      54.657  16.054 -67.117  1.00 86.10           N  
ATOM   3642  OE1 GLN B  43      52.862  14.884 -66.433  1.00 86.10           O  
ATOM   3643  N   ARG B  44      54.198  11.035 -62.514  1.00 86.75           N  
ATOM   3644  CA  ARG B  44      53.481  10.097 -61.656  1.00 86.75           C  
ATOM   3645  C   ARG B  44      52.201  10.721 -61.111  1.00 86.75           C  
ATOM   3646  CB  ARG B  44      54.372   9.634 -60.501  1.00 86.75           C  
ATOM   3647  O   ARG B  44      52.166  11.917 -60.814  1.00 86.75           O  
ATOM   3648  CG  ARG B  44      55.643   8.929 -60.948  1.00 86.75           C  
ATOM   3649  CD  ARG B  44      56.486   8.481 -59.762  1.00 86.75           C  
ATOM   3650  NE  ARG B  44      57.665   7.734 -60.191  1.00 86.75           N  
ATOM   3651  NH1 ARG B  44      58.500   7.426 -58.058  1.00 86.75           N  
ATOM   3652  NH2 ARG B  44      59.628   6.586 -59.868  1.00 86.75           N  
ATOM   3653  CZ  ARG B  44      58.595   7.250 -59.371  1.00 86.75           C  
ATOM   3654  N   ILE B  45      51.176   9.895 -61.080  1.00 89.08           N  
ATOM   3655  CA  ILE B  45      49.915  10.301 -60.469  1.00 89.08           C  
ATOM   3656  C   ILE B  45      49.503   9.283 -59.409  1.00 89.08           C  
ATOM   3657  CB  ILE B  45      48.799  10.455 -61.527  1.00 89.08           C  
ATOM   3658  O   ILE B  45      49.653   8.075 -59.608  1.00 89.08           O  
ATOM   3659  CG1 ILE B  45      47.573  11.142 -60.914  1.00 89.08           C  
ATOM   3660  CG2 ILE B  45      48.425   9.093 -62.119  1.00 89.08           C  
ATOM   3661  CD1 ILE B  45      46.565  11.640 -61.940  1.00 89.08           C  
ATOM   3662  N   SER B  46      49.099   9.810 -58.299  1.00 87.51           N  
ATOM   3663  CA  SER B  46      48.734   8.946 -57.181  1.00 87.51           C  
ATOM   3664  C   SER B  46      47.362   8.316 -57.394  1.00 87.51           C  
ATOM   3665  CB  SER B  46      48.745   9.732 -55.869  1.00 87.51           C  
ATOM   3666  O   SER B  46      46.421   8.992 -57.815  1.00 87.51           O  
ATOM   3667  OG  SER B  46      48.310   8.920 -54.793  1.00 87.51           O  
ATOM   3668  N   LEU B  47      47.242   6.979 -57.124  1.00 87.34           N  
ATOM   3669  CA  LEU B  47      45.989   6.239 -57.227  1.00 87.34           C  
ATOM   3670  C   LEU B  47      45.395   5.980 -55.847  1.00 87.34           C  
ATOM   3671  CB  LEU B  47      46.209   4.912 -57.958  1.00 87.34           C  
ATOM   3672  O   LEU B  47      44.481   5.165 -55.703  1.00 87.34           O  
ATOM   3673  CG  LEU B  47      46.738   5.007 -59.390  1.00 87.34           C  
ATOM   3674  CD1 LEU B  47      47.062   3.617 -59.929  1.00 87.34           C  
ATOM   3675  CD2 LEU B  47      45.727   5.711 -60.289  1.00 87.34           C  
ATOM   3676  N   GLU B  48      45.891   6.709 -54.900  1.00 87.02           N  
ATOM   3677  CA  GLU B  48      45.416   6.531 -53.531  1.00 87.02           C  
ATOM   3678  C   GLU B  48      43.994   7.060 -53.366  1.00 87.02           C  
ATOM   3679  CB  GLU B  48      46.354   7.227 -52.541  1.00 87.02           C  
ATOM   3680  O   GLU B  48      43.563   7.939 -54.115  1.00 87.02           O  
ATOM   3681  CG  GLU B  48      47.756   6.635 -52.501  1.00 87.02           C  
ATOM   3682  CD  GLU B  48      48.695   7.379 -51.565  1.00 87.02           C  
ATOM   3683  OE1 GLU B  48      49.859   6.947 -51.404  1.00 87.02           O  
ATOM   3684  OE2 GLU B  48      48.263   8.401 -50.987  1.00 87.02           O  
ATOM   3685  N   ILE B  49      43.339   6.481 -52.358  1.00 88.47           N  
ATOM   3686  CA  ILE B  49      41.981   6.922 -52.061  1.00 88.47           C  
ATOM   3687  C   ILE B  49      42.014   8.331 -51.471  1.00 88.47           C  
ATOM   3688  CB  ILE B  49      41.270   5.952 -51.091  1.00 88.47           C  
ATOM   3689  O   ILE B  49      42.900   8.659 -50.679  1.00 88.47           O  
ATOM   3690  CG1 ILE B  49      39.786   6.314 -50.965  1.00 88.47           C  
ATOM   3691  CG2 ILE B  49      41.954   5.961 -49.720  1.00 88.47           C  
ATOM   3692  CD1 ILE B  49      38.926   5.204 -50.377  1.00 88.47           C  
ATOM   3693  N   MET B  50      41.084   9.165 -51.954  1.00 88.95           N  
ATOM   3694  CA  MET B  50      40.954  10.526 -51.442  1.00 88.95           C  
ATOM   3695  C   MET B  50      39.628  10.708 -50.711  1.00 88.95           C  
ATOM   3696  CB  MET B  50      41.068  11.543 -52.579  1.00 88.95           C  
ATOM   3697  O   MET B  50      38.589  10.235 -51.175  1.00 88.95           O  
ATOM   3698  CG  MET B  50      42.369  11.446 -53.359  1.00 88.95           C  
ATOM   3699  SD  MET B  50      42.386  12.536 -54.836  1.00 88.95           S  
ATOM   3700  CE  MET B  50      41.961  11.333 -56.126  1.00 88.95           C  
ATOM   3701  N   THR B  51      39.770  11.274 -49.514  1.00 89.63           N  
ATOM   3702  CA  THR B  51      38.558  11.559 -48.752  1.00 89.63           C  
ATOM   3703  C   THR B  51      38.085  12.987 -49.003  1.00 89.63           C  
ATOM   3704  CB  THR B  51      38.785  11.348 -47.243  1.00 89.63           C  
ATOM   3705  O   THR B  51      38.830  13.943 -48.777  1.00 89.63           O  
ATOM   3706  CG2 THR B  51      37.481  11.494 -46.466  1.00 89.63           C  
ATOM   3707  OG1 THR B  51      39.314  10.034 -47.025  1.00 89.63           O  
ATOM   3708  N   LEU B  52      36.807  13.067 -49.554  1.00 91.57           N  
ATOM   3709  CA  LEU B  52      36.208  14.371 -49.814  1.00 91.57           C  
ATOM   3710  C   LEU B  52      35.039  14.631 -48.870  1.00 91.57           C  
ATOM   3711  CB  LEU B  52      35.736  14.463 -51.268  1.00 91.57           C  
ATOM   3712  O   LEU B  52      34.282  13.713 -48.545  1.00 91.57           O  
ATOM   3713  CG  LEU B  52      36.773  14.126 -52.340  1.00 91.57           C  
ATOM   3714  CD1 LEU B  52      36.112  14.058 -53.713  1.00 91.57           C  
ATOM   3715  CD2 LEU B  52      37.901  15.151 -52.335  1.00 91.57           C  
ATOM   3716  N   GLN B  53      34.976  15.932 -48.441  1.00 90.36           N  
ATOM   3717  CA  GLN B  53      33.865  16.316 -47.577  1.00 90.36           C  
ATOM   3718  C   GLN B  53      33.023  17.415 -48.220  1.00 90.36           C  
ATOM   3719  CB  GLN B  53      34.380  16.778 -46.213  1.00 90.36           C  
ATOM   3720  O   GLN B  53      33.223  18.599 -47.943  1.00 90.36           O  
ATOM   3721  CG  GLN B  53      35.038  15.674 -45.397  1.00 90.36           C  
ATOM   3722  CD  GLN B  53      35.574  16.167 -44.067  1.00 90.36           C  
ATOM   3723  NE2 GLN B  53      35.780  15.245 -43.132  1.00 90.36           N  
ATOM   3724  OE1 GLN B  53      35.802  17.366 -43.880  1.00 90.36           O  
ATOM   3725  N   PRO B  54      32.109  16.960 -49.110  1.00 92.08           N  
ATOM   3726  CA  PRO B  54      31.254  17.985 -49.713  1.00 92.08           C  
ATOM   3727  C   PRO B  54      30.249  18.572 -48.724  1.00 92.08           C  
ATOM   3728  CB  PRO B  54      30.538  17.230 -50.836  1.00 92.08           C  
ATOM   3729  O   PRO B  54      29.614  17.830 -47.970  1.00 92.08           O  
ATOM   3730  CG  PRO B  54      30.532  15.803 -50.394  1.00 92.08           C  
ATOM   3731  CD  PRO B  54      31.757  15.557 -49.560  1.00 92.08           C  
ATOM   3732  N   ARG B  55      30.281  19.904 -48.666  1.00 91.07           N  
ATOM   3733  CA  ARG B  55      29.406  20.601 -47.727  1.00 91.07           C  
ATOM   3734  C   ARG B  55      28.540  21.629 -48.446  1.00 91.07           C  
ATOM   3735  CB  ARG B  55      30.228  21.282 -46.631  1.00 91.07           C  
ATOM   3736  O   ARG B  55      29.042  22.422 -49.246  1.00 91.07           O  
ATOM   3737  CG  ARG B  55      29.386  21.969 -45.567  1.00 91.07           C  
ATOM   3738  CD  ARG B  55      30.250  22.586 -44.476  1.00 91.07           C  
ATOM   3739  NE  ARG B  55      29.441  23.271 -43.471  1.00 91.07           N  
ATOM   3740  NH1 ARG B  55      31.242  24.011 -42.227  1.00 91.07           N  
ATOM   3741  NH2 ARG B  55      29.105  24.519 -41.573  1.00 91.07           N  
ATOM   3742  CZ  ARG B  55      29.931  23.932 -42.426  1.00 91.07           C  
ATOM   3743  N   CYS B  56      27.249  21.498 -48.246  1.00 89.47           N  
ATOM   3744  CA  CYS B  56      26.295  22.465 -48.777  1.00 89.47           C  
ATOM   3745  C   CYS B  56      25.578  23.200 -47.651  1.00 89.47           C  
ATOM   3746  CB  CYS B  56      25.272  21.770 -49.676  1.00 89.47           C  
ATOM   3747  O   CYS B  56      24.894  22.580 -46.836  1.00 89.47           O  
ATOM   3748  SG  CYS B  56      26.002  20.952 -51.112  1.00 89.47           S  
ATOM   3749  N   GLU B  57      25.834  24.519 -47.701  1.00 88.47           N  
ATOM   3750  CA  GLU B  57      25.271  25.325 -46.621  1.00 88.47           C  
ATOM   3751  C   GLU B  57      24.013  26.058 -47.078  1.00 88.47           C  
ATOM   3752  CB  GLU B  57      26.305  26.328 -46.104  1.00 88.47           C  
ATOM   3753  O   GLU B  57      23.954  26.561 -48.202  1.00 88.47           O  
ATOM   3754  CG  GLU B  57      27.524  25.680 -45.462  1.00 88.47           C  
ATOM   3755  CD  GLU B  57      28.532  26.688 -44.934  1.00 88.47           C  
ATOM   3756  OE1 GLU B  57      29.561  26.271 -44.356  1.00 88.47           O  
ATOM   3757  OE2 GLU B  57      28.290  27.905 -45.099  1.00 88.47           O  
ATOM   3758  N   ASP B  58      22.964  26.028 -46.307  1.00 84.26           N  
ATOM   3759  CA  ASP B  58      21.750  26.834 -46.388  1.00 84.26           C  
ATOM   3760  C   ASP B  58      21.021  26.599 -47.709  1.00 84.26           C  
ATOM   3761  CB  ASP B  58      22.080  28.319 -46.226  1.00 84.26           C  
ATOM   3762  O   ASP B  58      20.686  27.551 -48.417  1.00 84.26           O  
ATOM   3763  CG  ASP B  58      22.617  28.660 -44.847  1.00 84.26           C  
ATOM   3764  OD1 ASP B  58      22.121  28.104 -43.844  1.00 84.26           O  
ATOM   3765  OD2 ASP B  58      23.544  29.495 -44.763  1.00 84.26           O  
ATOM   3766  N   VAL B  59      20.794  25.398 -48.024  1.00 87.98           N  
ATOM   3767  CA  VAL B  59      20.028  25.054 -49.217  1.00 87.98           C  
ATOM   3768  C   VAL B  59      18.567  24.813 -48.842  1.00 87.98           C  
ATOM   3769  CB  VAL B  59      20.609  23.810 -49.925  1.00 87.98           C  
ATOM   3770  O   VAL B  59      18.277  24.089 -47.887  1.00 87.98           O  
ATOM   3771  CG1 VAL B  59      19.802  23.477 -51.180  1.00 87.98           C  
ATOM   3772  CG2 VAL B  59      22.079  24.033 -50.275  1.00 87.98           C  
ATOM   3773  N   GLU B  60      17.646  25.476 -49.648  1.00 86.84           N  
ATOM   3774  CA  GLU B  60      16.220  25.346 -49.366  1.00 86.84           C  
ATOM   3775  C   GLU B  60      15.665  24.036 -49.917  1.00 86.84           C  
ATOM   3776  CB  GLU B  60      15.447  26.532 -49.949  1.00 86.84           C  
ATOM   3777  O   GLU B  60      15.933  23.676 -51.065  1.00 86.84           O  
ATOM   3778  CG  GLU B  60      15.867  27.880 -49.381  1.00 86.84           C  
ATOM   3779  CD  GLU B  60      14.701  28.694 -48.843  1.00 86.84           C  
ATOM   3780  OE1 GLU B  60      14.938  29.705 -48.143  1.00 86.84           O  
ATOM   3781  OE2 GLU B  60      13.541  28.317 -49.123  1.00 86.84           O  
ATOM   3782  N   THR B  61      15.018  23.311 -48.999  1.00 88.51           N  
ATOM   3783  CA  THR B  61      14.369  22.072 -49.415  1.00 88.51           C  
ATOM   3784  C   THR B  61      13.063  22.365 -50.148  1.00 88.51           C  
ATOM   3785  CB  THR B  61      14.090  21.155 -48.210  1.00 88.51           C  
ATOM   3786  O   THR B  61      12.685  23.527 -50.312  1.00 88.51           O  
ATOM   3787  CG2 THR B  61      15.388  20.722 -47.537  1.00 88.51           C  
ATOM   3788  OG1 THR B  61      13.283  21.859 -47.258  1.00 88.51           O  
ATOM   3789  N   ALA B  62      12.375  21.385 -50.639  1.00 87.45           N  
ATOM   3790  CA  ALA B  62      11.107  21.534 -51.348  1.00 87.45           C  
ATOM   3791  C   ALA B  62      10.080  22.265 -50.489  1.00 87.45           C  
ATOM   3792  CB  ALA B  62      10.570  20.168 -51.768  1.00 87.45           C  
ATOM   3793  O   ALA B  62       9.261  23.029 -51.005  1.00 87.45           O  
ATOM   3794  N   GLU B  63      10.228  22.226 -49.180  1.00 83.91           N  
ATOM   3795  CA  GLU B  63       9.285  22.800 -48.225  1.00 83.91           C  
ATOM   3796  C   GLU B  63       9.796  24.129 -47.676  1.00 83.91           C  
ATOM   3797  CB  GLU B  63       9.020  21.823 -47.077  1.00 83.91           C  
ATOM   3798  O   GLU B  63       9.180  24.716 -46.783  1.00 83.91           O  
ATOM   3799  CG  GLU B  63       8.253  20.577 -47.494  1.00 83.91           C  
ATOM   3800  CD  GLU B  63       7.888  19.677 -46.325  1.00 83.91           C  
ATOM   3801  OE1 GLU B  63       7.119  18.709 -46.520  1.00 83.91           O  
ATOM   3802  OE2 GLU B  63       8.375  19.943 -45.203  1.00 83.91           O  
ATOM   3803  N   GLY B  64      10.967  24.542 -48.183  1.00 82.66           N  
ATOM   3804  CA  GLY B  64      11.448  25.880 -47.877  1.00 82.66           C  
ATOM   3805  C   GLY B  64      12.255  25.944 -46.594  1.00 82.66           C  
ATOM   3806  O   GLY B  64      12.471  27.026 -46.044  1.00 82.66           O  
ATOM   3807  N   VAL B  65      12.657  24.816 -46.009  1.00 86.13           N  
ATOM   3808  CA  VAL B  65      13.502  24.769 -44.820  1.00 86.13           C  
ATOM   3809  C   VAL B  65      14.971  24.703 -45.232  1.00 86.13           C  
ATOM   3810  CB  VAL B  65      13.147  23.566 -43.918  1.00 86.13           C  
ATOM   3811  O   VAL B  65      15.364  23.836 -46.017  1.00 86.13           O  
ATOM   3812  CG1 VAL B  65      14.016  23.559 -42.661  1.00 86.13           C  
ATOM   3813  CG2 VAL B  65      11.666  23.597 -43.547  1.00 86.13           C  
ATOM   3814  N   ALA B  66      15.725  25.672 -44.754  1.00 89.20           N  
ATOM   3815  CA  ALA B  66      17.147  25.732 -45.082  1.00 89.20           C  
ATOM   3816  C   ALA B  66      17.936  24.687 -44.297  1.00 89.20           C  
ATOM   3817  CB  ALA B  66      17.699  27.128 -44.805  1.00 89.20           C  
ATOM   3818  O   ALA B  66      17.894  24.665 -43.065  1.00 89.20           O  
ATOM   3819  N   LEU B  67      18.629  23.781 -45.081  1.00 89.02           N  
ATOM   3820  CA  LEU B  67      19.396  22.705 -44.463  1.00 89.02           C  
ATOM   3821  C   LEU B  67      20.864  22.782 -44.868  1.00 89.02           C  
ATOM   3822  CB  LEU B  67      18.817  21.342 -44.852  1.00 89.02           C  
ATOM   3823  O   LEU B  67      21.185  23.219 -45.976  1.00 89.02           O  
ATOM   3824  CG  LEU B  67      17.444  20.998 -44.271  1.00 89.02           C  
ATOM   3825  CD1 LEU B  67      16.890  19.740 -44.931  1.00 89.02           C  
ATOM   3826  CD2 LEU B  67      17.532  20.821 -42.759  1.00 89.02           C  
ATOM   3827  N   THR B  68      21.700  22.447 -43.842  1.00 89.61           N  
ATOM   3828  CA  THR B  68      23.119  22.253 -44.118  1.00 89.61           C  
ATOM   3829  C   THR B  68      23.486  20.774 -44.052  1.00 89.61           C  
ATOM   3830  CB  THR B  68      23.994  23.046 -43.130  1.00 89.61           C  
ATOM   3831  O   THR B  68      23.274  20.121 -43.028  1.00 89.61           O  
ATOM   3832  CG2 THR B  68      25.474  22.900 -43.466  1.00 89.61           C  
ATOM   3833  OG1 THR B  68      23.637  24.433 -43.191  1.00 89.61           O  
ATOM   3834  N   VAL B  69      23.941  20.238 -45.199  1.00 89.49           N  
ATOM   3835  CA  VAL B  69      24.253  18.814 -45.268  1.00 89.49           C  
ATOM   3836  C   VAL B  69      25.734  18.625 -45.590  1.00 89.49           C  
ATOM   3837  CB  VAL B  69      23.383  18.093 -46.322  1.00 89.49           C  
ATOM   3838  O   VAL B  69      26.274  19.294 -46.474  1.00 89.49           O  
ATOM   3839  CG1 VAL B  69      23.749  16.613 -46.403  1.00 89.49           C  
ATOM   3840  CG2 VAL B  69      21.900  18.263 -45.994  1.00 89.49           C  
ATOM   3841  N   THR B  70      26.310  17.761 -44.799  1.00 89.71           N  
ATOM   3842  CA  THR B  70      27.701  17.400 -45.049  1.00 89.71           C  
ATOM   3843  C   THR B  70      27.816  15.928 -45.435  1.00 89.71           C  
ATOM   3844  CB  THR B  70      28.581  17.681 -43.817  1.00 89.71           C  
ATOM   3845  O   THR B  70      27.212  15.064 -44.797  1.00 89.71           O  
ATOM   3846  CG2 THR B  70      30.062  17.552 -44.158  1.00 89.71           C  
ATOM   3847  OG1 THR B  70      28.324  19.010 -43.346  1.00 89.71           O  
ATOM   3848  N   GLY B  71      28.487  15.657 -46.538  1.00 89.35           N  
ATOM   3849  CA  GLY B  71      28.716  14.288 -46.971  1.00 89.35           C  
ATOM   3850  C   GLY B  71      30.184  13.902 -46.979  1.00 89.35           C  
ATOM   3851  O   GLY B  71      31.058  14.764 -46.862  1.00 89.35           O  
ATOM   3852  N   VAL B  72      30.383  12.636 -46.915  1.00 89.71           N  
ATOM   3853  CA  VAL B  72      31.738  12.111 -47.045  1.00 89.71           C  
ATOM   3854  C   VAL B  72      31.820  11.187 -48.258  1.00 89.71           C  
ATOM   3855  CB  VAL B  72      32.180  11.358 -45.771  1.00 89.71           C  
ATOM   3856  O   VAL B  72      31.035  10.244 -48.382  1.00 89.71           O  
ATOM   3857  CG1 VAL B  72      33.603  10.824 -45.925  1.00 89.71           C  
ATOM   3858  CG2 VAL B  72      32.077  12.270 -44.550  1.00 89.71           C  
ATOM   3859  N   ALA B  73      32.751  11.536 -49.133  1.00 90.44           N  
ATOM   3860  CA  ALA B  73      32.919  10.731 -50.339  1.00 90.44           C  
ATOM   3861  C   ALA B  73      34.353  10.225 -50.466  1.00 90.44           C  
ATOM   3862  CB  ALA B  73      32.532  11.538 -51.576  1.00 90.44           C  
ATOM   3863  O   ALA B  73      35.305  10.969 -50.219  1.00 90.44           O  
ATOM   3864  N   GLN B  74      34.357   8.912 -50.689  1.00 90.25           N  
ATOM   3865  CA  GLN B  74      35.657   8.323 -50.993  1.00 90.25           C  
ATOM   3866  C   GLN B  74      35.811   8.073 -52.490  1.00 90.25           C  
ATOM   3867  CB  GLN B  74      35.848   7.017 -50.220  1.00 90.25           C  
ATOM   3868  O   GLN B  74      35.040   7.315 -53.081  1.00 90.25           O  
ATOM   3869  CG  GLN B  74      35.665   7.161 -48.715  1.00 90.25           C  
ATOM   3870  CD  GLN B  74      36.749   8.003 -48.069  1.00 90.25           C  
ATOM   3871  NE2 GLN B  74      36.468   8.521 -46.879  1.00 90.25           N  
ATOM   3872  OE1 GLN B  74      37.832   8.186 -48.636  1.00 90.25           O  
ATOM   3873  N   VAL B  75      36.867   8.775 -52.998  1.00 91.40           N  
ATOM   3874  CA  VAL B  75      37.003   8.681 -54.448  1.00 91.40           C  
ATOM   3875  C   VAL B  75      38.417   8.229 -54.807  1.00 91.40           C  
ATOM   3876  CB  VAL B  75      36.683  10.026 -55.136  1.00 91.40           C  
ATOM   3877  O   VAL B  75      39.349   8.401 -54.019  1.00 91.40           O  
ATOM   3878  CG1 VAL B  75      35.220  10.409 -54.919  1.00 91.40           C  
ATOM   3879  CG2 VAL B  75      37.608  11.125 -54.617  1.00 91.40           C  
ATOM   3880  N   LYS B  76      38.413   7.604 -55.967  1.00 89.71           N  
ATOM   3881  CA  LYS B  76      39.705   7.148 -56.472  1.00 89.71           C  
ATOM   3882  C   LYS B  76      39.770   7.259 -57.993  1.00 89.71           C  
ATOM   3883  CB  LYS B  76      39.972   5.706 -56.040  1.00 89.71           C  
ATOM   3884  O   LYS B  76      38.738   7.249 -58.666  1.00 89.71           O  
ATOM   3885  CG  LYS B  76      41.235   5.104 -56.638  1.00 89.71           C  
ATOM   3886  CD  LYS B  76      41.366   3.625 -56.295  1.00 89.71           C  
ATOM   3887  CE  LYS B  76      42.591   3.005 -56.953  1.00 89.71           C  
ATOM   3888  NZ  LYS B  76      42.701   1.545 -56.655  1.00 89.71           N  
ATOM   3889  N   ILE B  77      41.072   7.344 -58.491  1.00 90.63           N  
ATOM   3890  CA  ILE B  77      41.272   7.395 -59.935  1.00 90.63           C  
ATOM   3891  C   ILE B  77      41.123   5.995 -60.527  1.00 90.63           C  
ATOM   3892  CB  ILE B  77      42.655   7.984 -60.294  1.00 90.63           C  
ATOM   3893  O   ILE B  77      41.648   5.024 -59.978  1.00 90.63           O  
ATOM   3894  CG1 ILE B  77      42.775   9.421 -59.773  1.00 90.63           C  
ATOM   3895  CG2 ILE B  77      42.891   7.928 -61.806  1.00 90.63           C  
ATOM   3896  CD1 ILE B  77      44.180  10.000 -59.871  1.00 90.63           C  
ATOM   3897  N   MET B  78      40.400   5.825 -61.650  1.00 87.18           N  
ATOM   3898  CA  MET B  78      40.110   4.540 -62.280  1.00 87.18           C  
ATOM   3899  C   MET B  78      41.359   3.961 -62.936  1.00 87.18           C  
ATOM   3900  CB  MET B  78      38.995   4.689 -63.317  1.00 87.18           C  
ATOM   3901  O   MET B  78      42.244   4.705 -63.361  1.00 87.18           O  
ATOM   3902  CG  MET B  78      37.637   5.008 -62.715  1.00 87.18           C  
ATOM   3903  SD  MET B  78      36.283   4.925 -63.951  1.00 87.18           S  
ATOM   3904  CE  MET B  78      34.869   4.618 -62.856  1.00 87.18           C  
ATOM   3905  N   THR B  79      41.424   2.632 -62.923  1.00 82.70           N  
ATOM   3906  CA  THR B  79      42.625   1.953 -63.395  1.00 82.70           C  
ATOM   3907  C   THR B  79      42.435   1.446 -64.822  1.00 82.70           C  
ATOM   3908  CB  THR B  79      43.000   0.776 -62.476  1.00 82.70           C  
ATOM   3909  O   THR B  79      43.396   1.033 -65.473  1.00 82.70           O  
ATOM   3910  CG2 THR B  79      43.462   1.271 -61.109  1.00 82.70           C  
ATOM   3911  OG1 THR B  79      41.857  -0.071 -62.303  1.00 82.70           O  
ATOM   3912  N   GLU B  80      41.181   1.603 -65.360  1.00 86.32           N  
ATOM   3913  CA  GLU B  80      40.928   1.210 -66.743  1.00 86.32           C  
ATOM   3914  C   GLU B  80      41.690   2.103 -67.719  1.00 86.32           C  
ATOM   3915  CB  GLU B  80      39.428   1.257 -67.050  1.00 86.32           C  
ATOM   3916  O   GLU B  80      41.772   3.317 -67.524  1.00 86.32           O  
ATOM   3917  CG  GLU B  80      38.620   0.187 -66.331  1.00 86.32           C  
ATOM   3918  CD  GLU B  80      37.132   0.252 -66.636  1.00 86.32           C  
ATOM   3919  OE1 GLU B  80      36.352  -0.507 -66.018  1.00 86.32           O  
ATOM   3920  OE2 GLU B  80      36.744   1.068 -67.502  1.00 86.32           O  
ATOM   3921  N   LYS B  81      42.276   1.498 -68.769  1.00 81.83           N  
ATOM   3922  CA  LYS B  81      43.212   2.169 -69.666  1.00 81.83           C  
ATOM   3923  C   LYS B  81      42.584   3.416 -70.283  1.00 81.83           C  
ATOM   3924  CB  LYS B  81      43.676   1.216 -70.769  1.00 81.83           C  
ATOM   3925  O   LYS B  81      43.219   4.471 -70.346  1.00 81.83           O  
ATOM   3926  CG  LYS B  81      44.907   1.695 -71.524  1.00 81.83           C  
ATOM   3927  CD  LYS B  81      45.360   0.675 -72.560  1.00 81.83           C  
ATOM   3928  CE  LYS B  81      46.546   1.184 -73.367  1.00 81.83           C  
ATOM   3929  NZ  LYS B  81      47.003   0.181 -74.375  1.00 81.83           N  
ATOM   3930  N   GLU B  82      41.329   3.400 -70.640  1.00 85.36           N  
ATOM   3931  CA  GLU B  82      40.654   4.521 -71.288  1.00 85.36           C  
ATOM   3932  C   GLU B  82      40.346   5.633 -70.290  1.00 85.36           C  
ATOM   3933  CB  GLU B  82      39.365   4.052 -71.968  1.00 85.36           C  
ATOM   3934  O   GLU B  82      40.567   6.811 -70.577  1.00 85.36           O  
ATOM   3935  CG  GLU B  82      39.596   3.118 -73.147  1.00 85.36           C  
ATOM   3936  CD  GLU B  82      38.309   2.682 -73.828  1.00 85.36           C  
ATOM   3937  OE1 GLU B  82      38.375   1.929 -74.826  1.00 85.36           O  
ATOM   3938  OE2 GLU B  82      37.225   3.098 -73.361  1.00 85.36           O  
ATOM   3939  N   LEU B  83      39.899   5.348 -69.194  1.00 88.18           N  
ATOM   3940  CA  LEU B  83      39.503   6.294 -68.156  1.00 88.18           C  
ATOM   3941  C   LEU B  83      40.725   6.856 -67.438  1.00 88.18           C  
ATOM   3942  CB  LEU B  83      38.567   5.623 -67.147  1.00 88.18           C  
ATOM   3943  O   LEU B  83      40.730   8.020 -67.032  1.00 88.18           O  
ATOM   3944  CG  LEU B  83      37.192   5.206 -67.671  1.00 88.18           C  
ATOM   3945  CD1 LEU B  83      36.426   4.441 -66.596  1.00 88.18           C  
ATOM   3946  CD2 LEU B  83      36.403   6.426 -68.132  1.00 88.18           C  
ATOM   3947  N   LEU B  84      41.738   5.993 -67.363  1.00 87.90           N  
ATOM   3948  CA  LEU B  84      42.996   6.429 -66.766  1.00 87.90           C  
ATOM   3949  C   LEU B  84      43.676   7.480 -67.636  1.00 87.90           C  
ATOM   3950  CB  LEU B  84      43.934   5.236 -66.561  1.00 87.90           C  
ATOM   3951  O   LEU B  84      44.238   8.450 -67.121  1.00 87.90           O  
ATOM   3952  CG  LEU B  84      45.276   5.536 -65.891  1.00 87.90           C  
ATOM   3953  CD1 LEU B  84      45.056   6.074 -64.481  1.00 87.90           C  
ATOM   3954  CD2 LEU B  84      46.150   4.287 -65.862  1.00 87.90           C  
ATOM   3955  N   ALA B  85      43.544   7.312 -68.883  1.00 86.63           N  
ATOM   3956  CA  ALA B  85      44.089   8.277 -69.835  1.00 86.63           C  
ATOM   3957  C   ALA B  85      43.412   9.636 -69.687  1.00 86.63           C  
ATOM   3958  CB  ALA B  85      43.935   7.761 -71.263  1.00 86.63           C  
ATOM   3959  O   ALA B  85      44.077  10.674 -69.709  1.00 86.63           O  
ATOM   3960  N   VAL B  86      42.129   9.585 -69.494  1.00 88.23           N  
ATOM   3961  CA  VAL B  86      41.341  10.800 -69.314  1.00 88.23           C  
ATOM   3962  C   VAL B  86      41.745  11.489 -68.012  1.00 88.23           C  
ATOM   3963  CB  VAL B  86      39.826  10.498 -69.309  1.00 88.23           C  
ATOM   3964  O   VAL B  86      41.901  12.712 -67.973  1.00 88.23           O  
ATOM   3965  CG1 VAL B  86      39.024  11.764 -69.012  1.00 88.23           C  
ATOM   3966  CG2 VAL B  86      39.399   9.893 -70.645  1.00 88.23           C  
ATOM   3967  N   ALA B  87      41.939  10.709 -67.016  1.00 87.79           N  
ATOM   3968  CA  ALA B  87      42.329  11.221 -65.705  1.00 87.79           C  
ATOM   3969  C   ALA B  87      43.715  11.858 -65.755  1.00 87.79           C  
ATOM   3970  CB  ALA B  87      42.298  10.103 -64.666  1.00 87.79           C  
ATOM   3971  O   ALA B  87      43.939  12.919 -65.167  1.00 87.79           O  
ATOM   3972  N   CYS B  88      44.606  11.237 -66.494  1.00 87.15           N  
ATOM   3973  CA  CYS B  88      45.972  11.726 -66.641  1.00 87.15           C  
ATOM   3974  C   CYS B  88      46.004  13.018 -67.449  1.00 87.15           C  
ATOM   3975  CB  CYS B  88      46.849  10.671 -67.314  1.00 87.15           C  
ATOM   3976  O   CYS B  88      46.775  13.929 -67.140  1.00 87.15           O  
ATOM   3977  SG  CYS B  88      47.239   9.263 -66.252  1.00 87.15           S  
ATOM   3978  N   GLU B  89      45.075  13.150 -68.410  1.00 86.15           N  
ATOM   3979  CA  GLU B  89      44.963  14.363 -69.215  1.00 86.15           C  
ATOM   3980  C   GLU B  89      44.462  15.536 -68.377  1.00 86.15           C  
ATOM   3981  CB  GLU B  89      44.033  14.133 -70.408  1.00 86.15           C  
ATOM   3982  O   GLU B  89      44.943  16.661 -68.524  1.00 86.15           O  
ATOM   3983  CG  GLU B  89      44.643  13.277 -71.508  1.00 86.15           C  
ATOM   3984  CD  GLU B  89      43.716  13.075 -72.696  1.00 86.15           C  
ATOM   3985  OE1 GLU B  89      44.117  12.400 -73.671  1.00 86.15           O  
ATOM   3986  OE2 GLU B  89      42.580  13.596 -72.651  1.00 86.15           O  
ATOM   3987  N   GLN B  90      43.628  15.268 -67.452  1.00 86.31           N  
ATOM   3988  CA  GLN B  90      42.947  16.310 -66.691  1.00 86.31           C  
ATOM   3989  C   GLN B  90      43.748  16.699 -65.452  1.00 86.31           C  
ATOM   3990  CB  GLN B  90      41.545  15.852 -66.288  1.00 86.31           C  
ATOM   3991  O   GLN B  90      43.805  17.875 -65.086  1.00 86.31           O  
ATOM   3992  CG  GLN B  90      40.580  15.722 -67.458  1.00 86.31           C  
ATOM   3993  CD  GLN B  90      39.187  15.304 -67.027  1.00 86.31           C  
ATOM   3994  NE2 GLN B  90      38.257  15.273 -67.975  1.00 86.31           N  
ATOM   3995  OE1 GLN B  90      38.949  15.010 -65.851  1.00 86.31           O  
ATOM   3996  N   PHE B  91      44.433  15.706 -64.799  1.00 88.82           N  
ATOM   3997  CA  PHE B  91      44.916  15.950 -63.445  1.00 88.82           C  
ATOM   3998  C   PHE B  91      46.433  15.815 -63.380  1.00 88.82           C  
ATOM   3999  CB  PHE B  91      44.260  14.982 -62.456  1.00 88.82           C  
ATOM   4000  O   PHE B  91      47.038  16.058 -62.334  1.00 88.82           O  
ATOM   4001  CG  PHE B  91      42.772  15.167 -62.322  1.00 88.82           C  
ATOM   4002  CD1 PHE B  91      42.247  16.364 -61.849  1.00 88.82           C  
ATOM   4003  CD2 PHE B  91      41.899  14.145 -62.669  1.00 88.82           C  
ATOM   4004  CE1 PHE B  91      40.871  16.539 -61.723  1.00 88.82           C  
ATOM   4005  CE2 PHE B  91      40.522  14.312 -62.546  1.00 88.82           C  
ATOM   4006  CZ  PHE B  91      40.011  15.509 -62.072  1.00 88.82           C  
ATOM   4007  N   LEU B  92      47.053  15.415 -64.490  1.00 85.42           N  
ATOM   4008  CA  LEU B  92      48.498  15.213 -64.505  1.00 85.42           C  
ATOM   4009  C   LEU B  92      49.232  16.516 -64.202  1.00 85.42           C  
ATOM   4010  CB  LEU B  92      48.949  14.663 -65.860  1.00 85.42           C  
ATOM   4011  O   LEU B  92      48.955  17.547 -64.820  1.00 85.42           O  
ATOM   4012  CG  LEU B  92      50.331  14.010 -65.902  1.00 85.42           C  
ATOM   4013  CD1 LEU B  92      50.323  12.702 -65.117  1.00 85.42           C  
ATOM   4014  CD2 LEU B  92      50.768  13.772 -67.343  1.00 85.42           C  
ATOM   4015  N   GLY B  93      50.160  16.634 -63.073  1.00 81.75           N  
ATOM   4016  CA  GLY B  93      50.921  17.816 -62.700  1.00 81.75           C  
ATOM   4017  C   GLY B  93      50.223  18.670 -61.659  1.00 81.75           C  
ATOM   4018  O   GLY B  93      50.809  19.620 -61.134  1.00 81.75           O  
ATOM   4019  N   LYS B  94      48.952  18.278 -61.276  1.00 86.43           N  
ATOM   4020  CA  LYS B  94      48.209  18.963 -60.222  1.00 86.43           C  
ATOM   4021  C   LYS B  94      48.456  18.314 -58.864  1.00 86.43           C  
ATOM   4022  CB  LYS B  94      46.712  18.968 -60.537  1.00 86.43           C  
ATOM   4023  O   LYS B  94      48.765  17.123 -58.786  1.00 86.43           O  
ATOM   4024  CG  LYS B  94      46.331  19.845 -61.720  1.00 86.43           C  
ATOM   4025  CD  LYS B  94      44.819  19.980 -61.851  1.00 86.43           C  
ATOM   4026  CE  LYS B  94      44.437  20.907 -62.997  1.00 86.43           C  
ATOM   4027  NZ  LYS B  94      42.962  21.130 -63.062  1.00 86.43           N  
ATOM   4028  N   ASN B  95      48.430  19.159 -57.929  1.00 88.49           N  
ATOM   4029  CA  ASN B  95      48.530  18.655 -56.563  1.00 88.49           C  
ATOM   4030  C   ASN B  95      47.264  17.912 -56.146  1.00 88.49           C  
ATOM   4031  CB  ASN B  95      48.820  19.798 -55.588  1.00 88.49           C  
ATOM   4032  O   ASN B  95      46.194  18.131 -56.716  1.00 88.49           O  
ATOM   4033  CG  ASN B  95      49.319  19.306 -54.244  1.00 88.49           C  
ATOM   4034  ND2 ASN B  95      49.763  20.232 -53.402  1.00 88.49           N  
ATOM   4035  OD1 ASN B  95      49.307  18.104 -53.965  1.00 88.49           O  
ATOM   4036  N   VAL B  96      47.367  16.965 -55.231  1.00 85.77           N  
ATOM   4037  CA  VAL B  96      46.271  16.141 -54.731  1.00 85.77           C  
ATOM   4038  C   VAL B  96      45.166  17.034 -54.173  1.00 85.77           C  
ATOM   4039  CB  VAL B  96      46.755  15.151 -53.648  1.00 85.77           C  
ATOM   4040  O   VAL B  96      43.979  16.749 -54.351  1.00 85.77           O  
ATOM   4041  CG1 VAL B  96      45.580  14.354 -53.082  1.00 85.77           C  
ATOM   4042  CG2 VAL B  96      47.815  14.212 -54.220  1.00 85.77           C  
ATOM   4043  N   GLN B  97      45.484  18.141 -53.641  1.00 88.11           N  
ATOM   4044  CA  GLN B  97      44.508  19.068 -53.078  1.00 88.11           C  
ATOM   4045  C   GLN B  97      43.679  19.727 -54.177  1.00 88.11           C  
ATOM   4046  CB  GLN B  97      45.206  20.136 -52.235  1.00 88.11           C  
ATOM   4047  O   GLN B  97      42.473  19.929 -54.014  1.00 88.11           O  
ATOM   4048  CG  GLN B  97      45.802  19.604 -50.939  1.00 88.11           C  
ATOM   4049  CD  GLN B  97      44.755  19.025 -50.006  1.00 88.11           C  
ATOM   4050  NE2 GLN B  97      45.103  17.936 -49.327  1.00 88.11           N  
ATOM   4051  OE1 GLN B  97      43.644  19.551 -49.895  1.00 88.11           O  
ATOM   4052  N   ASP B  98      44.364  20.017 -55.233  1.00 89.24           N  
ATOM   4053  CA  ASP B  98      43.683  20.642 -56.363  1.00 89.24           C  
ATOM   4054  C   ASP B  98      42.688  19.679 -57.005  1.00 89.24           C  
ATOM   4055  CB  ASP B  98      44.698  21.121 -57.403  1.00 89.24           C  
ATOM   4056  O   ASP B  98      41.586  20.080 -57.387  1.00 89.24           O  
ATOM   4057  CG  ASP B  98      45.502  22.323 -56.938  1.00 89.24           C  
ATOM   4058  OD1 ASP B  98      45.051  23.040 -56.019  1.00 89.24           O  
ATOM   4059  OD2 ASP B  98      46.596  22.556 -57.497  1.00 89.24           O  
ATOM   4060  N   ILE B  99      43.119  18.418 -57.098  1.00 89.90           N  
ATOM   4061  CA  ILE B  99      42.238  17.373 -57.607  1.00 89.90           C  
ATOM   4062  C   ILE B  99      41.030  17.222 -56.684  1.00 89.90           C  
ATOM   4063  CB  ILE B  99      42.980  16.025 -57.745  1.00 89.90           C  
ATOM   4064  O   ILE B  99      39.891  17.150 -57.150  1.00 89.90           O  
ATOM   4065  CG1 ILE B  99      44.124  16.146 -58.757  1.00 89.90           C  
ATOM   4066  CG2 ILE B  99      42.007  14.913 -58.148  1.00 89.90           C  
ATOM   4067  CD1 ILE B  99      44.996  14.902 -58.858  1.00 89.90           C  
ATOM   4068  N   LYS B 100      41.267  17.271 -55.401  1.00 90.40           N  
ATOM   4069  CA  LYS B 100      40.207  17.170 -54.402  1.00 90.40           C  
ATOM   4070  C   LYS B 100      39.198  18.305 -54.555  1.00 90.40           C  
ATOM   4071  CB  LYS B 100      40.796  17.180 -52.991  1.00 90.40           C  
ATOM   4072  O   LYS B 100      37.987  18.078 -54.498  1.00 90.40           O  
ATOM   4073  CG  LYS B 100      41.460  15.872 -52.588  1.00 90.40           C  
ATOM   4074  CD  LYS B 100      41.927  15.905 -51.139  1.00 90.40           C  
ATOM   4075  CE  LYS B 100      42.601  14.600 -50.737  1.00 90.40           C  
ATOM   4076  NZ  LYS B 100      43.108  14.647 -49.333  1.00 90.40           N  
ATOM   4077  N   ASN B 101      39.715  19.488 -54.806  1.00 91.69           N  
ATOM   4078  CA  ASN B 101      38.862  20.668 -54.896  1.00 91.69           C  
ATOM   4079  C   ASN B 101      37.940  20.602 -56.110  1.00 91.69           C  
ATOM   4080  CB  ASN B 101      39.710  21.941 -54.942  1.00 91.69           C  
ATOM   4081  O   ASN B 101      36.762  20.953 -56.021  1.00 91.69           O  
ATOM   4082  CG  ASN B 101      40.333  22.277 -53.601  1.00 91.69           C  
ATOM   4083  ND2 ASN B 101      41.389  23.081 -53.622  1.00 91.69           N  
ATOM   4084  OD1 ASN B 101      39.869  21.816 -52.554  1.00 91.69           O  
ATOM   4085  N   VAL B 102      38.519  20.106 -57.231  1.00 90.47           N  
ATOM   4086  CA  VAL B 102      37.734  20.007 -58.457  1.00 90.47           C  
ATOM   4087  C   VAL B 102      36.602  19.000 -58.266  1.00 90.47           C  
ATOM   4088  CB  VAL B 102      38.612  19.602 -59.662  1.00 90.47           C  
ATOM   4089  O   VAL B 102      35.446  19.288 -58.584  1.00 90.47           O  
ATOM   4090  CG1 VAL B 102      37.747  19.319 -60.889  1.00 90.47           C  
ATOM   4091  CG2 VAL B 102      39.636  20.694 -59.967  1.00 90.47           C  
ATOM   4092  N   VAL B 103      36.919  17.920 -57.744  1.00 91.48           N  
ATOM   4093  CA  VAL B 103      35.946  16.855 -57.524  1.00 91.48           C  
ATOM   4094  C   VAL B 103      34.949  17.279 -56.449  1.00 91.48           C  
ATOM   4095  CB  VAL B 103      36.634  15.531 -57.121  1.00 91.48           C  
ATOM   4096  O   VAL B 103      33.749  17.023 -56.570  1.00 91.48           O  
ATOM   4097  CG1 VAL B 103      35.596  14.446 -56.840  1.00 91.48           C  
ATOM   4098  CG2 VAL B 103      37.602  15.079 -58.213  1.00 91.48           C  
ATOM   4099  N   LEU B 104      35.452  17.915 -55.437  1.00 93.42           N  
ATOM   4100  CA  LEU B 104      34.619  18.400 -54.341  1.00 93.42           C  
ATOM   4101  C   LEU B 104      33.545  19.352 -54.856  1.00 93.42           C  
ATOM   4102  CB  LEU B 104      35.477  19.103 -53.286  1.00 93.42           C  
ATOM   4103  O   LEU B 104      32.377  19.241 -54.476  1.00 93.42           O  
ATOM   4104  CG  LEU B 104      34.768  19.503 -51.992  1.00 93.42           C  
ATOM   4105  CD1 LEU B 104      35.732  19.426 -50.813  1.00 93.42           C  
ATOM   4106  CD2 LEU B 104      34.178  20.903 -52.116  1.00 93.42           C  
ATOM   4107  N   GLN B 105      33.883  20.290 -55.738  1.00 90.63           N  
ATOM   4108  CA  GLN B 105      32.957  21.276 -56.286  1.00 90.63           C  
ATOM   4109  C   GLN B 105      31.862  20.603 -57.109  1.00 90.63           C  
ATOM   4110  CB  GLN B 105      33.705  22.298 -57.144  1.00 90.63           C  
ATOM   4111  O   GLN B 105      30.699  21.010 -57.055  1.00 90.63           O  
ATOM   4112  CG  GLN B 105      34.525  23.295 -56.337  1.00 90.63           C  
ATOM   4113  CD  GLN B 105      35.179  24.355 -57.204  1.00 90.63           C  
ATOM   4114  NE2 GLN B 105      35.482  25.504 -56.609  1.00 90.63           N  
ATOM   4115  OE1 GLN B 105      35.412  24.142 -58.398  1.00 90.63           O  
ATOM   4116  N   THR B 106      32.182  19.583 -57.856  1.00 91.31           N  
ATOM   4117  CA  THR B 106      31.213  18.849 -58.661  1.00 91.31           C  
ATOM   4118  C   THR B 106      30.231  18.093 -57.770  1.00 91.31           C  
ATOM   4119  CB  THR B 106      31.912  17.861 -59.614  1.00 91.31           C  
ATOM   4120  O   THR B 106      29.020  18.139 -57.994  1.00 91.31           O  
ATOM   4121  CG2 THR B 106      30.910  17.207 -60.559  1.00 91.31           C  
ATOM   4122  OG1 THR B 106      32.892  18.564 -60.386  1.00 91.31           O  
ATOM   4123  N   LEU B 107      30.712  17.436 -56.797  1.00 91.55           N  
ATOM   4124  CA  LEU B 107      29.873  16.684 -55.870  1.00 91.55           C  
ATOM   4125  C   LEU B 107      28.968  17.619 -55.075  1.00 91.55           C  
ATOM   4126  CB  LEU B 107      30.738  15.858 -54.914  1.00 91.55           C  
ATOM   4127  O   LEU B 107      27.793  17.314 -54.855  1.00 91.55           O  
ATOM   4128  CG  LEU B 107      31.385  14.602 -55.500  1.00 91.55           C  
ATOM   4129  CD1 LEU B 107      32.292  13.942 -54.466  1.00 91.55           C  
ATOM   4130  CD2 LEU B 107      30.319  13.626 -55.984  1.00 91.55           C  
ATOM   4131  N   GLU B 108      29.481  18.833 -54.720  1.00 91.16           N  
ATOM   4132  CA  GLU B 108      28.686  19.826 -54.004  1.00 91.16           C  
ATOM   4133  C   GLU B 108      27.527  20.328 -54.860  1.00 91.16           C  
ATOM   4134  CB  GLU B 108      29.563  21.001 -53.564  1.00 91.16           C  
ATOM   4135  O   GLU B 108      26.422  20.539 -54.356  1.00 91.16           O  
ATOM   4136  CG  GLU B 108      30.440  20.697 -52.358  1.00 91.16           C  
ATOM   4137  CD  GLU B 108      31.293  21.878 -51.923  1.00 91.16           C  
ATOM   4138  OE1 GLU B 108      31.918  21.809 -50.840  1.00 91.16           O  
ATOM   4139  OE2 GLU B 108      31.335  22.881 -52.670  1.00 91.16           O  
ATOM   4140  N   GLY B 109      27.808  20.435 -56.140  1.00 90.42           N  
ATOM   4141  CA  GLY B 109      26.757  20.854 -57.054  1.00 90.42           C  
ATOM   4142  C   GLY B 109      25.605  19.871 -57.129  1.00 90.42           C  
ATOM   4143  O   GLY B 109      24.440  20.263 -57.034  1.00 90.42           O  
ATOM   4144  N   HIS B 110      25.936  18.584 -57.278  1.00 91.47           N  
ATOM   4145  CA  HIS B 110      24.918  17.541 -57.343  1.00 91.47           C  
ATOM   4146  C   HIS B 110      24.188  17.400 -56.012  1.00 91.47           C  
ATOM   4147  CB  HIS B 110      25.545  16.205 -57.743  1.00 91.47           C  
ATOM   4148  O   HIS B 110      22.970  17.211 -55.984  1.00 91.47           O  
ATOM   4149  CG  HIS B 110      25.917  16.125 -59.189  1.00 91.47           C  
ATOM   4150  CD2 HIS B 110      27.109  15.893 -59.789  1.00 91.47           C  
ATOM   4151  ND1 HIS B 110      25.002  16.299 -60.204  1.00 91.47           N  
ATOM   4152  CE1 HIS B 110      25.616  16.176 -61.369  1.00 91.47           C  
ATOM   4153  NE2 HIS B 110      26.895  15.930 -61.145  1.00 91.47           N  
ATOM   4154  N   LEU B 111      24.972  17.470 -54.966  1.00 90.55           N  
ATOM   4155  CA  LEU B 111      24.393  17.423 -53.628  1.00 90.55           C  
ATOM   4156  C   LEU B 111      23.400  18.564 -53.425  1.00 90.55           C  
ATOM   4157  CB  LEU B 111      25.492  17.493 -52.566  1.00 90.55           C  
ATOM   4158  O   LEU B 111      22.288  18.345 -52.940  1.00 90.55           O  
ATOM   4159  CG  LEU B 111      25.039  17.363 -51.111  1.00 90.55           C  
ATOM   4160  CD1 LEU B 111      24.435  15.984 -50.865  1.00 90.55           C  
ATOM   4161  CD2 LEU B 111      26.204  17.619 -50.162  1.00 90.55           C  
ATOM   4162  N   ARG B 112      23.696  19.713 -53.868  1.00 90.10           N  
ATOM   4163  CA  ARG B 112      22.842  20.891 -53.754  1.00 90.10           C  
ATOM   4164  C   ARG B 112      21.586  20.741 -54.606  1.00 90.10           C  
ATOM   4165  CB  ARG B 112      23.607  22.151 -54.164  1.00 90.10           C  
ATOM   4166  O   ARG B 112      20.483  21.058 -54.156  1.00 90.10           O  
ATOM   4167  CG  ARG B 112      22.817  23.438 -53.983  1.00 90.10           C  
ATOM   4168  CD  ARG B 112      23.609  24.655 -54.438  1.00 90.10           C  
ATOM   4169  NE  ARG B 112      24.605  25.051 -53.447  1.00 90.10           N  
ATOM   4170  NH1 ARG B 112      26.426  24.633 -54.806  1.00 90.10           N  
ATOM   4171  NH2 ARG B 112      26.737  25.414 -52.674  1.00 90.10           N  
ATOM   4172  CZ  ARG B 112      25.920  25.032 -53.645  1.00 90.10           C  
ATOM   4173  N   SER B 113      21.688  20.297 -55.787  1.00 89.86           N  
ATOM   4174  CA  SER B 113      20.571  20.121 -56.710  1.00 89.86           C  
ATOM   4175  C   SER B 113      19.558  19.119 -56.166  1.00 89.86           C  
ATOM   4176  CB  SER B 113      21.073  19.659 -58.078  1.00 89.86           C  
ATOM   4177  O   SER B 113      18.352  19.374 -56.187  1.00 89.86           O  
ATOM   4178  OG  SER B 113      19.989  19.447 -58.966  1.00 89.86           O  
ATOM   4179  N   ILE B 114      20.034  18.069 -55.608  1.00 91.02           N  
ATOM   4180  CA  ILE B 114      19.191  16.990 -55.106  1.00 91.02           C  
ATOM   4181  C   ILE B 114      18.519  17.423 -53.805  1.00 91.02           C  
ATOM   4182  CB  ILE B 114      20.002  15.694 -54.885  1.00 91.02           C  
ATOM   4183  O   ILE B 114      17.350  17.107 -53.567  1.00 91.02           O  
ATOM   4184  CG1 ILE B 114      20.527  15.158 -56.222  1.00 91.02           C  
ATOM   4185  CG2 ILE B 114      19.153  14.640 -54.168  1.00 91.02           C  
ATOM   4186  CD1 ILE B 114      21.489  13.986 -56.084  1.00 91.02           C  
ATOM   4187  N   LEU B 115      19.237  18.224 -52.998  1.00 88.72           N  
ATOM   4188  CA  LEU B 115      18.701  18.730 -51.739  1.00 88.72           C  
ATOM   4189  C   LEU B 115      17.489  19.623 -51.983  1.00 88.72           C  
ATOM   4190  CB  LEU B 115      19.775  19.505 -50.972  1.00 88.72           C  
ATOM   4191  O   LEU B 115      16.530  19.601 -51.208  1.00 88.72           O  
ATOM   4192  CG  LEU B 115      20.754  18.671 -50.144  1.00 88.72           C  
ATOM   4193  CD1 LEU B 115      21.880  19.549 -49.610  1.00 88.72           C  
ATOM   4194  CD2 LEU B 115      20.026  17.971 -49.002  1.00 88.72           C  
ATOM   4195  N   GLY B 116      17.419  20.292 -53.077  1.00 86.71           N  
ATOM   4196  CA  GLY B 116      16.343  21.202 -53.438  1.00 86.71           C  
ATOM   4197  C   GLY B 116      15.072  20.487 -53.854  1.00 86.71           C  
ATOM   4198  O   GLY B 116      13.979  21.052 -53.769  1.00 86.71           O  
ATOM   4199  N   THR B 117      15.142  19.190 -54.155  1.00 89.14           N  
ATOM   4200  CA  THR B 117      14.008  18.444 -54.689  1.00 89.14           C  
ATOM   4201  C   THR B 117      13.333  17.626 -53.591  1.00 89.14           C  
ATOM   4202  CB  THR B 117      14.443  17.510 -55.834  1.00 89.14           C  
ATOM   4203  O   THR B 117      12.142  17.320 -53.681  1.00 89.14           O  
ATOM   4204  CG2 THR B 117      15.054  18.301 -56.986  1.00 89.14           C  
ATOM   4205  OG1 THR B 117      15.414  16.579 -55.340  1.00 89.14           O  
ATOM   4206  N   LEU B 118      14.027  17.367 -52.507  1.00 89.41           N  
ATOM   4207  CA  LEU B 118      13.527  16.463 -51.476  1.00 89.41           C  
ATOM   4208  C   LEU B 118      13.020  17.244 -50.268  1.00 89.41           C  
ATOM   4209  CB  LEU B 118      14.623  15.486 -51.043  1.00 89.41           C  
ATOM   4210  O   LEU B 118      13.410  18.395 -50.059  1.00 89.41           O  
ATOM   4211  CG  LEU B 118      15.084  14.475 -52.095  1.00 89.41           C  
ATOM   4212  CD1 LEU B 118      16.247  13.646 -51.559  1.00 89.41           C  
ATOM   4213  CD2 LEU B 118      13.927  13.575 -52.515  1.00 89.41           C  
ATOM   4214  N   THR B 119      12.041  16.636 -49.533  1.00 88.87           N  
ATOM   4215  CA  THR B 119      11.547  17.198 -48.281  1.00 88.87           C  
ATOM   4216  C   THR B 119      12.518  16.911 -47.139  1.00 88.87           C  
ATOM   4217  CB  THR B 119      10.156  16.639 -47.928  1.00 88.87           C  
ATOM   4218  O   THR B 119      13.376  16.034 -47.252  1.00 88.87           O  
ATOM   4219  CG2 THR B 119       9.156  16.905 -49.049  1.00 88.87           C  
ATOM   4220  OG1 THR B 119      10.255  15.226 -47.716  1.00 88.87           O  
ATOM   4221  N   VAL B 120      12.420  17.663 -46.016  1.00 85.33           N  
ATOM   4222  CA  VAL B 120      13.283  17.535 -44.846  1.00 85.33           C  
ATOM   4223  C   VAL B 120      13.130  16.142 -44.240  1.00 85.33           C  
ATOM   4224  CB  VAL B 120      12.966  18.615 -43.787  1.00 85.33           C  
ATOM   4225  O   VAL B 120      14.120  15.506 -43.872  1.00 85.33           O  
ATOM   4226  CG1 VAL B 120      13.848  18.436 -42.553  1.00 85.33           C  
ATOM   4227  CG2 VAL B 120      13.147  20.011 -44.379  1.00 85.33           C  
ATOM   4228  N   GLU B 121      11.916  15.586 -44.268  1.00 81.27           N  
ATOM   4229  CA  GLU B 121      11.641  14.297 -43.642  1.00 81.27           C  
ATOM   4230  C   GLU B 121      12.286  13.155 -44.423  1.00 81.27           C  
ATOM   4231  CB  GLU B 121      10.132  14.066 -43.524  1.00 81.27           C  
ATOM   4232  O   GLU B 121      12.841  12.227 -43.832  1.00 81.27           O  
ATOM   4233  CG  GLU B 121       9.448  14.978 -42.516  1.00 81.27           C  
ATOM   4234  CD  GLU B 121       9.124  16.354 -43.074  1.00 81.27           C  
ATOM   4235  OE1 GLU B 121       8.712  17.244 -42.296  1.00 81.27           O  
ATOM   4236  OE2 GLU B 121       9.283  16.544 -44.301  1.00 81.27           O  
ATOM   4237  N   GLN B 122      12.232  13.311 -45.766  1.00 84.12           N  
ATOM   4238  CA  GLN B 122      12.809  12.301 -46.648  1.00 84.12           C  
ATOM   4239  C   GLN B 122      14.331  12.290 -46.548  1.00 84.12           C  
ATOM   4240  CB  GLN B 122      12.380  12.543 -48.096  1.00 84.12           C  
ATOM   4241  O   GLN B 122      14.953  11.225 -46.579  1.00 84.12           O  
ATOM   4242  CG  GLN B 122      10.917  12.219 -48.366  1.00 84.12           C  
ATOM   4243  CD  GLN B 122      10.507  12.504 -49.799  1.00 84.12           C  
ATOM   4244  NE2 GLN B 122       9.357  11.975 -50.203  1.00 84.12           N  
ATOM   4245  OE1 GLN B 122      11.218  13.194 -50.536  1.00 84.12           O  
ATOM   4246  N   ILE B 123      14.895  13.460 -46.361  1.00 86.10           N  
ATOM   4247  CA  ILE B 123      16.343  13.602 -46.261  1.00 86.10           C  
ATOM   4248  C   ILE B 123      16.824  13.055 -44.919  1.00 86.10           C  
ATOM   4249  CB  ILE B 123      16.779  15.075 -46.426  1.00 86.10           C  
ATOM   4250  O   ILE B 123      17.830  12.344 -44.856  1.00 86.10           O  
ATOM   4251  CG1 ILE B 123      16.436  15.579 -47.833  1.00 86.10           C  
ATOM   4252  CG2 ILE B 123      18.275  15.231 -46.139  1.00 86.10           C  
ATOM   4253  CD1 ILE B 123      16.641  17.076 -48.022  1.00 86.10           C  
ATOM   4254  N   TYR B 124      15.994  13.266 -44.029  1.00 78.13           N  
ATOM   4255  CA  TYR B 124      16.315  12.897 -42.655  1.00 78.13           C  
ATOM   4256  C   TYR B 124      15.972  11.435 -42.389  1.00 78.13           C  
ATOM   4257  CB  TYR B 124      15.566  13.796 -41.667  1.00 78.13           C  
ATOM   4258  O   TYR B 124      16.756  10.710 -41.773  1.00 78.13           O  
ATOM   4259  CG  TYR B 124      15.749  13.396 -40.223  1.00 78.13           C  
ATOM   4260  CD1 TYR B 124      14.728  12.757 -39.523  1.00 78.13           C  
ATOM   4261  CD2 TYR B 124      16.941  13.658 -39.557  1.00 78.13           C  
ATOM   4262  CE1 TYR B 124      14.892  12.389 -38.191  1.00 78.13           C  
ATOM   4263  CE2 TYR B 124      17.115  13.294 -38.225  1.00 78.13           C  
ATOM   4264  OH  TYR B 124      16.254  12.298 -36.234  1.00 78.13           O  
ATOM   4265  CZ  TYR B 124      16.087  12.661 -37.552  1.00 78.13           C  
ATOM   4266  N   GLN B 125      14.906  10.806 -42.830  1.00 78.38           N  
ATOM   4267  CA  GLN B 125      14.424   9.460 -42.540  1.00 78.38           C  
ATOM   4268  C   GLN B 125      15.138   8.422 -43.402  1.00 78.38           C  
ATOM   4269  CB  GLN B 125      12.912   9.372 -42.758  1.00 78.38           C  
ATOM   4270  O   GLN B 125      15.500   7.348 -42.917  1.00 78.38           O  
ATOM   4271  CG  GLN B 125      12.094  10.071 -41.680  1.00 78.38           C  
ATOM   4272  CD  GLN B 125      10.599   9.908 -41.880  1.00 78.38           C  
ATOM   4273  NE2 GLN B 125       9.818  10.370 -40.910  1.00 78.38           N  
ATOM   4274  OE1 GLN B 125      10.150   9.373 -42.899  1.00 78.38           O  
ATOM   4275  N   ASP B 126      15.489   8.855 -44.605  1.00 81.79           N  
ATOM   4276  CA  ASP B 126      16.126   7.912 -45.519  1.00 81.79           C  
ATOM   4277  C   ASP B 126      17.429   8.482 -46.076  1.00 81.79           C  
ATOM   4278  CB  ASP B 126      15.178   7.550 -46.664  1.00 81.79           C  
ATOM   4279  O   ASP B 126      17.499   8.851 -47.250  1.00 81.79           O  
ATOM   4280  CG  ASP B 126      13.962   6.767 -46.202  1.00 81.79           C  
ATOM   4281  OD1 ASP B 126      14.082   5.952 -45.262  1.00 81.79           O  
ATOM   4282  OD2 ASP B 126      12.874   6.965 -46.785  1.00 81.79           O  
ATOM   4283  N   ARG B 127      18.459   8.444 -45.229  1.00 82.45           N  
ATOM   4284  CA  ARG B 127      19.741   9.040 -45.591  1.00 82.45           C  
ATOM   4285  C   ARG B 127      20.486   8.169 -46.597  1.00 82.45           C  
ATOM   4286  CB  ARG B 127      20.604   9.259 -44.346  1.00 82.45           C  
ATOM   4287  O   ARG B 127      21.219   8.680 -47.446  1.00 82.45           O  
ATOM   4288  CG  ARG B 127      20.064  10.320 -43.401  1.00 82.45           C  
ATOM   4289  CD  ARG B 127      20.992  10.544 -42.215  1.00 82.45           C  
ATOM   4290  NE  ARG B 127      20.465  11.555 -41.302  1.00 82.45           N  
ATOM   4291  NH1 ARG B 127      22.390  12.832 -41.279  1.00 82.45           N  
ATOM   4292  NH2 ARG B 127      20.566  13.476 -40.048  1.00 82.45           N  
ATOM   4293  CZ  ARG B 127      21.142  12.619 -40.878  1.00 82.45           C  
ATOM   4294  N   ASP B 128      20.299   6.950 -46.511  1.00 81.85           N  
ATOM   4295  CA  ASP B 128      20.975   6.018 -47.409  1.00 81.85           C  
ATOM   4296  C   ASP B 128      20.448   6.152 -48.836  1.00 81.85           C  
ATOM   4297  CB  ASP B 128      20.804   4.579 -46.918  1.00 81.85           C  
ATOM   4298  O   ASP B 128      21.224   6.140 -49.794  1.00 81.85           O  
ATOM   4299  CG  ASP B 128      21.627   4.274 -45.679  1.00 81.85           C  
ATOM   4300  OD1 ASP B 128      22.675   4.922 -45.468  1.00 81.85           O  
ATOM   4301  OD2 ASP B 128      21.226   3.375 -44.908  1.00 81.85           O  
ATOM   4302  N   GLN B 129      19.160   6.264 -48.874  1.00 85.91           N  
ATOM   4303  CA  GLN B 129      18.554   6.449 -50.188  1.00 85.91           C  
ATOM   4304  C   GLN B 129      19.004   7.764 -50.821  1.00 85.91           C  
ATOM   4305  CB  GLN B 129      17.029   6.410 -50.087  1.00 85.91           C  
ATOM   4306  O   GLN B 129      19.277   7.819 -52.021  1.00 85.91           O  
ATOM   4307  CG  GLN B 129      16.463   5.015 -49.863  1.00 85.91           C  
ATOM   4308  CD  GLN B 129      14.946   4.992 -49.849  1.00 85.91           C  
ATOM   4309  NE2 GLN B 129      14.370   3.799 -49.959  1.00 85.91           N  
ATOM   4310  OE1 GLN B 129      14.297   6.037 -49.738  1.00 85.91           O  
ATOM   4311  N   PHE B 130      18.985   8.688 -49.985  1.00 87.92           N  
ATOM   4312  CA  PHE B 130      19.462   9.996 -50.418  1.00 87.92           C  
ATOM   4313  C   PHE B 130      20.911   9.916 -50.885  1.00 87.92           C  
ATOM   4314  CB  PHE B 130      19.332  11.019 -49.285  1.00 87.92           C  
ATOM   4315  O   PHE B 130      21.256  10.441 -51.945  1.00 87.92           O  
ATOM   4316  CG  PHE B 130      19.915  12.366 -49.614  1.00 87.92           C  
ATOM   4317  CD1 PHE B 130      20.926  12.911 -48.832  1.00 87.92           C  
ATOM   4318  CD2 PHE B 130      19.453  13.088 -50.706  1.00 87.92           C  
ATOM   4319  CE1 PHE B 130      21.469  14.158 -49.134  1.00 87.92           C  
ATOM   4320  CE2 PHE B 130      19.990  14.335 -51.015  1.00 87.92           C  
ATOM   4321  CZ  PHE B 130      20.997  14.868 -50.227  1.00 87.92           C  
ATOM   4322  N   ALA B 131      21.779   9.242 -50.137  1.00 87.52           N  
ATOM   4323  CA  ALA B 131      23.185   9.057 -50.487  1.00 87.52           C  
ATOM   4324  C   ALA B 131      23.327   8.273 -51.789  1.00 87.52           C  
ATOM   4325  CB  ALA B 131      23.926   8.347 -49.358  1.00 87.52           C  
ATOM   4326  O   ALA B 131      24.168   8.600 -52.629  1.00 87.52           O  
ATOM   4327  N   LYS B 132      22.525   7.336 -51.999  1.00 89.31           N  
ATOM   4328  CA  LYS B 132      22.545   6.530 -53.216  1.00 89.31           C  
ATOM   4329  C   LYS B 132      22.174   7.368 -54.436  1.00 89.31           C  
ATOM   4330  CB  LYS B 132      21.593   5.340 -53.088  1.00 89.31           C  
ATOM   4331  O   LYS B 132      22.794   7.242 -55.494  1.00 89.31           O  
ATOM   4332  CG  LYS B 132      22.123   4.215 -52.211  1.00 89.31           C  
ATOM   4333  CD  LYS B 132      21.155   3.040 -52.165  1.00 89.31           C  
ATOM   4334  CE  LYS B 132      21.625   1.966 -51.193  1.00 89.31           C  
ATOM   4335  NZ  LYS B 132      20.628   0.861 -51.064  1.00 89.31           N  
ATOM   4336  N   LEU B 133      21.246   8.155 -54.230  1.00 90.16           N  
ATOM   4337  CA  LEU B 133      20.767   9.018 -55.304  1.00 90.16           C  
ATOM   4338  C   LEU B 133      21.855   9.992 -55.745  1.00 90.16           C  
ATOM   4339  CB  LEU B 133      19.524   9.792 -54.856  1.00 90.16           C  
ATOM   4340  O   LEU B 133      22.067  10.192 -56.943  1.00 90.16           O  
ATOM   4341  CG  LEU B 133      18.217   9.000 -54.799  1.00 90.16           C  
ATOM   4342  CD1 LEU B 133      17.137   9.811 -54.090  1.00 90.16           C  
ATOM   4343  CD2 LEU B 133      17.766   8.610 -56.202  1.00 90.16           C  
ATOM   4344  N   VAL B 134      22.534  10.564 -54.715  1.00 90.71           N  
ATOM   4345  CA  VAL B 134      23.608  11.504 -55.018  1.00 90.71           C  
ATOM   4346  C   VAL B 134      24.740  10.779 -55.743  1.00 90.71           C  
ATOM   4347  CB  VAL B 134      24.144  12.185 -53.739  1.00 90.71           C  
ATOM   4348  O   VAL B 134      25.297  11.298 -56.713  1.00 90.71           O  
ATOM   4349  CG1 VAL B 134      25.355  13.059 -54.059  1.00 90.71           C  
ATOM   4350  CG2 VAL B 134      23.044  13.013 -53.076  1.00 90.71           C  
ATOM   4351  N   ARG B 135      25.024   9.639 -55.345  1.00 90.46           N  
ATOM   4352  CA  ARG B 135      26.070   8.836 -55.969  1.00 90.46           C  
ATOM   4353  C   ARG B 135      25.708   8.488 -57.409  1.00 90.46           C  
ATOM   4354  CB  ARG B 135      26.316   7.556 -55.167  1.00 90.46           C  
ATOM   4355  O   ARG B 135      26.549   8.579 -58.306  1.00 90.46           O  
ATOM   4356  CG  ARG B 135      27.400   6.663 -55.749  1.00 90.46           C  
ATOM   4357  CD  ARG B 135      27.576   5.387 -54.938  1.00 90.46           C  
ATOM   4358  NE  ARG B 135      28.561   4.495 -55.543  1.00 90.46           N  
ATOM   4359  NH1 ARG B 135      29.219   3.532 -53.548  1.00 90.46           N  
ATOM   4360  NH2 ARG B 135      30.184   2.870 -55.519  1.00 90.46           N  
ATOM   4361  CZ  ARG B 135      29.319   3.634 -54.869  1.00 90.46           C  
ATOM   4362  N   GLU B 136      24.495   8.128 -57.737  1.00 91.12           N  
ATOM   4363  CA  GLU B 136      24.024   7.686 -59.046  1.00 91.12           C  
ATOM   4364  C   GLU B 136      24.031   8.833 -60.052  1.00 91.12           C  
ATOM   4365  CB  GLU B 136      22.618   7.090 -58.938  1.00 91.12           C  
ATOM   4366  O   GLU B 136      24.400   8.646 -61.213  1.00 91.12           O  
ATOM   4367  CG  GLU B 136      22.586   5.696 -58.328  1.00 91.12           C  
ATOM   4368  CD  GLU B 136      21.187   5.106 -58.253  1.00 91.12           C  
ATOM   4369  OE1 GLU B 136      21.041   3.947 -57.802  1.00 91.12           O  
ATOM   4370  OE2 GLU B 136      20.230   5.807 -58.651  1.00 91.12           O  
ATOM   4371  N   VAL B 137      23.716  10.017 -59.490  1.00 90.95           N  
ATOM   4372  CA  VAL B 137      23.629  11.188 -60.356  1.00 90.95           C  
ATOM   4373  C   VAL B 137      25.026  11.748 -60.611  1.00 90.95           C  
ATOM   4374  CB  VAL B 137      22.720  12.279 -59.746  1.00 90.95           C  
ATOM   4375  O   VAL B 137      25.320  12.226 -61.709  1.00 90.95           O  
ATOM   4376  CG1 VAL B 137      22.768  13.554 -60.587  1.00 90.95           C  
ATOM   4377  CG2 VAL B 137      21.285  11.770 -59.623  1.00 90.95           C  
ATOM   4378  N   ALA B 138      25.908  11.589 -59.648  1.00 91.01           N  
ATOM   4379  CA  ALA B 138      27.248  12.167 -59.704  1.00 91.01           C  
ATOM   4380  C   ALA B 138      28.226  11.219 -60.392  1.00 91.01           C  
ATOM   4381  CB  ALA B 138      27.740  12.507 -58.299  1.00 91.01           C  
ATOM   4382  O   ALA B 138      29.235  11.656 -60.951  1.00 91.01           O  
ATOM   4383  N   ALA B 139      27.946   9.947 -60.478  1.00 91.12           N  
ATOM   4384  CA  ALA B 139      28.873   8.914 -60.934  1.00 91.12           C  
ATOM   4385  C   ALA B 139      29.282   9.145 -62.385  1.00 91.12           C  
ATOM   4386  CB  ALA B 139      28.246   7.531 -60.775  1.00 91.12           C  
ATOM   4387  O   ALA B 139      30.470   9.116 -62.714  1.00 91.12           O  
ATOM   4388  N   PRO B 140      28.357   9.479 -63.318  1.00 91.62           N  
ATOM   4389  CA  PRO B 140      28.746   9.656 -64.719  1.00 91.62           C  
ATOM   4390  C   PRO B 140      29.631  10.882 -64.936  1.00 91.62           C  
ATOM   4391  CB  PRO B 140      27.405   9.816 -65.440  1.00 91.62           C  
ATOM   4392  O   PRO B 140      30.558  10.843 -65.748  1.00 91.62           O  
ATOM   4393  CG  PRO B 140      26.439  10.201 -64.367  1.00 91.62           C  
ATOM   4394  CD  PRO B 140      26.927   9.642 -63.062  1.00 91.62           C  
ATOM   4395  N   ASP B 141      29.382  12.002 -64.142  1.00 90.45           N  
ATOM   4396  CA  ASP B 141      30.102  13.264 -64.290  1.00 90.45           C  
ATOM   4397  C   ASP B 141      31.526  13.150 -63.751  1.00 90.45           C  
ATOM   4398  CB  ASP B 141      29.358  14.394 -63.576  1.00 90.45           C  
ATOM   4399  O   ASP B 141      32.474  13.621 -64.383  1.00 90.45           O  
ATOM   4400  CG  ASP B 141      28.084  14.809 -64.291  1.00 90.45           C  
ATOM   4401  OD1 ASP B 141      27.943  14.527 -65.500  1.00 90.45           O  
ATOM   4402  OD2 ASP B 141      27.214  15.427 -63.639  1.00 90.45           O  
ATOM   4403  N   VAL B 142      31.633  12.517 -62.648  1.00 89.89           N  
ATOM   4404  CA  VAL B 142      32.956  12.310 -62.069  1.00 89.89           C  
ATOM   4405  C   VAL B 142      33.697  11.226 -62.849  1.00 89.89           C  
ATOM   4406  CB  VAL B 142      32.868  11.926 -60.575  1.00 89.89           C  
ATOM   4407  O   VAL B 142      34.927  11.245 -62.935  1.00 89.89           O  
ATOM   4408  CG1 VAL B 142      34.263  11.705 -59.992  1.00 89.89           C  
ATOM   4409  CG2 VAL B 142      32.122  13.003 -59.791  1.00 89.89           C  
ATOM   4410  N   GLY B 143      32.982  10.269 -63.354  1.00 89.63           N  
ATOM   4411  CA  GLY B 143      33.557   9.226 -64.189  1.00 89.63           C  
ATOM   4412  C   GLY B 143      34.197   9.761 -65.456  1.00 89.63           C  
ATOM   4413  O   GLY B 143      35.243   9.268 -65.885  1.00 89.63           O  
ATOM   4414  N   ARG B 144      33.595  10.774 -66.106  1.00 89.50           N  
ATOM   4415  CA  ARG B 144      34.133  11.398 -67.310  1.00 89.50           C  
ATOM   4416  C   ARG B 144      35.476  12.064 -67.029  1.00 89.50           C  
ATOM   4417  CB  ARG B 144      33.146  12.424 -67.871  1.00 89.50           C  
ATOM   4418  O   ARG B 144      36.286  12.248 -67.939  1.00 89.50           O  
ATOM   4419  CG  ARG B 144      31.942  11.807 -68.564  1.00 89.50           C  
ATOM   4420  CD  ARG B 144      31.106  12.856 -69.283  1.00 89.50           C  
ATOM   4421  NE  ARG B 144      30.095  13.436 -68.403  1.00 89.50           N  
ATOM   4422  NH1 ARG B 144      28.973  14.552 -70.086  1.00 89.50           N  
ATOM   4423  NH2 ARG B 144      28.241  14.701 -67.918  1.00 89.50           N  
ATOM   4424  CZ  ARG B 144      29.105  14.228 -68.804  1.00 89.50           C  
ATOM   4425  N   MET B 145      35.781  12.267 -65.763  1.00 89.88           N  
ATOM   4426  CA  MET B 145      37.040  12.862 -65.326  1.00 89.88           C  
ATOM   4427  C   MET B 145      38.052  11.783 -64.956  1.00 89.88           C  
ATOM   4428  CB  MET B 145      36.810  13.793 -64.135  1.00 89.88           C  
ATOM   4429  O   MET B 145      39.206  12.087 -64.647  1.00 89.88           O  
ATOM   4430  CG  MET B 145      35.917  14.982 -64.450  1.00 89.88           C  
ATOM   4431  SD  MET B 145      35.531  15.985 -62.963  1.00 89.88           S  
ATOM   4432  CE  MET B 145      37.190  16.587 -62.543  1.00 89.88           C  
ATOM   4433  N   GLY B 146      37.625  10.542 -65.061  1.00 88.73           N  
ATOM   4434  CA  GLY B 146      38.500   9.424 -64.748  1.00 88.73           C  
ATOM   4435  C   GLY B 146      38.533   9.088 -63.269  1.00 88.73           C  
ATOM   4436  O   GLY B 146      39.493   8.485 -62.786  1.00 88.73           O  
ATOM   4437  N   ILE B 147      37.519   9.540 -62.505  1.00 91.05           N  
ATOM   4438  CA  ILE B 147      37.425   9.321 -61.066  1.00 91.05           C  
ATOM   4439  C   ILE B 147      36.254   8.389 -60.761  1.00 91.05           C  
ATOM   4440  CB  ILE B 147      37.262  10.653 -60.301  1.00 91.05           C  
ATOM   4441  O   ILE B 147      35.197   8.483 -61.390  1.00 91.05           O  
ATOM   4442  CG1 ILE B 147      38.450  11.580 -60.584  1.00 91.05           C  
ATOM   4443  CG2 ILE B 147      37.113  10.398 -58.798  1.00 91.05           C  
ATOM   4444  CD1 ILE B 147      38.297  12.978 -60.002  1.00 91.05           C  
ATOM   4445  N   GLU B 148      36.476   7.493 -59.854  1.00 89.81           N  
ATOM   4446  CA  GLU B 148      35.443   6.569 -59.395  1.00 89.81           C  
ATOM   4447  C   GLU B 148      35.043   6.861 -57.951  1.00 89.81           C  
ATOM   4448  CB  GLU B 148      35.921   5.120 -59.525  1.00 89.81           C  
ATOM   4449  O   GLU B 148      35.904   7.051 -57.089  1.00 89.81           O  
ATOM   4450  CG  GLU B 148      34.868   4.089 -59.147  1.00 89.81           C  
ATOM   4451  CD  GLU B 148      35.371   2.657 -59.239  1.00 89.81           C  
ATOM   4452  OE1 GLU B 148      34.544   1.718 -59.174  1.00 89.81           O  
ATOM   4453  OE2 GLU B 148      36.600   2.472 -59.377  1.00 89.81           O  
ATOM   4454  N   ILE B 149      33.700   6.904 -57.724  1.00 91.09           N  
ATOM   4455  CA  ILE B 149      33.188   7.069 -56.367  1.00 91.09           C  
ATOM   4456  C   ILE B 149      33.054   5.704 -55.697  1.00 91.09           C  
ATOM   4457  CB  ILE B 149      31.830   7.805 -56.361  1.00 91.09           C  
ATOM   4458  O   ILE B 149      32.267   4.863 -56.138  1.00 91.09           O  
ATOM   4459  CG1 ILE B 149      31.954   9.161 -57.065  1.00 91.09           C  
ATOM   4460  CG2 ILE B 149      31.315   7.976 -54.929  1.00 91.09           C  
ATOM   4461  CD1 ILE B 149      30.622   9.863 -57.297  1.00 91.09           C  
ATOM   4462  N   LEU B 150      33.824   5.509 -54.740  1.00 86.15           N  
ATOM   4463  CA  LEU B 150      33.795   4.222 -54.055  1.00 86.15           C  
ATOM   4464  C   LEU B 150      32.658   4.172 -53.040  1.00 86.15           C  
ATOM   4465  CB  LEU B 150      35.131   3.957 -53.355  1.00 86.15           C  
ATOM   4466  O   LEU B 150      31.933   3.177 -52.962  1.00 86.15           O  
ATOM   4467  CG  LEU B 150      36.345   3.760 -54.264  1.00 86.15           C  
ATOM   4468  CD1 LEU B 150      37.623   3.694 -53.434  1.00 86.15           C  
ATOM   4469  CD2 LEU B 150      36.183   2.500 -55.107  1.00 86.15           C  
ATOM   4470  N   SER B 151      32.570   5.242 -52.344  1.00 87.33           N  
ATOM   4471  CA  SER B 151      31.518   5.314 -51.336  1.00 87.33           C  
ATOM   4472  C   SER B 151      31.100   6.757 -51.075  1.00 87.33           C  
ATOM   4473  CB  SER B 151      31.980   4.665 -50.030  1.00 87.33           C  
ATOM   4474  O   SER B 151      31.933   7.665 -51.103  1.00 87.33           O  
ATOM   4475  OG  SER B 151      30.995   4.809 -49.021  1.00 87.33           O  
ATOM   4476  N   PHE B 152      29.777   6.876 -50.909  1.00 89.33           N  
ATOM   4477  CA  PHE B 152      29.224   8.172 -50.537  1.00 89.33           C  
ATOM   4478  C   PHE B 152      28.239   8.030 -49.383  1.00 89.33           C  
ATOM   4479  CB  PHE B 152      28.536   8.829 -51.738  1.00 89.33           C  
ATOM   4480  O   PHE B 152      27.278   7.262 -49.472  1.00 89.33           O  
ATOM   4481  CG  PHE B 152      28.086  10.242 -51.481  1.00 89.33           C  
ATOM   4482  CD1 PHE B 152      26.806  10.503 -51.007  1.00 89.33           C  
ATOM   4483  CD2 PHE B 152      28.943  11.310 -51.714  1.00 89.33           C  
ATOM   4484  CE1 PHE B 152      26.386  11.810 -50.768  1.00 89.33           C  
ATOM   4485  CE2 PHE B 152      28.531  12.618 -51.477  1.00 89.33           C  
ATOM   4486  CZ  PHE B 152      27.252  12.866 -51.006  1.00 89.33           C  
ATOM   4487  N   THR B 153      28.552   8.735 -48.312  1.00 87.26           N  
ATOM   4488  CA  THR B 153      27.653   8.699 -47.163  1.00 87.26           C  
ATOM   4489  C   THR B 153      27.414  10.104 -46.619  1.00 87.26           C  
ATOM   4490  CB  THR B 153      28.214   7.801 -46.045  1.00 87.26           C  
ATOM   4491  O   THR B 153      28.217  11.010 -46.850  1.00 87.26           O  
ATOM   4492  CG2 THR B 153      28.318   6.350 -46.504  1.00 87.26           C  
ATOM   4493  OG1 THR B 153      29.517   8.268 -45.674  1.00 87.26           O  
ATOM   4494  N   ILE B 154      26.331  10.230 -45.978  1.00 88.57           N  
ATOM   4495  CA  ILE B 154      25.975  11.511 -45.377  1.00 88.57           C  
ATOM   4496  C   ILE B 154      26.496  11.572 -43.943  1.00 88.57           C  
ATOM   4497  CB  ILE B 154      24.447  11.741 -45.402  1.00 88.57           C  
ATOM   4498  O   ILE B 154      26.225  10.677 -43.139  1.00 88.57           O  
ATOM   4499  CG1 ILE B 154      23.923  11.690 -46.842  1.00 88.57           C  
ATOM   4500  CG2 ILE B 154      24.091  13.073 -44.736  1.00 88.57           C  
ATOM   4501  CD1 ILE B 154      24.449  12.807 -47.732  1.00 88.57           C  
ATOM   4502  N   LYS B 155      27.221  12.644 -43.695  1.00 84.08           N  
ATOM   4503  CA  LYS B 155      27.804  12.802 -42.366  1.00 84.08           C  
ATOM   4504  C   LYS B 155      26.854  13.549 -41.434  1.00 84.08           C  
ATOM   4505  CB  LYS B 155      29.141  13.540 -42.451  1.00 84.08           C  
ATOM   4506  O   LYS B 155      26.445  13.017 -40.400  1.00 84.08           O  
ATOM   4507  CG  LYS B 155      29.903  13.594 -41.135  1.00 84.08           C  
ATOM   4508  CD  LYS B 155      31.256  14.275 -41.300  1.00 84.08           C  
ATOM   4509  CE  LYS B 155      31.995  14.381 -39.973  1.00 84.08           C  
ATOM   4510  NZ  LYS B 155      33.329  15.033 -40.133  1.00 84.08           N  
ATOM   4511  N   ASP B 156      26.498  14.772 -41.804  1.00 82.36           N  
ATOM   4512  CA  ASP B 156      25.645  15.557 -40.917  1.00 82.36           C  
ATOM   4513  C   ASP B 156      24.595  16.333 -41.709  1.00 82.36           C  
ATOM   4514  CB  ASP B 156      26.486  16.519 -40.075  1.00 82.36           C  
ATOM   4515  O   ASP B 156      24.864  16.794 -42.820  1.00 82.36           O  
ATOM   4516  CG  ASP B 156      27.346  15.808 -39.045  1.00 82.36           C  
ATOM   4517  OD1 ASP B 156      26.859  14.859 -38.393  1.00 82.36           O  
ATOM   4518  OD2 ASP B 156      28.521  16.203 -38.882  1.00 82.36           O  
ATOM   4519  N   VAL B 157      23.376  16.364 -41.011  1.00 84.53           N  
ATOM   4520  CA  VAL B 157      22.312  17.221 -41.521  1.00 84.53           C  
ATOM   4521  C   VAL B 157      21.859  18.188 -40.428  1.00 84.53           C  
ATOM   4522  CB  VAL B 157      21.111  16.394 -42.030  1.00 84.53           C  
ATOM   4523  O   VAL B 157      21.439  17.763 -39.350  1.00 84.53           O  
ATOM   4524  CG1 VAL B 157      20.037  17.307 -42.619  1.00 84.53           C  
ATOM   4525  CG2 VAL B 157      21.571  15.368 -43.065  1.00 84.53           C  
ATOM   4526  N   TYR B 158      22.134  19.480 -40.751  1.00 82.50           N  
ATOM   4527  CA  TYR B 158      21.761  20.475 -39.752  1.00 82.50           C  
ATOM   4528  C   TYR B 158      20.800  21.502 -40.338  1.00 82.50           C  
ATOM   4529  CB  TYR B 158      23.006  21.177 -39.202  1.00 82.50           C  
ATOM   4530  O   TYR B 158      20.838  21.784 -41.538  1.00 82.50           O  
ATOM   4531  CG  TYR B 158      23.970  20.248 -38.506  1.00 82.50           C  
ATOM   4532  CD1 TYR B 158      23.811  19.928 -37.159  1.00 82.50           C  
ATOM   4533  CD2 TYR B 158      25.042  19.688 -39.192  1.00 82.50           C  
ATOM   4534  CE1 TYR B 158      24.698  19.074 -36.513  1.00 82.50           C  
ATOM   4535  CE2 TYR B 158      25.935  18.832 -38.556  1.00 82.50           C  
ATOM   4536  OH  TYR B 158      26.636  17.685 -36.584  1.00 82.50           O  
ATOM   4537  CZ  TYR B 158      25.755  18.531 -37.219  1.00 82.50           C  
ATOM   4538  N   ASP B 159      19.926  21.902 -39.386  1.00 84.88           N  
ATOM   4539  CA  ASP B 159      19.049  23.008 -39.758  1.00 84.88           C  
ATOM   4540  C   ASP B 159      19.407  24.276 -38.986  1.00 84.88           C  
ATOM   4541  CB  ASP B 159      17.585  22.638 -39.512  1.00 84.88           C  
ATOM   4542  O   ASP B 159      19.869  24.205 -37.845  1.00 84.88           O  
ATOM   4543  CG  ASP B 159      16.679  23.851 -39.394  1.00 84.88           C  
ATOM   4544  OD1 ASP B 159      17.179  24.995 -39.461  1.00 84.88           O  
ATOM   4545  OD2 ASP B 159      15.454  23.661 -39.230  1.00 84.88           O  
ATOM   4546  N   LYS B 160      19.252  25.495 -39.541  1.00 75.55           N  
ATOM   4547  CA  LYS B 160      19.502  26.777 -38.889  1.00 75.55           C  
ATOM   4548  C   LYS B 160      18.328  27.181 -38.002  1.00 75.55           C  
ATOM   4549  CB  LYS B 160      19.772  27.865 -39.930  1.00 75.55           C  
ATOM   4550  O   LYS B 160      18.524  27.734 -36.918  1.00 75.55           O  
ATOM   4551  CG  LYS B 160      21.183  27.841 -40.499  1.00 75.55           C  
ATOM   4552  CD  LYS B 160      21.442  29.041 -41.402  1.00 75.55           C  
ATOM   4553  CE  LYS B 160      22.831  28.985 -42.023  1.00 75.55           C  
ATOM   4554  NZ  LYS B 160      23.099  30.173 -42.887  1.00 75.55           N  
ATOM   4555  N   VAL B 161      17.098  26.768 -38.341  1.00 74.64           N  
ATOM   4556  CA  VAL B 161      15.870  27.252 -37.720  1.00 74.64           C  
ATOM   4557  C   VAL B 161      15.355  26.219 -36.719  1.00 74.64           C  
ATOM   4558  CB  VAL B 161      14.783  27.559 -38.774  1.00 74.64           C  
ATOM   4559  O   VAL B 161      14.247  26.352 -36.196  1.00 74.64           O  
ATOM   4560  CG1 VAL B 161      13.596  28.275 -38.133  1.00 74.64           C  
ATOM   4561  CG2 VAL B 161      15.366  28.397 -39.911  1.00 74.64           C  
ATOM   4562  N   ASP B 162      16.161  25.303 -36.301  1.00 78.57           N  
ATOM   4563  CA  ASP B 162      15.893  24.319 -35.256  1.00 78.57           C  
ATOM   4564  C   ASP B 162      14.604  23.551 -35.543  1.00 78.57           C  
ATOM   4565  CB  ASP B 162      15.806  24.999 -33.888  1.00 78.57           C  
ATOM   4566  O   ASP B 162      13.859  23.212 -34.622  1.00 78.57           O  
ATOM   4567  CG  ASP B 162      17.165  25.381 -33.329  1.00 78.57           C  
ATOM   4568  OD1 ASP B 162      18.160  24.678 -33.609  1.00 78.57           O  
ATOM   4569  OD2 ASP B 162      17.242  26.394 -32.600  1.00 78.57           O  
ATOM   4570  N   TYR B 163      14.116  23.470 -36.690  1.00 80.09           N  
ATOM   4571  CA  TYR B 163      12.973  22.658 -37.094  1.00 80.09           C  
ATOM   4572  C   TYR B 163      13.111  21.229 -36.582  1.00 80.09           C  
ATOM   4573  CB  TYR B 163      12.829  22.655 -38.619  1.00 80.09           C  
ATOM   4574  O   TYR B 163      12.175  20.681 -35.994  1.00 80.09           O  
ATOM   4575  CG  TYR B 163      11.642  21.865 -39.115  1.00 80.09           C  
ATOM   4576  CD1 TYR B 163      11.784  20.541 -39.524  1.00 80.09           C  
ATOM   4577  CD2 TYR B 163      10.378  22.440 -39.176  1.00 80.09           C  
ATOM   4578  CE1 TYR B 163      10.693  19.809 -39.983  1.00 80.09           C  
ATOM   4579  CE2 TYR B 163       9.280  21.719 -39.633  1.00 80.09           C  
ATOM   4580  OH  TYR B 163       8.364  19.687 -40.487  1.00 80.09           O  
ATOM   4581  CZ  TYR B 163       9.447  20.406 -40.034  1.00 80.09           C  
ATOM   4582  N   LEU B 164      14.184  20.637 -36.657  1.00 76.10           N  
ATOM   4583  CA  LEU B 164      14.450  19.260 -36.256  1.00 76.10           C  
ATOM   4584  C   LEU B 164      14.410  19.118 -34.739  1.00 76.10           C  
ATOM   4585  CB  LEU B 164      15.810  18.800 -36.788  1.00 76.10           C  
ATOM   4586  O   LEU B 164      13.894  18.128 -34.217  1.00 76.10           O  
ATOM   4587  CG  LEU B 164      15.916  18.604 -38.301  1.00 76.10           C  
ATOM   4588  CD1 LEU B 164      17.362  18.329 -38.701  1.00 76.10           C  
ATOM   4589  CD2 LEU B 164      15.004  17.471 -38.759  1.00 76.10           C  
ATOM   4590  N   SER B 165      14.806  20.142 -34.097  1.00 75.25           N  
ATOM   4591  CA  SER B 165      14.786  20.174 -32.638  1.00 75.25           C  
ATOM   4592  C   SER B 165      13.362  20.301 -32.107  1.00 75.25           C  
ATOM   4593  CB  SER B 165      15.639  21.331 -32.115  1.00 75.25           C  
ATOM   4594  O   SER B 165      13.009  19.676 -31.105  1.00 75.25           O  
ATOM   4595  OG  SER B 165      15.121  22.575 -32.552  1.00 75.25           O  
ATOM   4596  N   SER B 166      12.522  21.008 -32.773  1.00 80.33           N  
ATOM   4597  CA  SER B 166      11.131  21.205 -32.379  1.00 80.33           C  
ATOM   4598  C   SER B 166      10.321  19.924 -32.548  1.00 80.33           C  
ATOM   4599  CB  SER B 166      10.497  22.331 -33.196  1.00 80.33           C  
ATOM   4600  O   SER B 166       9.430  19.636 -31.746  1.00 80.33           O  
ATOM   4601  OG  SER B 166      11.116  23.573 -32.907  1.00 80.33           O  
ATOM   4602  N   LEU B 167      10.635  19.159 -33.503  1.00 77.60           N  
ATOM   4603  CA  LEU B 167       9.987  17.870 -33.722  1.00 77.60           C  
ATOM   4604  C   LEU B 167      10.302  16.902 -32.587  1.00 77.60           C  
ATOM   4605  CB  LEU B 167      10.428  17.268 -35.059  1.00 77.60           C  
ATOM   4606  O   LEU B 167       9.417  16.191 -32.108  1.00 77.60           O  
ATOM   4607  CG  LEU B 167       9.681  16.015 -35.518  1.00 77.60           C  
ATOM   4608  CD1 LEU B 167       8.206  16.331 -35.744  1.00 77.60           C  
ATOM   4609  CD2 LEU B 167      10.312  15.450 -36.786  1.00 77.60           C  
ATOM   4610  N   GLY B 168      11.483  16.895 -32.124  1.00 74.16           N  
ATOM   4611  CA  GLY B 168      11.926  16.056 -31.022  1.00 74.16           C  
ATOM   4612  C   GLY B 168      11.357  16.483 -29.682  1.00 74.16           C  
ATOM   4613  O   GLY B 168      11.003  15.640 -28.855  1.00 74.16           O  
ATOM   4614  N   LYS B 169      11.169  17.803 -29.494  1.00 78.41           N  
ATOM   4615  CA  LYS B 169      10.623  18.342 -28.252  1.00 78.41           C  
ATOM   4616  C   LYS B 169       9.169  17.922 -28.062  1.00 78.41           C  
ATOM   4617  CB  LYS B 169      10.735  19.867 -28.234  1.00 78.41           C  
ATOM   4618  O   LYS B 169       8.747  17.611 -26.946  1.00 78.41           O  
ATOM   4619  CG  LYS B 169      12.147  20.382 -28.001  1.00 78.41           C  
ATOM   4620  CD  LYS B 169      12.180  21.902 -27.910  1.00 78.41           C  
ATOM   4621  CE  LYS B 169      13.600  22.422 -27.726  1.00 78.41           C  
ATOM   4622  NZ  LYS B 169      13.644  23.914 -27.690  1.00 78.41           N  
ATOM   4623  N   THR B 170       8.415  17.892 -29.129  1.00 80.82           N  
ATOM   4624  CA  THR B 170       7.019  17.472 -29.073  1.00 80.82           C  
ATOM   4625  C   THR B 170       6.910  16.013 -28.637  1.00 80.82           C  
ATOM   4626  CB  THR B 170       6.325  17.657 -30.435  1.00 80.82           C  
ATOM   4627  O   THR B 170       6.080  15.672 -27.792  1.00 80.82           O  
ATOM   4628  CG2 THR B 170       6.190  19.135 -30.787  1.00 80.82           C  
ATOM   4629  OG1 THR B 170       7.096  17.004 -31.450  1.00 80.82           O  
ATOM   4630  N   GLN B 171       7.725  15.246 -29.119  1.00 76.61           N  
ATOM   4631  CA  GLN B 171       7.692  13.823 -28.798  1.00 76.61           C  
ATOM   4632  C   GLN B 171       8.140  13.572 -27.361  1.00 76.61           C  
ATOM   4633  CB  GLN B 171       8.574  13.034 -29.768  1.00 76.61           C  
ATOM   4634  O   GLN B 171       7.562  12.737 -26.662  1.00 76.61           O  
ATOM   4635  CG  GLN B 171       8.017  12.959 -31.183  1.00 76.61           C  
ATOM   4636  CD  GLN B 171       6.643  12.317 -31.240  1.00 76.61           C  
ATOM   4637  NE2 GLN B 171       5.825  12.751 -32.194  1.00 76.61           N  
ATOM   4638  OE1 GLN B 171       6.320  11.438 -30.435  1.00 76.61           O  
ATOM   4639  N   THR B 172       9.134  14.291 -26.996  1.00 79.22           N  
ATOM   4640  CA  THR B 172       9.610  14.183 -25.622  1.00 79.22           C  
ATOM   4641  C   THR B 172       8.535  14.638 -24.639  1.00 79.22           C  
ATOM   4642  CB  THR B 172      10.889  15.014 -25.408  1.00 79.22           C  
ATOM   4643  O   THR B 172       8.340  14.016 -23.593  1.00 79.22           O  
ATOM   4644  CG2 THR B 172      11.464  14.790 -24.013  1.00 79.22           C  
ATOM   4645  OG1 THR B 172      11.868  14.633 -26.383  1.00 79.22           O  
ATOM   4646  N   ALA B 173       7.853  15.586 -24.985  1.00 78.79           N  
ATOM   4647  CA  ALA B 173       6.789  16.121 -24.140  1.00 78.79           C  
ATOM   4648  C   ALA B 173       5.645  15.121 -23.998  1.00 78.79           C  
ATOM   4649  CB  ALA B 173       6.270  17.440 -24.708  1.00 78.79           C  
ATOM   4650  O   ALA B 173       5.087  14.956 -22.911  1.00 78.79           O  
ATOM   4651  N   VAL B 174       5.319  14.480 -25.061  1.00 82.72           N  
ATOM   4652  CA  VAL B 174       4.250  13.487 -25.054  1.00 82.72           C  
ATOM   4653  C   VAL B 174       4.618  12.337 -24.119  1.00 82.72           C  
ATOM   4654  CB  VAL B 174       3.966  12.949 -26.475  1.00 82.72           C  
ATOM   4655  O   VAL B 174       3.790  11.885 -23.325  1.00 82.72           O  
ATOM   4656  CG1 VAL B 174       3.026  11.747 -26.419  1.00 82.72           C  
ATOM   4657  CG2 VAL B 174       3.378  14.051 -27.354  1.00 82.72           C  
ATOM   4658  N   VAL B 175       5.845  11.948 -24.196  1.00 80.74           N  
ATOM   4659  CA  VAL B 175       6.311  10.843 -23.365  1.00 80.74           C  
ATOM   4660  C   VAL B 175       6.350  11.278 -21.902  1.00 80.74           C  
ATOM   4661  CB  VAL B 175       7.705  10.346 -23.810  1.00 80.74           C  
ATOM   4662  O   VAL B 175       5.956  10.519 -21.012  1.00 80.74           O  
ATOM   4663  CG1 VAL B 175       8.233   9.285 -22.846  1.00 80.74           C  
ATOM   4664  CG2 VAL B 175       7.644   9.796 -25.234  1.00 80.74           C  
ATOM   4665  N   GLN B 176       6.819  12.428 -21.688  1.00 79.25           N  
ATOM   4666  CA  GLN B 176       6.838  12.966 -20.332  1.00 79.25           C  
ATOM   4667  C   GLN B 176       5.429  13.044 -19.751  1.00 79.25           C  
ATOM   4668  CB  GLN B 176       7.491  14.349 -20.312  1.00 79.25           C  
ATOM   4669  O   GLN B 176       5.213  12.704 -18.585  1.00 79.25           O  
ATOM   4670  CG  GLN B 176       7.738  14.893 -18.912  1.00 79.25           C  
ATOM   4671  CD  GLN B 176       8.841  14.150 -18.180  1.00 79.25           C  
ATOM   4672  NE2 GLN B 176       8.892  14.311 -16.863  1.00 79.25           N  
ATOM   4673  OE1 GLN B 176       9.641  13.437 -18.795  1.00 79.25           O  
ATOM   4674  N   ARG B 177       4.562  13.550 -20.564  1.00 83.03           N  
ATOM   4675  CA  ARG B 177       3.165  13.612 -20.149  1.00 83.03           C  
ATOM   4676  C   ARG B 177       2.637  12.226 -19.793  1.00 83.03           C  
ATOM   4677  CB  ARG B 177       2.303  14.234 -21.250  1.00 83.03           C  
ATOM   4678  O   ARG B 177       2.001  12.046 -18.753  1.00 83.03           O  
ATOM   4679  CG  ARG B 177       0.838  14.384 -20.874  1.00 83.03           C  
ATOM   4680  CD  ARG B 177       0.014  14.940 -22.027  1.00 83.03           C  
ATOM   4681  NE  ARG B 177      -0.245  13.924 -23.044  1.00 83.03           N  
ATOM   4682  NH1 ARG B 177      -1.935  15.103 -24.088  1.00 83.03           N  
ATOM   4683  NH2 ARG B 177      -1.315  13.040 -24.873  1.00 83.03           N  
ATOM   4684  CZ  ARG B 177      -1.164  14.024 -23.999  1.00 83.03           C  
ATOM   4685  N   ASP B 178       2.862  11.263 -20.663  1.00 81.75           N  
ATOM   4686  CA  ASP B 178       2.392   9.899 -20.441  1.00 81.75           C  
ATOM   4687  C   ASP B 178       3.028   9.296 -19.190  1.00 81.75           C  
ATOM   4688  CB  ASP B 178       2.695   9.023 -21.659  1.00 81.75           C  
ATOM   4689  O   ASP B 178       2.364   8.587 -18.431  1.00 81.75           O  
ATOM   4690  CG  ASP B 178       1.778   9.307 -22.836  1.00 81.75           C  
ATOM   4691  OD1 ASP B 178       0.734   9.969 -22.650  1.00 81.75           O  
ATOM   4692  OD2 ASP B 178       2.101   8.863 -23.959  1.00 81.75           O  
ATOM   4693  N   ALA B 179       4.285   9.564 -19.051  1.00 74.00           N  
ATOM   4694  CA  ALA B 179       4.988   9.078 -17.866  1.00 74.00           C  
ATOM   4695  C   ALA B 179       4.386   9.664 -16.592  1.00 74.00           C  
ATOM   4696  CB  ALA B 179       6.474   9.416 -17.953  1.00 74.00           C  
ATOM   4697  O   ALA B 179       4.150   8.942 -15.620  1.00 74.00           O  
ATOM   4698  N   ASP B 180       4.108  10.932 -16.650  1.00 81.42           N  
ATOM   4699  CA  ASP B 180       3.514  11.605 -15.500  1.00 81.42           C  
ATOM   4700  C   ASP B 180       2.123  11.052 -15.197  1.00 81.42           C  
ATOM   4701  CB  ASP B 180       3.439  13.114 -15.741  1.00 81.42           C  
ATOM   4702  O   ASP B 180       1.775  10.837 -14.034  1.00 81.42           O  
ATOM   4703  CG  ASP B 180       4.801  13.785 -15.730  1.00 81.42           C  
ATOM   4704  OD1 ASP B 180       5.746  13.238 -15.123  1.00 81.42           O  
ATOM   4705  OD2 ASP B 180       4.930  14.873 -16.332  1.00 81.42           O  
ATOM   4706  N   ILE B 181       1.370  10.847 -16.224  1.00 84.46           N  
ATOM   4707  CA  ILE B 181       0.042  10.260 -16.078  1.00 84.46           C  
ATOM   4708  C   ILE B 181       0.159   8.865 -15.466  1.00 84.46           C  
ATOM   4709  CB  ILE B 181      -0.698  10.191 -17.432  1.00 84.46           C  
ATOM   4710  O   ILE B 181      -0.599   8.512 -14.560  1.00 84.46           O  
ATOM   4711  CG1 ILE B 181      -1.008  11.603 -17.943  1.00 84.46           C  
ATOM   4712  CG2 ILE B 181      -1.978   9.360 -17.307  1.00 84.46           C  
ATOM   4713  CD1 ILE B 181      -1.587  11.638 -19.351  1.00 84.46           C  
ATOM   4714  N   GLY B 182       1.175   8.099 -15.954  1.00 79.44           N  
ATOM   4715  CA  GLY B 182       1.409   6.774 -15.401  1.00 79.44           C  
ATOM   4716  C   GLY B 182       1.746   6.795 -13.923  1.00 79.44           C  
ATOM   4717  O   GLY B 182       1.225   5.988 -13.150  1.00 79.44           O  
ATOM   4718  N   VAL B 183       2.570   7.755 -13.467  1.00 79.14           N  
ATOM   4719  CA  VAL B 183       2.963   7.902 -12.070  1.00 79.14           C  
ATOM   4720  C   VAL B 183       1.746   8.277 -11.227  1.00 79.14           C  
ATOM   4721  CB  VAL B 183       4.074   8.962 -11.901  1.00 79.14           C  
ATOM   4722  O   VAL B 183       1.517   7.697 -10.163  1.00 79.14           O  
ATOM   4723  CG1 VAL B 183       4.334   9.242 -10.422  1.00 79.14           C  
ATOM   4724  CG2 VAL B 183       5.356   8.505 -12.595  1.00 79.14           C  
ATOM   4725  N   ALA B 184       0.984   9.142 -11.732  1.00 80.11           N  
ATOM   4726  CA  ALA B 184      -0.201   9.600 -11.010  1.00 80.11           C  
ATOM   4727  C   ALA B 184      -1.217   8.472 -10.853  1.00 80.11           C  
ATOM   4728  CB  ALA B 184      -0.836  10.788 -11.729  1.00 80.11           C  
ATOM   4729  O   ALA B 184      -1.794   8.294  -9.778  1.00 80.11           O  
ATOM   4730  N   GLU B 185      -1.468   7.738 -11.912  1.00 85.11           N  
ATOM   4731  CA  GLU B 185      -2.400   6.616 -11.867  1.00 85.11           C  
ATOM   4732  C   GLU B 185      -1.931   5.547 -10.884  1.00 85.11           C  
ATOM   4733  CB  GLU B 185      -2.577   6.008 -13.261  1.00 85.11           C  
ATOM   4734  O   GLU B 185      -2.737   4.987 -10.138  1.00 85.11           O  
ATOM   4735  CG  GLU B 185      -3.438   6.847 -14.194  1.00 85.11           C  
ATOM   4736  CD  GLU B 185      -3.578   6.247 -15.583  1.00 85.11           C  
ATOM   4737  OE1 GLU B 185      -4.392   6.757 -16.386  1.00 85.11           O  
ATOM   4738  OE2 GLU B 185      -2.870   5.257 -15.872  1.00 85.11           O  
ATOM   4739  N   ALA B 186      -0.595   5.276 -10.948  1.00 80.12           N  
ATOM   4740  CA  ALA B 186      -0.026   4.288 -10.035  1.00 80.12           C  
ATOM   4741  C   ALA B 186      -0.170   4.736  -8.584  1.00 80.12           C  
ATOM   4742  CB  ALA B 186       1.443   4.039 -10.369  1.00 80.12           C  
ATOM   4743  O   ALA B 186      -0.536   3.940  -7.715  1.00 80.12           O  
ATOM   4744  N   GLU B 187       0.055   5.958  -8.296  1.00 82.36           N  
ATOM   4745  CA  GLU B 187      -0.079   6.502  -6.948  1.00 82.36           C  
ATOM   4746  C   GLU B 187      -1.533   6.482  -6.486  1.00 82.36           C  
ATOM   4747  CB  GLU B 187       0.473   7.929  -6.887  1.00 82.36           C  
ATOM   4748  O   GLU B 187      -1.817   6.168  -5.328  1.00 82.36           O  
ATOM   4749  CG  GLU B 187       1.994   8.001  -6.894  1.00 82.36           C  
ATOM   4750  CD  GLU B 187       2.528   9.416  -6.745  1.00 82.36           C  
ATOM   4751  OE1 GLU B 187       3.756   9.586  -6.571  1.00 82.36           O  
ATOM   4752  OE2 GLU B 187       1.711  10.363  -6.802  1.00 82.36           O  
ATOM   4753  N   ARG B 188      -2.375   6.934  -7.345  1.00 84.46           N  
ATOM   4754  CA  ARG B 188      -3.800   6.917  -7.031  1.00 84.46           C  
ATOM   4755  C   ARG B 188      -4.263   5.511  -6.664  1.00 84.46           C  
ATOM   4756  CB  ARG B 188      -4.617   7.447  -8.211  1.00 84.46           C  
ATOM   4757  O   ARG B 188      -4.942   5.319  -5.654  1.00 84.46           O  
ATOM   4758  CG  ARG B 188      -6.109   7.545  -7.933  1.00 84.46           C  
ATOM   4759  CD  ARG B 188      -6.896   7.885  -9.191  1.00 84.46           C  
ATOM   4760  NE  ARG B 188      -7.174   6.696  -9.991  1.00 84.46           N  
ATOM   4761  NH1 ARG B 188      -9.151   7.500 -10.875  1.00 84.46           N  
ATOM   4762  NH2 ARG B 188      -8.394   5.416 -11.457  1.00 84.46           N  
ATOM   4763  CZ  ARG B 188      -8.239   6.540 -10.773  1.00 84.46           C  
ATOM   4764  N   ASP B 189      -3.950   4.476  -7.566  1.00 83.71           N  
ATOM   4765  CA  ASP B 189      -4.358   3.091  -7.356  1.00 83.71           C  
ATOM   4766  C   ASP B 189      -3.800   2.547  -6.043  1.00 83.71           C  
ATOM   4767  CB  ASP B 189      -3.902   2.214  -8.524  1.00 83.71           C  
ATOM   4768  O   ASP B 189      -4.503   1.854  -5.304  1.00 83.71           O  
ATOM   4769  CG  ASP B 189      -4.691   2.465  -9.797  1.00 83.71           C  
ATOM   4770  OD1 ASP B 189      -5.762   3.106  -9.735  1.00 83.71           O  
ATOM   4771  OD2 ASP B 189      -4.239   2.016 -10.872  1.00 83.71           O  
ATOM   4772  N   ALA B 190      -2.516   2.837  -5.806  1.00 77.91           N  
ATOM   4773  CA  ALA B 190      -1.904   2.431  -4.544  1.00 77.91           C  
ATOM   4774  C   ALA B 190      -2.637   3.047  -3.356  1.00 77.91           C  
ATOM   4775  CB  ALA B 190      -0.429   2.823  -4.517  1.00 77.91           C  
ATOM   4776  O   ALA B 190      -2.913   2.364  -2.367  1.00 77.91           O  
ATOM   4777  N   GLY B 191      -2.968   4.338  -3.497  1.00 85.43           N  
ATOM   4778  CA  GLY B 191      -3.680   5.023  -2.430  1.00 85.43           C  
ATOM   4779  C   GLY B 191      -5.056   4.443  -2.162  1.00 85.43           C  
ATOM   4780  O   GLY B 191      -5.441   4.254  -1.006  1.00 85.43           O  
ATOM   4781  N   ILE B 192      -5.869   4.146  -3.125  1.00 86.43           N  
ATOM   4782  CA  ILE B 192      -7.216   3.600  -2.998  1.00 86.43           C  
ATOM   4783  C   ILE B 192      -7.158   2.238  -2.309  1.00 86.43           C  
ATOM   4784  CB  ILE B 192      -7.907   3.475  -4.375  1.00 86.43           C  
ATOM   4785  O   ILE B 192      -7.918   1.976  -1.374  1.00 86.43           O  
ATOM   4786  CG1 ILE B 192      -8.162   4.863  -4.972  1.00 86.43           C  
ATOM   4787  CG2 ILE B 192      -9.211   2.682  -4.255  1.00 86.43           C  
ATOM   4788  CD1 ILE B 192      -8.714   4.835  -6.391  1.00 86.43           C  
ATOM   4789  N   ARG B 193      -6.239   1.431  -2.795  1.00 86.36           N  
ATOM   4790  CA  ARG B 193      -6.111   0.098  -2.215  1.00 86.36           C  
ATOM   4791  C   ARG B 193      -5.672   0.175  -0.757  1.00 86.36           C  
ATOM   4792  CB  ARG B 193      -5.118  -0.745  -3.018  1.00 86.36           C  
ATOM   4793  O   ARG B 193      -6.190  -0.552   0.093  1.00 86.36           O  
ATOM   4794  CG  ARG B 193      -5.183  -2.233  -2.710  1.00 86.36           C  
ATOM   4795  CD  ARG B 193      -6.563  -2.808  -2.997  1.00 86.36           C  
ATOM   4796  NE  ARG B 193      -6.653  -4.212  -2.608  1.00 86.36           N  
ATOM   4797  NH1 ARG B 193      -8.190  -3.861  -0.920  1.00 86.36           N  
ATOM   4798  NH2 ARG B 193      -7.429  -5.978  -1.361  1.00 86.36           N  
ATOM   4799  CZ  ARG B 193      -7.424  -4.680  -1.630  1.00 86.36           C  
ATOM   4800  N   GLU B 194      -4.748   1.018  -0.435  1.00 80.60           N  
ATOM   4801  CA  GLU B 194      -4.315   1.234   0.943  1.00 80.60           C  
ATOM   4802  C   GLU B 194      -5.487   1.637   1.833  1.00 80.60           C  
ATOM   4803  CB  GLU B 194      -3.218   2.300   1.001  1.00 80.60           C  
ATOM   4804  O   GLU B 194      -5.635   1.123   2.944  1.00 80.60           O  
ATOM   4805  CG  GLU B 194      -2.498   2.368   2.340  1.00 80.60           C  
ATOM   4806  CD  GLU B 194      -1.376   3.395   2.366  1.00 80.60           C  
ATOM   4807  OE1 GLU B 194      -0.769   3.603   3.441  1.00 80.60           O  
ATOM   4808  OE2 GLU B 194      -1.103   3.996   1.303  1.00 80.60           O  
ATOM   4809  N   ALA B 195      -6.211   2.515   1.369  1.00 84.45           N  
ATOM   4810  CA  ALA B 195      -7.365   2.983   2.131  1.00 84.45           C  
ATOM   4811  C   ALA B 195      -8.371   1.857   2.352  1.00 84.45           C  
ATOM   4812  CB  ALA B 195      -8.033   4.156   1.418  1.00 84.45           C  
ATOM   4813  O   ALA B 195      -8.919   1.712   3.447  1.00 84.45           O  
ATOM   4814  N   GLU B 196      -8.612   1.052   1.363  1.00 87.77           N  
ATOM   4815  CA  GLU B 196      -9.525  -0.082   1.475  1.00 87.77           C  
ATOM   4816  C   GLU B 196      -9.023  -1.095   2.500  1.00 87.77           C  
ATOM   4817  CB  GLU B 196      -9.711  -0.759   0.115  1.00 87.77           C  
ATOM   4818  O   GLU B 196      -9.803  -1.612   3.303  1.00 87.77           O  
ATOM   4819  CG  GLU B 196     -10.587   0.028  -0.849  1.00 87.77           C  
ATOM   4820  CD  GLU B 196     -10.718  -0.628  -2.214  1.00 87.77           C  
ATOM   4821  OE1 GLU B 196     -11.485  -0.118  -3.062  1.00 87.77           O  
ATOM   4822  OE2 GLU B 196     -10.050  -1.662  -2.437  1.00 87.77           O  
ATOM   4823  N   CYS B 197      -7.666  -1.387   2.384  1.00 83.03           N  
ATOM   4824  CA  CYS B 197      -7.072  -2.327   3.328  1.00 83.03           C  
ATOM   4825  C   CYS B 197      -7.184  -1.810   4.757  1.00 83.03           C  
ATOM   4826  CB  CYS B 197      -5.605  -2.580   2.981  1.00 83.03           C  
ATOM   4827  O   CYS B 197      -7.509  -2.568   5.672  1.00 83.03           O  
ATOM   4828  SG  CYS B 197      -5.370  -3.557   1.480  1.00 83.03           S  
ATOM   4829  N   LYS B 198      -7.012  -0.575   4.908  1.00 84.34           N  
ATOM   4830  CA  LYS B 198      -7.129   0.034   6.230  1.00 84.34           C  
ATOM   4831  C   LYS B 198      -8.562  -0.045   6.747  1.00 84.34           C  
ATOM   4832  CB  LYS B 198      -6.665   1.491   6.192  1.00 84.34           C  
ATOM   4833  O   LYS B 198      -8.788  -0.321   7.927  1.00 84.34           O  
ATOM   4834  CG  LYS B 198      -5.153   1.658   6.163  1.00 84.34           C  
ATOM   4835  CD  LYS B 198      -4.753   3.128   6.201  1.00 84.34           C  
ATOM   4836  CE  LYS B 198      -3.246   3.301   6.069  1.00 84.34           C  
ATOM   4837  NZ  LYS B 198      -2.860   4.740   5.965  1.00 84.34           N  
ATOM   4838  N   LYS B 199      -9.491   0.322   5.910  1.00 88.09           N  
ATOM   4839  CA  LYS B 199     -10.902   0.237   6.278  1.00 88.09           C  
ATOM   4840  C   LYS B 199     -11.261  -1.165   6.760  1.00 88.09           C  
ATOM   4841  CB  LYS B 199     -11.790   0.629   5.096  1.00 88.09           C  
ATOM   4842  O   LYS B 199     -11.934  -1.323   7.781  1.00 88.09           O  
ATOM   4843  CG  LYS B 199     -13.250   0.844   5.464  1.00 88.09           C  
ATOM   4844  CD  LYS B 199     -14.096   1.158   4.237  1.00 88.09           C  
ATOM   4845  CE  LYS B 199     -15.584   1.120   4.557  1.00 88.09           C  
ATOM   4846  NZ  LYS B 199     -16.417   1.439   3.359  1.00 88.09           N  
ATOM   4847  N   GLU B 200     -10.886  -2.203   5.998  1.00 84.39           N  
ATOM   4848  CA  GLU B 200     -11.169  -3.591   6.351  1.00 84.39           C  
ATOM   4849  C   GLU B 200     -10.538  -3.959   7.691  1.00 84.39           C  
ATOM   4850  CB  GLU B 200     -10.668  -4.537   5.257  1.00 84.39           C  
ATOM   4851  O   GLU B 200     -11.161  -4.635   8.512  1.00 84.39           O  
ATOM   4852  CG  GLU B 200     -11.496  -4.493   3.980  1.00 84.39           C  
ATOM   4853  CD  GLU B 200     -10.959  -5.402   2.886  1.00 84.39           C  
ATOM   4854  OE1 GLU B 200     -11.540  -5.425   1.777  1.00 84.39           O  
ATOM   4855  OE2 GLU B 200      -9.951  -6.098   3.140  1.00 84.39           O  
ATOM   4856  N   MET B 201      -9.260  -3.587   7.835  1.00 87.75           N  
ATOM   4857  CA  MET B 201      -8.560  -3.828   9.094  1.00 87.75           C  
ATOM   4858  C   MET B 201      -9.308  -3.196  10.262  1.00 87.75           C  
ATOM   4859  CB  MET B 201      -7.133  -3.280   9.029  1.00 87.75           C  
ATOM   4860  O   MET B 201      -9.538  -3.848  11.283  1.00 87.75           O  
ATOM   4861  CG  MET B 201      -6.343  -3.475  10.313  1.00 87.75           C  
ATOM   4862  SD  MET B 201      -4.882  -2.369  10.414  1.00 87.75           S  
ATOM   4863  CE  MET B 201      -3.918  -2.984   9.005  1.00 87.75           C  
ATOM   4864  N   LEU B 202      -9.721  -1.940  10.161  1.00 86.61           N  
ATOM   4865  CA  LEU B 202     -10.392  -1.213  11.232  1.00 86.61           C  
ATOM   4866  C   LEU B 202     -11.753  -1.830  11.538  1.00 86.61           C  
ATOM   4867  CB  LEU B 202     -10.560   0.261  10.857  1.00 86.61           C  
ATOM   4868  O   LEU B 202     -12.160  -1.903  12.700  1.00 86.61           O  
ATOM   4869  CG  LEU B 202      -9.289   1.113  10.871  1.00 86.61           C  
ATOM   4870  CD1 LEU B 202      -9.574   2.498  10.300  1.00 86.61           C  
ATOM   4871  CD2 LEU B 202      -8.731   1.217  12.287  1.00 86.61           C  
ATOM   4872  N   ASP B 203     -12.454  -2.241  10.530  1.00 87.04           N  
ATOM   4873  CA  ASP B 203     -13.746  -2.891  10.729  1.00 87.04           C  
ATOM   4874  C   ASP B 203     -13.612  -4.111  11.638  1.00 87.04           C  
ATOM   4875  CB  ASP B 203     -14.354  -3.300   9.386  1.00 87.04           C  
ATOM   4876  O   ASP B 203     -14.401  -4.288  12.569  1.00 87.04           O  
ATOM   4877  CG  ASP B 203     -14.972  -2.133   8.636  1.00 87.04           C  
ATOM   4878  OD1 ASP B 203     -15.097  -1.033   9.215  1.00 87.04           O  
ATOM   4879  OD2 ASP B 203     -15.340  -2.317   7.455  1.00 87.04           O  
ATOM   4880  N   VAL B 204     -12.652  -4.901  11.385  1.00 84.32           N  
ATOM   4881  CA  VAL B 204     -12.425  -6.103  12.181  1.00 84.32           C  
ATOM   4882  C   VAL B 204     -11.993  -5.714  13.593  1.00 84.32           C  
ATOM   4883  CB  VAL B 204     -11.364  -7.021  11.533  1.00 84.32           C  
ATOM   4884  O   VAL B 204     -12.438  -6.315  14.573  1.00 84.32           O  
ATOM   4885  CG1 VAL B 204     -11.069  -8.222  12.430  1.00 84.32           C  
ATOM   4886  CG2 VAL B 204     -11.830  -7.482  10.153  1.00 84.32           C  
ATOM   4887  N   LYS B 205     -11.111  -4.733  13.659  1.00 85.92           N  
ATOM   4888  CA  LYS B 205     -10.677  -4.246  14.965  1.00 85.92           C  
ATOM   4889  C   LYS B 205     -11.863  -3.758  15.792  1.00 85.92           C  
ATOM   4890  CB  LYS B 205      -9.651  -3.123  14.806  1.00 85.92           C  
ATOM   4891  O   LYS B 205     -11.974  -4.079  16.977  1.00 85.92           O  
ATOM   4892  CG  LYS B 205      -8.956  -2.731  16.102  1.00 85.92           C  
ATOM   4893  CD  LYS B 205      -7.880  -1.680  15.864  1.00 85.92           C  
ATOM   4894  CE  LYS B 205      -7.206  -1.264  17.164  1.00 85.92           C  
ATOM   4895  NZ  LYS B 205      -6.151  -0.232  16.935  1.00 85.92           N  
ATOM   4896  N   PHE B 206     -12.728  -2.968  15.165  1.00 88.97           N  
ATOM   4897  CA  PHE B 206     -13.887  -2.433  15.870  1.00 88.97           C  
ATOM   4898  C   PHE B 206     -14.830  -3.554  16.291  1.00 88.97           C  
ATOM   4899  CB  PHE B 206     -14.632  -1.422  14.992  1.00 88.97           C  
ATOM   4900  O   PHE B 206     -15.392  -3.521  17.387  1.00 88.97           O  
ATOM   4901  CG  PHE B 206     -13.917  -0.107  14.840  1.00 88.97           C  
ATOM   4902  CD1 PHE B 206     -13.255   0.469  15.917  1.00 88.97           C  
ATOM   4903  CD2 PHE B 206     -13.907   0.554  13.618  1.00 88.97           C  
ATOM   4904  CE1 PHE B 206     -12.592   1.686  15.779  1.00 88.97           C  
ATOM   4905  CE2 PHE B 206     -13.246   1.770  13.473  1.00 88.97           C  
ATOM   4906  CZ  PHE B 206     -12.590   2.335  14.555  1.00 88.97           C  
ATOM   4907  N   MET B 207     -15.045  -4.516  15.378  1.00 88.21           N  
ATOM   4908  CA  MET B 207     -15.872  -5.669  15.722  1.00 88.21           C  
ATOM   4909  C   MET B 207     -15.298  -6.412  16.924  1.00 88.21           C  
ATOM   4910  CB  MET B 207     -15.995  -6.618  14.530  1.00 88.21           C  
ATOM   4911  O   MET B 207     -16.036  -6.797  17.832  1.00 88.21           O  
ATOM   4912  CG  MET B 207     -16.861  -6.078  13.403  1.00 88.21           C  
ATOM   4913  SD  MET B 207     -17.064  -7.283  12.033  1.00 88.21           S  
ATOM   4914  CE  MET B 207     -18.033  -8.565  12.876  1.00 88.21           C  
ATOM   4915  N   ALA B 208     -13.968  -6.612  16.858  1.00 83.75           N  
ATOM   4916  CA  ALA B 208     -13.301  -7.277  17.974  1.00 83.75           C  
ATOM   4917  C   ALA B 208     -13.463  -6.480  19.265  1.00 83.75           C  
ATOM   4918  CB  ALA B 208     -11.821  -7.484  17.662  1.00 83.75           C  
ATOM   4919  O   ALA B 208     -13.748  -7.048  20.322  1.00 83.75           O  
ATOM   4920  N   ASP B 209     -13.325  -5.174  19.199  1.00 86.66           N  
ATOM   4921  CA  ASP B 209     -13.476  -4.311  20.367  1.00 86.66           C  
ATOM   4922  C   ASP B 209     -14.899  -4.375  20.917  1.00 86.66           C  
ATOM   4923  CB  ASP B 209     -13.111  -2.866  20.017  1.00 86.66           C  
ATOM   4924  O   ASP B 209     -15.101  -4.353  22.133  1.00 86.66           O  
ATOM   4925  CG  ASP B 209     -11.616  -2.655  19.855  1.00 86.66           C  
ATOM   4926  OD1 ASP B 209     -10.826  -3.514  20.302  1.00 86.66           O  
ATOM   4927  OD2 ASP B 209     -11.225  -1.618  19.276  1.00 86.66           O  
ATOM   4928  N   THR B 210     -15.908  -4.314  20.029  1.00 87.21           N  
ATOM   4929  CA  THR B 210     -17.298  -4.441  20.451  1.00 87.21           C  
ATOM   4930  C   THR B 210     -17.511  -5.734  21.232  1.00 87.21           C  
ATOM   4931  CB  THR B 210     -18.254  -4.403  19.244  1.00 87.21           C  
ATOM   4932  O   THR B 210     -18.189  -5.740  22.261  1.00 87.21           O  
ATOM   4933  CG2 THR B 210     -18.741  -2.984  18.972  1.00 87.21           C  
ATOM   4934  OG1 THR B 210     -17.569  -4.892  18.084  1.00 87.21           O  
ATOM   4935  N   LYS B 211     -16.968  -6.816  20.728  1.00 87.77           N  
ATOM   4936  CA  LYS B 211     -17.108  -8.107  21.394  1.00 87.77           C  
ATOM   4937  C   LYS B 211     -16.424  -8.098  22.759  1.00 87.77           C  
ATOM   4938  CB  LYS B 211     -16.529  -9.225  20.526  1.00 87.77           C
[truncated: 135,633 more chars]
