# Supplementary material for: Cross-linking of the endolysosomal system reveals potential flotillin structures and cargo
Source: Nat Commun. 2022 Oct 20;13:6212. doi: 10.1038/s41467-022-33951-0 (PMC9584938; doi:10.1038/s41467-022-33951-0)
Supplement: Supplementary file 12 — Dataset 9 [file 41467_2022_33951_MOESM12_ESM.zip › FLOT1_FLOT2_dimer/rank_3_model_4_ptm_seed_0_unrelaxed.pdb]

MODEL     1
ATOM      1  N   MET A   1     -39.478  -5.794  63.434  1.00 83.80           N  
ATOM      2  CA  MET A   1     -38.068  -5.819  63.059  1.00 83.80           C  
ATOM      3  C   MET A   1     -37.840  -5.077  61.746  1.00 83.80           C  
ATOM      4  CB  MET A   1     -37.569  -7.260  62.937  1.00 83.80           C  
ATOM      5  O   MET A   1     -38.625  -5.214  60.806  1.00 83.80           O  
ATOM      6  CG  MET A   1     -36.056  -7.381  62.861  1.00 83.80           C  
ATOM      7  SD  MET A   1     -35.496  -9.122  62.716  1.00 83.80           S  
ATOM      8  CE  MET A   1     -33.698  -8.887  62.779  1.00 83.80           C  
ATOM      9  N   PHE A   2     -36.986  -4.072  61.792  1.00 90.21           N  
ATOM     10  CA  PHE A   2     -36.613  -3.339  60.589  1.00 90.21           C  
ATOM     11  C   PHE A   2     -35.577  -4.113  59.782  1.00 90.21           C  
ATOM     12  CB  PHE A   2     -36.068  -1.953  60.950  1.00 90.21           C  
ATOM     13  O   PHE A   2     -34.612  -4.637  60.342  1.00 90.21           O  
ATOM     14  CG  PHE A   2     -37.128  -0.977  61.382  1.00 90.21           C  
ATOM     15  CD1 PHE A   2     -37.877  -0.281  60.441  1.00 90.21           C  
ATOM     16  CD2 PHE A   2     -37.377  -0.756  62.730  1.00 90.21           C  
ATOM     17  CE1 PHE A   2     -38.860   0.623  60.838  1.00 90.21           C  
ATOM     18  CE2 PHE A   2     -38.357   0.146  63.135  1.00 90.21           C  
ATOM     19  CZ  PHE A   2     -39.097   0.835  62.187  1.00 90.21           C  
ATOM     20  N   PHE A   3     -35.914  -4.294  58.549  1.00 91.29           N  
ATOM     21  CA  PHE A   3     -34.976  -4.852  57.582  1.00 91.29           C  
ATOM     22  C   PHE A   3     -34.540  -3.792  56.577  1.00 91.29           C  
ATOM     23  CB  PHE A   3     -35.600  -6.045  56.852  1.00 91.29           C  
ATOM     24  O   PHE A   3     -35.332  -2.928  56.197  1.00 91.29           O  
ATOM     25  CG  PHE A   3     -35.823  -7.246  57.730  1.00 91.29           C  
ATOM     26  CD1 PHE A   3     -34.830  -8.205  57.886  1.00 91.29           C  
ATOM     27  CD2 PHE A   3     -37.027  -7.415  58.401  1.00 91.29           C  
ATOM     28  CE1 PHE A   3     -35.034  -9.318  58.699  1.00 91.29           C  
ATOM     29  CE2 PHE A   3     -37.238  -8.525  59.215  1.00 91.29           C  
ATOM     30  CZ  PHE A   3     -36.241  -9.475  59.362  1.00 91.29           C  
ATOM     31  N   THR A   4     -33.303  -3.829  56.380  1.00 92.72           N  
ATOM     32  CA  THR A   4     -32.736  -2.875  55.434  1.00 92.72           C  
ATOM     33  C   THR A   4     -32.126  -3.597  54.237  1.00 92.72           C  
ATOM     34  CB  THR A   4     -31.667  -1.993  56.104  1.00 92.72           C  
ATOM     35  O   THR A   4     -31.771  -4.774  54.330  1.00 92.72           O  
ATOM     36  CG2 THR A   4     -32.260  -1.188  57.256  1.00 92.72           C  
ATOM     37  OG1 THR A   4     -30.616  -2.826  56.609  1.00 92.72           O  
ATOM     38  N   CYS A   5     -32.225  -2.937  53.073  1.00 90.64           N  
ATOM     39  CA  CYS A   5     -31.612  -3.460  51.857  1.00 90.64           C  
ATOM     40  C   CYS A   5     -30.834  -2.371  51.127  1.00 90.64           C  
ATOM     41  CB  CYS A   5     -32.676  -4.047  50.930  1.00 90.64           C  
ATOM     42  O   CYS A   5     -31.121  -1.184  51.287  1.00 90.64           O  
ATOM     43  SG  CYS A   5     -33.886  -2.836  50.352  1.00 90.64           S  
ATOM     44  N   GLY A   6     -29.667  -2.745  50.491  1.00 91.52           N  
ATOM     45  CA  GLY A   6     -28.889  -1.831  49.670  1.00 91.52           C  
ATOM     46  C   GLY A   6     -29.581  -1.458  48.373  1.00 91.52           C  
ATOM     47  O   GLY A   6     -30.614  -2.034  48.026  1.00 91.52           O  
ATOM     48  N   PRO A   7     -29.140  -0.382  47.647  1.00 88.92           N  
ATOM     49  CA  PRO A   7     -29.726   0.054  46.377  1.00 88.92           C  
ATOM     50  C   PRO A   7     -29.636  -1.013  45.289  1.00 88.92           C  
ATOM     51  CB  PRO A   7     -28.892   1.283  46.007  1.00 88.92           C  
ATOM     52  O   PRO A   7     -30.381  -0.963  44.306  1.00 88.92           O  
ATOM     53  CG  PRO A   7     -27.616   1.122  46.769  1.00 88.92           C  
ATOM     54  CD  PRO A   7     -27.901   0.338  48.017  1.00 88.92           C  
ATOM     55  N   ASN A   8     -28.755  -2.042  45.461  1.00 89.17           N  
ATOM     56  CA  ASN A   8     -28.547  -3.089  44.466  1.00 89.17           C  
ATOM     57  C   ASN A   8     -29.499  -4.263  44.681  1.00 89.17           C  
ATOM     58  CB  ASN A   8     -27.096  -3.571  44.490  1.00 89.17           C  
ATOM     59  O   ASN A   8     -29.472  -5.235  43.924  1.00 89.17           O  
ATOM     60  CG  ASN A   8     -26.669  -4.073  45.855  1.00 89.17           C  
ATOM     61  ND2 ASN A   8     -25.696  -4.976  45.877  1.00 89.17           N  
ATOM     62  OD1 ASN A   8     -27.210  -3.654  46.881  1.00 89.17           O  
ATOM     63  N   GLU A   9     -30.416  -4.143  45.651  1.00 91.56           N  
ATOM     64  CA  GLU A   9     -31.365  -5.201  45.985  1.00 91.56           C  
ATOM     65  C   GLU A   9     -32.757  -4.631  46.244  1.00 91.56           C  
ATOM     66  CB  GLU A   9     -30.884  -5.990  47.205  1.00 91.56           C  
ATOM     67  O   GLU A   9     -32.899  -3.454  46.584  1.00 91.56           O  
ATOM     68  CG  GLU A   9     -29.591  -6.757  46.971  1.00 91.56           C  
ATOM     69  CD  GLU A   9     -29.107  -7.508  48.201  1.00 91.56           C  
ATOM     70  OE1 GLU A   9     -28.107  -8.254  48.102  1.00 91.56           O  
ATOM     71  OE2 GLU A   9     -29.735  -7.349  49.272  1.00 91.56           O  
ATOM     72  N   ALA A  10     -33.774  -5.516  45.939  1.00 92.50           N  
ATOM     73  CA  ALA A  10     -35.155  -5.157  46.248  1.00 92.50           C  
ATOM     74  C   ALA A  10     -35.784  -6.168  47.203  1.00 92.50           C  
ATOM     75  CB  ALA A  10     -35.979  -5.058  44.966  1.00 92.50           C  
ATOM     76  O   ALA A  10     -35.482  -7.362  47.139  1.00 92.50           O  
ATOM     77  N   MET A  11     -36.482  -5.623  48.221  1.00 92.52           N  
ATOM     78  CA  MET A  11     -37.196  -6.454  49.186  1.00 92.52           C  
ATOM     79  C   MET A  11     -38.691  -6.476  48.886  1.00 92.52           C  
ATOM     80  CB  MET A  11     -36.956  -5.951  50.611  1.00 92.52           C  
ATOM     81  O   MET A  11     -39.273  -5.448  48.534  1.00 92.52           O  
ATOM     82  CG  MET A  11     -35.533  -6.161  51.103  1.00 92.52           C  
ATOM     83  SD  MET A  11     -35.322  -5.691  52.864  1.00 92.52           S  
ATOM     84  CE  MET A  11     -35.362  -3.883  52.720  1.00 92.52           C  
ATOM     85  N   VAL A  12     -39.218  -7.729  48.907  1.00 91.99           N  
ATOM     86  CA  VAL A  12     -40.654  -7.924  48.739  1.00 91.99           C  
ATOM     87  C   VAL A  12     -41.254  -8.483  50.027  1.00 91.99           C  
ATOM     88  CB  VAL A  12     -40.962  -8.867  47.554  1.00 91.99           C  
ATOM     89  O   VAL A  12     -40.843  -9.544  50.502  1.00 91.99           O  
ATOM     90  CG1 VAL A  12     -42.470  -9.036  47.377  1.00 91.99           C  
ATOM     91  CG2 VAL A  12     -40.327  -8.336  46.270  1.00 91.99           C  
ATOM     92  N   VAL A  13     -42.138  -7.654  50.548  1.00 91.49           N  
ATOM     93  CA  VAL A  13     -42.805  -8.082  51.774  1.00 91.49           C  
ATOM     94  C   VAL A  13     -44.249  -8.471  51.468  1.00 91.49           C  
ATOM     95  CB  VAL A  13     -42.767  -6.979  52.855  1.00 91.49           C  
ATOM     96  O   VAL A  13     -45.005  -7.679  50.899  1.00 91.49           O  
ATOM     97  CG1 VAL A  13     -43.431  -7.463  54.144  1.00 91.49           C  
ATOM     98  CG2 VAL A  13     -41.328  -6.543  53.123  1.00 91.49           C  
ATOM     99  N   SER A  14     -44.545  -9.741  51.796  1.00 88.95           N  
ATOM    100  CA  SER A  14     -45.894 -10.284  51.665  1.00 88.95           C  
ATOM    101  C   SER A  14     -46.404 -10.825  52.997  1.00 88.95           C  
ATOM    102  CB  SER A  14     -45.926 -11.390  50.610  1.00 88.95           C  
ATOM    103  O   SER A  14     -45.617 -11.080  53.911  1.00 88.95           O  
ATOM    104  OG  SER A  14     -45.001 -12.415  50.927  1.00 88.95           O  
ATOM    105  N   GLY A  15     -47.798 -10.735  53.146  1.00 85.99           N  
ATOM    106  CA  GLY A  15     -48.404 -11.247  54.364  1.00 85.99           C  
ATOM    107  C   GLY A  15     -49.567 -10.404  54.852  1.00 85.99           C  
ATOM    108  O   GLY A  15     -50.147  -9.633  54.085  1.00 85.99           O  
ATOM    109  N   PHE A  16     -49.930 -10.537  56.050  1.00 83.90           N  
ATOM    110  CA  PHE A  16     -51.057  -9.943  56.759  1.00 83.90           C  
ATOM    111  C   PHE A  16     -50.990  -8.421  56.704  1.00 83.90           C  
ATOM    112  CB  PHE A  16     -51.086 -10.415  58.216  1.00 83.90           C  
ATOM    113  O   PHE A  16     -49.958  -7.828  57.028  1.00 83.90           O  
ATOM    114  CG  PHE A  16     -52.290  -9.940  58.984  1.00 83.90           C  
ATOM    115  CD1 PHE A  16     -52.160  -8.990  59.990  1.00 83.90           C  
ATOM    116  CD2 PHE A  16     -53.553 -10.444  58.700  1.00 83.90           C  
ATOM    117  CE1 PHE A  16     -53.272  -8.548  60.702  1.00 83.90           C  
ATOM    118  CE2 PHE A  16     -54.669 -10.007  59.408  1.00 83.90           C  
ATOM    119  CZ  PHE A  16     -54.527  -9.060  60.409  1.00 83.90           C  
ATOM    120  N   CYS A  17     -52.046  -7.644  56.054  1.00 80.42           N  
ATOM    121  CA  CYS A  17     -52.270  -6.210  55.911  1.00 80.42           C  
ATOM    122  C   CYS A  17     -51.358  -5.619  54.842  1.00 80.42           C  
ATOM    123  CB  CYS A  17     -52.040  -5.496  57.242  1.00 80.42           C  
ATOM    124  O   CYS A  17     -51.205  -4.400  54.755  1.00 80.42           O  
ATOM    125  SG  CYS A  17     -53.440  -5.604  58.378  1.00 80.42           S  
ATOM    126  N   ARG A  18     -50.722  -6.443  53.973  1.00 81.08           N  
ATOM    127  CA  ARG A  18     -49.877  -5.959  52.886  1.00 81.08           C  
ATOM    128  C   ARG A  18     -50.268  -6.602  51.560  1.00 81.08           C  
ATOM    129  CB  ARG A  18     -48.402  -6.236  53.187  1.00 81.08           C  
ATOM    130  O   ARG A  18     -49.468  -7.312  50.948  1.00 81.08           O  
ATOM    131  CG  ARG A  18     -47.877  -5.508  54.415  1.00 81.08           C  
ATOM    132  CD  ARG A  18     -47.343  -4.126  54.066  1.00 81.08           C  
ATOM    133  NE  ARG A  18     -46.733  -3.477  55.223  1.00 81.08           N  
ATOM    134  NH1 ARG A  18     -45.962  -1.644  54.047  1.00 81.08           N  
ATOM    135  NH2 ARG A  18     -45.573  -1.812  56.299  1.00 81.08           N  
ATOM    136  CZ  ARG A  18     -46.091  -2.312  55.187  1.00 81.08           C  
ATOM    137  N   SER A  19     -51.634  -6.400  51.244  1.00 77.42           N  
ATOM    138  CA  SER A  19     -52.149  -6.845  49.954  1.00 77.42           C  
ATOM    139  C   SER A  19     -52.675  -5.672  49.133  1.00 77.42           C  
ATOM    140  CB  SER A  19     -53.258  -7.881  50.147  1.00 77.42           C  
ATOM    141  O   SER A  19     -53.686  -5.063  49.489  1.00 77.42           O  
ATOM    142  OG  SER A  19     -53.621  -8.467  48.909  1.00 77.42           O  
ATOM    143  N   PRO A  20     -51.814  -5.251  48.194  1.00 81.16           N  
ATOM    144  CA  PRO A  20     -50.755  -5.947  47.459  1.00 81.16           C  
ATOM    145  C   PRO A  20     -49.399  -5.864  48.158  1.00 81.16           C  
ATOM    146  CB  PRO A  20     -50.721  -5.217  46.114  1.00 81.16           C  
ATOM    147  O   PRO A  20     -49.225  -5.065  49.082  1.00 81.16           O  
ATOM    148  CG  PRO A  20     -51.253  -3.851  46.407  1.00 81.16           C  
ATOM    149  CD  PRO A  20     -52.176  -3.942  47.588  1.00 81.16           C  
ATOM    150  N   PRO A  21     -48.489  -6.957  47.919  1.00 87.42           N  
ATOM    151  CA  PRO A  21     -47.161  -6.964  48.538  1.00 87.42           C  
ATOM    152  C   PRO A  21     -46.415  -5.645  48.349  1.00 87.42           C  
ATOM    153  CB  PRO A  21     -46.441  -8.106  47.816  1.00 87.42           C  
ATOM    154  O   PRO A  21     -46.594  -4.970  47.332  1.00 87.42           O  
ATOM    155  CG  PRO A  21     -47.166  -8.253  46.517  1.00 87.42           C  
ATOM    156  CD  PRO A  21     -48.580  -7.784  46.704  1.00 87.42           C  
ATOM    157  N   VAL A  22     -45.702  -5.205  49.307  1.00 89.57           N  
ATOM    158  CA  VAL A  22     -44.892  -3.991  49.309  1.00 89.57           C  
ATOM    159  C   VAL A  22     -43.493  -4.301  48.781  1.00 89.57           C  
ATOM    160  CB  VAL A  22     -44.803  -3.371  50.722  1.00 89.57           C  
ATOM    161  O   VAL A  22     -42.837  -5.233  49.254  1.00 89.57           O  
ATOM    162  CG1 VAL A  22     -43.907  -2.134  50.714  1.00 89.57           C  
ATOM    163  CG2 VAL A  22     -46.197  -3.022  51.240  1.00 89.57           C  
ATOM    164  N   MET A  23     -43.136  -3.533  47.716  1.00 91.04           N  
ATOM    165  CA  MET A  23     -41.821  -3.686  47.101  1.00 91.04           C  
ATOM    166  C   MET A  23     -40.963  -2.447  47.335  1.00 91.04           C  
ATOM    167  CB  MET A  23     -41.955  -3.954  45.601  1.00 91.04           C  
ATOM    168  O   MET A  23     -41.379  -1.331  47.019  1.00 91.04           O  
ATOM    169  CG  MET A  23     -42.760  -5.201  45.271  1.00 91.04           C  
ATOM    170  SD  MET A  23     -43.101  -5.362  43.475  1.00 91.04           S  
ATOM    171  CE  MET A  23     -44.432  -4.142  43.291  1.00 91.04           C  
ATOM    172  N   VAL A  24     -39.909  -2.672  47.959  1.00 91.76           N  
ATOM    173  CA  VAL A  24     -38.989  -1.581  48.263  1.00 91.76           C  
ATOM    174  C   VAL A  24     -37.630  -1.857  47.623  1.00 91.76           C  
ATOM    175  CB  VAL A  24     -38.828  -1.382  49.787  1.00 91.76           C  
ATOM    176  O   VAL A  24     -36.991  -2.869  47.919  1.00 91.76           O  
ATOM    177  CG1 VAL A  24     -37.905  -0.201  50.084  1.00 91.76           C  
ATOM    178  CG2 VAL A  24     -40.192  -1.176  50.444  1.00 91.76           C  
ATOM    179  N   ALA A  25     -37.276  -0.958  46.571  1.00 90.80           N  
ATOM    180  CA  ALA A  25     -35.961  -1.001  45.938  1.00 90.80           C  
ATOM    181  C   ALA A  25     -34.957  -0.140  46.699  1.00 90.80           C  
ATOM    182  CB  ALA A  25     -36.055  -0.544  44.484  1.00 90.80           C  
ATOM    183  O   ALA A  25     -35.019   1.090  46.645  1.00 90.80           O  
ATOM    184  N   GLY A  26     -34.185  -0.712  47.592  1.00 86.45           N  
ATOM    185  CA  GLY A  26     -33.342   0.128  48.427  1.00 86.45           C  
ATOM    186  C   GLY A  26     -34.116   0.879  49.494  1.00 86.45           C  
ATOM    187  O   GLY A  26     -35.328   1.070  49.369  1.00 86.45           O  
ATOM    188  N   GLY A  27     -33.615   0.656  50.805  1.00 90.86           N  
ATOM    189  CA  GLY A  27     -34.277   1.289  51.934  1.00 90.86           C  
ATOM    190  C   GLY A  27     -34.554   0.331  53.077  1.00 90.86           C  
ATOM    191  O   GLY A  27     -33.861  -0.677  53.232  1.00 90.86           O  
ATOM    192  N   ARG A  28     -35.526   0.810  53.903  1.00 92.70           N  
ATOM    193  CA  ARG A  28     -35.892   0.029  55.080  1.00 92.70           C  
ATOM    194  C   ARG A  28     -37.397  -0.209  55.133  1.00 92.70           C  
ATOM    195  CB  ARG A  28     -35.428   0.733  56.357  1.00 92.70           C  
ATOM    196  O   ARG A  28     -38.176   0.584  54.600  1.00 92.70           O  
ATOM    197  CG  ARG A  28     -36.055   2.101  56.570  1.00 92.70           C  
ATOM    198  CD  ARG A  28     -35.491   2.795  57.801  1.00 92.70           C  
ATOM    199  NE  ARG A  28     -36.146   4.077  58.045  1.00 92.70           N  
ATOM    200  NH1 ARG A  28     -35.035   4.503  60.025  1.00 92.70           N  
ATOM    201  NH2 ARG A  28     -36.566   6.006  59.219  1.00 92.70           N  
ATOM    202  CZ  ARG A  28     -35.914   4.859  59.096  1.00 92.70           C  
ATOM    203  N   VAL A  29     -37.765  -1.403  55.534  1.00 91.63           N  
ATOM    204  CA  VAL A  29     -39.175  -1.744  55.686  1.00 91.63           C  
ATOM    205  C   VAL A  29     -39.385  -2.503  56.994  1.00 91.63           C  
ATOM    206  CB  VAL A  29     -39.687  -2.584  54.494  1.00 91.63           C  
ATOM    207  O   VAL A  29     -38.519  -3.269  57.421  1.00 91.63           O  
ATOM    208  CG1 VAL A  29     -39.017  -3.956  54.473  1.00 91.63           C  
ATOM    209  CG2 VAL A  29     -41.207  -2.728  54.558  1.00 91.63           C  
ATOM    210  N   PHE A  30     -40.455  -2.218  57.638  1.00 90.13           N  
ATOM    211  CA  PHE A  30     -40.842  -2.876  58.881  1.00 90.13           C  
ATOM    212  C   PHE A  30     -41.650  -4.137  58.597  1.00 90.13           C  
ATOM    213  CB  PHE A  30     -41.652  -1.923  59.765  1.00 90.13           C  
ATOM    214  O   PHE A  30     -42.664  -4.087  57.898  1.00 90.13           O  
ATOM    215  CG  PHE A  30     -42.070  -2.523  61.081  1.00 90.13           C  
ATOM    216  CD1 PHE A  30     -43.384  -2.922  61.292  1.00 90.13           C  
ATOM    217  CD2 PHE A  30     -41.148  -2.688  62.106  1.00 90.13           C  
ATOM    218  CE1 PHE A  30     -43.774  -3.478  62.509  1.00 90.13           C  
ATOM    219  CE2 PHE A  30     -41.530  -3.242  63.324  1.00 90.13           C  
ATOM    220  CZ  PHE A  30     -42.843  -3.636  63.524  1.00 90.13           C  
ATOM    221  N   VAL A  31     -41.080  -5.314  59.147  1.00 88.41           N  
ATOM    222  CA  VAL A  31     -41.725  -6.607  58.943  1.00 88.41           C  
ATOM    223  C   VAL A  31     -42.125  -7.203  60.291  1.00 88.41           C  
ATOM    224  CB  VAL A  31     -40.805  -7.586  58.179  1.00 88.41           C  
ATOM    225  O   VAL A  31     -41.305  -7.286  61.208  1.00 88.41           O  
ATOM    226  CG1 VAL A  31     -41.503  -8.927  57.965  1.00 88.41           C  
ATOM    227  CG2 VAL A  31     -40.379  -6.983  56.842  1.00 88.41           C  
ATOM    228  N   LEU A  32     -43.410  -7.569  60.401  1.00 88.01           N  
ATOM    229  CA  LEU A  32     -43.937  -8.224  61.592  1.00 88.01           C  
ATOM    230  C   LEU A  32     -43.548  -9.699  61.618  1.00 88.01           C  
ATOM    231  CB  LEU A  32     -45.460  -8.085  61.652  1.00 88.01           C  
ATOM    232  O   LEU A  32     -43.862 -10.444  60.687  1.00 88.01           O  
ATOM    233  CG  LEU A  32     -46.003  -6.673  61.884  1.00 88.01           C  
ATOM    234  CD1 LEU A  32     -47.485  -6.611  61.531  1.00 88.01           C  
ATOM    235  CD2 LEU A  32     -45.774  -6.242  63.328  1.00 88.01           C  
ATOM    236  N   PRO A  33     -42.754 -10.085  62.698  1.00 80.14           N  
ATOM    237  CA  PRO A  33     -42.295 -11.461  62.907  1.00 80.14           C  
ATOM    238  C   PRO A  33     -43.447 -12.442  63.111  1.00 80.14           C  
ATOM    239  CB  PRO A  33     -41.435 -11.358  64.169  1.00 80.14           C  
ATOM    240  O   PRO A  33     -44.483 -12.076  63.672  1.00 80.14           O  
ATOM    241  CG  PRO A  33     -41.178  -9.895  64.338  1.00 80.14           C  
ATOM    242  CD  PRO A  33     -42.223  -9.136  63.572  1.00 80.14           C  
ATOM    243  N   CYS A  34     -43.815 -13.449  62.094  1.00 79.64           N  
ATOM    244  CA  CYS A  34     -44.685 -14.616  62.185  1.00 79.64           C  
ATOM    245  C   CYS A  34     -45.850 -14.505  61.208  1.00 79.64           C  
ATOM    246  CB  CYS A  34     -45.216 -14.780  63.609  1.00 79.64           C  
ATOM    247  O   CYS A  34     -46.406 -15.518  60.781  1.00 79.64           O  
ATOM    248  SG  CYS A  34     -43.939 -15.193  64.818  1.00 79.64           S  
ATOM    249  N   ILE A  35     -46.209 -13.271  60.789  1.00 85.75           N  
ATOM    250  CA  ILE A  35     -47.386 -13.172  59.933  1.00 85.75           C  
ATOM    251  C   ILE A  35     -46.990 -12.595  58.576  1.00 85.75           C  
ATOM    252  CB  ILE A  35     -48.487 -12.305  60.584  1.00 85.75           C  
ATOM    253  O   ILE A  35     -47.772 -12.642  57.623  1.00 85.75           O  
ATOM    254  CG1 ILE A  35     -48.334 -12.304  62.109  1.00 85.75           C  
ATOM    255  CG2 ILE A  35     -49.877 -12.799  60.172  1.00 85.75           C  
ATOM    256  CD1 ILE A  35     -49.114 -11.199  62.809  1.00 85.75           C  
ATOM    257  N   GLN A  36     -45.721 -11.999  58.490  1.00 87.64           N  
ATOM    258  CA  GLN A  36     -45.227 -11.435  57.238  1.00 87.64           C  
ATOM    259  C   GLN A  36     -43.978 -12.168  56.759  1.00 87.64           C  
ATOM    260  CB  GLN A  36     -44.931  -9.943  57.401  1.00 87.64           C  
ATOM    261  O   GLN A  36     -43.223 -12.714  57.567  1.00 87.64           O  
ATOM    262  CG  GLN A  36     -46.168  -9.096  57.666  1.00 87.64           C  
ATOM    263  CD  GLN A  36     -45.834  -7.642  57.945  1.00 87.64           C  
ATOM    264  NE2 GLN A  36     -46.777  -6.752  57.656  1.00 87.64           N  
ATOM    265  OE1 GLN A  36     -44.739  -7.322  58.416  1.00 87.64           O  
ATOM    266  N   GLN A  37     -43.928 -12.305  55.379  1.00 86.01           N  
ATOM    267  CA  GLN A  37     -42.791 -12.934  54.715  1.00 86.01           C  
ATOM    268  C   GLN A  37     -41.979 -11.910  53.927  1.00 86.01           C  
ATOM    269  CB  GLN A  37     -43.264 -14.055  53.788  1.00 86.01           C  
ATOM    270  O   GLN A  37     -42.544 -11.059  53.237  1.00 86.01           O  
ATOM    271  CG  GLN A  37     -42.134 -14.913  53.235  1.00 86.01           C  
ATOM    272  CD  GLN A  37     -42.635 -16.087  52.415  1.00 86.01           C  
ATOM    273  NE2 GLN A  37     -41.767 -16.635  51.571  1.00 86.01           N  
ATOM    274  OE1 GLN A  37     -43.793 -16.499  52.541  1.00 86.01           O  
ATOM    275  N   ILE A  38     -40.609 -11.975  54.133  1.00 89.89           N  
ATOM    276  CA  ILE A  38     -39.722 -11.081  53.397  1.00 89.89           C  
ATOM    277  C   ILE A  38     -38.852 -11.891  52.438  1.00 89.89           C  
ATOM    278  CB  ILE A  38     -38.836 -10.250  54.353  1.00 89.89           C  
ATOM    279  O   ILE A  38     -38.323 -12.942  52.808  1.00 89.89           O  
ATOM    280  CG1 ILE A  38     -37.961  -9.275  53.557  1.00 89.89           C  
ATOM    281  CG2 ILE A  38     -37.977 -11.169  55.227  1.00 89.89           C  
ATOM    282  CD1 ILE A  38     -37.329  -8.179  54.404  1.00 89.89           C  
ATOM    283  N   GLN A  39     -38.782 -11.384  51.171  1.00 90.39           N  
ATOM    284  CA  GLN A  39     -37.924 -11.968  50.146  1.00 90.39           C  
ATOM    285  C   GLN A  39     -37.109 -10.893  49.432  1.00 90.39           C  
ATOM    286  CB  GLN A  39     -38.757 -12.755  49.132  1.00 90.39           C  
ATOM    287  O   GLN A  39     -37.547  -9.746  49.322  1.00 90.39           O  
ATOM    288  CG  GLN A  39     -39.457 -13.971  49.723  1.00 90.39           C  
ATOM    289  CD  GLN A  39     -40.346 -14.682  48.720  1.00 90.39           C  
ATOM    290  NE2 GLN A  39     -40.074 -15.962  48.491  1.00 90.39           N  
ATOM    291  OE1 GLN A  39     -41.269 -14.086  48.156  1.00 90.39           O  
ATOM    292  N   ARG A  40     -35.901 -11.333  48.982  1.00 91.07           N  
ATOM    293  CA  ARG A  40     -35.006 -10.389  48.320  1.00 91.07           C  
ATOM    294  C   ARG A  40     -34.709 -10.827  46.890  1.00 91.07           C  
ATOM    295  CB  ARG A  40     -33.701 -10.244  49.105  1.00 91.07           C  
ATOM    296  O   ARG A  40     -34.658 -12.024  46.599  1.00 91.07           O  
ATOM    297  CG  ARG A  40     -33.888  -9.715  50.518  1.00 91.07           C  
ATOM    298  CD  ARG A  40     -32.560  -9.576  51.249  1.00 91.07           C  
ATOM    299  NE  ARG A  40     -32.734  -9.003  52.580  1.00 91.07           N  
ATOM    300  NH1 ARG A  40     -30.500  -9.126  53.152  1.00 91.07           N  
ATOM    301  NH2 ARG A  40     -32.022  -8.273  54.638  1.00 91.07           N  
ATOM    302  CZ  ARG A  40     -31.752  -8.802  53.454  1.00 91.07           C  
ATOM    303  N   ILE A  41     -34.585  -9.860  46.063  1.00 92.35           N  
ATOM    304  CA  ILE A  41     -34.200 -10.106  44.678  1.00 92.35           C  
ATOM    305  C   ILE A  41     -33.076  -9.153  44.278  1.00 92.35           C  
ATOM    306  CB  ILE A  41     -35.403  -9.947  43.721  1.00 92.35           C  
ATOM    307  O   ILE A  41     -33.066  -7.988  44.684  1.00 92.35           O  
ATOM    308  CG1 ILE A  41     -35.033 -10.432  42.314  1.00 92.35           C  
ATOM    309  CG2 ILE A  41     -35.881  -8.493  43.690  1.00 92.35           C  
ATOM    310  CD1 ILE A  41     -36.228 -10.614  41.388  1.00 92.35           C  
ATOM    311  N   SER A  42     -32.089  -9.662  43.559  1.00 92.46           N  
ATOM    312  CA  SER A  42     -30.926  -8.872  43.165  1.00 92.46           C  
ATOM    313  C   SER A  42     -31.248  -7.968  41.981  1.00 92.46           C  
ATOM    314  CB  SER A  42     -29.751  -9.786  42.815  1.00 92.46           C  
ATOM    315  O   SER A  42     -31.872  -8.404  41.011  1.00 92.46           O  
ATOM    316  OG  SER A  42     -28.638  -9.028  42.374  1.00 92.46           O  
ATOM    317  N   LEU A  43     -30.766  -6.661  42.083  1.00 92.59           N  
ATOM    318  CA  LEU A  43     -30.939  -5.677  41.020  1.00 92.59           C  
ATOM    319  C   LEU A  43     -29.622  -5.425  40.294  1.00 92.59           C  
ATOM    320  CB  LEU A  43     -31.481  -4.363  41.589  1.00 92.59           C  
ATOM    321  O   LEU A  43     -29.468  -4.408  39.614  1.00 92.59           O  
ATOM    322  CG  LEU A  43     -32.809  -4.448  42.344  1.00 92.59           C  
ATOM    323  CD1 LEU A  43     -33.173  -3.088  42.930  1.00 92.59           C  
ATOM    324  CD2 LEU A  43     -33.916  -4.953  41.425  1.00 92.59           C  
ATOM    325  N   ASN A  44     -28.646  -6.351  40.495  1.00 92.24           N  
ATOM    326  CA  ASN A  44     -27.348  -6.198  39.846  1.00 92.24           C  
ATOM    327  C   ASN A  44     -27.437  -6.459  38.345  1.00 92.24           C  
ATOM    328  CB  ASN A  44     -26.315  -7.128  40.486  1.00 92.24           C  
ATOM    329  O   ASN A  44     -28.333  -7.169  37.886  1.00 92.24           O  
ATOM    330  CG  ASN A  44     -25.951  -6.713  41.898  1.00 92.24           C  
ATOM    331  ND2 ASN A  44     -25.580  -7.684  42.724  1.00 92.24           N  
ATOM    332  OD1 ASN A  44     -26.005  -5.530  42.244  1.00 92.24           O  
ATOM    333  N   THR A  45     -26.556  -5.786  37.702  1.00 93.53           N  
ATOM    334  CA  THR A  45     -26.456  -5.992  36.262  1.00 93.53           C  
ATOM    335  C   THR A  45     -25.812  -7.340  35.952  1.00 93.53           C  
ATOM    336  CB  THR A  45     -25.647  -4.867  35.591  1.00 93.53           C  
ATOM    337  O   THR A  45     -24.812  -7.712  36.568  1.00 93.53           O  
ATOM    338  CG2 THR A  45     -26.368  -3.528  35.703  1.00 93.53           C  
ATOM    339  OG1 THR A  45     -24.367  -4.762  36.227  1.00 93.53           O  
ATOM    340  N   LEU A  46     -26.478  -8.105  35.070  1.00 94.09           N  
ATOM    341  CA  LEU A  46     -25.955  -9.386  34.605  1.00 94.09           C  
ATOM    342  C   LEU A  46     -25.371  -9.257  33.202  1.00 94.09           C  
ATOM    343  CB  LEU A  46     -27.056 -10.450  34.617  1.00 94.09           C  
ATOM    344  O   LEU A  46     -25.972  -8.626  32.330  1.00 94.09           O  
ATOM    345  CG  LEU A  46     -27.770 -10.672  35.952  1.00 94.09           C  
ATOM    346  CD1 LEU A  46     -28.975 -11.586  35.762  1.00 94.09           C  
ATOM    347  CD2 LEU A  46     -26.808 -11.253  36.983  1.00 94.09           C  
ATOM    348  N   THR A  47     -24.182  -9.663  33.064  1.00 94.57           N  
ATOM    349  CA  THR A  47     -23.560  -9.674  31.745  1.00 94.57           C  
ATOM    350  C   THR A  47     -23.749 -11.030  31.070  1.00 94.57           C  
ATOM    351  CB  THR A  47     -22.058  -9.346  31.833  1.00 94.57           C  
ATOM    352  O   THR A  47     -23.315 -12.057  31.596  1.00 94.57           O  
ATOM    353  CG2 THR A  47     -21.836  -7.904  32.279  1.00 94.57           C  
ATOM    354  OG1 THR A  47     -21.436 -10.227  32.776  1.00 94.57           O  
ATOM    355  N   LEU A  48     -24.420 -10.992  29.960  1.00 94.51           N  
ATOM    356  CA  LEU A  48     -24.720 -12.212  29.218  1.00 94.51           C  
ATOM    357  C   LEU A  48     -23.916 -12.272  27.924  1.00 94.51           C  
ATOM    358  CB  LEU A  48     -26.217 -12.296  28.907  1.00 94.51           C  
ATOM    359  O   LEU A  48     -23.841 -11.285  27.188  1.00 94.51           O  
ATOM    360  CG  LEU A  48     -27.168 -12.079  30.085  1.00 94.51           C  
ATOM    361  CD1 LEU A  48     -28.616 -12.114  29.610  1.00 94.51           C  
ATOM    362  CD2 LEU A  48     -26.928 -13.129  31.165  1.00 94.51           C  
ATOM    363  N   ASN A  49     -23.265 -13.411  27.768  1.00 95.25           N  
ATOM    364  CA  ASN A  49     -22.607 -13.691  26.496  1.00 95.25           C  
ATOM    365  C   ASN A  49     -23.527 -14.450  25.544  1.00 95.25           C  
ATOM    366  CB  ASN A  49     -21.313 -14.476  26.723  1.00 95.25           C  
ATOM    367  O   ASN A  49     -23.801 -15.634  25.750  1.00 95.25           O  
ATOM    368  CG  ASN A  49     -20.440 -14.532  25.485  1.00 95.25           C  
ATOM    369  ND2 ASN A  49     -19.183 -14.922  25.663  1.00 95.25           N  
ATOM    370  OD1 ASN A  49     -20.890 -14.225  24.378  1.00 95.25           O  
ATOM    371  N   VAL A  50     -23.959 -13.652  24.548  1.00 94.39           N  
ATOM    372  CA  VAL A  50     -24.891 -14.234  23.588  1.00 94.39           C  
ATOM    373  C   VAL A  50     -24.128 -14.738  22.365  1.00 94.39           C  
ATOM    374  CB  VAL A  50     -25.972 -13.216  23.159  1.00 94.39           C  
ATOM    375  O   VAL A  50     -23.592 -13.943  21.590  1.00 94.39           O  
ATOM    376  CG1 VAL A  50     -27.027 -13.887  22.281  1.00 94.39           C  
ATOM    377  CG2 VAL A  50     -26.621 -12.579  24.387  1.00 94.39           C  
ATOM    378  N   LYS A  51     -24.040 -16.085  22.307  1.00 92.23           N  
ATOM    379  CA  LYS A  51     -23.317 -16.685  21.189  1.00 92.23           C  
ATOM    380  C   LYS A  51     -24.272 -17.402  20.239  1.00 92.23           C  
ATOM    381  CB  LYS A  51     -22.255 -17.660  21.699  1.00 92.23           C  
ATOM    382  O   LYS A  51     -25.096 -18.210  20.671  1.00 92.23           O  
ATOM    383  CG  LYS A  51     -21.142 -17.000  22.499  1.00 92.23           C  
ATOM    384  CD  LYS A  51     -20.094 -18.013  22.941  1.00 92.23           C  
ATOM    385  CE  LYS A  51     -18.995 -17.358  23.767  1.00 92.23           C  
ATOM    386  NZ  LYS A  51     -17.965 -18.348  24.202  1.00 92.23           N  
ATOM    387  N   SER A  52     -24.195 -17.009  19.013  1.00 91.48           N  
ATOM    388  CA  SER A  52     -24.942 -17.673  17.950  1.00 91.48           C  
ATOM    389  C   SER A  52     -24.011 -18.176  16.852  1.00 91.48           C  
ATOM    390  CB  SER A  52     -25.982 -16.724  17.353  1.00 91.48           C  
ATOM    391  O   SER A  52     -23.351 -17.382  16.178  1.00 91.48           O  
ATOM    392  OG  SER A  52     -26.884 -16.275  18.350  1.00 91.48           O  
ATOM    393  N   GLU A  53     -24.018 -19.532  16.803  1.00 90.21           N  
ATOM    394  CA  GLU A  53     -23.085 -20.153  15.868  1.00 90.21           C  
ATOM    395  C   GLU A  53     -23.800 -20.624  14.605  1.00 90.21           C  
ATOM    396  CB  GLU A  53     -22.360 -21.326  16.531  1.00 90.21           C  
ATOM    397  O   GLU A  53     -24.916 -21.143  14.675  1.00 90.21           O  
ATOM    398  CG  GLU A  53     -21.455 -20.918  17.684  1.00 90.21           C  
ATOM    399  CD  GLU A  53     -20.723 -22.090  18.317  1.00 90.21           C  
ATOM    400  OE1 GLU A  53     -19.939 -21.874  19.270  1.00 90.21           O  
ATOM    401  OE2 GLU A  53     -20.934 -23.234  17.857  1.00 90.21           O  
ATOM    402  N   LYS A  54     -23.183 -20.353  13.416  1.00 85.90           N  
ATOM    403  CA  LYS A  54     -23.566 -20.866  12.104  1.00 85.90           C  
ATOM    404  C   LYS A  54     -25.003 -20.484  11.763  1.00 85.90           C  
ATOM    405  CB  LYS A  54     -23.402 -22.386  12.053  1.00 85.90           C  
ATOM    406  O   LYS A  54     -25.827 -21.350  11.461  1.00 85.90           O  
ATOM    407  CG  LYS A  54     -21.954 -22.853  12.074  1.00 85.90           C  
ATOM    408  CD  LYS A  54     -21.850 -24.359  11.872  1.00 85.90           C  
ATOM    409  CE  LYS A  54     -20.401 -24.827  11.885  1.00 85.90           C  
ATOM    410  NZ  LYS A  54     -20.294 -26.305  11.693  1.00 85.90           N  
ATOM    411  N   VAL A  55     -25.223 -19.241  11.845  1.00 87.59           N  
ATOM    412  CA  VAL A  55     -26.530 -18.731  11.444  1.00 87.59           C  
ATOM    413  C   VAL A  55     -26.469 -18.226  10.004  1.00 87.59           C  
ATOM    414  CB  VAL A  55     -27.012 -17.603  12.384  1.00 87.59           C  
ATOM    415  O   VAL A  55     -25.536 -17.512   9.629  1.00 87.59           O  
ATOM    416  CG1 VAL A  55     -28.379 -17.080  11.945  1.00 87.59           C  
ATOM    417  CG2 VAL A  55     -27.064 -18.098  13.828  1.00 87.59           C  
ATOM    418  N   TYR A  56     -27.446 -18.622   9.270  1.00 86.15           N  
ATOM    419  CA  TYR A  56     -27.485 -18.233   7.864  1.00 86.15           C  
ATOM    420  C   TYR A  56     -28.153 -16.874   7.693  1.00 86.15           C  
ATOM    421  CB  TYR A  56     -28.225 -19.287   7.035  1.00 86.15           C  
ATOM    422  O   TYR A  56     -29.221 -16.625   8.256  1.00 86.15           O  
ATOM    423  CG  TYR A  56     -27.518 -20.619   6.976  1.00 86.15           C  
ATOM    424  CD1 TYR A  56     -26.476 -20.837   6.078  1.00 86.15           C  
ATOM    425  CD2 TYR A  56     -27.892 -21.662   7.816  1.00 86.15           C  
ATOM    426  CE1 TYR A  56     -25.823 -22.064   6.018  1.00 86.15           C  
ATOM    427  CE2 TYR A  56     -27.246 -22.893   7.765  1.00 86.15           C  
ATOM    428  OH  TYR A  56     -25.571 -24.300   6.809  1.00 86.15           O  
ATOM    429  CZ  TYR A  56     -26.214 -23.084   6.864  1.00 86.15           C  
ATOM    430  N   THR A  57     -27.504 -15.987   6.905  1.00 88.55           N  
ATOM    431  CA  THR A  57     -28.005 -14.640   6.657  1.00 88.55           C  
ATOM    432  C   THR A  57     -29.061 -14.650   5.556  1.00 88.55           C  
ATOM    433  CB  THR A  57     -26.864 -13.682   6.270  1.00 88.55           C  
ATOM    434  O   THR A  57     -29.440 -15.713   5.061  1.00 88.55           O  
ATOM    435  CG2 THR A  57     -25.806 -13.614   7.367  1.00 88.55           C  
ATOM    436  OG1 THR A  57     -26.251 -14.142   5.059  1.00 88.55           O  
ATOM    437  N   ARG A  58     -29.530 -13.473   5.162  1.00 84.82           N  
ATOM    438  CA  ARG A  58     -30.540 -13.307   4.122  1.00 84.82           C  
ATOM    439  C   ARG A  58     -30.111 -13.992   2.828  1.00 84.82           C  
ATOM    440  CB  ARG A  58     -30.808 -11.823   3.864  1.00 84.82           C  
ATOM    441  O   ARG A  58     -30.922 -14.642   2.165  1.00 84.82           O  
ATOM    442  CG  ARG A  58     -31.855 -11.563   2.793  1.00 84.82           C  
ATOM    443  CD  ARG A  58     -32.151 -10.077   2.643  1.00 84.82           C  
ATOM    444  NE  ARG A  58     -33.157  -9.829   1.614  1.00 84.82           N  
ATOM    445  NH1 ARG A  58     -33.266  -7.550   1.977  1.00 84.82           N  
ATOM    446  NH2 ARG A  58     -34.575  -8.523   0.366  1.00 84.82           N  
ATOM    447  CZ  ARG A  58     -33.664  -8.635   1.321  1.00 84.82           C  
ATOM    448  N   HIS A  59     -28.843 -14.019   2.578  1.00 83.13           N  
ATOM    449  CA  HIS A  59     -28.345 -14.600   1.336  1.00 83.13           C  
ATOM    450  C   HIS A  59     -27.784 -15.999   1.568  1.00 83.13           C  
ATOM    451  CB  HIS A  59     -27.275 -13.701   0.715  1.00 83.13           C  
ATOM    452  O   HIS A  59     -27.154 -16.575   0.678  1.00 83.13           O  
ATOM    453  CG  HIS A  59     -27.797 -12.378   0.251  1.00 83.13           C  
ATOM    454  CD2 HIS A  59     -27.402 -11.116   0.538  1.00 83.13           C  
ATOM    455  ND1 HIS A  59     -28.860 -12.262  -0.618  1.00 83.13           N  
ATOM    456  CE1 HIS A  59     -29.096 -10.981  -0.846  1.00 83.13           C  
ATOM    457  NE2 HIS A  59     -28.225 -10.264  -0.156  1.00 83.13           N  
ATOM    458  N   GLY A  60     -27.911 -16.494   2.817  1.00 82.87           N  
ATOM    459  CA  GLY A  60     -27.568 -17.884   3.068  1.00 82.87           C  
ATOM    460  C   GLY A  60     -26.120 -18.078   3.475  1.00 82.87           C  
ATOM    461  O   GLY A  60     -25.584 -19.184   3.376  1.00 82.87           O  
ATOM    462  N   VAL A  61     -25.393 -17.008   3.794  1.00 87.87           N  
ATOM    463  CA  VAL A  61     -24.011 -17.117   4.251  1.00 87.87           C  
ATOM    464  C   VAL A  61     -23.983 -17.385   5.754  1.00 87.87           C  
ATOM    465  CB  VAL A  61     -23.203 -15.841   3.922  1.00 87.87           C  
ATOM    466  O   VAL A  61     -24.586 -16.645   6.534  1.00 87.87           O  
ATOM    467  CG1 VAL A  61     -21.754 -15.986   4.384  1.00 87.87           C  
ATOM    468  CG2 VAL A  61     -23.263 -15.543   2.425  1.00 87.87           C  
ATOM    469  N   PRO A  62     -23.300 -18.488   6.109  1.00 89.31           N  
ATOM    470  CA  PRO A  62     -23.226 -18.828   7.532  1.00 89.31           C  
ATOM    471  C   PRO A  62     -22.256 -17.936   8.303  1.00 89.31           C  
ATOM    472  CB  PRO A  62     -22.743 -20.280   7.523  1.00 89.31           C  
ATOM    473  O   PRO A  62     -21.082 -17.834   7.938  1.00 89.31           O  
ATOM    474  CG  PRO A  62     -21.932 -20.405   6.274  1.00 89.31           C  
ATOM    475  CD  PRO A  62     -22.520 -19.498   5.231  1.00 89.31           C  
ATOM    476  N   ILE A  63     -22.797 -17.256   9.381  1.00 91.58           N  
ATOM    477  CA  ILE A  63     -21.953 -16.379  10.185  1.00 91.58           C  
ATOM    478  C   ILE A  63     -22.150 -16.691  11.667  1.00 91.58           C  
ATOM    479  CB  ILE A  63     -22.258 -14.890   9.906  1.00 91.58           C  
ATOM    480  O   ILE A  63     -23.218 -17.152  12.074  1.00 91.58           O  
ATOM    481  CG1 ILE A  63     -23.728 -14.580  10.210  1.00 91.58           C  
ATOM    482  CG2 ILE A  63     -21.911 -14.530   8.458  1.00 91.58           C  
ATOM    483  CD1 ILE A  63     -24.047 -13.092  10.269  1.00 91.58           C  
ATOM    484  N   SER A  64     -21.052 -16.519  12.358  1.00 91.94           N  
ATOM    485  CA  SER A  64     -21.088 -16.645  13.812  1.00 91.94           C  
ATOM    486  C   SER A  64     -20.867 -15.297  14.489  1.00 91.94           C  
ATOM    487  CB  SER A  64     -20.033 -17.644  14.290  1.00 91.94           C  
ATOM    488  O   SER A  64     -19.905 -14.591  14.179  1.00 91.94           O  
ATOM    489  OG  SER A  64     -20.265 -18.926  13.731  1.00 91.94           O  
ATOM    490  N   VAL A  65     -21.852 -15.001  15.361  1.00 92.93           N  
ATOM    491  CA  VAL A  65     -21.789 -13.695  16.010  1.00 92.93           C  
ATOM    492  C   VAL A  65     -21.787 -13.870  17.526  1.00 92.93           C  
ATOM    493  CB  VAL A  65     -22.966 -12.791  15.580  1.00 92.93           C  
ATOM    494  O   VAL A  65     -22.512 -14.712  18.061  1.00 92.93           O  
ATOM    495  CG1 VAL A  65     -22.952 -11.478  16.361  1.00 92.93           C  
ATOM    496  CG2 VAL A  65     -22.911 -12.522  14.077  1.00 92.93           C  
ATOM    497  N   THR A  66     -20.932 -13.075  18.132  1.00 93.05           N  
ATOM    498  CA  THR A  66     -20.896 -13.002  19.589  1.00 93.05           C  
ATOM    499  C   THR A  66     -21.267 -11.602  20.069  1.00 93.05           C  
ATOM    500  CB  THR A  66     -19.508 -13.383  20.134  1.00 93.05           C  
ATOM    501  O   THR A  66     -20.699 -10.610  19.607  1.00 93.05           O  
ATOM    502  CG2 THR A  66     -19.525 -13.492  21.655  1.00 93.05           C  
ATOM    503  OG1 THR A  66     -19.113 -14.645  19.580  1.00 93.05           O  
ATOM    504  N   GLY A  67     -22.320 -11.594  20.866  1.00 94.23           N  
ATOM    505  CA  GLY A  67     -22.735 -10.325  21.443  1.00 94.23           C  
ATOM    506  C   GLY A  67     -22.714 -10.325  22.960  1.00 94.23           C  
ATOM    507  O   GLY A  67     -22.741 -11.386  23.587  1.00 94.23           O  
ATOM    508  N   ILE A  68     -22.497  -9.133  23.502  1.00 94.98           N  
ATOM    509  CA  ILE A  68     -22.517  -8.958  24.950  1.00 94.98           C  
ATOM    510  C   ILE A  68     -23.725  -8.115  25.352  1.00 94.98           C  
ATOM    511  CB  ILE A  68     -21.213  -8.303  25.459  1.00 94.98           C  
ATOM    512  O   ILE A  68     -23.911  -7.005  24.847  1.00 94.98           O  
ATOM    513  CG1 ILE A  68     -20.000  -9.156  25.069  1.00 94.98           C  
ATOM    514  CG2 ILE A  68     -21.271  -8.091  26.974  1.00 94.98           C  
ATOM    515  CD1 ILE A  68     -18.662  -8.461  25.280  1.00 94.98           C  
ATOM    516  N   ALA A  69     -24.575  -8.758  26.213  1.00 95.38           N  
ATOM    517  CA  ALA A  69     -25.754  -8.038  26.686  1.00 95.38           C  
ATOM    518  C   ALA A  69     -25.716  -7.858  28.201  1.00 95.38           C  
ATOM    519  CB  ALA A  69     -27.027  -8.773  26.273  1.00 95.38           C  
ATOM    520  O   ALA A  69     -25.346  -8.779  28.933  1.00 95.38           O  
ATOM    521  N   GLN A  70     -25.946  -6.609  28.525  1.00 95.18           N  
ATOM    522  CA  GLN A  70     -26.098  -6.318  29.947  1.00 95.18           C  
ATOM    523  C   GLN A  70     -27.567  -6.122  30.313  1.00 95.18           C  
ATOM    524  CB  GLN A  70     -25.291  -5.077  30.331  1.00 95.18           C  
ATOM    525  O   GLN A  70     -28.240  -5.252  29.757  1.00 95.18           O  
ATOM    526  CG  GLN A  70     -23.788  -5.241  30.151  1.00 95.18           C  
ATOM    527  CD  GLN A  70     -23.014  -3.984  30.499  1.00 95.18           C  
ATOM    528  NE2 GLN A  70     -21.689  -4.071  30.452  1.00 95.18           N  
ATOM    529  OE1 GLN A  70     -23.602  -2.942  30.807  1.00 95.18           O  
ATOM    530  N   VAL A  71     -27.981  -7.046  31.222  1.00 94.92           N  
ATOM    531  CA  VAL A  71     -29.392  -6.990  31.591  1.00 94.92           C  
ATOM    532  C   VAL A  71     -29.524  -6.848  33.106  1.00 94.92           C  
ATOM    533  CB  VAL A  71     -30.156  -8.242  31.105  1.00 94.92           C  
ATOM    534  O   VAL A  71     -28.626  -7.243  33.853  1.00 94.92           O  
ATOM    535  CG1 VAL A  71     -30.130  -8.331  29.580  1.00 94.92           C  
ATOM    536  CG2 VAL A  71     -29.563  -9.504  31.727  1.00 94.92           C  
ATOM    537  N   LYS A  72     -30.582  -6.237  33.457  1.00 94.04           N  
ATOM    538  CA  LYS A  72     -30.856  -6.102  34.885  1.00 94.04           C  
ATOM    539  C   LYS A  72     -32.356  -6.014  35.151  1.00 94.04           C  
ATOM    540  CB  LYS A  72     -30.150  -4.870  35.453  1.00 94.04           C  
ATOM    541  O   LYS A  72     -33.138  -5.736  34.239  1.00 94.04           O  
ATOM    542  CG  LYS A  72     -30.732  -3.548  34.974  1.00 94.04           C  
ATOM    543  CD  LYS A  72     -30.051  -2.362  35.645  1.00 94.04           C  
ATOM    544  CE  LYS A  72     -30.745  -1.050  35.303  1.00 94.04           C  
ATOM    545  NZ  LYS A  72     -30.117   0.108  36.005  1.00 94.04           N  
ATOM    546  N   ILE A  73     -32.709  -6.399  36.333  1.00 93.54           N  
ATOM    547  CA  ILE A  73     -34.085  -6.201  36.776  1.00 93.54           C  
ATOM    548  C   ILE A  73     -34.317  -4.726  37.095  1.00 93.54           C  
ATOM    549  CB  ILE A  73     -34.413  -7.075  38.007  1.00 93.54           C  
ATOM    550  O   ILE A  73     -33.537  -4.113  37.828  1.00 93.54           O  
ATOM    551  CG1 ILE A  73     -34.274  -8.562  37.660  1.00 93.54           C  
ATOM    552  CG2 ILE A  73     -35.819  -6.764  38.530  1.00 93.54           C  
ATOM    553  CD1 ILE A  73     -34.381  -9.491  38.861  1.00 93.54           C  
ATOM    554  N   GLN A  74     -35.342  -4.120  36.492  1.00 90.26           N  
ATOM    555  CA  GLN A  74     -35.649  -2.706  36.676  1.00 90.26           C  
ATOM    556  C   GLN A  74     -36.332  -2.461  38.019  1.00 90.26           C  
ATOM    557  CB  GLN A  74     -36.534  -2.196  35.537  1.00 90.26           C  
ATOM    558  O   GLN A  74     -37.431  -2.963  38.263  1.00 90.26           O  
ATOM    559  CG  GLN A  74     -36.849  -0.709  35.622  1.00 90.26           C  
ATOM    560  CD  GLN A  74     -35.610   0.161  35.526  1.00 90.26           C  
ATOM    561  NE2 GLN A  74     -35.299   0.619  34.318  1.00 90.26           N  
ATOM    562  OE1 GLN A  74     -34.938   0.420  36.530  1.00 90.26           O  
ATOM    563  N   GLY A  75     -35.549  -1.671  38.933  1.00 87.99           N  
ATOM    564  CA  GLY A  75     -36.054  -1.435  40.276  1.00 87.99           C  
ATOM    565  C   GLY A  75     -36.843  -0.145  40.399  1.00 87.99           C  
ATOM    566  O   GLY A  75     -37.624   0.025  41.337  1.00 87.99           O  
ATOM    567  N   GLN A  76     -36.838   0.817  39.432  1.00 86.82           N  
ATOM    568  CA  GLN A  76     -37.455   2.136  39.527  1.00 86.82           C  
ATOM    569  C   GLN A  76     -38.927   2.085  39.126  1.00 86.82           C  
ATOM    570  CB  GLN A  76     -36.707   3.143  38.653  1.00 86.82           C  
ATOM    571  O   GLN A  76     -39.766   2.745  39.741  1.00 86.82           O  
ATOM    572  CG  GLN A  76     -35.309   3.475  39.155  1.00 86.82           C  
ATOM    573  CD  GLN A  76     -34.594   4.486  38.279  1.00 86.82           C  
ATOM    574  NE2 GLN A  76     -33.385   4.867  38.677  1.00 86.82           N  
ATOM    575  OE1 GLN A  76     -35.124   4.922  37.252  1.00 86.82           O  
ATOM    576  N   ASN A  77     -39.147   1.251  38.134  1.00 89.92           N  
ATOM    577  CA  ASN A  77     -40.523   1.071  37.686  1.00 89.92           C  
ATOM    578  C   ASN A  77     -41.257   0.033  38.530  1.00 89.92           C  
ATOM    579  CB  ASN A  77     -40.560   0.675  36.208  1.00 89.92           C  
ATOM    580  O   ASN A  77     -40.897  -1.146  38.523  1.00 89.92           O  
ATOM    581  CG  ASN A  77     -41.946   0.793  35.606  1.00 89.92           C  
ATOM    582  ND2 ASN A  77     -42.008   1.083  34.312  1.00 89.92           N  
ATOM    583  OD1 ASN A  77     -42.954   0.626  36.299  1.00 89.92           O  
ATOM    584  N   LYS A  78     -42.334   0.403  39.209  1.00 88.90           N  
ATOM    585  CA  LYS A  78     -43.046  -0.461  40.146  1.00 88.90           C  
ATOM    586  C   LYS A  78     -43.710  -1.628  39.422  1.00 88.90           C  
ATOM    587  CB  LYS A  78     -44.093   0.338  40.923  1.00 88.90           C  
ATOM    588  O   LYS A  78     -43.722  -2.753  39.926  1.00 88.90           O  
ATOM    589  CG  LYS A  78     -43.506   1.294  41.951  1.00 88.90           C  
ATOM    590  CD  LYS A  78     -44.597   1.994  42.751  1.00 88.90           C  
ATOM    591  CE  LYS A  78     -44.011   2.982  43.750  1.00 88.90           C  
ATOM    592  NZ  LYS A  78     -45.077   3.660  44.549  1.00 88.90           N  
ATOM    593  N   GLU A  79     -44.216  -1.368  38.202  1.00 89.83           N  
ATOM    594  CA  GLU A  79     -44.892  -2.406  37.429  1.00 89.83           C  
ATOM    595  C   GLU A  79     -43.911  -3.483  36.975  1.00 89.83           C  
ATOM    596  CB  GLU A  79     -45.603  -1.798  36.217  1.00 89.83           C  
ATOM    597  O   GLU A  79     -44.204  -4.677  37.069  1.00 89.83           O  
ATOM    598  CG  GLU A  79     -46.767  -0.887  36.580  1.00 89.83           C  
ATOM    599  CD  GLU A  79     -47.479  -0.312  35.367  1.00 89.83           C  
ATOM    600  OE1 GLU A  79     -48.433   0.480  35.542  1.00 89.83           O  
ATOM    601  OE2 GLU A  79     -47.081  -0.656  34.232  1.00 89.83           O  
ATOM    602  N   MET A  80     -42.780  -3.040  36.510  1.00 91.54           N  
ATOM    603  CA  MET A  80     -41.750  -3.964  36.045  1.00 91.54           C  
ATOM    604  C   MET A  80     -41.181  -4.774  37.205  1.00 91.54           C  
ATOM    605  CB  MET A  80     -40.627  -3.207  35.335  1.00 91.54           C  
ATOM    606  O   MET A  80     -40.946  -5.976  37.073  1.00 91.54           O  
ATOM    607  CG  MET A  80     -41.006  -2.700  33.953  1.00 91.54           C  
ATOM    608  SD  MET A  80     -39.557  -2.549  32.837  1.00 91.54           S  
ATOM    609  CE  MET A  80     -38.739  -1.105  33.569  1.00 91.54           C  
ATOM    610  N   LEU A  81     -41.011  -4.088  38.303  1.00 92.37           N  
ATOM    611  CA  LEU A  81     -40.491  -4.749  39.495  1.00 92.37           C  
ATOM    612  C   LEU A  81     -41.473  -5.796  40.008  1.00 92.37           C  
ATOM    613  CB  LEU A  81     -40.201  -3.722  40.594  1.00 92.37           C  
ATOM    614  O   LEU A  81     -41.070  -6.898  40.388  1.00 92.37           O  
ATOM    615  CG  LEU A  81     -39.610  -4.269  41.894  1.00 92.37           C  
ATOM    616  CD1 LEU A  81     -38.282  -4.968  41.620  1.00 92.37           C  
ATOM    617  CD2 LEU A  81     -39.430  -3.149  42.913  1.00 92.37           C  
ATOM    618  N   ALA A  82     -42.720  -5.503  39.965  1.00 90.33           N  
ATOM    619  CA  ALA A  82     -43.759  -6.436  40.391  1.00 90.33           C  
ATOM    620  C   ALA A  82     -43.773  -7.682  39.509  1.00 90.33           C  
ATOM    621  CB  ALA A  82     -45.127  -5.757  40.369  1.00 90.33           C  
ATOM    622  O   ALA A  82     -43.890  -8.803  40.009  1.00 90.33           O  
ATOM    623  N   ALA A  83     -43.668  -7.426  38.171  1.00 90.25           N  
ATOM    624  CA  ALA A  83     -43.624  -8.540  37.227  1.00 90.25           C  
ATOM    625  C   ALA A  83     -42.413  -9.431  37.487  1.00 90.25           C  
ATOM    626  CB  ALA A  83     -43.599  -8.019  35.792  1.00 90.25           C  
ATOM    627  O   ALA A  83     -42.527 -10.659  37.486  1.00 90.25           O  
ATOM    628  N   ALA A  84     -41.251  -8.807  37.736  1.00 92.41           N  
ATOM    629  CA  ALA A  84     -40.006  -9.524  38.000  1.00 92.41           C  
ATOM    630  C   ALA A  84     -40.102 -10.332  39.291  1.00 92.41           C  
ATOM    631  CB  ALA A  84     -38.835  -8.548  38.073  1.00 92.41           C  
ATOM    632  O   ALA A  84     -39.662 -11.483  39.345  1.00 92.41           O  
ATOM    633  N   CYS A  85     -40.701  -9.723  40.330  1.00 90.86           N  
ATOM    634  CA  CYS A  85     -40.847 -10.391  41.618  1.00 90.86           C  
ATOM    635  C   CYS A  85     -41.776 -11.594  41.507  1.00 90.86           C  
ATOM    636  CB  CYS A  85     -41.380  -9.418  42.669  1.00 90.86           C  
ATOM    637  O   CYS A  85     -41.518 -12.640  42.104  1.00 90.86           O  
ATOM    638  SG  CYS A  85     -40.182  -8.165  43.176  1.00 90.86           S  
ATOM    639  N   GLN A  86     -42.736 -11.364  40.729  1.00 88.80           N  
ATOM    640  CA  GLN A  86     -43.678 -12.459  40.522  1.00 88.80           C  
ATOM    641  C   GLN A  86     -43.029 -13.606  39.754  1.00 88.80           C  
ATOM    642  CB  GLN A  86     -44.920 -11.965  39.777  1.00 88.80           C  
ATOM    643  O   GLN A  86     -43.235 -14.776  40.083  1.00 88.80           O  
ATOM    644  CG  GLN A  86     -46.032 -13.000  39.681  1.00 88.80           C  
ATOM    645  CD  GLN A  86     -47.282 -12.459  39.014  1.00 88.80           C  
ATOM    646  NE2 GLN A  86     -48.200 -13.352  38.661  1.00 88.80           N  
ATOM    647  OE1 GLN A  86     -47.422 -11.247  38.818  1.00 88.80           O  
ATOM    648  N   MET A  87     -42.104 -13.339  38.809  1.00 89.62           N  
ATOM    649  CA  MET A  87     -41.570 -14.332  37.881  1.00 89.62           C  
ATOM    650  C   MET A  87     -40.277 -14.937  38.416  1.00 89.62           C  
ATOM    651  CB  MET A  87     -41.326 -13.706  36.506  1.00 89.62           C  
ATOM    652  O   MET A  87     -40.012 -16.123  38.214  1.00 89.62           O  
ATOM    653  CG  MET A  87     -42.597 -13.259  35.802  1.00 89.62           C  
ATOM    654  SD  MET A  87     -42.261 -12.474  34.178  1.00 89.62           S  
ATOM    655  CE  MET A  87     -43.952 -12.325  33.539  1.00 89.62           C  
ATOM    656  N   PHE A  88     -39.383 -14.187  39.192  1.00 92.38           N  
ATOM    657  CA  PHE A  88     -38.004 -14.615  39.397  1.00 92.38           C  
ATOM    658  C   PHE A  88     -37.693 -14.743  40.883  1.00 92.38           C  
ATOM    659  CB  PHE A  88     -37.031 -13.632  38.740  1.00 92.38           C  
ATOM    660  O   PHE A  88     -36.574 -15.099  41.260  1.00 92.38           O  
ATOM    661  CG  PHE A  88     -37.163 -13.556  37.242  1.00 92.38           C  
ATOM    662  CD1 PHE A  88     -37.007 -14.693  36.459  1.00 92.38           C  
ATOM    663  CD2 PHE A  88     -37.444 -12.348  36.618  1.00 92.38           C  
ATOM    664  CE1 PHE A  88     -37.129 -14.626  35.073  1.00 92.38           C  
ATOM    665  CE2 PHE A  88     -37.567 -12.273  35.234  1.00 92.38           C  
ATOM    666  CZ  PHE A  88     -37.409 -13.413  34.463  1.00 92.38           C  
ATOM    667  N   LEU A  89     -38.585 -14.396  41.874  1.00 89.24           N  
ATOM    668  CA  LEU A  89     -38.310 -14.366  43.306  1.00 89.24           C  
ATOM    669  C   LEU A  89     -37.770 -15.709  43.785  1.00 89.24           C  
ATOM    670  CB  LEU A  89     -39.576 -14.004  44.087  1.00 89.24           C  
ATOM    671  O   LEU A  89     -36.891 -15.757  44.648  1.00 89.24           O  
ATOM    672  CG  LEU A  89     -39.373 -13.540  45.531  1.00 89.24           C  
ATOM    673  CD1 LEU A  89     -38.766 -12.141  45.557  1.00 89.24           C  
ATOM    674  CD2 LEU A  89     -40.693 -13.570  46.293  1.00 89.24           C  
ATOM    675  N   GLY A  90     -38.011 -16.844  43.132  1.00 86.29           N  
ATOM    676  CA  GLY A  90     -37.547 -18.161  43.538  1.00 86.29           C  
ATOM    677  C   GLY A  90     -36.439 -18.702  42.655  1.00 86.29           C  
ATOM    678  O   GLY A  90     -35.972 -19.825  42.854  1.00 86.29           O  
ATOM    679  N   LYS A  91     -35.905 -17.850  41.810  1.00 89.99           N  
ATOM    680  CA  LYS A  91     -34.871 -18.284  40.875  1.00 89.99           C  
ATOM    681  C   LYS A  91     -33.524 -17.652  41.212  1.00 89.99           C  
ATOM    682  CB  LYS A  91     -35.268 -17.938  39.439  1.00 89.99           C  
ATOM    683  O   LYS A  91     -33.470 -16.568  41.798  1.00 89.99           O  
ATOM    684  CG  LYS A  91     -36.583 -18.560  38.992  1.00 89.99           C  
ATOM    685  CD  LYS A  91     -36.404 -20.020  38.596  1.00 89.99           C  
ATOM    686  CE  LYS A  91     -37.677 -20.594  37.989  1.00 89.99           C  
ATOM    687  NZ  LYS A  91     -37.558 -22.062  37.740  1.00 89.99           N  
ATOM    688  N   THR A  92     -32.436 -18.428  40.938  1.00 92.66           N  
ATOM    689  CA  THR A  92     -31.082 -17.923  41.133  1.00 92.66           C  
ATOM    690  C   THR A  92     -30.688 -16.978  40.002  1.00 92.66           C  
ATOM    691  CB  THR A  92     -30.063 -19.075  41.221  1.00 92.66           C  
ATOM    692  O   THR A  92     -31.333 -16.956  38.951  1.00 92.66           O  
ATOM    693  CG2 THR A  92     -30.459 -20.077  42.301  1.00 92.66           C  
ATOM    694  OG1 THR A  92     -30.003 -19.749  39.958  1.00 92.66           O  
ATOM    695  N   GLU A  93     -29.699 -16.191  40.234  1.00 91.38           N  
ATOM    696  CA  GLU A  93     -29.206 -15.270  39.214  1.00 91.38           C  
ATOM    697  C   GLU A  93     -28.794 -16.017  37.949  1.00 91.38           C  
ATOM    698  CB  GLU A  93     -28.028 -14.454  39.751  1.00 91.38           C  
ATOM    699  O   GLU A  93     -28.998 -15.526  36.837  1.00 91.38           O  
ATOM    700  CG  GLU A  93     -28.415 -13.448  40.825  1.00 91.38           C  
ATOM    701  CD  GLU A  93     -27.236 -12.640  41.343  1.00 91.38           C  
ATOM    702  OE1 GLU A  93     -27.432 -11.786  42.238  1.00 91.38           O  
ATOM    703  OE2 GLU A  93     -26.108 -12.861  40.850  1.00 91.38           O  
ATOM    704  N   ALA A  94     -28.198 -17.191  38.094  1.00 92.27           N  
ATOM    705  CA  ALA A  94     -27.791 -18.003  36.950  1.00 92.27           C  
ATOM    706  C   ALA A  94     -29.001 -18.440  36.129  1.00 92.27           C  
ATOM    707  CB  ALA A  94     -27.000 -19.222  37.418  1.00 92.27           C  
ATOM    708  O   ALA A  94     -28.959 -18.430  34.897  1.00 92.27           O  
ATOM    709  N   GLU A  95     -30.056 -18.764  36.867  1.00 91.31           N  
ATOM    710  CA  GLU A  95     -31.288 -19.179  36.202  1.00 91.31           C  
ATOM    711  C   GLU A  95     -31.923 -18.018  35.442  1.00 91.31           C  
ATOM    712  CB  GLU A  95     -32.281 -19.749  37.218  1.00 91.31           C  
ATOM    713  O   GLU A  95     -32.391 -18.189  34.315  1.00 91.31           O  
ATOM    714  CG  GLU A  95     -31.877 -21.104  37.779  1.00 91.31           C  
ATOM    715  CD  GLU A  95     -32.786 -21.586  38.899  1.00 91.31           C  
ATOM    716  OE1 GLU A  95     -32.642 -22.748  39.341  1.00 91.31           O  
ATOM    717  OE2 GLU A  95     -33.650 -20.794  39.337  1.00 91.31           O  
ATOM    718  N   ILE A  96     -31.939 -16.845  36.061  1.00 92.18           N  
ATOM    719  CA  ILE A  96     -32.466 -15.644  35.423  1.00 92.18           C  
ATOM    720  C   ILE A  96     -31.650 -15.322  34.173  1.00 92.18           C  
ATOM    721  CB  ILE A  96     -32.460 -14.440  36.391  1.00 92.18           C  
ATOM    722  O   ILE A  96     -32.212 -15.008  33.121  1.00 92.18           O  
ATOM    723  CG1 ILE A  96     -33.377 -14.713  37.589  1.00 92.18           C  
ATOM    724  CG2 ILE A  96     -32.877 -13.158  35.663  1.00 92.18           C  
ATOM    725  CD1 ILE A  96     -33.317 -13.643  38.671  1.00 92.18           C  
ATOM    726  N   ALA A  97     -30.341 -15.442  34.378  1.00 93.26           N  
ATOM    727  CA  ALA A  97     -29.440 -15.191  33.257  1.00 93.26           C  
ATOM    728  C   ALA A  97     -29.718 -16.152  32.104  1.00 93.26           C  
ATOM    729  CB  ALA A  97     -27.985 -15.310  33.705  1.00 93.26           C  
ATOM    730  O   ALA A  97     -29.732 -15.747  30.939  1.00 93.26           O  
ATOM    731  N   HIS A  98     -29.952 -17.391  32.406  1.00 92.81           N  
ATOM    732  CA  HIS A  98     -30.208 -18.407  31.391  1.00 92.81           C  
ATOM    733  C   HIS A  98     -31.488 -18.105  30.619  1.00 92.81           C  
ATOM    734  CB  HIS A  98     -30.295 -19.794  32.031  1.00 92.81           C  
ATOM    735  O   HIS A  98     -31.518 -18.215  29.391  1.00 92.81           O  
ATOM    736  CG  HIS A  98     -30.515 -20.897  31.046  1.00 92.81           C  
ATOM    737  CD2 HIS A  98     -31.574 -21.718  30.852  1.00 92.81           C  
ATOM    738  ND1 HIS A  98     -29.569 -21.261  30.112  1.00 92.81           N  
ATOM    739  CE1 HIS A  98     -30.039 -22.260  29.384  1.00 92.81           C  
ATOM    740  NE2 HIS A  98     -31.254 -22.556  29.813  1.00 92.81           N  
ATOM    741  N   ILE A  99     -32.567 -17.670  31.336  1.00 91.34           N  
ATOM    742  CA  ILE A  99     -33.847 -17.343  30.718  1.00 91.34           C  
ATOM    743  C   ILE A  99     -33.678 -16.148  29.782  1.00 91.34           C  
ATOM    744  CB  ILE A  99     -34.928 -17.042  31.780  1.00 91.34           C  
ATOM    745  O   ILE A  99     -34.139 -16.177  28.638  1.00 91.34           O  
ATOM    746  CG1 ILE A  99     -35.211 -18.292  32.622  1.00 91.34           C  
ATOM    747  CG2 ILE A  99     -36.208 -16.527  31.118  1.00 91.34           C  
ATOM    748  CD1 ILE A  99     -36.094 -18.034  33.835  1.00 91.34           C  
ATOM    749  N   ALA A 100     -32.979 -15.152  30.258  1.00 92.40           N  
ATOM    750  CA  ALA A 100     -32.728 -13.954  29.460  1.00 92.40           C  
ATOM    751  C   ALA A 100     -31.856 -14.275  28.250  1.00 92.40           C  
ATOM    752  CB  ALA A 100     -32.070 -12.874  30.315  1.00 92.40           C  
ATOM    753  O   ALA A 100     -32.106 -13.780  27.148  1.00 92.40           O  
ATOM    754  N   LEU A 101     -30.824 -15.107  28.474  1.00 93.10           N  
ATOM    755  CA  LEU A 101     -29.896 -15.489  27.415  1.00 93.10           C  
ATOM    756  C   LEU A 101     -30.628 -16.199  26.281  1.00 93.10           C  
ATOM    757  CB  LEU A 101     -28.792 -16.392  27.970  1.00 93.10           C  
ATOM    758  O   LEU A 101     -30.402 -15.899  25.106  1.00 93.10           O  
ATOM    759  CG  LEU A 101     -27.685 -16.789  26.992  1.00 93.10           C  
ATOM    760  CD1 LEU A 101     -26.333 -16.802  27.698  1.00 93.10           C  
ATOM    761  CD2 LEU A 101     -27.982 -18.149  26.370  1.00 93.10           C  
ATOM    762  N   GLU A 102     -31.548 -17.106  26.580  1.00 90.02           N  
ATOM    763  CA  GLU A 102     -32.278 -17.879  25.580  1.00 90.02           C  
ATOM    764  C   GLU A 102     -33.173 -16.979  24.732  1.00 90.02           C  
ATOM    765  CB  GLU A 102     -33.115 -18.972  26.251  1.00 90.02           C  
ATOM    766  O   GLU A 102     -33.260 -17.152  23.515  1.00 90.02           O  
ATOM    767  CG  GLU A 102     -32.289 -20.111  26.830  1.00 90.02           C  
ATOM    768  CD  GLU A 102     -31.539 -20.906  25.774  1.00 90.02           C  
ATOM    769  OE1 GLU A 102     -30.431 -21.410  26.067  1.00 90.02           O  
ATOM    770  OE2 GLU A 102     -32.063 -21.025  24.644  1.00 90.02           O  
ATOM    771  N   THR A 103     -33.801 -16.060  25.386  1.00 89.53           N  
ATOM    772  CA  THR A 103     -34.676 -15.128  24.683  1.00 89.53           C  
ATOM    773  C   THR A 103     -33.866 -14.200  23.783  1.00 89.53           C  
ATOM    774  CB  THR A 103     -35.510 -14.291  25.670  1.00 89.53           C  
ATOM    775  O   THR A 103     -34.210 -14.002  22.615  1.00 89.53           O  
ATOM    776  CG2 THR A 103     -36.531 -13.429  24.935  1.00 89.53           C  
ATOM    777  OG1 THR A 103     -36.201 -15.170  26.567  1.00 89.53           O  
ATOM    778  N   LEU A 104     -32.741 -13.636  24.283  1.00 91.63           N  
ATOM    779  CA  LEU A 104     -31.882 -12.734  23.523  1.00 91.63           C  
ATOM    780  C   LEU A 104     -31.240 -13.458  22.345  1.00 91.63           C  
ATOM    781  CB  LEU A 104     -30.797 -12.141  24.426  1.00 91.63           C  
ATOM    782  O   LEU A 104     -31.140 -12.902  21.249  1.00 91.63           O  
ATOM    783  CG  LEU A 104     -31.214 -10.956  25.299  1.00 91.63           C  
ATOM    784  CD1 LEU A 104     -30.143 -10.667  26.346  1.00 91.63           C  
ATOM    785  CD2 LEU A 104     -31.476  -9.724  24.440  1.00 91.63           C  
ATOM    786  N   GLU A 105     -30.778 -14.671  22.611  1.00 91.25           N  
ATOM    787  CA  GLU A 105     -30.175 -15.474  21.552  1.00 91.25           C  
ATOM    788  C   GLU A 105     -31.162 -15.717  20.413  1.00 91.25           C  
ATOM    789  CB  GLU A 105     -29.675 -16.810  22.108  1.00 91.25           C  
ATOM    790  O   GLU A 105     -30.795 -15.636  19.239  1.00 91.25           O  
ATOM    791  CG  GLU A 105     -28.944 -17.668  21.085  1.00 91.25           C  
ATOM    792  CD  GLU A 105     -28.592 -19.052  21.605  1.00 91.25           C  
ATOM    793  OE1 GLU A 105     -28.189 -19.920  20.797  1.00 91.25           O  
ATOM    794  OE2 GLU A 105     -28.719 -19.272  22.830  1.00 91.25           O  
ATOM    795  N   GLY A 106     -32.402 -16.032  20.772  1.00 89.30           N  
ATOM    796  CA  GLY A 106     -33.425 -16.213  19.754  1.00 89.30           C  
ATOM    797  C   GLY A 106     -33.630 -14.984  18.889  1.00 89.30           C  
ATOM    798  O   GLY A 106     -33.677 -15.084  17.661  1.00 89.30           O  
ATOM    799  N   HIS A 107     -33.689 -13.804  19.482  1.00 90.89           N  
ATOM    800  CA  HIS A 107     -33.894 -12.557  18.754  1.00 90.89           C  
ATOM    801  C   HIS A 107     -32.677 -12.208  17.905  1.00 90.89           C  
ATOM    802  CB  HIS A 107     -34.203 -11.415  19.724  1.00 90.89           C  
ATOM    803  O   HIS A 107     -32.818 -11.721  16.781  1.00 90.89           O  
ATOM    804  CG  HIS A 107     -35.591 -11.460  20.281  1.00 90.89           C  
ATOM    805  CD2 HIS A 107     -36.747 -10.917  19.833  1.00 90.89           C  
ATOM    806  ND1 HIS A 107     -35.903 -12.128  21.445  1.00 90.89           N  
ATOM    807  CE1 HIS A 107     -37.196 -11.993  21.690  1.00 90.89           C  
ATOM    808  NE2 HIS A 107     -37.731 -11.262  20.726  1.00 90.89           N  
ATOM    809  N   GLN A 108     -31.498 -12.410  18.498  1.00 91.74           N  
ATOM    810  CA  GLN A 108     -30.269 -12.169  17.750  1.00 91.74           C  
ATOM    811  C   GLN A 108     -30.221 -13.016  16.482  1.00 91.74           C  
ATOM    812  CB  GLN A 108     -29.045 -12.457  18.621  1.00 91.74           C  
ATOM    813  O   GLN A 108     -29.895 -12.514  15.405  1.00 91.74           O  
ATOM    814  CG  GLN A 108     -27.719 -12.155  17.937  1.00 91.74           C  
ATOM    815  CD  GLN A 108     -26.523 -12.401  18.838  1.00 91.74           C  
ATOM    816  NE2 GLN A 108     -25.411 -12.822  18.246  1.00 91.74           N  
ATOM    817  OE1 GLN A 108     -26.599 -12.215  20.057  1.00 91.74           O  
ATOM    818  N   ARG A 109     -30.579 -14.211  16.587  1.00 89.97           N  
ATOM    819  CA  ARG A 109     -30.563 -15.113  15.439  1.00 89.97           C  
ATOM    820  C   ARG A 109     -31.587 -14.685  14.393  1.00 89.97           C  
ATOM    821  CB  ARG A 109     -30.837 -16.552  15.883  1.00 89.97           C  
ATOM    822  O   ARG A 109     -31.321 -14.757  13.191  1.00 89.97           O  
ATOM    823  CG  ARG A 109     -29.680 -17.196  16.631  1.00 89.97           C  
ATOM    824  CD  ARG A 109     -29.971 -18.650  16.973  1.00 89.97           C  
ATOM    825  NE  ARG A 109     -28.764 -19.357  17.393  1.00 89.97           N  
ATOM    826  NH1 ARG A 109     -29.877 -21.229  18.163  1.00 89.97           N  
ATOM    827  NH2 ARG A 109     -27.592 -21.115  18.292  1.00 89.97           N  
ATOM    828  CZ  ARG A 109     -28.747 -20.565  17.948  1.00 89.97           C  
ATOM    829  N   ALA A 110     -32.620 -14.258  14.880  1.00 88.38           N  
ATOM    830  CA  ALA A 110     -33.678 -13.809  13.978  1.00 88.38           C  
ATOM    831  C   ALA A 110     -33.227 -12.600  13.163  1.00 88.38           C  
ATOM    832  CB  ALA A 110     -34.942 -13.474  14.766  1.00 88.38           C  
ATOM    833  O   ALA A 110     -33.442 -12.546  11.950  1.00 88.38           O  
ATOM    834  N   ILE A 111     -32.573 -11.685  13.796  1.00 90.48           N  
ATOM    835  CA  ILE A 111     -32.112 -10.463  13.146  1.00 90.48           C  
ATOM    836  C   ILE A 111     -31.000 -10.794  12.153  1.00 90.48           C  
ATOM    837  CB  ILE A 111     -31.618  -9.425  14.178  1.00 90.48           C  
ATOM    838  O   ILE A 111     -30.964 -10.248  11.048  1.00 90.48           O  
ATOM    839  CG1 ILE A 111     -32.770  -8.990  15.091  1.00 90.48           C  
ATOM    840  CG2 ILE A 111     -30.991  -8.219  13.474  1.00 90.48           C  
ATOM    841  CD1 ILE A 111     -33.877  -8.231  14.372  1.00 90.48           C  
ATOM    842  N   MET A 112     -30.157 -11.766  12.539  1.00 90.39           N  
ATOM    843  CA  MET A 112     -29.077 -12.211  11.663  1.00 90.39           C  
ATOM    844  C   MET A 112     -29.633 -12.805  10.373  1.00 90.39           C  
ATOM    845  CB  MET A 112     -28.196 -13.239  12.374  1.00 90.39           C  
ATOM    846  O   MET A 112     -29.065 -12.605   9.298  1.00 90.39           O  
ATOM    847  CG  MET A 112     -27.345 -12.652  13.489  1.00 90.39           C  
ATOM    848  SD  MET A 112     -26.472 -13.940  14.460  1.00 90.39           S  
ATOM    849  CE  MET A 112     -25.439 -14.674  13.162  1.00 90.39           C  
ATOM    850  N   ALA A 113     -30.721 -13.421  10.446  1.00 86.21           N  
ATOM    851  CA  ALA A 113     -31.323 -14.121   9.314  1.00 86.21           C  
ATOM    852  C   ALA A 113     -31.947 -13.136   8.329  1.00 86.21           C  
ATOM    853  CB  ALA A 113     -32.373 -15.117   9.801  1.00 86.21           C  
ATOM    854  O   ALA A 113     -32.095 -13.443   7.144  1.00 86.21           O  
ATOM    855  N   HIS A 114     -32.277 -11.964   8.733  1.00 85.50           N  
ATOM    856  CA  HIS A 114     -32.976 -11.025   7.863  1.00 85.50           C  
ATOM    857  C   HIS A 114     -32.029  -9.952   7.336  1.00 85.50           C  
ATOM    858  CB  HIS A 114     -34.145 -10.375   8.604  1.00 85.50           C  
ATOM    859  O   HIS A 114     -32.416  -9.134   6.498  1.00 85.50           O  
ATOM    860  CG  HIS A 114     -33.720  -9.435   9.688  1.00 85.50           C  
ATOM    861  CD2 HIS A 114     -33.688  -8.082   9.729  1.00 85.50           C  
ATOM    862  ND1 HIS A 114     -33.255  -9.870  10.910  1.00 85.50           N  
ATOM    863  CE1 HIS A 114     -32.956  -8.822  11.658  1.00 85.50           C  
ATOM    864  NE2 HIS A 114     -33.209  -7.725  10.965  1.00 85.50           N  
ATOM    865  N   MET A 115     -30.780  -9.913   7.824  1.00 88.22           N  
ATOM    866  CA  MET A 115     -29.794  -8.922   7.406  1.00 88.22           C  
ATOM    867  C   MET A 115     -28.664  -9.577   6.619  1.00 88.22           C  
ATOM    868  CB  MET A 115     -29.226  -8.182   8.618  1.00 88.22           C  
ATOM    869  O   MET A 115     -28.404 -10.772   6.775  1.00 88.22           O  
ATOM    870  CG  MET A 115     -30.216  -7.236   9.278  1.00 88.22           C  
ATOM    871  SD  MET A 115     -29.473  -6.298  10.669  1.00 88.22           S  
ATOM    872  CE  MET A 115     -28.518  -5.061   9.746  1.00 88.22           C  
ATOM    873  N   THR A 116     -28.108  -8.759   5.704  1.00 89.08           N  
ATOM    874  CA  THR A 116     -26.961  -9.248   4.947  1.00 89.08           C  
ATOM    875  C   THR A 116     -25.682  -9.141   5.772  1.00 89.08           C  
ATOM    876  CB  THR A 116     -26.790  -8.473   3.627  1.00 89.08           C  
ATOM    877  O   THR A 116     -25.631  -8.396   6.753  1.00 89.08           O  
ATOM    878  CG2 THR A 116     -28.048  -8.565   2.769  1.00 89.08           C  
ATOM    879  OG1 THR A 116     -26.525  -7.096   3.920  1.00 89.08           O  
ATOM    880  N   VAL A 117     -24.669  -9.959   5.423  1.00 88.18           N  
ATOM    881  CA  VAL A 117     -23.380  -9.985   6.106  1.00 88.18           C  
ATOM    882  C   VAL A 117     -22.751  -8.594   6.077  1.00 88.18           C  
ATOM    883  CB  VAL A 117     -22.422 -11.017   5.471  1.00 88.18           C  
ATOM    884  O   VAL A 117     -22.210  -8.129   7.083  1.00 88.18           O  
ATOM    885  CG1 VAL A 117     -21.057 -10.980   6.156  1.00 88.18           C  
ATOM    886  CG2 VAL A 117     -23.023 -12.419   5.545  1.00 88.18           C  
ATOM    887  N   GLU A 118     -22.926  -7.894   5.011  1.00 86.25           N  
ATOM    888  CA  GLU A 118     -22.347  -6.566   4.834  1.00 86.25           C  
ATOM    889  C   GLU A 118     -23.008  -5.548   5.759  1.00 86.25           C  
ATOM    890  CB  GLU A 118     -22.474  -6.113   3.378  1.00 86.25           C  
ATOM    891  O   GLU A 118     -22.328  -4.712   6.358  1.00 86.25           O  
ATOM    892  CG  GLU A 118     -21.656  -6.946   2.401  1.00 86.25           C  
ATOM    893  CD  GLU A 118     -22.372  -8.207   1.942  1.00 86.25           C  
ATOM    894  OE1 GLU A 118     -21.849  -8.910   1.048  1.00 86.25           O  
ATOM    895  OE2 GLU A 118     -23.464  -8.493   2.481  1.00 86.25           O  
ATOM    896  N   GLU A 119     -24.303  -5.716   5.869  1.00 89.39           N  
ATOM    897  CA  GLU A 119     -25.053  -4.807   6.732  1.00 89.39           C  
ATOM    898  C   GLU A 119     -24.638  -4.964   8.192  1.00 89.39           C  
ATOM    899  CB  GLU A 119     -26.558  -5.044   6.584  1.00 89.39           C  
ATOM    900  O   GLU A 119     -24.498  -3.974   8.913  1.00 89.39           O  
ATOM    901  CG  GLU A 119     -27.126  -4.575   5.252  1.00 89.39           C  
ATOM    902  CD  GLU A 119     -28.613  -4.856   5.102  1.00 89.39           C  
ATOM    903  OE1 GLU A 119     -29.188  -4.529   4.039  1.00 89.39           O  
ATOM    904  OE2 GLU A 119     -29.207  -5.408   6.055  1.00 89.39           O  
ATOM    905  N   ILE A 120     -24.379  -6.229   8.530  1.00 90.34           N  
ATOM    906  CA  ILE A 120     -24.018  -6.522   9.912  1.00 90.34           C  
ATOM    907  C   ILE A 120     -22.610  -6.006  10.199  1.00 90.34           C  
ATOM    908  CB  ILE A 120     -24.106  -8.035  10.211  1.00 90.34           C  
ATOM    909  O   ILE A 120     -22.355  -5.438  11.263  1.00 90.34           O  
ATOM    910  CG1 ILE A 120     -25.546  -8.531  10.038  1.00 90.34           C  
ATOM    911  CG2 ILE A 120     -23.587  -8.339  11.619  1.00 90.34           C  
ATOM    912  CD1 ILE A 120     -25.700 -10.041  10.157  1.00 90.34           C  
ATOM    913  N   TYR A 121     -21.755  -6.102   9.183  1.00 87.65           N  
ATOM    914  CA  TYR A 121     -20.351  -5.739   9.341  1.00 87.65           C  
ATOM    915  C   TYR A 121     -20.157  -4.234   9.201  1.00 87.65           C  
ATOM    916  CB  TYR A 121     -19.487  -6.474   8.312  1.00 87.65           C  
ATOM    917  O   TYR A 121     -19.418  -3.622   9.976  1.00 87.65           O  
ATOM    918  CG  TYR A 121     -18.015  -6.160   8.420  1.00 87.65           C  
ATOM    919  CD1 TYR A 121     -17.397  -5.305   7.510  1.00 87.65           C  
ATOM    920  CD2 TYR A 121     -17.238  -6.717   9.430  1.00 87.65           C  
ATOM    921  CE1 TYR A 121     -16.040  -5.013   7.604  1.00 87.65           C  
ATOM    922  CE2 TYR A 121     -15.881  -6.432   9.534  1.00 87.65           C  
ATOM    923  OH  TYR A 121     -13.948  -5.295   8.716  1.00 87.65           O  
ATOM    924  CZ  TYR A 121     -15.292  -5.580   8.618  1.00 87.65           C  
ATOM    925  N   LYS A 122     -20.715  -3.563   8.271  1.00 86.73           N  
ATOM    926  CA  LYS A 122     -20.504  -2.149   7.978  1.00 86.73           C  
ATOM    927  C   LYS A 122     -21.149  -1.264   9.041  1.00 86.73           C  
ATOM    928  CB  LYS A 122     -21.059  -1.797   6.597  1.00 86.73           C  
ATOM    929  O   LYS A 122     -20.564  -0.265   9.463  1.00 86.73           O  
ATOM    930  CG  LYS A 122     -20.221  -2.323   5.441  1.00 86.73           C  
ATOM    931  CD  LYS A 122     -20.773  -1.866   4.097  1.00 86.73           C  
ATOM    932  CE  LYS A 122     -19.944  -2.404   2.938  1.00 86.73           C  
ATOM    933  NZ  LYS A 122     -20.483  -1.960   1.618  1.00 86.73           N  
ATOM    934  N   ASP A 123     -22.368  -1.714   9.497  1.00 91.22           N  
ATOM    935  CA  ASP A 123     -23.081  -0.933  10.503  1.00 91.22           C  
ATOM    936  C   ASP A 123     -23.413  -1.784  11.726  1.00 91.22           C  
ATOM    937  CB  ASP A 123     -24.362  -0.339   9.912  1.00 91.22           C  
ATOM    938  O   ASP A 123     -24.552  -2.227  11.890  1.00 91.22           O  
ATOM    939  CG  ASP A 123     -24.879   0.855  10.697  1.00 91.22           C  
ATOM    940  OD1 ASP A 123     -24.467   1.044  11.862  1.00 91.22           O  
ATOM    941  OD2 ASP A 123     -25.707   1.612  10.146  1.00 91.22           O  
ATOM    942  N   ARG A 124     -22.399  -1.805  12.557  1.00 89.56           N  
ATOM    943  CA  ARG A 124     -22.527  -2.637  13.749  1.00 89.56           C  
ATOM    944  C   ARG A 124     -23.537  -2.044  14.725  1.00 89.56           C  
ATOM    945  CB  ARG A 124     -21.171  -2.806  14.436  1.00 89.56           C  
ATOM    946  O   ARG A 124     -24.235  -2.778  15.428  1.00 89.56           O  
ATOM    947  CG  ARG A 124     -20.165  -3.609  13.627  1.00 89.56           C  
ATOM    948  CD  ARG A 124     -18.879  -3.852  14.404  1.00 89.56           C  
ATOM    949  NE  ARG A 124     -17.846  -4.450  13.564  1.00 89.56           N  
ATOM    950  NH1 ARG A 124     -17.147  -5.976  15.152  1.00 89.56           N  
ATOM    951  NH2 ARG A 124     -16.140  -5.914  13.094  1.00 89.56           N  
ATOM    952  CZ  ARG A 124     -17.047  -5.445  13.939  1.00 89.56           C  
ATOM    953  N   GLN A 125     -23.705  -0.836  14.726  1.00 89.09           N  
ATOM    954  CA  GLN A 125     -24.628  -0.134  15.612  1.00 89.09           C  
ATOM    955  C   GLN A 125     -26.078  -0.389  15.209  1.00 89.09           C  
ATOM    956  CB  GLN A 125     -24.338   1.368  15.608  1.00 89.09           C  
ATOM    957  O   GLN A 125     -26.942  -0.576  16.068  1.00 89.09           O  
ATOM    958  CG  GLN A 125     -23.146   1.766  16.468  1.00 89.09           C  
ATOM    959  CD  GLN A 125     -22.792   3.235  16.335  1.00 89.09           C  
ATOM    960  NE2 GLN A 125     -21.684   3.635  16.950  1.00 89.09           N  
ATOM    961  OE1 GLN A 125     -23.507   4.003  15.685  1.00 89.09           O  
ATOM    962  N   LYS A 126     -26.251  -0.394  13.892  1.00 91.56           N  
ATOM    963  CA  LYS A 126     -27.592  -0.682  13.389  1.00 91.56           C  
ATOM    964  C   LYS A 126     -28.063  -2.062  13.839  1.00 91.56           C  
ATOM    965  CB  LYS A 126     -27.624  -0.589  11.863  1.00 91.56           C  
ATOM    966  O   LYS A 126     -29.202  -2.220  14.284  1.00 91.56           O  
ATOM    967  CG  LYS A 126     -29.015  -0.736  11.263  1.00 91.56           C  
ATOM    968  CD  LYS A 126     -28.983  -0.627   9.744  1.00 91.56           C  
ATOM    969  CE  LYS A 126     -30.363  -0.844   9.138  1.00 91.56           C  
ATOM    970  NZ  LYS A 126     -30.336  -0.742   7.649  1.00 91.56           N  
ATOM    971  N   PHE A 127     -27.161  -2.944  13.667  1.00 92.21           N  
ATOM    972  CA  PHE A 127     -27.451  -4.307  14.095  1.00 92.21           C  
ATOM    973  C   PHE A 127     -27.699  -4.362  15.598  1.00 92.21           C  
ATOM    974  CB  PHE A 127     -26.302  -5.247  13.718  1.00 92.21           C  
ATOM    975  O   PHE A 127     -28.674  -4.965  16.050  1.00 92.21           O  
ATOM    976  CG  PHE A 127     -26.460  -6.645  14.251  1.00 92.21           C  
ATOM    977  CD1 PHE A 127     -25.749  -7.062  15.369  1.00 92.21           C  
ATOM    978  CD2 PHE A 127     -27.321  -7.543  13.633  1.00 92.21           C  
ATOM    979  CE1 PHE A 127     -25.895  -8.356  15.865  1.00 92.21           C  
ATOM    980  CE2 PHE A 127     -27.471  -8.837  14.122  1.00 92.21           C  
ATOM    981  CZ  PHE A 127     -26.756  -9.242  15.238  1.00 92.21           C  
ATOM    982  N   SER A 128     -26.873  -3.738  16.401  1.00 92.81           N  
ATOM    983  CA  SER A 128     -27.006  -3.712  17.854  1.00 92.81           C  
ATOM    984  C   SER A 128     -28.317  -3.057  18.278  1.00 92.81           C  
ATOM    985  CB  SER A 128     -25.828  -2.969  18.487  1.00 92.81           C  
ATOM    986  O   SER A 128     -28.979  -3.526  19.206  1.00 92.81           O  
ATOM    987  OG  SER A 128     -24.610  -3.648  18.232  1.00 92.81           O  
ATOM    988  N   GLU A 129     -28.717  -2.083  17.585  1.00 92.26           N  
ATOM    989  CA  GLU A 129     -29.952  -1.367  17.890  1.00 92.26           C  
ATOM    990  C   GLU A 129     -31.176  -2.237  17.620  1.00 92.26           C  
ATOM    991  CB  GLU A 129     -30.038  -0.072  17.078  1.00 92.26           C  
ATOM    992  O   GLU A 129     -32.125  -2.244  18.406  1.00 92.26           O  
ATOM    993  CG  GLU A 129     -29.120   1.032  17.583  1.00 92.26           C  
ATOM    994  CD  GLU A 129     -29.121   2.266  16.695  1.00 92.26           C  
ATOM    995  OE1 GLU A 129     -28.327   3.200  16.951  1.00 92.26           O  
ATOM    996  OE2 GLU A 129     -29.923   2.300  15.735  1.00 92.26           O  
ATOM    997  N   GLN A 130     -31.153  -2.955  16.561  1.00 91.62           N  
ATOM    998  CA  GLN A 130     -32.271  -3.817  16.192  1.00 91.62           C  
ATOM    999  C   GLN A 130     -32.453  -4.945  17.203  1.00 91.62           C  
ATOM   1000  CB  GLN A 130     -32.065  -4.395  14.791  1.00 91.62           C  
ATOM   1001  O   GLN A 130     -33.577  -5.248  17.609  1.00 91.62           O  
ATOM   1002  CG  GLN A 130     -32.304  -3.392  13.671  1.00 91.62           C  
ATOM   1003  CD  GLN A 130     -32.257  -4.027  12.294  1.00 91.62           C  
ATOM   1004  NE2 GLN A 130     -32.737  -3.302  11.289  1.00 91.62           N  
ATOM   1005  OE1 GLN A 130     -31.791  -5.160  12.134  1.00 91.62           O  
ATOM   1006  N   VAL A 131     -31.300  -5.537  17.559  1.00 92.25           N  
ATOM   1007  CA  VAL A 131     -31.373  -6.607  18.547  1.00 92.25           C  
ATOM   1008  C   VAL A 131     -31.880  -6.051  19.876  1.00 92.25           C  
ATOM   1009  CB  VAL A 131     -30.002  -7.292  18.745  1.00 92.25           C  
ATOM   1010  O   VAL A 131     -32.723  -6.667  20.533  1.00 92.25           O  
ATOM   1011  CG1 VAL A 131     -30.064  -8.305  19.887  1.00 92.25           C  
ATOM   1012  CG2 VAL A 131     -29.553  -7.968  17.451  1.00 92.25           C  
ATOM   1013  N   PHE A 132     -31.441  -4.931  20.223  1.00 92.03           N  
ATOM   1014  CA  PHE A 132     -31.832  -4.270  21.463  1.00 92.03           C  
ATOM   1015  C   PHE A 132     -33.327  -3.978  21.472  1.00 92.03           C  
ATOM   1016  CB  PHE A 132     -31.042  -2.971  21.652  1.00 92.03           C  
ATOM   1017  O   PHE A 132     -34.016  -4.271  22.452  1.00 92.03           O  
ATOM   1018  CG  PHE A 132     -31.524  -2.130  22.803  1.00 92.03           C  
ATOM   1019  CD1 PHE A 132     -32.343  -1.029  22.582  1.00 92.03           C  
ATOM   1020  CD2 PHE A 132     -31.159  -2.440  24.106  1.00 92.03           C  
ATOM   1021  CE1 PHE A 132     -32.791  -0.248  23.646  1.00 92.03           C  
ATOM   1022  CE2 PHE A 132     -31.603  -1.665  25.174  1.00 92.03           C  
ATOM   1023  CZ  PHE A 132     -32.418  -0.569  24.941  1.00 92.03           C  
ATOM   1024  N   LYS A 133     -33.884  -3.444  20.379  1.00 90.72           N  
ATOM   1025  CA  LYS A 133     -35.273  -3.006  20.280  1.00 90.72           C  
ATOM   1026  C   LYS A 133     -36.230  -4.194  20.326  1.00 90.72           C  
ATOM   1027  CB  LYS A 133     -35.493  -2.205  18.996  1.00 90.72           C  
ATOM   1028  O   LYS A 133     -37.227  -4.167  21.051  1.00 90.72           O  
ATOM   1029  CG  LYS A 133     -36.868  -1.561  18.895  1.00 90.72           C  
ATOM   1030  CD  LYS A 133     -37.004  -0.729  17.627  1.00 90.72           C  
ATOM   1031  CE  LYS A 133     -38.391  -0.112  17.508  1.00 90.72           C  
ATOM   1032  NZ  LYS A 133     -38.526   0.715  16.271  1.00 90.72           N  
ATOM   1033  N   VAL A 134     -35.919  -5.255  19.589  1.00 87.67           N  
ATOM   1034  CA  VAL A 134     -36.795  -6.415  19.462  1.00 87.67           C  
ATOM   1035  C   VAL A 134     -36.774  -7.222  20.759  1.00 87.67           C  
ATOM   1036  CB  VAL A 134     -36.383  -7.310  18.272  1.00 87.67           C  
ATOM   1037  O   VAL A 134     -37.816  -7.696  21.219  1.00 87.67           O  
ATOM   1038  CG1 VAL A 134     -37.229  -8.582  18.234  1.00 87.67           C  
ATOM   1039  CG2 VAL A 134     -36.510  -6.541  16.958  1.00 87.67           C  
ATOM   1040  N   ALA A 135     -35.648  -7.303  21.368  1.00 88.21           N  
ATOM   1041  CA  ALA A 135     -35.491  -8.080  22.594  1.00 88.21           C  
ATOM   1042  C   ALA A 135     -36.088  -7.344  23.790  1.00 88.21           C  
ATOM   1043  CB  ALA A 135     -34.016  -8.387  22.845  1.00 88.21           C  
ATOM   1044  O   ALA A 135     -36.646  -7.969  24.696  1.00 88.21           O  
ATOM   1045  N   SER A 136     -35.983  -6.052  23.735  1.00 88.96           N  
ATOM   1046  CA  SER A 136     -36.462  -5.226  24.839  1.00 88.96           C  
ATOM   1047  C   SER A 136     -37.968  -5.371  25.026  1.00 88.96           C  
ATOM   1048  CB  SER A 136     -36.109  -3.757  24.601  1.00 88.96           C  
ATOM   1049  O   SER A 136     -38.454  -5.448  26.157  1.00 88.96           O  
ATOM   1050  OG  SER A 136     -34.705  -3.564  24.639  1.00 88.96           O  
ATOM   1051  N   SER A 137     -38.767  -5.515  23.911  1.00 87.14           N  
ATOM   1052  CA  SER A 137     -40.222  -5.588  23.999  1.00 87.14           C  
ATOM   1053  C   SER A 137     -40.670  -6.865  24.702  1.00 87.14           C  
ATOM   1054  CB  SER A 137     -40.848  -5.518  22.605  1.00 87.14           C  
ATOM   1055  O   SER A 137     -41.613  -6.845  25.495  1.00 87.14           O  
ATOM   1056  OG  SER A 137     -40.428  -6.613  21.809  1.00 87.14           O  
ATOM   1057  N   ASP A 138     -39.893  -7.954  24.601  1.00 87.85           N  
ATOM   1058  CA  ASP A 138     -40.270  -9.238  25.183  1.00 87.85           C  
ATOM   1059  C   ASP A 138     -39.762  -9.361  26.618  1.00 87.85           C  
ATOM   1060  CB  ASP A 138     -39.732 -10.392  24.334  1.00 87.85           C  
ATOM   1061  O   ASP A 138     -40.470  -9.864  27.492  1.00 87.85           O  
ATOM   1062  CG  ASP A 138     -40.496 -10.578  23.035  1.00 87.85           C  
ATOM   1063  OD1 ASP A 138     -41.533  -9.909  22.835  1.00 87.85           O  
ATOM   1064  OD2 ASP A 138     -40.059 -11.404  22.204  1.00 87.85           O  
ATOM   1065  N   LEU A 139     -38.568  -8.829  26.834  1.00 90.86           N  
ATOM   1066  CA  LEU A 139     -37.967  -8.958  28.157  1.00 90.86           C  
ATOM   1067  C   LEU A 139     -38.644  -8.025  29.155  1.00 90.86           C  
ATOM   1068  CB  LEU A 139     -36.467  -8.657  28.095  1.00 90.86           C  
ATOM   1069  O   LEU A 139     -38.669  -8.306  30.355  1.00 90.86           O  
ATOM   1070  CG  LEU A 139     -35.579  -9.753  27.504  1.00 90.86           C  
ATOM   1071  CD1 LEU A 139     -34.141  -9.261  27.380  1.00 90.86           C  
ATOM   1072  CD2 LEU A 139     -35.646 -11.015  28.358  1.00 90.86           C  
ATOM   1073  N   VAL A 140     -39.199  -6.916  28.640  1.00 91.70           N  
ATOM   1074  CA  VAL A 140     -39.885  -5.947  29.488  1.00 91.70           C  
ATOM   1075  C   VAL A 140     -41.108  -6.597  30.132  1.00 91.70           C  
ATOM   1076  CB  VAL A 140     -40.308  -4.693  28.690  1.00 91.70           C  
ATOM   1077  O   VAL A 140     -41.416  -6.336  31.297  1.00 91.70           O  
ATOM   1078  CG1 VAL A 140     -41.295  -3.849  29.493  1.00 91.70           C  
ATOM   1079  CG2 VAL A 140     -39.081  -3.867  28.307  1.00 91.70           C  
ATOM   1080  N   ASN A 141     -41.800  -7.561  29.376  1.00 88.58           N  
ATOM   1081  CA  ASN A 141     -42.968  -8.260  29.900  1.00 88.58           C  
ATOM   1082  C   ASN A 141     -42.597  -9.184  31.056  1.00 88.58           C  
ATOM   1083  CB  ASN A 141     -43.664  -9.051  28.790  1.00 88.58           C  
ATOM   1084  O   ASN A 141     -43.448  -9.529  31.878  1.00 88.58           O  
ATOM   1085  CG  ASN A 141     -44.274  -8.156  27.729  1.00 88.58           C  
ATOM   1086  ND2 ASN A 141     -44.380  -8.670  26.509  1.00 88.58           N  
ATOM   1087  OD1 ASN A 141     -44.646  -7.012  28.004  1.00 88.58           O  
ATOM   1088  N   MET A 142     -41.305  -9.386  31.323  1.00 90.55           N  
ATOM   1089  CA  MET A 142     -40.798 -10.247  32.388  1.00 90.55           C  
ATOM   1090  C   MET A 142     -40.184  -9.420  33.511  1.00 90.55           C  
ATOM   1091  CB  MET A 142     -39.765 -11.232  31.838  1.00 90.55           C  
ATOM   1092  O   MET A 142     -39.719  -9.970  34.511  1.00 90.55           O  
ATOM   1093  CG  MET A 142     -40.346 -12.258  30.879  1.00 90.55           C  
ATOM   1094  SD  MET A 142     -39.091 -13.462  30.293  1.00 90.55           S  
ATOM   1095  CE  MET A 142     -38.237 -12.455  29.049  1.00 90.55           C  
ATOM   1096  N   GLY A 143     -40.119  -8.120  33.301  1.00 91.65           N  
ATOM   1097  CA  GLY A 143     -39.523  -7.229  34.284  1.00 91.65           C  
ATOM   1098  C   GLY A 143     -38.018  -7.104  34.141  1.00 91.65           C  
ATOM   1099  O   GLY A 143     -37.322  -6.781  35.106  1.00 91.65           O  
ATOM   1100  N   ILE A 144     -37.452  -7.515  33.039  1.00 92.81           N  
ATOM   1101  CA  ILE A 144     -36.025  -7.434  32.751  1.00 92.81           C  
ATOM   1102  C   ILE A 144     -35.760  -6.295  31.769  1.00 92.81           C  
ATOM   1103  CB  ILE A 144     -35.485  -8.766  32.184  1.00 92.81           C  
ATOM   1104  O   ILE A 144     -36.446  -6.172  30.752  1.00 92.81           O  
ATOM   1105  CG1 ILE A 144     -35.667  -9.894  33.206  1.00 92.81           C  
ATOM   1106  CG2 ILE A 144     -34.015  -8.625  31.780  1.00 92.81           C  
ATOM   1107  CD1 ILE A 144     -35.279 -11.271  32.685  1.00 92.81           C  
ATOM   1108  N   SER A 145     -34.834  -5.482  32.097  1.00 92.57           N  
ATOM   1109  CA  SER A 145     -34.409  -4.391  31.225  1.00 92.57           C  
ATOM   1110  C   SER A 145     -33.032  -4.665  30.629  1.00 92.57           C  
ATOM   1111  CB  SER A 145     -34.387  -3.069  31.993  1.00 92.57           C  
ATOM   1112  O   SER A 145     -32.104  -5.047  31.345  1.00 92.57           O  
ATOM   1113  OG  SER A 145     -33.917  -2.016  31.168  1.00 92.57           O  
ATOM   1114  N   VAL A 146     -33.073  -4.520  29.347  1.00 93.19           N  
ATOM   1115  CA  VAL A 146     -31.784  -4.626  28.671  1.00 93.19           C  
ATOM   1116  C   VAL A 146     -31.052  -3.288  28.740  1.00 93.19           C  
ATOM   1117  CB  VAL A 146     -31.949  -5.069  27.200  1.00 93.19           C  
ATOM   1118  O   VAL A 146     -31.537  -2.281  28.220  1.00 93.19           O  
ATOM   1119  CG1 VAL A 146     -30.586  -5.253  26.535  1.00 93.19           C  
ATOM   1120  CG2 VAL A 146     -32.765  -6.358  27.119  1.00 93.19           C  
ATOM   1121  N   VAL A 147     -29.909  -3.232  29.362  1.00 92.63           N  
ATOM   1122  CA  VAL A 147     -29.154  -1.996  29.536  1.00 92.63           C  
ATOM   1123  C   VAL A 147     -28.396  -1.667  28.252  1.00 92.63           C  
ATOM   1124  CB  VAL A 147     -28.171  -2.094  30.725  1.00 92.63           C  
ATOM   1125  O   VAL A 147     -28.449  -0.536  27.765  1.00 92.63           O  
ATOM   1126  CG1 VAL A 147     -27.349  -0.812  30.854  1.00 92.63           C  
ATOM   1127  CG2 VAL A 147     -28.929  -2.379  32.021  1.00 92.63           C  
ATOM   1128  N   SER A 148     -27.792  -2.638  27.748  1.00 92.56           N  
ATOM   1129  CA  SER A 148     -27.041  -2.423  26.515  1.00 92.56           C  
ATOM   1130  C   SER A 148     -26.738  -3.743  25.815  1.00 92.56           C  
ATOM   1131  CB  SER A 148     -25.737  -1.679  26.804  1.00 92.56           C  
ATOM   1132  O   SER A 148     -26.715  -4.799  26.452  1.00 92.56           O  
ATOM   1133  OG  SER A 148     -24.835  -2.504  27.522  1.00 92.56           O  
ATOM   1134  N   TYR A 149     -26.666  -3.551  24.586  1.00 95.12           N  
ATOM   1135  CA  TYR A 149     -26.254  -4.663  23.737  1.00 95.12           C  
ATOM   1136  C   TYR A 149     -25.167  -4.230  22.760  1.00 95.12           C  
ATOM   1137  CB  TYR A 149     -27.453  -5.225  22.968  1.00 95.12           C  
ATOM   1138  O   TYR A 149     -25.339  -3.258  22.022  1.00 95.12           O  
ATOM   1139  CG  TYR A 149     -27.121  -6.429  22.120  1.00 95.12           C  
ATOM   1140  CD1 TYR A 149     -26.757  -6.285  20.783  1.00 95.12           C  
ATOM   1141  CD2 TYR A 149     -27.171  -7.712  22.654  1.00 95.12           C  
ATOM   1142  CE1 TYR A 149     -26.451  -7.392  19.998  1.00 95.12           C  
ATOM   1143  CE2 TYR A 149     -26.868  -8.826  21.878  1.00 95.12           C  
ATOM   1144  OH  TYR A 149     -26.208  -9.755  19.781  1.00 95.12           O  
ATOM   1145  CZ  TYR A 149     -26.509  -8.656  20.553  1.00 95.12           C  
ATOM   1146  N   THR A 150     -24.057  -4.972  22.826  1.00 93.67           N  
ATOM   1147  CA  THR A 150     -22.964  -4.683  21.904  1.00 93.67           C  
ATOM   1148  C   THR A 150     -22.520  -5.950  21.178  1.00 93.67           C  
ATOM   1149  CB  THR A 150     -21.763  -4.062  22.640  1.00 93.67           C  
ATOM   1150  O   THR A 150     -22.491  -7.032  21.767  1.00 93.67           O  
ATOM   1151  CG2 THR A 150     -22.131  -2.717  23.257  1.00 93.67           C  
ATOM   1152  OG1 THR A 150     -21.334  -4.950  23.679  1.00 93.67           O  
ATOM   1153  N   LEU A 151     -22.336  -5.670  19.927  1.00 93.23           N  
ATOM   1154  CA  LEU A 151     -21.789  -6.746  19.109  1.00 93.23           C  
ATOM   1155  C   LEU A 151     -20.289  -6.896  19.339  1.00 93.23           C  
ATOM   1156  CB  LEU A 151     -22.066  -6.486  17.626  1.00 93.23           C  
ATOM   1157  O   LEU A 151     -19.528  -5.948  19.134  1.00 93.23           O  
ATOM   1158  CG  LEU A 151     -21.603  -7.568  16.649  1.00 93.23           C  
ATOM   1159  CD1 LEU A 151     -22.526  -8.780  16.724  1.00 93.23           C  
ATOM   1160  CD2 LEU A 151     -21.547  -7.018  15.228  1.00 93.23           C  
ATOM   1161  N   LYS A 152     -19.786  -7.991  19.929  1.00 91.17           N  
ATOM   1162  CA  LYS A 152     -18.384  -8.237  20.257  1.00 91.17           C  
ATOM   1163  C   LYS A 152     -17.604  -8.695  19.028  1.00 91.17           C  
ATOM   1164  CB  LYS A 152     -18.268  -9.281  21.369  1.00 91.17           C  
ATOM   1165  O   LYS A 152     -16.626  -8.056  18.634  1.00 91.17           O  
ATOM   1166  CG  LYS A 152     -16.844  -9.522  21.846  1.00 91.17           C  
ATOM   1167  CD  LYS A 152     -16.803 -10.500  23.013  1.00 91.17           C  
ATOM   1168  CE  LYS A 152     -15.375 -10.767  23.470  1.00 91.17           C  
ATOM   1169  NZ  LYS A 152     -15.330 -11.721  24.618  1.00 91.17           N  
ATOM   1170  N   ASP A 153     -18.092  -9.768  18.418  1.00 91.66           N  
ATOM   1171  CA  ASP A 153     -17.332 -10.288  17.285  1.00 91.66           C  
ATOM   1172  C   ASP A 153     -18.249 -10.985  16.283  1.00 91.66           C  
ATOM   1173  CB  ASP A 153     -16.245 -11.252  17.764  1.00 91.66           C  
ATOM   1174  O   ASP A 153     -19.307 -11.497  16.654  1.00 91.66           O  
ATOM   1175  CG  ASP A 153     -15.179 -11.512  16.714  1.00 91.66           C  
ATOM   1176  OD1 ASP A 153     -14.852 -10.590  15.936  1.00 91.66           O  
ATOM   1177  OD2 ASP A 153     -14.663 -12.649  16.663  1.00 91.66           O  
ATOM   1178  N   ILE A 154     -17.741 -10.858  14.887  1.00 90.15           N  
ATOM   1179  CA  ILE A 154     -18.403 -11.576  13.803  1.00 90.15           C  
ATOM   1180  C   ILE A 154     -17.385 -12.438  13.059  1.00 90.15           C  
ATOM   1181  CB  ILE A 154     -19.100 -10.604  12.824  1.00 90.15           C  
ATOM   1182  O   ILE A 154     -16.297 -11.969  12.717  1.00 90.15           O  
ATOM   1183  CG1 ILE A 154     -20.112  -9.729  13.572  1.00 90.15           C  
ATOM   1184  CG2 ILE A 154     -19.776 -11.376  11.688  1.00 90.15           C  
ATOM   1185  CD1 ILE A 154     -20.560  -8.499  12.794  1.00 90.15           C  
ATOM   1186  N   HIS A 155     -17.727 -13.664  12.979  1.00 87.87           N  
ATOM   1187  CA  HIS A 155     -16.827 -14.552  12.252  1.00 87.87           C  
ATOM   1188  C   HIS A 155     -17.596 -15.433  11.273  1.00 87.87           C  
ATOM   1189  CB  HIS A 155     -16.029 -15.421  13.225  1.00 87.87           C  
ATOM   1190  O   HIS A 155     -18.763 -15.755  11.505  1.00 87.87           O  
ATOM   1191  CG  HIS A 155     -15.254 -16.513  12.558  1.00 87.87           C  
ATOM   1192  CD2 HIS A 155     -15.434 -17.854  12.550  1.00 87.87           C  
ATOM   1193  ND1 HIS A 155     -14.138 -16.269  11.787  1.00 87.87           N  
ATOM   1194  CE1 HIS A 155     -13.665 -17.417  11.331  1.00 87.87           C  
ATOM   1195  NE2 HIS A 155     -14.434 -18.394  11.780  1.00 87.87           N  
ATOM   1196  N   ASP A 156     -16.941 -15.493  10.028  1.00 89.30           N  
ATOM   1197  CA  ASP A 156     -17.497 -16.366   8.999  1.00 89.30           C  
ATOM   1198  C   ASP A 156     -16.645 -17.620   8.823  1.00 89.30           C  
ATOM   1199  CB  ASP A 156     -17.614 -15.619   7.669  1.00 89.30           C  
ATOM   1200  O   ASP A 156     -15.428 -17.584   9.022  1.00 89.30           O  
ATOM   1201  CG  ASP A 156     -16.266 -15.288   7.053  1.00 89.30           C  
ATOM   1202  OD1 ASP A 156     -15.291 -15.066   7.803  1.00 89.30           O  
ATOM   1203  OD2 ASP A 156     -16.178 -15.246   5.807  1.00 89.30           O  
ATOM   1204  N   ASP A 157     -17.258 -18.854   8.602  1.00 80.46           N  
ATOM   1205  CA  ASP A 157     -16.584 -20.130   8.387  1.00 80.46           C  
ATOM   1206  C   ASP A 157     -16.160 -20.288   6.928  1.00 80.46           C  
ATOM   1207  CB  ASP A 157     -17.491 -21.292   8.799  1.00 80.46           C  
ATOM   1208  O   ASP A 157     -15.169 -20.961   6.634  1.00 80.46           O  
ATOM   1209  CG  ASP A 157     -17.763 -21.330  10.293  1.00 80.46           C  
ATOM   1210  OD1 ASP A 157     -16.968 -20.763  11.072  1.00 80.46           O  
ATOM   1211  OD2 ASP A 157     -18.781 -21.935  10.694  1.00 80.46           O  
ATOM   1212  N   GLN A 158     -16.723 -19.581   5.997  1.00 79.66           N  
ATOM   1213  CA  GLN A 158     -16.494 -19.761   4.567  1.00 79.66           C  
ATOM   1214  C   GLN A 158     -15.676 -18.608   3.993  1.00 79.66           C  
ATOM   1215  CB  GLN A 158     -17.823 -19.884   3.821  1.00 79.66           C  
ATOM   1216  O   GLN A 158     -15.686 -18.375   2.782  1.00 79.66           O  
ATOM   1217  CG  GLN A 158     -18.631 -21.117   4.203  1.00 79.66           C  
ATOM   1218  CD  GLN A 158     -17.977 -22.410   3.752  1.00 79.66           C  
ATOM   1219  NE2 GLN A 158     -18.324 -23.511   4.409  1.00 79.66           N  
ATOM   1220  OE1 GLN A 158     -17.167 -22.418   2.819  1.00 79.66           O  
ATOM   1221  N   ASP A 159     -15.014 -17.796   4.712  1.00 80.99           N  
ATOM   1222  CA  ASP A 159     -14.088 -16.725   4.357  1.00 80.99           C  
ATOM   1223  C   ASP A 159     -14.767 -15.683   3.470  1.00 80.99           C  
ATOM   1224  CB  ASP A 159     -12.855 -17.293   3.651  1.00 80.99           C  
ATOM   1225  O   ASP A 159     -14.130 -15.098   2.592  1.00 80.99           O  
ATOM   1226  CG  ASP A 159     -11.863 -17.927   4.610  1.00 80.99           C  
ATOM   1227  OD1 ASP A 159     -11.869 -17.582   5.811  1.00 80.99           O  
ATOM   1228  OD2 ASP A 159     -11.065 -18.778   4.159  1.00 80.99           O  
ATOM   1229  N   TYR A 160     -15.995 -15.619   3.471  1.00 85.25           N  
ATOM   1230  CA  TYR A 160     -16.726 -14.600   2.726  1.00 85.25           C  
ATOM   1231  C   TYR A 160     -16.216 -13.205   3.067  1.00 85.25           C  
ATOM   1232  CB  TYR A 160     -18.227 -14.693   3.017  1.00 85.25           C  
ATOM   1233  O   TYR A 160     -15.926 -12.407   2.172  1.00 85.25           O  
ATOM   1234  CG  TYR A 160     -19.058 -13.697   2.244  1.00 85.25           C  
ATOM   1235  CD1 TYR A 160     -19.366 -12.450   2.783  1.00 85.25           C  
ATOM   1236  CD2 TYR A 160     -19.537 -14.002   0.974  1.00 85.25           C  
ATOM   1237  CE1 TYR A 160     -20.133 -11.530   2.076  1.00 85.25           C  
ATOM   1238  CE2 TYR A 160     -20.305 -13.089   0.258  1.00 85.25           C  
ATOM   1239  OH  TYR A 160     -21.356 -10.952   0.111  1.00 85.25           O  
ATOM   1240  CZ  TYR A 160     -20.597 -11.858   0.816  1.00 85.25           C  
ATOM   1241  N   LEU A 161     -16.032 -12.873   4.375  1.00 82.54           N  
ATOM   1242  CA  LEU A 161     -15.611 -11.549   4.819  1.00 82.54           C  
ATOM   1243  C   LEU A 161     -14.198 -11.238   4.337  1.00 82.54           C  
ATOM   1244  CB  LEU A 161     -15.675 -11.450   6.346  1.00 82.54           C  
ATOM   1245  O   LEU A 161     -13.912 -10.111   3.926  1.00 82.54           O  
ATOM   1246  CG  LEU A 161     -17.072 -11.365   6.962  1.00 82.54           C  
ATOM   1247  CD1 LEU A 161     -17.004 -11.602   8.466  1.00 82.54           C  
ATOM   1248  CD2 LEU A 161     -17.709 -10.013   6.657  1.00 82.54           C  
ATOM   1249  N   HIS A 162     -13.409 -12.211   4.361  1.00 80.72           N  
ATOM   1250  CA  HIS A 162     -12.045 -12.041   3.873  1.00 80.72           C  
ATOM   1251  C   HIS A 162     -12.030 -11.713   2.383  1.00 80.72           C  
ATOM   1252  CB  HIS A 162     -11.219 -13.300   4.142  1.00 80.72           C  
ATOM   1253  O   HIS A 162     -11.296 -10.824   1.947  1.00 80.72           O  
ATOM   1254  CG  HIS A 162      -9.792 -13.186   3.707  1.00 80.72           C  
ATOM   1255  CD2 HIS A 162      -8.702 -12.709   4.352  1.00 80.72           C  
ATOM   1256  ND1 HIS A 162      -9.359 -13.592   2.463  1.00 80.72           N  
ATOM   1257  CE1 HIS A 162      -8.059 -13.369   2.362  1.00 80.72           C  
ATOM   1258  NE2 HIS A 162      -7.636 -12.834   3.494  1.00 80.72           N  
ATOM   1259  N   SER A 163     -12.884 -12.327   1.609  1.00 82.19           N  
ATOM   1260  CA  SER A 163     -12.937 -12.124   0.165  1.00 82.19           C  
ATOM   1261  C   SER A 163     -13.512 -10.755  -0.180  1.00 82.19           C  
ATOM   1262  CB  SER A 163     -13.772 -13.220  -0.500  1.00 82.19           C  
ATOM   1263  O   SER A 163     -13.092 -10.127  -1.154  1.00 82.19           O  
ATOM   1264  OG  SER A 163     -13.179 -14.492  -0.305  1.00 82.19           O  
ATOM   1265  N   LEU A 164     -14.406 -10.340   0.606  1.00 80.44           N  
ATOM   1266  CA  LEU A 164     -14.987  -9.016   0.408  1.00 80.44           C  
ATOM   1267  C   LEU A 164     -13.932  -7.929   0.579  1.00 80.44           C  
ATOM   1268  CB  LEU A 164     -16.139  -8.785   1.389  1.00 80.44           C  
ATOM   1269  O   LEU A 164     -13.903  -6.960  -0.183  1.00 80.44           O  
ATOM   1270  CG  LEU A 164     -16.947  -7.501   1.194  1.00 80.44           C  
ATOM   1271  CD1 LEU A 164     -17.723  -7.556  -0.118  1.00 80.44           C  
ATOM   1272  CD2 LEU A 164     -17.891  -7.279   2.371  1.00 80.44           C  
ATOM   1273  N   GLY A 165     -12.995  -8.006   1.435  1.00 81.73           N  
ATOM   1274  CA  GLY A 165     -11.960  -7.022   1.710  1.00 81.73           C  
ATOM   1275  C   GLY A 165     -10.757  -7.149   0.795  1.00 81.73           C  
ATOM   1276  O   GLY A 165     -10.038  -6.174   0.566  1.00 81.73           O  
ATOM   1277  N   LYS A 166     -10.648  -8.301   0.223  1.00 80.87           N  
ATOM   1278  CA  LYS A 166      -9.511  -8.582  -0.649  1.00 80.87           C  
ATOM   1279  C   LYS A 166      -9.482  -7.626  -1.838  1.00 80.87           C  
ATOM   1280  CB  LYS A 166      -9.555 -10.029  -1.140  1.00 80.87           C  
ATOM   1281  O   LYS A 166      -8.423  -7.108  -2.199  1.00 80.87           O  
ATOM   1282  CG  LYS A 166      -8.268 -10.497  -1.803  1.00 80.87           C  
ATOM   1283  CD  LYS A 166      -8.340 -11.970  -2.187  1.00 80.87           C  
ATOM   1284  CE  LYS A 166      -7.072 -12.427  -2.895  1.00 80.87           C  
ATOM   1285  NZ  LYS A 166      -7.127 -13.877  -3.249  1.00 80.87           N  
ATOM   1286  N   ALA A 167     -10.591  -7.374  -2.443  1.00 78.01           N  
ATOM   1287  CA  ALA A 167     -10.683  -6.490  -3.602  1.00 78.01           C  
ATOM   1288  C   ALA A 167     -10.322  -5.055  -3.228  1.00 78.01           C  
ATOM   1289  CB  ALA A 167     -12.086  -6.543  -4.202  1.00 78.01           C  
ATOM   1290  O   ALA A 167      -9.562  -4.394  -3.940  1.00 78.01           O  
ATOM   1291  N   ARG A 168     -10.830  -4.580  -2.188  1.00 76.10           N  
ATOM   1292  CA  ARG A 168     -10.563  -3.216  -1.745  1.00 76.10           C  
ATOM   1293  C   ARG A 168      -9.100  -3.046  -1.346  1.00 76.10           C  
ATOM   1294  CB  ARG A 168     -11.472  -2.844  -0.572  1.00 76.10           C  
ATOM   1295  O   ARG A 168      -8.476  -2.035  -1.673  1.00 76.10           O  
ATOM   1296  CG  ARG A 168     -11.403  -1.377  -0.180  1.00 76.10           C  
ATOM   1297  CD  ARG A 168     -11.955  -0.474  -1.274  1.00 76.10           C  
ATOM   1298  NE  ARG A 168     -11.943   0.930  -0.872  1.00 76.10           N  
ATOM   1299  NH1 ARG A 168     -12.940   1.706  -2.806  1.00 76.10           N  
ATOM   1300  NH2 ARG A 168     -12.350   3.173  -1.147  1.00 76.10           N  
ATOM   1301  CZ  ARG A 168     -12.411   1.933  -1.609  1.00 76.10           C  
ATOM   1302  N   THR A 169      -8.570  -4.028  -0.664  1.00 78.52           N  
ATOM   1303  CA  THR A 169      -7.168  -3.975  -0.265  1.00 78.52           C  
ATOM   1304  C   THR A 169      -6.259  -3.918  -1.489  1.00 78.52           C  
ATOM   1305  CB  THR A 169      -6.788  -5.188   0.604  1.00 78.52           C  
ATOM   1306  O   THR A 169      -5.280  -3.168  -1.508  1.00 78.52           O  
ATOM   1307  CG2 THR A 169      -5.369  -5.054   1.145  1.00 78.52           C  
ATOM   1308  OG1 THR A 169      -7.700  -5.284   1.705  1.00 78.52           O  
ATOM   1309  N   ALA A 170      -6.625  -4.686  -2.406  1.00 78.30           N  
ATOM   1310  CA  ALA A 170      -5.842  -4.698  -3.640  1.00 78.30           C  
ATOM   1311  C   ALA A 170      -5.898  -3.342  -4.338  1.00 78.30           C  
ATOM   1312  CB  ALA A 170      -6.342  -5.796  -4.575  1.00 78.30           C  
ATOM   1313  O   ALA A 170      -4.892  -2.870  -4.871  1.00 78.30           O  
ATOM   1314  N   GLN A 171      -7.063  -2.727  -4.340  1.00 80.48           N  
ATOM   1315  CA  GLN A 171      -7.228  -1.400  -4.926  1.00 80.48           C  
ATOM   1316  C   GLN A 171      -6.373  -0.367  -4.197  1.00 80.48           C  
ATOM   1317  CB  GLN A 171      -8.698  -0.979  -4.899  1.00 80.48           C  
ATOM   1318  O   GLN A 171      -5.734   0.476  -4.831  1.00 80.48           O  
ATOM   1319  CG  GLN A 171      -9.528  -1.569  -6.031  1.00 80.48           C  
ATOM   1320  CD  GLN A 171     -10.987  -1.161  -5.963  1.00 80.48           C  
ATOM   1321  NE2 GLN A 171     -11.726  -1.418  -7.037  1.00 80.48           N  
ATOM   1322  OE1 GLN A 171     -11.448  -0.621  -4.952  1.00 80.48           O  
ATOM   1323  N   VAL A 172      -6.417  -0.385  -2.920  1.00 82.47           N  
ATOM   1324  CA  VAL A 172      -5.641   0.567  -2.132  1.00 82.47           C  
ATOM   1325  C   VAL A 172      -4.151   0.361  -2.393  1.00 82.47           C  
ATOM   1326  CB  VAL A 172      -5.942   0.432  -0.623  1.00 82.47           C  
ATOM   1327  O   VAL A 172      -3.402   1.329  -2.549  1.00 82.47           O  
ATOM   1328  CG1 VAL A 172      -4.962   1.268   0.200  1.00 82.47           C  
ATOM   1329  CG2 VAL A 172      -7.382   0.845  -0.326  1.00 82.47           C  
ATOM   1330  N   GLN A 173      -3.721  -0.827  -2.480  1.00 79.64           N  
ATOM   1331  CA  GLN A 173      -2.327  -1.128  -2.790  1.00 79.64           C  
ATOM   1332  C   GLN A 173      -1.955  -0.636  -4.186  1.00 79.64           C  
ATOM   1333  CB  GLN A 173      -2.062  -2.630  -2.675  1.00 79.64           C  
ATOM   1334  O   GLN A 173      -0.861  -0.108  -4.393  1.00 79.64           O  
ATOM   1335  CG  GLN A 173      -2.052  -3.144  -1.242  1.00 79.64           C  
ATOM   1336  CD  GLN A 173      -1.786  -4.635  -1.155  1.00 79.64           C  
ATOM   1337  NE2 GLN A 173      -1.603  -5.135   0.062  1.00 79.64           N  
ATOM   1338  OE1 GLN A 173      -1.747  -5.332  -2.174  1.00 79.64           O  
ATOM   1339  N   LYS A 174      -2.932  -0.942  -5.180  1.00 83.39           N  
ATOM   1340  CA  LYS A 174      -2.760  -0.420  -6.533  1.00 83.39           C  
ATOM   1341  C   LYS A 174      -2.550   1.091  -6.517  1.00 83.39           C  
ATOM   1342  CB  LYS A 174      -3.969  -0.772  -7.402  1.00 83.39           C  
ATOM   1343  O   LYS A 174      -1.624   1.602  -7.150  1.00 83.39           O  
ATOM   1344  CG  LYS A 174      -3.922  -0.172  -8.800  1.00 83.39           C  
ATOM   1345  CD  LYS A 174      -5.267  -0.292  -9.505  1.00 83.39           C  
ATOM   1346  CE  LYS A 174      -5.345   0.623 -10.719  1.00 83.39           C  
ATOM   1347  NZ  LYS A 174      -6.673   0.531 -11.397  1.00 83.39           N  
ATOM   1348  N   ASP A 175      -3.400   1.830  -5.834  1.00 84.37           N  
ATOM   1349  CA  ASP A 175      -3.330   3.287  -5.777  1.00 84.37           C  
ATOM   1350  C   ASP A 175      -2.022   3.750  -5.141  1.00 84.37           C  
ATOM   1351  CB  ASP A 175      -4.522   3.851  -5.000  1.00 84.37           C  
ATOM   1352  O   ASP A 175      -1.418   4.726  -5.592  1.00 84.37           O  
ATOM   1353  CG  ASP A 175      -5.830   3.748  -5.764  1.00 84.37           C  
ATOM   1354  OD1 ASP A 175      -5.803   3.532  -6.995  1.00 84.37           O  
ATOM   1355  OD2 ASP A 175      -6.898   3.886  -5.129  1.00 84.37           O  
ATOM   1356  N   ALA A 176      -1.643   3.097  -4.050  1.00 82.00           N  
ATOM   1357  CA  ALA A 176      -0.390   3.439  -3.382  1.00 82.00           C  
ATOM   1358  C   ALA A 176       0.798   3.266  -4.323  1.00 82.00           C  
ATOM   1359  CB  ALA A 176      -0.203   2.583  -2.131  1.00 82.00           C  
ATOM   1360  O   ALA A 176       1.672   4.134  -4.395  1.00 82.00           O  
ATOM   1361  N   ARG A 177       0.810   2.164  -5.075  1.00 83.91           N  
ATOM   1362  CA  ARG A 177       1.905   1.882  -5.997  1.00 83.91           C  
ATOM   1363  C   ARG A 177       1.937   2.895  -7.135  1.00 83.91           C  
ATOM   1364  CB  ARG A 177       1.782   0.464  -6.560  1.00 83.91           C  
ATOM   1365  O   ARG A 177       3.004   3.396  -7.498  1.00 83.91           O  
ATOM   1366  CG  ARG A 177       2.244  -0.622  -5.602  1.00 83.91           C  
ATOM   1367  CD  ARG A 177       2.456  -1.950  -6.315  1.00 83.91           C  
ATOM   1368  NE  ARG A 177       1.206  -2.692  -6.454  1.00 83.91           N  
ATOM   1369  NH1 ARG A 177       2.054  -4.248  -7.936  1.00 83.91           N  
ATOM   1370  NH2 ARG A 177      -0.138  -4.364  -7.275  1.00 83.91           N  
ATOM   1371  CZ  ARG A 177       1.043  -3.766  -7.222  1.00 83.91           C  
ATOM   1372  N   ILE A 178       0.770   3.203  -7.687  1.00 85.07           N  
ATOM   1373  CA  ILE A 178       0.647   4.205  -8.741  1.00 85.07           C  
ATOM   1374  C   ILE A 178       1.111   5.563  -8.218  1.00 85.07           C  
ATOM   1375  CB  ILE A 178      -0.803   4.299  -9.265  1.00 85.07           C  
ATOM   1376  O   ILE A 178       1.842   6.282  -8.903  1.00 85.07           O  
ATOM   1377  CG1 ILE A 178      -1.188   3.012 -10.004  1.00 85.07           C  
ATOM   1378  CG2 ILE A 178      -0.971   5.522 -10.172  1.00 85.07           C  
ATOM   1379  CD1 ILE A 178      -2.647   2.959 -10.435  1.00 85.07           C  
ATOM   1380  N   GLY A 179       0.667   5.877  -6.964  1.00 86.78           N  
ATOM   1381  CA  GLY A 179       1.106   7.123  -6.356  1.00 86.78           C  
ATOM   1382  C   GLY A 179       2.612   7.210  -6.194  1.00 86.78           C  
ATOM   1383  O   GLY A 179       3.212   8.251  -6.467  1.00 86.78           O  
ATOM   1384  N   GLU A 180       3.301   6.121  -5.807  1.00 83.60           N  
ATOM   1385  CA  GLU A 180       4.751   6.075  -5.646  1.00 83.60           C  
ATOM   1386  C   GLU A 180       5.461   6.238  -6.987  1.00 83.60           C  
ATOM   1387  CB  GLU A 180       5.177   4.764  -4.981  1.00 83.60           C  
ATOM   1388  O   GLU A 180       6.441   6.977  -7.091  1.00 83.60           O  
ATOM   1389  CG  GLU A 180       4.816   4.677  -3.505  1.00 83.60           C  
ATOM   1390  CD  GLU A 180       5.191   3.345  -2.874  1.00 83.60           C  
ATOM   1391  OE1 GLU A 180       4.921   3.149  -1.667  1.00 83.60           O  
ATOM   1392  OE2 GLU A 180       5.760   2.492  -3.591  1.00 83.60           O  
ATOM   1393  N   ALA A 181       4.964   5.545  -7.971  1.00 80.66           N  
ATOM   1394  CA  ALA A 181       5.566   5.612  -9.300  1.00 80.66           C  
ATOM   1395  C   ALA A 181       5.464   7.021  -9.878  1.00 80.66           C  
ATOM   1396  CB  ALA A 181       4.900   4.607 -10.237  1.00 80.66           C  
ATOM   1397  O   ALA A 181       6.428   7.534 -10.452  1.00 80.66           O  
ATOM   1398  N   GLU A 182       4.292   7.658  -9.740  1.00 85.33           N  
ATOM   1399  CA  GLU A 182       4.093   9.020 -10.226  1.00 85.33           C  
ATOM   1400  C   GLU A 182       5.016  10.002  -9.510  1.00 85.33           C  
ATOM   1401  CB  GLU A 182       2.633   9.447 -10.051  1.00 85.33           C  
ATOM   1402  O   GLU A 182       5.571  10.909 -10.134  1.00 85.33           O  
ATOM   1403  CG  GLU A 182       1.672   8.758 -11.008  1.00 85.33           C  
ATOM   1404  CD  GLU A 182       0.219   9.141 -10.779  1.00 85.33           C  
ATOM   1405  OE1 GLU A 182      -0.644   8.776 -11.610  1.00 85.33           O  
ATOM   1406  OE2 GLU A 182      -0.059   9.811  -9.760  1.00 85.33           O  
ATOM   1407  N   ALA A 183       5.129   9.810  -8.230  1.00 87.17           N  
ATOM   1408  CA  ALA A 183       6.014  10.679  -7.459  1.00 87.17           C  
ATOM   1409  C   ALA A 183       7.466  10.512  -7.898  1.00 87.17           C  
ATOM   1410  CB  ALA A 183       5.876  10.388  -5.966  1.00 87.17           C  
ATOM   1411  O   ALA A 183       8.196  11.497  -8.035  1.00 87.17           O  
ATOM   1412  N   LYS A 184       7.937   9.323  -8.121  1.00 81.65           N  
ATOM   1413  CA  LYS A 184       9.296   9.060  -8.587  1.00 81.65           C  
ATOM   1414  C   LYS A 184       9.536   9.681  -9.960  1.00 81.65           C  
ATOM   1415  CB  LYS A 184       9.564   7.555  -8.639  1.00 81.65           C  
ATOM   1416  O   LYS A 184      10.606  10.235 -10.218  1.00 81.65           O  
ATOM   1417  CG  LYS A 184       9.798   6.920  -7.276  1.00 81.65           C  
ATOM   1418  CD  LYS A 184      10.142   5.442  -7.400  1.00 81.65           C  
ATOM   1419  CE  LYS A 184      10.353   4.800  -6.035  1.00 81.65           C  
ATOM   1420  NZ  LYS A 184      10.631   3.337  -6.148  1.00 81.65           N  
ATOM   1421  N   ARG A 185       8.515   9.473 -10.837  1.00 86.44           N  
ATOM   1422  CA  ARG A 185       8.592  10.082 -12.161  1.00 86.44           C  
ATOM   1423  C   ARG A 185       8.797  11.590 -12.059  1.00 86.44           C  
ATOM   1424  CB  ARG A 185       7.327   9.779 -12.967  1.00 86.44           C  
ATOM   1425  O   ARG A 185       9.686  12.146 -12.706  1.00 86.44           O  
ATOM   1426  CG  ARG A 185       7.337  10.361 -14.371  1.00 86.44           C  
ATOM   1427  CD  ARG A 185       5.976  10.240 -15.042  1.00 86.44           C  
ATOM   1428  NE  ARG A 185       4.905  10.740 -14.184  1.00 86.44           N  
ATOM   1429  NH1 ARG A 185       3.291  10.724 -15.836  1.00 86.44           N  
ATOM   1430  NH2 ARG A 185       2.760  11.414 -13.716  1.00 86.44           N  
ATOM   1431  CZ  ARG A 185       3.655  10.958 -14.581  1.00 86.44           C  
ATOM   1432  N   ASP A 186       7.938  12.250 -11.264  1.00 87.46           N  
ATOM   1433  CA  ASP A 186       7.975  13.703 -11.133  1.00 87.46           C  
ATOM   1434  C   ASP A 186       9.302  14.167 -10.537  1.00 87.46           C  
ATOM   1435  CB  ASP A 186       6.810  14.193 -10.271  1.00 87.46           C  
ATOM   1436  O   ASP A 186       9.873  15.165 -10.982  1.00 87.46           O  
ATOM   1437  CG  ASP A 186       5.464  14.056 -10.959  1.00 87.46           C  
ATOM   1438  OD1 ASP A 186       5.423  13.952 -12.204  1.00 87.46           O  
ATOM   1439  OD2 ASP A 186       4.434  14.055 -10.251  1.00 87.46           O  
ATOM   1440  N   ALA A 187       9.715  13.464  -9.505  1.00 82.93           N  
ATOM   1441  CA  ALA A 187      11.000  13.789  -8.891  1.00 82.93           C  
ATOM   1442  C   ALA A 187      12.138  13.658  -9.899  1.00 82.93           C  
ATOM   1443  CB  ALA A 187      11.256  12.888  -7.685  1.00 82.93           C  
ATOM   1444  O   ALA A 187      13.006  14.530  -9.980  1.00 82.93           O  
ATOM   1445  N   GLY A 188      12.107  12.549 -10.612  1.00 84.57           N  
ATOM   1446  CA  GLY A 188      13.140  12.331 -11.612  1.00 84.57           C  
ATOM   1447  C   GLY A 188      13.168  13.403 -12.685  1.00 84.57           C  
ATOM   1448  O   GLY A 188      14.239  13.871 -13.076  1.00 84.57           O  
ATOM   1449  N   ILE A 189      11.999  13.832 -13.173  1.00 83.81           N  
ATOM   1450  CA  ILE A 189      11.871  14.852 -14.208  1.00 83.81           C  
ATOM   1451  C   ILE A 189      12.396  16.187 -13.685  1.00 83.81           C  
ATOM   1452  CB  ILE A 189      10.407  14.999 -14.679  1.00 83.81           C  
ATOM   1453  O   ILE A 189      13.146  16.881 -14.376  1.00 83.81           O  
ATOM   1454  CG1 ILE A 189       9.953  13.733 -15.415  1.00 83.81           C  
ATOM   1455  CG2 ILE A 189      10.247  16.236 -15.568  1.00 83.81           C  
ATOM   1456  CD1 ILE A 189       8.480  13.736 -15.801  1.00 83.81           C  
ATOM   1457  N   ARG A 190      12.023  16.521 -12.523  1.00 84.46           N  
ATOM   1458  CA  ARG A 190      12.466  17.784 -11.940  1.00 84.46           C  
ATOM   1459  C   ARG A 190      13.977  17.794 -11.738  1.00 84.46           C  
ATOM   1460  CB  ARG A 190      11.756  18.039 -10.609  1.00 84.46           C  
ATOM   1461  O   ARG A 190      14.636  18.804 -11.993  1.00 84.46           O  
ATOM   1462  CG  ARG A 190      11.776  19.495 -10.170  1.00 84.46           C  
ATOM   1463  CD  ARG A 190      10.954  19.714  -8.907  1.00 84.46           C  
ATOM   1464  NE  ARG A 190       9.532  19.856  -9.207  1.00 84.46           N  
ATOM   1465  NH1 ARG A 190       8.849  18.196  -7.753  1.00 84.46           N  
ATOM   1466  NH2 ARG A 190       7.303  19.343  -8.997  1.00 84.46           N  
ATOM   1467  CZ  ARG A 190       8.565  19.131  -8.651  1.00 84.46           C  
ATOM   1468  N   GLU A 191      14.508  16.776 -11.263  1.00 80.73           N  
ATOM   1469  CA  GLU A 191      15.950  16.660 -11.068  1.00 80.73           C  
ATOM   1470  C   GLU A 191      16.700  16.824 -12.386  1.00 80.73           C  
ATOM   1471  CB  GLU A 191      16.299  15.313 -10.428  1.00 80.73           C  
ATOM   1472  O   GLU A 191      17.709  17.530 -12.449  1.00 80.73           O  
ATOM   1473  CG  GLU A 191      17.757  15.192 -10.008  1.00 80.73           C  
ATOM   1474  CD  GLU A 191      18.085  13.857  -9.358  1.00 80.73           C  
ATOM   1475  OE1 GLU A 191      19.262  13.630  -8.999  1.00 80.73           O  
ATOM   1476  OE2 GLU A 191      17.157  13.031  -9.208  1.00 80.73           O  
ATOM   1477  N   ALA A 192      16.224  16.109 -13.416  1.00 79.03           N  
ATOM   1478  CA  ALA A 192      16.867  16.175 -14.726  1.00 79.03           C  
ATOM   1479  C   ALA A 192      16.833  17.595 -15.282  1.00 79.03           C  
ATOM   1480  CB  ALA A 192      16.194  15.210 -15.698  1.00 79.03           C  
ATOM   1481  O   ALA A 192      17.831  18.082 -15.821  1.00 79.03           O  
ATOM   1482  N   LYS A 193      15.697  18.270 -15.123  1.00 80.97           N  
ATOM   1483  CA  LYS A 193      15.567  19.650 -15.583  1.00 80.97           C  
ATOM   1484  C   LYS A 193      16.502  20.577 -14.812  1.00 80.97           C  
ATOM   1485  CB  LYS A 193      14.121  20.129 -15.441  1.00 80.97           C  
ATOM   1486  O   LYS A 193      17.133  21.459 -15.399  1.00 80.97           O  
ATOM   1487  CG  LYS A 193      13.186  19.600 -16.519  1.00 80.97           C  
ATOM   1488  CD  LYS A 193      11.784  20.178 -16.375  1.00 80.97           C  
ATOM   1489  CE  LYS A 193      10.843  19.640 -17.445  1.00 80.97           C  
ATOM   1490  NZ  LYS A 193       9.455  20.164 -17.277  1.00 80.97           N  
ATOM   1491  N   ALA A 194      16.566  20.346 -13.508  1.00 82.52           N  
ATOM   1492  CA  ALA A 194      17.446  21.155 -12.669  1.00 82.52           C  
ATOM   1493  C   ALA A 194      18.910  20.943 -13.045  1.00 82.52           C  
ATOM   1494  CB  ALA A 194      17.226  20.826 -11.194  1.00 82.52           C  
ATOM   1495  O   ALA A 194      19.684  21.900 -13.116  1.00 82.52           O  
ATOM   1496  N   LYS A 195      19.234  19.714 -13.261  1.00 78.77           N  
ATOM   1497  CA  LYS A 195      20.604  19.403 -13.659  1.00 78.77           C  
ATOM   1498  C   LYS A 195      20.953  20.062 -14.990  1.00 78.77           C  
ATOM   1499  CB  LYS A 195      20.805  17.890 -13.755  1.00 78.77           C  
ATOM   1500  O   LYS A 195      22.048  20.606 -15.151  1.00 78.77           O  
ATOM   1501  CG  LYS A 195      22.258  17.466 -13.908  1.00 78.77           C  
ATOM   1502  CD  LYS A 195      22.410  15.952 -13.834  1.00 78.77           C  
ATOM   1503  CE  LYS A 195      23.862  15.526 -14.004  1.00 78.77           C  
ATOM   1504  NZ  LYS A 195      24.026  14.048 -13.865  1.00 78.77           N  
ATOM   1505  N   GLN A 196      20.031  19.901 -15.926  1.00 78.00           N  
ATOM   1506  CA  GLN A 196      20.221  20.544 -17.222  1.00 78.00           C  
ATOM   1507  C   GLN A 196      20.470  22.041 -17.061  1.00 78.00           C  
ATOM   1508  CB  GLN A 196      19.007  20.308 -18.122  1.00 78.00           C  
ATOM   1509  O   GLN A 196      21.378  22.595 -17.685  1.00 78.00           O  
ATOM   1510  CG  GLN A 196      19.129  20.949 -19.498  1.00 78.00           C  
ATOM   1511  CD  GLN A 196      17.875  20.783 -20.336  1.00 78.00           C  
ATOM   1512  NE2 GLN A 196      17.749  21.592 -21.382  1.00 78.00           N  
ATOM   1513  OE1 GLN A 196      17.026  19.934 -20.045  1.00 78.00           O  
ATOM   1514  N   GLU A 197      19.691  22.710 -16.285  1.00 79.96           N  
ATOM   1515  CA  GLU A 197      19.811  24.150 -16.078  1.00 79.96           C  
ATOM   1516  C   GLU A 197      21.126  24.502 -15.389  1.00 79.96           C  
ATOM   1517  CB  GLU A 197      18.630  24.675 -15.258  1.00 79.96           C  
ATOM   1518  O   GLU A 197      21.776  25.486 -15.746  1.00 79.96           O  
ATOM   1519  CG  GLU A 197      17.326  24.756 -16.039  1.00 79.96           C  
ATOM   1520  CD  GLU A 197      16.145  25.200 -15.191  1.00 79.96           C  
ATOM   1521  OE1 GLU A 197      15.009  25.260 -15.715  1.00 79.96           O  
ATOM   1522  OE2 GLU A 197      16.357  25.493 -13.993  1.00 79.96           O  
ATOM   1523  N   LYS A 198      21.465  23.706 -14.361  1.00 81.08           N  
ATOM   1524  CA  LYS A 198      22.709  23.925 -13.629  1.00 81.08           C  
ATOM   1525  C   LYS A 198      23.916  23.835 -14.558  1.00 81.08           C  
ATOM   1526  CB  LYS A 198      22.847  22.913 -12.490  1.00 81.08           C  
ATOM   1527  O   LYS A 198      24.763  24.731 -14.572  1.00 81.08           O  
ATOM   1528  CG  LYS A 198      24.099  23.098 -11.646  1.00 81.08           C  
ATOM   1529  CD  LYS A 198      24.213  22.024 -10.572  1.00 81.08           C  
ATOM   1530  CE  LYS A 198      25.535  22.120  -9.822  1.00 81.08           C  
ATOM   1531  NZ  LYS A 198      25.658  21.060  -8.778  1.00 81.08           N  
ATOM   1532  N   VAL A 199      23.968  22.783 -15.330  1.00 78.48           N  
ATOM   1533  CA  VAL A 199      25.132  22.507 -16.165  1.00 78.48           C  
ATOM   1534  C   VAL A 199      25.201  23.519 -17.306  1.00 78.48           C  
ATOM   1535  CB  VAL A 199      25.097  21.069 -16.729  1.00 78.48           C  
ATOM   1536  O   VAL A 199      26.280  24.017 -17.638  1.00 78.48           O  
ATOM   1537  CG1 VAL A 199      26.278  20.828 -17.668  1.00 78.48           C  
ATOM   1538  CG2 VAL A 199      25.099  20.049 -15.591  1.00 78.48           C  
ATOM   1539  N   SER A 200      24.004  23.729 -17.894  1.00 77.16           N  
ATOM   1540  CA  SER A 200      23.988  24.716 -18.968  1.00 77.16           C  
ATOM   1541  C   SER A 200      24.460  26.079 -18.474  1.00 77.16           C  
ATOM   1542  CB  SER A 200      22.584  24.838 -19.563  1.00 77.16           C  
ATOM   1543  O   SER A 200      25.192  26.780 -19.176  1.00 77.16           O  
ATOM   1544  OG  SER A 200      21.662  25.293 -18.587  1.00 77.16           O  
ATOM   1545  N   ALA A 201      24.110  26.515 -17.314  1.00 76.15           N  
ATOM   1546  CA  ALA A 201      24.545  27.780 -16.726  1.00 76.15           C  
ATOM   1547  C   ALA A 201      26.049  27.775 -16.466  1.00 76.15           C  
ATOM   1548  CB  ALA A 201      23.785  28.053 -15.430  1.00 76.15           C  
ATOM   1549  O   ALA A 201      26.728  28.780 -16.694  1.00 76.15           O  
ATOM   1550  N   GLN A 202      26.535  26.627 -15.969  1.00 77.42           N  
ATOM   1551  CA  GLN A 202      27.966  26.498 -15.718  1.00 77.42           C  
ATOM   1552  C   GLN A 202      28.769  26.670 -17.004  1.00 77.42           C  
ATOM   1553  CB  GLN A 202      28.280  25.144 -15.080  1.00 77.42           C  
ATOM   1554  O   GLN A 202      29.788  27.364 -17.018  1.00 77.42           O  
ATOM   1555  CG  GLN A 202      27.881  25.047 -13.614  1.00 77.42           C  
ATOM   1556  CD  GLN A 202      28.257  23.717 -12.989  1.00 77.42           C  
ATOM   1557  NE2 GLN A 202      28.330  23.684 -11.663  1.00 77.42           N  
ATOM   1558  OE1 GLN A 202      28.481  22.727 -13.693  1.00 77.42           O  
ATOM   1559  N   TYR A 203      28.289  26.061 -18.081  1.00 78.53           N  
ATOM   1560  CA  TYR A 203      28.994  26.155 -19.355  1.00 78.53           C  
ATOM   1561  C   TYR A 203      28.967  27.582 -19.888  1.00 78.53           C  
ATOM   1562  CB  TYR A 203      28.378  25.201 -20.383  1.00 78.53           C  
ATOM   1563  O   TYR A 203      29.978  28.085 -20.385  1.00 78.53           O  
ATOM   1564  CG  TYR A 203      28.718  23.750 -20.145  1.00 78.53           C  
ATOM   1565  CD1 TYR A 203      30.017  23.363 -19.819  1.00 78.53           C  
ATOM   1566  CD2 TYR A 203      27.744  22.763 -20.247  1.00 78.53           C  
ATOM   1567  CE1 TYR A 203      30.336  22.027 -19.601  1.00 78.53           C  
ATOM   1568  CE2 TYR A 203      28.052  21.424 -20.031  1.00 78.53           C  
ATOM   1569  OH  TYR A 203      29.658  19.742 -19.494  1.00 78.53           O  
ATOM   1570  CZ  TYR A 203      29.348  21.066 -19.709  1.00 78.53           C  
ATOM   1571  N   LEU A 204      27.760  28.172 -19.738  1.00 78.85           N  
ATOM   1572  CA  LEU A 204      27.650  29.558 -20.179  1.00 78.85           C  
ATOM   1573  C   LEU A 204      28.619  30.452 -19.413  1.00 78.85           C  
ATOM   1574  CB  LEU A 204      26.217  30.066 -19.997  1.00 78.85           C  
ATOM   1575  O   LEU A 204      29.255  31.331 -19.999  1.00 78.85           O  
ATOM   1576  CG  LEU A 204      25.185  29.562 -21.008  1.00 78.85           C  
ATOM   1577  CD1 LEU A 204      23.779  29.966 -20.576  1.00 78.85           C  
ATOM   1578  CD2 LEU A 204      25.496  30.096 -22.402  1.00 78.85           C  
ATOM   1579  N   SER A 205      28.682  30.221 -18.097  1.00 74.87           N  
ATOM   1580  CA  SER A 205      29.607  30.992 -17.273  1.00 74.87           C  
ATOM   1581  C   SER A 205      31.054  30.745 -17.687  1.00 74.87           C  
ATOM   1582  CB  SER A 205      29.425  30.645 -15.795  1.00 74.87           C  
ATOM   1583  O   SER A 205      31.844  31.685 -17.793  1.00 74.87           O  
ATOM   1584  OG  SER A 205      30.222  31.487 -14.979  1.00 74.87           O  
ATOM   1585  N   GLU A 206      31.369  29.585 -17.943  1.00 75.30           N  
ATOM   1586  CA  GLU A 206      32.725  29.230 -18.353  1.00 75.30           C  
ATOM   1587  C   GLU A 206      33.067  29.836 -19.711  1.00 75.30           C  
ATOM   1588  CB  GLU A 206      32.892  27.709 -18.399  1.00 75.30           C  
ATOM   1589  O   GLU A 206      34.199  30.272 -19.935  1.00 75.30           O  
ATOM   1590  CG  GLU A 206      32.950  27.055 -17.026  1.00 75.30           C  
ATOM   1591  CD  GLU A 206      33.264  25.568 -17.083  1.00 75.30           C  
ATOM   1592  OE1 GLU A 206      33.162  24.886 -16.038  1.00 75.30           O  
ATOM   1593  OE2 GLU A 206      33.615  25.082 -18.181  1.00 75.30           O  
ATOM   1594  N   ILE A 207      32.099  29.728 -20.648  1.00 76.71           N  
ATOM   1595  CA  ILE A 207      32.299  30.347 -21.954  1.00 76.71           C  
ATOM   1596  C   ILE A 207      32.584  31.838 -21.780  1.00 76.71           C  
ATOM   1597  CB  ILE A 207      31.072  30.140 -22.871  1.00 76.71           C  
ATOM   1598  O   ILE A 207      33.490  32.381 -22.417  1.00 76.71           O  
ATOM   1599  CG1 ILE A 207      30.958  28.668 -23.284  1.00 76.71           C  
ATOM   1600  CG2 ILE A 207      31.158  31.048 -24.101  1.00 76.71           C  
ATOM   1601  CD1 ILE A 207      29.684  28.337 -24.049  1.00 76.71           C  
ATOM   1602  N   GLU A 208      31.831  32.519 -20.887  1.00 77.97           N  
ATOM   1603  CA  GLU A 208      32.030  33.944 -20.638  1.00 77.97           C  
ATOM   1604  C   GLU A 208      33.406  34.213 -20.036  1.00 77.97           C  
ATOM   1605  CB  GLU A 208      30.936  34.486 -19.714  1.00 77.97           C  
ATOM   1606  O   GLU A 208      34.067  35.189 -20.396  1.00 77.97           O  
ATOM   1607  CG  GLU A 208      29.584  34.654 -20.393  1.00 77.97           C  
ATOM   1608  CD  GLU A 208      28.542  35.310 -19.502  1.00 77.97           C  
ATOM   1609  OE1 GLU A 208      27.438  35.634 -19.996  1.00 77.97           O  
ATOM   1610  OE2 GLU A 208      28.832  35.502 -18.300  1.00 77.97           O  
ATOM   1611  N   MET A 209      33.740  33.289 -19.104  1.00 74.22           N  
ATOM   1612  CA  MET A 209      35.070  33.421 -18.516  1.00 74.22           C  
ATOM   1613  C   MET A 209      36.153  33.254 -19.577  1.00 74.22           C  
ATOM   1614  CB  MET A 209      35.269  32.394 -17.400  1.00 74.22           C  
ATOM   1615  O   MET A 209      37.130  34.004 -19.596  1.00 74.22           O  
ATOM   1616  CG  MET A 209      34.462  32.688 -16.146  1.00 74.22           C  
ATOM   1617  SD  MET A 209      35.240  32.000 -14.632  1.00 74.22           S  
ATOM   1618  CE  MET A 209      35.694  30.347 -15.229  1.00 74.22           C  
ATOM   1619  N   ALA A 210      36.008  32.247 -20.424  1.00 72.51           N  
ATOM   1620  CA  ALA A 210      36.965  32.003 -21.500  1.00 72.51           C  
ATOM   1621  C   ALA A 210      37.037  33.195 -22.450  1.00 72.51           C  
ATOM   1622  CB  ALA A 210      36.593  30.737 -22.267  1.00 72.51           C  
ATOM   1623  O   ALA A 210      38.119  33.563 -22.913  1.00 72.51           O  
ATOM   1624  N   LYS A 211      35.804  33.703 -22.775  1.00 73.56           N  
ATOM   1625  CA  LYS A 211      35.768  34.905 -23.604  1.00 73.56           C  
ATOM   1626  C   LYS A 211      36.554  36.042 -22.958  1.00 73.56           C  
ATOM   1627  CB  LYS A 211      34.324  35.342 -23.853  1.00 73.56           C  
ATOM   1628  O   LYS A 211      37.300  36.751 -23.636  1.00 73.56           O  
ATOM   1629  CG  LYS A 211      33.635  34.588 -24.981  1.00 73.56           C  
ATOM   1630  CD  LYS A 211      32.231  35.122 -25.235  1.00 73.56           C  
ATOM   1631  CE  LYS A 211      31.505  34.306 -26.296  1.00 73.56           C  
ATOM   1632  NZ  LYS A 211      30.116  34.806 -26.524  1.00 73.56           N  
ATOM   1633  N   ALA A 212      36.313  36.240 -21.701  1.00 77.41           N  
ATOM   1634  CA  ALA A 212      37.022  37.283 -20.964  1.00 77.41           C  
ATOM   1635  C   ALA A 212      38.527  37.035 -20.973  1.00 77.41           C  
ATOM   1636  CB  ALA A 212      36.508  37.364 -19.529  1.00 77.41           C  
ATOM   1637  O   ALA A 212      39.316  37.969 -21.132  1.00 77.41           O  
ATOM   1638  N   GLN A 213      38.900  35.810 -20.776  1.00 75.56           N  
ATOM   1639  CA  GLN A 213      40.311  35.439 -20.822  1.00 75.56           C  
ATOM   1640  C   GLN A 213      40.912  35.728 -22.194  1.00 75.56           C  
ATOM   1641  CB  GLN A 213      40.489  33.961 -20.471  1.00 75.56           C  
ATOM   1642  O   GLN A 213      42.019  36.261 -22.293  1.00 75.56           O  
ATOM   1643  CG  GLN A 213      41.941  33.543 -20.285  1.00 75.56           C  
ATOM   1644  CD  GLN A 213      42.586  34.189 -19.073  1.00 75.56           C  
ATOM   1645  NE2 GLN A 213      43.875  33.931 -18.880  1.00 75.56           N  
ATOM   1646  OE1 GLN A 213      41.932  34.913 -18.317  1.00 75.56           O  
ATOM   1647  N   ARG A 214      40.178  35.257 -23.288  1.00 77.47           N  
ATOM   1648  CA  ARG A 214      40.590  35.565 -24.653  1.00 77.47           C  
ATOM   1649  C   ARG A 214      40.844  37.059 -24.825  1.00 77.47           C  
ATOM   1650  CB  ARG A 214      39.532  35.095 -25.654  1.00 77.47           C  
ATOM   1651  O   ARG A 214      41.878  37.461 -25.363  1.00 77.47           O  
ATOM   1652  CG  ARG A 214      39.857  35.435 -27.100  1.00 77.47           C  
ATOM   1653  CD  ARG A 214      38.610  35.435 -27.973  1.00 77.47           C  
ATOM   1654  NE  ARG A 214      37.396  35.599 -27.178  1.00 77.47           N  
ATOM   1655  NH1 ARG A 214      36.109  36.384 -28.929  1.00 77.47           N  
ATOM   1656  NH2 ARG A 214      35.194  36.156 -26.840  1.00 77.47           N  
ATOM   1657  CZ  ARG A 214      36.236  36.046 -27.651  1.00 77.47           C  
ATOM   1658  N   ASP A 215      39.845  37.847 -24.382  1.00 76.45           N  
ATOM   1659  CA  ASP A 215      39.940  39.297 -24.529  1.00 76.45           C  
ATOM   1660  C   ASP A 215      41.147  39.847 -23.772  1.00 76.45           C  
ATOM   1661  CB  ASP A 215      38.659  39.972 -24.036  1.00 76.45           C  
ATOM   1662  O   ASP A 215      41.847  40.732 -24.269  1.00 76.45           O  
ATOM   1663  CG  ASP A 215      37.495  39.809 -24.999  1.00 76.45           C  
ATOM   1664  OD1 ASP A 215      37.726  39.501 -26.188  1.00 76.45           O  
ATOM   1665  OD2 ASP A 215      36.338  39.994 -24.564  1.00 76.45           O  
ATOM   1666  N   TYR A 216      41.301  39.274 -22.586  1.00 78.05           N  
ATOM   1667  CA  TYR A 216      42.450  39.687 -21.789  1.00 78.05           C  
ATOM   1668  C   TYR A 216      43.755  39.370 -22.509  1.00 78.05           C  
ATOM   1669  CB  TYR A 216      42.430  39.002 -20.420  1.00 78.05           C  
ATOM   1670  O   TYR A 216      44.641  40.223 -22.608  1.00 78.05           O  
ATOM   1671  CG  TYR A 216      43.679  39.236 -19.605  1.00 78.05           C  
ATOM   1672  CD1 TYR A 216      44.636  38.234 -19.458  1.00 78.05           C  
ATOM   1673  CD2 TYR A 216      43.904  40.457 -18.980  1.00 78.05           C  
ATOM   1674  CE1 TYR A 216      45.788  38.445 -18.707  1.00 78.05           C  
ATOM   1675  CE2 TYR A 216      45.051  40.679 -18.226  1.00 78.05           C  
ATOM   1676  OH  TYR A 216      47.124  39.882 -17.351  1.00 78.05           O  
ATOM   1677  CZ  TYR A 216      45.986  39.668 -18.096  1.00 78.05           C  
ATOM   1678  N   GLU A 217      43.926  38.188 -23.055  1.00 76.93           N  
ATOM   1679  CA  GLU A 217      45.148  37.750 -23.723  1.00 76.93           C  
ATOM   1680  C   GLU A 217      45.383  38.533 -25.012  1.00 76.93           C  
ATOM   1681  CB  GLU A 217      45.089  36.250 -24.022  1.00 76.93           C  
ATOM   1682  O   GLU A 217      46.524  38.859 -25.347  1.00 76.93           O  
ATOM   1683  CG  GLU A 217      45.255  35.371 -22.791  1.00 76.93           C  
ATOM   1684  CD  GLU A 217      45.381  33.892 -23.123  1.00 76.93           C  
ATOM   1685  OE1 GLU A 217      45.562  33.075 -22.192  1.00 76.93           O  
ATOM   1686  OE2 GLU A 217      45.301  33.549 -24.323  1.00 76.93           O  
ATOM   1687  N   LEU A 218      44.295  38.752 -25.695  1.00 75.18           N  
ATOM   1688  CA  LEU A 218      44.421  39.568 -26.897  1.00 75.18           C  
ATOM   1689  C   LEU A 218      44.933  40.963 -26.555  1.00 75.18           C  
ATOM   1690  CB  LEU A 218      43.075  39.669 -27.620  1.00 75.18           C  
ATOM   1691  O   LEU A 218      45.808  41.494 -27.244  1.00 75.18           O  
ATOM   1692  CG  LEU A 218      42.653  38.449 -28.440  1.00 75.18           C  
ATOM   1693  CD1 LEU A 218      41.270  38.670 -29.045  1.00 75.18           C  
ATOM   1694  CD2 LEU A 218      43.678  38.156 -29.530  1.00 75.18           C  
ATOM   1695  N   LYS A 219      44.344  41.529 -25.477  1.00 74.53           N  
ATOM   1696  CA  LYS A 219      44.783  42.856 -25.056  1.00 74.53           C  
ATOM   1697  C   LYS A 219      46.228  42.827 -24.565  1.00 74.53           C  
ATOM   1698  CB  LYS A 219      43.868  43.401 -23.959  1.00 74.53           C  
ATOM   1699  O   LYS A 219      47.001  43.747 -24.840  1.00 74.53           O  
ATOM   1700  CG  LYS A 219      42.573  44.008 -24.478  1.00 74.53           C  
ATOM   1701  CD  LYS A 219      41.721  44.563 -23.344  1.00 74.53           C  
ATOM   1702  CE  LYS A 219      40.368  45.049 -23.845  1.00 74.53           C  
ATOM   1703  NZ  LYS A 219      39.463  45.426 -22.719  1.00 74.53           N  
ATOM   1704  N   LYS A 220      46.551  41.818 -23.771  1.00 74.67           N  
ATOM   1705  CA  LYS A 220      47.922  41.648 -23.299  1.00 74.67           C  
ATOM   1706  C   LYS A 220      48.898  41.557 -24.468  1.00 74.67           C  
ATOM   1707  CB  LYS A 220      48.037  40.401 -22.421  1.00 74.67           C  
ATOM   1708  O   LYS A 220      49.956  42.191 -24.451  1.00 74.67           O  
ATOM   1709  CG  LYS A 220      49.397  40.231 -21.762  1.00 74.67           C  
ATOM   1710  CD  LYS A 220      49.443  38.984 -20.888  1.00 74.67           C  
ATOM   1711  CE  LYS A 220      50.821  38.783 -20.271  1.00 74.67           C  
ATOM   1712  NZ  LYS A 220      51.003  37.390 -19.765  1.00 74.67           N  
ATOM   1713  N   ALA A 221      48.602  40.652 -25.469  1.00 67.08           N  
ATOM   1714  CA  ALA A 221      49.447  40.498 -26.650  1.00 67.08           C  
ATOM   1715  C   ALA A 221      49.598  41.822 -27.394  1.00 67.08           C  
ATOM   1716  CB  ALA A 221      48.873  39.431 -27.579  1.00 67.08           C  
ATOM   1717  O   ALA A 221      50.687  42.154 -27.868  1.00 67.08           O  
ATOM   1718  N   ALA A 222      48.427  42.557 -27.521  1.00 74.64           N  
ATOM   1719  CA  ALA A 222      48.474  43.870 -28.159  1.00 74.64           C  
ATOM   1720  C   ALA A 222      49.411  44.812 -27.407  1.00 74.64           C  
ATOM   1721  CB  ALA A 222      47.073  44.473 -28.240  1.00 74.64           C  
ATOM   1722  O   ALA A 222      50.198  45.535 -28.022  1.00 74.64           O  
ATOM   1723  N   TYR A 223      49.301  44.756 -26.081  1.00 72.29           N  
ATOM   1724  CA  TYR A 223      50.171  45.593 -25.262  1.00 72.29           C  
ATOM   1725  C   TYR A 223      51.620  45.131 -25.356  1.00 72.29           C  
ATOM   1726  CB  TYR A 223      49.712  45.576 -23.800  1.00 72.29           C  
ATOM   1727  O   TYR A 223      52.539  45.952 -25.396  1.00 72.29           O  
ATOM   1728  CG  TYR A 223      48.488  46.420 -23.539  1.00 72.29           C  
ATOM   1729  CD1 TYR A 223      48.479  47.780 -23.840  1.00 72.29           C  
ATOM   1730  CD2 TYR A 223      47.340  45.861 -22.989  1.00 72.29           C  
ATOM   1731  CE1 TYR A 223      47.355  48.563 -23.598  1.00 72.29           C  
ATOM   1732  CE2 TYR A 223      46.210  46.634 -22.743  1.00 72.29           C  
ATOM   1733  OH  TYR A 223      45.111  48.752 -22.810  1.00 72.29           O  
ATOM   1734  CZ  TYR A 223      46.227  47.982 -23.051  1.00 72.29           C  
ATOM   1735  N   ASP A 224      51.824  43.862 -25.388  1.00 71.59           N  
ATOM   1736  CA  ASP A 224      53.163  43.293 -25.511  1.00 71.59           C  
ATOM   1737  C   ASP A 224      53.836  43.747 -26.804  1.00 71.59           C  
ATOM   1738  CB  ASP A 224      53.104  41.765 -25.456  1.00 71.59           C  
ATOM   1739  O   ASP A 224      55.042  44.000 -26.827  1.00 71.59           O  
ATOM   1740  CG  ASP A 224      52.929  41.229 -24.046  1.00 71.59           C  
ATOM   1741  OD1 ASP A 224      53.166  41.978 -23.074  1.00 71.59           O  
ATOM   1742  OD2 ASP A 224      52.554  40.045 -23.906  1.00 71.59           O  
ATOM   1743  N   ILE A 225      52.988  43.735 -27.817  1.00 71.97           N  
ATOM   1744  CA  ILE A 225      53.517  44.242 -29.079  1.00 71.97           C  
ATOM   1745  C   ILE A 225      54.018  45.672 -28.891  1.00 71.97           C  
ATOM   1746  CB  ILE A 225      52.454  44.190 -30.199  1.00 71.97           C  
ATOM   1747  O   ILE A 225      55.115  46.016 -29.339  1.00 71.97           O  
ATOM   1748  CG1 ILE A 225      52.135  42.736 -30.564  1.00 71.97           C  
ATOM   1749  CG2 ILE A 225      52.925  44.973 -31.427  1.00 71.97           C  
ATOM   1750  CD1 ILE A 225      50.961  42.582 -31.523  1.00 71.97           C  
ATOM   1751  N   GLU A 226      53.200  46.449 -28.109  1.00 71.49           N  
ATOM   1752  CA  GLU A 226      53.559  47.849 -27.899  1.00 71.49           C  
ATOM   1753  C   GLU A 226      54.781  47.975 -26.993  1.00 71.49           C  
ATOM   1754  CB  GLU A 226      52.381  48.623 -27.304  1.00 71.49           C  
ATOM   1755  O   GLU A 226      55.692  48.755 -27.276  1.00 71.49           O  
ATOM   1756  CG  GLU A 226      52.530  50.135 -27.393  1.00 71.49           C  
ATOM   1757  CD  GLU A 226      51.300  50.889 -26.913  1.00 71.49           C  
ATOM   1758  OE1 GLU A 226      51.350  52.136 -26.823  1.00 71.49           O  
ATOM   1759  OE2 GLU A 226      50.278  50.226 -26.625  1.00 71.49           O  
ATOM   1760  N   VAL A 227      54.762  47.211 -25.958  1.00 71.17           N  
ATOM   1761  CA  VAL A 227      55.862  47.261 -25.001  1.00 71.17           C  
ATOM   1762  C   VAL A 227      57.140  46.738 -25.654  1.00 71.17           C  
ATOM   1763  CB  VAL A 227      55.544  46.447 -23.726  1.00 71.17           C  
ATOM   1764  O   VAL A 227      58.208  47.338 -25.512  1.00 71.17           O  
ATOM   1765  CG1 VAL A 227      56.787  46.306 -22.850  1.00 71.17           C  
ATOM   1766  CG2 VAL A 227      54.408  47.104 -22.945  1.00 71.17           C  
ATOM   1767  N   ASN A 228      57.028  45.596 -26.334  1.00 73.02           N  
ATOM   1768  CA  ASN A 228      58.195  44.999 -26.975  1.00 73.02           C  
ATOM   1769  C   ASN A 228      58.777  45.917 -28.046  1.00 73.02           C  
ATOM   1770  CB  ASN A 228      57.841  43.638 -27.577  1.00 73.02           C  
ATOM   1771  O   ASN A 228      59.995  45.985 -28.217  1.00 73.02           O  
ATOM   1772  CG  ASN A 228      57.607  42.576 -26.521  1.00 73.02           C  
ATOM   1773  ND2 ASN A 228      56.905  41.512 -26.895  1.00 73.02           N  
ATOM   1774  OD1 ASN A 228      58.051  42.710 -25.378  1.00 73.02           O  
ATOM   1775  N   THR A 229      57.867  46.490 -28.801  1.00 67.91           N  
ATOM   1776  CA  THR A 229      58.327  47.447 -29.801  1.00 67.91           C  
ATOM   1777  C   THR A 229      59.085  48.596 -29.141  1.00 67.91           C  
ATOM   1778  CB  THR A 229      57.150  48.009 -30.620  1.00 67.91           C  
ATOM   1779  O   THR A 229      60.146  49.002 -29.619  1.00 67.91           O  
ATOM   1780  CG2 THR A 229      56.594  46.958 -31.575  1.00 67.91           C  
ATOM   1781  OG1 THR A 229      56.110  48.426 -29.728  1.00 67.91           O  
ATOM   1782  N   ARG A 230      58.568  49.050 -28.012  1.00 70.35           N  
ATOM   1783  CA  ARG A 230      59.210  50.161 -27.318  1.00 70.35           C  
ATOM   1784  C   ARG A 230      60.496  49.709 -26.633  1.00 70.35           C  
ATOM   1785  CB  ARG A 230      58.258  50.776 -26.290  1.00 70.35           C  
ATOM   1786  O   ARG A 230      61.483  50.447 -26.605  1.00 70.35           O  
ATOM   1787  CG  ARG A 230      57.121  51.576 -26.906  1.00 70.35           C  
ATOM   1788  CD  ARG A 230      56.590  52.633 -25.947  1.00 70.35           C  
ATOM   1789  NE  ARG A 230      55.505  53.406 -26.543  1.00 70.35           N  
ATOM   1790  NH1 ARG A 230      54.045  53.109 -24.778  1.00 70.35           N  
ATOM   1791  NH2 ARG A 230      53.406  54.335 -26.607  1.00 70.35           N  
ATOM   1792  CZ  ARG A 230      54.321  53.615 -25.975  1.00 70.35           C  
ATOM   1793  N   ARG A 231      60.406  48.592 -26.019  1.00 69.03           N  
ATOM   1794  CA  ARG A 231      61.595  48.039 -25.378  1.00 69.03           C  
ATOM   1795  C   ARG A 231      62.715  47.828 -26.391  1.00 69.03           C  
ATOM   1796  CB  ARG A 231      61.265  46.718 -24.679  1.00 69.03           C  
ATOM   1797  O   ARG A 231      63.878  48.126 -26.110  1.00 69.03           O  
ATOM   1798  CG  ARG A 231      62.279  46.309 -23.623  1.00 69.03           C  
ATOM   1799  CD  ARG A 231      61.839  45.061 -22.872  1.00 69.03           C  
ATOM   1800  NE  ARG A 231      62.840  44.637 -21.897  1.00 69.03           N  
ATOM   1801  NH1 ARG A 231      61.583  42.890 -21.057  1.00 69.03           N  
ATOM   1802  NH2 ARG A 231      63.671  43.317 -20.211  1.00 69.03           N  
ATOM   1803  CZ  ARG A 231      62.696  43.616 -21.057  1.00 69.03           C  
ATOM   1804  N   ALA A 232      62.369  47.128 -27.566  1.00 60.43           N  
ATOM   1805  CA  ALA A 232      63.353  46.956 -28.631  1.00 60.43           C  
ATOM   1806  C   ALA A 232      63.953  48.296 -29.046  1.00 60.43           C  
ATOM   1807  CB  ALA A 232      62.719  46.265 -29.836  1.00 60.43           C  
ATOM   1808  O   ALA A 232      65.165  48.405 -29.250  1.00 60.43           O  
ATOM   1809  N   GLN A 233      63.118  49.315 -29.091  1.00 67.52           N  
ATOM   1810  CA  GLN A 233      63.587  50.648 -29.455  1.00 67.52           C  
ATOM   1811  C   GLN A 233      64.525  51.210 -28.391  1.00 67.52           C  
ATOM   1812  CB  GLN A 233      62.405  51.594 -29.667  1.00 67.52           C  
ATOM   1813  O   GLN A 233      65.549  51.815 -28.716  1.00 67.52           O  
ATOM   1814  CG  GLN A 233      61.657  51.363 -30.973  1.00 67.52           C  
ATOM   1815  CD  GLN A 233      60.478  52.301 -31.149  1.00 67.52           C  
ATOM   1816  NE2 GLN A 233      59.878  52.283 -32.334  1.00 67.52           N  
ATOM   1817  OE1 GLN A 233      60.110  53.036 -30.227  1.00 67.52           O  
ATOM   1818  N   ALA A 234      64.171  51.008 -27.090  1.00 68.24           N  
ATOM   1819  CA  ALA A 234      64.964  51.528 -25.979  1.00 68.24           C  
ATOM   1820  C   ALA A 234      66.309  50.815 -25.884  1.00 68.24           C  
ATOM   1821  CB  ALA A 234      64.196  51.386 -24.666  1.00 68.24           C  
ATOM   1822  O   ALA A 234      67.345  51.454 -25.685  1.00 68.24           O  
ATOM   1823  N   ASP A 235      66.288  49.364 -25.870  1.00 70.77           N  
ATOM   1824  CA  ASP A 235      67.527  48.599 -25.770  1.00 70.77           C  
ATOM   1825  C   ASP A 235      68.487  48.958 -26.902  1.00 70.77           C  
ATOM   1826  CB  ASP A 235      67.233  47.097 -25.787  1.00 70.77           C  
ATOM   1827  O   ASP A 235      69.687  49.123 -26.676  1.00 70.77           O  
ATOM   1828  CG  ASP A 235      66.631  46.597 -24.486  1.00 70.77           C  
ATOM   1829  OD1 ASP A 235      66.681  47.324 -23.470  1.00 70.77           O  
ATOM   1830  OD2 ASP A 235      66.105  45.463 -24.474  1.00 70.77           O  
ATOM   1831  N   LEU A 236      67.878  49.265 -28.039  1.00 65.99           N  
ATOM   1832  CA  LEU A 236      68.718  49.528 -29.202  1.00 65.99           C  
ATOM   1833  C   LEU A 236      69.170  50.984 -29.229  1.00 65.99           C  
ATOM   1834  CB  LEU A 236      67.969  49.190 -30.493  1.00 65.99           C  
ATOM   1835  O   LEU A 236      70.292  51.284 -29.643  1.00 65.99           O  
ATOM   1836  CG  LEU A 236      68.310  47.849 -31.144  1.00 65.99           C  
ATOM   1837  CD1 LEU A 236      67.349  46.766 -30.665  1.00 65.99           C  
ATOM   1838  CD2 LEU A 236      68.274  47.968 -32.664  1.00 65.99           C  
ATOM   1839  N   ALA A 237      68.284  51.838 -28.789  1.00 62.56           N  
ATOM   1840  CA  ALA A 237      68.703  53.225 -28.608  1.00 62.56           C  
ATOM   1841  C   ALA A 237      69.894  53.319 -27.658  1.00 62.56           C  
ATOM   1842  CB  ALA A 237      67.542  54.068 -28.085  1.00 62.56           C  
ATOM   1843  O   ALA A 237      70.825  54.092 -27.894  1.00 62.56           O  
ATOM   1844  N   TYR A 238      69.790  52.623 -26.624  1.00 70.54           N  
ATOM   1845  CA  TYR A 238      70.889  52.552 -25.667  1.00 70.54           C  
ATOM   1846  C   TYR A 238      72.163  52.053 -26.337  1.00 70.54           C  
ATOM   1847  CB  TYR A 238      70.523  51.638 -24.494  1.00 70.54           C  
ATOM   1848  O   TYR A 238      73.234  52.640 -26.165  1.00 70.54           O  
ATOM   1849  CG  TYR A 238      71.636  51.465 -23.489  1.00 70.54           C  
ATOM   1850  CD1 TYR A 238      72.397  50.299 -23.457  1.00 70.54           C  
ATOM   1851  CD2 TYR A 238      71.928  52.467 -22.569  1.00 70.54           C  
ATOM   1852  CE1 TYR A 238      73.422  50.134 -22.532  1.00 70.54           C  
ATOM   1853  CE2 TYR A 238      72.951  52.313 -21.639  1.00 70.54           C  
ATOM   1854  OH  TYR A 238      74.705  50.987 -20.710  1.00 70.54           O  
ATOM   1855  CZ  TYR A 238      73.691  51.145 -21.629  1.00 70.54           C  
ATOM   1856  N   GLN A 239      72.093  50.955 -27.143  1.00 67.83           N  
ATOM   1857  CA  GLN A 239      73.250  50.397 -27.835  1.00 67.83           C  
ATOM   1858  C   GLN A 239      73.790  51.371 -28.878  1.00 67.83           C  
ATOM   1859  CB  GLN A 239      72.889  49.066 -28.497  1.00 67.83           C  
ATOM   1860  O   GLN A 239      75.003  51.474 -29.070  1.00 67.83           O  
ATOM   1861  CG  GLN A 239      72.690  47.923 -27.512  1.00 67.83           C  
ATOM   1862  CD  GLN A 239      72.414  46.598 -28.198  1.00 67.83           C  
ATOM   1863  NE2 GLN A 239      72.183  45.557 -27.405  1.00 67.83           N  
ATOM   1864  OE1 GLN A 239      72.408  46.511 -29.430  1.00 67.83           O  
ATOM   1865  N   LEU A 240      72.817  51.992 -29.550  1.00 62.03           N  
ATOM   1866  CA  LEU A 240      73.222  52.977 -30.547  1.00 62.03           C  
ATOM   1867  C   LEU A 240      73.999  54.119 -29.899  1.00 62.03           C  
ATOM   1868  CB  LEU A 240      71.998  53.530 -31.283  1.00 62.03           C  
ATOM   1869  O   LEU A 240      75.037  54.539 -30.415  1.00 62.03           O  
ATOM   1870  CG  LEU A 240      72.279  54.374 -32.527  1.00 62.03           C  
ATOM   1871  CD1 LEU A 240      71.872  53.615 -33.785  1.00 62.03           C  
ATOM   1872  CD2 LEU A 240      71.550  55.710 -32.442  1.00 62.03           C  
ATOM   1873  N   GLN A 241      73.587  54.536 -28.730  1.00 62.24           N  
ATOM   1874  CA  GLN A 241      74.273  55.618 -28.032  1.00 62.24           C  
ATOM   1875  C   GLN A 241      75.642  55.168 -27.531  1.00 62.24           C  
ATOM   1876  CB  GLN A 241      73.427  56.125 -26.863  1.00 62.24           C  
ATOM   1877  O   GLN A 241      76.615  55.922 -27.605  1.00 62.24           O  
ATOM   1878  CG  GLN A 241      72.737  57.455 -27.134  1.00 62.24           C  
ATOM   1879  CD  GLN A 241      73.664  58.480 -27.758  1.00 62.24           C  
ATOM   1880  NE2 GLN A 241      73.126  59.296 -28.658  1.00 62.24           N  
ATOM   1881  OE1 GLN A 241      74.855  58.539 -27.433  1.00 62.24           O  
ATOM   1882  N   VAL A 242      75.678  53.949 -27.060  1.00 69.47           N  
ATOM   1883  CA  VAL A 242      76.951  53.389 -26.615  1.00 69.47           C  
ATOM   1884  C   VAL A 242      77.928  53.333 -27.787  1.00 69.47           C  
ATOM   1885  CB  VAL A 242      76.769  51.982 -26.004  1.00 69.47           C  
ATOM   1886  O   VAL A 242      79.105  53.670 -27.638  1.00 69.47           O  
ATOM   1887  CG1 VAL A 242      78.124  51.319 -25.764  1.00 69.47           C  
ATOM   1888  CG2 VAL A 242      75.973  52.064 -24.703  1.00 69.47           C  
ATOM   1889  N   ALA A 243      77.440  52.923 -28.958  1.00 62.44           N  
ATOM   1890  CA  ALA A 243      78.275  52.853 -30.154  1.00 62.44           C  
ATOM   1891  C   ALA A 243      78.751  54.241 -30.573  1.00 62.44           C  
ATOM   1892  CB  ALA A 243      77.513  52.187 -31.297  1.00 62.44           C  
ATOM   1893  O   ALA A 243      79.908  54.416 -30.963  1.00 62.44           O  
ATOM   1894  N   LYS A 244      77.786  55.279 -30.494  1.00 66.31           N  
ATOM   1895  CA  LYS A 244      78.176  56.647 -30.824  1.00 66.31           C  
ATOM   1896  C   LYS A 244      79.262  57.152 -29.878  1.00 66.31           C  
ATOM   1897  CB  LYS A 244      76.963  57.577 -30.775  1.00 66.31           C  
ATOM   1898  O   LYS A 244      80.226  57.785 -30.314  1.00 66.31           O  
ATOM   1899  CG  LYS A 244      76.120  57.563 -32.042  1.00 66.31           C  
ATOM   1900  CD  LYS A 244      75.016  58.612 -31.990  1.00 66.31           C  
ATOM   1901  CE  LYS A 244      74.160  58.586 -33.249  1.00 66.31           C  
ATOM   1902  NZ  LYS A 244      73.055  59.588 -33.188  1.00 66.31           N  
ATOM   1903  N   THR A 245      79.103  56.861 -28.546  1.00 64.28           N  
ATOM   1904  CA  THR A 245      80.075  57.283 -27.543  1.00 64.28           C  
ATOM   1905  C   THR A 245      81.411  56.576 -27.753  1.00 64.28           C  
ATOM   1906  CB  THR A 245      79.563  57.005 -26.117  1.00 64.28           C  
ATOM   1907  O   THR A 245      82.472  57.189 -27.618  1.00 64.28           O  
ATOM   1908  CG2 THR A 245      79.809  58.200 -25.202  1.00 64.28           C  
ATOM   1909  OG1 THR A 245      78.156  56.736 -26.165  1.00 64.28           O  
ATOM   1910  N   LYS A 246      81.378  55.303 -28.045  1.00 66.54           N  
ATOM   1911  CA  LYS A 246      82.595  54.546 -28.326  1.00 66.54           C  
ATOM   1912  C   LYS A 246      83.340  55.127 -29.524  1.00 66.54           C  
ATOM   1913  CB  LYS A 246      82.266  53.074 -28.577  1.00 66.54           C  
ATOM   1914  O   LYS A 246      84.571  55.179 -29.530  1.00 66.54           O  
ATOM   1915  CG  LYS A 246      83.466  52.145 -28.473  1.00 66.54           C  
ATOM   1916  CD  LYS A 246      83.054  50.683 -28.589  1.00 66.54           C  
ATOM   1917  CE  LYS A 246      84.259  49.754 -28.526  1.00 66.54           C  
ATOM   1918  NZ  LYS A 246      83.855  48.318 -28.588  1.00 66.54           N  
ATOM   1919  N   GLN A 247      82.534  55.475 -30.549  1.00 51.80           N  
ATOM   1920  CA  GLN A 247      83.148  56.126 -31.701  1.00 51.80           C  
ATOM   1921  C   GLN A 247      83.904  57.385 -31.284  1.00 51.80           C  
ATOM   1922  CB  GLN A 247      82.091  56.473 -32.750  1.00 51.80           C  
ATOM   1923  O   GLN A 247      85.027  57.618 -31.734  1.00 51.80           O  
ATOM   1924  CG  GLN A 247      82.669  56.831 -34.112  1.00 51.80           C  
ATOM   1925  CD  GLN A 247      81.602  57.203 -35.124  1.00 51.80           C  
ATOM   1926  NE2 GLN A 247      82.019  57.452 -36.361  1.00 51.80           N  
ATOM   1927  OE1 GLN A 247      80.413  57.266 -34.797  1.00 51.80           O  
ATOM   1928  N   GLN A 248      83.362  58.159 -30.401  1.00 64.32           N  
ATOM   1929  CA  GLN A 248      83.987  59.400 -29.956  1.00 64.32           C  
ATOM   1930  C   GLN A 248      85.232  59.121 -29.120  1.00 64.32           C  
ATOM   1931  CB  GLN A 248      82.994  60.244 -29.154  1.00 64.32           C  
ATOM   1932  O   GLN A 248      86.242  59.815 -29.250  1.00 64.32           O  
ATOM   1933  CG  GLN A 248      81.937  60.928 -30.010  1.00 64.32           C  
ATOM   1934  CD  GLN A 248      80.975  61.770 -29.192  1.00 64.32           C  
ATOM   1935  NE2 GLN A 248      80.172  62.582 -29.871  1.00 64.32           N  
ATOM   1936  OE1 GLN A 248      80.953  61.690 -27.960  1.00 64.32           O  
ATOM   1937  N   ILE A 249      85.221  58.066 -28.309  1.00 62.72           N  
ATOM   1938  CA  ILE A 249      86.344  57.710 -27.450  1.00 62.72           C  
ATOM   1939  C   ILE A 249      87.501  57.190 -28.301  1.00 62.72           C  
ATOM   1940  CB  ILE A 249      85.938  56.655 -26.396  1.00 62.72           C  
ATOM   1941  O   ILE A 249      88.657  57.557 -28.080  1.00 62.72           O  
ATOM   1942  CG1 ILE A 249      84.944  57.254 -25.395  1.00 62.72           C  
ATOM   1943  CG2 ILE A 249      87.174  56.105 -25.678  1.00 62.72           C  
ATOM   1944  CD1 ILE A 249      84.380  56.246 -24.404  1.00 62.72           C  
ATOM   1945  N   GLU A 250      87.221  56.425 -29.312  1.00 61.11           N  
ATOM   1946  CA  GLU A 250      88.242  55.840 -30.176  1.00 61.11           C  
ATOM   1947  C   GLU A 250      88.856  56.892 -31.095  1.00 61.11           C  
ATOM   1948  CB  GLU A 250      87.654  54.696 -31.005  1.00 61.11           C  
ATOM   1949  O   GLU A 250      90.061  56.870 -31.354  1.00 61.11           O  
ATOM   1950  CG  GLU A 250      87.412  53.421 -30.210  1.00 61.11           C  
ATOM   1951  CD  GLU A 250      88.669  52.879 -29.549  1.00 61.11           C  
ATOM   1952  OE1 GLU A 250      88.565  52.255 -28.468  1.00 61.11           O  
ATOM   1953  OE2 GLU A 250      89.766  53.080 -30.115  1.00 61.11           O  
ATOM   1954  N   GLU A 251      88.120  57.778 -31.614  1.00 58.37           N  
ATOM   1955  CA  GLU A 251      88.652  58.899 -32.383  1.00 58.37           C  
ATOM   1956  C   GLU A 251      89.642  59.715 -31.556  1.00 58.37           C  
ATOM   1957  CB  GLU A 251      87.516  59.797 -32.880  1.00 58.37           C  
ATOM   1958  O   GLU A 251      90.697  60.111 -32.056  1.00 58.37           O  
ATOM   1959  CG  GLU A 251      86.987  59.415 -34.254  1.00 58.37           C  
ATOM   1960  CD  GLU A 251      85.837  60.294 -34.720  1.00 58.37           C  
ATOM   1961  OE1 GLU A 251      85.278  60.035 -35.810  1.00 58.37           O  
ATOM   1962  OE2 GLU A 251      85.492  61.249 -33.989  1.00 58.37           O  
ATOM   1963  N   GLN A 252      89.378  59.843 -30.263  1.00 59.09           N  
ATOM   1964  CA  GLN A 252      90.273  60.612 -29.405  1.00 59.09           C  
ATOM   1965  C   GLN A 252      91.529  59.815 -29.066  1.00 59.09           C  
ATOM   1966  CB  GLN A 252      89.555  61.033 -28.121  1.00 59.09           C  
ATOM   1967  O   GLN A 252      92.625  60.375 -28.993  1.00 59.09           O  
ATOM   1968  CG  GLN A 252      88.540  62.150 -28.322  1.00 59.09           C  
ATOM   1969  CD  GLN A 252      87.989  62.684 -27.014  1.00 59.09           C  
ATOM   1970  NE2 GLN A 252      87.344  63.844 -27.072  1.00 59.09           N  
ATOM   1971  OE1 GLN A 252      88.140  62.058 -25.960  1.00 59.09           O  
ATOM   1972  N   ARG A 253      91.399  58.523 -28.871  1.00 53.60           N  
ATOM   1973  CA  ARG A 253      92.522  57.643 -28.565  1.00 53.60           C  
ATOM   1974  C   ARG A 253      93.485  57.554 -29.744  1.00 53.60           C  
ATOM   1975  CB  ARG A 253      92.024  56.246 -28.188  1.00 53.60           C  
ATOM   1976  O   ARG A 253      94.704  57.575 -29.560  1.00 53.60           O  
ATOM   1977  CG  ARG A 253      92.992  55.462 -27.317  1.00 53.60           C  
ATOM   1978  CD  ARG A 253      92.453  54.078 -26.981  1.00 53.60           C  
ATOM   1979  NE  ARG A 253      92.728  53.119 -28.048  1.00 53.60           N  
ATOM   1980  NH1 ARG A 253      93.325  51.397 -26.629  1.00 53.60           N  
ATOM   1981  NH2 ARG A 253      93.356  51.081 -28.899  1.00 53.60           N  
ATOM   1982  CZ  ARG A 253      93.136  51.868 -27.856  1.00 53.60           C  
ATOM   1983  N   VAL A 254      92.972  57.553 -30.988  1.00 61.52           N  
ATOM   1984  CA  VAL A 254      93.769  57.463 -32.206  1.00 61.52           C  
ATOM   1985  C   VAL A 254      94.481  58.791 -32.457  1.00 61.52           C  
ATOM   1986  CB  VAL A 254      92.900  57.086 -33.427  1.00 61.52           C  
ATOM   1987  O   VAL A 254      95.641  58.811 -32.875  1.00 61.52           O  
ATOM   1988  CG1 VAL A 254      93.713  57.177 -34.717  1.00 61.52           C  
ATOM   1989  CG2 VAL A 254      92.321  55.683 -33.255  1.00 61.52           C  
ATOM   1990  N   GLN A 255      93.994  59.914 -32.057  1.00 54.83           N  
ATOM   1991  CA  GLN A 255      94.680  61.197 -32.165  1.00 54.83           C  
ATOM   1992  C   GLN A 255      95.867  61.268 -31.207  1.00 54.83           C  
ATOM   1993  CB  GLN A 255      93.713  62.349 -31.888  1.00 54.83           C  
ATOM   1994  O   GLN A 255      96.918  61.810 -31.553  1.00 54.83           O  
ATOM   1995  CG  GLN A 255      94.184  63.692 -32.431  1.00 54.83           C  
ATOM   1996  CD  GLN A 255      94.027  63.804 -33.936  1.00 54.83           C  
ATOM   1997  NE2 GLN A 255      94.750  64.741 -34.539  1.00 54.83           N  
ATOM   1998  OE1 GLN A 255      93.262  63.055 -34.551  1.00 54.83           O  
ATOM   1999  N   VAL A 256      95.889  60.611 -30.115  1.00 55.88           N  
ATOM   2000  CA  VAL A 256      96.988  60.613 -29.154  1.00 55.88           C  
ATOM   2001  C   VAL A 256      98.111  59.705 -29.651  1.00 55.88           C  
ATOM   2002  CB  VAL A 256      96.518  60.161 -27.753  1.00 55.88           C  
ATOM   2003  O   VAL A 256      99.290  60.044 -29.531  1.00 55.88           O  
ATOM   2004  CG1 VAL A 256      97.710  59.984 -26.815  1.00 55.88           C  
ATOM   2005  CG2 VAL A 256      95.523  61.166 -27.175  1.00 55.88           C  
ATOM   2006  N   GLN A 257      97.806  58.623 -30.391  1.00 49.86           N  
ATOM   2007  CA  GLN A 257      98.772  57.689 -30.961  1.00 49.86           C  
ATOM   2008  C   GLN A 257      99.454  58.284 -32.189  1.00 49.86           C  
ATOM   2009  CB  GLN A 257      98.092  56.369 -31.325  1.00 49.86           C  
ATOM   2010  O   GLN A 257     100.649  58.073 -32.406  1.00 49.86           O  
ATOM   2011  CG  GLN A 257      97.913  55.422 -30.146  1.00 49.86           C  
ATOM   2012  CD  GLN A 257      97.341  54.078 -30.553  1.00 49.86           C  
ATOM   2013  NE2 GLN A 257      97.297  53.142 -29.611  1.00 49.86           N  
ATOM   2014  OE1 GLN A 257      96.939  53.882 -31.705  1.00 49.86           O  
ATOM   2015  N   VAL A 258      98.806  59.204 -32.922  1.00 56.76           N  
ATOM   2016  CA  VAL A 258      99.378  59.901 -34.069  1.00 56.76           C  
ATOM   2017  C   VAL A 258     100.377  60.951 -33.590  1.00 56.76           C  
ATOM   2018  CB  VAL A 258      98.282  60.563 -34.934  1.00 56.76           C  
ATOM   2019  O   VAL A 258     101.436  61.132 -34.196  1.00 56.76           O  
ATOM   2020  CG1 VAL A 258      98.907  61.388 -36.058  1.00 56.76           C  
ATOM   2021  CG2 VAL A 258      97.340  59.504 -35.504  1.00 56.76           C  
ATOM   2022  N   VAL A 259     100.349  61.450 -32.338  1.00 55.68           N  
ATOM   2023  CA  VAL A 259     101.294  62.451 -31.855  1.00 55.68           C  
ATOM   2024  C   VAL A 259     102.543  61.762 -31.309  1.00 55.68           C  
ATOM   2025  CB  VAL A 259     100.663  63.351 -30.769  1.00 55.68           C  
ATOM   2026  O   VAL A 259     103.663  62.229 -31.529  1.00 55.68           O  
ATOM   2027  CG1 VAL A 259     101.700  64.318 -30.200  1.00 55.68           C  
ATOM   2028  CG2 VAL A 259      99.470  64.117 -31.339  1.00 55.68           C  
ATOM   2029  N   GLU A 260     102.507  60.596 -30.894  1.00 47.34           N  
ATOM   2030  CA  GLU A 260     103.645  59.860 -30.353  1.00 47.34           C  
ATOM   2031  C   GLU A 260     104.503  59.272 -31.470  1.00 47.34           C  
ATOM   2032  CB  GLU A 260     103.169  58.747 -29.415  1.00 47.34           C  
ATOM   2033  O   GLU A 260     105.733  59.313 -31.401  1.00 47.34           O  
ATOM   2034  CG  GLU A 260     103.511  58.988 -27.952  1.00 47.34           C  
ATOM   2035  CD  GLU A 260     103.089  57.846 -27.041  1.00 47.34           C  
ATOM   2036  OE1 GLU A 260     103.435  57.870 -25.838  1.00 47.34           O  
ATOM   2037  OE2 GLU A 260     102.407  56.920 -27.535  1.00 47.34           O  
ATOM   2038  N   ARG A 261     103.894  58.973 -32.647  1.00 47.56           N  
ATOM   2039  CA  ARG A 261     104.547  58.307 -33.770  1.00 47.56           C  
ATOM   2040  C   ARG A 261     105.120  59.324 -34.751  1.00 47.56           C  
ATOM   2041  CB  ARG A 261     103.565  57.380 -34.490  1.00 47.56           C  
ATOM   2042  O   ARG A 261     106.193  59.110 -35.318  1.00 47.56           O  
ATOM   2043  CG  ARG A 261     103.643  55.931 -34.039  1.00 47.56           C  
ATOM   2044  CD  ARG A 261     102.633  55.057 -34.771  1.00 47.56           C  
ATOM   2045  NE  ARG A 261     102.724  53.662 -34.352  1.00 47.56           N  
ATOM   2046  NH1 ARG A 261     101.011  52.925 -35.716  1.00 47.56           N  
ATOM   2047  NH2 ARG A 261     102.120  51.446 -34.361  1.00 47.56           N  
ATOM   2048  CZ  ARG A 261     101.952  52.681 -34.811  1.00 47.56           C  
ATOM   2049  N   ALA A 262     104.578  60.513 -34.867  1.00 53.13           N  
ATOM   2050  CA  ALA A 262     105.172  61.621 -35.611  1.00 53.13           C  
ATOM   2051  C   ALA A 262     106.511  62.033 -35.006  1.00 53.13           C  
ATOM   2052  CB  ALA A 262     104.218  62.812 -35.645  1.00 53.13           C  
ATOM   2053  O   ALA A 262     107.451  62.367 -35.732  1.00 53.13           O  
ATOM   2054  N   GLN A 263     106.780  61.727 -33.822  1.00 51.77           N  
ATOM   2055  CA  GLN A 263     108.033  62.112 -33.181  1.00 51.77           C  
ATOM   2056  C   GLN A 263     109.136  61.100 -33.477  1.00 51.77           C  
ATOM   2057  CB  GLN A 263     107.842  62.253 -31.670  1.00 51.77           C  
ATOM   2058  O   GLN A 263     110.292  61.476 -33.681  1.00 51.77           O  
ATOM   2059  CG  GLN A 263     107.357  63.630 -31.237  1.00 51.77           C  
ATOM   2060  CD  GLN A 263     107.253  63.769 -29.730  1.00 51.77           C  
ATOM   2061  NE2 GLN A 263     106.944  64.975 -29.266  1.00 51.77           N  
ATOM   2062  OE1 GLN A 263     107.449  62.800 -28.989  1.00 51.77           O  
ATOM   2063  N   GLN A 264     108.783  59.895 -33.789  1.00 48.01           N  
ATOM   2064  CA  GLN A 264     109.708  58.813 -34.107  1.00 48.01           C  
ATOM   2065  C   GLN A 264     110.112  58.849 -35.578  1.00 48.01           C  
ATOM   2066  CB  GLN A 264     109.088  57.457 -33.765  1.00 48.01           C  
ATOM   2067  O   GLN A 264     111.269  58.590 -35.917  1.00 48.01           O  
ATOM   2068  CG  GLN A 264     109.188  57.089 -32.291  1.00 48.01           C  
ATOM   2069  CD  GLN A 264     108.592  55.728 -31.985  1.00 48.01           C  
ATOM   2070  NE2 GLN A 264     108.750  55.277 -30.745  1.00 48.01           N  
ATOM   2071  OE1 GLN A 264     107.994  55.087 -32.855  1.00 48.01           O  
ATOM   2072  N   VAL A 265     109.223  59.421 -36.538  1.00 52.88           N  
ATOM   2073  CA  VAL A 265     109.445  59.623 -37.966  1.00 52.88           C  
ATOM   2074  C   VAL A 265     110.342  60.840 -38.182  1.00 52.88           C  
ATOM   2075  CB  VAL A 265     108.113  59.800 -38.729  1.00 52.88           C  
ATOM   2076  O   VAL A 265     111.218  60.827 -39.051  1.00 52.88           O  
ATOM   2077  CG1 VAL A 265     108.370  60.243 -40.168  1.00 52.88           C  
ATOM   2078  CG2 VAL A 265     107.307  58.502 -38.701  1.00 52.88           C  
ATOM   2079  N   ALA A 266     110.521  61.764 -37.342  1.00 53.74           N  
ATOM   2080  CA  ALA A 266     111.400  62.920 -37.497  1.00 53.74           C  
ATOM   2081  C   ALA A 266     112.854  62.544 -37.226  1.00 53.74           C  
ATOM   2082  CB  ALA A 266     110.963  64.050 -36.568  1.00 53.74           C  
ATOM   2083  O   ALA A 266     113.762  63.011 -37.917  1.00 53.74           O  
ATOM   2084  N   VAL A 267     113.139  61.459 -36.568  1.00 53.15           N  
ATOM   2085  CA  VAL A 267     114.507  61.048 -36.270  1.00 53.15           C  
ATOM   2086  C   VAL A 267     115.021  60.125 -37.372  1.00 53.15           C  
ATOM   2087  CB  VAL A 267     114.602  60.345 -34.897  1.00 53.15           C  
ATOM   2088  O   VAL A 267     116.174  60.237 -37.796  1.00 53.15           O  
ATOM   2089  CG1 VAL A 267     115.995  59.753 -34.689  1.00 53.15           C  
ATOM   2090  CG2 VAL A 267     114.258  61.320 -33.773  1.00 53.15           C  
ATOM   2091  N   GLN A 268     114.185  59.601 -38.167  1.00 43.89           N  
ATOM   2092  CA  GLN A 268     114.526  58.611 -39.183  1.00 43.89           C  
ATOM   2093  C   GLN A 268     114.582  59.244 -40.571  1.00 43.89           C  
ATOM   2094  CB  GLN A 268     113.518  57.461 -39.172  1.00 43.89           C  
ATOM   2095  O   GLN A 268     115.366  58.818 -41.422  1.00 43.89           O  
ATOM   2096  CG  GLN A 268     113.766  56.437 -38.073  1.00 43.89           C  
ATOM   2097  CD  GLN A 268     113.442  55.020 -38.506  1.00 43.89           C  
ATOM   2098  NE2 GLN A 268     113.910  54.042 -37.737  1.00 43.89           N  
ATOM   2099  OE1 GLN A 268     112.775  54.805 -39.524  1.00 43.89           O  
ATOM   2100  N   GLU A 269     113.828  60.412 -40.866  1.00 51.24           N  
ATOM   2101  CA  GLU A 269     113.956  61.217 -42.077  1.00 51.24           C  
ATOM   2102  C   GLU A 269     115.362  61.795 -42.210  1.00 51.24           C  
ATOM   2103  CB  GLU A 269     112.921  62.346 -42.084  1.00 51.24           C  
ATOM   2104  O   GLU A 269     115.893  61.901 -43.318  1.00 51.24           O  
ATOM   2105  CG  GLU A 269     111.538  61.909 -42.542  1.00 51.24           C  
ATOM   2106  CD  GLU A 269     110.538  63.052 -42.607  1.00 51.24           C  
ATOM   2107  OE1 GLU A 269     109.393  62.833 -43.064  1.00 51.24           O  
ATOM   2108  OE2 GLU A 269     110.903  64.177 -42.197  1.00 51.24           O  
ATOM   2109  N   GLN A 270     116.152  61.765 -41.323  1.00 49.36           N  
ATOM   2110  CA  GLN A 270     117.514  62.280 -41.415  1.00 49.36           C  
ATOM   2111  C   GLN A 270     118.487  61.186 -41.847  1.00 49.36           C  
ATOM   2112  CB  GLN A 270     117.955  62.876 -40.077  1.00 49.36           C  
ATOM   2113  O   GLN A 270     119.430  61.448 -42.596  1.00 49.36           O  
ATOM   2114  CG  GLN A 270     117.672  64.366 -39.944  1.00 49.36           C  
ATOM   2115  CD  GLN A 270     118.338  64.985 -38.730  1.00 49.36           C  
ATOM   2116  NE2 GLN A 270     118.295  66.310 -38.640  1.00 49.36           N  
ATOM   2117  OE1 GLN A 270     118.887  64.277 -37.879  1.00 49.36           O  
ATOM   2118  N   GLU A 271     118.044  59.983 -41.884  1.00 41.86           N  
ATOM   2119  CA  GLU A 271     118.954  58.908 -42.269  1.00 41.86           C  
ATOM   2120  C   GLU A 271     118.668  58.424 -43.687  1.00 41.86           C  
ATOM   2121  CB  GLU A 271     118.854  57.740 -41.284  1.00 41.86           C  
ATOM   2122  O   GLU A 271     119.590  58.080 -44.430  1.00 41.86           O  
ATOM   2123  CG  GLU A 271     119.942  57.738 -40.220  1.00 41.86           C  
ATOM   2124  CD  GLU A 271     119.877  56.531 -39.298  1.00 41.86           C  
ATOM   2125  OE1 GLU A 271     120.785  56.364 -38.452  1.00 41.86           O  
ATOM   2126  OE2 GLU A 271     118.910  55.746 -39.422  1.00 41.86           O  
ATOM   2127  N   ILE A 272     117.488  58.777 -44.325  1.00 47.23           N  
ATOM   2128  CA  ILE A 272     116.993  58.396 -45.643  1.00 47.23           C  
ATOM   2129  C   ILE A 272     117.383  59.460 -46.667  1.00 47.23           C  
ATOM   2130  CB  ILE A 272     115.461  58.196 -45.636  1.00 47.23           C  
ATOM   2131  O   ILE A 272     117.734  59.137 -47.805  1.00 47.23           O  
ATOM   2132  CG1 ILE A 272     115.085  56.979 -44.783  1.00 47.23           C  
ATOM   2133  CG2 ILE A 272     114.928  58.049 -47.064  1.00 47.23           C  
ATOM   2134  CD1 ILE A 272     113.589  56.827 -44.546  1.00 47.23           C  
ATOM   2135  N   ALA A 273     117.803  60.631 -46.425  1.00 49.72           N  
ATOM   2136  CA  ALA A 273     118.352  61.596 -47.373  1.00 49.72           C  
ATOM   2137  C   ALA A 273     119.762  61.201 -47.805  1.00 49.72           C  
ATOM   2138  CB  ALA A 273     118.358  62.996 -46.764  1.00 49.72           C  
ATOM   2139  O   ALA A 273     120.140  61.393 -48.963  1.00 49.72           O  
ATOM   2140  N   ARG A 274     120.383  60.233 -47.296  1.00 46.32           N  
ATOM   2141  CA  ARG A 274     121.709  59.782 -47.703  1.00 46.32           C  
ATOM   2142  C   ARG A 274     121.616  58.599 -48.660  1.00 46.32           C  
ATOM   2143  CB  ARG A 274     122.547  59.403 -46.480  1.00 46.32           C  
ATOM   2144  O   ARG A 274     122.368  58.520 -49.634  1.00 46.32           O  
ATOM   2145  CG  ARG A 274     124.046  59.552 -46.689  1.00 46.32           C  
ATOM   2146  CD  ARG A 274     124.837  59.008 -45.509  1.00 46.32           C  
ATOM   2147  NE  ARG A 274     126.062  59.770 -45.283  1.00 46.32           N  
ATOM   2148  NH1 ARG A 274     127.169  58.062 -44.190  1.00 46.32           N  
ATOM   2149  NH2 ARG A 274     128.202  60.083 -44.511  1.00 46.32           N  
ATOM   2150  CZ  ARG A 274     127.142  59.303 -44.662  1.00 46.32           C  
ATOM   2151  N   ARG A 275     120.415  58.005 -48.706  1.00 42.29           N  
ATOM   2152  CA  ARG A 275     120.334  56.801 -49.526  1.00 42.29           C  
ATOM   2153  C   ARG A 275     119.549  57.063 -50.807  1.00 42.29           C  
ATOM   2154  CB  ARG A 275     119.688  55.657 -48.741  1.00 42.29           C  
ATOM   2155  O   ARG A 275     119.727  56.361 -51.805  1.00 42.29           O  
ATOM   2156  CG  ARG A 275     120.684  54.780 -47.999  1.00 42.29           C  
ATOM   2157  CD  ARG A 275     120.049  53.478 -47.530  1.00 42.29           C  
ATOM   2158  NE  ARG A 275     121.014  52.626 -46.840  1.00 42.29           N  
ATOM   2159  NH1 ARG A 275     119.422  51.307 -45.809  1.00 42.29           N  
ATOM   2160  NH2 ARG A 275     121.652  50.905 -45.461  1.00 42.29           N  
ATOM   2161  CZ  ARG A 275     120.694  51.615 -46.038  1.00 42.29           C  
ATOM   2162  N   GLU A 276     118.788  58.217 -51.077  1.00 45.78           N  
ATOM   2163  CA  GLU A 276     118.090  58.698 -52.266  1.00 45.78           C  
ATOM   2164  C   GLU A 276     119.076  59.126 -53.348  1.00 45.78           C  
ATOM   2165  CB  GLU A 276     117.161  59.861 -51.911  1.00 45.78           C  
ATOM   2166  O   GLU A 276     118.848  58.882 -54.535  1.00 45.78           O  
ATOM   2167  CG  GLU A 276     115.687  59.482 -51.874  1.00 45.78           C  
ATOM   2168  CD  GLU A 276     114.768  60.670 -51.636  1.00 45.78           C  
ATOM   2169  OE1 GLU A 276     113.530  60.504 -51.718  1.00 45.78           O  
ATOM   2170  OE2 GLU A 276     115.291  61.774 -51.367  1.00 45.78           O  
ATOM   2171  N   LYS A 277     120.258  59.200 -53.206  1.00 50.71           N  
ATOM   2172  CA  LYS A 277     121.206  59.536 -54.264  1.00 50.71           C  
ATOM   2173  C   LYS A 277     121.885  58.284 -54.813  1.00 50.71           C  
ATOM   2174  CB  LYS A 277     122.258  60.519 -53.749  1.00 50.71           C  
ATOM   2175  O   LYS A 277     122.218  58.221 -55.998  1.00 50.71           O  
ATOM   2176  CG  LYS A 277     121.806  61.972 -53.761  1.00 50.71           C  
ATOM   2177  CD  LYS A 277     122.917  62.907 -53.302  1.00 50.71           C  
ATOM   2178  CE  LYS A 277     122.441  64.352 -53.233  1.00 50.71           C  
ATOM   2179  NZ  LYS A 277     123.496  65.258 -52.689  1.00 50.71           N  
ATOM   2180  N   GLU A 278     121.482  57.145 -54.301  1.00 42.82           N  
ATOM   2181  CA  GLU A 278     122.100  55.945 -54.856  1.00 42.82           C  
ATOM   2182  C   GLU A 278     121.090  55.123 -55.652  1.00 42.82           C  
ATOM   2183  CB  GLU A 278     122.712  55.091 -53.743  1.00 42.82           C  
ATOM   2184  O   GLU A 278     121.430  54.547 -56.688  1.00 42.82           O  
ATOM   2185  CG  GLU A 278     124.233  55.117 -53.714  1.00 42.82           C  
ATOM   2186  CD  GLU A 278     124.827  54.257 -52.609  1.00 42.82           C  
ATOM   2187  OE1 GLU A 278     126.072  54.150 -52.527  1.00 42.82           O  
ATOM   2188  OE2 GLU A 278     124.042  53.686 -51.821  1.00 42.82           O  
ATOM   2189  N   LEU A 279     119.815  55.506 -55.579  1.00 40.89           N  
ATOM   2190  CA  LEU A 279     118.810  54.637 -56.182  1.00 40.89           C  
ATOM   2191  C   LEU A 279     118.256  55.253 -57.462  1.00 40.89           C  
ATOM   2192  CB  LEU A 279     117.670  54.371 -55.195  1.00 40.89           C  
ATOM   2193  O   LEU A 279     117.729  54.542 -58.321  1.00 40.89           O  
ATOM   2194  CG  LEU A 279     117.641  52.984 -54.550  1.00 40.89           C  
ATOM   2195  CD1 LEU A 279     117.367  53.101 -53.054  1.00 40.89           C  
ATOM   2196  CD2 LEU A 279     116.595  52.103 -55.224  1.00 40.89           C  
ATOM   2197  N   GLU A 280     118.608  56.495 -57.884  1.00 42.08           N  
ATOM   2198  CA  GLU A 280     118.294  57.113 -59.169  1.00 42.08           C  
ATOM   2199  C   GLU A 280     119.190  56.569 -60.278  1.00 42.08           C  
ATOM   2200  CB  GLU A 280     118.430  58.635 -59.082  1.00 42.08           C  
ATOM   2201  O   GLU A 280     118.747  56.402 -61.416  1.00 42.08           O  
ATOM   2202  CG  GLU A 280     117.101  59.376 -59.128  1.00 42.08           C  
ATOM   2203  CD  GLU A 280     117.252  60.886 -59.040  1.00 42.08           C  
ATOM   2204  OE1 GLU A 280     116.227  61.603 -59.092  1.00 42.08           O  
ATOM   2205  OE2 GLU A 280     118.405  61.357 -58.919  1.00 42.08           O  
ATOM   2206  N   ALA A 281     120.110  55.716 -60.061  1.00 41.42           N  
ATOM   2207  CA  ALA A 281     120.959  55.228 -61.145  1.00 41.42           C  
ATOM   2208  C   ALA A 281     120.690  53.754 -61.431  1.00 41.42           C  
ATOM   2209  CB  ALA A 281     122.432  55.441 -60.804  1.00 41.42           C  
ATOM   2210  O   ALA A 281     120.745  53.319 -62.584  1.00 41.42           O  
ATOM   2211  N   ARG A 282     119.612  53.193 -60.793  1.00 40.46           N  
ATOM   2212  CA  ARG A 282     119.485  51.797 -61.201  1.00 40.46           C  
ATOM   2213  C   ARG A 282     118.034  51.447 -61.512  1.00 40.46           C  
ATOM   2214  CB  ARG A 282     120.028  50.867 -60.114  1.00 40.46           C  
ATOM   2215  O   ARG A 282     117.763  50.488 -62.238  1.00 40.46           O  
ATOM   2216  CG  ARG A 282     121.479  50.462 -60.317  1.00 40.46           C  
ATOM   2217  CD  ARG A 282     121.965  49.535 -59.212  1.00 40.46           C  
ATOM   2218  NE  ARG A 282     123.337  49.093 -59.445  1.00 40.46           N  
ATOM   2219  NH1 ARG A 282     123.333  47.512 -57.760  1.00 40.46           N  
ATOM   2220  NH2 ARG A 282     125.206  47.818 -59.046  1.00 40.46           N  
ATOM   2221  CZ  ARG A 282     123.956  48.142 -58.749  1.00 40.46           C  
ATOM   2222  N   VAL A 283     116.996  52.324 -61.550  1.00 47.73           N  
ATOM   2223  CA  VAL A 283     115.605  51.884 -61.515  1.00 47.73           C  
ATOM   2224  C   VAL A 283     114.835  52.517 -62.672  1.00 47.73           C  
ATOM   2225  CB  VAL A 283     114.932  52.237 -60.170  1.00 47.73           C  
ATOM   2226  O   VAL A 283     113.832  51.966 -63.133  1.00 47.73           O  
ATOM   2227  CG1 VAL A 283     113.459  51.830 -60.180  1.00 47.73           C  
ATOM   2228  CG2 VAL A 283     115.667  51.563 -59.013  1.00 47.73           C  
ATOM   2229  N   ARG A 284     115.262  53.161 -63.672  1.00 43.78           N  
ATOM   2230  CA  ARG A 284     114.479  53.654 -64.800  1.00 43.78           C  
ATOM   2231  C   ARG A 284     114.642  52.749 -66.017  1.00 43.78           C  
ATOM   2232  CB  ARG A 284     114.888  55.086 -65.154  1.00 43.78           C  
ATOM   2233  O   ARG A 284     113.692  52.539 -66.773  1.00 43.78           O  
ATOM   2234  CG  ARG A 284     113.748  55.936 -65.693  1.00 43.78           C  
ATOM   2235  CD  ARG A 284     114.229  57.313 -66.127  1.00 43.78           C  
ATOM   2236  NE  ARG A 284     114.415  57.388 -67.574  1.00 43.78           N  
ATOM   2237  NH1 ARG A 284     114.735  59.676 -67.622  1.00 43.78           N  
ATOM   2238  NH2 ARG A 284     114.804  58.463 -69.566  1.00 43.78           N  
ATOM   2239  CZ  ARG A 284     114.651  58.509 -68.250  1.00 43.78           C  
ATOM   2240  N   LYS A 285     115.293  51.617 -66.011  1.00 41.60           N  
ATOM   2241  CA  LYS A 285     115.265  50.797 -67.219  1.00 41.60           C  
ATOM   2242  C   LYS A 285     114.605  49.448 -66.953  1.00 41.60           C  
ATOM   2243  CB  LYS A 285     116.681  50.590 -67.761  1.00 41.60           C  
ATOM   2244  O   LYS A 285     114.092  48.809 -67.874  1.00 41.60           O  
ATOM   2245  CG  LYS A 285     117.201  51.752 -68.595  1.00 41.60           C  
ATOM   2246  CD  LYS A 285     118.397  51.340 -69.443  1.00 41.60           C  
ATOM   2247  CE  LYS A 285     118.946  52.513 -70.244  1.00 41.60           C  
ATOM   2248  NZ  LYS A 285     120.140  52.122 -71.051  1.00 41.60           N  
ATOM   2249  N   PRO A 286     113.857  49.302 -65.831  1.00 35.45           N  
ATOM   2250  CA  PRO A 286     113.006  48.111 -65.796  1.00 35.45           C  
ATOM   2251  C   PRO A 286     111.522  48.450 -65.675  1.00 35.45           C  
ATOM   2252  CB  PRO A 286     113.498  47.362 -64.555  1.00 35.45           C  
ATOM   2253  O   PRO A 286     110.675  47.554 -65.719  1.00 35.45           O  
ATOM   2254  CG  PRO A 286     114.331  48.358 -63.814  1.00 35.45           C  
ATOM   2255  CD  PRO A 286     114.416  49.613 -64.633  1.00 35.45           C  
ATOM   2256  N   ALA A 287     111.046  49.535 -66.030  1.00 46.68           N  
ATOM   2257  CA  ALA A 287     109.634  49.897 -66.120  1.00 46.68           C  
ATOM   2258  C   ALA A 287     109.078  49.596 -67.508  1.00 46.68           C  
ATOM   2259  CB  ALA A 287     109.440  51.373 -65.781  1.00 46.68           C  
ATOM   2260  O   ALA A 287     107.917  49.203 -67.647  1.00 46.68           O  
ATOM   2261  N   GLU A 288     109.888  49.068 -68.469  1.00 43.99           N  
ATOM   2262  CA  GLU A 288     109.468  48.527 -69.758  1.00 43.99           C  
ATOM   2263  C   GLU A 288     109.398  47.003 -69.721  1.00 43.99           C  
ATOM   2264  CB  GLU A 288     110.420  48.983 -70.867  1.00 43.99           C  
ATOM   2265  O   GLU A 288     108.562  46.399 -70.395  1.00 43.99           O  
ATOM   2266  CG  GLU A 288     110.128  50.381 -71.393  1.00 43.99           C  
ATOM   2267  CD  GLU A 288     111.132  50.854 -72.432  1.00 43.99           C  
ATOM   2268  OE1 GLU A 288     111.013  52.004 -72.912  1.00 43.99           O  
ATOM   2269  OE2 GLU A 288     112.045  50.067 -72.769  1.00 43.99           O  
ATOM   2270  N   ALA A 289     109.613  46.365 -68.647  1.00 44.51           N  
ATOM   2271  CA  ALA A 289     109.577  44.912 -68.503  1.00 44.51           C  
ATOM   2272  C   ALA A 289     108.291  44.461 -67.818  1.00 44.51           C  
ATOM   2273  CB  ALA A 289     110.793  44.426 -67.718  1.00 44.51           C  
ATOM   2274  O   ALA A 289     107.751  43.398 -68.135  1.00 44.51           O  
ATOM   2275  N   GLU A 290     107.460  45.311 -67.387  1.00 49.83           N  
ATOM   2276  CA  GLU A 290     106.229  45.013 -66.661  1.00 49.83           C  
ATOM   2277  C   GLU A 290     105.012  45.102 -67.578  1.00 49.83           C  
ATOM   2278  CB  GLU A 290     106.063  45.962 -65.472  1.00 49.83           C  
ATOM   2279  O   GLU A 290     104.009  44.423 -67.353  1.00 49.83           O  
ATOM   2280  CG  GLU A 290     106.932  45.605 -64.274  1.00 49.83           C  
ATOM   2281  CD  GLU A 290     106.138  45.418 -62.991  1.00 49.83           C  
ATOM   2282  OE1 GLU A 290     106.633  44.739 -62.064  1.00 49.83           O  
ATOM   2283  OE2 GLU A 290     105.010  45.955 -62.913  1.00 49.83           O  
ATOM   2284  N   ARG A 291     105.020  45.517 -68.664  1.00 44.71           N  
ATOM   2285  CA  ARG A 291     103.964  45.430 -69.667  1.00 44.71           C  
ATOM   2286  C   ARG A 291     103.976  44.070 -70.358  1.00 44.71           C  
ATOM   2287  CB  ARG A 291     104.112  46.545 -70.704  1.00 44.71           C  
ATOM   2288  O   ARG A 291     102.919  43.499 -70.635  1.00 44.71           O  
ATOM   2289  CG  ARG A 291     102.826  47.312 -70.971  1.00 44.71           C  
ATOM   2290  CD  ARG A 291     102.978  48.279 -72.137  1.00 44.71           C  
ATOM   2291  NE  ARG A 291     101.884  48.145 -73.095  1.00 44.71           N  
ATOM   2292  NH1 ARG A 291     102.668  49.774 -74.533  1.00 44.71           N  
ATOM   2293  NH2 ARG A 291     100.725  48.655 -75.011  1.00 44.71           N  
ATOM   2294  CZ  ARG A 291     101.762  48.858 -74.210  1.00 44.71           C  
ATOM   2295  N   TYR A 292     105.001  43.418 -70.299  1.00 49.28           N  
ATOM   2296  CA  TYR A 292     105.184  42.106 -70.908  1.00 49.28           C  
ATOM   2297  C   TYR A 292     104.688  41.001 -69.983  1.00 49.28           C  
ATOM   2298  CB  TYR A 292     106.659  41.874 -71.253  1.00 49.28           C  
ATOM   2299  O   TYR A 292     104.121  40.007 -70.443  1.00 49.28           O  
ATOM   2300  CG  TYR A 292     106.892  40.687 -72.156  1.00 49.28           C  
ATOM   2301  CD1 TYR A 292     107.289  39.458 -71.634  1.00 49.28           C  
ATOM   2302  CD2 TYR A 292     106.717  40.792 -73.531  1.00 49.28           C  
ATOM   2303  CE1 TYR A 292     107.507  38.362 -72.462  1.00 49.28           C  
ATOM   2304  CE2 TYR A 292     106.932  39.702 -74.369  1.00 49.28           C  
ATOM   2305  OH  TYR A 292     107.540  37.411 -74.650  1.00 49.28           O  
ATOM   2306  CZ  TYR A 292     107.325  38.493 -73.825  1.00 49.28           C  
ATOM   2307  N   LYS A 293     104.320  41.143 -68.825  1.00 43.40           N  
ATOM   2308  CA  LYS A 293     103.906  40.157 -67.831  1.00 43.40           C  
ATOM   2309  C   LYS A 293     102.386  40.037 -67.774  1.00 43.40           C  
ATOM   2310  CB  LYS A 293     104.455  40.523 -66.451  1.00 43.40           C  
ATOM   2311  O   LYS A 293     101.849  38.933 -67.662  1.00 43.40           O  
ATOM   2312  CG  LYS A 293     104.705  39.325 -65.546  1.00 43.40           C  
ATOM   2313  CD  LYS A 293     105.179  39.758 -64.165  1.00 43.40           C  
ATOM   2314  CE  LYS A 293     105.376  38.563 -63.241  1.00 43.40           C  
ATOM   2315  NZ  LYS A 293     105.822  38.984 -61.879  1.00 43.40           N  
ATOM   2316  N   LEU A 294     101.693  40.996 -68.243  1.00 50.97           N  
ATOM   2317  CA  LEU A 294     100.235  40.996 -68.255  1.00 50.97           C  
ATOM   2318  C   LEU A 294      99.701  40.281 -69.492  1.00 50.97           C  
ATOM   2319  CB  LEU A 294      99.698  42.429 -68.209  1.00 50.97           C  
ATOM   2320  O   LEU A 294      98.707  39.556 -69.415  1.00 50.97           O  
ATOM   2321  CG  LEU A 294      99.230  42.934 -66.843  1.00 50.97           C  
ATOM   2322  CD1 LEU A 294      99.341  44.453 -66.773  1.00 50.97           C  
ATOM   2323  CD2 LEU A 294      97.800  42.484 -66.567  1.00 50.97           C  
ATOM   2324  N   GLU A 295     100.518  40.125 -70.561  1.00 49.92           N  
ATOM   2325  CA  GLU A 295     100.188  39.384 -71.775  1.00 49.92           C  
ATOM   2326  C   GLU A 295     100.449  37.891 -71.598  1.00 49.92           C  
ATOM   2327  CB  GLU A 295     100.986  39.921 -72.966  1.00 49.92           C  
ATOM   2328  O   GLU A 295      99.663  37.060 -72.057  1.00 49.92           O  
ATOM   2329  CG  GLU A 295     100.297  41.059 -73.705  1.00 49.92           C  
ATOM   2330  CD  GLU A 295     101.082  41.554 -74.910  1.00 49.92           C  
ATOM   2331  OE1 GLU A 295     100.593  42.459 -75.622  1.00 49.92           O  
ATOM   2332  OE2 GLU A 295     102.194  41.030 -75.143  1.00 49.92           O  
ATOM   2333  N   ARG A 296     101.154  37.544 -70.590  1.00 48.98           N  
ATOM   2334  CA  ARG A 296     101.524  36.137 -70.476  1.00 48.98           C  
ATOM   2335  C   ARG A 296     100.593  35.401 -69.518  1.00 48.98           C  
ATOM   2336  CB  ARG A 296     102.974  35.998 -70.008  1.00 48.98           C  
ATOM   2337  O   ARG A 296     100.244  34.242 -69.750  1.00 48.98           O  
ATOM   2338  CG  ARG A 296     103.971  35.808 -71.139  1.00 48.98           C  
ATOM   2339  CD  ARG A 296     103.978  34.375 -71.651  1.00 48.98           C  
ATOM   2340  NE  ARG A 296     104.602  34.275 -72.967  1.00 48.98           N  
ATOM   2341  NH1 ARG A 296     106.022  32.547 -72.392  1.00 48.98           N  
ATOM   2342  NH2 ARG A 296     106.056  33.405 -74.517  1.00 48.98           N  
ATOM   2343  CZ  ARG A 296     105.559  33.409 -73.289  1.00 48.98           C  
ATOM   2344  N   LEU A 297      99.840  36.048 -68.684  1.00 50.32           N  
ATOM   2345  CA  LEU A 297      98.915  35.449 -67.728  1.00 50.32           C  
ATOM   2346  C   LEU A 297      97.572  35.147 -68.386  1.00 50.32           C  
ATOM   2347  CB  LEU A 297      98.710  36.375 -66.526  1.00 50.32           C  
ATOM   2348  O   LEU A 297      96.962  34.110 -68.116  1.00 50.32           O  
ATOM   2349  CG  LEU A 297      99.792  36.334 -65.446  1.00 50.32           C  
ATOM   2350  CD1 LEU A 297      99.640  37.518 -64.498  1.00 50.32           C  
ATOM   2351  CD2 LEU A 297      99.733  35.017 -64.680  1.00 50.32           C  
ATOM   2352  N   ALA A 298      97.166  35.868 -69.450  1.00 48.12           N  
ATOM   2353  CA  ALA A 298      95.977  35.571 -70.244  1.00 48.12           C  
ATOM   2354  C   ALA A 298      96.224  34.393 -71.181  1.00 48.12           C  
ATOM   2355  CB  ALA A 298      95.549  36.801 -71.041  1.00 48.12           C  
ATOM   2356  O   ALA A 298      95.343  33.551 -71.375  1.00 48.12           O  
ATOM   2357  N   GLU A 299      97.443  34.186 -71.528  1.00 55.88           N  
ATOM   2358  CA  GLU A 299      97.840  33.059 -72.366  1.00 55.88           C  
ATOM   2359  C   GLU A 299      97.895  31.764 -71.560  1.00 55.88           C  
ATOM   2360  CB  GLU A 299      99.196  33.328 -73.023  1.00 55.88           C  
ATOM   2361  O   GLU A 299      97.506  30.703 -72.052  1.00 55.88           O  
ATOM   2362  CG  GLU A 299      99.106  33.666 -74.504  1.00 55.88           C  
ATOM   2363  CD  GLU A 299     100.428  34.130 -75.095  1.00 55.88           C  
ATOM   2364  OE1 GLU A 299     100.459  34.516 -76.285  1.00 55.88           O  
ATOM   2365  OE2 GLU A 299     101.441  34.108 -74.361  1.00 55.88           O  
ATOM   2366  N   ALA A 300      98.087  31.775 -70.300  1.00 50.88           N  
ATOM   2367  CA  ALA A 300      98.206  30.587 -69.458  1.00 50.88           C  
ATOM   2368  C   ALA A 300      96.833  30.010 -69.127  1.00 50.88           C  
ATOM   2369  CB  ALA A 300      98.964  30.918 -68.175  1.00 50.88           C  
ATOM   2370  O   ALA A 300      96.645  28.791 -69.141  1.00 50.88           O  
ATOM   2371  N   GLU A 301      95.812  30.735 -69.011  1.00 55.59           N  
ATOM   2372  CA  GLU A 301      94.449  30.282 -68.753  1.00 55.59           C  
ATOM   2373  C   GLU A 301      93.817  29.689 -70.009  1.00 55.59           C  
ATOM   2374  CB  GLU A 301      93.590  31.435 -68.226  1.00 55.59           C  
ATOM   2375  O   GLU A 301      93.099  28.690 -69.937  1.00 55.59           O  
ATOM   2376  CG  GLU A 301      93.837  31.767 -66.762  1.00 55.59           C  
ATOM   2377  CD  GLU A 301      92.919  32.856 -66.230  1.00 55.59           C  
ATOM   2378  OE1 GLU A 301      92.904  33.090 -65.000  1.00 55.59           O  
ATOM   2379  OE2 GLU A 301      92.209  33.480 -67.050  1.00 55.59           O  
ATOM   2380  N   LYS A 302      94.155  30.166 -71.174  1.00 55.61           N  
ATOM   2381  CA  LYS A 302      93.726  29.632 -72.463  1.00 55.61           C  
ATOM   2382  C   LYS A 302      94.374  28.278 -72.740  1.00 55.61           C  
ATOM   2383  CB  LYS A 302      94.060  30.612 -73.589  1.00 55.61           C  
ATOM   2384  O   LYS A 302      93.709  27.349 -73.204  1.00 55.61           O  
ATOM   2385  CG  LYS A 302      93.541  30.187 -74.954  1.00 55.61           C  
ATOM   2386  CD  LYS A 302      93.985  31.151 -76.047  1.00 55.61           C  
ATOM   2387  CE  LYS A 302      93.594  30.649 -77.430  1.00 55.61           C  
ATOM   2388  NZ  LYS A 302      94.057  31.575 -78.507  1.00 55.61           N  
ATOM   2389  N   SER A 303      95.522  28.114 -72.227  1.00 58.86           N  
ATOM   2390  CA  SER A 303      96.223  26.857 -72.470  1.00 58.86           C  
ATOM   2391  C   SER A 303      95.712  25.753 -71.552  1.00 58.86           C  
ATOM   2392  CB  SER A 303      97.729  27.037 -72.276  1.00 58.86           C  
ATOM   2393  O   SER A 303      95.649  24.587 -71.949  1.00 58.86           O  
ATOM   2394  OG  SER A 303      98.044  27.190 -70.903  1.00 58.86           O  
ATOM   2395  N   GLN A 304      95.190  25.979 -70.407  1.00 57.95           N  
ATOM   2396  CA  GLN A 304      94.627  25.010 -69.472  1.00 57.95           C  
ATOM   2397  C   GLN A 304      93.311  24.441 -69.996  1.00 57.95           C  
ATOM   2398  CB  GLN A 304      94.413  25.650 -68.099  1.00 57.95           C  
ATOM   2399  O   GLN A 304      93.079  23.232 -69.924  1.00 57.95           O  
ATOM   2400  CG  GLN A 304      94.154  24.643 -66.986  1.00 57.95           C  
ATOM   2401  CD  GLN A 304      93.427  25.253 -65.802  1.00 57.95           C  
ATOM   2402  NE2 GLN A 304      92.940  24.403 -64.904  1.00 57.95           N  
ATOM   2403  OE1 GLN A 304      93.306  26.477 -65.693  1.00 57.95           O  
ATOM   2404  N   LEU A 305      92.610  25.169 -70.655  1.00 61.34           N  
ATOM   2405  CA  LEU A 305      91.317  24.737 -71.175  1.00 61.34           C  
ATOM   2406  C   LEU A 305      91.491  23.890 -72.430  1.00 61.34           C  
ATOM   2407  CB  LEU A 305      90.431  25.948 -71.480  1.00 61.34           C  
ATOM   2408  O   LEU A 305      90.823  22.866 -72.591  1.00 61.34           O  
ATOM   2409  CG  LEU A 305      89.279  26.207 -70.509  1.00 61.34           C  
ATOM   2410  CD1 LEU A 305      88.906  27.686 -70.512  1.00 61.34           C  
ATOM   2411  CD2 LEU A 305      88.073  25.346 -70.866  1.00 61.34           C  
ATOM   2412  N   ILE A 306      92.502  24.218 -73.228  1.00 67.87           N  
ATOM   2413  CA  ILE A 306      92.788  23.498 -74.465  1.00 67.87           C  
ATOM   2414  C   ILE A 306      93.374  22.126 -74.139  1.00 67.87           C  
ATOM   2415  CB  ILE A 306      93.756  24.293 -75.370  1.00 67.87           C  
ATOM   2416  O   ILE A 306      93.011  21.125 -74.761  1.00 67.87           O  
ATOM   2417  CG1 ILE A 306      93.085  25.577 -75.871  1.00 67.87           C  
ATOM   2418  CG2 ILE A 306      94.229  23.429 -76.544  1.00 67.87           C  
ATOM   2419  CD1 ILE A 306      94.017  26.504 -76.639  1.00 67.87           C  
ATOM   2420  N   MET A 307      94.107  22.060 -73.045  1.00 68.09           N  
ATOM   2421  CA  MET A 307      94.777  20.815 -72.683  1.00 68.09           C  
ATOM   2422  C   MET A 307      93.790  19.820 -72.083  1.00 68.09           C  
ATOM   2423  CB  MET A 307      95.914  21.083 -71.696  1.00 68.09           C  
ATOM   2424  O   MET A 307      93.864  18.621 -72.360  1.00 68.09           O  
ATOM   2425  CG  MET A 307      97.182  21.611 -72.349  1.00 68.09           C  
ATOM   2426  SD  MET A 307      98.569  21.775 -71.159  1.00 68.09           S  
ATOM   2427  CE  MET A 307      99.751  22.706 -72.173  1.00 68.09           C  
ATOM   2428  N   GLN A 308      92.840  20.251 -71.421  1.00 62.88           N  
ATOM   2429  CA  GLN A 308      91.796  19.413 -70.840  1.00 62.88           C  
ATOM   2430  C   GLN A 308      90.868  18.862 -71.918  1.00 62.88           C  
ATOM   2431  CB  GLN A 308      90.990  20.199 -69.805  1.00 62.88           C  
ATOM   2432  O   GLN A 308      90.472  17.696 -71.868  1.00 62.88           O  
ATOM   2433  CG  GLN A 308      91.721  20.409 -68.485  1.00 62.88           C  
ATOM   2434  CD  GLN A 308      90.887  21.160 -67.465  1.00 62.88           C  
ATOM   2435  NE2 GLN A 308      91.393  21.256 -66.240  1.00 62.88           N  
ATOM   2436  OE1 GLN A 308      89.796  21.650 -67.774  1.00 62.88           O  
ATOM   2437  N   ALA A 309      90.617  19.695 -72.849  1.00 63.40           N  
ATOM   2438  CA  ALA A 309      89.767  19.268 -73.957  1.00 63.40           C  
ATOM   2439  C   ALA A 309      90.498  18.275 -74.857  1.00 63.40           C  
ATOM   2440  CB  ALA A 309      89.303  20.475 -74.768  1.00 63.40           C  
ATOM   2441  O   ALA A 309      89.911  17.290 -75.311  1.00 63.40           O  
ATOM   2442  N   GLU A 310      91.758  18.415 -75.050  1.00 67.93           N  
ATOM   2443  CA  GLU A 310      92.573  17.502 -75.846  1.00 67.93           C  
ATOM   2444  C   GLU A 310      92.742  16.158 -75.142  1.00 67.93           C  
ATOM   2445  CB  GLU A 310      93.943  18.119 -76.138  1.00 67.93           C  
ATOM   2446  O   GLU A 310      92.711  15.107 -75.785  1.00 67.93           O  
ATOM   2447  CG  GLU A 310      93.911  19.215 -77.194  1.00 67.93           C  
ATOM   2448  CD  GLU A 310      95.268  19.858 -77.432  1.00 67.93           C  
ATOM   2449  OE1 GLU A 310      95.387  20.703 -78.349  1.00 67.93           O  
ATOM   2450  OE2 GLU A 310      96.220  19.515 -76.696  1.00 67.93           O  
ATOM   2451  N   ALA A 311      92.886  16.121 -73.841  1.00 63.80           N  
ATOM   2452  CA  ALA A 311      93.032  14.897 -73.058  1.00 63.80           C  
ATOM   2453  C   ALA A 311      91.768  14.045 -73.131  1.00 63.80           C  
ATOM   2454  CB  ALA A 311      93.361  15.231 -71.605  1.00 63.80           C  
ATOM   2455  O   ALA A 311      91.843  12.825 -73.298  1.00 63.80           O  
ATOM   2456  N   GLU A 312      90.681  14.653 -73.131  1.00 67.41           N  
ATOM   2457  CA  GLU A 312      89.407  13.945 -73.209  1.00 67.41           C  
ATOM   2458  C   GLU A 312      89.174  13.380 -74.607  1.00 67.41           C  
ATOM   2459  CB  GLU A 312      88.252  14.871 -72.816  1.00 67.41           C  
ATOM   2460  O   GLU A 312      88.713  12.246 -74.755  1.00 67.41           O  
ATOM   2461  CG  GLU A 312      88.114  15.080 -71.315  1.00 67.41           C  
ATOM   2462  CD  GLU A 312      86.978  16.019 -70.942  1.00 67.41           C  
ATOM   2463  OE1 GLU A 312      86.778  16.279 -69.734  1.00 67.41           O  
ATOM   2464  OE2 GLU A 312      86.282  16.497 -71.865  1.00 67.41           O  
ATOM   2465  N   ALA A 313      89.610  14.175 -75.591  1.00 65.09           N  
ATOM   2466  CA  ALA A 313      89.474  13.735 -76.977  1.00 65.09           C  
ATOM   2467  C   ALA A 313      90.415  12.572 -77.278  1.00 65.09           C  
ATOM   2468  CB  ALA A 313      89.744  14.894 -77.933  1.00 65.09           C  
ATOM   2469  O   ALA A 313      90.023  11.600 -77.929  1.00 65.09           O  
ATOM   2470  N   ALA A 314      91.575  12.601 -76.788  1.00 71.33           N  
ATOM   2471  CA  ALA A 314      92.548  11.536 -77.016  1.00 71.33           C  
ATOM   2472  C   ALA A 314      92.123  10.246 -76.321  1.00 71.33           C  
ATOM   2473  CB  ALA A 314      93.931  11.966 -76.534  1.00 71.33           C  
ATOM   2474  O   ALA A 314      92.295   9.153 -76.866  1.00 71.33           O  
ATOM   2475  N   SER A 315      91.471  10.265 -75.167  1.00 70.20           N  
ATOM   2476  CA  SER A 315      91.017   9.105 -74.408  1.00 70.20           C  
ATOM   2477  C   SER A 315      89.894   8.373 -75.135  1.00 70.20           C  
ATOM   2478  CB  SER A 315      90.544   9.526 -73.016  1.00 70.20           C  
ATOM   2479  O   SER A 315      89.885   7.141 -75.195  1.00 70.20           O  
ATOM   2480  OG  SER A 315      89.331  10.255 -73.096  1.00 70.20           O  
ATOM   2481  N   VAL A 316      89.085   9.141 -75.663  1.00 73.16           N  
ATOM   2482  CA  VAL A 316      87.953   8.556 -76.373  1.00 73.16           C  
ATOM   2483  C   VAL A 316      88.434   7.910 -77.670  1.00 73.16           C  
ATOM   2484  CB  VAL A 316      86.865   9.612 -76.675  1.00 73.16           C  
ATOM   2485  O   VAL A 316      87.988   6.818 -78.030  1.00 73.16           O  
ATOM   2486  CG1 VAL A 316      85.795   9.035 -77.600  1.00 73.16           C  
ATOM   2487  CG2 VAL A 316      86.238  10.116 -75.376  1.00 73.16           C  
ATOM   2488  N   ARG A 317      89.335   8.491 -78.365  1.00 75.45           N  
ATOM   2489  CA  ARG A 317      89.891   7.974 -79.611  1.00 75.45           C  
ATOM   2490  C   ARG A 317      90.659   6.678 -79.372  1.00 75.45           C  
ATOM   2491  CB  ARG A 317      90.806   9.012 -80.264  1.00 75.45           C  
ATOM   2492  O   ARG A 317      90.492   5.706 -80.112  1.00 75.45           O  
ATOM   2493  CG  ARG A 317      91.261   8.637 -81.665  1.00 75.45           C  
ATOM   2494  CD  ARG A 317      92.102   9.738 -82.298  1.00 75.45           C  
ATOM   2495  NE  ARG A 317      93.339   9.965 -81.557  1.00 75.45           N  
ATOM   2496  NH1 ARG A 317      94.187  11.517 -83.043  1.00 75.45           N  
ATOM   2497  NH2 ARG A 317      95.387  10.934 -81.178  1.00 75.45           N  
ATOM   2498  CZ  ARG A 317      94.302  10.805 -81.928  1.00 75.45           C  
ATOM   2499  N   MET A 318      91.475   6.575 -78.325  1.00 76.47           N  
ATOM   2500  CA  MET A 318      92.304   5.412 -78.019  1.00 76.47           C  
ATOM   2501  C   MET A 318      91.442   4.220 -77.616  1.00 76.47           C  
ATOM   2502  CB  MET A 318      93.299   5.739 -76.904  1.00 76.47           C  
ATOM   2503  O   MET A 318      91.697   3.093 -78.042  1.00 76.47           O  
ATOM   2504  CG  MET A 318      94.412   6.682 -77.332  1.00 76.47           C  
ATOM   2505  SD  MET A 318      96.080   5.958 -77.087  1.00 76.47           S  
ATOM   2506  CE  MET A 318      96.512   6.687 -75.483  1.00 76.47           C  
ATOM   2507  N   ARG A 319      90.391   4.466 -76.848  1.00 74.09           N  
ATOM   2508  CA  ARG A 319      89.474   3.401 -76.458  1.00 74.09           C  
ATOM   2509  C   ARG A 319      88.692   2.884 -77.661  1.00 74.09           C  
ATOM   2510  CB  ARG A 319      88.509   3.891 -75.376  1.00 74.09           C  
ATOM   2511  O   ARG A 319      88.494   1.676 -77.808  1.00 74.09           O  
ATOM   2512  CG  ARG A 319      89.137   4.004 -73.996  1.00 74.09           C  
ATOM   2513  CD  ARG A 319      88.119   4.428 -72.947  1.00 74.09           C  
ATOM   2514  NE  ARG A 319      88.741   4.624 -71.641  1.00 74.09           N  
ATOM   2515  NH1 ARG A 319      86.871   5.561 -70.660  1.00 74.09           N  
ATOM   2516  NH2 ARG A 319      88.795   5.289 -69.443  1.00 74.09           N  
ATOM   2517  CZ  ARG A 319      88.134   5.158 -70.584  1.00 74.09           C  
ATOM   2518  N   GLY A 320      88.276   3.837 -78.516  1.00 72.01           N  
ATOM   2519  CA  GLY A 320      87.534   3.453 -79.706  1.00 72.01           C  
ATOM   2520  C   GLY A 320      88.353   2.626 -80.679  1.00 72.01           C  
ATOM   2521  O   GLY A 320      87.861   1.639 -81.229  1.00 72.01           O  
ATOM   2522  N   GLU A 321      89.644   2.918 -80.839  1.00 76.21           N  
ATOM   2523  CA  GLU A 321      90.542   2.184 -81.726  1.00 76.21           C  
ATOM   2524  C   GLU A 321      90.824   0.783 -81.190  1.00 76.21           C  
ATOM   2525  CB  GLU A 321      91.855   2.949 -81.915  1.00 76.21           C  
ATOM   2526  O   GLU A 321      90.846  -0.185 -81.952  1.00 76.21           O  
ATOM   2527  CG  GLU A 321      91.725   4.189 -82.787  1.00 76.21           C  
ATOM   2528  CD  GLU A 321      93.012   4.991 -82.885  1.00 76.21           C  
ATOM   2529  OE1 GLU A 321      93.022   6.042 -83.567  1.00 76.21           O  
ATOM   2530  OE2 GLU A 321      94.019   4.566 -82.276  1.00 76.21           O  
ATOM   2531  N   ALA A 322      91.003   0.622 -79.890  1.00 73.52           N  
ATOM   2532  CA  ALA A 322      91.284  -0.672 -79.274  1.00 73.52           C  
ATOM   2533  C   ALA A 322      90.082  -1.606 -79.386  1.00 73.52           C  
ATOM   2534  CB  ALA A 322      91.677  -0.489 -77.810  1.00 73.52           C  
ATOM   2535  O   ALA A 322      90.235  -2.791 -79.691  1.00 73.52           O  
ATOM   2536  N   GLU A 323      88.926  -1.088 -79.190  1.00 74.84           N  
ATOM   2537  CA  GLU A 323      87.707  -1.886 -79.289  1.00 74.84           C  
ATOM   2538  C   GLU A 323      87.457  -2.336 -80.725  1.00 74.84           C  
ATOM   2539  CB  GLU A 323      86.504  -1.096 -78.767  1.00 74.84           C  
ATOM   2540  O   GLU A 323      87.057  -3.478 -80.962  1.00 74.84           O  
ATOM   2541  CG  GLU A 323      86.457  -0.977 -77.251  1.00 74.84           C  
ATOM   2542  CD  GLU A 323      85.295  -0.133 -76.751  1.00 74.84           C  
ATOM   2543  OE1 GLU A 323      85.134   0.008 -75.518  1.00 74.84           O  
ATOM   2544  OE2 GLU A 323      84.539   0.390 -77.600  1.00 74.84           O  
ATOM   2545  N   ALA A 324      87.727  -1.408 -81.661  1.00 69.69           N  
ATOM   2546  CA  ALA A 324      87.559  -1.745 -83.072  1.00 69.69           C  
ATOM   2547  C   ALA A 324      88.553  -2.820 -83.502  1.00 69.69           C  
ATOM   2548  CB  ALA A 324      87.720  -0.499 -83.940  1.00 69.69           C  
ATOM   2549  O   ALA A 324      88.199  -3.744 -84.238  1.00 69.69           O  
ATOM   2550  N   PHE A 325      89.745  -2.762 -83.035  1.00 77.85           N  
ATOM   2551  CA  PHE A 325      90.768  -3.759 -83.330  1.00 77.85           C  
ATOM   2552  C   PHE A 325      90.384  -5.116 -82.754  1.00 77.85           C  
ATOM   2553  CB  PHE A 325      92.126  -3.318 -82.774  1.00 77.85           C  
ATOM   2554  O   PHE A 325      90.514  -6.141 -83.427  1.00 77.85           O  
ATOM   2555  CG  PHE A 325      93.249  -4.267 -83.092  1.00 77.85           C  
ATOM   2556  CD1 PHE A 325      93.650  -5.226 -82.169  1.00 77.85           C  
ATOM   2557  CD2 PHE A 325      93.905  -4.201 -84.315  1.00 77.85           C  
ATOM   2558  CE1 PHE A 325      94.690  -6.106 -82.461  1.00 77.85           C  
ATOM   2559  CE2 PHE A 325      94.945  -5.078 -84.613  1.00 77.85           C  
ATOM   2560  CZ  PHE A 325      95.336  -6.028 -83.684  1.00 77.85           C  
ATOM   2561  N   ALA A 326      89.898  -5.173 -81.457  1.00 75.81           N  
ATOM   2562  CA  ALA A 326      89.495  -6.419 -80.809  1.00 75.81           C  
ATOM   2563  C   ALA A 326      88.332  -7.071 -81.551  1.00 75.81           C  
ATOM   2564  CB  ALA A 326      89.117  -6.163 -79.352  1.00 75.81           C  
ATOM   2565  O   ALA A 326      88.338  -8.282 -81.786  1.00 75.81           O  
ATOM   2566  N   ILE A 327      87.406  -6.265 -81.920  1.00 74.59           N  
ATOM   2567  CA  ILE A 327      86.239  -6.781 -82.627  1.00 74.59           C  
ATOM   2568  C   ILE A 327      86.656  -7.300 -84.001  1.00 74.59           C  
ATOM   2569  CB  ILE A 327      85.143  -5.700 -82.773  1.00 74.59           C  
ATOM   2570  O   ILE A 327      86.187  -8.353 -84.442  1.00 74.59           O  
ATOM   2571  CG1 ILE A 327      84.533  -5.371 -81.405  1.00 74.59           C  
ATOM   2572  CG2 ILE A 327      84.064  -6.156 -83.759  1.00 74.59           C  
ATOM   2573  CD1 ILE A 327      83.608  -4.162 -81.415  1.00 74.59           C  
ATOM   2574  N   GLY A 328      87.558  -6.569 -84.684  1.00 78.14           N  
ATOM   2575  CA  GLY A 328      88.072  -7.014 -85.970  1.00 78.14           C  
ATOM   2576  C   GLY A 328      88.826  -8.327 -85.889  1.00 78.14           C  
ATOM   2577  O   GLY A 328      88.654  -9.201 -86.742  1.00 78.14           O  
ATOM   2578  N   ALA A 329      89.652  -8.496 -84.873  1.00 77.95           N  
ATOM   2579  CA  ALA A 329      90.434  -9.718 -84.708  1.00 77.95           C  
ATOM   2580  C   ALA A 329      89.529 -10.916 -84.435  1.00 77.95           C  
ATOM   2581  CB  ALA A 329      91.448  -9.553 -83.578  1.00 77.95           C  
ATOM   2582  O   ALA A 329      89.751 -12.005 -84.971  1.00 77.95           O  
ATOM   2583  N   ARG A 330      88.434 -10.711 -83.570  1.00 77.67           N  
ATOM   2584  CA  ARG A 330      87.474 -11.773 -83.287  1.00 77.67           C  
ATOM   2585  C   ARG A 330      86.719 -12.179 -84.548  1.00 77.67           C  
ATOM   2586  CB  ARG A 330      86.486 -11.331 -82.205  1.00 77.67           C  
ATOM   2587  O   ARG A 330      86.508 -13.368 -84.795  1.00 77.67           O  
ATOM   2588  CG  ARG A 330      87.072 -11.321 -80.802  1.00 77.67           C  
ATOM   2589  CD  ARG A 330      86.033 -10.933 -79.759  1.00 77.67           C  
ATOM   2590  NE  ARG A 330      86.621 -10.825 -78.427  1.00 77.67           N  
ATOM   2591  NH1 ARG A 330      84.655 -10.205 -77.384  1.00 77.67           N  
ATOM   2592  NH2 ARG A 330      86.587 -10.414 -76.168  1.00 77.67           N  
ATOM   2593  CZ  ARG A 330      85.953 -10.482 -77.329  1.00 77.67           C  
ATOM   2594  N   ALA A 331      86.338 -11.180 -85.340  1.00 72.30           N  
ATOM   2595  CA  ALA A 331      85.562 -11.434 -86.551  1.00 72.30           C  
ATOM   2596  C   ALA A 331      86.386 -12.205 -87.579  1.00 72.30           C  
ATOM   2597  CB  ALA A 331      85.065 -10.121 -87.150  1.00 72.30           C  
ATOM   2598  O   ALA A 331      85.878 -13.119 -88.232  1.00 72.30           O  
ATOM   2599  N   ARG A 332      87.729 -11.894 -87.702  1.00 78.31           N  
ATOM   2600  CA  ARG A 332      88.611 -12.596 -88.628  1.00 78.31           C  
ATOM   2601  C   ARG A 332      88.826 -14.041 -88.192  1.00 78.31           C  
ATOM   2602  CB  ARG A 332      89.958 -11.877 -88.738  1.00 78.31           C  
ATOM   2603  O   ARG A 332      88.833 -14.952 -89.023  1.00 78.31           O  
ATOM   2604  CG  ARG A 332      89.907 -10.597 -89.556  1.00 78.31           C  
ATOM   2605  CD  ARG A 332      91.302 -10.074 -89.871  1.00 78.31           C  
ATOM   2606  NE  ARG A 332      92.010  -9.664 -88.662  1.00 78.31           N  
ATOM   2607  NH1 ARG A 332      91.737  -7.398 -89.021  1.00 78.31           N  
ATOM   2608  NH2 ARG A 332      92.859  -8.142 -87.166  1.00 78.31           N  
ATOM   2609  CZ  ARG A 332      92.201  -8.402 -88.286  1.00 78.31           C  
ATOM   2610  N   ALA A 333      89.003 -14.300 -86.831  1.00 74.21           N  
ATOM   2611  CA  ALA A 333      89.194 -15.645 -86.294  1.00 74.21           C  
ATOM   2612  C   ALA A 333      87.955 -16.507 -86.520  1.00 74.21           C  
ATOM   2613  CB  ALA A 333      89.530 -15.582 -84.806  1.00 74.21           C  
ATOM   2614  O   ALA A 333      88.066 -17.680 -86.888  1.00 74.21           O  
ATOM   2615  N   GLU A 334      86.785 -15.895 -86.322  1.00 73.74           N  
ATOM   2616  CA  GLU A 334      85.528 -16.612 -86.518  1.00 73.74           C  
ATOM   2617  C   GLU A 334      85.320 -16.971 -87.987  1.00 73.74           C  
ATOM   2618  CB  GLU A 334      84.349 -15.780 -86.009  1.00 73.74           C  
ATOM   2619  O   GLU A 334      84.844 -18.063 -88.303  1.00 73.74           O  
ATOM   2620  CG  GLU A 334      84.236 -15.738 -84.491  1.00 73.74           C  
ATOM   2621  CD  GLU A 334      83.099 -14.857 -83.999  1.00 73.74           C  
ATOM   2622  OE1 GLU A 334      82.886 -14.773 -82.768  1.00 73.74           O  
ATOM   2623  OE2 GLU A 334      82.414 -14.248 -84.850  1.00 73.74           O  
ATOM   2624  N   ALA A 335      85.656 -16.000 -88.851  1.00 71.98           N  
ATOM   2625  CA  ALA A 335      85.536 -16.251 -90.285  1.00 71.98           C  
ATOM   2626  C   ALA A 335      86.481 -17.366 -90.727  1.00 71.98           C  
ATOM   2627  CB  ALA A 335      85.818 -14.975 -91.074  1.00 71.98           C  
ATOM   2628  O   ALA A 335      86.111 -18.214 -91.543  1.00 71.98           O  
ATOM   2629  N   GLU A 336      87.747 -17.424 -90.207  1.00 76.92           N  
ATOM   2630  CA  GLU A 336      88.714 -18.472 -90.521  1.00 76.92           C  
ATOM   2631  C   GLU A 336      88.237 -19.832 -90.019  1.00 76.92           C  
ATOM   2632  CB  GLU A 336      90.082 -18.139 -89.920  1.00 76.92           C  
ATOM   2633  O   GLU A 336      88.430 -20.849 -90.688  1.00 76.92           O  
ATOM   2634  CG  GLU A 336      90.898 -17.160 -90.751  1.00 76.92           C  
ATOM   2635  CD  GLU A 336      92.279 -16.889 -90.175  1.00 76.92           C  
ATOM   2636  OE1 GLU A 336      93.065 -16.147 -90.807  1.00 76.92           O  
ATOM   2637  OE2 GLU A 336      92.577 -17.424 -89.084  1.00 76.92           O  
ATOM   2638  N   GLN A 337      87.640 -19.803 -88.710  1.00 76.91           N  
ATOM   2639  CA  GLN A 337      87.035 -21.014 -88.165  1.00 76.91           C  
ATOM   2640  C   GLN A 337      85.969 -21.569 -89.106  1.00 76.91           C  
ATOM   2641  CB  GLN A 337      86.429 -20.739 -86.788  1.00 76.91           C  
ATOM   2642  O   GLN A 337      85.929 -22.773 -89.365  1.00 76.91           O  
ATOM   2643  CG  GLN A 337      85.911 -21.986 -86.084  1.00 76.91           C  
ATOM   2644  CD  GLN A 337      85.069 -21.663 -84.863  1.00 76.91           C  
ATOM   2645  NE2 GLN A 337      84.196 -22.590 -84.483  1.00 76.91           N  
ATOM   2646  OE1 GLN A 337      85.203 -20.590 -84.266  1.00 76.91           O  
ATOM   2647  N   MET A 338      85.155 -20.697 -89.613  1.00 72.75           N  
ATOM   2648  CA  MET A 338      84.069 -21.099 -90.502  1.00 72.75           C  
ATOM   2649  C   MET A 338      84.615 -21.597 -91.837  1.00 72.75           C  
ATOM   2650  CB  MET A 338      83.103 -19.936 -90.733  1.00 72.75           C  
ATOM   2651  O   MET A 338      84.081 -22.545 -92.415  1.00 72.75           O  
ATOM   2652  CG  MET A 338      82.104 -19.737 -89.605  1.00 72.75           C  
ATOM   2653  SD  MET A 338      80.956 -21.157 -89.423  1.00 72.75           S  
ATOM   2654  CE  MET A 338      79.366 -20.316 -89.659  1.00 72.75           C  
ATOM   2655  N   ALA A 339      85.731 -21.005 -92.296  1.00 73.96           N  
ATOM   2656  CA  ALA A 339      86.351 -21.420 -93.552  1.00 73.96           C  
ATOM   2657  C   ALA A 339      86.975 -22.807 -93.423  1.00 73.96           C  
ATOM   2658  CB  ALA A 339      87.406 -20.405 -93.986  1.00 73.96           C  
ATOM   2659  O   ALA A 339      86.846 -23.638 -94.325  1.00 73.96           O  
ATOM   2660  N   LYS A 340      87.704 -23.090 -92.270  1.00 73.60           N  
ATOM   2661  CA  LYS A 340      88.333 -24.389 -92.052  1.00 73.60           C  
ATOM   2662  C   LYS A 340      87.285 -25.481 -91.858  1.00 73.60           C  
ATOM   2663  CB  LYS A 340      89.266 -24.338 -90.841  1.00 73.60           C  
ATOM   2664  O   LYS A 340      87.465 -26.611 -92.318  1.00 73.60           O  
ATOM   2665  CG  LYS A 340      90.564 -23.585 -91.091  1.00 73.60           C  
ATOM   2666  CD  LYS A 340      91.516 -23.702 -89.908  1.00 73.60           C  
ATOM   2667  CE  LYS A 340      92.807 -22.931 -90.148  1.00 73.60           C  
ATOM   2668  NZ  LYS A 340      93.678 -22.918 -88.936  1.00 73.60           N  
ATOM   2669  N   LYS A 341      86.158 -25.015 -91.065  1.00 67.56           N  
ATOM   2670  CA  LYS A 341      85.050 -25.956 -90.937  1.00 67.56           C  
ATOM   2671  C   LYS A 341      84.463 -26.303 -92.303  1.00 67.56           C  
ATOM   2672  CB  LYS A 341      83.960 -25.383 -90.030  1.00 67.56           C  
ATOM   2673  O   LYS A 341      84.096 -27.453 -92.553  1.00 67.56           O  
ATOM   2674  CG  LYS A 341      84.301 -25.431 -88.547  1.00 67.56           C  
ATOM   2675  CD  LYS A 341      83.144 -24.933 -87.691  1.00 67.56           C  
ATOM   2676  CE  LYS A 341      83.493 -24.957 -86.209  1.00 67.56           C  
ATOM   2677  NZ  LYS A 341      82.382 -24.417 -85.370  1.00 67.56           N  
ATOM   2678  N   ALA A 342      84.354 -25.324 -93.183  1.00 65.67           N  
ATOM   2679  CA  ALA A 342      83.843 -25.527 -94.536  1.00 65.67           C  
ATOM   2680  C   ALA A 342      84.757 -26.452 -95.335  1.00 65.67           C  
ATOM   2681  CB  ALA A 342      83.688 -24.188 -95.253  1.00 65.67           C  
ATOM   2682  O   ALA A 342      84.282 -27.317 -96.074  1.00 65.67           O  
ATOM   2683  N   GLU A 343      86.133 -26.315 -95.196  1.00 69.54           N  
ATOM   2684  CA  GLU A 343      87.105 -27.188 -95.848  1.00 69.54           C  
ATOM   2685  C   GLU A 343      87.011 -28.614 -95.315  1.00 69.54           C  
ATOM   2686  CB  GLU A 343      88.525 -26.648 -95.657  1.00 69.54           C  
ATOM   2687  O   GLU A 343      87.093 -29.576 -96.082  1.00 69.54           O  
ATOM   2688  CG  GLU A 343      88.879 -25.504 -96.595  1.00 69.54           C  
ATOM   2689  CD  GLU A 343      90.286 -24.968 -96.384  1.00 69.54           C  
ATOM   2690  OE1 GLU A 343      90.667 -23.981 -97.053  1.00 69.54           O  
ATOM   2691  OE2 GLU A 343      91.014 -25.541 -95.543  1.00 69.54           O  
ATOM   2692  N   ALA A 344      86.892 -28.684 -93.914  1.00 63.62           N  
ATOM   2693  CA  ALA A 344      86.687 -30.004 -93.323  1.00 63.62           C  
ATOM   2694  C   ALA A 344      85.385 -30.629 -93.815  1.00 63.62           C  
ATOM   2695  CB  ALA A 344      86.687 -29.910 -91.799  1.00 63.62           C  
ATOM   2696  O   ALA A 344      85.311 -31.843 -94.022  1.00 63.62           O  
ATOM   2697  N   PHE A 345      84.421 -29.734 -94.064  1.00 66.93           N  
ATOM   2698  CA  PHE A 345      83.143 -30.226 -94.564  1.00 66.93           C  
ATOM   2699  C   PHE A 345      83.273 -30.703 -96.006  1.00 66.93           C  
ATOM   2700  CB  PHE A 345      82.071 -29.136 -94.467  1.00 66.93           C  
ATOM   2701  O   PHE A 345      82.616 -31.665 -96.409  1.00 66.93           O  
ATOM   2702  CG  PHE A 345      81.283 -29.172 -93.185  1.00 66.93           C  
ATOM   2703  CD1 PHE A 345      80.496 -30.271 -92.868  1.00 66.93           C  
ATOM   2704  CD2 PHE A 345      81.330 -28.105 -92.297  1.00 66.93           C  
ATOM   2705  CE1 PHE A 345      79.765 -30.307 -91.682  1.00 66.93           C  
ATOM   2706  CE2 PHE A 345      80.603 -28.133 -91.111  1.00 66.93           C  
ATOM   2707  CZ  PHE A 345      79.821 -29.235 -90.805  1.00 66.93           C  
ATOM   2708  N   GLN A 346      84.129 -30.166 -96.841  1.00 66.07           N  
ATOM   2709  CA  GLN A 346      84.311 -30.613 -98.218  1.00 66.07           C  
ATOM   2710  C   GLN A 346      84.982 -31.982 -98.268  1.00 66.07           C  
ATOM   2711  CB  GLN A 346      85.136 -29.595 -99.008  1.00 66.07           C  
ATOM   2712  O   GLN A 346      84.695 -32.788 -99.156  1.00 66.07           O  
ATOM   2713  CG  GLN A 346      84.369 -28.331 -99.371  1.00 66.07           C  
ATOM   2714  CD  GLN A 346      85.053 -27.519-100.455  1.00 66.07           C  
ATOM   2715  NE2 GLN A 346      84.400 -26.450-100.896  1.00 66.07           N  
ATOM   2716  OE1 GLN A 346      86.160 -27.851-100.892  1.00 66.07           O  
ATOM   2717  N   LEU A 347      85.874 -32.291 -97.299  1.00 63.52           N  
ATOM   2718  CA  LEU A 347      86.537 -33.590 -97.271  1.00 63.52           C  
ATOM   2719  C   LEU A 347      85.601 -34.667 -96.732  1.00 63.52           C  
ATOM   2720  CB  LEU A 347      87.806 -33.526 -96.417  1.00 63.52           C  
ATOM   2721  O   LEU A 347      85.889 -35.860 -96.847  1.00 63.52           O  
ATOM   2722  CG  LEU A 347      89.029 -32.878 -97.067  1.00 63.52           C  
ATOM   2723  CD1 LEU A 347      89.978 -32.347 -95.999  1.00 63.52           C  
ATOM   2724  CD2 LEU A 347      89.742 -33.873 -97.977  1.00 63.52           C  
ATOM   2725  N   TYR A 348      84.371 -34.248 -96.289  1.00 60.51           N  
ATOM   2726  CA  TYR A 348      83.343 -35.079 -95.673  1.00 60.51           C  
ATOM   2727  C   TYR A 348      82.610 -35.907 -96.722  1.00 60.51           C  
ATOM   2728  CB  TYR A 348      82.344 -34.213 -94.900  1.00 60.51           C  
ATOM   2729  O   TYR A 348      82.092 -35.363 -97.700  1.00 60.51           O  
ATOM   2730  CG  TYR A 348      82.547 -34.240 -93.404  1.00 60.51           C  
ATOM   2731  CD1 TYR A 348      81.895 -35.181 -92.611  1.00 60.51           C  
ATOM   2732  CD2 TYR A 348      83.390 -33.325 -92.782  1.00 60.51           C  
ATOM   2733  CE1 TYR A 348      82.078 -35.209 -91.232  1.00 60.51           C  
ATOM   2734  CE2 TYR A 348      83.579 -33.344 -91.404  1.00 60.51           C  
ATOM   2735  OH  TYR A 348      83.105 -34.311 -89.275  1.00 60.51           O  
ATOM   2736  CZ  TYR A 348      82.921 -34.288 -90.639  1.00 60.51           C  
ATOM   2737  N   GLN A 349      83.042 -37.083 -97.330  1.00 60.79           N  
ATOM   2738  CA  GLN A 349      82.303 -38.003 -98.190  1.00 60.79           C  
ATOM   2739  C   GLN A 349      81.068 -38.548 -97.478  1.00 60.79           C  
ATOM   2740  CB  GLN A 349      83.202 -39.156 -98.641  1.00 60.79           C  
ATOM   2741  O   GLN A 349      80.752 -38.129 -96.363  1.00 60.79           O  
ATOM   2742  CG  GLN A 349      84.200 -38.770 -99.724  1.00 60.79           C  
ATOM   2743  CD  GLN A 349      83.840 -39.340-101.083  1.00 60.79           C  
ATOM   2744  NE2 GLN A 349      84.538 -38.888-102.120  1.00 60.79           N  
ATOM   2745  OE1 GLN A 349      82.942 -40.180-101.201  1.00 60.79           O  
ATOM   2746  N   GLU A 350      80.167 -39.440 -98.024  1.00 59.03           N  
ATOM   2747  CA  GLU A 350      78.823 -39.981 -97.851  1.00 59.03           C  
ATOM   2748  C   GLU A 350      78.638 -40.564 -96.453  1.00 59.03           C  
ATOM   2749  CB  GLU A 350      78.533 -41.049 -98.909  1.00 59.03           C  
ATOM   2750  O   GLU A 350      77.581 -40.399 -95.840  1.00 59.03           O  
ATOM   2751  CG  GLU A 350      78.244 -40.483-100.291  1.00 59.03           C  
ATOM   2752  CD  GLU A 350      77.876 -41.549-101.311  1.00 59.03           C  
ATOM   2753  OE1 GLU A 350      77.579 -41.198-102.476  1.00 59.03           O  
ATOM   2754  OE2 GLU A 350      77.885 -42.745-100.943  1.00 59.03           O  
ATOM   2755  N   ALA A 351      79.584 -40.918 -95.635  1.00 57.54           N  
ATOM   2756  CA  ALA A 351      79.364 -41.648 -94.389  1.00 57.54           C  
ATOM   2757  C   ALA A 351      79.272 -40.693 -93.202  1.00 57.54           C  
ATOM   2758  CB  ALA A 351      80.480 -42.665 -94.164  1.00 57.54           C  
ATOM   2759  O   ALA A 351      78.503 -40.928 -92.267  1.00 57.54           O  
ATOM   2760  N   ALA A 352      79.744 -39.553 -93.231  1.00 59.29           N  
ATOM   2761  CA  ALA A 352      79.663 -38.529 -92.194  1.00 59.29           C  
ATOM   2762  C   ALA A 352      78.406 -37.680 -92.357  1.00 59.29           C  
ATOM   2763  CB  ALA A 352      80.907 -37.643 -92.223  1.00 59.29           C  
ATOM   2764  O   ALA A 352      77.783 -37.286 -91.368  1.00 59.29           O  
ATOM   2765  N   GLN A 353      77.909 -37.476 -93.658  1.00 61.70           N  
ATOM   2766  CA  GLN A 353      76.602 -36.860 -93.862  1.00 61.70           C  
ATOM   2767  C   GLN A 353      75.492 -37.712 -93.254  1.00 61.70           C  
ATOM   2768  CB  GLN A 353      76.338 -36.639 -95.352  1.00 61.70           C  
ATOM   2769  O   GLN A 353      74.521 -37.181 -92.710  1.00 61.70           O  
ATOM   2770  CG  GLN A 353      77.210 -35.558 -95.977  1.00 61.70           C  
ATOM   2771  CD  GLN A 353      76.957 -35.386 -97.463  1.00 61.70           C  
ATOM   2772  NE2 GLN A 353      77.565 -34.363 -98.054  1.00 61.70           N  
ATOM   2773  OE1 GLN A 353      76.222 -36.167 -98.075  1.00 61.70           O  
ATOM   2774  N   LEU A 354      75.788 -39.049 -93.235  1.00 64.49           N  
ATOM   2775  CA  LEU A 354      74.801 -39.958 -92.663  1.00 64.49           C  
ATOM   2776  C   LEU A 354      74.763 -39.832 -91.144  1.00 64.49           C  
ATOM   2777  CB  LEU A 354      75.111 -41.404 -93.059  1.00 64.49           C  
ATOM   2778  O   LEU A 354      73.684 -39.798 -90.547  1.00 64.49           O  
ATOM   2779  CG  LEU A 354      74.070 -42.453 -92.665  1.00 64.49           C  
ATOM   2780  CD1 LEU A 354      72.861 -42.373 -93.590  1.00 64.49           C  
ATOM   2781  CD2 LEU A 354      74.681 -43.850 -92.695  1.00 64.49           C  
ATOM   2782  N   ASP A 355      75.878 -39.608 -90.426  1.00 61.21           N  
ATOM   2783  CA  ASP A 355      75.877 -39.425 -88.978  1.00 61.21           C  
ATOM   2784  C   ASP A 355      75.255 -38.084 -88.595  1.00 61.21           C  
ATOM   2785  CB  ASP A 355      77.300 -39.522 -88.424  1.00 61.21           C  
ATOM   2786  O   ASP A 355      74.457 -38.009 -87.658  1.00 61.21           O  
ATOM   2787  CG  ASP A 355      77.342 -39.600 -86.908  1.00 61.21           C  
ATOM   2788  OD1 ASP A 355      76.530 -40.340 -86.313  1.00 61.21           O  
ATOM   2789  OD2 ASP A 355      78.194 -38.913 -86.304  1.00 61.21           O  
ATOM   2790  N   MET A 356      75.673 -37.045 -89.313  1.00 65.39           N  
ATOM   2791  CA  MET A 356      75.046 -35.756 -89.039  1.00 65.39           C  
ATOM   2792  C   MET A 356      73.542 -35.820 -89.282  1.00 65.39           C  
ATOM   2793  CB  MET A 356      75.669 -34.659 -89.904  1.00 65.39           C  
ATOM   2794  O   MET A 356      72.756 -35.321 -88.474  1.00 65.39           O  
ATOM   2795  CG  MET A 356      75.239 -33.253 -89.515  1.00 65.39           C  
ATOM   2796  SD  MET A 356      75.831 -31.984 -90.702  1.00 65.39           S  
ATOM   2797  CE  MET A 356      75.774 -32.937 -92.245  1.00 65.39           C  
ATOM   2798  N   LEU A 357      73.240 -36.524 -90.520  1.00 64.86           N  
ATOM   2799  CA  LEU A 357      71.819 -36.677 -90.816  1.00 64.86           C  
ATOM   2800  C   LEU A 357      71.126 -37.506 -89.740  1.00 64.86           C  
ATOM   2801  CB  LEU A 357      71.625 -37.333 -92.186  1.00 64.86           C  
ATOM   2802  O   LEU A 357      70.029 -37.159 -89.295  1.00 64.86           O  
ATOM   2803  CG  LEU A 357      70.386 -36.903 -92.974  1.00 64.86           C  
ATOM   2804  CD1 LEU A 357      70.787 -36.381 -94.349  1.00 64.86           C  
ATOM   2805  CD2 LEU A 357      69.404 -38.062 -93.101  1.00 64.86           C  
ATOM   2806  N   LEU A 358      71.844 -38.514 -89.254  1.00 69.31           N  
ATOM   2807  CA  LEU A 358      71.221 -39.374 -88.255  1.00 69.31           C  
ATOM   2808  C   LEU A 358      71.132 -38.666 -86.907  1.00 69.31           C  
ATOM   2809  CB  LEU A 358      72.007 -40.680 -88.107  1.00 69.31           C  
ATOM   2810  O   LEU A 358      70.192 -38.894 -86.142  1.00 69.31           O  
ATOM   2811  CG  LEU A 358      71.878 -41.682 -89.255  1.00 69.31           C  
ATOM   2812  CD1 LEU A 358      72.890 -42.811 -89.089  1.00 69.31           C  
ATOM   2813  CD2 LEU A 358      70.459 -42.235 -89.325  1.00 69.31           C  
ATOM   2814  N   GLU A 359      72.054 -37.736 -86.657  1.00 68.28           N  
ATOM   2815  CA  GLU A 359      72.009 -36.961 -85.421  1.00 68.28           C  
ATOM   2816  C   GLU A 359      70.922 -35.891 -85.480  1.00 68.28           C  
ATOM   2817  CB  GLU A 359      73.368 -36.315 -85.140  1.00 68.28           C  
ATOM   2818  O   GLU A 359      70.223 -35.653 -84.493  1.00 68.28           O  
ATOM   2819  CG  GLU A 359      73.570 -35.913 -83.687  1.00 68.28           C  
ATOM   2820  CD  GLU A 359      74.969 -35.393 -83.397  1.00 68.28           C  
ATOM   2821  OE1 GLU A 359      75.218 -34.922 -82.264  1.00 68.28           O  
ATOM   2822  OE2 GLU A 359      75.822 -35.456 -84.310  1.00 68.28           O  
ATOM   2823  N   LYS A 360      70.788 -35.355 -86.648  1.00 71.51           N  
ATOM   2824  CA  LYS A 360      69.836 -34.252 -86.743  1.00 71.51           C  
ATOM   2825  C   LYS A 360      68.433 -34.764 -87.056  1.00 71.51           C  
ATOM   2826  CB  LYS A 360      70.279 -33.251 -87.812  1.00 71.51           C  
ATOM   2827  O   LYS A 360      67.449 -34.043 -86.875  1.00 71.51           O  
ATOM   2828  CG  LYS A 360      71.526 -32.462 -87.442  1.00 71.51           C  
ATOM   2829  CD  LYS A 360      71.242 -31.455 -86.335  1.00 71.51           C  
ATOM   2830  CE  LYS A 360      72.477 -30.629 -86.000  1.00 71.51           C  
ATOM   2831  NZ  LYS A 360      72.223 -29.687 -84.869  1.00 71.51           N  
ATOM   2832  N   LEU A 361      68.238 -36.143 -87.529  1.00 72.68           N  
ATOM   2833  CA  LEU A 361      66.981 -36.715 -88.000  1.00 72.68           C  
ATOM   2834  C   LEU A 361      65.957 -36.778 -86.872  1.00 72.68           C  
ATOM   2835  CB  LEU A 361      67.212 -38.115 -88.575  1.00 72.68           C  
ATOM   2836  O   LEU A 361      64.776 -36.491 -87.083  1.00 72.68           O  
ATOM   2837  CG  LEU A 361      67.570 -38.188 -90.060  1.00 72.68           C  
ATOM   2838  CD1 LEU A 361      67.995 -39.603 -90.435  1.00 72.68           C  
ATOM   2839  CD2 LEU A 361      66.393 -37.733 -90.917  1.00 72.68           C  
ATOM   2840  N   PRO A 362      66.406 -36.986 -85.587  1.00 70.96           N  
ATOM   2841  CA  PRO A 362      65.384 -36.964 -84.538  1.00 70.96           C  
ATOM   2842  C   PRO A 362      64.780 -35.576 -84.331  1.00 70.96           C  
ATOM   2843  CB  PRO A 362      66.148 -37.418 -83.291  1.00 70.96           C  
ATOM   2844  O   PRO A 362      63.593 -35.456 -84.018  1.00 70.96           O  
ATOM   2845  CG  PRO A 362      67.375 -38.089 -83.819  1.00 70.96           C  
ATOM   2846  CD  PRO A 362      67.656 -37.556 -85.195  1.00 70.96           C  
ATOM   2847  N   GLN A 363      65.588 -34.531 -84.568  1.00 72.15           N  
ATOM   2848  CA  GLN A 363      65.076 -33.170 -84.445  1.00 72.15           C  
ATOM   2849  C   GLN A 363      64.039 -32.873 -85.524  1.00 72.15           C  
ATOM   2850  CB  GLN A 363      66.220 -32.157 -84.522  1.00 72.15           C  
ATOM   2851  O   GLN A 363      63.020 -32.235 -85.254  1.00 72.15           O  
ATOM   2852  CG  GLN A 363      67.137 -32.173 -83.307  1.00 72.15           C  
ATOM   2853  CD  GLN A 363      68.271 -31.170 -83.414  1.00 72.15           C  
ATOM   2854  NE2 GLN A 363      69.244 -31.277 -82.516  1.00 72.15           N  
ATOM   2855  OE1 GLN A 363      68.273 -30.308 -84.298  1.00 72.15           O  
ATOM   2856  N   VAL A 364      64.335 -33.446 -86.726  1.00 73.48           N  
ATOM   2857  CA  VAL A 364      63.397 -33.236 -87.824  1.00 73.48           C  
ATOM   2858  C   VAL A 364      62.131 -34.057 -87.587  1.00 73.48           C  
ATOM   2859  CB  VAL A 364      64.025 -33.607 -89.186  1.00 73.48           C  
ATOM   2860  O   VAL A 364      61.018 -33.564 -87.784  1.00 73.48           O  
ATOM   2861  CG1 VAL A 364      63.001 -33.461 -90.311  1.00 73.48           C  
ATOM   2862  CG2 VAL A 364      65.252 -32.741 -89.461  1.00 73.48           C  
ATOM   2863  N   ALA A 365      62.242 -35.425 -87.206  1.00 67.72           N  
ATOM   2864  CA  ALA A 365      61.100 -36.283 -86.903  1.00 67.72           C  
ATOM   2865  C   ALA A 365      60.245 -35.686 -85.789  1.00 67.72           C  
ATOM   2866  CB  ALA A 365      61.574 -37.682 -86.515  1.00 67.72           C  
ATOM   2867  O   ALA A 365      59.014 -35.745 -85.844  1.00 67.72           O  
ATOM   2868  N   GLU A 366      60.759 -35.072 -84.767  1.00 67.57           N  
ATOM   2869  CA  GLU A 366      60.030 -34.430 -83.678  1.00 67.57           C  
ATOM   2870  C   GLU A 366      59.195 -33.259 -84.188  1.00 67.57           C  
ATOM   2871  CB  GLU A 366      60.996 -33.952 -82.591  1.00 67.57           C  
ATOM   2872  O   GLU A 366      58.052 -33.074 -83.765  1.00 67.57           O  
ATOM   2873  CG  GLU A 366      60.305 -33.444 -81.334  1.00 67.57           C  
ATOM   2874  CD  GLU A 366      61.275 -33.093 -80.216  1.00 67.57           C  
ATOM   2875  OE1 GLU A 366      60.827 -32.594 -79.159  1.00 67.57           O  
ATOM   2876  OE2 GLU A 366      62.492 -33.319 -80.400  1.00 67.57           O  
ATOM   2877  N   GLU A 367      59.732 -32.439 -85.078  1.00 66.66           N  
ATOM   2878  CA  GLU A 367      59.006 -31.291 -85.611  1.00 66.66           C  
ATOM   2879  C   GLU A 367      57.835 -31.735 -86.484  1.00 66.66           C  
ATOM   2880  CB  GLU A 367      59.945 -30.386 -86.412  1.00 66.66           C  
ATOM   2881  O   GLU A 367      56.780 -31.098 -86.487  1.00 66.66           O  
ATOM   2882  CG  GLU A 367      60.739 -29.411 -85.555  1.00 66.66           C  
ATOM   2883  CD  GLU A 367      59.863 -28.424 -84.800  1.00 66.66           C  
ATOM   2884  OE1 GLU A 367      60.370 -27.742 -83.880  1.00 66.66           O  
ATOM   2885  OE2 GLU A 367      58.659 -28.334 -85.129  1.00 66.66           O  
ATOM   2886  N   ILE A 368      57.972 -32.995 -87.257  1.00 67.67           N  
ATOM   2887  CA  ILE A 368      56.904 -33.496 -88.115  1.00 67.67           C  
ATOM   2888  C   ILE A 368      55.824 -34.157 -87.261  1.00 67.67           C  
ATOM   2889  CB  ILE A 368      57.443 -34.494 -89.164  1.00 67.67           C  
ATOM   2890  O   ILE A 368      54.634 -34.060 -87.570  1.00 67.67           O  
ATOM   2891  CG1 ILE A 368      58.452 -33.803 -90.089  1.00 67.67           C  
ATOM   2892  CG2 ILE A 368      56.292 -35.105 -89.969  1.00 67.67           C  
ATOM   2893  CD1 ILE A 368      59.168 -34.751 -91.042  1.00 67.67           C  
ATOM   2894  N   SER A 369      56.086 -34.822 -86.094  1.00 65.75           N  
ATOM   2895  CA  SER A 369      55.120 -35.507 -85.240  1.00 65.75           C  
ATOM   2896  C   SER A 369      54.503 -34.551 -84.226  1.00 65.75           C  
ATOM   2897  CB  SER A 369      55.783 -36.677 -84.512  1.00 65.75           C  
ATOM   2898  O   SER A 369      53.558 -34.911 -83.521  1.00 65.75           O  
ATOM   2899  OG  SER A 369      56.788 -36.214 -83.627  1.00 65.75           O  
ATOM   2900  N   GLY A 370      54.916 -33.241 -84.108  1.00 66.82           N  
ATOM   2901  CA  GLY A 370      54.402 -32.289 -83.136  1.00 66.82           C  
ATOM   2902  C   GLY A 370      52.905 -32.069 -83.250  1.00 66.82           C  
ATOM   2903  O   GLY A 370      52.193 -32.070 -82.244  1.00 66.82           O  
ATOM   2904  N   PRO A 371      52.392 -32.008 -84.516  1.00 66.89           N  
ATOM   2905  CA  PRO A 371      50.949 -31.771 -84.600  1.00 66.89           C  
ATOM   2906  C   PRO A 371      50.126 -33.019 -84.286  1.00 66.89           C  
ATOM   2907  CB  PRO A 371      50.747 -31.336 -86.054  1.00 66.89           C  
ATOM   2908  O   PRO A 371      48.985 -32.911 -83.830  1.00 66.89           O  
ATOM   2909  CG  PRO A 371      52.115 -30.978 -86.539  1.00 66.89           C  
ATOM   2910  CD  PRO A 371      53.125 -31.650 -85.655  1.00 66.89           C  
ATOM   2911  N   LEU A 372      50.524 -34.315 -84.321  1.00 63.25           N  
ATOM   2912  CA  LEU A 372      49.750 -35.491 -83.939  1.00 63.25           C  
ATOM   2913  C   LEU A 372      49.746 -35.671 -82.425  1.00 63.25           C  
ATOM   2914  CB  LEU A 372      50.313 -36.746 -84.612  1.00 63.25           C  
ATOM   2915  O   LEU A 372      48.872 -36.347 -81.877  1.00 63.25           O  
ATOM   2916  CG  LEU A 372      50.075 -36.872 -86.117  1.00 63.25           C  
ATOM   2917  CD1 LEU A 372      50.880 -38.037 -86.685  1.00 63.25           C  
ATOM   2918  CD2 LEU A 372      48.589 -37.049 -86.411  1.00 63.25           C  
ATOM   2919  N   THR A 373      50.683 -35.147 -81.741  1.00 63.99           N  
ATOM   2920  CA  THR A 373      50.647 -35.206 -80.284  1.00 63.99           C  
ATOM   2921  C   THR A 373      49.496 -34.367 -79.737  1.00 63.99           C  
ATOM   2922  CB  THR A 373      51.975 -34.723 -79.672  1.00 63.99           C  
ATOM   2923  O   THR A 373      48.937 -34.681 -78.684  1.00 63.99           O  
ATOM   2924  CG2 THR A 373      52.320 -35.512 -78.414  1.00 63.99           C  
ATOM   2925  OG1 THR A 373      53.026 -34.891 -80.632  1.00 63.99           O  
ATOM   2926  N   SER A 374      48.952 -33.382 -80.560  1.00 62.36           N  
ATOM   2927  CA  SER A 374      47.836 -32.568 -80.090  1.00 62.36           C  
ATOM   2928  C   SER A 374      46.498 -33.195 -80.465  1.00 62.36           C  
ATOM   2929  CB  SER A 374      47.925 -31.154 -80.666  1.00 62.36           C  
ATOM   2930  O   SER A 374      45.442 -32.708 -80.056  1.00 62.36           O  
ATOM   2931  OG  SER A 374      49.222 -30.898 -81.174  1.00 62.36           O  
ATOM   2932  N   ALA A 375      46.282 -34.444 -81.141  1.00 59.21           N  
ATOM   2933  CA  ALA A 375      45.006 -35.069 -81.481  1.00 59.21           C  
ATOM   2934  C   ALA A 375      44.635 -36.146 -80.466  1.00 59.21           C  
ATOM   2935  CB  ALA A 375      45.063 -35.664 -82.886  1.00 59.21           C  
ATOM   2936  O   ALA A 375      45.430 -37.047 -80.188  1.00 59.21           O  
ATOM   2937  N   ASN A 376      43.594 -36.096 -79.520  1.00 58.16           N  
ATOM   2938  CA  ASN A 376      43.100 -36.907 -78.412  1.00 58.16           C  
ATOM   2939  C   ASN A 376      42.200 -38.037 -78.902  1.00 58.16           C  
ATOM   2940  CB  ASN A 376      42.354 -36.035 -77.399  1.00 58.16           C  
ATOM   2941  O   ASN A 376      42.196 -39.127 -78.327  1.00 58.16           O  
ATOM   2942  CG  ASN A 376      43.291 -35.258 -76.495  1.00 58.16           C  
ATOM   2943  ND2 ASN A 376      42.751 -34.271 -75.790  1.00 58.16           N  
ATOM   2944  OD1 ASN A 376      44.490 -35.542 -76.432  1.00 58.16           O  
ATOM   2945  N   LYS A 377      41.577 -38.000 -80.077  1.00 55.39           N  
ATOM   2946  CA  LYS A 377      40.696 -39.001 -80.671  1.00 55.39           C  
ATOM   2947  C   LYS A 377      40.836 -39.025 -82.190  1.00 55.39           C  
ATOM   2948  CB  LYS A 377      39.241 -38.734 -80.282  1.00 55.39           C  
ATOM   2949  O   LYS A 377      40.782 -37.979 -82.840  1.00 55.39           O  
ATOM   2950  CG  LYS A 377      38.274 -39.827 -80.714  1.00 55.39           C  
ATOM   2951  CD  LYS A 377      36.853 -39.530 -80.252  1.00 55.39           C  
ATOM   2952  CE  LYS A 377      35.875 -40.592 -80.735  1.00 55.39           C  
ATOM   2953  NZ  LYS A 377      34.483 -40.316 -80.269  1.00 55.39           N  
ATOM   2954  N   ILE A 378      41.258 -40.215 -82.704  1.00 66.01           N  
ATOM   2955  CA  ILE A 378      41.324 -40.410 -84.148  1.00 66.01           C  
ATOM   2956  C   ILE A 378      40.218 -41.366 -84.590  1.00 66.01           C  
ATOM   2957  CB  ILE A 378      42.705 -40.950 -84.583  1.00 66.01           C  
ATOM   2958  O   ILE A 378      40.113 -42.483 -84.079  1.00 66.01           O  
ATOM   2959  CG1 ILE A 378      43.815 -39.984 -84.153  1.00 66.01           C  
ATOM   2960  CG2 ILE A 378      42.740 -41.187 -86.096  1.00 66.01           C  
ATOM   2961  CD1 ILE A 378      45.222 -40.519 -84.381  1.00 66.01           C  
ATOM   2962  N   THR A 379      39.014 -40.906 -85.199  1.00 53.13           N  
ATOM   2963  CA  THR A 379      37.916 -41.676 -85.772  1.00 53.13           C  
ATOM   2964  C   THR A 379      38.191 -42.004 -87.237  1.00 53.13           C  
ATOM   2965  CB  THR A 379      36.581 -40.917 -85.655  1.00 53.13           C  
ATOM   2966  O   THR A 379      38.430 -41.104 -88.045  1.00 53.13           O  
ATOM   2967  CG2 THR A 379      35.406 -41.884 -85.547  1.00 53.13           C  
ATOM   2968  OG1 THR A 379      36.610 -40.087 -84.488  1.00 53.13           O  
ATOM   2969  N   LEU A 380      38.452 -43.341 -87.446  1.00 63.31           N  
ATOM   2970  CA  LEU A 380      38.652 -43.819 -88.810  1.00 63.31           C  
ATOM   2971  C   LEU A 380      37.407 -44.535 -89.324  1.00 63.31           C  
ATOM   2972  CB  LEU A 380      39.859 -44.759 -88.877  1.00 63.31           C  
ATOM   2973  O   LEU A 380      36.858 -45.402 -88.641  1.00 63.31           O  
ATOM   2974  CG  LEU A 380      41.190 -44.125 -89.283  1.00 63.31           C  
ATOM   2975  CD1 LEU A 380      42.259 -44.423 -88.237  1.00 63.31           C  
ATOM   2976  CD2 LEU A 380      41.624 -44.623 -90.657  1.00 63.31           C  
ATOM   2977  N   VAL A 381      36.574 -43.975 -90.345  1.00 54.36           N  
ATOM   2978  CA  VAL A 381      35.396 -44.468 -91.052  1.00 54.36           C  
ATOM   2979  C   VAL A 381      35.810 -45.054 -92.400  1.00 54.36           C  
ATOM   2980  CB  VAL A 381      34.348 -43.352 -91.255  1.00 54.36           C  
ATOM   2981  O   VAL A 381      36.522 -44.407 -93.172  1.00 54.36           O  
ATOM   2982  CG1 VAL A 381      33.041 -43.930 -91.795  1.00 54.36           C  
ATOM   2983  CG2 VAL A 381      34.104 -42.604 -89.945  1.00 54.36           C  
ATOM   2984  N   SER A 382      35.886 -46.497 -92.519  1.00 52.21           N  
ATOM   2985  CA  SER A 382      36.199 -46.997 -93.853  1.00 52.21           C  
ATOM   2986  C   SER A 382      35.063 -47.853 -94.403  1.00 52.21           C  
ATOM   2987  CB  SER A 382      37.496 -47.809 -93.832  1.00 52.21           C  
ATOM   2988  O   SER A 382      34.494 -48.676 -93.683  1.00 52.21           O  
ATOM   2989  OG  SER A 382      37.879 -48.180 -95.145  1.00 52.21           O  
ATOM   2990  N   SER A 383      34.428 -47.600 -95.577  1.00 47.29           N  
ATOM   2991  CA  SER A 383      33.457 -48.287 -96.422  1.00 47.29           C  
ATOM   2992  C   SER A 383      34.147 -49.071 -97.533  1.00 47.29           C  
ATOM   2993  CB  SER A 383      32.472 -47.287 -97.029  1.00 47.29           C  
ATOM   2994  O   SER A 383      33.484 -49.662 -98.387  1.00 47.29           O  
ATOM   2995  OG  SER A 383      33.147 -46.351 -97.851  1.00 47.29           O  
ATOM   2996  N   GLY A 384      35.156 -50.074 -97.271  1.00 43.33           N  
ATOM   2997  CA  GLY A 384      35.790 -50.851 -98.325  1.00 43.33           C  
ATOM   2998  C   GLY A 384      36.825 -51.831 -97.803  1.00 43.33           C  
ATOM   2999  O   GLY A 384      37.160 -51.815 -96.617  1.00 43.33           O  
ATOM   3000  N   SER A 385      37.079 -52.990 -98.487  1.00 37.93           N  
ATOM   3001  CA  SER A 385      38.070 -54.056 -98.385  1.00 37.93           C  
ATOM   3002  C   SER A 385      39.488 -53.506 -98.496  1.00 37.93           C  
ATOM   3003  CB  SER A 385      37.838 -55.111 -99.468  1.00 37.93           C  
ATOM   3004  O   SER A 385      39.927 -53.122 -99.582  1.00 37.93           O  
ATOM   3005  OG  SER A 385      38.641 -54.849-100.606  1.00 37.93           O  
ATOM   3006  N   GLY A 386      39.991 -52.527 -97.529  1.00 50.13           N  
ATOM   3007  CA  GLY A 386      41.372 -52.162 -97.254  1.00 50.13           C  
ATOM   3008  C   GLY A 386      41.653 -51.961 -95.777  1.00 50.13           C  
ATOM   3009  O   GLY A 386      40.727 -51.792 -94.981  1.00 50.13           O  
ATOM   3010  N   THR A 387      42.881 -52.525 -95.225  1.00 49.28           N  
ATOM   3011  CA  THR A 387      43.507 -52.561 -93.908  1.00 49.28           C  
ATOM   3012  C   THR A 387      43.336 -51.225 -93.191  1.00 49.28           C  
ATOM   3013  CB  THR A 387      45.005 -52.904 -94.010  1.00 49.28           C  
ATOM   3014  O   THR A 387      43.681 -50.174 -93.736  1.00 49.28           O  
ATOM   3015  CG2 THR A 387      45.211 -54.304 -94.578  1.00 49.28           C  
ATOM   3016  OG1 THR A 387      45.649 -51.953 -94.867  1.00 49.28           O  
ATOM   3017  N   MET A 388      42.298 -51.106 -92.486  1.00 47.49           N  
ATOM   3018  CA  MET A 388      41.684 -50.258 -91.469  1.00 47.49           C  
ATOM   3019  C   MET A 388      42.443 -50.354 -90.150  1.00 47.49           C  
ATOM   3020  CB  MET A 388      40.219 -50.645 -91.259  1.00 47.49           C  
ATOM   3021  O   MET A 388      42.836 -51.445 -89.733  1.00 47.49           O  
ATOM   3022  CG  MET A 388      39.331 -50.359 -92.460  1.00 47.49           C  
ATOM   3023  SD  MET A 388      37.692 -49.689 -91.978  1.00 47.49           S  
ATOM   3024  CE  MET A 388      36.906 -51.194 -91.339  1.00 47.49           C  
ATOM   3025  N   GLY A 389      43.407 -49.212 -89.737  1.00 54.03           N  
ATOM   3026  CA  GLY A 389      43.959 -49.213 -88.391  1.00 54.03           C  
ATOM   3027  C   GLY A 389      44.939 -48.081 -88.147  1.00 54.03           C  
ATOM   3028  O   GLY A 389      45.083 -47.187 -88.984  1.00 54.03           O  
ATOM   3029  N   ALA A 390      45.329 -47.685 -86.919  1.00 54.14           N  
ATOM   3030  CA  ALA A 390      46.441 -46.856 -86.460  1.00 54.14           C  
ATOM   3031  C   ALA A 390      47.675 -47.059 -87.336  1.00 54.14           C  
ATOM   3032  CB  ALA A 390      46.771 -47.168 -85.002  1.00 54.14           C  
ATOM   3033  O   ALA A 390      48.459 -46.129 -87.540  1.00 54.14           O  
ATOM   3034  N   ALA A 391      47.883 -48.077 -88.057  1.00 54.37           N  
ATOM   3035  CA  ALA A 391      48.978 -48.336 -88.988  1.00 54.37           C  
ATOM   3036  C   ALA A 391      48.846 -47.477 -90.243  1.00 54.37           C  
ATOM   3037  CB  ALA A 391      49.020 -49.815 -89.363  1.00 54.37           C  
ATOM   3038  O   ALA A 391      49.850 -47.079 -90.838  1.00 54.37           O  
ATOM   3039  N   LYS A 392      47.737 -46.942 -90.699  1.00 58.22           N  
ATOM   3040  CA  LYS A 392      47.610 -45.985 -91.794  1.00 58.22           C  
ATOM   3041  C   LYS A 392      48.038 -44.587 -91.357  1.00 58.22           C  
ATOM   3042  CB  LYS A 392      46.172 -45.954 -92.315  1.00 58.22           C  
ATOM   3043  O   LYS A 392      48.673 -43.859 -92.122  1.00 58.22           O  
ATOM   3044  CG  LYS A 392      46.053 -45.569 -93.782  1.00 58.22           C  
ATOM   3045  CD  LYS A 392      44.630 -45.751 -94.294  1.00 58.22           C  
ATOM   3046  CE  LYS A 392      44.498 -45.318 -95.748  1.00 58.22           C  
ATOM   3047  NZ  LYS A 392      43.130 -45.584 -96.284  1.00 58.22           N  
ATOM   3048  N   VAL A 393      47.804 -44.175 -90.111  1.00 57.03           N  
ATOM   3049  CA  VAL A 393      48.291 -42.875 -89.661  1.00 57.03           C  
ATOM   3050  C   VAL A 393      49.812 -42.909 -89.531  1.00 57.03           C  
ATOM   3051  CB  VAL A 393      47.650 -42.463 -88.317  1.00 57.03           C  
ATOM   3052  O   VAL A 393      50.498 -41.973 -89.947  1.00 57.03           O  
ATOM   3053  CG1 VAL A 393      48.235 -41.141 -87.822  1.00 57.03           C  
ATOM   3054  CG2 VAL A 393      46.132 -42.359 -88.460  1.00 57.03           C  
ATOM   3055  N   THR A 394      50.373 -44.009 -88.992  1.00 56.62           N  
ATOM   3056  CA  THR A 394      51.824 -44.161 -88.989  1.00 56.62           C  
ATOM   3057  C   THR A 394      52.356 -44.304 -90.412  1.00 56.62           C  
ATOM   3058  CB  THR A 394      52.257 -45.378 -88.152  1.00 56.62           C  
ATOM   3059  O   THR A 394      53.410 -43.758 -90.744  1.00 56.62           O  
ATOM   3060  CG2 THR A 394      52.496 -44.988 -86.697  1.00 56.62           C  
ATOM   3061  OG1 THR A 394      51.230 -46.377 -88.204  1.00 56.62           O  
ATOM   3062  N   GLY A 395      51.596 -44.937 -91.374  1.00 57.33           N  
ATOM   3063  CA  GLY A 395      52.008 -44.992 -92.767  1.00 57.33           C  
ATOM   3064  C   GLY A 395      51.941 -43.646 -93.463  1.00 57.33           C  
ATOM   3065  O   GLY A 395      52.805 -43.320 -94.281  1.00 57.33           O  
ATOM   3066  N   GLU A 396      51.100 -42.698 -93.063  1.00 59.12           N  
ATOM   3067  CA  GLU A 396      51.042 -41.377 -93.681  1.00 59.12           C  
ATOM   3068  C   GLU A 396      52.164 -40.478 -93.169  1.00 59.12           C  
ATOM   3069  CB  GLU A 396      49.683 -40.721 -93.422  1.00 59.12           C  
ATOM   3070  O   GLU A 396      52.745 -39.705 -93.934  1.00 59.12           O  
ATOM   3071  CG  GLU A 396      48.614 -41.101 -94.436  1.00 59.12           C  
ATOM   3072  CD  GLU A 396      47.301 -40.361 -94.229  1.00 59.12           C  
ATOM   3073  OE1 GLU A 396      46.350 -40.583 -95.012  1.00 59.12           O  
ATOM   3074  OE2 GLU A 396      47.224 -39.554 -93.276  1.00 59.12           O  
ATOM   3075  N   VAL A 397      52.525 -40.542 -91.838  1.00 56.49           N  
ATOM   3076  CA  VAL A 397      53.665 -39.815 -91.288  1.00 56.49           C  
ATOM   3077  C   VAL A 397      54.959 -40.339 -91.905  1.00 56.49           C  
ATOM   3078  CB  VAL A 397      53.722 -39.931 -89.748  1.00 56.49           C  
ATOM   3079  O   VAL A 397      55.837 -39.558 -92.280  1.00 56.49           O  
ATOM   3080  CG1 VAL A 397      54.979 -39.255 -89.202  1.00 56.49           C  
ATOM   3081  CG2 VAL A 397      52.469 -39.323 -89.120  1.00 56.49           C  
ATOM   3082  N   LEU A 398      55.045 -41.676 -92.021  1.00 56.09           N  
ATOM   3083  CA  LEU A 398      56.200 -42.236 -92.715  1.00 56.09           C  
ATOM   3084  C   LEU A 398      56.182 -41.859 -94.192  1.00 56.09           C  
ATOM   3085  CB  LEU A 398      56.228 -43.760 -92.566  1.00 56.09           C  
ATOM   3086  O   LEU A 398      57.228 -41.568 -94.776  1.00 56.09           O  
ATOM   3087  CG  LEU A 398      57.368 -44.338 -91.726  1.00 56.09           C  
ATOM   3088  CD1 LEU A 398      56.824 -45.333 -90.707  1.00 56.09           C  
ATOM   3089  CD2 LEU A 398      58.411 -44.998 -92.622  1.00 56.09           C  
ATOM   3090  N   ASP A 399      54.981 -41.779 -94.889  1.00 55.50           N  
ATOM   3091  CA  ASP A 399      54.887 -41.351 -96.281  1.00 55.50           C  
ATOM   3092  C   ASP A 399      55.277 -39.882 -96.432  1.00 55.50           C  
ATOM   3093  CB  ASP A 399      53.471 -41.576 -96.818  1.00 55.50           C  
ATOM   3094  O   ASP A 399      55.943 -39.507 -97.399  1.00 55.50           O  
ATOM   3095  CG  ASP A 399      53.307 -42.917 -97.512  1.00 55.50           C  
ATOM   3096  OD1 ASP A 399      54.312 -43.637 -97.694  1.00 55.50           O  
ATOM   3097  OD2 ASP A 399      52.162 -43.254 -97.884  1.00 55.50           O  
ATOM   3098  N   ILE A 400      55.040 -38.964 -95.435  1.00 58.60           N  
ATOM   3099  CA  ILE A 400      55.490 -37.576 -95.471  1.00 58.60           C  
ATOM   3100  C   ILE A 400      57.006 -37.521 -95.295  1.00 58.60           C  
ATOM   3101  CB  ILE A 400      54.793 -36.728 -94.383  1.00 58.60           C  
ATOM   3102  O   ILE A 400      57.688 -36.752 -95.977  1.00 58.60           O  
ATOM   3103  CG1 ILE A 400      53.289 -36.635 -94.661  1.00 58.60           C  
ATOM   3104  CG2 ILE A 400      55.423 -35.334 -94.300  1.00 58.60           C  
ATOM   3105  CD1 ILE A 400      52.487 -36.014 -93.526  1.00 58.60           C  
ATOM   3106  N   LEU A 401      57.493 -38.398 -94.438  1.00 55.08           N  
ATOM   3107  CA  LEU A 401      58.938 -38.468 -94.255  1.00 55.08           C  
ATOM   3108  C   LEU A 401      59.618 -39.020 -95.503  1.00 55.08           C  
ATOM   3109  CB  LEU A 401      59.284 -39.338 -93.044  1.00 55.08           C  
ATOM   3110  O   LEU A 401      60.705 -38.570 -95.873  1.00 55.08           O  
ATOM   3111  CG  LEU A 401      59.911 -38.619 -91.848  1.00 55.08           C  
ATOM   3112  CD1 LEU A 401      59.234 -39.054 -90.553  1.00 55.08           C  
ATOM   3113  CD2 LEU A 401      61.411 -38.887 -91.790  1.00 55.08           C  
ATOM   3114  N   THR A 402      58.964 -39.988 -96.197  1.00 55.15           N  
ATOM   3115  CA  THR A 402      59.578 -40.507 -97.415  1.00 55.15           C  
ATOM   3116  C   THR A 402      59.396 -39.528 -98.571  1.00 55.15           C  
ATOM   3117  CB  THR A 402      58.985 -41.875 -97.799  1.00 55.15           C  
ATOM   3118  O   THR A 402      60.223 -39.477 -99.484  1.00 55.15           O  
ATOM   3119  CG2 THR A 402      59.657 -43.003 -97.023  1.00 55.15           C  
ATOM   3120  OG1 THR A 402      57.582 -41.881 -97.509  1.00 55.15           O  
ATOM   3121  N   ARG A 403      58.434 -38.618 -98.529  1.00 56.19           N  
ATOM   3122  CA  ARG A 403      58.265 -37.659 -99.616  1.00 56.19           C  
ATOM   3123  C   ARG A 403      59.073 -36.391 -99.358  1.00 56.19           C  
ATOM   3124  CB  ARG A 403      56.786 -37.309 -99.799  1.00 56.19           C  
ATOM   3125  O   ARG A 403      59.207 -35.544-100.243  1.00 56.19           O  
ATOM   3126  CG  ARG A 403      55.975 -38.401-100.479  1.00 56.19           C  
ATOM   3127  CD  ARG A 403      54.524 -37.985-100.678  1.00 56.19           C  
ATOM   3128  NE  ARG A 403      53.728 -39.064-101.255  1.00 56.19           N  
ATOM   3129  NH1 ARG A 403      51.697 -38.004-100.957  1.00 56.19           N  
ATOM   3130  NH2 ARG A 403      51.780 -40.085-101.915  1.00 56.19           N  
ATOM   3131  CZ  ARG A 403      52.404 -39.048-101.374  1.00 56.19           C  
ATOM   3132  N   LEU A 404      59.609 -36.246 -98.215  1.00 55.60           N  
ATOM   3133  CA  LEU A 404      60.334 -35.035 -97.848  1.00 55.60           C  
ATOM   3134  C   LEU A 404      61.586 -34.870 -98.703  1.00 55.60           C  
ATOM   3135  CB  LEU A 404      60.715 -35.067 -96.365  1.00 55.60           C  
ATOM   3136  O   LEU A 404      61.885 -33.768 -99.167  1.00 55.60           O  
ATOM   3137  CG  LEU A 404      59.930 -34.134 -95.443  1.00 55.60           C  
ATOM   3138  CD1 LEU A 404      59.921 -34.680 -94.019  1.00 55.60           C  
ATOM   3139  CD2 LEU A 404      60.519 -32.728 -95.478  1.00 55.60           C  
ATOM   3140  N   PRO A 405      62.270 -35.969 -99.058  1.00 50.92           N  
ATOM   3141  CA  PRO A 405      63.356 -35.649 -99.987  1.00 50.92           C  
ATOM   3142  C   PRO A 405      62.849 -35.188-101.352  1.00 50.92           C  
ATOM   3143  CB  PRO A 405      64.120 -36.970-100.106  1.00 50.92           C  
ATOM   3144  O   PRO A 405      63.444 -34.301-101.968  1.00 50.92           O  
ATOM   3145  CG  PRO A 405      63.547 -37.840 -99.034  1.00 50.92           C  
ATOM   3146  CD  PRO A 405      62.274 -37.214 -98.541  1.00 50.92           C  
ATOM   3147  N   GLU A 406      61.686 -35.625-101.789  1.00 52.49           N  
ATOM   3148  CA  GLU A 406      61.180 -35.144-103.071  1.00 52.49           C  
ATOM   3149  C   GLU A 406      60.638 -33.722-102.952  1.00 52.49           C  
ATOM   3150  CB  GLU A 406      60.091 -36.079-103.604  1.00 52.49           C  
ATOM   3151  O   GLU A 406      60.819 -32.906-103.858  1.00 52.49           O  
ATOM   3152  CG  GLU A 406      60.632 -37.335-104.271  1.00 52.49           C  
ATOM   3153  CD  GLU A 406      59.541 -38.232-104.835  1.00 52.49           C  
ATOM   3154  OE1 GLU A 406      59.866 -39.298-105.406  1.00 52.49           O  
ATOM   3155  OE2 GLU A 406      58.352 -37.866-104.704  1.00 52.49           O  
ATOM   3156  N   SER A 407      60.122 -33.271-101.818  1.00 52.68           N  
ATOM   3157  CA  SER A 407      59.630 -31.913-101.615  1.00 52.68           C  
ATOM   3158  C   SER A 407      60.779 -30.937-101.384  1.00 52.68           C  
ATOM   3159  CB  SER A 407      58.663 -31.863-100.431  1.00 52.68           C  
ATOM   3160  O   SER A 407      60.751 -29.808-101.878  1.00 52.68           O  
ATOM   3161  OG  SER A 407      57.501 -32.630-100.699  1.00 52.68           O  
ATOM   3162  N   VAL A 408      61.907 -31.326-100.724  1.00 55.18           N  
ATOM   3163  CA  VAL A 408      63.104 -30.504-100.578  1.00 55.18           C  
ATOM   3164  C   VAL A 408      63.819 -30.389-101.923  1.00 55.18           C  
ATOM   3165  CB  VAL A 408      64.062 -31.081 -99.512  1.00 55.18           C  
ATOM   3166  O   VAL A 408      64.311 -29.317-102.281  1.00 55.18           O  
ATOM   3167  CG1 VAL A 408      65.401 -30.345 -99.535  1.00 55.18           C  
ATOM   3168  CG2 VAL A 408      63.427 -31.000 -98.125  1.00 55.18           C  
ATOM   3169  N   GLU A 409      63.760 -31.377-102.720  1.00 45.66           N  
ATOM   3170  CA  GLU A 409      64.289 -31.301-104.078  1.00 45.66           C  
ATOM   3171  C   GLU A 409      63.465 -30.348-104.940  1.00 45.66           C  
ATOM   3172  CB  GLU A 409      64.326 -32.691-104.720  1.00 45.66           C  
ATOM   3173  O   GLU A 409      64.020 -29.575-105.724  1.00 45.66           O  
ATOM   3174  CG  GLU A 409      65.346 -32.824-105.841  1.00 45.66           C  
ATOM   3175  CD  GLU A 409      65.402 -34.221-106.439  1.00 45.66           C  
ATOM   3176  OE1 GLU A 409      66.071 -34.409-107.480  1.00 45.66           O  
ATOM   3177  OE2 GLU A 409      64.772 -35.134-105.861  1.00 45.66           O  
ATOM   3178  N   ARG A 410      62.198 -30.255-104.787  1.00 48.89           N  
ATOM   3179  CA  ARG A 410      61.404 -29.329-105.587  1.00 48.89           C  
ATOM   3180  C   ARG A 410      61.534 -27.902-105.064  1.00 48.89           C  
ATOM   3181  CB  ARG A 410      59.933 -29.751-105.596  1.00 48.89           C  
ATOM   3182  O   ARG A 410      61.563 -26.949-105.846  1.00 48.89           O  
ATOM   3183  CG  ARG A 410      59.633 -30.918-106.522  1.00 48.89           C  
ATOM   3184  CD  ARG A 410      58.142 -31.222-106.582  1.00 48.89           C  
ATOM   3185  NE  ARG A 410      57.882 -32.534-107.168  1.00 48.89           N  
ATOM   3186  NH1 ARG A 410      55.819 -32.802-106.164  1.00 48.89           N  
ATOM   3187  NH2 ARG A 410      56.651 -34.437-107.539  1.00 48.89           N  
ATOM   3188  CZ  ARG A 410      56.785 -33.255-106.956  1.00 48.89           C  
ATOM   3189  N   LEU A 411      61.845 -27.631-103.837  1.00 41.58           N  
ATOM   3190  CA  LEU A 411      61.899 -26.293-103.258  1.00 41.58           C  
ATOM   3191  C   LEU A 411      63.332 -25.771-103.231  1.00 41.58           C  
ATOM   3192  CB  LEU A 411      61.318 -26.297-101.842  1.00 41.58           C  
ATOM   3193  O   LEU A 411      63.570 -24.587-103.483  1.00 41.58           O  
ATOM   3194  CG  LEU A 411      59.794 -26.355-101.735  1.00 41.58           C  
ATOM   3195  CD1 LEU A 411      59.374 -26.633-100.295  1.00 41.58           C  
ATOM   3196  CD2 LEU A 411      59.173 -25.056-102.236  1.00 41.58           C  
ATOM   3197  N   THR A 412      64.445 -26.488-103.190  1.00 52.83           N  
ATOM   3198  CA  THR A 412      65.822 -26.035-103.031  1.00 52.83           C  
ATOM   3199  C   THR A 412      66.675 -26.468-104.219  1.00 52.83           C  
ATOM   3200  CB  THR A 412      66.440 -26.575-101.728  1.00 52.83           C  
ATOM   3201  O   THR A 412      67.762 -25.929-104.440  1.00 52.83           O  
ATOM   3202  CG2 THR A 412      65.683 -26.065-100.507  1.00 52.83           C  
ATOM   3203  OG1 THR A 412      66.393 -28.007-101.741  1.00 52.83           O  
ATOM   3204  N   GLY A 413      66.044 -27.183-105.310  1.00 38.92           N  
ATOM   3205  CA  GLY A 413      66.814 -27.595-106.473  1.00 38.92           C  
ATOM   3206  C   GLY A 413      67.977 -28.505-106.126  1.00 38.92           C  
ATOM   3207  O   GLY A 413      68.811 -28.809-106.982  1.00 38.92           O  
ATOM   3208  N   VAL A 414      68.054 -29.052-104.841  1.00 50.31           N  
ATOM   3209  CA  VAL A 414      69.086 -30.011-104.463  1.00 50.31           C  
ATOM   3210  C   VAL A 414      68.501 -31.422-104.449  1.00 50.31           C  
ATOM   3211  CB  VAL A 414      69.697 -29.674-103.084  1.00 50.31           C  
ATOM   3212  O   VAL A 414      67.469 -31.666-103.819  1.00 50.31           O  
ATOM   3213  CG1 VAL A 414      70.814 -30.656-102.734  1.00 50.31           C  
ATOM   3214  CG2 VAL A 414      70.219 -28.239-103.069  1.00 50.31           C  
ATOM   3215  N   SER A 415      68.778 -32.286-105.478  1.00 28.88           N  
ATOM   3216  CA  SER A 415      68.392 -33.690-105.574  1.00 28.88           C  
ATOM   3217  C   SER A 415      69.055 -34.521-104.480  1.00 28.88           C  
ATOM   3218  CB  SER A 415      68.759 -34.254-106.947  1.00 28.88           C  
ATOM   3219  O   SER A 415      70.278 -34.497-104.330  1.00 28.88           O  
ATOM   3220  OG  SER A 415      67.783 -33.903-107.912  1.00 28.88           O  
ATOM   3221  N   ILE A 416      68.383 -34.826-103.279  1.00 50.79           N  
ATOM   3222  CA  ILE A 416      68.898 -35.732-102.258  1.00 50.79           C  
ATOM   3223  C   ILE A 416      68.745 -37.177-102.726  1.00 50.79           C  
ATOM   3224  CB  ILE A 416      68.179 -35.527-100.906  1.00 50.79           C  
ATOM   3225  O   ILE A 416      69.485 -38.060-102.286  1.00 50.79           O  
ATOM   3226  CG1 ILE A 416      68.477 -34.130-100.348  1.00 50.79           C  
ATOM   3227  CG2 ILE A 416      68.587 -36.614 -99.907  1.00 50.79           C  
ATOM   3228  CD1 ILE A 416      67.564 -33.712 -99.204  1.00 50.79           C  
ATOM   3229  N   SER A 417      68.084 -37.496-103.897  1.00 38.88           N  
ATOM   3230  CA  SER A 417      68.068 -38.874-104.377  1.00 38.88           C  
ATOM   3231  C   SER A 417      69.083 -39.082-105.496  1.00 38.88           C  
ATOM   3232  CB  SER A 417      66.670 -39.255-104.867  1.00 38.88           C  
ATOM   3233  O   SER A 417      69.483 -40.214-105.776  1.00 38.88           O  
ATOM   3234  OG  SER A 417      65.782 -38.156-104.759  1.00 38.88           O  
ATOM   3235  N   GLN A 418      69.911 -38.114-105.833  1.00 33.95           N  
ATOM   3236  CA  GLN A 418      70.922 -38.379-106.851  1.00 33.95           C  
ATOM   3237  C   GLN A 418      72.322 -38.394-106.245  1.00 33.95           C  
ATOM   3238  CB  GLN A 418      70.845 -37.338-107.969  1.00 33.95           C  
ATOM   3239  O   GLN A 418      73.220 -37.699-106.725  1.00 33.95           O  
ATOM   3240  CG  GLN A 418      69.838 -37.680-109.059  1.00 33.95           C  
ATOM   3241  CD  GLN A 418      69.820 -36.659-110.182  1.00 33.95           C  
ATOM   3242  NE2 GLN A 418      69.027 -36.927-111.214  1.00 33.95           N  
ATOM   3243  OE1 GLN A 418      70.511 -35.638-110.121  1.00 33.95           O  
ATOM   3244  N   VAL A 419      72.506 -38.960-105.036  1.00 36.40           N  
ATOM   3245  CA  VAL A 419      73.805 -39.523-104.682  1.00 36.40           C  
ATOM   3246  C   VAL A 419      73.872 -40.984-105.121  1.00 36.40           C  
ATOM   3247  CB  VAL A 419      74.079 -39.409-103.166  1.00 36.40           C  
ATOM   3248  O   VAL A 419      73.251 -41.853-104.504  1.00 36.40           O  
ATOM   3249  CG1 VAL A 419      75.466 -39.953-102.826  1.00 36.40           C  
ATOM   3250  CG2 VAL A 419      73.944 -37.958-102.707  1.00 36.40           C  
ATOM   3251  N   ASN A 420      73.273 -41.362-106.264  1.00 28.93           N  
ATOM   3252  CA  ASN A 420      73.474 -42.545-107.092  1.00 28.93           C  
ATOM   3253  C   ASN A 420      73.825 -42.170-108.530  1.00 28.93           C  
ATOM   3254  CB  ASN A 420      72.232 -43.438-107.065  1.00 28.93           C  
ATOM   3255  O   ASN A 420      73.131 -41.365-109.152  1.00 28.93           O  
ATOM   3256  CG  ASN A 420      72.568 -44.899-106.839  1.00 28.93           C  
ATOM   3257  ND2 ASN A 420      71.566 -45.763-106.953  1.00 28.93           N  
ATOM   3258  OD1 ASN A 420      73.719 -45.249-106.563  1.00 28.93           O  
ATOM   3259  N   HIS A 421      75.024 -41.761-108.844  1.00 29.35           N  
ATOM   3260  CA  HIS A 421      75.713 -42.143-110.071  1.00 29.35           C  
ATOM   3261  C   HIS A 421      76.555 -40.992-110.611  1.00 29.35           C  
ATOM   3262  CB  HIS A 421      74.708 -42.599-111.130  1.00 29.35           C  
ATOM   3263  O   HIS A 421      76.020 -39.944-110.978  1.00 29.35           O  
ATOM   3264  CG  HIS A 421      74.559 -44.085-111.216  1.00 29.35           C  
ATOM   3265  CD2 HIS A 421      73.532 -44.897-110.873  1.00 29.35           C  
ATOM   3266  ND1 HIS A 421      75.554 -44.905-111.702  1.00 29.35           N  
ATOM   3267  CE1 HIS A 421      75.142 -46.161-111.656  1.00 29.35           C  
ATOM   3268  NE2 HIS A 421      73.919 -46.183-111.156  1.00 29.35           N  
ATOM   3269  N   LYS A 422      77.718 -40.645-110.144  1.00 26.86           N  
ATOM   3270  CA  LYS A 422      78.765 -40.237-111.077  1.00 26.86           C  
ATOM   3271  C   LYS A 422      79.842 -41.311-111.199  1.00 26.86           C  
ATOM   3272  CB  LYS A 422      79.392 -38.914-110.637  1.00 26.86           C  
ATOM   3273  O   LYS A 422      80.354 -41.801-110.190  1.00 26.86           O  
ATOM   3274  CG  LYS A 422      78.875 -37.701-111.397  1.00 26.86           C  
ATOM   3275  CD  LYS A 422      79.529 -36.415-110.907  1.00 26.86           C  
ATOM   3276  CE  LYS A 422      78.979 -35.195-111.634  1.00 26.86           C  
ATOM   3277  NZ  LYS A 422      79.587 -33.928-111.129  1.00 26.86           N  
ATOM   3278  N   PRO A 423      80.018 -42.113-112.371  1.00 31.96           N  
ATOM   3279  CA  PRO A 423      81.227 -42.779-112.858  1.00 31.96           C  
ATOM   3280  C   PRO A 423      82.370 -41.803-113.131  1.00 31.96           C  
ATOM   3281  CB  PRO A 423      80.762 -43.451-114.153  1.00 31.96           C  
ATOM   3282  O   PRO A 423      82.127 -40.643-113.474  1.00 31.96           O  
ATOM   3283  CG  PRO A 423      79.658 -42.580-114.660  1.00 31.96           C  
ATOM   3284  CD  PRO A 423      79.402 -41.498-113.650  1.00 31.96           C  
ATOM   3285  N   LEU A 424      83.610 -42.044-112.532  1.00 26.23           N  
ATOM   3286  CA  LEU A 424      84.991 -42.211-112.970  1.00 26.23           C  
ATOM   3287  C   LEU A 424      85.746 -40.888-112.907  1.00 26.23           C  
ATOM   3288  CB  LEU A 424      85.038 -42.771-114.394  1.00 26.23           C  
ATOM   3289  O   LEU A 424      85.255 -39.864-113.389  1.00 26.23           O  
ATOM   3290  CG  LEU A 424      85.529 -44.213-114.540  1.00 26.23           C  
ATOM   3291  CD1 LEU A 424      84.394 -45.113-115.016  1.00 26.23           C  
ATOM   3292  CD2 LEU A 424      86.711 -44.281-115.500  1.00 26.23           C  
ATOM   3293  N   ARG A 425      86.994 -40.846-112.237  1.00 29.43           N  
ATOM   3294  CA  ARG A 425      88.298 -40.501-112.794  1.00 29.43           C  
ATOM   3295  C   ARG A 425      89.355 -40.412-111.699  1.00 29.43           C  
ATOM   3296  CB  ARG A 425      88.223 -39.177-113.558  1.00 29.43           C  
ATOM   3297  O   ARG A 425      89.130 -39.788-110.660  1.00 29.43           O  
ATOM   3298  CG  ARG A 425      88.194 -39.339-115.069  1.00 29.43           C  
ATOM   3299  CD  ARG A 425      88.181 -37.993-115.780  1.00 29.43           C  
ATOM   3300  NE  ARG A 425      88.702 -38.097-117.140  1.00 29.43           N  
ATOM   3301  NH1 ARG A 425      88.189 -35.922-117.725  1.00 29.43           N  
ATOM   3302  NH2 ARG A 425      89.194 -37.315-119.243  1.00 29.43           N  
ATOM   3303  CZ  ARG A 425      88.694 -37.111-118.033  1.00 29.43           C  
ATOM   3304  N   THR A 426      90.323 -41.396-111.605  1.00 26.86           N  
ATOM   3305  CA  THR A 426      91.776 -41.523-111.638  1.00 26.86           C  
ATOM   3306  C   THR A 426      92.443 -40.233-111.168  1.00 26.86           C  
ATOM   3307  CB  THR A 426      92.275 -41.876-113.051  1.00 26.86           C  
ATOM   3308  O   THR A 426      92.077 -39.142-111.610  1.00 26.86           O  
ATOM   3309  CG2 THR A 426      92.275 -43.385-113.274  1.00 26.86           C  
ATOM   3310  OG1 THR A 426      91.418 -41.261-114.021  1.00 26.86           O  
ATOM   3311  N   ALA A 427      93.084 -40.252-110.030  1.00 30.90           N  
ATOM   3312  CA  ALA A 427      94.449 -40.092-109.536  1.00 30.90           C  
ATOM   3313  C   ALA A 427      94.732 -41.054-108.386  1.00 30.90           C  
ATOM   3314  CB  ALA A 427      94.689 -38.651-109.092  1.00 30.90           C  
ATOM   3315  O   ALA A 427      93.864 -41.299-107.545  1.00 30.90           O  
TER
ATOM   3316  N   MET B   1     -58.696 -23.223  66.558  1.00 65.73           N  
ATOM   3317  CA  MET B   1     -57.523 -22.356  66.486  1.00 65.73           C  
ATOM   3318  C   MET B   1     -56.855 -22.455  65.119  1.00 65.73           C  
ATOM   3319  CB  MET B   1     -56.522 -22.714  67.585  1.00 65.73           C  
ATOM   3320  O   MET B   1     -56.506 -23.549  64.672  1.00 65.73           O  
ATOM   3321  CG  MET B   1     -56.874 -22.139  68.948  1.00 65.73           C  
ATOM   3322  SD  MET B   1     -55.407 -21.948  70.032  1.00 65.73           S  
ATOM   3323  CE  MET B   1     -56.115 -22.459  71.622  1.00 65.73           C  
ATOM   3324  N   GLY B   2     -57.286 -21.904  63.953  1.00 75.11           N  
ATOM   3325  CA  GLY B   2     -56.839 -21.715  62.582  1.00 75.11           C  
ATOM   3326  C   GLY B   2     -55.424 -21.179  62.483  1.00 75.11           C  
ATOM   3327  O   GLY B   2     -54.789 -20.896  63.502  1.00 75.11           O  
ATOM   3328  N   ASN B   3     -54.633 -21.554  61.394  1.00 83.49           N  
ATOM   3329  CA  ASN B   3     -53.298 -21.093  61.028  1.00 83.49           C  
ATOM   3330  C   ASN B   3     -53.348 -20.071  59.897  1.00 83.49           C  
ATOM   3331  CB  ASN B   3     -52.410 -22.276  60.636  1.00 83.49           C  
ATOM   3332  O   ASN B   3     -54.195 -20.165  59.006  1.00 83.49           O  
ATOM   3333  CG  ASN B   3     -50.937 -21.918  60.611  1.00 83.49           C  
ATOM   3334  ND2 ASN B   3     -50.085 -22.925  60.457  1.00 83.49           N  
ATOM   3335  OD1 ASN B   3     -50.568 -20.747  60.730  1.00 83.49           O  
ATOM   3336  N   CYS B   4     -52.578 -18.898  60.094  1.00 85.05           N  
ATOM   3337  CA  CYS B   4     -52.369 -17.896  59.055  1.00 85.05           C  
ATOM   3338  C   CYS B   4     -51.295 -18.346  58.072  1.00 85.05           C  
ATOM   3339  CB  CYS B   4     -51.976 -16.555  59.675  1.00 85.05           C  
ATOM   3340  O   CYS B   4     -50.182 -18.690  58.475  1.00 85.05           O  
ATOM   3341  SG  CYS B   4     -51.779 -15.225  58.468  1.00 85.05           S  
ATOM   3342  N   HIS B   5     -51.734 -18.454  56.765  1.00 86.84           N  
ATOM   3343  CA  HIS B   5     -50.804 -18.790  55.693  1.00 86.84           C  
ATOM   3344  C   HIS B   5     -50.518 -17.578  54.812  1.00 86.84           C  
ATOM   3345  CB  HIS B   5     -51.356 -19.937  54.844  1.00 86.84           C  
ATOM   3346  O   HIS B   5     -51.443 -16.880  54.390  1.00 86.84           O  
ATOM   3347  CG  HIS B   5     -51.482 -21.228  55.590  1.00 86.84           C  
ATOM   3348  CD2 HIS B   5     -52.532 -21.780  56.241  1.00 86.84           C  
ATOM   3349  ND1 HIS B   5     -50.434 -22.113  55.726  1.00 86.84           N  
ATOM   3350  CE1 HIS B   5     -50.838 -23.157  56.431  1.00 86.84           C  
ATOM   3351  NE2 HIS B   5     -52.107 -22.979  56.756  1.00 86.84           N  
ATOM   3352  N   THR B   6     -49.239 -17.337  54.760  1.00 87.78           N  
ATOM   3353  CA  THR B   6     -48.784 -16.231  53.925  1.00 87.78           C  
ATOM   3354  C   THR B   6     -48.066 -16.751  52.683  1.00 87.78           C  
ATOM   3355  CB  THR B   6     -47.848 -15.289  54.705  1.00 87.78           C  
ATOM   3356  O   THR B   6     -47.382 -17.775  52.737  1.00 87.78           O  
ATOM   3357  CG2 THR B   6     -48.582 -14.621  55.863  1.00 87.78           C  
ATOM   3358  OG1 THR B   6     -46.746 -16.043  55.225  1.00 87.78           O  
ATOM   3359  N   VAL B   7     -48.377 -16.076  51.521  1.00 88.96           N  
ATOM   3360  CA  VAL B   7     -47.746 -16.475  50.267  1.00 88.96           C  
ATOM   3361  C   VAL B   7     -47.083 -15.265  49.614  1.00 88.96           C  
ATOM   3362  CB  VAL B   7     -48.765 -17.114  49.297  1.00 88.96           C  
ATOM   3363  O   VAL B   7     -47.559 -14.136  49.757  1.00 88.96           O  
ATOM   3364  CG1 VAL B   7     -49.168 -18.507  49.777  1.00 88.96           C  
ATOM   3365  CG2 VAL B   7     -49.994 -16.219  49.149  1.00 88.96           C  
ATOM   3366  N   GLY B   8     -45.878 -15.538  49.003  1.00 88.06           N  
ATOM   3367  CA  GLY B   8     -45.214 -14.498  48.235  1.00 88.06           C  
ATOM   3368  C   GLY B   8     -45.871 -14.236  46.892  1.00 88.06           C  
ATOM   3369  O   GLY B   8     -46.813 -14.932  46.511  1.00 88.06           O  
ATOM   3370  N   PRO B   9     -45.436 -13.194  46.198  1.00 88.73           N  
ATOM   3371  CA  PRO B   9     -45.997 -12.852  44.889  1.00 88.73           C  
ATOM   3372  C   PRO B   9     -45.728 -13.922  43.833  1.00 88.73           C  
ATOM   3373  CB  PRO B   9     -45.288 -11.543  44.533  1.00 88.73           C  
ATOM   3374  O   PRO B   9     -46.414 -13.972  42.810  1.00 88.73           O  
ATOM   3375  CG  PRO B   9     -44.042 -11.546  45.358  1.00 88.73           C  
ATOM   3376  CD  PRO B   9     -44.306 -12.322  46.617  1.00 88.73           C  
ATOM   3377  N   ASN B  10     -44.783 -14.859  43.998  1.00 90.41           N  
ATOM   3378  CA  ASN B  10     -44.400 -15.884  43.032  1.00 90.41           C  
ATOM   3379  C   ASN B  10     -45.245 -17.145  43.189  1.00 90.41           C  
ATOM   3380  CB  ASN B  10     -42.914 -16.220  43.167  1.00 90.41           C  
ATOM   3381  O   ASN B  10     -45.127 -18.079  42.393  1.00 90.41           O  
ATOM   3382  CG  ASN B  10     -42.543 -16.679  44.563  1.00 90.41           C  
ATOM   3383  ND2 ASN B  10     -41.640 -17.649  44.648  1.00 90.41           N  
ATOM   3384  OD1 ASN B  10     -43.064 -16.167  45.558  1.00 90.41           O  
ATOM   3385  N   GLU B  11     -46.181 -17.127  44.187  1.00 90.23           N  
ATOM   3386  CA  GLU B  11     -47.014 -18.295  44.455  1.00 90.23           C  
ATOM   3387  C   GLU B  11     -48.469 -17.895  44.680  1.00 90.23           C  
ATOM   3388  CB  GLU B  11     -46.487 -19.065  45.669  1.00 90.23           C  
ATOM   3389  O   GLU B  11     -48.751 -16.775  45.110  1.00 90.23           O  
ATOM   3390  CG  GLU B  11     -45.090 -19.637  45.475  1.00 90.23           C  
ATOM   3391  CD  GLU B  11     -44.552 -20.339  46.712  1.00 90.23           C  
ATOM   3392  OE1 GLU B  11     -43.469 -20.963  46.633  1.00 90.23           O  
ATOM   3393  OE2 GLU B  11     -45.219 -20.266  47.768  1.00 90.23           O  
ATOM   3394  N   ALA B  12     -49.305 -18.823  44.291  1.00 91.29           N  
ATOM   3395  CA  ALA B  12     -50.725 -18.644  44.584  1.00 91.29           C  
ATOM   3396  C   ALA B  12     -51.216 -19.691  45.579  1.00 91.29           C  
ATOM   3397  CB  ALA B  12     -51.546 -18.710  43.298  1.00 91.29           C  
ATOM   3398  O   ALA B  12     -50.775 -20.842  45.547  1.00 91.29           O  
ATOM   3399  N   LEU B  13     -51.992 -19.203  46.562  1.00 90.88           N  
ATOM   3400  CA  LEU B  13     -52.544 -20.068  47.599  1.00 90.88           C  
ATOM   3401  C   LEU B  13     -54.023 -20.341  47.349  1.00 90.88           C  
ATOM   3402  CB  LEU B  13     -52.356 -19.434  48.980  1.00 90.88           C  
ATOM   3403  O   LEU B  13     -54.791 -19.418  47.069  1.00 90.88           O  
ATOM   3404  CG  LEU B  13     -52.845 -20.256  50.175  1.00 90.88           C  
ATOM   3405  CD1 LEU B  13     -51.915 -21.440  50.419  1.00 90.88           C  
ATOM   3406  CD2 LEU B  13     -52.944 -19.381  51.420  1.00 90.88           C  
ATOM   3407  N   VAL B  14     -54.356 -21.625  47.347  1.00 91.40           N  
ATOM   3408  CA  VAL B  14     -55.744 -22.053  47.209  1.00 91.40           C  
ATOM   3409  C   VAL B  14     -56.230 -22.664  48.521  1.00 91.40           C  
ATOM   3410  CB  VAL B  14     -55.914 -23.065  46.054  1.00 91.40           C  
ATOM   3411  O   VAL B  14     -55.621 -23.604  49.038  1.00 91.40           O  
ATOM   3412  CG1 VAL B  14     -57.376 -23.486  45.915  1.00 91.40           C  
ATOM   3413  CG2 VAL B  14     -55.399 -22.471  44.745  1.00 91.40           C  
ATOM   3414  N   VAL B  15     -57.234 -22.055  49.105  1.00 89.92           N  
ATOM   3415  CA  VAL B  15     -57.851 -22.565  50.325  1.00 89.92           C  
ATOM   3416  C   VAL B  15     -59.236 -23.125  50.008  1.00 89.92           C  
ATOM   3417  CB  VAL B  15     -57.955 -21.470  51.409  1.00 89.92           C  
ATOM   3418  O   VAL B  15     -60.092 -22.417  49.472  1.00 89.92           O  
ATOM   3419  CG1 VAL B  15     -58.563 -22.035  52.692  1.00 89.92           C  
ATOM   3420  CG2 VAL B  15     -56.580 -20.864  51.688  1.00 89.92           C  
ATOM   3421  N   SER B  16     -59.322 -24.427  50.183  1.00 85.60           N  
ATOM   3422  CA  SER B  16     -60.573 -25.140  49.946  1.00 85.60           C  
ATOM   3423  C   SER B  16     -61.102 -25.770  51.229  1.00 85.60           C  
ATOM   3424  CB  SER B  16     -60.380 -26.219  48.879  1.00 85.60           C  
ATOM   3425  O   SER B  16     -60.325 -26.142  52.111  1.00 85.60           O  
ATOM   3426  OG  SER B  16     -59.407 -27.164  49.290  1.00 85.60           O  
ATOM   3427  N   GLY B  17     -62.505 -25.613  51.434  1.00 81.84           N  
ATOM   3428  CA  GLY B  17     -63.145 -26.107  52.642  1.00 81.84           C  
ATOM   3429  C   GLY B  17     -63.459 -25.011  53.642  1.00 81.84           C  
ATOM   3430  O   GLY B  17     -63.408 -23.825  53.308  1.00 81.84           O  
ATOM   3431  N   GLY B  18     -64.302 -25.211  54.646  1.00 75.82           N  
ATOM   3432  CA  GLY B  18     -64.687 -24.303  55.714  1.00 75.82           C  
ATOM   3433  C   GLY B  18     -66.124 -24.484  56.164  1.00 75.82           C  
ATOM   3434  O   GLY B  18     -66.849 -25.321  55.621  1.00 75.82           O  
ATOM   3435  N   CYS B  19     -66.549 -23.830  57.279  1.00 66.85           N  
ATOM   3436  CA  CYS B  19     -67.845 -23.960  57.935  1.00 66.85           C  
ATOM   3437  C   CYS B  19     -68.899 -23.114  57.232  1.00 66.85           C  
ATOM   3438  CB  CYS B  19     -67.746 -23.550  59.404  1.00 66.85           C  
ATOM   3439  O   CYS B  19     -70.071 -23.491  57.181  1.00 66.85           O  
ATOM   3440  SG  CYS B  19     -66.888 -24.756  60.440  1.00 66.85           S  
ATOM   3441  N   CYS B  20     -68.596 -22.169  56.349  1.00 59.79           N  
ATOM   3442  CA  CYS B  20     -69.562 -21.237  55.778  1.00 59.79           C  
ATOM   3443  C   CYS B  20     -69.474 -21.224  54.256  1.00 59.79           C  
ATOM   3444  CB  CYS B  20     -69.334 -19.828  56.323  1.00 59.79           C  
ATOM   3445  O   CYS B  20     -69.154 -20.195  53.658  1.00 59.79           O  
ATOM   3446  SG  CYS B  20     -69.572 -19.690  58.108  1.00 59.79           S  
ATOM   3447  N   GLY B  21     -69.529 -22.462  53.506  1.00 65.34           N  
ATOM   3448  CA  GLY B  21     -69.707 -22.550  52.066  1.00 65.34           C  
ATOM   3449  C   GLY B  21     -68.743 -23.517  51.403  1.00 65.34           C  
ATOM   3450  O   GLY B  21     -67.614 -23.148  51.075  1.00 65.34           O  
ATOM   3451  N   SER B  22     -68.906 -24.805  51.550  1.00 67.02           N  
ATOM   3452  CA  SER B  22     -68.095 -25.916  51.063  1.00 67.02           C  
ATOM   3453  C   SER B  22     -67.809 -25.778  49.571  1.00 67.02           C  
ATOM   3454  CB  SER B  22     -68.793 -27.249  51.335  1.00 67.02           C  
ATOM   3455  O   SER B  22     -66.780 -26.253  49.085  1.00 67.02           O  
ATOM   3456  OG  SER B  22     -69.927 -27.404  50.499  1.00 67.02           O  
ATOM   3457  N   ASP B  23     -68.607 -24.859  48.871  1.00 75.38           N  
ATOM   3458  CA  ASP B  23     -68.414 -24.823  47.424  1.00 75.38           C  
ATOM   3459  C   ASP B  23     -67.533 -23.645  47.016  1.00 75.38           C  
ATOM   3460  CB  ASP B  23     -69.763 -24.746  46.705  1.00 75.38           C  
ATOM   3461  O   ASP B  23     -67.009 -23.611  45.901  1.00 75.38           O  
ATOM   3462  CG  ASP B  23     -70.431 -26.100  46.551  1.00 75.38           C  
ATOM   3463  OD1 ASP B  23     -69.788 -27.134  46.835  1.00 75.38           O  
ATOM   3464  OD2 ASP B  23     -71.611 -26.135  46.139  1.00 75.38           O  
ATOM   3465  N   TYR B  24     -67.222 -22.823  47.896  1.00 81.07           N  
ATOM   3466  CA  TYR B  24     -66.461 -21.626  47.556  1.00 81.07           C  
ATOM   3467  C   TYR B  24     -64.975 -21.830  47.825  1.00 81.07           C  
ATOM   3468  CB  TYR B  24     -66.974 -20.419  48.347  1.00 81.07           C  
ATOM   3469  O   TYR B  24     -64.592 -22.316  48.892  1.00 81.07           O  
ATOM   3470  CG  TYR B  24     -66.243 -19.136  48.039  1.00 81.07           C  
ATOM   3471  CD1 TYR B  24     -65.256 -18.650  48.894  1.00 81.07           C  
ATOM   3472  CD2 TYR B  24     -66.537 -18.405  46.893  1.00 81.07           C  
ATOM   3473  CE1 TYR B  24     -64.581 -17.467  48.615  1.00 81.07           C  
ATOM   3474  CE2 TYR B  24     -65.868 -17.220  46.603  1.00 81.07           C  
ATOM   3475  OH  TYR B  24     -64.228 -15.588  47.187  1.00 81.07           O  
ATOM   3476  CZ  TYR B  24     -64.893 -16.760  47.469  1.00 81.07           C  
ATOM   3477  N   LYS B  25     -64.122 -21.703  46.733  1.00 85.75           N  
ATOM   3478  CA  LYS B  25     -62.666 -21.738  46.828  1.00 85.75           C  
ATOM   3479  C   LYS B  25     -62.078 -20.330  46.795  1.00 85.75           C  
ATOM   3480  CB  LYS B  25     -62.074 -22.579  45.695  1.00 85.75           C  
ATOM   3481  O   LYS B  25     -62.490 -19.499  45.983  1.00 85.75           O  
ATOM   3482  CG  LYS B  25     -62.590 -24.010  45.653  1.00 85.75           C  
ATOM   3483  CD  LYS B  25     -62.157 -24.723  44.378  1.00 85.75           C  
ATOM   3484  CE  LYS B  25     -62.828 -26.082  44.240  1.00 85.75           C  
ATOM   3485  NZ  LYS B  25     -62.451 -26.760  42.964  1.00 85.75           N  
ATOM   3486  N   GLN B  26     -61.298 -20.084  47.764  1.00 87.48           N  
ATOM   3487  CA  GLN B  26     -60.599 -18.807  47.855  1.00 87.48           C  
ATOM   3488  C   GLN B  26     -59.220 -18.887  47.206  1.00 87.48           C  
ATOM   3489  CB  GLN B  26     -60.467 -18.369  49.315  1.00 87.48           C  
ATOM   3490  O   GLN B  26     -58.445 -19.802  47.493  1.00 87.48           O  
ATOM   3491  CG  GLN B  26     -59.961 -16.943  49.486  1.00 87.48           C  
ATOM   3492  CD  GLN B  26     -59.905 -16.510  50.939  1.00 87.48           C  
ATOM   3493  NE2 GLN B  26     -59.272 -15.371  51.195  1.00 87.48           N  
ATOM   3494  OE1 GLN B  26     -60.428 -17.195  51.825  1.00 87.48           O  
ATOM   3495  N   TYR B  27     -58.943 -17.979  46.178  1.00 89.43           N  
ATOM   3496  CA  TYR B  27     -57.657 -17.877  45.498  1.00 89.43           C  
ATOM   3497  C   TYR B  27     -56.931 -16.597  45.893  1.00 89.43           C  
ATOM   3498  CB  TYR B  27     -57.847 -17.921  43.978  1.00 89.43           C  
ATOM   3499  O   TYR B  27     -57.476 -15.499  45.757  1.00 89.43           O  
ATOM   3500  CG  TYR B  27     -58.622 -19.124  43.498  1.00 89.43           C  
ATOM   3501  CD1 TYR B  27     -57.993 -20.353  43.313  1.00 89.43           C  
ATOM   3502  CD2 TYR B  27     -59.983 -19.034  43.229  1.00 89.43           C  
ATOM   3503  CE1 TYR B  27     -58.702 -21.464  42.868  1.00 89.43           C  
ATOM   3504  CE2 TYR B  27     -60.702 -20.139  42.784  1.00 89.43           C  
ATOM   3505  OH  TYR B  27     -60.762 -22.444  42.168  1.00 89.43           O  
ATOM   3506  CZ  TYR B  27     -60.055 -21.348  42.608  1.00 89.43           C  
ATOM   3507  N   VAL B  28     -55.796 -16.788  46.514  1.00 88.60           N  
ATOM   3508  CA  VAL B  28     -55.016 -15.636  46.956  1.00 88.60           C  
ATOM   3509  C   VAL B  28     -53.615 -15.699  46.353  1.00 88.60           C  
ATOM   3510  CB  VAL B  28     -54.931 -15.566  48.497  1.00 88.60           C  
ATOM   3511  O   VAL B  28     -52.976 -16.754  46.359  1.00 88.60           O  
ATOM   3512  CG1 VAL B  28     -54.127 -14.344  48.938  1.00 88.60           C  
ATOM   3513  CG2 VAL B  28     -56.331 -15.537  49.108  1.00 88.60           C  
ATOM   3514  N   PHE B  29     -53.172 -14.553  45.748  1.00 87.11           N  
ATOM   3515  CA  PHE B  29     -51.796 -14.421  45.285  1.00 87.11           C  
ATOM   3516  C   PHE B  29     -51.138 -13.187  45.889  1.00 87.11           C  
ATOM   3517  CB  PHE B  29     -51.747 -14.346  43.755  1.00 87.11           C  
ATOM   3518  O   PHE B  29     -51.773 -12.138  46.018  1.00 87.11           O  
ATOM   3519  CG  PHE B  29     -52.544 -13.207  43.178  1.00 87.11           C  
ATOM   3520  CD1 PHE B  29     -53.889 -13.368  42.868  1.00 87.11           C  
ATOM   3521  CD2 PHE B  29     -51.947 -11.975  42.944  1.00 87.11           C  
ATOM   3522  CE1 PHE B  29     -54.628 -12.316  42.333  1.00 87.11           C  
ATOM   3523  CE2 PHE B  29     -52.679 -10.919  42.409  1.00 87.11           C  
ATOM   3524  CZ  PHE B  29     -54.020 -11.092  42.104  1.00 87.11           C  
ATOM   3525  N   GLY B  30     -49.874 -13.358  46.423  1.00 83.29           N  
ATOM   3526  CA  GLY B  30     -49.137 -12.269  47.043  1.00 83.29           C  
ATOM   3527  C   GLY B  30     -49.816 -11.718  48.283  1.00 83.29           C  
ATOM   3528  O   GLY B  30     -49.719 -10.524  48.571  1.00 83.29           O  
ATOM   3529  N   GLY B  31     -50.527 -12.567  49.020  1.00 87.79           N  
ATOM   3530  CA  GLY B  31     -51.272 -12.207  50.216  1.00 87.79           C  
ATOM   3531  C   GLY B  31     -51.291 -13.307  51.261  1.00 87.79           C  
ATOM   3532  O   GLY B  31     -50.356 -14.106  51.345  1.00 87.79           O  
ATOM   3533  N   TRP B  32     -52.421 -13.195  52.085  1.00 89.00           N  
ATOM   3534  CA  TRP B  32     -52.564 -14.183  53.149  1.00 89.00           C  
ATOM   3535  C   TRP B  32     -53.987 -14.729  53.198  1.00 89.00           C  
ATOM   3536  CB  TRP B  32     -52.191 -13.573  54.503  1.00 89.00           C  
ATOM   3537  O   TRP B  32     -54.909 -14.127  52.644  1.00 89.00           O  
ATOM   3538  CG  TRP B  32     -53.151 -12.527  54.985  1.00 89.00           C  
ATOM   3539  CD1 TRP B  32     -53.231 -11.228  54.567  1.00 89.00           C  
ATOM   3540  CD2 TRP B  32     -54.164 -12.692  55.981  1.00 89.00           C  
ATOM   3541  CE2 TRP B  32     -54.823 -11.450  56.116  1.00 89.00           C  
ATOM   3542  CE3 TRP B  32     -54.581 -13.770  56.773  1.00 89.00           C  
ATOM   3543  NE1 TRP B  32     -54.235 -10.574  55.244  1.00 89.00           N  
ATOM   3544  CH2 TRP B  32     -56.264 -12.329  57.775  1.00 89.00           C  
ATOM   3545  CZ2 TRP B  32     -55.877 -11.257  57.013  1.00 89.00           C  
ATOM   3546  CZ3 TRP B  32     -55.630 -13.577  57.664  1.00 89.00           C  
ATOM   3547  N   ALA B  33     -54.125 -15.881  53.644  1.00 87.78           N  
ATOM   3548  CA  ALA B  33     -55.432 -16.487  53.883  1.00 87.78           C  
ATOM   3549  C   ALA B  33     -55.439 -17.283  55.185  1.00 87.78           C  
ATOM   3550  CB  ALA B  33     -55.825 -17.384  52.712  1.00 87.78           C  
ATOM   3551  O   ALA B  33     -54.412 -17.836  55.586  1.00 87.78           O  
ATOM   3552  N   TRP B  34     -56.635 -17.199  55.824  1.00 86.25           N  
ATOM   3553  CA  TRP B  34     -56.852 -17.937  57.064  1.00 86.25           C  
ATOM   3554  C   TRP B  34     -57.368 -19.343  56.777  1.00 86.25           C  
ATOM   3555  CB  TRP B  34     -57.838 -17.192  57.968  1.00 86.25           C  
ATOM   3556  O   TRP B  34     -58.335 -19.516  56.032  1.00 86.25           O  
ATOM   3557  CG  TRP B  34     -58.084 -17.865  59.285  1.00 86.25           C  
ATOM   3558  CD1 TRP B  34     -59.107 -18.717  59.596  1.00 86.25           C  
ATOM   3559  CD2 TRP B  34     -57.294 -17.736  60.471  1.00 86.25           C  
ATOM   3560  CE2 TRP B  34     -57.896 -18.540  61.464  1.00 86.25           C  
ATOM   3561  CE3 TRP B  34     -56.133 -17.019  60.790  1.00 86.25           C  
ATOM   3562  NE1 TRP B  34     -58.999 -19.127  60.905  1.00 86.25           N  
ATOM   3563  CH2 TRP B  34     -56.239 -17.935  63.041  1.00 86.25           C  
ATOM   3564  CZ2 TRP B  34     -57.375 -18.646  62.756  1.00 86.25           C  
ATOM   3565  CZ3 TRP B  34     -55.616 -17.126  62.076  1.00 86.25           C  
ATOM   3566  N   ALA B  35     -56.591 -20.356  57.297  1.00 85.92           N  
ATOM   3567  CA  ALA B  35     -57.013 -21.749  57.174  1.00 85.92           C  
ATOM   3568  C   ALA B  35     -57.312 -22.354  58.543  1.00 85.92           C  
ATOM   3569  CB  ALA B  35     -55.943 -22.568  56.456  1.00 85.92           C  
ATOM   3570  O   ALA B  35     -56.478 -22.295  59.450  1.00 85.92           O  
ATOM   3571  N   TRP B  36     -58.532 -22.977  58.638  1.00 86.11           N  
ATOM   3572  CA  TRP B  36     -58.956 -23.601  59.887  1.00 86.11           C  
ATOM   3573  C   TRP B  36     -58.329 -24.981  60.046  1.00 86.11           C  
ATOM   3574  CB  TRP B  36     -60.482 -23.710  59.943  1.00 86.11           C  
ATOM   3575  O   TRP B  36     -58.223 -25.737  59.077  1.00 86.11           O  
ATOM   3576  CG  TRP B  36     -61.179 -22.403  60.174  1.00 86.11           C  
ATOM   3577  CD1 TRP B  36     -61.439 -21.432  59.247  1.00 86.11           C  
ATOM   3578  CD2 TRP B  36     -61.700 -21.921  61.417  1.00 86.11           C  
ATOM   3579  CE2 TRP B  36     -62.264 -20.650  61.168  1.00 86.11           C  
ATOM   3580  CE3 TRP B  36     -61.745 -22.441  62.717  1.00 86.11           C  
ATOM   3581  NE1 TRP B  36     -62.092 -20.375  59.838  1.00 86.11           N  
ATOM   3582  CH2 TRP B  36     -62.897 -20.423  63.437  1.00 86.11           C  
ATOM   3583  CZ2 TRP B  36     -62.866 -19.891  62.174  1.00 86.11           C  
ATOM   3584  CZ3 TRP B  36     -62.345 -21.684  63.717  1.00 86.11           C  
ATOM   3585  N   TRP B  37     -57.769 -25.449  61.219  1.00 79.01           N  
ATOM   3586  CA  TRP B  37     -56.951 -26.561  61.690  1.00 79.01           C  
ATOM   3587  C   TRP B  37     -57.680 -27.889  61.510  1.00 79.01           C  
ATOM   3588  CB  TRP B  37     -56.575 -26.367  63.162  1.00 79.01           C  
ATOM   3589  O   TRP B  37     -57.071 -28.892  61.133  1.00 79.01           O  
ATOM   3590  CG  TRP B  37     -55.731 -27.471  63.725  1.00 79.01           C  
ATOM   3591  CD1 TRP B  37     -54.663 -28.080  63.126  1.00 79.01           C  
ATOM   3592  CD2 TRP B  37     -55.887 -28.100  65.001  1.00 79.01           C  
ATOM   3593  CE2 TRP B  37     -54.879 -29.082  65.109  1.00 79.01           C  
ATOM   3594  CE3 TRP B  37     -56.783 -27.927  66.064  1.00 79.01           C  
ATOM   3595  NE1 TRP B  37     -54.147 -29.050  63.953  1.00 79.01           N  
ATOM   3596  CH2 TRP B  37     -55.631 -29.700  67.266  1.00 79.01           C  
ATOM   3597  CZ2 TRP B  37     -54.742 -29.890  66.241  1.00 79.01           C  
ATOM   3598  CZ3 TRP B  37     -56.645 -28.731  67.189  1.00 79.01           C  
ATOM   3599  N   CYS B  38     -58.940 -27.983  60.774  1.00 80.72           N  
ATOM   3600  CA  CYS B  38     -59.578 -29.283  60.592  1.00 80.72           C  
ATOM   3601  C   CYS B  38     -60.586 -29.240  59.451  1.00 80.72           C  
ATOM   3602  CB  CYS B  38     -60.270 -29.725  61.881  1.00 80.72           C  
ATOM   3603  O   CYS B  38     -61.034 -30.284  58.973  1.00 80.72           O  
ATOM   3604  SG  CYS B  38     -59.127 -30.166  63.208  1.00 80.72           S  
ATOM   3605  N   ILE B  39     -60.802 -28.196  58.884  1.00 85.27           N  
ATOM   3606  CA  ILE B  39     -61.882 -28.181  57.903  1.00 85.27           C  
ATOM   3607  C   ILE B  39     -61.390 -27.548  56.604  1.00 85.27           C  
ATOM   3608  CB  ILE B  39     -63.118 -27.420  58.435  1.00 85.27           C  
ATOM   3609  O   ILE B  39     -62.050 -27.652  55.567  1.00 85.27           O  
ATOM   3610  CG1 ILE B  39     -63.529 -27.965  59.808  1.00 85.27           C  
ATOM   3611  CG2 ILE B  39     -64.278 -27.512  57.440  1.00 85.27           C  
ATOM   3612  CD1 ILE B  39     -64.471 -27.050  60.580  1.00 85.27           C  
ATOM   3613  N   SER B  40     -60.192 -26.962  56.688  1.00 86.68           N  
ATOM   3614  CA  SER B  40     -59.695 -26.287  55.493  1.00 86.68           C  
ATOM   3615  C   SER B  40     -58.441 -26.968  54.955  1.00 86.68           C  
ATOM   3616  CB  SER B  40     -59.400 -24.817  55.791  1.00 86.68           C  
ATOM   3617  O   SER B  40     -57.656 -27.530  55.722  1.00 86.68           O  
ATOM   3618  OG  SER B  40     -58.514 -24.694  56.890  1.00 86.68           O  
ATOM   3619  N   ASP B  41     -58.413 -27.109  53.561  1.00 87.51           N  
ATOM   3620  CA  ASP B  41     -57.237 -27.596  52.847  1.00 87.51           C  
ATOM   3621  C   ASP B  41     -56.528 -26.458  52.115  1.00 87.51           C  
ATOM   3622  CB  ASP B  41     -57.626 -28.696  51.858  1.00 87.51           C  
ATOM   3623  O   ASP B  41     -57.169 -25.662  51.426  1.00 87.51           O  
ATOM   3624  CG  ASP B  41     -56.437 -29.507  51.374  1.00 87.51           C  
ATOM   3625  OD1 ASP B  41     -55.358 -29.443  52.003  1.00 87.51           O  
ATOM   3626  OD2 ASP B  41     -56.578 -30.214  50.353  1.00 87.51           O  
ATOM   3627  N   THR B  42     -55.196 -26.353  52.359  1.00 88.11           N  
ATOM   3628  CA  THR B  42     -54.404 -25.321  51.699  1.00 88.11           C  
ATOM   3629  C   THR B  42     -53.419 -25.943  50.713  1.00 88.11           C  
ATOM   3630  CB  THR B  42     -53.638 -24.465  52.723  1.00 88.11           C  
ATOM   3631  O   THR B  42     -52.747 -26.925  51.036  1.00 88.11           O  
ATOM   3632  CG2 THR B  42     -54.598 -23.722  53.647  1.00 88.11           C  
ATOM   3633  OG1 THR B  42     -52.795 -25.314  53.512  1.00 88.11           O  
ATOM   3634  N   GLN B  43     -53.362 -25.419  49.468  1.00 90.16           N  
ATOM   3635  CA  GLN B  43     -52.430 -25.837  48.426  1.00 90.16           C  
ATOM   3636  C   GLN B  43     -51.818 -24.630  47.720  1.00 90.16           C  
ATOM   3637  CB  GLN B  43     -53.131 -26.739  47.409  1.00 90.16           C  
ATOM   3638  O   GLN B  43     -52.461 -23.586  47.593  1.00 90.16           O  
ATOM   3639  CG  GLN B  43     -53.576 -28.079  47.979  1.00 90.16           C  
ATOM   3640  CD  GLN B  43     -54.317 -28.931  46.966  1.00 90.16           C  
ATOM   3641  NE2 GLN B  43     -54.440 -30.223  47.255  1.00 90.16           N  
ATOM   3642  OE1 GLN B  43     -54.775 -28.434  45.933  1.00 90.16           O  
ATOM   3643  N   ARG B  44     -50.565 -24.818  47.245  1.00 89.90           N  
ATOM   3644  CA  ARG B  44     -49.832 -23.739  46.591  1.00 89.90           C  
ATOM   3645  C   ARG B  44     -49.455 -24.120  45.163  1.00 89.90           C  
ATOM   3646  CB  ARG B  44     -48.575 -23.383  47.387  1.00 89.90           C  
ATOM   3647  O   ARG B  44     -49.177 -25.286  44.879  1.00 89.90           O  
ATOM   3648  CG  ARG B  44     -48.854 -22.944  48.816  1.00 89.90           C  
ATOM   3649  CD  ARG B  44     -47.569 -22.649  49.577  1.00 89.90           C  
ATOM   3650  NE  ARG B  44     -47.840 -22.189  50.936  1.00 89.90           N  
ATOM   3651  NH1 ARG B  44     -45.618 -21.993  51.535  1.00 89.90           N  
ATOM   3652  NH2 ARG B  44     -47.266 -21.479  53.043  1.00 89.90           N  
ATOM   3653  CZ  ARG B  44     -46.907 -21.888  51.835  1.00 89.90           C  
ATOM   3654  N   ILE B  45     -49.552 -23.201  44.305  1.00 91.82           N  
ATOM   3655  CA  ILE B  45     -49.125 -23.377  42.921  1.00 91.82           C  
ATOM   3656  C   ILE B  45     -48.146 -22.270  42.539  1.00 91.82           C  
ATOM   3657  CB  ILE B  45     -50.330 -23.385  41.955  1.00 91.82           C  
ATOM   3658  O   ILE B  45     -48.322 -21.114  42.930  1.00 91.82           O  
ATOM   3659  CG1 ILE B  45     -49.886 -23.812  40.551  1.00 91.82           C  
ATOM   3660  CG2 ILE B  45     -51.004 -22.009  41.921  1.00 91.82           C  
ATOM   3661  CD1 ILE B  45     -51.037 -24.174  39.622  1.00 91.82           C  
ATOM   3662  N   SER B  46     -47.120 -22.659  41.857  1.00 90.81           N  
ATOM   3663  CA  SER B  46     -46.062 -21.718  41.502  1.00 90.81           C  
ATOM   3664  C   SER B  46     -46.480 -20.831  40.335  1.00 90.81           C  
ATOM   3665  CB  SER B  46     -44.775 -22.466  41.150  1.00 90.81           C  
ATOM   3666  O   SER B  46     -47.049 -21.314  39.354  1.00 90.81           O  
ATOM   3667  OG  SER B  46     -43.762 -21.561  40.746  1.00 90.81           O  
ATOM   3668  N   LEU B  47     -46.210 -19.520  40.446  1.00 91.60           N  
ATOM   3669  CA  LEU B  47     -46.497 -18.542  39.402  1.00 91.60           C  
ATOM   3670  C   LEU B  47     -45.221 -18.132  38.675  1.00 91.60           C  
ATOM   3671  CB  LEU B  47     -47.179 -17.308  39.997  1.00 91.60           C  
ATOM   3672  O   LEU B  47     -45.222 -17.169  37.905  1.00 91.60           O  
ATOM   3673  CG  LEU B  47     -48.519 -17.543  40.695  1.00 91.60           C  
ATOM   3674  CD1 LEU B  47     -49.003 -16.260  41.361  1.00 91.60           C  
ATOM   3675  CD2 LEU B  47     -49.556 -18.060  39.703  1.00 91.60           C  
ATOM   3676  N   GLU B  48     -44.194 -18.878  38.907  1.00 91.30           N  
ATOM   3677  CA  GLU B  48     -42.904 -18.560  38.301  1.00 91.30           C  
ATOM   3678  C   GLU B  48     -42.907 -18.859  36.805  1.00 91.30           C  
ATOM   3679  CB  GLU B  48     -41.780 -19.338  38.991  1.00 91.30           C  
ATOM   3680  O   GLU B  48     -43.655 -19.723  36.341  1.00 91.30           O  
ATOM   3681  CG  GLU B  48     -41.570 -18.953  40.448  1.00 91.30           C  
ATOM   3682  CD  GLU B  48     -40.496 -19.779  41.138  1.00 91.30           C  
ATOM   3683  OE1 GLU B  48     -40.195 -19.515  42.324  1.00 91.30           O  
ATOM   3684  OE2 GLU B  48     -39.949 -20.697  40.486  1.00 91.30           O  
ATOM   3685  N   ILE B  49     -42.067 -18.204  36.103  1.00 91.90           N  
ATOM   3686  CA  ILE B  49     -41.940 -18.376  34.660  1.00 91.90           C  
ATOM   3687  C   ILE B  49     -41.305 -19.731  34.356  1.00 91.90           C  
ATOM   3688  CB  ILE B  49     -41.107 -17.240  34.027  1.00 91.90           C  
ATOM   3689  O   ILE B  49     -40.402 -20.175  35.070  1.00 91.90           O  
ATOM   3690  CG1 ILE B  49     -41.127 -17.351  32.498  1.00 91.90           C  
ATOM   3691  CG2 ILE B  49     -39.671 -17.262  34.559  1.00 91.90           C  
ATOM   3692  CD1 ILE B  49     -40.657 -16.093  31.780  1.00 91.90           C  
ATOM   3693  N   MET B  50     -41.870 -20.390  33.357  1.00 91.82           N  
ATOM   3694  CA  MET B  50     -41.325 -21.661  32.891  1.00 91.82           C  
ATOM   3695  C   MET B  50     -40.801 -21.538  31.464  1.00 91.82           C  
ATOM   3696  CB  MET B  50     -42.384 -22.762  32.966  1.00 91.82           C  
ATOM   3697  O   MET B  50     -41.453 -20.936  30.609  1.00 91.82           O  
ATOM   3698  CG  MET B  50     -42.939 -22.985  34.363  1.00 91.82           C  
ATOM   3699  SD  MET B  50     -44.438 -24.044  34.364  1.00 91.82           S  
ATOM   3700  CE  MET B  50     -45.692 -22.824  33.883  1.00 91.82           C  
ATOM   3701  N   THR B  51     -39.570 -22.020  31.244  1.00 92.35           N  
ATOM   3702  CA  THR B  51     -38.986 -22.011  29.907  1.00 92.35           C  
ATOM   3703  C   THR B  51     -39.245 -23.336  29.195  1.00 92.35           C  
ATOM   3704  CB  THR B  51     -37.471 -21.742  29.961  1.00 92.35           C  
ATOM   3705  O   THR B  51     -38.873 -24.399  29.696  1.00 92.35           O  
ATOM   3706  CG2 THR B  51     -36.886 -21.610  28.559  1.00 92.35           C  
ATOM   3707  OG1 THR B  51     -37.233 -20.527  30.683  1.00 92.35           O  
ATOM   3708  N   LEU B  52     -40.002 -23.233  28.065  1.00 93.85           N  
ATOM   3709  CA  LEU B  52     -40.291 -24.411  27.255  1.00 93.85           C  
ATOM   3710  C   LEU B  52     -39.545 -24.353  25.926  1.00 93.85           C  
ATOM   3711  CB  LEU B  52     -41.796 -24.534  27.004  1.00 93.85           C  
ATOM   3712  O   LEU B  52     -39.390 -23.278  25.343  1.00 93.85           O  
ATOM   3713  CG  LEU B  52     -42.698 -24.452  28.236  1.00 93.85           C  
ATOM   3714  CD1 LEU B  52     -44.165 -24.480  27.822  1.00 93.85           C  
ATOM   3715  CD2 LEU B  52     -42.388 -25.590  29.203  1.00 93.85           C  
ATOM   3716  N   GLN B  53     -39.062 -25.579  25.477  1.00 93.10           N  
ATOM   3717  CA  GLN B  53     -38.351 -25.661  24.205  1.00 93.10           C  
ATOM   3718  C   GLN B  53     -39.059 -26.605  23.238  1.00 93.10           C  
ATOM   3719  CB  GLN B  53     -36.908 -26.119  24.425  1.00 93.10           C  
ATOM   3720  O   GLN B  53     -38.713 -27.784  23.149  1.00 93.10           O  
ATOM   3721  CG  GLN B  53     -36.051 -25.112  25.179  1.00 93.10           C  
ATOM   3722  CD  GLN B  53     -34.645 -25.619  25.443  1.00 93.10           C  
ATOM   3723  NE2 GLN B  53     -33.912 -24.915  26.298  1.00 93.10           N  
ATOM   3724  OE1 GLN B  53     -34.222 -26.635  24.883  1.00 93.10           O  
ATOM   3725  N   PRO B  54     -40.082 -26.035  22.591  1.00 94.20           N  
ATOM   3726  CA  PRO B  54     -40.735 -26.885  21.593  1.00 94.20           C  
ATOM   3727  C   PRO B  54     -39.846 -27.161  20.382  1.00 94.20           C  
ATOM   3728  CB  PRO B  54     -41.968 -26.072  21.190  1.00 94.20           C  
ATOM   3729  O   PRO B  54     -39.189 -26.250  19.873  1.00 94.20           O  
ATOM   3730  CG  PRO B  54     -41.589 -24.649  21.447  1.00 94.20           C  
ATOM   3731  CD  PRO B  54     -40.622 -24.613  22.595  1.00 94.20           C  
ATOM   3732  N   ARG B  55     -39.774 -28.502  20.054  1.00 92.51           N  
ATOM   3733  CA  ARG B  55     -38.924 -28.934  18.950  1.00 92.51           C  
ATOM   3734  C   ARG B  55     -39.703 -29.800  17.966  1.00 92.51           C  
ATOM   3735  CB  ARG B  55     -37.708 -29.701  19.474  1.00 92.51           C  
ATOM   3736  O   ARG B  55     -40.406 -30.729  18.369  1.00 92.51           O  
ATOM   3737  CG  ARG B  55     -36.748 -30.153  18.385  1.00 92.51           C  
ATOM   3738  CD  ARG B  55     -35.535 -30.868  18.964  1.00 92.51           C  
ATOM   3739  NE  ARG B  55     -34.646 -31.357  17.914  1.00 92.51           N  
ATOM   3740  NH1 ARG B  55     -33.038 -32.163  19.364  1.00 92.51           N  
ATOM   3741  NH2 ARG B  55     -32.750 -32.365  17.099  1.00 92.51           N  
ATOM   3742  CZ  ARG B  55     -33.480 -31.961  18.128  1.00 92.51           C  
ATOM   3743  N   CYS B  56     -39.700 -29.431  16.733  1.00 92.07           N  
ATOM   3744  CA  CYS B  56     -40.275 -30.210  15.643  1.00 92.07           C  
ATOM   3745  C   CYS B  56     -39.195 -30.666  14.670  1.00 92.07           C  
ATOM   3746  CB  CYS B  56     -41.332 -29.394  14.900  1.00 92.07           C  
ATOM   3747  O   CYS B  56     -38.519 -29.840  14.055  1.00 92.07           O  
ATOM   3748  SG  CYS B  56     -42.752 -28.941  15.920  1.00 92.07           S  
ATOM   3749  N   GLU B  57     -39.166 -32.079  14.632  1.00 90.28           N  
ATOM   3750  CA  GLU B  57     -38.131 -32.661  13.782  1.00 90.28           C  
ATOM   3751  C   GLU B  57     -38.707 -33.115  12.444  1.00 90.28           C  
ATOM   3752  CB  GLU B  57     -37.453 -33.837  14.489  1.00 90.28           C  
ATOM   3753  O   GLU B  57     -39.761 -33.753  12.400  1.00 90.28           O  
ATOM   3754  CG  GLU B  57     -36.690 -33.443  15.745  1.00 90.28           C  
ATOM   3755  CD  GLU B  57     -36.041 -34.624  16.449  1.00 90.28           C  
ATOM   3756  OE1 GLU B  57     -35.373 -34.419  17.487  1.00 90.28           O  
ATOM   3757  OE2 GLU B  57     -36.202 -35.763  15.957  1.00 90.28           O  
ATOM   3758  N   ASP B  58     -38.083 -32.727  11.319  1.00 87.02           N  
ATOM   3759  CA  ASP B  58     -38.273 -33.250   9.969  1.00 87.02           C  
ATOM   3760  C   ASP B  58     -39.695 -32.994   9.476  1.00 87.02           C  
ATOM   3761  CB  ASP B  58     -37.962 -34.747   9.925  1.00 87.02           C  
ATOM   3762  O   ASP B  58     -40.367 -33.911   9.000  1.00 87.02           O  
ATOM   3763  CG  ASP B  58     -36.502 -35.059  10.202  1.00 87.02           C  
ATOM   3764  OD1 ASP B  58     -35.621 -34.282   9.775  1.00 87.02           O  
ATOM   3765  OD2 ASP B  58     -36.230 -36.092  10.852  1.00 87.02           O  
ATOM   3766  N   VAL B  59     -40.094 -31.849   9.576  1.00 89.32           N  
ATOM   3767  CA  VAL B  59     -41.399 -31.472   9.043  1.00 89.32           C  
ATOM   3768  C   VAL B  59     -41.240 -30.920   7.629  1.00 89.32           C  
ATOM   3769  CB  VAL B  59     -42.101 -30.433   9.945  1.00 89.32           C  
ATOM   3770  O   VAL B  59     -40.383 -30.068   7.381  1.00 89.32           O  
ATOM   3771  CG1 VAL B  59     -43.471 -30.064   9.378  1.00 89.32           C  
ATOM   3772  CG2 VAL B  59     -42.236 -30.967  11.370  1.00 89.32           C  
ATOM   3773  N   GLU B  60     -42.082 -31.428   6.728  1.00 88.60           N  
ATOM   3774  CA  GLU B  60     -42.031 -30.982   5.339  1.00 88.60           C  
ATOM   3775  C   GLU B  60     -42.762 -29.654   5.158  1.00 88.60           C  
ATOM   3776  CB  GLU B  60     -42.629 -32.042   4.411  1.00 88.60           C  
ATOM   3777  O   GLU B  60     -43.869 -29.475   5.671  1.00 88.60           O  
ATOM   3778  CG  GLU B  60     -41.861 -33.355   4.401  1.00 88.60           C  
ATOM   3779  CD  GLU B  60     -42.415 -34.368   3.412  1.00 88.60           C  
ATOM   3780  OE1 GLU B  60     -41.777 -35.425   3.203  1.00 88.60           O  
ATOM   3781  OE2 GLU B  60     -43.496 -34.102   2.840  1.00 88.60           O  
ATOM   3782  N   THR B  61     -41.991 -28.798   4.527  1.00 89.04           N  
ATOM   3783  CA  THR B  61     -42.575 -27.496   4.223  1.00 89.04           C  
ATOM   3784  C   THR B  61     -43.484 -27.583   3.001  1.00 89.04           C  
ATOM   3785  CB  THR B  61     -41.483 -26.438   3.980  1.00 89.04           C  
ATOM   3786  O   THR B  61     -43.676 -28.664   2.439  1.00 89.04           O  
ATOM   3787  CG2 THR B  61     -40.583 -26.285   5.202  1.00 89.04           C  
ATOM   3788  OG1 THR B  61     -40.683 -26.833   2.858  1.00 89.04           O  
ATOM   3789  N   ALA B  62     -44.070 -26.440   2.607  1.00 88.46           N  
ATOM   3790  CA  ALA B  62     -44.945 -26.354   1.441  1.00 88.46           C  
ATOM   3791  C   ALA B  62     -44.213 -26.783   0.173  1.00 88.46           C  
ATOM   3792  CB  ALA B  62     -45.485 -24.934   1.285  1.00 88.46           C  
ATOM   3793  O   ALA B  62     -44.818 -27.357  -0.736  1.00 88.46           O  
ATOM   3794  N   GLU B  63     -42.882 -26.685   0.146  1.00 85.77           N  
ATOM   3795  CA  GLU B  63     -42.074 -27.045  -1.015  1.00 85.77           C  
ATOM   3796  C   GLU B  63     -41.452 -28.429  -0.847  1.00 85.77           C  
ATOM   3797  CB  GLU B  63     -40.980 -26.002  -1.254  1.00 85.77           C  
ATOM   3798  O   GLU B  63     -40.676 -28.874  -1.696  1.00 85.77           O  
ATOM   3799  CG  GLU B  63     -41.508 -24.651  -1.714  1.00 85.77           C  
ATOM   3800  CD  GLU B  63     -40.406 -23.658  -2.048  1.00 85.77           C  
ATOM   3801  OE1 GLU B  63     -40.717 -22.546  -2.531  1.00 85.77           O  
ATOM   3802  OE2 GLU B  63     -39.222 -23.996  -1.826  1.00 85.77           O  
ATOM   3803  N   GLY B  64     -41.700 -29.060   0.289  1.00 85.20           N  
ATOM   3804  CA  GLY B  64     -41.253 -30.429   0.486  1.00 85.20           C  
ATOM   3805  C   GLY B  64     -39.874 -30.523   1.112  1.00 85.20           C  
ATOM   3806  O   GLY B  64     -39.234 -31.575   1.062  1.00 85.20           O  
ATOM   3807  N   VAL B  65     -39.311 -29.457   1.582  1.00 88.14           N  
ATOM   3808  CA  VAL B  65     -38.014 -29.477   2.252  1.00 88.14           C  
ATOM   3809  C   VAL B  65     -38.204 -29.773   3.738  1.00 88.14           C  
ATOM   3810  CB  VAL B  65     -37.259 -28.142   2.066  1.00 88.14           C  
ATOM   3811  O   VAL B  65     -39.009 -29.123   4.409  1.00 88.14           O  
ATOM   3812  CG1 VAL B  65     -35.897 -28.192   2.756  1.00 88.14           C  
ATOM   3813  CG2 VAL B  65     -37.099 -27.822   0.581  1.00 88.14           C  
ATOM   3814  N   ALA B  66     -37.495 -30.808   4.220  1.00 90.53           N  
ATOM   3815  CA  ALA B  66     -37.595 -31.207   5.622  1.00 90.53           C  
ATOM   3816  C   ALA B  66     -36.791 -30.268   6.517  1.00 90.53           C  
ATOM   3817  CB  ALA B  66     -37.119 -32.646   5.801  1.00 90.53           C  
ATOM   3818  O   ALA B  66     -35.581 -30.112   6.336  1.00 90.53           O  
ATOM   3819  N   LEU B  67     -37.564 -29.615   7.504  1.00 90.33           N  
ATOM   3820  CA  LEU B  67     -36.918 -28.672   8.411  1.00 90.33           C  
ATOM   3821  C   LEU B  67     -37.111 -29.096   9.863  1.00 90.33           C  
ATOM   3822  CB  LEU B  67     -37.473 -27.261   8.201  1.00 90.33           C  
ATOM   3823  O   LEU B  67     -38.136 -29.687  10.211  1.00 90.33           O  
ATOM   3824  CG  LEU B  67     -37.155 -26.599   6.859  1.00 90.33           C  
ATOM   3825  CD1 LEU B  67     -37.925 -25.291   6.717  1.00 90.33           C  
ATOM   3826  CD2 LEU B  67     -35.655 -26.360   6.724  1.00 90.33           C  
ATOM   3827  N   THR B  68     -36.025 -28.863  10.577  1.00 90.43           N  
ATOM   3828  CA  THR B  68     -36.109 -28.994  12.027  1.00 90.43           C  
ATOM   3829  C   THR B  68     -36.062 -27.624  12.698  1.00 90.43           C  
ATOM   3830  CB  THR B  68     -34.971 -29.876  12.575  1.00 90.43           C  
ATOM   3831  O   THR B  68     -35.120 -26.857  12.489  1.00 90.43           O  
ATOM   3832  CG2 THR B  68     -35.101 -30.067  14.082  1.00 90.43           C  
ATOM   3833  OG1 THR B  68     -35.018 -31.158  11.936  1.00 90.43           O  
ATOM   3834  N   VAL B  69     -37.135 -27.321  13.455  1.00 91.20           N  
ATOM   3835  CA  VAL B  69     -37.242 -26.004  14.074  1.00 91.20           C  
ATOM   3836  C   VAL B  69     -37.334 -26.152  15.591  1.00 91.20           C  
ATOM   3837  CB  VAL B  69     -38.464 -25.224  13.540  1.00 91.20           C  
ATOM   3838  O   VAL B  69     -38.072 -27.002  16.095  1.00 91.20           O  
ATOM   3839  CG1 VAL B  69     -38.582 -23.867  14.232  1.00 91.20           C  
ATOM   3840  CG2 VAL B  69     -38.365 -25.048  12.026  1.00 91.20           C  
ATOM   3841  N   THR B  70     -36.526 -25.353  16.232  1.00 90.98           N  
ATOM   3842  CA  THR B  70     -36.570 -25.291  17.689  1.00 90.98           C  
ATOM   3843  C   THR B  70     -37.006 -23.906  18.158  1.00 90.98           C  
ATOM   3844  CB  THR B  70     -35.201 -25.637  18.305  1.00 90.98           C  
ATOM   3845  O   THR B  70     -36.507 -22.892  17.666  1.00 90.98           O  
ATOM   3846  CG2 THR B  70     -35.303 -25.793  19.818  1.00 90.98           C  
ATOM   3847  OG1 THR B  70     -34.726 -26.865  17.739  1.00 90.98           O  
ATOM   3848  N   GLY B  71     -37.945 -23.905  19.023  1.00 92.13           N  
ATOM   3849  CA  GLY B  71     -38.413 -22.649  19.588  1.00 92.13           C  
ATOM   3850  C   GLY B  71     -38.233 -22.568  21.092  1.00 92.13           C  
ATOM   3851  O   GLY B  71     -37.950 -23.575  21.744  1.00 92.13           O  
ATOM   3852  N   VAL B  72     -38.263 -21.356  21.583  1.00 91.90           N  
ATOM   3853  CA  VAL B  72     -38.218 -21.095  23.018  1.00 91.90           C  
ATOM   3854  C   VAL B  72     -39.450 -20.296  23.437  1.00 91.90           C  
ATOM   3855  CB  VAL B  72     -36.931 -20.339  23.418  1.00 91.90           C  
ATOM   3856  O   VAL B  72     -39.713 -19.220  22.896  1.00 91.90           O  
ATOM   3857  CG1 VAL B  72     -36.905 -20.074  24.922  1.00 91.90           C  
ATOM   3858  CG2 VAL B  72     -35.695 -21.128  22.990  1.00 91.90           C  
ATOM   3859  N   ALA B  73     -40.160 -20.876  24.401  1.00 93.82           N  
ATOM   3860  CA  ALA B  73     -41.365 -20.213  24.893  1.00 93.82           C  
ATOM   3861  C   ALA B  73     -41.299 -20.004  26.403  1.00 93.82           C  
ATOM   3862  CB  ALA B  73     -42.606 -21.022  24.524  1.00 93.82           C  
ATOM   3863  O   ALA B  73     -40.901 -20.906  27.144  1.00 93.82           O  
ATOM   3864  N   GLN B  74     -41.579 -18.742  26.705  1.00 93.67           N  
ATOM   3865  CA  GLN B  74     -41.724 -18.429  28.123  1.00 93.67           C  
ATOM   3866  C   GLN B  74     -43.195 -18.331  28.517  1.00 93.67           C  
ATOM   3867  CB  GLN B  74     -41.002 -17.124  28.461  1.00 93.67           C  
ATOM   3868  O   GLN B  74     -43.929 -17.492  27.992  1.00 93.67           O  
ATOM   3869  CG  GLN B  74     -39.545 -17.094  28.018  1.00 93.67           C  
ATOM   3870  CD  GLN B  74     -38.690 -18.117  28.741  1.00 93.67           C  
ATOM   3871  NE2 GLN B  74     -37.479 -18.337  28.242  1.00 93.67           N  
ATOM   3872  OE1 GLN B  74     -39.115 -18.705  29.741  1.00 93.67           O  
ATOM   3873  N   VAL B  75     -43.548 -19.265  29.481  1.00 94.64           N  
ATOM   3874  CA  VAL B  75     -44.962 -19.336  29.834  1.00 94.64           C  
ATOM   3875  C   VAL B  75     -45.124 -19.212  31.347  1.00 94.64           C  
ATOM   3876  CB  VAL B  75     -45.607 -20.649  29.335  1.00 94.64           C  
ATOM   3877  O   VAL B  75     -44.193 -19.499  32.103  1.00 94.64           O  
ATOM   3878  CG1 VAL B  75     -45.572 -20.722  27.810  1.00 94.64           C  
ATOM   3879  CG2 VAL B  75     -44.899 -21.856  29.948  1.00 94.64           C  
ATOM   3880  N   LYS B  76     -46.344 -18.739  31.652  1.00 92.76           N  
ATOM   3881  CA  LYS B  76     -46.692 -18.612  33.064  1.00 92.76           C  
ATOM   3882  C   LYS B  76     -48.189 -18.814  33.281  1.00 92.76           C  
ATOM   3883  CB  LYS B  76     -46.264 -17.246  33.602  1.00 92.76           C  
ATOM   3884  O   LYS B  76     -48.981 -18.682  32.346  1.00 92.76           O  
ATOM   3885  CG  LYS B  76     -47.157 -16.098  33.157  1.00 92.76           C  
ATOM   3886  CD  LYS B  76     -46.772 -14.793  33.842  1.00 92.76           C  
ATOM   3887  CE  LYS B  76     -47.726 -13.665  33.474  1.00 92.76           C  
ATOM   3888  NZ  LYS B  76     -47.439 -12.421  34.249  1.00 92.76           N  
ATOM   3889  N   ILE B  77     -48.513 -19.055  34.612  1.00 93.33           N  
ATOM   3890  CA  ILE B  77     -49.918 -19.204  34.974  1.00 93.33           C  
ATOM   3891  C   ILE B  77     -50.567 -17.828  35.103  1.00 93.33           C  
ATOM   3892  CB  ILE B  77     -50.081 -19.999  36.289  1.00 93.33           C  
ATOM   3893  O   ILE B  77     -49.987 -16.914  35.695  1.00 93.33           O  
ATOM   3894  CG1 ILE B  77     -49.520 -21.417  36.130  1.00 93.33           C  
ATOM   3895  CG2 ILE B  77     -51.551 -20.037  36.719  1.00 93.33           C  
ATOM   3896  CD1 ILE B  77     -49.432 -22.198  37.433  1.00 93.33           C  
ATOM   3897  N   MET B  78     -51.775 -17.594  34.611  1.00 91.85           N  
ATOM   3898  CA  MET B  78     -52.494 -16.323  34.635  1.00 91.85           C  
ATOM   3899  C   MET B  78     -53.008 -16.015  36.038  1.00 91.85           C  
ATOM   3900  CB  MET B  78     -53.660 -16.345  33.645  1.00 91.85           C  
ATOM   3901  O   MET B  78     -53.318 -16.929  36.804  1.00 91.85           O  
ATOM   3902  CG  MET B  78     -53.227 -16.313  32.188  1.00 91.85           C  
ATOM   3903  SD  MET B  78     -54.644 -16.132  31.037  1.00 91.85           S  
ATOM   3904  CE  MET B  78     -55.232 -17.848  30.981  1.00 91.85           C  
ATOM   3905  N   THR B  79     -53.007 -14.738  36.381  1.00 88.38           N  
ATOM   3906  CA  THR B  79     -53.331 -14.329  37.743  1.00 88.38           C  
ATOM   3907  C   THR B  79     -54.786 -13.877  37.840  1.00 88.38           C  
ATOM   3908  CB  THR B  79     -52.406 -13.194  38.220  1.00 88.38           C  
ATOM   3909  O   THR B  79     -55.302 -13.663  38.939  1.00 88.38           O  
ATOM   3910  CG2 THR B  79     -50.972 -13.687  38.388  1.00 88.38           C  
ATOM   3911  OG1 THR B  79     -52.425 -12.133  37.257  1.00 88.38           O  
ATOM   3912  N   GLU B  80     -55.480 -13.782  36.636  1.00 89.67           N  
ATOM   3913  CA  GLU B  80     -56.897 -13.432  36.666  1.00 89.67           C  
ATOM   3914  C   GLU B  80     -57.713 -14.497  37.391  1.00 89.67           C  
ATOM   3915  CB  GLU B  80     -57.432 -13.235  35.246  1.00 89.67           C  
ATOM   3916  O   GLU B  80     -57.477 -15.695  37.216  1.00 89.67           O  
ATOM   3917  CG  GLU B  80     -56.860 -12.016  34.536  1.00 89.67           C  
ATOM   3918  CD  GLU B  80     -57.400 -11.834  33.126  1.00 89.67           C  
ATOM   3919  OE1 GLU B  80     -56.944 -10.910  32.416  1.00 89.67           O  
ATOM   3920  OE2 GLU B  80     -58.287 -12.623  32.729  1.00 89.67           O  
ATOM   3921  N   LYS B  81     -58.670 -14.087  38.293  1.00 86.42           N  
ATOM   3922  CA  LYS B  81     -59.384 -14.968  39.213  1.00 86.42           C  
ATOM   3923  C   LYS B  81     -60.016 -16.142  38.471  1.00 86.42           C  
ATOM   3924  CB  LYS B  81     -60.458 -14.192  39.976  1.00 86.42           C  
ATOM   3925  O   LYS B  81     -59.879 -17.294  38.889  1.00 86.42           O  
ATOM   3926  CG  LYS B  81     -61.076 -14.963  41.133  1.00 86.42           C  
ATOM   3927  CD  LYS B  81     -62.085 -14.114  41.895  1.00 86.42           C  
ATOM   3928  CE  LYS B  81     -62.771 -14.913  42.995  1.00 86.42           C  
ATOM   3929  NZ  LYS B  81     -63.755 -14.082  43.751  1.00 86.42           N  
ATOM   3930  N   GLU B  82     -60.646 -15.894  37.282  1.00 88.89           N  
ATOM   3931  CA  GLU B  82     -61.338 -16.945  36.541  1.00 88.89           C  
ATOM   3932  C   GLU B  82     -60.346 -17.899  35.882  1.00 88.89           C  
ATOM   3933  CB  GLU B  82     -62.264 -16.337  35.485  1.00 88.89           C  
ATOM   3934  O   GLU B  82     -60.542 -19.116  35.902  1.00 88.89           O  
ATOM   3935  CG  GLU B  82     -63.431 -15.553  36.068  1.00 88.89           C  
ATOM   3936  CD  GLU B  82     -64.370 -14.998  35.009  1.00 88.89           C  
ATOM   3937  OE1 GLU B  82     -65.388 -14.366  35.371  1.00 88.89           O  
ATOM   3938  OE2 GLU B  82     -64.086 -15.198  33.807  1.00 88.89           O  
ATOM   3939  N   LEU B  83     -59.337 -17.425  35.332  1.00 91.71           N  
ATOM   3940  CA  LEU B  83     -58.333 -18.209  34.621  1.00 91.71           C  
ATOM   3941  C   LEU B  83     -57.425 -18.945  35.599  1.00 91.71           C  
ATOM   3942  CB  LEU B  83     -57.496 -17.308  33.709  1.00 91.71           C  
ATOM   3943  O   LEU B  83     -56.974 -20.058  35.318  1.00 91.71           O  
ATOM   3944  CG  LEU B  83     -58.233 -16.656  32.538  1.00 91.71           C  
ATOM   3945  CD1 LEU B  83     -57.317 -15.675  31.815  1.00 91.71           C  
ATOM   3946  CD2 LEU B  83     -58.754 -17.719  31.575  1.00 91.71           C  
ATOM   3947  N   LEU B  84     -57.197 -18.278  36.777  1.00 91.28           N  
ATOM   3948  CA  LEU B  84     -56.409 -18.920  37.824  1.00 91.28           C  
ATOM   3949  C   LEU B  84     -57.128 -20.149  38.370  1.00 91.28           C  
ATOM   3950  CB  LEU B  84     -56.123 -17.934  38.960  1.00 91.28           C  
ATOM   3951  O   LEU B  84     -56.498 -21.173  38.640  1.00 91.28           O  
ATOM   3952  CG  LEU B  84     -55.264 -18.458  40.112  1.00 91.28           C  
ATOM   3953  CD1 LEU B  84     -53.888 -18.872  39.601  1.00 91.28           C  
ATOM   3954  CD2 LEU B  84     -55.139 -17.405  41.208  1.00 91.28           C  
ATOM   3955  N   ALA B  85     -58.389 -20.029  38.468  1.00 90.76           N  
ATOM   3956  CA  ALA B  85     -59.190 -21.161  38.926  1.00 90.76           C  
ATOM   3957  C   ALA B  85     -59.056 -22.347  37.975  1.00 90.76           C  
ATOM   3958  CB  ALA B  85     -60.656 -20.755  39.062  1.00 90.76           C  
ATOM   3959  O   ALA B  85     -58.921 -23.491  38.415  1.00 90.76           O  
ATOM   3960  N   VAL B  86     -59.060 -22.008  36.672  1.00 92.28           N  
ATOM   3961  CA  VAL B  86     -58.923 -23.044  35.654  1.00 92.28           C  
ATOM   3962  C   VAL B  86     -57.554 -23.710  35.774  1.00 92.28           C  
ATOM   3963  CB  VAL B  86     -59.114 -22.471  34.231  1.00 92.28           C  
ATOM   3964  O   VAL B  86     -57.444 -24.936  35.703  1.00 92.28           O  
ATOM   3965  CG1 VAL B  86     -58.859 -23.547  33.177  1.00 92.28           C  
ATOM   3966  CG2 VAL B  86     -60.518 -21.889  34.076  1.00 92.28           C  
ATOM   3967  N   ALA B  87     -56.626 -22.918  35.954  1.00 92.13           N  
ATOM   3968  CA  ALA B  87     -55.264 -23.426  36.091  1.00 92.13           C  
ATOM   3969  C   ALA B  87     -55.139 -24.340  37.306  1.00 92.13           C  
ATOM   3970  CB  ALA B  87     -54.273 -22.269  36.196  1.00 92.13           C  
ATOM   3971  O   ALA B  87     -54.496 -25.390  37.237  1.00 92.13           O  
ATOM   3972  N   CYS B  88     -55.737 -23.893  38.364  1.00 91.19           N  
ATOM   3973  CA  CYS B  88     -55.705 -24.682  39.590  1.00 91.19           C  
ATOM   3974  C   CYS B  88     -56.435 -26.007  39.406  1.00 91.19           C  
ATOM   3975  CB  CYS B  88     -56.331 -23.902  40.746  1.00 91.19           C  
ATOM   3976  O   CYS B  88     -55.991 -27.040  39.910  1.00 91.19           O  
ATOM   3977  SG  CYS B  88     -55.318 -22.523  41.327  1.00 91.19           S  
ATOM   3978  N   GLU B  89     -57.538 -25.947  38.609  1.00 89.06           N  
ATOM   3979  CA  GLU B  89     -58.284 -27.170  38.327  1.00 89.06           C  
ATOM   3980  C   GLU B  89     -57.452 -28.147  37.502  1.00 89.06           C  
ATOM   3981  CB  GLU B  89     -59.591 -26.846  37.598  1.00 89.06           C  
ATOM   3982  O   GLU B  89     -57.495 -29.357  37.734  1.00 89.06           O  
ATOM   3983  CG  GLU B  89     -60.637 -26.177  38.478  1.00 89.06           C  
ATOM   3984  CD  GLU B  89     -61.940 -25.890  37.749  1.00 89.06           C  
ATOM   3985  OE1 GLU B  89     -62.883 -25.358  38.377  1.00 89.06           O  
ATOM   3986  OE2 GLU B  89     -62.019 -26.202  36.540  1.00 89.06           O  
ATOM   3987  N   GLN B  90     -56.660 -27.631  36.649  1.00 90.00           N  
ATOM   3988  CA  GLN B  90     -55.922 -28.464  35.705  1.00 90.00           C  
ATOM   3989  C   GLN B  90     -54.601 -28.936  36.304  1.00 90.00           C  
ATOM   3990  CB  GLN B  90     -55.666 -27.702  34.403  1.00 90.00           C  
ATOM   3991  O   GLN B  90     -54.203 -30.087  36.113  1.00 90.00           O  
ATOM   3992  CG  GLN B  90     -56.935 -27.327  33.650  1.00 90.00           C  
ATOM   3993  CD  GLN B  90     -57.710 -28.538  33.166  1.00 90.00           C  
ATOM   3994  NE2 GLN B  90     -59.020 -28.379  33.007  1.00 90.00           N  
ATOM   3995  OE1 GLN B  90     -57.137 -29.607  32.935  1.00 90.00           O  
ATOM   3996  N   PHE B  91     -53.926 -28.065  37.124  1.00 92.22           N  
ATOM   3997  CA  PHE B  91     -52.524 -28.344  37.412  1.00 92.22           C  
ATOM   3998  C   PHE B  91     -52.288 -28.433  38.915  1.00 92.22           C  
ATOM   3999  CB  PHE B  91     -51.623 -27.266  36.802  1.00 92.22           C  
ATOM   4000  O   PHE B  91     -51.168 -28.695  39.359  1.00 92.22           O  
ATOM   4001  CG  PHE B  91     -51.701 -27.188  35.301  1.00 92.22           C  
ATOM   4002  CD1 PHE B  91     -51.355 -28.280  34.515  1.00 92.22           C  
ATOM   4003  CD2 PHE B  91     -52.121 -26.021  34.677  1.00 92.22           C  
ATOM   4004  CE1 PHE B  91     -51.427 -28.210  33.126  1.00 92.22           C  
ATOM   4005  CE2 PHE B  91     -52.195 -25.943  33.289  1.00 92.22           C  
ATOM   4006  CZ  PHE B  91     -51.846 -27.038  32.515  1.00 92.22           C  
ATOM   4007  N   LEU B  92     -53.307 -28.182  39.738  1.00 90.69           N  
ATOM   4008  CA  LEU B  92     -53.094 -28.253  41.179  1.00 90.69           C  
ATOM   4009  C   LEU B  92     -52.612 -29.640  41.590  1.00 90.69           C  
ATOM   4010  CB  LEU B  92     -54.383 -27.905  41.928  1.00 90.69           C  
ATOM   4011  O   LEU B  92     -53.225 -30.647  41.229  1.00 90.69           O  
ATOM   4012  CG  LEU B  92     -54.242 -27.616  43.424  1.00 90.69           C  
ATOM   4013  CD1 LEU B  92     -53.469 -26.319  43.642  1.00 90.69           C  
ATOM   4014  CD2 LEU B  92     -55.613 -27.546  44.087  1.00 90.69           C  
ATOM   4015  N   GLY B  93     -51.435 -29.749  42.328  1.00 87.32           N  
ATOM   4016  CA  GLY B  93     -50.855 -30.989  42.819  1.00 87.32           C  
ATOM   4017  C   GLY B  93     -49.916 -31.644  41.823  1.00 87.32           C  
ATOM   4018  O   GLY B  93     -49.289 -32.660  42.129  1.00 87.32           O  
ATOM   4019  N   LYS B  94     -49.856 -31.122  40.602  1.00 90.00           N  
ATOM   4020  CA  LYS B  94     -48.940 -31.654  39.598  1.00 90.00           C  
ATOM   4021  C   LYS B  94     -47.561 -31.011  39.716  1.00 90.00           C  
ATOM   4022  CB  LYS B  94     -49.500 -31.439  38.191  1.00 90.00           C  
ATOM   4023  O   LYS B  94     -47.429 -29.905  40.243  1.00 90.00           O  
ATOM   4024  CG  LYS B  94     -50.761 -32.238  37.898  1.00 90.00           C  
ATOM   4025  CD  LYS B  94     -51.103 -32.218  36.413  1.00 90.00           C  
ATOM   4026  CE  LYS B  94     -52.293 -33.115  36.101  1.00 90.00           C  
ATOM   4027  NZ  LYS B  94     -52.625 -33.107  34.645  1.00 90.00           N  
ATOM   4028  N   ASN B  95     -46.594 -31.862  39.292  1.00 91.40           N  
ATOM   4029  CA  ASN B  95     -45.225 -31.359  39.257  1.00 91.40           C  
ATOM   4030  C   ASN B  95     -45.021 -30.369  38.115  1.00 91.40           C  
ATOM   4031  CB  ASN B  95     -44.231 -32.516  39.141  1.00 91.40           C  
ATOM   4032  O   ASN B  95     -45.718 -30.432  37.101  1.00 91.40           O  
ATOM   4033  CG  ASN B  95     -42.800 -32.084  39.392  1.00 91.40           C  
ATOM   4034  ND2 ASN B  95     -41.961 -33.024  39.811  1.00 91.40           N  
ATOM   4035  OD1 ASN B  95     -42.451 -30.914  39.211  1.00 91.40           O  
ATOM   4036  N   VAL B  96     -44.169 -29.342  38.344  1.00 88.61           N  
ATOM   4037  CA  VAL B  96     -43.869 -28.296  37.372  1.00 88.61           C  
ATOM   4038  C   VAL B  96     -43.443 -28.927  36.048  1.00 88.61           C  
ATOM   4039  CB  VAL B  96     -42.767 -27.342  37.886  1.00 88.61           C  
ATOM   4040  O   VAL B  96     -43.796 -28.432  34.975  1.00 88.61           O  
ATOM   4041  CG1 VAL B  96     -42.410 -26.306  36.822  1.00 88.61           C  
ATOM   4042  CG2 VAL B  96     -43.216 -26.656  39.175  1.00 88.61           C  
ATOM   4043  N   GLN B  97     -42.799 -30.053  36.060  1.00 91.02           N  
ATOM   4044  CA  GLN B  97     -42.347 -30.742  34.856  1.00 91.02           C  
ATOM   4045  C   GLN B  97     -43.528 -31.286  34.058  1.00 91.02           C  
ATOM   4046  CB  GLN B  97     -41.387 -31.877  35.214  1.00 91.02           C  
ATOM   4047  O   GLN B  97     -43.517 -31.260  32.826  1.00 91.02           O  
ATOM   4048  CG  GLN B  97     -40.013 -31.401  35.666  1.00 91.02           C  
ATOM   4049  CD  GLN B  97     -39.333 -30.513  34.641  1.00 91.02           C  
ATOM   4050  NE2 GLN B  97     -38.501 -29.592  35.114  1.00 91.02           N  
ATOM   4051  OE1 GLN B  97     -39.553 -30.654  33.434  1.00 91.02           O  
ATOM   4052  N   ASP B  98     -44.482 -31.774  34.805  1.00 91.70           N  
ATOM   4053  CA  ASP B  98     -45.686 -32.282  34.155  1.00 91.70           C  
ATOM   4054  C   ASP B  98     -46.430 -31.165  33.427  1.00 91.70           C  
ATOM   4055  CB  ASP B  98     -46.608 -32.948  35.180  1.00 91.70           C  
ATOM   4056  O   ASP B  98     -46.907 -31.357  32.307  1.00 91.70           O  
ATOM   4057  CG  ASP B  98     -46.044 -34.247  35.729  1.00 91.70           C  
ATOM   4058  OD1 ASP B  98     -45.196 -34.875  35.059  1.00 91.70           O  
ATOM   4059  OD2 ASP B  98     -46.454 -34.647  36.840  1.00 91.70           O  
ATOM   4060  N   ILE B  99     -46.491 -30.020  34.101  1.00 92.11           N  
ATOM   4061  CA  ILE B  99     -47.115 -28.850  33.494  1.00 92.11           C  
ATOM   4062  C   ILE B  99     -46.348 -28.450  32.235  1.00 92.11           C  
ATOM   4063  CB  ILE B  99     -47.177 -27.664  34.483  1.00 92.11           C  
ATOM   4064  O   ILE B  99     -46.949 -28.191  31.190  1.00 92.11           O  
ATOM   4065  CG1 ILE B  99     -48.021 -28.034  35.708  1.00 92.11           C  
ATOM   4066  CG2 ILE B  99     -47.730 -26.414  33.794  1.00 92.11           C  
ATOM   4067  CD1 ILE B  99     -48.031 -26.971  36.797  1.00 92.11           C  
ATOM   4068  N   LYS B 100     -45.050 -28.433  32.326  1.00 92.78           N  
ATOM   4069  CA  LYS B 100     -44.198 -28.090  31.191  1.00 92.78           C  
ATOM   4070  C   LYS B 100     -44.453 -29.022  30.010  1.00 92.78           C  
ATOM   4071  CB  LYS B 100     -42.723 -28.145  31.592  1.00 92.78           C  
ATOM   4072  O   LYS B 100     -44.571 -28.569  28.870  1.00 92.78           O  
ATOM   4073  CG  LYS B 100     -42.277 -26.985  32.470  1.00 92.78           C  
ATOM   4074  CD  LYS B 100     -40.785 -27.053  32.772  1.00 92.78           C  
ATOM   4075  CE  LYS B 100     -40.332 -25.878  33.627  1.00 92.78           C  
ATOM   4076  NZ  LYS B 100     -38.874 -25.949  33.939  1.00 92.78           N  
ATOM   4077  N   ASN B 101     -44.609 -30.291  30.349  1.00 93.75           N  
ATOM   4078  CA  ASN B 101     -44.777 -31.302  29.310  1.00 93.75           C  
ATOM   4079  C   ASN B 101     -46.097 -31.126  28.565  1.00 93.75           C  
ATOM   4080  CB  ASN B 101     -44.687 -32.707  29.908  1.00 93.75           C  
ATOM   4081  O   ASN B 101     -46.147 -31.256  27.341  1.00 93.75           O  
ATOM   4082  CG  ASN B 101     -43.276 -33.077  30.322  1.00 93.75           C  
ATOM   4083  ND2 ASN B 101     -43.155 -34.083  31.180  1.00 93.75           N  
ATOM   4084  OD1 ASN B 101     -42.304 -32.462  29.876  1.00 93.75           O  
ATOM   4085  N   VAL B 102     -47.170 -30.847  29.333  1.00 92.85           N  
ATOM   4086  CA  VAL B 102     -48.486 -30.671  28.728  1.00 92.85           C  
ATOM   4087  C   VAL B 102     -48.469 -29.462  27.795  1.00 92.85           C  
ATOM   4088  CB  VAL B 102     -49.586 -30.501  29.800  1.00 92.85           C  
ATOM   4089  O   VAL B 102     -48.912 -29.548  26.648  1.00 92.85           O  
ATOM   4090  CG1 VAL B 102     -50.923 -30.150  29.151  1.00 92.85           C  
ATOM   4091  CG2 VAL B 102     -49.713 -31.771  30.639  1.00 92.85           C  
ATOM   4092  N   VAL B 103     -47.911 -28.389  28.220  1.00 94.33           N  
ATOM   4093  CA  VAL B 103     -47.870 -27.147  27.455  1.00 94.33           C  
ATOM   4094  C   VAL B 103     -46.925 -27.303  26.266  1.00 94.33           C  
ATOM   4095  CB  VAL B 103     -47.430 -25.954  28.333  1.00 94.33           C  
ATOM   4096  O   VAL B 103     -47.221 -26.835  25.164  1.00 94.33           O  
ATOM   4097  CG1 VAL B 103     -47.354 -24.673  27.505  1.00 94.33           C  
ATOM   4098  CG2 VAL B 103     -48.387 -25.777  29.510  1.00 94.33           C  
ATOM   4099  N   LEU B 104     -45.800 -27.939  26.507  1.00 94.80           N  
ATOM   4100  CA  LEU B 104     -44.805 -28.169  25.465  1.00 94.80           C  
ATOM   4101  C   LEU B 104     -45.418 -28.908  24.281  1.00 94.80           C  
ATOM   4102  CB  LEU B 104     -43.621 -28.964  26.020  1.00 94.80           C  
ATOM   4103  O   LEU B 104     -45.205 -28.528  23.127  1.00 94.80           O  
ATOM   4104  CG  LEU B 104     -42.438 -29.169  25.073  1.00 94.80           C  
ATOM   4105  CD1 LEU B 104     -41.124 -29.104  25.845  1.00 94.80           C  
ATOM   4106  CD2 LEU B 104     -42.566 -30.498  24.337  1.00 94.80           C  
ATOM   4107  N   GLN B 105     -46.233 -29.939  24.509  1.00 93.09           N  
ATOM   4108  CA  GLN B 105     -46.855 -30.743  23.463  1.00 93.09           C  
ATOM   4109  C   GLN B 105     -47.876 -29.927  22.674  1.00 93.09           C  
ATOM   4110  CB  GLN B 105     -47.524 -31.981  24.063  1.00 93.09           C  
ATOM   4111  O   GLN B 105     -47.988 -30.075  21.456  1.00 93.09           O  
ATOM   4112  CG  GLN B 105     -46.539 -33.016  24.592  1.00 93.09           C  
ATOM   4113  CD  GLN B 105     -47.224 -34.273  25.095  1.00 93.09           C  
ATOM   4114  NE2 GLN B 105     -46.487 -35.379  25.120  1.00 93.09           N  
ATOM   4115  OE1 GLN B 105     -48.404 -34.251  25.458  1.00 93.09           O  
ATOM   4116  N   THR B 106     -48.609 -29.123  23.372  1.00 92.80           N  
ATOM   4117  CA  THR B 106     -49.586 -28.266  22.709  1.00 92.80           C  
ATOM   4118  C   THR B 106     -48.892 -27.267  21.787  1.00 92.80           C  
ATOM   4119  CB  THR B 106     -50.449 -27.508  23.734  1.00 92.80           C  
ATOM   4120  O   THR B 106     -49.306 -27.081  20.641  1.00 92.80           O  
ATOM   4121  CG2 THR B 106     -51.551 -26.712  23.043  1.00 92.80           C  
ATOM   4122  OG1 THR B 106     -51.048 -28.448  24.635  1.00 92.80           O  
ATOM   4123  N   LEU B 107     -47.847 -26.663  22.233  1.00 93.63           N  
ATOM   4124  CA  LEU B 107     -47.097 -25.697  21.437  1.00 93.63           C  
ATOM   4125  C   LEU B 107     -46.444 -26.374  20.237  1.00 93.63           C  
ATOM   4126  CB  LEU B 107     -46.030 -25.010  22.294  1.00 93.63           C  
ATOM   4127  O   LEU B 107     -46.439 -25.821  19.134  1.00 93.63           O  
ATOM   4128  CG  LEU B 107     -46.531 -23.967  23.294  1.00 93.63           C  
ATOM   4129  CD1 LEU B 107     -45.379 -23.463  24.156  1.00 93.63           C  
ATOM   4130  CD2 LEU B 107     -47.208 -22.810  22.566  1.00 93.63           C  
ATOM   4131  N   GLU B 108     -45.932 -27.604  20.425  1.00 93.44           N  
ATOM   4132  CA  GLU B 108     -45.310 -28.359  19.341  1.00 93.44           C  
ATOM   4133  C   GLU B 108     -46.321 -28.687  18.246  1.00 93.44           C  
ATOM   4134  CB  GLU B 108     -44.679 -29.647  19.876  1.00 93.44           C  
ATOM   4135  O   GLU B 108     -45.999 -28.624  17.057  1.00 93.44           O  
ATOM   4136  CG  GLU B 108     -43.361 -29.429  20.605  1.00 93.44           C  
ATOM   4137  CD  GLU B 108     -42.725 -30.720  21.095  1.00 93.44           C  
ATOM   4138  OE1 GLU B 108     -41.554 -30.691  21.536  1.00 93.44           O  
ATOM   4139  OE2 GLU B 108     -43.404 -31.770  21.036  1.00 93.44           O  
ATOM   4140  N   GLY B 109     -47.477 -28.987  18.689  1.00 92.62           N  
ATOM   4141  CA  GLY B 109     -48.525 -29.267  17.720  1.00 92.62           C  
ATOM   4142  C   GLY B 109     -48.837 -28.085  16.820  1.00 92.62           C  
ATOM   4143  O   GLY B 109     -48.906 -28.230  15.598  1.00 92.62           O  
ATOM   4144  N   HIS B 110     -49.019 -26.906  17.443  1.00 93.54           N  
ATOM   4145  CA  HIS B 110     -49.313 -25.702  16.674  1.00 93.54           C  
ATOM   4146  C   HIS B 110     -48.126 -25.299  15.806  1.00 93.54           C  
ATOM   4147  CB  HIS B 110     -49.697 -24.552  17.606  1.00 93.54           C  
ATOM   4148  O   HIS B 110     -48.303 -24.880  14.660  1.00 93.54           O  
ATOM   4149  CG  HIS B 110     -51.061 -24.692  18.203  1.00 93.54           C  
ATOM   4150  CD2 HIS B 110     -51.473 -24.684  19.492  1.00 93.54           C  
ATOM   4151  ND1 HIS B 110     -52.193 -24.870  17.437  1.00 93.54           N  
ATOM   4152  CE1 HIS B 110     -53.246 -24.964  18.233  1.00 93.54           C  
ATOM   4153  NE2 HIS B 110     -52.836 -24.855  19.485  1.00 93.54           N  
ATOM   4154  N   LEU B 111     -46.977 -25.453  16.394  1.00 92.57           N  
ATOM   4155  CA  LEU B 111     -45.759 -25.160  15.648  1.00 92.57           C  
ATOM   4156  C   LEU B 111     -45.649 -26.050  14.414  1.00 92.57           C  
ATOM   4157  CB  LEU B 111     -44.527 -25.347  16.538  1.00 92.57           C  
ATOM   4158  O   LEU B 111     -45.365 -25.564  13.317  1.00 92.57           O  
ATOM   4159  CG  LEU B 111     -43.178 -24.993  15.911  1.00 92.57           C  
ATOM   4160  CD1 LEU B 111     -43.154 -23.526  15.496  1.00 92.57           C  
ATOM   4161  CD2 LEU B 111     -42.041 -25.299  16.880  1.00 92.57           C  
ATOM   4162  N   ARG B 112     -45.886 -27.289  14.544  1.00 91.77           N  
ATOM   4163  CA  ARG B 112     -45.815 -28.260  13.458  1.00 91.77           C  
ATOM   4164  C   ARG B 112     -46.848 -27.952  12.379  1.00 91.77           C  
ATOM   4165  CB  ARG B 112     -46.022 -29.679  13.990  1.00 91.77           C  
ATOM   4166  O   ARG B 112     -46.549 -28.027  11.186  1.00 91.77           O  
ATOM   4167  CG  ARG B 112     -45.874 -30.762  12.933  1.00 91.77           C  
ATOM   4168  CD  ARG B 112     -45.972 -32.156  13.536  1.00 91.77           C  
ATOM   4169  NE  ARG B 112     -45.965 -33.191  12.505  1.00 91.77           N  
ATOM   4170  NH1 ARG B 112     -43.734 -33.731  12.771  1.00 91.77           N  
ATOM   4171  NH2 ARG B 112     -45.007 -34.830  11.213  1.00 91.77           N  
ATOM   4172  CZ  ARG B 112     -44.902 -33.915  12.166  1.00 91.77           C  
ATOM   4173  N   SER B 113     -47.964 -27.564  12.732  1.00 91.27           N  
ATOM   4174  CA  SER B 113     -49.052 -27.259  11.808  1.00 91.27           C  
ATOM   4175  C   SER B 113     -48.717 -26.049  10.941  1.00 91.27           C  
ATOM   4176  CB  SER B 113     -50.351 -27.004  12.574  1.00 91.27           C  
ATOM   4177  O   SER B 113     -48.923 -26.074   9.726  1.00 91.27           O  
ATOM   4178  OG  SER B 113     -51.401 -26.666  11.684  1.00 91.27           O  
ATOM   4179  N   ILE B 114     -48.123 -25.052  11.523  1.00 91.49           N  
ATOM   4180  CA  ILE B 114     -47.802 -23.809  10.830  1.00 91.49           C  
ATOM   4181  C   ILE B 114     -46.592 -24.022   9.924  1.00 91.49           C  
ATOM   4182  CB  ILE B 114     -47.530 -22.661  11.827  1.00 91.49           C  
ATOM   4183  O   ILE B 114     -46.550 -23.510   8.803  1.00 91.49           O  
ATOM   4184  CG1 ILE B 114     -48.803 -22.320  12.610  1.00 91.49           C  
ATOM   4185  CG2 ILE B 114     -46.990 -21.428  11.096  1.00 91.49           C  
ATOM   4186  CD1 ILE B 114     -48.590 -21.310  13.729  1.00 91.49           C  
ATOM   4187  N   LEU B 115     -45.664 -24.827  10.433  1.00 90.53           N  
ATOM   4188  CA  LEU B 115     -44.448 -25.104   9.676  1.00 90.53           C  
ATOM   4189  C   LEU B 115     -44.777 -25.772   8.345  1.00 90.53           C  
ATOM   4190  CB  LEU B 115     -43.502 -25.993  10.487  1.00 90.53           C  
ATOM   4191  O   LEU B 115     -44.139 -25.488   7.329  1.00 90.53           O  
ATOM   4192  CG  LEU B 115     -42.615 -25.283  11.511  1.00 90.53           C  
ATOM   4193  CD1 LEU B 115     -41.879 -26.303  12.373  1.00 90.53           C  
ATOM   4194  CD2 LEU B 115     -41.627 -24.356  10.811  1.00 90.53           C  
ATOM   4195  N   GLY B 116     -45.779 -26.496   8.273  1.00 89.07           N  
ATOM   4196  CA  GLY B 116     -46.184 -27.220   7.078  1.00 89.07           C  
ATOM   4197  C   GLY B 116     -46.844 -26.334   6.039  1.00 89.07           C  
ATOM   4198  O   GLY B 116     -46.935 -26.705   4.866  1.00 89.07           O  
ATOM   4199  N   THR B 117     -47.206 -25.162   6.371  1.00 89.30           N  
ATOM   4200  CA  THR B 117     -47.958 -24.295   5.471  1.00 89.30           C  
ATOM   4201  C   THR B 117     -47.046 -23.245   4.843  1.00 89.30           C  
ATOM   4202  CB  THR B 117     -49.118 -23.598   6.207  1.00 89.30           C  
ATOM   4203  O   THR B 117     -47.390 -22.649   3.820  1.00 89.30           O  
ATOM   4204  CG2 THR B 117     -50.085 -24.617   6.799  1.00 89.30           C  
ATOM   4205  OG1 THR B 117     -48.588 -22.788   7.263  1.00 89.30           O  
ATOM   4206  N   LEU B 118     -45.865 -23.050   5.355  1.00 88.89           N  
ATOM   4207  CA  LEU B 118     -44.994 -21.966   4.915  1.00 88.89           C  
ATOM   4208  C   LEU B 118     -43.807 -22.508   4.126  1.00 88.89           C  
ATOM   4209  CB  LEU B 118     -44.497 -21.157   6.116  1.00 88.89           C  
ATOM   4210  O   LEU B 118     -43.453 -23.682   4.257  1.00 88.89           O  
ATOM   4211  CG  LEU B 118     -45.559 -20.386   6.901  1.00 88.89           C  
ATOM   4212  CD1 LEU B 118     -44.934 -19.712   8.118  1.00 88.89           C  
ATOM   4213  CD2 LEU B 118     -46.244 -19.358   6.007  1.00 88.89           C  
ATOM   4214  N   THR B 119     -43.325 -21.613   3.207  1.00 88.65           N  
ATOM   4215  CA  THR B 119     -42.125 -21.946   2.447  1.00 88.65           C  
ATOM   4216  C   THR B 119     -40.875 -21.776   3.306  1.00 88.65           C  
ATOM   4217  CB  THR B 119     -42.004 -21.074   1.183  1.00 88.65           C  
ATOM   4218  O   THR B 119     -40.923 -21.141   4.362  1.00 88.65           O  
ATOM   4219  CG2 THR B 119     -43.248 -21.198   0.309  1.00 88.65           C  
ATOM   4220  OG1 THR B 119     -41.839 -19.704   1.569  1.00 88.65           O  
ATOM   4221  N   VAL B 120     -39.781 -22.429   2.896  1.00 85.89           N  
ATOM   4222  CA  VAL B 120     -38.507 -22.408   3.607  1.00 85.89           C  
ATOM   4223  C   VAL B 120     -38.021 -20.968   3.754  1.00 85.89           C  
ATOM   4224  CB  VAL B 120     -37.440 -23.260   2.884  1.00 85.89           C  
ATOM   4225  O   VAL B 120     -37.585 -20.560   4.833  1.00 85.89           O  
ATOM   4226  CG1 VAL B 120     -36.095 -23.163   3.602  1.00 85.89           C  
ATOM   4227  CG2 VAL B 120     -37.894 -24.715   2.789  1.00 85.89           C  
ATOM   4228  N   GLU B 121     -38.231 -20.188   2.724  1.00 80.97           N  
ATOM   4229  CA  GLU B 121     -37.732 -18.816   2.714  1.00 80.97           C  
ATOM   4230  C   GLU B 121     -38.524 -17.935   3.676  1.00 80.97           C  
ATOM   4231  CB  GLU B 121     -37.787 -18.234   1.300  1.00 80.97           C  
ATOM   4232  O   GLU B 121     -37.952 -17.080   4.357  1.00 80.97           O  
ATOM   4233  CG  GLU B 121     -36.811 -18.882   0.329  1.00 80.97           C  
ATOM   4234  CD  GLU B 121     -37.310 -20.204  -0.231  1.00 80.97           C  
ATOM   4235  OE1 GLU B 121     -36.572 -20.852  -1.007  1.00 80.97           O  
ATOM   4236  OE2 GLU B 121     -38.449 -20.595   0.109  1.00 80.97           O  
ATOM   4237  N   GLN B 122     -39.787 -18.197   3.729  1.00 84.89           N  
ATOM   4238  CA  GLN B 122     -40.648 -17.425   4.618  1.00 84.89           C  
ATOM   4239  C   GLN B 122     -40.325 -17.711   6.082  1.00 84.89           C  
ATOM   4240  CB  GLN B 122     -42.121 -17.728   4.336  1.00 84.89           C  
ATOM   4241  O   GLN B 122     -40.341 -16.803   6.915  1.00 84.89           O  
ATOM   4242  CG  GLN B 122     -42.638 -17.117   3.041  1.00 84.89           C  
ATOM   4243  CD  GLN B 122     -44.089 -17.464   2.767  1.00 84.89           C  
ATOM   4244  NE2 GLN B 122     -44.715 -16.721   1.860  1.00 84.89           N  
ATOM   4245  OE1 GLN B 122     -44.643 -18.392   3.364  1.00 84.89           O  
ATOM   4246  N   ILE B 123     -40.030 -18.981   6.337  1.00 86.33           N  
ATOM   4247  CA  ILE B 123     -39.751 -19.393   7.708  1.00 86.33           C  
ATOM   4248  C   ILE B 123     -38.403 -18.829   8.152  1.00 86.33           C  
ATOM   4249  CB  ILE B 123     -39.760 -20.932   7.848  1.00 86.33           C  
ATOM   4250  O   ILE B 123     -38.266 -18.346   9.278  1.00 86.33           O  
ATOM   4251  CG1 ILE B 123     -41.159 -21.486   7.556  1.00 86.33           C  
ATOM   4252  CG2 ILE B 123     -39.285 -21.350   9.243  1.00 86.33           C  
ATOM   4253  CD1 ILE B 123     -41.209 -23.002   7.427  1.00 86.33           C  
ATOM   4254  N   TYR B 124     -37.597 -18.784   7.160  1.00 80.17           N  
ATOM   4255  CA  TYR B 124     -36.230 -18.358   7.439  1.00 80.17           C  
ATOM   4256  C   TYR B 124     -36.117 -16.839   7.416  1.00 80.17           C  
ATOM   4257  CB  TYR B 124     -35.259 -18.969   6.425  1.00 80.17           C  
ATOM   4258  O   TYR B 124     -35.466 -16.245   8.279  1.00 80.17           O  
ATOM   4259  CG  TYR B 124     -33.813 -18.628   6.688  1.00 80.17           C  
ATOM   4260  CD1 TYR B 124     -33.166 -17.636   5.953  1.00 80.17           C  
ATOM   4261  CD2 TYR B 124     -33.089 -19.296   7.670  1.00 80.17           C  
ATOM   4262  CE1 TYR B 124     -31.833 -17.319   6.190  1.00 80.17           C  
ATOM   4263  CE2 TYR B 124     -31.755 -18.987   7.916  1.00 80.17           C  
ATOM   4264  OH  TYR B 124     -29.817 -17.689   7.411  1.00 80.17           O  
ATOM   4265  CZ  TYR B 124     -31.137 -17.999   7.172  1.00 80.17           C  
ATOM   4266  N   GLN B 125     -36.663 -16.114   6.509  1.00 78.73           N  
ATOM   4267  CA  GLN B 125     -36.499 -14.677   6.314  1.00 78.73           C  
ATOM   4268  C   GLN B 125     -37.298 -13.887   7.346  1.00 78.73           C  
ATOM   4269  CB  GLN B 125     -36.925 -14.275   4.901  1.00 78.73           C  
ATOM   4270  O   GLN B 125     -36.834 -12.859   7.844  1.00 78.73           O  
ATOM   4271  CG  GLN B 125     -35.955 -14.722   3.815  1.00 78.73           C  
ATOM   4272  CD  GLN B 125     -36.412 -14.331   2.422  1.00 78.73           C  
ATOM   4273  NE2 GLN B 125     -35.567 -14.584   1.429  1.00 78.73           N  
ATOM   4274  OE1 GLN B 125     -37.516 -13.808   2.241  1.00 78.73           O  
ATOM   4275  N   ASP B 126     -38.481 -14.389   7.747  1.00 83.72           N  
ATOM   4276  CA  ASP B 126     -39.308 -13.670   8.711  1.00 83.72           C  
ATOM   4277  C   ASP B 126     -39.634 -14.547   9.918  1.00 83.72           C  
ATOM   4278  CB  ASP B 126     -40.600 -13.183   8.051  1.00 83.72           C  
ATOM   4279  O   ASP B 126     -40.785 -14.946  10.109  1.00 83.72           O  
ATOM   4280  CG  ASP B 126     -41.152 -11.921   8.690  1.00 83.72           C  
ATOM   4281  OD1 ASP B 126     -40.722 -11.564   9.808  1.00 83.72           O  
ATOM   4282  OD2 ASP B 126     -42.028 -11.278   8.071  1.00 83.72           O  
ATOM   4283  N   ARG B 127     -38.605 -14.695  10.792  1.00 85.22           N  
ATOM   4284  CA  ARG B 127     -38.764 -15.564  11.954  1.00 85.22           C  
ATOM   4285  C   ARG B 127     -39.692 -14.933  12.986  1.00 85.22           C  
ATOM   4286  CB  ARG B 127     -37.405 -15.868  12.587  1.00 85.22           C  
ATOM   4287  O   ARG B 127     -40.446 -15.635  13.662  1.00 85.22           O  
ATOM   4288  CG  ARG B 127     -36.509 -16.747  11.730  1.00 85.22           C  
ATOM   4289  CD  ARG B 127     -35.217 -17.108  12.451  1.00 85.22           C  
ATOM   4290  NE  ARG B 127     -34.315 -17.869  11.591  1.00 85.22           N  
ATOM   4291  NH1 ARG B 127     -33.046 -18.719  13.324  1.00 85.22           N  
ATOM   4292  NH2 ARG B 127     -32.546 -19.267  11.156  1.00 85.22           N  
ATOM   4293  CZ  ARG B 127     -33.304 -18.617  12.026  1.00 85.22           C  
ATOM   4294  N   ASP B 128     -39.615 -13.673  13.101  1.00 84.89           N  
ATOM   4295  CA  ASP B 128     -40.436 -12.973  14.085  1.00 84.89           C  
ATOM   4296  C   ASP B 128     -41.919 -13.079  13.737  1.00 84.89           C  
ATOM   4297  CB  ASP B 128     -40.022 -11.503  14.181  1.00 84.89           C  
ATOM   4298  O   ASP B 128     -42.752 -13.319  14.614  1.00 84.89           O  
ATOM   4299  CG  ASP B 128     -38.665 -11.311  14.835  1.00 84.89           C  
ATOM   4300  OD1 ASP B 128     -38.264 -12.153  15.666  1.00 84.89           O  
ATOM   4301  OD2 ASP B 128     -37.992 -10.305  14.519  1.00 84.89           O  
ATOM   4302  N   GLN B 129     -42.145 -12.888  12.478  1.00 86.37           N  
ATOM   4303  CA  GLN B 129     -43.526 -13.013  12.025  1.00 86.37           C  
ATOM   4304  C   GLN B 129     -44.051 -14.429  12.245  1.00 86.37           C  
ATOM   4305  CB  GLN B 129     -43.644 -12.634  10.548  1.00 86.37           C  
ATOM   4306  O   GLN B 129     -45.193 -14.613  12.671  1.00 86.37           O  
ATOM   4307  CG  GLN B 129     -45.080 -12.531  10.051  1.00 86.37           C  
ATOM   4308  CD  GLN B 129     -45.169 -12.105   8.598  1.00 86.37           C  
ATOM   4309  NE2 GLN B 129     -46.391 -11.944   8.102  1.00 86.37           N  
ATOM   4310  OE1 GLN B 129     -44.149 -11.921   7.927  1.00 86.37           O  
ATOM   4311  N   PHE B 130     -43.210 -15.283  11.901  1.00 88.74           N  
ATOM   4312  CA  PHE B 130     -43.548 -16.685  12.116  1.00 88.74           C  
ATOM   4313  C   PHE B 130     -43.796 -16.962  13.594  1.00 88.74           C  
ATOM   4314  CB  PHE B 130     -42.432 -17.595  11.592  1.00 88.74           C  
ATOM   4315  O   PHE B 130     -44.783 -17.607  13.953  1.00 88.74           O  
ATOM   4316  CG  PHE B 130     -42.647 -19.054  11.892  1.00 88.74           C  
ATOM   4317  CD1 PHE B 130     -41.702 -19.776  12.610  1.00 88.74           C  
ATOM   4318  CD2 PHE B 130     -43.794 -19.703  11.454  1.00 88.74           C  
ATOM   4319  CE1 PHE B 130     -41.898 -21.127  12.889  1.00 88.74           C  
ATOM   4320  CE2 PHE B 130     -43.997 -21.052  11.729  1.00 88.74           C  
ATOM   4321  CZ  PHE B 130     -43.047 -21.763  12.446  1.00 88.74           C  
ATOM   4322  N   ALA B 131     -42.894 -16.425  14.467  1.00 89.54           N  
ATOM   4323  CA  ALA B 131     -43.033 -16.592  15.912  1.00 89.54           C  
ATOM   4324  C   ALA B 131     -44.333 -15.969  16.413  1.00 89.54           C  
ATOM   4325  CB  ALA B 131     -41.838 -15.978  16.636  1.00 89.54           C  
ATOM   4326  O   ALA B 131     -45.022 -16.548  17.256  1.00 89.54           O  
ATOM   4327  N   LYS B 132     -44.688 -14.850  15.884  1.00 90.25           N  
ATOM   4328  CA  LYS B 132     -45.923 -14.169  16.259  1.00 90.25           C  
ATOM   4329  C   LYS B 132     -47.146 -15.000  15.879  1.00 90.25           C  
ATOM   4330  CB  LYS B 132     -45.999 -12.792  15.598  1.00 90.25           C  
ATOM   4331  O   LYS B 132     -48.100 -15.099  16.653  1.00 90.25           O  
ATOM   4332  CG  LYS B 132     -45.090 -11.750  16.233  1.00 90.25           C  
ATOM   4333  CD  LYS B 132     -45.234 -10.394  15.553  1.00 90.25           C  
ATOM   4334  CE  LYS B 132     -44.255  -9.376  16.121  1.00 90.25           C  
ATOM   4335  NZ  LYS B 132     -44.347  -8.064  15.415  1.00 90.25           N  
ATOM   4336  N   LEU B 133     -47.078 -15.536  14.736  1.00 91.34           N  
ATOM   4337  CA  LEU B 133     -48.175 -16.358  14.239  1.00 91.34           C  
ATOM   4338  C   LEU B 133     -48.395 -17.572  15.136  1.00 91.34           C  
ATOM   4339  CB  LEU B 133     -47.896 -16.814  12.804  1.00 91.34           C  
ATOM   4340  O   LEU B 133     -49.534 -17.892  15.486  1.00 91.34           O  
ATOM   4341  CG  LEU B 133     -49.038 -17.536  12.087  1.00 91.34           C  
ATOM   4342  CD1 LEU B 133     -49.869 -16.544  11.281  1.00 91.34           C  
ATOM   4343  CD2 LEU B 133     -48.492 -18.640  11.188  1.00 91.34           C  
ATOM   4344  N   VAL B 134     -47.290 -18.198  15.494  1.00 92.05           N  
ATOM   4345  CA  VAL B 134     -47.388 -19.372  16.356  1.00 92.05           C  
ATOM   4346  C   VAL B 134     -47.960 -18.970  17.713  1.00 92.05           C  
ATOM   4347  CB  VAL B 134     -46.016 -20.058  16.538  1.00 92.05           C  
ATOM   4348  O   VAL B 134     -48.813 -19.669  18.265  1.00 92.05           O  
ATOM   4349  CG1 VAL B 134     -46.109 -21.189  17.561  1.00 92.05           C  
ATOM   4350  CG2 VAL B 134     -45.502 -20.586  15.200  1.00 92.05           C  
ATOM   4351  N   ARG B 135     -47.541 -17.917  18.213  1.00 92.67           N  
ATOM   4352  CA  ARG B 135     -48.036 -17.420  19.493  1.00 92.67           C  
ATOM   4353  C   ARG B 135     -49.528 -17.113  19.421  1.00 92.67           C  
ATOM   4354  CB  ARG B 135     -47.264 -16.169  19.919  1.00 92.67           C  
ATOM   4355  O   ARG B 135     -50.286 -17.476  20.323  1.00 92.67           O  
ATOM   4356  CG  ARG B 135     -47.722 -15.585  21.246  1.00 92.67           C  
ATOM   4357  CD  ARG B 135     -46.974 -14.304  21.586  1.00 92.67           C  
ATOM   4358  NE  ARG B 135     -47.512 -13.667  22.785  1.00 92.67           N  
ATOM   4359  NH1 ARG B 135     -45.938 -11.978  22.846  1.00 92.67           N  
ATOM   4360  NH2 ARG B 135     -47.577 -12.082  24.445  1.00 92.67           N  
ATOM   4361  CZ  ARG B 135     -47.008 -12.577  23.356  1.00 92.67           C  
ATOM   4362  N   GLU B 136     -50.041 -16.497  18.357  1.00 92.23           N  
ATOM   4363  CA  GLU B 136     -51.429 -16.074  18.193  1.00 92.23           C  
ATOM   4364  C   GLU B 136     -52.358 -17.276  18.046  1.00 92.23           C  
ATOM   4365  CB  GLU B 136     -51.570 -15.148  16.982  1.00 92.23           C  
ATOM   4366  O   GLU B 136     -53.467 -17.279  18.584  1.00 92.23           O  
ATOM   4367  CG  GLU B 136     -51.047 -13.739  17.221  1.00 92.23           C  
ATOM   4368  CD  GLU B 136     -51.172 -12.839  16.003  1.00 92.23           C  
ATOM   4369  OE1 GLU B 136     -50.784 -11.651  16.084  1.00 92.23           O  
ATOM   4370  OE2 GLU B 136     -51.662 -13.324  14.959  1.00 92.23           O  
ATOM   4371  N   VAL B 137     -51.823 -18.286  17.396  1.00 91.86           N  
ATOM   4372  CA  VAL B 137     -52.625 -19.478  17.138  1.00 91.86           C  
ATOM   4373  C   VAL B 137     -52.674 -20.348  18.392  1.00 91.86           C  
ATOM   4374  CB  VAL B 137     -52.069 -20.289  15.947  1.00 91.86           C  
ATOM   4375  O   VAL B 137     -53.702 -20.961  18.690  1.00 91.86           O  
ATOM   4376  CG1 VAL B 137     -52.800 -21.624  15.815  1.00 91.86           C  
ATOM   4377  CG2 VAL B 137     -52.183 -19.484  14.654  1.00 91.86           C  
ATOM   4378  N   ALA B 138     -51.624 -20.301  19.187  1.00 93.31           N  
ATOM   4379  CA  ALA B 138     -51.496 -21.171  20.354  1.00 93.31           C  
ATOM   4380  C   ALA B 138     -52.084 -20.509  21.598  1.00 93.31           C  
ATOM   4381  CB  ALA B 138     -50.032 -21.533  20.590  1.00 93.31           C  
ATOM   4382  O   ALA B 138     -52.462 -21.193  22.552  1.00 93.31           O  
ATOM   4383  N   ALA B 139     -52.207 -19.196  21.623  1.00 92.92           N  
ATOM   4384  CA  ALA B 139     -52.591 -18.418  22.798  1.00 92.92           C  
ATOM   4385  C   ALA B 139     -53.964 -18.840  23.311  1.00 92.92           C  
ATOM   4386  CB  ALA B 139     -52.583 -16.926  22.474  1.00 92.92           C  
ATOM   4387  O   ALA B 139     -54.143 -19.069  24.510  1.00 92.92           O  
ATOM   4388  N   PRO B 140     -54.994 -19.002  22.444  1.00 93.00           N  
ATOM   4389  CA  PRO B 140     -56.321 -19.374  22.939  1.00 93.00           C  
ATOM   4390  C   PRO B 140     -56.344 -20.757  23.585  1.00 93.00           C  
ATOM   4391  CB  PRO B 140     -57.188 -19.346  21.678  1.00 93.00           C  
ATOM   4392  O   PRO B 140     -57.005 -20.954  24.608  1.00 93.00           O  
ATOM   4393  CG  PRO B 140     -56.460 -18.446  20.733  1.00 93.00           C  
ATOM   4394  CD  PRO B 140     -54.988 -18.547  21.016  1.00 93.00           C  
ATOM   4395  N   ASP B 141     -55.569 -21.723  23.053  1.00 93.13           N  
ATOM   4396  CA  ASP B 141     -55.560 -23.098  23.545  1.00 93.13           C  
ATOM   4397  C   ASP B 141     -54.839 -23.195  24.887  1.00 93.13           C  
ATOM   4398  CB  ASP B 141     -54.901 -24.029  22.525  1.00 93.13           C  
ATOM   4399  O   ASP B 141     -55.323 -23.851  25.812  1.00 93.13           O  
ATOM   4400  CG  ASP B 141     -55.755 -24.253  21.289  1.00 93.13           C  
ATOM   4401  OD1 ASP B 141     -56.990 -24.074  21.360  1.00 93.13           O  
ATOM   4402  OD2 ASP B 141     -55.187 -24.614  20.235  1.00 93.13           O  
ATOM   4403  N   VAL B 142     -53.752 -22.534  24.928  1.00 93.12           N  
ATOM   4404  CA  VAL B 142     -52.996 -22.547  26.176  1.00 93.12           C  
ATOM   4405  C   VAL B 142     -53.728 -21.722  27.233  1.00 93.12           C  
ATOM   4406  CB  VAL B 142     -51.562 -22.006  25.977  1.00 93.12           C  
ATOM   4407  O   VAL B 142     -53.668 -22.035  28.424  1.00 93.12           O  
ATOM   4408  CG1 VAL B 142     -50.805 -21.982  27.303  1.00 93.12           C  
ATOM   4409  CG2 VAL B 142     -50.814 -22.847  24.945  1.00 93.12           C  
ATOM   4410  N   GLY B 143     -54.366 -20.661  26.834  1.00 93.46           N  
ATOM   4411  CA  GLY B 143     -55.158 -19.828  27.724  1.00 93.46           C  
ATOM   4412  C   GLY B 143     -56.294 -20.580  28.391  1.00 93.46           C  
ATOM   4413  O   GLY B 143     -56.615 -20.326  29.554  1.00 93.46           O  
ATOM   4414  N   ARG B 144     -56.949 -21.500  27.666  1.00 92.22           N  
ATOM   4415  CA  ARG B 144     -58.037 -22.310  28.204  1.00 92.22           C  
ATOM   4416  C   ARG B 144     -57.547 -23.200  29.341  1.00 92.22           C  
ATOM   4417  CB  ARG B 144     -58.667 -23.165  27.103  1.00 92.22           C  
ATOM   4418  O   ARG B 144     -58.340 -23.646  30.174  1.00 92.22           O  
ATOM   4419  CG  ARG B 144     -59.557 -22.385  26.149  1.00 92.22           C  
ATOM   4420  CD  ARG B 144     -60.302 -23.305  25.192  1.00 92.22           C  
ATOM   4421  NE  ARG B 144     -59.478 -23.667  24.042  1.00 92.22           N  
ATOM   4422  NH1 ARG B 144     -60.850 -25.388  23.340  1.00 92.22           N  
ATOM   4423  NH2 ARG B 144     -58.938 -24.892  22.177  1.00 92.22           N  
ATOM   4424  CZ  ARG B 144     -59.757 -24.648  23.189  1.00 92.22           C  
ATOM   4425  N   MET B 145     -56.282 -23.326  29.459  1.00 93.07           N  
ATOM   4426  CA  MET B 145     -55.666 -24.114  30.523  1.00 93.07           C  
ATOM   4427  C   MET B 145     -55.208 -23.218  31.669  1.00 93.07           C  
ATOM   4428  CB  MET B 145     -54.483 -24.917  29.981  1.00 93.07           C  
ATOM   4429  O   MET B 145     -54.676 -23.704  32.668  1.00 93.07           O  
ATOM   4430  CG  MET B 145     -54.877 -25.994  28.983  1.00 93.07           C  
ATOM   4431  SD  MET B 145     -53.447 -27.006  28.439  1.00 93.07           S  
ATOM   4432  CE  MET B 145     -52.595 -25.810  27.373  1.00 93.07           C  
ATOM   4433  N   GLY B 146     -55.394 -21.933  31.536  1.00 92.81           N  
ATOM   4434  CA  GLY B 146     -54.963 -20.967  32.534  1.00 92.81           C  
ATOM   4435  C   GLY B 146     -53.502 -20.581  32.399  1.00 92.81           C  
ATOM   4436  O   GLY B 146     -52.867 -20.183  33.378  1.00 92.81           O  
ATOM   4437  N   ILE B 147     -52.903 -20.789  31.263  1.00 94.07           N  
ATOM   4438  CA  ILE B 147     -51.497 -20.497  31.005  1.00 94.07           C  
ATOM   4439  C   ILE B 147     -51.384 -19.362  29.990  1.00 94.07           C  
ATOM   4440  CB  ILE B 147     -50.744 -21.748  30.497  1.00 94.07           C  
ATOM   4441  O   ILE B 147     -52.162 -19.295  29.035  1.00 94.07           O  
ATOM   4442  CG1 ILE B 147     -50.779 -22.857  31.554  1.00 94.07           C  
ATOM   4443  CG2 ILE B 147     -49.302 -21.394  30.121  1.00 94.07           C  
ATOM   4444  CD1 ILE B 147     -50.121 -24.156  31.110  1.00 94.07           C  
ATOM   4445  N   GLU B 148     -50.449 -18.501  30.219  1.00 92.93           N  
ATOM   4446  CA  GLU B 148     -50.184 -17.381  29.321  1.00 92.93           C  
ATOM   4447  C   GLU B 148     -48.789 -17.480  28.710  1.00 92.93           C  
ATOM   4448  CB  GLU B 148     -50.340 -16.050  30.061  1.00 92.93           C  
ATOM   4449  O   GLU B 148     -47.816 -17.757  29.414  1.00 92.93           O  
ATOM   4450  CG  GLU B 148     -50.103 -14.828  29.186  1.00 92.93           C  
ATOM   4451  CD  GLU B 148     -50.139 -13.519  29.960  1.00 92.93           C  
ATOM   4452  OE1 GLU B 148     -50.174 -12.440  29.327  1.00 92.93           O  
ATOM   4453  OE2 GLU B 148     -50.133 -13.574  31.210  1.00 92.93           O  
ATOM   4454  N   ILE B 149     -48.773 -17.237  27.416  1.00 94.20           N  
ATOM   4455  CA  ILE B 149     -47.487 -17.171  26.731  1.00 94.20           C  
ATOM   4456  C   ILE B 149     -46.924 -15.754  26.826  1.00 94.20           C  
ATOM   4457  CB  ILE B 149     -47.612 -17.600  25.252  1.00 94.20           C  
ATOM   4458  O   ILE B 149     -47.503 -14.812  26.280  1.00 94.20           O  
ATOM   4459  CG1 ILE B 149     -48.209 -19.008  25.153  1.00 94.20           C  
ATOM   4460  CG2 ILE B 149     -46.251 -17.532  24.554  1.00 94.20           C  
ATOM   4461  CD1 ILE B 149     -48.552 -19.437  23.733  1.00 94.20           C  
ATOM   4462  N   LEU B 150     -45.785 -15.657  27.481  1.00 91.32           N  
ATOM   4463  CA  LEU B 150     -45.190 -14.334  27.631  1.00 91.32           C  
ATOM   4464  C   LEU B 150     -44.390 -13.954  26.389  1.00 91.32           C  
ATOM   4465  CB  LEU B 150     -44.288 -14.288  28.867  1.00 91.32           C  
ATOM   4466  O   LEU B 150     -44.527 -12.842  25.874  1.00 91.32           O  
ATOM   4467  CG  LEU B 150     -44.975 -14.507  30.216  1.00 91.32           C  
ATOM   4468  CD1 LEU B 150     -43.939 -14.587  31.332  1.00 91.32           C  
ATOM   4469  CD2 LEU B 150     -45.981 -13.395  30.491  1.00 91.32           C  
ATOM   4470  N   SER B 151     -43.637 -14.868  25.981  1.00 89.89           N  
ATOM   4471  CA  SER B 151     -42.801 -14.655  24.804  1.00 89.89           C  
ATOM   4472  C   SER B 151     -42.512 -15.969  24.085  1.00 89.89           C  
ATOM   4473  CB  SER B 151     -41.487 -13.978  25.195  1.00 89.89           C  
ATOM   4474  O   SER B 151     -42.376 -17.014  24.724  1.00 89.89           O  
ATOM   4475  OG  SER B 151     -40.635 -13.845  24.070  1.00 89.89           O  
ATOM   4476  N   PHE B 152     -42.531 -15.828  22.829  1.00 92.46           N  
ATOM   4477  CA  PHE B 152     -42.188 -16.959  21.974  1.00 92.46           C  
ATOM   4478  C   PHE B 152     -41.190 -16.544  20.901  1.00 92.46           C  
ATOM   4479  CB  PHE B 152     -43.446 -17.544  21.324  1.00 92.46           C  
ATOM   4480  O   PHE B 152     -41.431 -15.591  20.156  1.00 92.46           O  
ATOM   4481  CG  PHE B 152     -43.212 -18.854  20.621  1.00 92.46           C  
ATOM   4482  CD1 PHE B 152     -42.924 -18.888  19.262  1.00 92.46           C  
ATOM   4483  CD2 PHE B 152     -43.282 -20.052  21.319  1.00 92.46           C  
ATOM   4484  CE1 PHE B 152     -42.708 -20.099  18.609  1.00 92.46           C  
ATOM   4485  CE2 PHE B 152     -43.067 -21.266  20.673  1.00 92.46           C  
ATOM   4486  CZ  PHE B 152     -42.781 -21.287  19.318  1.00 92.46           C  
ATOM   4487  N   THR B 153     -40.054 -17.244  20.874  1.00 90.61           N  
ATOM   4488  CA  THR B 153     -39.038 -16.971  19.863  1.00 90.61           C  
ATOM   4489  C   THR B 153     -38.529 -18.270  19.245  1.00 90.61           C  
ATOM   4490  CB  THR B 153     -37.855 -16.184  20.458  1.00 90.61           C  
ATOM   4491  O   THR B 153     -38.658 -19.341  19.842  1.00 90.61           O  
ATOM   4492  CG2 THR B 153     -38.306 -14.823  20.977  1.00 90.61           C  
ATOM   4493  OG1 THR B 153     -37.287 -16.931  21.540  1.00 90.61           O  
ATOM   4494  N   ILE B 154     -38.080 -18.168  18.079  1.00 90.91           N  
ATOM   4495  CA  ILE B 154     -37.504 -19.307  17.373  1.00 90.91           C  
ATOM   4496  C   ILE B 154     -35.993 -19.340  17.592  1.00 90.91           C  
ATOM   4497  CB  ILE B 154     -37.825 -19.256  15.862  1.00 90.91           C  
ATOM   4498  O   ILE B 154     -35.293 -18.375  17.277  1.00 90.91           O  
ATOM   4499  CG1 ILE B 154     -39.341 -19.192  15.640  1.00 90.91           C  
ATOM   4500  CG2 ILE B 154     -37.216 -20.461  15.140  1.00 90.91           C  
ATOM   4501  CD1 ILE B 154     -40.087 -20.436  16.104  1.00 90.91           C  
ATOM   4502  N   LYS B 155     -35.551 -20.459  18.126  1.00 85.05           N  
ATOM   4503  CA  LYS B 155     -34.138 -20.621  18.454  1.00 85.05           C  
ATOM   4504  C   LYS B 155     -33.339 -21.074  17.236  1.00 85.05           C  
ATOM   4505  CB  LYS B 155     -33.963 -21.622  19.598  1.00 85.05           C  
ATOM   4506  O   LYS B 155     -32.385 -20.407  16.829  1.00 85.05           O  
ATOM   4507  CG  LYS B 155     -32.529 -21.752  20.092  1.00 85.05           C  
ATOM   4508  CD  LYS B 155     -32.428 -22.721  21.263  1.00 85.05           C  
ATOM   4509  CE  LYS B 155     -30.986 -22.904  21.715  1.00 85.05           C  
ATOM   4510  NZ  LYS B 155     -30.882 -23.851  22.866  1.00 85.05           N  
ATOM   4511  N   ASP B 156     -33.779 -22.174  16.618  1.00 85.12           N  
ATOM   4512  CA  ASP B 156     -32.982 -22.672  15.501  1.00 85.12           C  
ATOM   4513  C   ASP B 156     -33.872 -23.288  14.423  1.00 85.12           C  
ATOM   4514  CB  ASP B 156     -31.959 -23.700  15.988  1.00 85.12           C  
ATOM   4515  O   ASP B 156     -34.925 -23.850  14.727  1.00 85.12           O  
ATOM   4516  CG  ASP B 156     -30.799 -23.884  15.025  1.00 85.12           C  
ATOM   4517  OD1 ASP B 156     -30.724 -23.154  14.014  1.00 85.12           O  
ATOM   4518  OD2 ASP B 156     -29.955 -24.771  15.279  1.00 85.12           O  
ATOM   4519  N   VAL B 157     -33.359 -23.017  13.152  1.00 85.25           N  
ATOM   4520  CA  VAL B 157     -33.947 -23.661  11.981  1.00 85.25           C  
ATOM   4521  C   VAL B 157     -32.851 -24.322  11.149  1.00 85.25           C  
ATOM   4522  CB  VAL B 157     -34.739 -22.654  11.117  1.00 85.25           C  
ATOM   4523  O   VAL B 157     -31.924 -23.651  10.687  1.00 85.25           O  
ATOM   4524  CG1 VAL B 157     -35.410 -23.361   9.941  1.00 85.25           C  
ATOM   4525  CG2 VAL B 157     -35.776 -21.922  11.967  1.00 85.25           C  
ATOM   4526  N   TYR B 158     -32.872 -25.612  11.176  1.00 82.42           N  
ATOM   4527  CA  TYR B 158     -31.857 -26.273  10.362  1.00 82.42           C  
ATOM   4528  C   TYR B 158     -32.481 -27.347   9.479  1.00 82.42           C  
ATOM   4529  CB  TYR B 158     -30.775 -26.893  11.251  1.00 82.42           C  
ATOM   4530  O   TYR B 158     -33.556 -27.867   9.788  1.00 82.42           O  
ATOM   4531  CG  TYR B 158     -31.285 -27.992  12.152  1.00 82.42           C  
ATOM   4532  CD1 TYR B 158     -31.808 -27.701  13.410  1.00 82.42           C  
ATOM   4533  CD2 TYR B 158     -31.244 -29.322  11.748  1.00 82.42           C  
ATOM   4534  CE1 TYR B 158     -32.278 -28.711  14.244  1.00 82.42           C  
ATOM   4535  CE2 TYR B 158     -31.710 -30.339  12.574  1.00 82.42           C  
ATOM   4536  OH  TYR B 158     -32.688 -31.027  14.639  1.00 82.42           O  
ATOM   4537  CZ  TYR B 158     -32.225 -30.024  13.818  1.00 82.42           C  
ATOM   4538  N   ASP B 159     -31.914 -27.455   8.245  1.00 86.24           N  
ATOM   4539  CA  ASP B 159     -32.346 -28.412   7.231  1.00 86.24           C  
ATOM   4540  C   ASP B 159     -31.428 -29.632   7.202  1.00 86.24           C  
ATOM   4541  CB  ASP B 159     -32.386 -27.751   5.852  1.00 86.24           C  
ATOM   4542  O   ASP B 159     -30.254 -29.542   7.567  1.00 86.24           O  
ATOM   4543  CG  ASP B 159     -31.012 -27.346   5.348  1.00 86.24           C  
ATOM   4544  OD1 ASP B 159     -30.093 -27.150   6.172  1.00 86.24           O  
ATOM   4545  OD2 ASP B 159     -30.848 -27.218   4.115  1.00 86.24           O  
ATOM   4546  N   LYS B 160     -31.984 -30.887   6.974  1.00 77.10           N  
ATOM   4547  CA  LYS B 160     -31.215 -32.120   6.829  1.00 77.10           C  
ATOM   4548  C   LYS B 160     -30.514 -32.174   5.475  1.00 77.10           C  
ATOM   4549  CB  LYS B 160     -32.120 -33.341   7.001  1.00 77.10           C  
ATOM   4550  O   LYS B 160     -29.381 -32.648   5.375  1.00 77.10           O  
ATOM   4551  CG  LYS B 160     -31.367 -34.639   7.248  1.00 77.10           C  
ATOM   4552  CD  LYS B 160     -32.320 -35.790   7.544  1.00 77.10           C  
ATOM   4553  CE  LYS B 160     -31.574 -37.106   7.714  1.00 77.10           C  
ATOM   4554  NZ  LYS B 160     -32.499 -38.230   8.049  1.00 77.10           N  
ATOM   4555  N   VAL B 161     -31.173 -31.562   4.460  1.00 77.88           N  
ATOM   4556  CA  VAL B 161     -30.712 -31.688   3.081  1.00 77.88           C  
ATOM   4557  C   VAL B 161     -29.829 -30.496   2.720  1.00 77.88           C  
ATOM   4558  CB  VAL B 161     -31.897 -31.792   2.094  1.00 77.88           C  
ATOM   4559  O   VAL B 161     -29.374 -30.375   1.580  1.00 77.88           O  
ATOM   4560  CG1 VAL B 161     -31.397 -32.073   0.679  1.00 77.88           C  
ATOM   4561  CG2 VAL B 161     -32.872 -32.878   2.545  1.00 77.88           C  
ATOM   4562  N   ASP B 162     -29.280 -29.840   3.621  1.00 77.07           N  
ATOM   4563  CA  ASP B 162     -28.347 -28.734   3.431  1.00 77.07           C  
ATOM   4564  C   ASP B 162     -28.815 -27.806   2.313  1.00 77.07           C  
ATOM   4565  CB  ASP B 162     -26.944 -29.263   3.124  1.00 77.07           C  
ATOM   4566  O   ASP B 162     -28.015 -27.380   1.477  1.00 77.07           O  
ATOM   4567  CG  ASP B 162     -25.842 -28.329   3.594  1.00 77.07           C  
ATOM   4568  OD1 ASP B 162     -26.134 -27.365   4.334  1.00 77.07           O  
ATOM   4569  OD2 ASP B 162     -24.672 -28.558   3.219  1.00 77.07           O  
ATOM   4570  N   TYR B 163     -30.079 -27.643   2.081  1.00 79.82           N  
ATOM   4571  CA  TYR B 163     -30.645 -26.701   1.123  1.00 79.82           C  
ATOM   4572  C   TYR B 163     -30.112 -25.294   1.361  1.00 79.82           C  
ATOM   4573  CB  TYR B 163     -32.174 -26.701   1.207  1.00 79.82           C  
ATOM   4574  O   TYR B 163     -29.670 -24.623   0.425  1.00 79.82           O  
ATOM   4575  CG  TYR B 163     -32.835 -25.725   0.265  1.00 79.82           C  
ATOM   4576  CD1 TYR B 163     -33.238 -24.466   0.704  1.00 79.82           C  
ATOM   4577  CD2 TYR B 163     -33.058 -26.059  -1.067  1.00 79.82           C  
ATOM   4578  CE1 TYR B 163     -33.848 -23.563  -0.160  1.00 79.82           C  
ATOM   4579  CE2 TYR B 163     -33.668 -25.164  -1.940  1.00 79.82           C  
ATOM   4580  OH  TYR B 163     -34.662 -23.032  -2.339  1.00 79.82           O  
ATOM   4581  CZ  TYR B 163     -34.058 -23.921  -1.479  1.00 79.82           C  
ATOM   4582  N   LEU B 164     -29.991 -24.889   2.519  1.00 73.88           N  
ATOM   4583  CA  LEU B 164     -29.577 -23.535   2.869  1.00 73.88           C  
ATOM   4584  C   LEU B 164     -28.081 -23.348   2.639  1.00 73.88           C  
ATOM   4585  CB  LEU B 164     -29.922 -23.229   4.329  1.00 73.88           C  
ATOM   4586  O   LEU B 164     -27.647 -22.288   2.181  1.00 73.88           O  
ATOM   4587  CG  LEU B 164     -31.410 -23.141   4.670  1.00 73.88           C  
ATOM   4588  CD1 LEU B 164     -31.603 -23.028   6.178  1.00 73.88           C  
ATOM   4589  CD2 LEU B 164     -32.054 -21.959   3.953  1.00 73.88           C  
ATOM   4590  N   SER B 165     -27.374 -24.362   2.886  1.00 74.72           N  
ATOM   4591  CA  SER B 165     -25.931 -24.302   2.672  1.00 74.72           C  
ATOM   4592  C   SER B 165     -25.597 -24.177   1.189  1.00 74.72           C  
ATOM   4593  CB  SER B 165     -25.251 -25.542   3.253  1.00 74.72           C  
ATOM   4594  O   SER B 165     -24.651 -23.480   0.817  1.00 74.72           O  
ATOM   4595  OG  SER B 165     -25.712 -26.718   2.609  1.00 74.72           O  
ATOM   4596  N   SER B 166     -26.344 -24.735   0.347  1.00 77.44           N  
ATOM   4597  CA  SER B 166     -26.111 -24.670  -1.092  1.00 77.44           C  
ATOM   4598  C   SER B 166     -26.402 -23.276  -1.637  1.00 77.44           C  
ATOM   4599  CB  SER B 166     -26.971 -25.702  -1.822  1.00 77.44           C  
ATOM   4600  O   SER B 166     -25.716 -22.803  -2.546  1.00 77.44           O  
ATOM   4601  OG  SER B 166     -26.607 -27.019  -1.443  1.00 77.44           O  
ATOM   4602  N   LEU B 167     -27.336 -22.576  -1.119  1.00 76.63           N  
ATOM   4603  CA  LEU B 167     -27.649 -21.207  -1.514  1.00 76.63           C  
ATOM   4604  C   LEU B 167     -26.505 -20.264  -1.160  1.00 76.63           C  
ATOM   4605  CB  LEU B 167     -28.941 -20.737  -0.841  1.00 76.63           C  
ATOM   4606  O   LEU B 167     -26.141 -19.395  -1.956  1.00 76.63           O  
ATOM   4607  CG  LEU B 167     -29.487 -19.382  -1.293  1.00 76.63           C  
ATOM   4608  CD1 LEU B 167     -29.923 -19.447  -2.753  1.00 76.63           C  
ATOM   4609  CD2 LEU B 167     -30.646 -18.948  -0.402  1.00 76.63           C  
ATOM   4610  N   GLY B 168     -25.875 -20.440  -0.042  1.00 75.60           N  
ATOM   4611  CA  GLY B 168     -24.758 -19.622   0.404  1.00 75.60           C  
ATOM   4612  C   GLY B 168     -23.475 -19.900  -0.356  1.00 75.60           C  
ATOM   4613  O   GLY B 168     -22.708 -18.980  -0.646  1.00 75.60           O  
ATOM   4614  N   LYS B 169     -23.243 -21.180  -0.755  1.00 77.63           N  
ATOM   4615  CA  LYS B 169     -22.038 -21.560  -1.487  1.00 77.63           C  
ATOM   4616  C   LYS B 169     -21.969 -20.852  -2.837  1.00 77.63           C  
ATOM   4617  CB  LYS B 169     -21.986 -23.075  -1.686  1.00 77.63           C  
ATOM   4618  O   LYS B 169     -20.895 -20.420  -3.263  1.00 77.63           O  
ATOM   4619  CG  LYS B 169     -21.647 -23.854  -0.424  1.00 77.63           C  
ATOM   4620  CD  LYS B 169     -21.541 -25.349  -0.701  1.00 77.63           C  
ATOM   4621  CE  LYS B 169     -21.271 -26.137   0.573  1.00 77.63           C  
ATOM   4622  NZ  LYS B 169     -21.223 -27.607   0.316  1.00 77.63           N  
ATOM   4623  N   THR B 170     -23.081 -20.689  -3.462  1.00 79.49           N  
ATOM   4624  CA  THR B 170     -23.117 -20.022  -4.758  1.00 79.49           C  
ATOM   4625  C   THR B 170     -22.763 -18.544  -4.616  1.00 79.49           C  
ATOM   4626  CB  THR B 170     -24.500 -20.160  -5.420  1.00 79.49           C  
ATOM   4627  O   THR B 170     -22.009 -18.000  -5.425  1.00 79.49           O  
ATOM   4628  CG2 THR B 170     -24.809 -21.617  -5.749  1.00 79.49           C  
ATOM   4629  OG1 THR B 170     -25.503 -19.660  -4.527  1.00 79.49           O  
ATOM   4630  N   GLN B 171     -23.180 -17.976  -3.646  1.00 74.84           N  
ATOM   4631  CA  GLN B 171     -22.922 -16.556  -3.432  1.00 74.84           C  
ATOM   4632  C   GLN B 171     -21.465 -16.313  -3.048  1.00 74.84           C  
ATOM   4633  CB  GLN B 171     -23.849 -15.998  -2.351  1.00 74.84           C  
ATOM   4634  O   GLN B 171     -20.844 -15.359  -3.520  1.00 74.84           O  
ATOM   4635  CG  GLN B 171     -25.314 -15.947  -2.764  1.00 74.84           C  
ATOM   4636  CD  GLN B 171     -25.548 -15.091  -3.994  1.00 74.84           C  
ATOM   4637  NE2 GLN B 171     -26.383 -15.578  -4.905  1.00 74.84           N  
ATOM   4638  OE1 GLN B 171     -24.982 -14.001  -4.125  1.00 74.84           O  
ATOM   4639  N   THR B 172     -20.998 -17.193  -2.173  1.00 78.25           N  
ATOM   4640  CA  THR B 172     -19.602 -17.073  -1.768  1.00 78.25           C  
ATOM   4641  C   THR B 172     -18.674 -17.246  -2.967  1.00 78.25           C  
ATOM   4642  CB  THR B 172     -19.243 -18.106  -0.684  1.00 78.25           C  
ATOM   4643  O   THR B 172     -17.690 -16.519  -3.108  1.00 78.25           O  
ATOM   4644  CG2 THR B 172     -17.820 -17.899  -0.177  1.00 78.25           C  
ATOM   4645  OG1 THR B 172     -20.154 -17.974   0.414  1.00 78.25           O  
ATOM   4646  N   ALA B 173     -19.037 -18.144  -3.746  1.00 75.84           N  
ATOM   4647  CA  ALA B 173     -18.227 -18.410  -4.932  1.00 75.84           C  
ATOM   4648  C   ALA B 173     -18.217 -17.207  -5.870  1.00 75.84           C  
ATOM   4649  CB  ALA B 173     -18.745 -19.647  -5.663  1.00 75.84           C  
ATOM   4650  O   ALA B 173     -17.176 -16.857  -6.431  1.00 75.84           O  
ATOM   4651  N   VAL B 174     -19.303 -16.537  -6.050  1.00 80.81           N  
ATOM   4652  CA  VAL B 174     -19.408 -15.367  -6.916  1.00 80.81           C  
ATOM   4653  C   VAL B 174     -18.545 -14.235  -6.362  1.00 80.81           C  
ATOM   4654  CB  VAL B 174     -20.873 -14.898  -7.060  1.00 80.81           C  
ATOM   4655  O   VAL B 174     -17.819 -13.577  -7.111  1.00 80.81           O  
ATOM   4656  CG1 VAL B 174     -20.942 -13.558  -7.791  1.00 80.81           C  
ATOM   4657  CG2 VAL B 174     -21.700 -15.952  -7.793  1.00 80.81           C  
ATOM   4658  N   VAL B 175     -18.553 -14.056  -5.086  1.00 79.30           N  
ATOM   4659  CA  VAL B 175     -17.782 -12.986  -4.461  1.00 79.30           C  
ATOM   4660  C   VAL B 175     -16.291 -13.306  -4.547  1.00 79.30           C  
ATOM   4661  CB  VAL B 175     -18.197 -12.773  -2.988  1.00 79.30           C  
ATOM   4662  O   VAL B 175     -15.476 -12.425  -4.830  1.00 79.30           O  
ATOM   4663  CG1 VAL B 175     -17.272 -11.767  -2.306  1.00 79.30           C  
ATOM   4664  CG2 VAL B 175     -19.650 -12.309  -2.906  1.00 79.30           C  
ATOM   4665  N   GLN B 176     -15.978 -14.556  -4.337  1.00 75.12           N  
ATOM   4666  CA  GLN B 176     -14.579 -14.955  -4.454  1.00 75.12           C  
ATOM   4667  C   GLN B 176     -14.065 -14.749  -5.876  1.00 75.12           C  
ATOM   4668  CB  GLN B 176     -14.401 -16.417  -4.038  1.00 75.12           C  
ATOM   4669  O   GLN B 176     -12.943 -14.277  -6.074  1.00 75.12           O  
ATOM   4670  CG  GLN B 176     -12.946 -16.838  -3.883  1.00 75.12           C  
ATOM   4671  CD  GLN B 176     -12.255 -16.147  -2.723  1.00 75.12           C  
ATOM   4672  NE2 GLN B 176     -10.926 -16.166  -2.727  1.00 75.12           N  
ATOM   4673  OE1 GLN B 176     -12.910 -15.598  -1.831  1.00 75.12           O  
ATOM   4674  N   ARG B 177     -14.865 -15.161  -6.813  1.00 80.66           N  
ATOM   4675  CA  ARG B 177     -14.492 -14.940  -8.206  1.00 80.66           C  
ATOM   4676  C   ARG B 177     -14.302 -13.455  -8.494  1.00 80.66           C  
ATOM   4677  CB  ARG B 177     -15.549 -15.525  -9.145  1.00 80.66           C  
ATOM   4678  O   ARG B 177     -13.324 -13.061  -9.134  1.00 80.66           O  
ATOM   4679  CG  ARG B 177     -15.203 -15.397 -10.620  1.00 80.66           C  
ATOM   4680  CD  ARG B 177     -16.304 -15.957 -11.509  1.00 80.66           C  
ATOM   4681  NE  ARG B 177     -16.068 -15.651 -12.917  1.00 80.66           N  
ATOM   4682  NH1 ARG B 177     -17.648 -17.134 -13.718  1.00 80.66           N  
ATOM   4683  NH2 ARG B 177     -16.417 -15.865 -15.177  1.00 80.66           N  
ATOM   4684  CZ  ARG B 177     -16.712 -16.217 -13.934  1.00 80.66           C  
ATOM   4685  N   ASP B 178     -15.189 -12.636  -8.066  1.00 80.66           N  
ATOM   4686  CA  ASP B 178     -15.129 -11.195  -8.290  1.00 80.66           C  
ATOM   4687  C   ASP B 178     -13.905 -10.583  -7.613  1.00 80.66           C  
ATOM   4688  CB  ASP B 178     -16.404 -10.519  -7.781  1.00 80.66           C  
ATOM   4689  O   ASP B 178     -13.255  -9.699  -8.174  1.00 80.66           O  
ATOM   4690  CG  ASP B 178     -17.607 -10.775  -8.672  1.00 80.66           C  
ATOM   4691  OD1 ASP B 178     -17.431 -11.260  -9.810  1.00 80.66           O  
ATOM   4692  OD2 ASP B 178     -18.741 -10.485  -8.233  1.00 80.66           O  
ATOM   4693  N   ALA B 179     -13.601 -11.067  -6.413  1.00 77.36           N  
ATOM   4694  CA  ALA B 179     -12.434 -10.589  -5.677  1.00 77.36           C  
ATOM   4695  C   ALA B 179     -11.143 -10.915  -6.424  1.00 77.36           C  
ATOM   4696  CB  ALA B 179     -12.402 -11.197  -4.277  1.00 77.36           C  
ATOM   4697  O   ALA B 179     -10.264 -10.060  -6.558  1.00 77.36           O  
ATOM   4698  N   ASP B 180     -11.104 -12.149  -6.952  1.00 80.77           N  
ATOM   4699  CA  ASP B 180      -9.912 -12.567  -7.684  1.00 80.77           C  
ATOM   4700  C   ASP B 180      -9.742 -11.754  -8.966  1.00 80.77           C  
ATOM   4701  CB  ASP B 180      -9.980 -14.060  -8.013  1.00 80.77           C  
ATOM   4702  O   ASP B 180      -8.630 -11.338  -9.299  1.00 80.77           O  
ATOM   4703  CG  ASP B 180      -9.834 -14.944  -6.788  1.00 80.77           C  
ATOM   4704  OD1 ASP B 180      -9.259 -14.492  -5.774  1.00 80.77           O  
ATOM   4705  OD2 ASP B 180     -10.294 -16.106  -6.837  1.00 80.77           O  
ATOM   4706  N   ILE B 181     -10.821 -11.517  -9.591  1.00 83.08           N  
ATOM   4707  CA  ILE B 181     -10.797 -10.711 -10.807  1.00 83.08           C  
ATOM   4708  C   ILE B 181     -10.396  -9.277 -10.468  1.00 83.08           C  
ATOM   4709  CB  ILE B 181     -12.165 -10.730 -11.524  1.00 83.08           C  
ATOM   4710  O   ILE B 181      -9.581  -8.672 -11.169  1.00 83.08           O  
ATOM   4711  CG1 ILE B 181     -12.476 -12.138 -12.045  1.00 83.08           C  
ATOM   4712  CG2 ILE B 181     -12.192  -9.707 -12.663  1.00 83.08           C  
ATOM   4713  CD1 ILE B 181     -13.885 -12.296 -12.600  1.00 83.08           C  
ATOM   4714  N   GLY B 182     -10.928  -8.745  -9.354  1.00 82.61           N  
ATOM   4715  CA  GLY B 182     -10.563  -7.412  -8.903  1.00 82.61           C  
ATOM   4716  C   GLY B 182      -9.086  -7.272  -8.587  1.00 82.61           C  
ATOM   4717  O   GLY B 182      -8.457  -6.281  -8.963  1.00 82.61           O  
ATOM   4718  N   VAL B 183      -8.469  -8.299  -7.963  1.00 81.82           N  
ATOM   4719  CA  VAL B 183      -7.053  -8.295  -7.611  1.00 81.82           C  
ATOM   4720  C   VAL B 183      -6.204  -8.335  -8.880  1.00 81.82           C  
ATOM   4721  CB  VAL B 183      -6.692  -9.483  -6.692  1.00 81.82           C  
ATOM   4722  O   VAL B 183      -5.242  -7.575  -9.016  1.00 81.82           O  
ATOM   4723  CG1 VAL B 183      -5.181  -9.567  -6.483  1.00 81.82           C  
ATOM   4724  CG2 VAL B 183      -7.414  -9.358  -5.351  1.00 81.82           C  
ATOM   4725  N   ALA B 184      -6.627  -9.163  -9.770  1.00 79.42           N  
ATOM   4726  CA  ALA B 184      -5.882  -9.300 -11.019  1.00 79.42           C  
ATOM   4727  C   ALA B 184      -5.930  -8.009 -11.831  1.00 79.42           C  
ATOM   4728  CB  ALA B 184      -6.432 -10.463 -11.842  1.00 79.42           C  
ATOM   4729  O   ALA B 184      -4.914  -7.576 -12.381  1.00 79.42           O  
ATOM   4730  N   GLU B 185      -7.070  -7.348 -11.946  1.00 82.42           N  
ATOM   4731  CA  GLU B 185      -7.237  -6.093 -12.673  1.00 82.42           C  
ATOM   4732  C   GLU B 185      -6.433  -4.969 -12.027  1.00 82.42           C  
ATOM   4733  CB  GLU B 185      -8.717  -5.707 -12.747  1.00 82.42           C  
ATOM   4734  O   GLU B 185      -5.812  -4.163 -12.723  1.00 82.42           O  
ATOM   4735  CG  GLU B 185      -9.528  -6.559 -13.712  1.00 82.42           C  
ATOM   4736  CD  GLU B 185     -11.008  -6.210 -13.722  1.00 82.42           C  
ATOM   4737  OE1 GLU B 185     -11.757  -6.767 -14.557  1.00 82.42           O  
ATOM   4738  OE2 GLU B 185     -11.421  -5.373 -12.890  1.00 82.42           O  
ATOM   4739  N   ALA B 186      -6.434  -4.866 -10.680  1.00 82.56           N  
ATOM   4740  CA  ALA B 186      -5.681  -3.842  -9.961  1.00 82.56           C  
ATOM   4741  C   ALA B 186      -4.180  -4.009 -10.180  1.00 82.56           C  
ATOM   4742  CB  ALA B 186      -6.006  -3.890  -8.470  1.00 82.56           C  
ATOM   4743  O   ALA B 186      -3.467  -3.030 -10.412  1.00 82.56           O  
ATOM   4744  N   GLU B 187      -3.695  -5.247 -10.201  1.00 81.01           N  
ATOM   4745  CA  GLU B 187      -2.279  -5.527 -10.418  1.00 81.01           C  
ATOM   4746  C   GLU B 187      -1.861  -5.187 -11.845  1.00 81.01           C  
ATOM   4747  CB  GLU B 187      -1.968  -6.995 -10.115  1.00 81.01           C  
ATOM   4748  O   GLU B 187      -0.776  -4.646 -12.068  1.00 81.01           O  
ATOM   4749  CG  GLU B 187      -1.960  -7.328  -8.630  1.00 81.01           C  
ATOM   4750  CD  GLU B 187      -1.588  -8.774  -8.341  1.00 81.01           C  
ATOM   4751  OE1 GLU B 187      -1.394  -9.126  -7.156  1.00 81.01           O  
ATOM   4752  OE2 GLU B 187      -1.489  -9.561  -9.309  1.00 81.01           O  
ATOM   4753  N   ARG B 188      -2.717  -5.575 -12.767  1.00 84.58           N  
ATOM   4754  CA  ARG B 188      -2.439  -5.257 -14.164  1.00 84.58           C  
ATOM   4755  C   ARG B 188      -2.326  -3.751 -14.371  1.00 84.58           C  
ATOM   4756  CB  ARG B 188      -3.529  -5.830 -15.073  1.00 84.58           C  
ATOM   4757  O   ARG B 188      -1.382  -3.275 -15.004  1.00 84.58           O  
ATOM   4758  CG  ARG B 188      -3.301  -5.563 -16.552  1.00 84.58           C  
ATOM   4759  CD  ARG B 188      -4.494  -5.993 -17.394  1.00 84.58           C  
ATOM   4760  NE  ARG B 188      -4.387  -5.510 -18.768  1.00 84.58           N  
ATOM   4761  NH1 ARG B 188      -5.802  -7.105 -19.658  1.00 84.58           N  
ATOM   4762  NH2 ARG B 188      -4.843  -5.529 -21.019  1.00 84.58           N  
ATOM   4763  CZ  ARG B 188      -5.011  -6.049 -19.811  1.00 84.58           C  
ATOM   4764  N   ASP B 189      -3.302  -2.938 -13.836  1.00 84.91           N  
ATOM   4765  CA  ASP B 189      -3.347  -1.488 -14.001  1.00 84.91           C  
ATOM   4766  C   ASP B 189      -2.133  -0.824 -13.355  1.00 84.91           C  
ATOM   4767  CB  ASP B 189      -4.636  -0.919 -13.406  1.00 84.91           C  
ATOM   4768  O   ASP B 189      -1.542   0.094 -13.928  1.00 84.91           O  
ATOM   4769  CG  ASP B 189      -5.867  -1.248 -14.233  1.00 84.91           C  
ATOM   4770  OD1 ASP B 189      -5.722  -1.649 -15.408  1.00 84.91           O  
ATOM   4771  OD2 ASP B 189      -6.991  -1.103 -13.706  1.00 84.91           O  
ATOM   4772  N   ALA B 190      -1.775  -1.269 -12.101  1.00 81.46           N  
ATOM   4773  CA  ALA B 190      -0.593  -0.739 -11.426  1.00 81.46           C  
ATOM   4774  C   ALA B 190       0.667  -0.985 -12.250  1.00 81.46           C  
ATOM   4775  CB  ALA B 190      -0.448  -1.362 -10.039  1.00 81.46           C  
ATOM   4776  O   ALA B 190       1.498  -0.087 -12.408  1.00 81.46           O  
ATOM   4777  N   GLY B 191       0.747  -2.202 -12.854  1.00 86.95           N  
ATOM   4778  CA  GLY B 191       1.907  -2.536 -13.665  1.00 86.95           C  
ATOM   4779  C   GLY B 191       2.031  -1.679 -14.911  1.00 86.95           C  
ATOM   4780  O   GLY B 191       3.123  -1.215 -15.245  1.00 86.95           O  
ATOM   4781  N   ILE B 192       0.997  -1.417 -15.633  1.00 85.48           N  
ATOM   4782  CA  ILE B 192       0.985  -0.638 -16.866  1.00 85.48           C  
ATOM   4783  C   ILE B 192       1.357   0.812 -16.564  1.00 85.48           C  
ATOM   4784  CB  ILE B 192      -0.392  -0.705 -17.564  1.00 85.48           C  
ATOM   4785  O   ILE B 192       2.181   1.407 -17.263  1.00 85.48           O  
ATOM   4786  CG1 ILE B 192      -0.662  -2.124 -18.077  1.00 85.48           C  
ATOM   4787  CG2 ILE B 192      -0.469   0.314 -18.705  1.00 85.48           C  
ATOM   4788  CD1 ILE B 192      -2.066  -2.325 -18.630  1.00 85.48           C  
ATOM   4789  N   ARG B 193       0.777   1.381 -15.522  1.00 86.15           N  
ATOM   4790  CA  ARG B 193       1.050   2.769 -15.165  1.00 86.15           C  
ATOM   4791  C   ARG B 193       2.499   2.947 -14.725  1.00 86.15           C  
ATOM   4792  CB  ARG B 193       0.105   3.234 -14.055  1.00 86.15           C  
ATOM   4793  O   ARG B 193       3.146   3.932 -15.087  1.00 86.15           O  
ATOM   4794  CG  ARG B 193       0.138   4.734 -13.805  1.00 86.15           C  
ATOM   4795  CD  ARG B 193      -0.345   5.518 -15.017  1.00 86.15           C  
ATOM   4796  NE  ARG B 193      -0.285   6.959 -14.786  1.00 86.15           N  
ATOM   4797  NH1 ARG B 193       1.236   7.374 -16.474  1.00 86.15           N  
ATOM   4798  NH2 ARG B 193       0.444   9.099 -15.189  1.00 86.15           N  
ATOM   4799  CZ  ARG B 193       0.465   7.807 -15.484  1.00 86.15           C  
ATOM   4800  N   GLU B 194       3.051   2.056 -13.984  1.00 79.97           N  
ATOM   4801  CA  GLU B 194       4.456   2.104 -13.590  1.00 79.97           C  
ATOM   4802  C   GLU B 194       5.372   2.114 -14.811  1.00 79.97           C  
ATOM   4803  CB  GLU B 194       4.800   0.919 -12.684  1.00 79.97           C  
ATOM   4804  O   GLU B 194       6.331   2.887 -14.867  1.00 79.97           O  
ATOM   4805  CG  GLU B 194       4.279   1.061 -11.261  1.00 79.97           C  
ATOM   4806  CD  GLU B 194       4.607  -0.134 -10.380  1.00 79.97           C  
ATOM   4807  OE1 GLU B 194       4.225  -0.132  -9.188  1.00 79.97           O  
ATOM   4808  OE2 GLU B 194       5.253  -1.079 -10.886  1.00 79.97           O  
ATOM   4809  N   ALA B 195       5.072   1.247 -15.697  1.00 82.61           N  
ATOM   4810  CA  ALA B 195       5.884   1.170 -16.909  1.00 82.61           C  
ATOM   4811  C   ALA B 195       5.800   2.467 -17.708  1.00 82.61           C  
ATOM   4812  CB  ALA B 195       5.444  -0.011 -17.770  1.00 82.61           C  
ATOM   4813  O   ALA B 195       6.812   2.959 -18.214  1.00 82.61           O  
ATOM   4814  N   GLU B 196       4.632   3.061 -17.798  1.00 82.65           N  
ATOM   4815  CA  GLU B 196       4.431   4.319 -18.512  1.00 82.65           C  
ATOM   4816  C   GLU B 196       5.181   5.463 -17.836  1.00 82.65           C  
ATOM   4817  CB  GLU B 196       2.940   4.651 -18.607  1.00 82.65           C  
ATOM   4818  O   GLU B 196       5.819   6.277 -18.507  1.00 82.65           O  
ATOM   4819  CG  GLU B 196       2.182   3.796 -19.612  1.00 82.65           C  
ATOM   4820  CD  GLU B 196       0.690   4.086 -19.642  1.00 82.65           C  
ATOM   4821  OE1 GLU B 196      -0.019   3.532 -20.513  1.00 82.65           O  
ATOM   4822  OE2 GLU B 196       0.226   4.875 -18.789  1.00 82.65           O  
ATOM   4823  N   CYS B 197       5.078   5.574 -16.431  1.00 84.43           N  
ATOM   4824  CA  CYS B 197       5.772   6.608 -15.673  1.00 84.43           C  
ATOM   4825  C   CYS B 197       7.281   6.490 -15.845  1.00 84.43           C  
ATOM   4826  CB  CYS B 197       5.410   6.520 -14.191  1.00 84.43           C  
ATOM   4827  O   CYS B 197       7.972   7.497 -16.015  1.00 84.43           O  
ATOM   4828  SG  CYS B 197       3.714   7.022 -13.825  1.00 84.43           S  
ATOM   4829  N   LYS B 198       7.744   5.309 -15.876  1.00 80.03           N  
ATOM   4830  CA  LYS B 198       9.173   5.081 -16.069  1.00 80.03           C  
ATOM   4831  C   LYS B 198       9.616   5.514 -17.463  1.00 80.03           C  
ATOM   4832  CB  LYS B 198       9.517   3.608 -15.844  1.00 80.03           C  
ATOM   4833  O   LYS B 198      10.680   6.115 -17.624  1.00 80.03           O  
ATOM   4834  CG  LYS B 198       9.628   3.215 -14.378  1.00 80.03           C  
ATOM   4835  CD  LYS B 198      10.049   1.760 -14.220  1.00 80.03           C  
ATOM   4836  CE  LYS B 198      10.071   1.339 -12.756  1.00 80.03           C  
ATOM   4837  NZ  LYS B 198      10.395  -0.111 -12.601  1.00 80.03           N  
ATOM   4838  N   LYS B 199       8.865   5.155 -18.451  1.00 80.87           N  
ATOM   4839  CA  LYS B 199       9.172   5.549 -19.823  1.00 80.87           C  
ATOM   4840  C   LYS B 199       9.252   7.067 -19.954  1.00 80.87           C  
ATOM   4841  CB  LYS B 199       8.124   4.993 -20.788  1.00 80.87           C  
ATOM   4842  O   LYS B 199      10.192   7.595 -20.552  1.00 80.87           O  
ATOM   4843  CG  LYS B 199       8.444   5.235 -22.256  1.00 80.87           C  
ATOM   4844  CD  LYS B 199       7.335   4.718 -23.163  1.00 80.87           C  
ATOM   4845  CE  LYS B 199       6.063   5.541 -23.017  1.00 80.87           C  
ATOM   4846  NZ  LYS B 199       5.943   6.571 -24.092  1.00 80.87           N  
ATOM   4847  N   GLU B 200       8.288   7.816 -19.450  1.00 80.39           N  
ATOM   4848  CA  GLU B 200       8.251   9.274 -19.508  1.00 80.39           C  
ATOM   4849  C   GLU B 200       9.457   9.885 -18.799  1.00 80.39           C  
ATOM   4850  CB  GLU B 200       6.954   9.805 -18.892  1.00 80.39           C  
ATOM   4851  O   GLU B 200      10.058  10.840 -19.296  1.00 80.39           O  
ATOM   4852  CG  GLU B 200       5.717   9.538 -19.737  1.00 80.39           C  
ATOM   4853  CD  GLU B 200       4.434  10.048 -19.101  1.00 80.39           C  
ATOM   4854  OE1 GLU B 200       3.350   9.882 -19.704  1.00 80.39           O  
ATOM   4855  OE2 GLU B 200       4.514  10.620 -17.991  1.00 80.39           O  
ATOM   4856  N   MET B 201       9.724   9.354 -17.557  1.00 85.62           N  
ATOM   4857  CA  MET B 201      10.889   9.813 -16.806  1.00 85.62           C  
ATOM   4858  C   MET B 201      12.164   9.644 -17.625  1.00 85.62           C  
ATOM   4859  CB  MET B 201      11.011   9.052 -15.485  1.00 85.62           C  
ATOM   4860  O   MET B 201      12.972  10.570 -17.721  1.00 85.62           O  
ATOM   4861  CG  MET B 201      12.199   9.479 -14.639  1.00 85.62           C  
ATOM   4862  SD  MET B 201      12.578   8.281 -13.302  1.00 85.62           S  
ATOM   4863  CE  MET B 201      11.328   8.763 -12.077  1.00 85.62           C  
ATOM   4864  N   LEU B 202      12.337   8.484 -18.284  1.00 79.56           N  
ATOM   4865  CA  LEU B 202      13.553   8.185 -19.032  1.00 79.56           C  
ATOM   4866  C   LEU B 202      13.647   9.048 -20.286  1.00 79.56           C  
ATOM   4867  CB  LEU B 202      13.597   6.703 -19.415  1.00 79.56           C  
ATOM   4868  O   LEU B 202      14.735   9.490 -20.661  1.00 79.56           O  
ATOM   4869  CG  LEU B 202      13.880   5.718 -18.279  1.00 79.56           C  
ATOM   4870  CD1 LEU B 202      13.705   4.283 -18.766  1.00 79.56           C  
ATOM   4871  CD2 LEU B 202      15.283   5.932 -17.722  1.00 79.56           C  
ATOM   4872  N   ASP B 203      12.572   9.271 -20.879  1.00 80.78           N  
ATOM   4873  CA  ASP B 203      12.562  10.104 -22.077  1.00 80.78           C  
ATOM   4874  C   ASP B 203      13.064  11.513 -21.771  1.00 80.78           C  
ATOM   4875  CB  ASP B 203      11.155  10.165 -22.676  1.00 80.78           C  
ATOM   4876  O   ASP B 203      13.871  12.067 -22.520  1.00 80.78           O  
ATOM   4877  CG  ASP B 203      10.767   8.894 -23.410  1.00 80.78           C  
ATOM   4878  OD1 ASP B 203      11.653   8.061 -23.697  1.00 80.78           O  
ATOM   4879  OD2 ASP B 203       9.564   8.726 -23.708  1.00 80.78           O  
ATOM   4880  N   VAL B 204      12.659  12.146 -20.715  1.00 78.95           N  
ATOM   4881  CA  VAL B 204      13.071  13.489 -20.321  1.00 78.95           C  
ATOM   4882  C   VAL B 204      14.547  13.484 -19.929  1.00 78.95           C  
ATOM   4883  CB  VAL B 204      12.212  14.028 -19.155  1.00 78.95           C  
ATOM   4884  O   VAL B 204      15.294  14.398 -20.285  1.00 78.95           O  
ATOM   4885  CG1 VAL B 204      12.738  15.379 -18.675  1.00 78.95           C  
ATOM   4886  CG2 VAL B 204      10.749  14.140 -19.579  1.00 78.95           C  
ATOM   4887  N   LYS B 205      14.870  12.392 -19.192  1.00 77.94           N  
ATOM   4888  CA  LYS B 205      16.273  12.272 -18.805  1.00 77.94           C  
ATOM   4889  C   LYS B 205      17.179  12.227 -20.032  1.00 77.94           C  
ATOM   4890  CB  LYS B 205      16.489  11.024 -17.948  1.00 77.94           C  
ATOM   4891  O   LYS B 205      18.213  12.898 -20.071  1.00 77.94           O  
ATOM   4892  CG  LYS B 205      17.855  10.960 -17.281  1.00 77.94           C  
ATOM   4893  CD  LYS B 205      17.975   9.747 -16.368  1.00 77.94           C  
ATOM   4894  CE  LYS B 205      19.365   9.641 -15.756  1.00 77.94           C  
ATOM   4895  NZ  LYS B 205      19.483   8.461 -14.849  1.00 77.94           N  
ATOM   4896  N   PHE B 206      16.763  11.398 -20.982  1.00 81.26           N  
ATOM   4897  CA  PHE B 206      17.568  11.250 -22.190  1.00 81.26           C  
ATOM   4898  C   PHE B 206      17.605  12.553 -22.979  1.00 81.26           C  
ATOM   4899  CB  PHE B 206      17.019  10.120 -23.067  1.00 81.26           C  
ATOM   4900  O   PHE B 206      18.645  12.924 -23.526  1.00 81.26           O  
ATOM   4901  CG  PHE B 206      17.351   8.743 -22.560  1.00 81.26           C  
ATOM   4902  CD1 PHE B 206      18.633   8.440 -22.118  1.00 81.26           C  
ATOM   4903  CD2 PHE B 206      16.380   7.750 -22.527  1.00 81.26           C  
ATOM   4904  CE1 PHE B 206      18.943   7.165 -21.648  1.00 81.26           C  
ATOM   4905  CE2 PHE B 206      16.682   6.474 -22.059  1.00 81.26           C  
ATOM   4906  CZ  PHE B 206      17.964   6.184 -21.621  1.00 81.26           C  
ATOM   4907  N   MET B 207      16.479  13.225 -23.058  1.00 81.06           N  
ATOM   4908  CA  MET B 207      16.436  14.509 -23.752  1.00 81.06           C  
ATOM   4909  C   MET B 207      17.341  15.528 -23.069  1.00 81.06           C  
ATOM   4910  CB  MET B 207      15.003  15.040 -23.813  1.00 81.06           C  
ATOM   4911  O   MET B 207      18.055  16.277 -23.738  1.00 81.06           O  
ATOM   4912  CG  MET B 207      14.102  14.267 -24.762  1.00 81.06           C  
ATOM   4913  SD  MET B 207      12.430  15.009 -24.906  1.00 81.06           S  
ATOM   4914  CE  MET B 207      12.798  16.422 -25.984  1.00 81.06           C  
ATOM   4915  N   ALA B 208      17.311  15.581 -21.726  1.00 77.58           N  
ATOM   4916  CA  ALA B 208      18.168  16.480 -20.959  1.00 77.58           C  
ATOM   4917  C   ALA B 208      19.643  16.163 -21.191  1.00 77.58           C  
ATOM   4918  CB  ALA B 208      17.836  16.392 -19.472  1.00 77.58           C  
ATOM   4919  O   ALA B 208      20.456  17.069 -21.386  1.00 77.58           O  
ATOM   4920  N   ASP B 209      19.902  14.877 -21.230  1.00 77.64           N  
ATOM   4921  CA  ASP B 209      21.282  14.452 -21.445  1.00 77.64           C  
ATOM   4922  C   ASP B 209      21.766  14.844 -22.839  1.00 77.64           C  
ATOM   4923  CB  ASP B 209      21.416  12.941 -21.247  1.00 77.64           C  
ATOM   4924  O   ASP B 209      22.918  15.249 -23.011  1.00 77.64           O  
ATOM   4925  CG  ASP B 209      21.379  12.529 -19.786  1.00 77.64           C  
ATOM   4926  OD1 ASP B 209      21.590  13.389 -18.904  1.00 77.64           O  
ATOM   4927  OD2 ASP B 209      21.139  11.332 -19.515  1.00 77.64           O  
ATOM   4928  N   THR B 210      20.886  14.607 -23.818  1.00 77.91           N  
ATOM   4929  CA  THR B 210      21.247  14.990 -25.178  1.00 77.91           C  
ATOM   4930  C   THR B 210      21.536  16.487 -25.260  1.00 77.91           C  
ATOM   4931  CB  THR B 210      20.133  14.624 -26.176  1.00 77.91           C  
ATOM   4932  O   THR B 210      22.489  16.905 -25.920  1.00 77.91           O  
ATOM   4933  CG2 THR B 210      19.953  13.113 -26.269  1.00 77.91           C  
ATOM   4934  OG1 THR B 210      18.901  15.216 -25.746  1.00 77.91           O  
ATOM   4935  N   LYS B 211      20.772  17.373 -24.625  1.00 77.85           N  
ATOM   4936  CA  LYS B 211      20.961  18.821 -24.632  1.00 77.85           C  
ATOM   4937  C   LYS B 211      22.258  19.209 -23.927  1.00 77.85           C  
ATOM   4938  CB  LYS B 211      19.774  19.521 -23.969  1.00 77.85           C
[truncated: 135,633 more chars]
