# Supplementary material for: Cross-linking of the endolysosomal system reveals potential flotillin structures and cargo
Source: Nat Commun. 2022 Oct 20;13:6212. doi: 10.1038/s41467-022-33951-0 (PMC9584938; doi:10.1038/s41467-022-33951-0)
Supplement: Supplementary file 12 — Dataset 9 [file 41467_2022_33951_MOESM12_ESM.zip › FLOT1_FLOT2_dimer/rank_4_model_1_ptm_seed_0_unrelaxed.pdb]

MODEL     1
ATOM      1  N   MET A   1      38.942 -17.464 -75.706  1.00 82.02           N  
ATOM      2  CA  MET A   1      37.788 -18.084 -75.062  1.00 82.02           C  
ATOM      3  C   MET A   1      36.970 -17.049 -74.298  1.00 82.02           C  
ATOM      4  CB  MET A   1      38.234 -19.200 -74.116  1.00 82.02           C  
ATOM      5  O   MET A   1      37.529 -16.202 -73.599  1.00 82.02           O  
ATOM      6  CG  MET A   1      37.108 -20.124 -73.683  1.00 82.02           C  
ATOM      7  SD  MET A   1      37.703 -21.528 -72.663  1.00 82.02           S  
ATOM      8  CE  MET A   1      36.153 -22.445 -72.445  1.00 82.02           C  
ATOM      9  N   PHE A   2      35.597 -16.968 -74.715  1.00 86.50           N  
ATOM     10  CA  PHE A   2      34.714 -16.029 -74.034  1.00 86.50           C  
ATOM     11  C   PHE A   2      34.276 -16.581 -72.683  1.00 86.50           C  
ATOM     12  CB  PHE A   2      33.487 -15.720 -74.897  1.00 86.50           C  
ATOM     13  O   PHE A   2      33.865 -17.739 -72.583  1.00 86.50           O  
ATOM     14  CG  PHE A   2      33.773 -14.796 -76.050  1.00 86.50           C  
ATOM     15  CD1 PHE A   2      33.839 -13.421 -75.857  1.00 86.50           C  
ATOM     16  CD2 PHE A   2      33.976 -15.302 -77.327  1.00 86.50           C  
ATOM     17  CE1 PHE A   2      34.104 -12.563 -76.922  1.00 86.50           C  
ATOM     18  CE2 PHE A   2      34.240 -14.450 -78.396  1.00 86.50           C  
ATOM     19  CZ  PHE A   2      34.303 -13.082 -78.191  1.00 86.50           C  
ATOM     20  N   PHE A   3      34.500 -15.778 -71.648  1.00 86.56           N  
ATOM     21  CA  PHE A   3      34.017 -16.086 -70.307  1.00 86.56           C  
ATOM     22  C   PHE A   3      32.961 -15.079 -69.867  1.00 86.56           C  
ATOM     23  CB  PHE A   3      35.177 -16.100 -69.306  1.00 86.56           C  
ATOM     24  O   PHE A   3      33.062 -13.890 -70.177  1.00 86.56           O  
ATOM     25  CG  PHE A   3      36.106 -17.273 -69.470  1.00 86.56           C  
ATOM     26  CD1 PHE A   3      35.857 -18.471 -68.811  1.00 86.56           C  
ATOM     27  CD2 PHE A   3      37.227 -17.178 -70.283  1.00 86.56           C  
ATOM     28  CE1 PHE A   3      36.715 -19.558 -68.961  1.00 86.56           C  
ATOM     29  CE2 PHE A   3      38.089 -18.260 -70.438  1.00 86.56           C  
ATOM     30  CZ  PHE A   3      37.831 -19.449 -69.775  1.00 86.56           C  
ATOM     31  N   THR A   4      31.868 -15.591 -69.418  1.00 88.76           N  
ATOM     32  CA  THR A   4      30.772 -14.737 -68.972  1.00 88.76           C  
ATOM     33  C   THR A   4      30.685 -14.718 -67.449  1.00 88.76           C  
ATOM     34  CB  THR A   4      29.427 -15.204 -69.560  1.00 88.76           C  
ATOM     35  O   THR A   4      31.052 -15.693 -66.789  1.00 88.76           O  
ATOM     36  CG2 THR A   4      29.432 -15.117 -71.082  1.00 88.76           C  
ATOM     37  OG1 THR A   4      29.187 -16.561 -69.170  1.00 88.76           O  
ATOM     38  N   CYS A   5      30.344 -13.552 -66.882  1.00 87.74           N  
ATOM     39  CA  CYS A   5      30.176 -13.364 -65.446  1.00 87.74           C  
ATOM     40  C   CYS A   5      28.851 -12.678 -65.136  1.00 87.74           C  
ATOM     41  CB  CYS A   5      31.332 -12.543 -64.874  1.00 87.74           C  
ATOM     42  O   CYS A   5      28.393 -11.829 -65.902  1.00 87.74           O  
ATOM     43  SG  CYS A   5      31.649 -11.009 -65.773  1.00 87.74           S  
ATOM     44  N   GLY A   6      28.114 -13.220 -64.148  1.00 87.75           N  
ATOM     45  CA  GLY A   6      26.882 -12.612 -63.671  1.00 87.75           C  
ATOM     46  C   GLY A   6      27.105 -11.290 -62.961  1.00 87.75           C  
ATOM     47  O   GLY A   6      28.245 -10.917 -62.676  1.00 87.75           O  
ATOM     48  N   PRO A   7      26.090 -10.406 -62.802  1.00 86.08           N  
ATOM     49  CA  PRO A   7      26.184  -9.109 -62.129  1.00 86.08           C  
ATOM     50  C   PRO A   7      26.637  -9.229 -60.676  1.00 86.08           C  
ATOM     51  CB  PRO A   7      24.756  -8.564 -62.212  1.00 86.08           C  
ATOM     52  O   PRO A   7      27.101  -8.249 -60.087  1.00 86.08           O  
ATOM     53  CG  PRO A   7      23.903  -9.766 -62.466  1.00 86.08           C  
ATOM     54  CD  PRO A   7      24.736 -10.803 -63.163  1.00 86.08           C  
ATOM     55  N   ASN A   8      26.647 -10.464 -60.086  1.00 86.02           N  
ATOM     56  CA  ASN A   8      26.990 -10.714 -58.691  1.00 86.02           C  
ATOM     57  C   ASN A   8      28.434 -11.185 -58.545  1.00 86.02           C  
ATOM     58  CB  ASN A   8      26.033 -11.738 -58.077  1.00 86.02           C  
ATOM     59  O   ASN A   8      28.885 -11.487 -57.438  1.00 86.02           O  
ATOM     60  CG  ASN A   8      26.006 -13.045 -58.845  1.00 86.02           C  
ATOM     61  ND2 ASN A   8      25.667 -14.130 -58.158  1.00 86.02           N  
ATOM     62  OD1 ASN A   8      26.289 -13.080 -60.046  1.00 86.02           O  
ATOM     63  N   GLU A   9      29.231 -11.156 -59.687  1.00 88.85           N  
ATOM     64  CA  GLU A   9      30.637 -11.548 -59.713  1.00 88.85           C  
ATOM     65  C   GLU A   9      31.449 -10.633 -60.624  1.00 88.85           C  
ATOM     66  CB  GLU A   9      30.781 -13.003 -60.166  1.00 88.85           C  
ATOM     67  O   GLU A   9      30.911 -10.051 -61.568  1.00 88.85           O  
ATOM     68  CG  GLU A   9      30.163 -13.287 -61.528  1.00 88.85           C  
ATOM     69  CD  GLU A   9      30.301 -14.739 -61.959  1.00 88.85           C  
ATOM     70  OE1 GLU A   9      29.862 -15.083 -63.080  1.00 88.85           O  
ATOM     71  OE2 GLU A   9      30.852 -15.538 -61.169  1.00 88.85           O  
ATOM     72  N   ALA A  10      32.714 -10.414 -60.219  1.00 89.83           N  
ATOM     73  CA  ALA A  10      33.637  -9.646 -61.051  1.00 89.83           C  
ATOM     74  C   ALA A  10      34.802 -10.511 -61.521  1.00 89.83           C  
ATOM     75  CB  ALA A  10      34.155  -8.429 -60.287  1.00 89.83           C  
ATOM     76  O   ALA A  10      35.279 -11.376 -60.782  1.00 89.83           O  
ATOM     77  N   MET A  11      35.043 -10.421 -62.880  1.00 90.18           N  
ATOM     78  CA  MET A  11      36.178 -11.142 -63.450  1.00 90.18           C  
ATOM     79  C   MET A  11      37.370 -10.212 -63.646  1.00 90.18           C  
ATOM     80  CB  MET A  11      35.793 -11.787 -64.782  1.00 90.18           C  
ATOM     81  O   MET A  11      37.209  -9.075 -64.095  1.00 90.18           O  
ATOM     82  CG  MET A  11      34.807 -12.936 -64.644  1.00 90.18           C  
ATOM     83  SD  MET A  11      34.576 -13.856 -66.215  1.00 90.18           S  
ATOM     84  CE  MET A  11      33.502 -12.699 -67.109  1.00 90.18           C  
ATOM     85  N   VAL A  12      38.513 -10.721 -63.180  1.00 88.70           N  
ATOM     86  CA  VAL A  12      39.761  -9.985 -63.354  1.00 88.70           C  
ATOM     87  C   VAL A  12      40.680 -10.743 -64.308  1.00 88.70           C  
ATOM     88  CB  VAL A  12      40.473  -9.749 -62.003  1.00 88.70           C  
ATOM     89  O   VAL A  12      41.024 -11.902 -64.060  1.00 88.70           O  
ATOM     90  CG1 VAL A  12      41.757  -8.945 -62.202  1.00 88.70           C  
ATOM     91  CG2 VAL A  12      39.540  -9.037 -61.025  1.00 88.70           C  
ATOM     92  N   VAL A  13      40.925 -10.112 -65.434  1.00 88.03           N  
ATOM     93  CA  VAL A  13      41.802 -10.733 -66.421  1.00 88.03           C  
ATOM     94  C   VAL A  13      43.173 -10.062 -66.389  1.00 88.03           C  
ATOM     95  CB  VAL A  13      41.202 -10.652 -67.843  1.00 88.03           C  
ATOM     96  O   VAL A  13      43.279  -8.843 -66.543  1.00 88.03           O  
ATOM     97  CG1 VAL A  13      42.110 -11.353 -68.852  1.00 88.03           C  
ATOM     98  CG2 VAL A  13      39.802 -11.260 -67.867  1.00 88.03           C  
ATOM     99  N   SER A  14      44.160 -10.900 -66.057  1.00 85.04           N  
ATOM    100  CA  SER A  14      45.547 -10.448 -66.007  1.00 85.04           C  
ATOM    101  C   SER A  14      46.420 -11.236 -66.978  1.00 85.04           C  
ATOM    102  CB  SER A  14      46.102 -10.578 -64.588  1.00 85.04           C  
ATOM    103  O   SER A  14      46.051 -12.333 -67.402  1.00 85.04           O  
ATOM    104  OG  SER A  14      45.914 -11.892 -64.093  1.00 85.04           O  
ATOM    105  N   GLY A  15      47.437 -10.538 -67.530  1.00 81.03           N  
ATOM    106  CA  GLY A  15      48.326 -11.235 -68.445  1.00 81.03           C  
ATOM    107  C   GLY A  15      48.746 -10.387 -69.631  1.00 81.03           C  
ATOM    108  O   GLY A  15      48.663  -9.158 -69.583  1.00 81.03           O  
ATOM    109  N   PHE A  16      49.210 -10.969 -70.683  1.00 77.03           N  
ATOM    110  CA  PHE A  16      49.809 -10.389 -71.879  1.00 77.03           C  
ATOM    111  C   PHE A  16      48.819  -9.478 -72.594  1.00 77.03           C  
ATOM    112  CB  PHE A  16      50.288 -11.491 -72.830  1.00 77.03           C  
ATOM    113  O   PHE A  16      47.678  -9.870 -72.849  1.00 77.03           O  
ATOM    114  CG  PHE A  16      51.059 -10.976 -74.016  1.00 77.03           C  
ATOM    115  CD1 PHE A  16      50.488 -10.970 -75.283  1.00 77.03           C  
ATOM    116  CD2 PHE A  16      52.354 -10.499 -73.864  1.00 77.03           C  
ATOM    117  CE1 PHE A  16      51.199 -10.494 -76.382  1.00 77.03           C  
ATOM    118  CE2 PHE A  16      53.070 -10.023 -74.958  1.00 77.03           C  
ATOM    119  CZ  PHE A  16      52.491 -10.022 -76.216  1.00 77.03           C  
ATOM    120  N   CYS A  17      49.060  -8.021 -72.690  1.00 75.47           N  
ATOM    121  CA  CYS A  17      48.329  -6.970 -73.389  1.00 75.47           C  
ATOM    122  C   CYS A  17      47.140  -6.491 -72.565  1.00 75.47           C  
ATOM    123  CB  CYS A  17      47.849  -7.467 -74.752  1.00 75.47           C  
ATOM    124  O   CYS A  17      46.259  -5.801 -73.081  1.00 75.47           O  
ATOM    125  SG  CYS A  17      47.678  -6.159 -75.985  1.00 75.47           S  
ATOM    126  N   ARG A  18      47.104  -6.846 -71.189  1.00 75.19           N  
ATOM    127  CA  ARG A  18      46.049  -6.440 -70.266  1.00 75.19           C  
ATOM    128  C   ARG A  18      46.637  -5.877 -68.976  1.00 75.19           C  
ATOM    129  CB  ARG A  18      45.127  -7.620 -69.951  1.00 75.19           C  
ATOM    130  O   ARG A  18      46.015  -5.963 -67.915  1.00 75.19           O  
ATOM    131  CG  ARG A  18      44.359  -8.141 -71.155  1.00 75.19           C  
ATOM    132  CD  ARG A  18      43.185  -7.239 -71.509  1.00 75.19           C  
ATOM    133  NE  ARG A  18      42.384  -7.798 -72.595  1.00 75.19           N  
ATOM    134  NH1 ARG A  18      40.476  -6.603 -72.080  1.00 75.19           N  
ATOM    135  NH2 ARG A  18      40.482  -8.051 -73.856  1.00 75.19           N  
ATOM    136  CZ  ARG A  18      41.116  -7.483 -72.841  1.00 75.19           C  
ATOM    137  N   SER A  19      47.795  -4.923 -69.218  1.00 72.71           N  
ATOM    138  CA  SER A  19      48.449  -4.212 -68.125  1.00 72.71           C  
ATOM    139  C   SER A  19      48.138  -2.720 -68.172  1.00 72.71           C  
ATOM    140  CB  SER A  19      49.962  -4.427 -68.175  1.00 72.71           C  
ATOM    141  O   SER A  19      48.589  -2.014 -69.076  1.00 72.71           O  
ATOM    142  OG  SER A  19      50.276  -5.809 -68.144  1.00 72.71           O  
ATOM    143  N   PRO A  20      47.138  -2.264 -67.354  1.00 76.07           N  
ATOM    144  CA  PRO A  20      46.603  -2.722 -66.069  1.00 76.07           C  
ATOM    145  C   PRO A  20      45.492  -3.757 -66.228  1.00 76.07           C  
ATOM    146  CB  PRO A  20      46.066  -1.438 -65.433  1.00 76.07           C  
ATOM    147  O   PRO A  20      44.896  -3.869 -67.302  1.00 76.07           O  
ATOM    148  CG  PRO A  20      45.779  -0.531 -66.586  1.00 76.07           C  
ATOM    149  CD  PRO A  20      46.667  -0.922 -67.732  1.00 76.07           C  
ATOM    150  N   PRO A  21      45.385  -4.768 -65.385  1.00 83.19           N  
ATOM    151  CA  PRO A  21      44.384  -5.833 -65.481  1.00 83.19           C  
ATOM    152  C   PRO A  21      42.986  -5.302 -65.791  1.00 83.19           C  
ATOM    153  CB  PRO A  21      44.426  -6.483 -64.096  1.00 83.19           C  
ATOM    154  O   PRO A  21      42.614  -4.222 -65.325  1.00 83.19           O  
ATOM    155  CG  PRO A  21      45.039  -5.449 -63.207  1.00 83.19           C  
ATOM    156  CD  PRO A  21      45.814  -4.486 -64.060  1.00 83.19           C  
ATOM    157  N   VAL A  22      42.264  -5.922 -66.667  1.00 87.30           N  
ATOM    158  CA  VAL A  22      40.895  -5.597 -67.053  1.00 87.30           C  
ATOM    159  C   VAL A  22      39.917  -6.213 -66.056  1.00 87.30           C  
ATOM    160  CB  VAL A  22      40.577  -6.088 -68.484  1.00 87.30           C  
ATOM    161  O   VAL A  22      39.968  -7.416 -65.789  1.00 87.30           O  
ATOM    162  CG1 VAL A  22      39.123  -5.793 -68.845  1.00 87.30           C  
ATOM    163  CG2 VAL A  22      41.524  -5.439 -69.492  1.00 87.30           C  
ATOM    164  N   MET A  23      39.125  -5.345 -65.372  1.00 88.41           N  
ATOM    165  CA  MET A  23      38.130  -5.754 -64.385  1.00 88.41           C  
ATOM    166  C   MET A  23      36.717  -5.578 -64.932  1.00 88.41           C  
ATOM    167  CB  MET A  23      38.294  -4.954 -63.092  1.00 88.41           C  
ATOM    168  O   MET A  23      36.342  -4.482 -65.352  1.00 88.41           O  
ATOM    169  CG  MET A  23      39.671  -5.082 -62.461  1.00 88.41           C  
ATOM    170  SD  MET A  23      39.888  -3.974 -61.015  1.00 88.41           S  
ATOM    171  CE  MET A  23      40.254  -2.411 -61.862  1.00 88.41           C  
ATOM    172  N   VAL A  24      36.067  -6.551 -65.137  1.00 88.54           N  
ATOM    173  CA  VAL A  24      34.710  -6.528 -65.674  1.00 88.54           C  
ATOM    174  C   VAL A  24      33.727  -7.022 -64.616  1.00 88.54           C  
ATOM    175  CB  VAL A  24      34.592  -7.387 -66.953  1.00 88.54           C  
ATOM    176  O   VAL A  24      33.835  -8.155 -64.139  1.00 88.54           O  
ATOM    177  CG1 VAL A  24      33.177  -7.314 -67.524  1.00 88.54           C  
ATOM    178  CG2 VAL A  24      35.615  -6.936 -67.994  1.00 88.54           C  
ATOM    179  N   ALA A  25      32.836  -6.028 -64.067  1.00 87.46           N  
ATOM    180  CA  ALA A  25      31.755  -6.379 -63.150  1.00 87.46           C  
ATOM    181  C   ALA A  25      30.482  -6.733 -63.913  1.00 87.46           C  
ATOM    182  CB  ALA A  25      31.488  -5.232 -62.179  1.00 87.46           C  
ATOM    183  O   ALA A  25      29.883  -5.875 -64.566  1.00 87.46           O  
ATOM    184  N   GLY A  26      30.225  -8.026 -64.172  1.00 80.79           N  
ATOM    185  CA  GLY A  26      29.082  -8.427 -64.977  1.00 80.79           C  
ATOM    186  C   GLY A  26      29.283  -8.184 -66.461  1.00 80.79           C  
ATOM    187  O   GLY A  26      29.996  -7.259 -66.853  1.00 80.79           O  
ATOM    188  N   GLY A  27      29.099  -9.288 -67.260  1.00 87.53           N  
ATOM    189  CA  GLY A  27      29.316  -9.199 -68.695  1.00 87.53           C  
ATOM    190  C   GLY A  27      30.206 -10.304 -69.234  1.00 87.53           C  
ATOM    191  O   GLY A  27      30.253 -11.400 -68.671  1.00 87.53           O  
ATOM    192  N   ARG A  28      30.814 -10.001 -70.364  1.00 89.33           N  
ATOM    193  CA  ARG A  28      31.641 -11.001 -71.030  1.00 89.33           C  
ATOM    194  C   ARG A  28      33.029 -10.448 -71.336  1.00 89.33           C  
ATOM    195  CB  ARG A  28      30.973 -11.480 -72.321  1.00 89.33           C  
ATOM    196  O   ARG A  28      33.196  -9.240 -71.516  1.00 89.33           O  
ATOM    197  CG  ARG A  28      30.861 -10.407 -73.392  1.00 89.33           C  
ATOM    198  CD  ARG A  28      30.268 -10.956 -74.681  1.00 89.33           C  
ATOM    199  NE  ARG A  28      29.800  -9.886 -75.558  1.00 89.33           N  
ATOM    200  NH1 ARG A  28      31.107 -10.509 -77.358  1.00 89.33           N  
ATOM    201  NH2 ARG A  28      29.718  -8.693 -77.519  1.00 89.33           N  
ATOM    202  CZ  ARG A  28      30.210  -9.699 -76.810  1.00 89.33           C  
ATOM    203  N   VAL A  29      34.075 -11.236 -71.234  1.00 88.56           N  
ATOM    204  CA  VAL A  29      35.441 -10.835 -71.550  1.00 88.56           C  
ATOM    205  C   VAL A  29      36.133 -11.938 -72.349  1.00 88.56           C  
ATOM    206  CB  VAL A  29      36.249 -10.516 -70.273  1.00 88.56           C  
ATOM    207  O   VAL A  29      35.908 -13.125 -72.102  1.00 88.56           O  
ATOM    208  CG1 VAL A  29      37.722 -10.288 -70.608  1.00 88.56           C  
ATOM    209  CG2 VAL A  29      35.665  -9.297 -69.563  1.00 88.56           C  
ATOM    210  N   PHE A  30      36.817 -11.545 -73.359  1.00 87.85           N  
ATOM    211  CA  PHE A  30      37.592 -12.462 -74.186  1.00 87.85           C  
ATOM    212  C   PHE A  30      38.971 -12.701 -73.583  1.00 87.85           C  
ATOM    213  CB  PHE A  30      37.729 -11.918 -75.612  1.00 87.85           C  
ATOM    214  O   PHE A  30      39.724 -11.753 -73.348  1.00 87.85           O  
ATOM    215  CG  PHE A  30      38.479 -12.834 -76.541  1.00 87.85           C  
ATOM    216  CD1 PHE A  30      39.804 -12.578 -76.872  1.00 87.85           C  
ATOM    217  CD2 PHE A  30      37.858 -13.951 -77.085  1.00 87.85           C  
ATOM    218  CE1 PHE A  30      40.500 -13.423 -77.732  1.00 87.85           C  
ATOM    219  CE2 PHE A  30      38.548 -14.801 -77.945  1.00 87.85           C  
ATOM    220  CZ  PHE A  30      39.869 -14.535 -78.268  1.00 87.85           C  
ATOM    221  N   VAL A  31      39.319 -14.033 -73.266  1.00 85.58           N  
ATOM    222  CA  VAL A  31      40.579 -14.398 -72.626  1.00 85.58           C  
ATOM    223  C   VAL A  31      41.381 -15.313 -73.548  1.00 85.58           C  
ATOM    224  CB  VAL A  31      40.345 -15.087 -71.263  1.00 85.58           C  
ATOM    225  O   VAL A  31      40.856 -16.305 -74.059  1.00 85.58           O  
ATOM    226  CG1 VAL A  31      41.674 -15.475 -70.619  1.00 85.58           C  
ATOM    227  CG2 VAL A  31      39.543 -14.176 -70.336  1.00 85.58           C  
ATOM    228  N   LEU A  32      42.602 -14.933 -73.799  1.00 84.54           N  
ATOM    229  CA  LEU A  32      43.502 -15.765 -74.590  1.00 84.54           C  
ATOM    230  C   LEU A  32      44.110 -16.872 -73.736  1.00 84.54           C  
ATOM    231  CB  LEU A  32      44.613 -14.913 -75.209  1.00 84.54           C  
ATOM    232  O   LEU A  32      44.799 -16.595 -72.751  1.00 84.54           O  
ATOM    233  CG  LEU A  32      44.182 -13.910 -76.280  1.00 84.54           C  
ATOM    234  CD1 LEU A  32      45.305 -12.917 -76.559  1.00 84.54           C  
ATOM    235  CD2 LEU A  32      43.772 -14.634 -77.558  1.00 84.54           C  
ATOM    236  N   PRO A  33      43.741 -18.245 -74.012  1.00 71.93           N  
ATOM    237  CA  PRO A  33      44.203 -19.413 -73.258  1.00 71.93           C  
ATOM    238  C   PRO A  33      45.715 -19.606 -73.337  1.00 71.93           C  
ATOM    239  CB  PRO A  33      43.468 -20.578 -73.927  1.00 71.93           C  
ATOM    240  O   PRO A  33      46.338 -19.231 -74.334  1.00 71.93           O  
ATOM    241  CG  PRO A  33      43.049 -20.050 -75.261  1.00 71.93           C  
ATOM    242  CD  PRO A  33      43.077 -18.549 -75.210  1.00 71.93           C  
ATOM    243  N   CYS A  34      46.627 -19.286 -72.202  1.00 75.84           N  
ATOM    244  CA  CYS A  34      48.049 -19.600 -72.107  1.00 75.84           C  
ATOM    245  C   CYS A  34      48.857 -18.361 -71.739  1.00 75.84           C  
ATOM    246  CB  CYS A  34      48.559 -20.181 -73.425  1.00 75.84           C  
ATOM    247  O   CYS A  34      49.896 -18.465 -71.084  1.00 75.84           O  
ATOM    248  SG  CYS A  34      47.889 -21.814 -73.809  1.00 75.84           S  
ATOM    249  N   ILE A  35      48.325 -17.222 -72.068  1.00 82.08           N  
ATOM    250  CA  ILE A  35      49.116 -16.027 -71.796  1.00 82.08           C  
ATOM    251  C   ILE A  35      48.309 -15.058 -70.935  1.00 82.08           C  
ATOM    252  CB  ILE A  35      49.564 -15.336 -73.104  1.00 82.08           C  
ATOM    253  O   ILE A  35      48.861 -14.107 -70.376  1.00 82.08           O  
ATOM    254  CG1 ILE A  35      50.187 -16.358 -74.062  1.00 82.08           C  
ATOM    255  CG2 ILE A  35      50.543 -14.197 -72.805  1.00 82.08           C  
ATOM    256  CD1 ILE A  35      50.359 -15.847 -75.485  1.00 82.08           C  
ATOM    257  N   GLN A  36      46.949 -15.375 -70.751  1.00 83.95           N  
ATOM    258  CA  GLN A  36      46.087 -14.584 -69.880  1.00 83.95           C  
ATOM    259  C   GLN A  36      45.485 -15.444 -68.772  1.00 83.95           C  
ATOM    260  CB  GLN A  36      44.974 -13.915 -70.688  1.00 83.95           C  
ATOM    261  O   GLN A  36      45.230 -16.633 -68.973  1.00 83.95           O  
ATOM    262  CG  GLN A  36      45.475 -12.878 -71.684  1.00 83.95           C  
ATOM    263  CD  GLN A  36      44.362 -12.295 -72.535  1.00 83.95           C  
ATOM    264  NE2 GLN A  36      44.640 -11.171 -73.186  1.00 83.95           N  
ATOM    265  OE1 GLN A  36      43.261 -12.851 -72.606  1.00 83.95           O  
ATOM    266  N   GLN A  37      45.443 -14.834 -67.543  1.00 83.02           N  
ATOM    267  CA  GLN A  37      44.889 -15.491 -66.364  1.00 83.02           C  
ATOM    268  C   GLN A  37      43.585 -14.829 -65.928  1.00 83.02           C  
ATOM    269  CB  GLN A  37      45.897 -15.473 -65.215  1.00 83.02           C  
ATOM    270  O   GLN A  37      43.501 -13.602 -65.851  1.00 83.02           O  
ATOM    271  CG  GLN A  37      45.507 -16.360 -64.040  1.00 83.02           C  
ATOM    272  CD  GLN A  37      46.583 -16.427 -62.972  1.00 83.02           C  
ATOM    273  NE2 GLN A  37      46.175 -16.687 -61.735  1.00 83.02           N  
ATOM    274  OE1 GLN A  37      47.771 -16.248 -63.258  1.00 83.02           O  
ATOM    275  N   ILE A  38      42.521 -15.707 -65.780  1.00 86.74           N  
ATOM    276  CA  ILE A  38      41.225 -15.200 -65.344  1.00 86.74           C  
ATOM    277  C   ILE A  38      40.989 -15.576 -63.883  1.00 86.74           C  
ATOM    278  CB  ILE A  38      40.079 -15.743 -66.229  1.00 86.74           C  
ATOM    279  O   ILE A  38      41.196 -16.727 -63.490  1.00 86.74           O  
ATOM    280  CG1 ILE A  38      38.764 -15.029 -65.896  1.00 86.74           C  
ATOM    281  CG2 ILE A  38      39.938 -17.258 -66.060  1.00 86.74           C  
ATOM    282  CD1 ILE A  38      37.710 -15.132 -66.990  1.00 86.74           C  
ATOM    283  N   GLN A  39      40.630 -14.575 -63.052  1.00 87.89           N  
ATOM    284  CA  GLN A  39      40.282 -14.763 -61.647  1.00 87.89           C  
ATOM    285  C   GLN A  39      38.954 -14.089 -61.314  1.00 87.89           C  
ATOM    286  CB  GLN A  39      41.388 -14.220 -60.742  1.00 87.89           C  
ATOM    287  O   GLN A  39      38.623 -13.045 -61.880  1.00 87.89           O  
ATOM    288  CG  GLN A  39      42.703 -14.981 -60.854  1.00 87.89           C  
ATOM    289  CD  GLN A  39      43.815 -14.354 -60.034  1.00 87.89           C  
ATOM    290  NE2 GLN A  39      44.885 -15.110 -59.810  1.00 87.89           N  
ATOM    291  OE1 GLN A  39      43.714 -13.200 -59.605  1.00 87.89           O  
ATOM    292  N   ARG A  40      38.137 -14.793 -60.494  1.00 88.83           N  
ATOM    293  CA  ARG A  40      36.809 -14.297 -60.145  1.00 88.83           C  
ATOM    294  C   ARG A  40      36.751 -13.872 -58.682  1.00 88.83           C  
ATOM    295  CB  ARG A  40      35.747 -15.362 -60.424  1.00 88.83           C  
ATOM    296  O   ARG A  40      37.368 -14.502 -57.822  1.00 88.83           O  
ATOM    297  CG  ARG A  40      35.688 -15.808 -61.877  1.00 88.83           C  
ATOM    298  CD  ARG A  40      34.598 -16.846 -62.104  1.00 88.83           C  
ATOM    299  NE  ARG A  40      34.455 -17.176 -63.520  1.00 88.83           N  
ATOM    300  NH1 ARG A  40      32.777 -18.731 -63.200  1.00 88.83           N  
ATOM    301  NH2 ARG A  40      33.546 -18.287 -65.313  1.00 88.83           N  
ATOM    302  CZ  ARG A  40      33.593 -18.064 -64.007  1.00 88.83           C  
ATOM    303  N   ILE A  41      35.989 -12.827 -58.394  1.00 90.19           N  
ATOM    304  CA  ILE A  41      35.737 -12.353 -57.037  1.00 90.19           C  
ATOM    305  C   ILE A  41      34.243 -12.107 -56.846  1.00 90.19           C  
ATOM    306  CB  ILE A  41      36.537 -11.067 -56.731  1.00 90.19           C  
ATOM    307  O   ILE A  41      33.574 -11.583 -57.741  1.00 90.19           O  
ATOM    308  CG1 ILE A  41      36.494 -10.757 -55.230  1.00 90.19           C  
ATOM    309  CG2 ILE A  41      35.999  -9.889 -57.549  1.00 90.19           C  
ATOM    310  CD1 ILE A  41      37.525  -9.731 -54.780  1.00 90.19           C  
ATOM    311  N   SER A  42      33.732 -12.592 -55.795  1.00 89.66           N  
ATOM    312  CA  SER A  42      32.307 -12.477 -55.502  1.00 89.66           C  
ATOM    313  C   SER A  42      31.946 -11.064 -55.058  1.00 89.66           C  
ATOM    314  CB  SER A  42      31.900 -13.480 -54.422  1.00 89.66           C  
ATOM    315  O   SER A  42      32.657 -10.460 -54.252  1.00 89.66           O  
ATOM    316  OG  SER A  42      30.546 -13.292 -54.046  1.00 89.66           O  
ATOM    317  N   LEU A  43      30.804 -10.472 -55.669  1.00 90.15           N  
ATOM    318  CA  LEU A  43      30.293  -9.152 -55.316  1.00 90.15           C  
ATOM    319  C   LEU A  43      29.053  -9.267 -54.435  1.00 90.15           C  
ATOM    320  CB  LEU A  43      29.965  -8.349 -56.578  1.00 90.15           C  
ATOM    321  O   LEU A  43      28.327  -8.288 -54.248  1.00 90.15           O  
ATOM    322  CG  LEU A  43      31.121  -8.114 -57.551  1.00 90.15           C  
ATOM    323  CD1 LEU A  43      30.619  -7.413 -58.809  1.00 90.15           C  
ATOM    324  CD2 LEU A  43      32.225  -7.301 -56.884  1.00 90.15           C  
ATOM    325  N   ASN A  44      28.820 -10.517 -53.984  1.00 90.12           N  
ATOM    326  CA  ASN A  44      27.654 -10.753 -53.139  1.00 90.12           C  
ATOM    327  C   ASN A  44      27.773 -10.024 -51.803  1.00 90.12           C  
ATOM    328  CB  ASN A  44      27.452 -12.252 -52.909  1.00 90.12           C  
ATOM    329  O   ASN A  44      28.880  -9.789 -51.316  1.00 90.12           O  
ATOM    330  CG  ASN A  44      27.027 -12.984 -54.166  1.00 90.12           C  
ATOM    331  ND2 ASN A  44      27.350 -14.269 -54.243  1.00 90.12           N  
ATOM    332  OD1 ASN A  44      26.414 -12.398 -55.063  1.00 90.12           O  
ATOM    333  N   THR A  45      26.600  -9.659 -51.316  1.00 90.90           N  
ATOM    334  CA  THR A  45      26.537  -9.062 -49.987  1.00 90.90           C  
ATOM    335  C   THR A  45      26.882 -10.092 -48.915  1.00 90.90           C  
ATOM    336  CB  THR A  45      25.143  -8.471 -49.705  1.00 90.90           C  
ATOM    337  O   THR A  45      26.399 -11.225 -48.957  1.00 90.90           O  
ATOM    338  CG2 THR A  45      24.834  -7.316 -50.652  1.00 90.90           C  
ATOM    339  OG1 THR A  45      24.154  -9.493 -49.876  1.00 90.90           O  
ATOM    340  N   LEU A  46      27.809  -9.772 -48.056  1.00 92.84           N  
ATOM    341  CA  LEU A  46      28.196 -10.612 -46.928  1.00 92.84           C  
ATOM    342  C   LEU A  46      27.579 -10.100 -45.631  1.00 92.84           C  
ATOM    343  CB  LEU A  46      29.721 -10.663 -46.796  1.00 92.84           C  
ATOM    344  O   LEU A  46      27.639  -8.903 -45.340  1.00 92.84           O  
ATOM    345  CG  LEU A  46      30.489 -11.189 -48.009  1.00 92.84           C  
ATOM    346  CD1 LEU A  46      31.956 -10.782 -47.925  1.00 92.84           C  
ATOM    347  CD2 LEU A  46      30.355 -12.705 -48.112  1.00 92.84           C  
ATOM    348  N   THR A  47      26.885 -10.951 -44.962  1.00 92.50           N  
ATOM    349  CA  THR A  47      26.325 -10.598 -43.662  1.00 92.50           C  
ATOM    350  C   THR A  47      27.288 -10.974 -42.539  1.00 92.50           C  
ATOM    351  CB  THR A  47      24.969 -11.290 -43.432  1.00 92.50           C  
ATOM    352  O   THR A  47      27.690 -12.133 -42.421  1.00 92.50           O  
ATOM    353  CG2 THR A  47      23.926 -10.802 -44.432  1.00 92.50           C  
ATOM    354  OG1 THR A  47      25.130 -12.706 -43.579  1.00 92.50           O  
ATOM    355  N   LEU A  48      27.662  -9.947 -41.811  1.00 92.90           N  
ATOM    356  CA  LEU A  48      28.623 -10.145 -40.731  1.00 92.90           C  
ATOM    357  C   LEU A  48      27.963  -9.943 -39.372  1.00 92.90           C  
ATOM    358  CB  LEU A  48      29.806  -9.185 -40.885  1.00 92.90           C  
ATOM    359  O   LEU A  48      27.241  -8.965 -39.166  1.00 92.90           O  
ATOM    360  CG  LEU A  48      30.512  -9.190 -42.242  1.00 92.90           C  
ATOM    361  CD1 LEU A  48      31.553  -8.077 -42.302  1.00 92.90           C  
ATOM    362  CD2 LEU A  48      31.156 -10.547 -42.505  1.00 92.90           C  
ATOM    363  N   ASN A  49      28.167 -10.926 -38.553  1.00 93.04           N  
ATOM    364  CA  ASN A  49      27.777 -10.790 -37.153  1.00 93.04           C  
ATOM    365  C   ASN A  49      28.922 -10.248 -36.302  1.00 93.04           C  
ATOM    366  CB  ASN A  49      27.291 -12.131 -36.598  1.00 93.04           C  
ATOM    367  O   ASN A  49      29.909 -10.946 -36.066  1.00 93.04           O  
ATOM    368  CG  ASN A  49      26.602 -11.991 -35.255  1.00 93.04           C  
ATOM    369  ND2 ASN A  49      26.145 -13.110 -34.704  1.00 93.04           N  
ATOM    370  OD1 ASN A  49      26.481 -10.888 -34.717  1.00 93.04           O  
ATOM    371  N   VAL A  50      28.741  -8.962 -35.907  1.00 91.73           N  
ATOM    372  CA  VAL A  50      29.797  -8.293 -35.153  1.00 91.73           C  
ATOM    373  C   VAL A  50      29.498  -8.378 -33.658  1.00 91.73           C  
ATOM    374  CB  VAL A  50      29.952  -6.816 -35.582  1.00 91.73           C  
ATOM    375  O   VAL A  50      28.561  -7.743 -33.169  1.00 91.73           O  
ATOM    376  CG1 VAL A  50      31.147  -6.173 -34.881  1.00 91.73           C  
ATOM    377  CG2 VAL A  50      30.101  -6.715 -37.099  1.00 91.73           C  
ATOM    378  N   LYS A  51      30.242  -9.253 -32.977  1.00 90.43           N  
ATOM    379  CA  LYS A  51      30.042  -9.445 -31.543  1.00 90.43           C  
ATOM    380  C   LYS A  51      31.181  -8.821 -30.741  1.00 90.43           C  
ATOM    381  CB  LYS A  51      29.923 -10.933 -31.212  1.00 90.43           C  
ATOM    382  O   LYS A  51      32.352  -9.121 -30.979  1.00 90.43           O  
ATOM    383  CG  LYS A  51      28.695 -11.603 -31.810  1.00 90.43           C  
ATOM    384  CD  LYS A  51      28.607 -13.070 -31.408  1.00 90.43           C  
ATOM    385  CE  LYS A  51      27.403 -13.753 -32.042  1.00 90.43           C  
ATOM    386  NZ  LYS A  51      27.333 -15.201 -31.680  1.00 90.43           N  
ATOM    387  N   SER A  52      30.808  -7.897 -29.908  1.00 89.46           N  
ATOM    388  CA  SER A  52      31.747  -7.281 -28.976  1.00 89.46           C  
ATOM    389  C   SER A  52      31.349  -7.554 -27.530  1.00 89.46           C  
ATOM    390  CB  SER A  52      31.829  -5.773 -29.215  1.00 89.46           C  
ATOM    391  O   SER A  52      30.326  -7.056 -27.057  1.00 89.46           O  
ATOM    392  OG  SER A  52      32.196  -5.495 -30.555  1.00 89.46           O  
ATOM    393  N   GLU A  53      32.225  -8.352 -26.918  1.00 87.81           N  
ATOM    394  CA  GLU A  53      31.891  -8.786 -25.565  1.00 87.81           C  
ATOM    395  C   GLU A  53      32.654  -7.975 -24.521  1.00 87.81           C  
ATOM    396  CB  GLU A  53      32.186 -10.278 -25.391  1.00 87.81           C  
ATOM    397  O   GLU A  53      33.856  -7.744 -24.665  1.00 87.81           O  
ATOM    398  CG  GLU A  53      31.346 -11.179 -26.283  1.00 87.81           C  
ATOM    399  CD  GLU A  53      31.659 -12.657 -26.109  1.00 87.81           C  
ATOM    400  OE1 GLU A  53      31.042 -13.495 -26.806  1.00 87.81           O  
ATOM    401  OE2 GLU A  53      32.528 -12.980 -25.269  1.00 87.81           O  
ATOM    402  N   LYS A  54      31.941  -7.574 -23.481  1.00 83.62           N  
ATOM    403  CA  LYS A  54      32.468  -6.952 -22.270  1.00 83.62           C  
ATOM    404  C   LYS A  54      33.331  -5.740 -22.606  1.00 83.62           C  
ATOM    405  CB  LYS A  54      33.277  -7.963 -21.456  1.00 83.62           C  
ATOM    406  O   LYS A  54      34.498  -5.674 -22.213  1.00 83.62           O  
ATOM    407  CG  LYS A  54      32.439  -9.072 -20.838  1.00 83.62           C  
ATOM    408  CD  LYS A  54      33.290 -10.008 -19.989  1.00 83.62           C  
ATOM    409  CE  LYS A  54      32.455 -11.128 -19.383  1.00 83.62           C  
ATOM    410  NZ  LYS A  54      33.286 -12.052 -18.554  1.00 83.62           N  
ATOM    411  N   VAL A  55      32.763  -4.855 -23.337  1.00 85.96           N  
ATOM    412  CA  VAL A  55      33.424  -3.605 -23.695  1.00 85.96           C  
ATOM    413  C   VAL A  55      33.019  -2.506 -22.714  1.00 85.96           C  
ATOM    414  CB  VAL A  55      33.087  -3.178 -25.141  1.00 85.96           C  
ATOM    415  O   VAL A  55      31.833  -2.333 -22.422  1.00 85.96           O  
ATOM    416  CG1 VAL A  55      33.798  -1.875 -25.500  1.00 85.96           C  
ATOM    417  CG2 VAL A  55      33.464  -4.285 -26.125  1.00 85.96           C  
ATOM    418  N   TYR A  56      34.064  -1.821 -22.236  1.00 84.34           N  
ATOM    419  CA  TYR A  56      33.807  -0.777 -21.250  1.00 84.34           C  
ATOM    420  C   TYR A  56      33.394   0.524 -21.928  1.00 84.34           C  
ATOM    421  CB  TYR A  56      35.046  -0.542 -20.380  1.00 84.34           C  
ATOM    422  O   TYR A  56      34.071   0.995 -22.845  1.00 84.34           O  
ATOM    423  CG  TYR A  56      35.421  -1.728 -19.525  1.00 84.34           C  
ATOM    424  CD1 TYR A  56      34.745  -1.996 -18.337  1.00 84.34           C  
ATOM    425  CD2 TYR A  56      36.451  -2.582 -19.903  1.00 84.34           C  
ATOM    426  CE1 TYR A  56      35.088  -3.087 -17.544  1.00 84.34           C  
ATOM    427  CE2 TYR A  56      36.803  -3.676 -19.118  1.00 84.34           C  
ATOM    428  OH  TYR A  56      36.461  -5.001 -17.162  1.00 84.34           O  
ATOM    429  CZ  TYR A  56      36.117  -3.920 -17.943  1.00 84.34           C  
ATOM    430  N   THR A  57      32.275   1.166 -21.512  1.00 86.31           N  
ATOM    431  CA  THR A  57      31.750   2.418 -22.045  1.00 86.31           C  
ATOM    432  C   THR A  57      32.477   3.613 -21.434  1.00 86.31           C  
ATOM    433  CB  THR A  57      30.238   2.546 -21.785  1.00 86.31           C  
ATOM    434  O   THR A  57      33.394   3.442 -20.628  1.00 86.31           O  
ATOM    435  CG2 THR A  57      29.464   1.433 -22.484  1.00 86.31           C  
ATOM    436  OG1 THR A  57      29.994   2.471 -20.375  1.00 86.31           O  
ATOM    437  N   ARG A  58      32.091   4.812 -21.747  1.00 82.76           N  
ATOM    438  CA  ARG A  58      32.697   6.045 -21.254  1.00 82.76           C  
ATOM    439  C   ARG A  58      32.748   6.059 -19.730  1.00 82.76           C  
ATOM    440  CB  ARG A  58      31.926   7.264 -21.764  1.00 82.76           C  
ATOM    441  O   ARG A  58      33.748   6.473 -19.141  1.00 82.76           O  
ATOM    442  CG  ARG A  58      32.504   8.594 -21.307  1.00 82.76           C  
ATOM    443  CD  ARG A  58      31.724   9.772 -21.872  1.00 82.76           C  
ATOM    444  NE  ARG A  58      32.225  11.045 -21.362  1.00 82.76           N  
ATOM    445  NH1 ARG A  58      30.660  12.339 -22.463  1.00 82.76           N  
ATOM    446  NH2 ARG A  58      32.243  13.330 -21.133  1.00 82.76           N  
ATOM    447  CZ  ARG A  58      31.708  12.235 -21.654  1.00 82.76           C  
ATOM    448  N   HIS A  59      31.763   5.448 -19.055  1.00 81.02           N  
ATOM    449  CA  HIS A  59      31.665   5.460 -17.600  1.00 81.02           C  
ATOM    450  C   HIS A  59      32.191   4.160 -17.001  1.00 81.02           C  
ATOM    451  CB  HIS A  59      30.217   5.692 -17.163  1.00 81.02           C  
ATOM    452  O   HIS A  59      32.040   3.918 -15.802  1.00 81.02           O  
ATOM    453  CG  HIS A  59      29.680   7.033 -17.550  1.00 81.02           C  
ATOM    454  CD2 HIS A  59      28.619   7.378 -18.316  1.00 81.02           C  
ATOM    455  ND1 HIS A  59      30.259   8.214 -17.138  1.00 81.02           N  
ATOM    456  CE1 HIS A  59      29.574   9.230 -17.634  1.00 81.02           C  
ATOM    457  NE2 HIS A  59      28.573   8.750 -18.353  1.00 81.02           N  
ATOM    458  N   GLY A  60      32.758   3.288 -17.893  1.00 78.18           N  
ATOM    459  CA  GLY A  60      33.457   2.129 -17.360  1.00 78.18           C  
ATOM    460  C   GLY A  60      32.540   0.950 -17.093  1.00 78.18           C  
ATOM    461  O   GLY A  60      32.847   0.095 -16.260  1.00 78.18           O  
ATOM    462  N   VAL A  61      31.293   0.965 -17.673  1.00 84.45           N  
ATOM    463  CA  VAL A  61      30.316  -0.114 -17.563  1.00 84.45           C  
ATOM    464  C   VAL A  61      30.513  -1.107 -18.707  1.00 84.45           C  
ATOM    465  CB  VAL A  61      28.869   0.427 -17.570  1.00 84.45           C  
ATOM    466  O   VAL A  61      30.497  -0.724 -19.879  1.00 84.45           O  
ATOM    467  CG1 VAL A  61      27.866  -0.713 -17.406  1.00 84.45           C  
ATOM    468  CG2 VAL A  61      28.684   1.468 -16.467  1.00 84.45           C  
ATOM    469  N   PRO A  62      30.787  -2.385 -18.331  1.00 87.36           N  
ATOM    470  CA  PRO A  62      30.992  -3.414 -19.352  1.00 87.36           C  
ATOM    471  C   PRO A  62      29.697  -3.813 -20.056  1.00 87.36           C  
ATOM    472  CB  PRO A  62      31.566  -4.590 -18.558  1.00 87.36           C  
ATOM    473  O   PRO A  62      28.743  -4.243 -19.404  1.00 87.36           O  
ATOM    474  CG  PRO A  62      31.009  -4.429 -17.180  1.00 87.36           C  
ATOM    475  CD  PRO A  62      30.824  -2.963 -16.909  1.00 87.36           C  
ATOM    476  N   ILE A  63      29.668  -3.628 -21.404  1.00 89.47           N  
ATOM    477  CA  ILE A  63      28.483  -3.943 -22.195  1.00 89.47           C  
ATOM    478  C   ILE A  63      28.871  -4.835 -23.373  1.00 89.47           C  
ATOM    479  CB  ILE A  63      27.784  -2.662 -22.701  1.00 89.47           C  
ATOM    480  O   ILE A  63      29.960  -4.693 -23.934  1.00 89.47           O  
ATOM    481  CG1 ILE A  63      27.319  -1.805 -21.518  1.00 89.47           C  
ATOM    482  CG2 ILE A  63      26.610  -3.013 -23.619  1.00 89.47           C  
ATOM    483  CD1 ILE A  63      26.844  -0.413 -21.911  1.00 89.47           C  
ATOM    484  N   SER A  64      27.942  -5.782 -23.645  1.00 90.65           N  
ATOM    485  CA  SER A  64      28.093  -6.631 -24.822  1.00 90.65           C  
ATOM    486  C   SER A  64      27.073  -6.272 -25.897  1.00 90.65           C  
ATOM    487  CB  SER A  64      27.948  -8.105 -24.442  1.00 90.65           C  
ATOM    488  O   SER A  64      25.875  -6.188 -25.620  1.00 90.65           O  
ATOM    489  OG  SER A  64      28.936  -8.481 -23.498  1.00 90.65           O  
ATOM    490  N   VAL A  65      27.649  -5.974 -27.094  1.00 90.98           N  
ATOM    491  CA  VAL A  65      26.779  -5.533 -28.180  1.00 90.98           C  
ATOM    492  C   VAL A  65      26.935  -6.465 -29.379  1.00 90.98           C  
ATOM    493  CB  VAL A  65      27.084  -4.076 -28.594  1.00 90.98           C  
ATOM    494  O   VAL A  65      28.049  -6.874 -29.715  1.00 90.98           O  
ATOM    495  CG1 VAL A  65      26.214  -3.658 -29.778  1.00 90.98           C  
ATOM    496  CG2 VAL A  65      26.875  -3.130 -27.413  1.00 90.98           C  
ATOM    497  N   THR A  66      25.748  -6.805 -29.966  1.00 91.91           N  
ATOM    498  CA  THR A  66      25.736  -7.580 -31.202  1.00 91.91           C  
ATOM    499  C   THR A  66      25.136  -6.766 -32.345  1.00 91.91           C  
ATOM    500  CB  THR A  66      24.945  -8.891 -31.031  1.00 91.91           C  
ATOM    501  O   THR A  66      24.041  -6.214 -32.213  1.00 91.91           O  
ATOM    502  CG2 THR A  66      25.628  -9.818 -30.031  1.00 91.91           C  
ATOM    503  OG1 THR A  66      23.626  -8.588 -30.562  1.00 91.91           O  
ATOM    504  N   GLY A  67      25.996  -6.579 -33.366  1.00 91.74           N  
ATOM    505  CA  GLY A  67      25.534  -5.872 -34.550  1.00 91.74           C  
ATOM    506  C   GLY A  67      25.574  -6.722 -35.806  1.00 91.74           C  
ATOM    507  O   GLY A  67      26.307  -7.711 -35.870  1.00 91.74           O  
ATOM    508  N   ILE A  68      24.621  -6.371 -36.743  1.00 93.08           N  
ATOM    509  CA  ILE A  68      24.610  -7.039 -38.039  1.00 93.08           C  
ATOM    510  C   ILE A  68      25.024  -6.055 -39.131  1.00 93.08           C  
ATOM    511  CB  ILE A  68      23.221  -7.637 -38.355  1.00 93.08           C  
ATOM    512  O   ILE A  68      24.430  -4.982 -39.266  1.00 93.08           O  
ATOM    513  CG1 ILE A  68      22.814  -8.643 -37.272  1.00 93.08           C  
ATOM    514  CG2 ILE A  68      23.217  -8.292 -39.740  1.00 93.08           C  
ATOM    515  CD1 ILE A  68      21.357  -9.079 -37.349  1.00 93.08           C  
ATOM    516  N   ALA A  69      26.143  -6.410 -39.804  1.00 92.70           N  
ATOM    517  CA  ALA A  69      26.634  -5.554 -40.880  1.00 92.70           C  
ATOM    518  C   ALA A  69      26.598  -6.281 -42.220  1.00 92.70           C  
ATOM    519  CB  ALA A  69      28.052  -5.077 -40.574  1.00 92.70           C  
ATOM    520  O   ALA A  69      26.942  -7.463 -42.302  1.00 92.70           O  
ATOM    521  N   GLN A  70      26.014  -5.554 -43.166  1.00 93.15           N  
ATOM    522  CA  GLN A  70      26.069  -6.063 -44.532  1.00 93.15           C  
ATOM    523  C   GLN A  70      27.127  -5.329 -45.351  1.00 93.15           C  
ATOM    524  CB  GLN A  70      24.702  -5.937 -45.208  1.00 93.15           C  
ATOM    525  O   GLN A  70      27.081  -4.104 -45.479  1.00 93.15           O  
ATOM    526  CG  GLN A  70      23.617  -6.787 -44.561  1.00 93.15           C  
ATOM    527  CD  GLN A  70      22.285  -6.686 -45.282  1.00 93.15           C  
ATOM    528  NE2 GLN A  70      21.340  -7.539 -44.904  1.00 93.15           N  
ATOM    529  OE1 GLN A  70      22.108  -5.846 -46.170  1.00 93.15           O  
ATOM    530  N   VAL A  71      28.090  -6.166 -45.783  1.00 92.85           N  
ATOM    531  CA  VAL A  71      29.187  -5.552 -46.523  1.00 92.85           C  
ATOM    532  C   VAL A  71      29.304  -6.196 -47.903  1.00 92.85           C  
ATOM    533  CB  VAL A  71      30.526  -5.678 -45.761  1.00 92.85           C  
ATOM    534  O   VAL A  71      28.923  -7.354 -48.088  1.00 92.85           O  
ATOM    535  CG1 VAL A  71      30.475  -4.899 -44.448  1.00 92.85           C  
ATOM    536  CG2 VAL A  71      30.856  -7.146 -45.503  1.00 92.85           C  
ATOM    537  N   LYS A  72      29.771  -5.419 -48.793  1.00 91.80           N  
ATOM    538  CA  LYS A  72      29.966  -5.953 -50.137  1.00 91.80           C  
ATOM    539  C   LYS A  72      31.131  -5.262 -50.840  1.00 91.80           C  
ATOM    540  CB  LYS A  72      28.690  -5.802 -50.966  1.00 91.80           C  
ATOM    541  O   LYS A  72      31.495  -4.137 -50.490  1.00 91.80           O  
ATOM    542  CG  LYS A  72      28.378  -4.368 -51.366  1.00 91.80           C  
ATOM    543  CD  LYS A  72      27.158  -4.294 -52.275  1.00 91.80           C  
ATOM    544  CE  LYS A  72      26.873  -2.864 -52.714  1.00 91.80           C  
ATOM    545  NZ  LYS A  72      25.683  -2.787 -53.613  1.00 91.80           N  
ATOM    546  N   ILE A  73      31.745  -6.001 -51.736  1.00 90.99           N  
ATOM    547  CA  ILE A  73      32.750  -5.400 -52.607  1.00 90.99           C  
ATOM    548  C   ILE A  73      32.064  -4.563 -53.685  1.00 90.99           C  
ATOM    549  CB  ILE A  73      33.651  -6.475 -53.256  1.00 90.99           C  
ATOM    550  O   ILE A  73      31.171  -5.050 -54.383  1.00 90.99           O  
ATOM    551  CG1 ILE A  73      34.382  -7.281 -52.176  1.00 90.99           C  
ATOM    552  CG2 ILE A  73      34.645  -5.832 -54.226  1.00 90.99           C  
ATOM    553  CD1 ILE A  73      35.111  -8.508 -52.707  1.00 90.99           C  
ATOM    554  N   GLN A  74      32.388  -3.306 -53.785  1.00 86.73           N  
ATOM    555  CA  GLN A  74      31.744  -2.375 -54.705  1.00 86.73           C  
ATOM    556  C   GLN A  74      32.242  -2.580 -56.133  1.00 86.73           C  
ATOM    557  CB  GLN A  74      31.989  -0.930 -54.266  1.00 86.73           C  
ATOM    558  O   GLN A  74      33.411  -2.327 -56.430  1.00 86.73           O  
ATOM    559  CG  GLN A  74      31.239   0.101 -55.098  1.00 86.73           C  
ATOM    560  CD  GLN A  74      29.733  -0.080 -55.040  1.00 86.73           C  
ATOM    561  NE2 GLN A  74      29.002   1.029 -55.040  1.00 86.73           N  
ATOM    562  OE1 GLN A  74      29.232  -1.208 -54.996  1.00 86.73           O  
ATOM    563  N   GLY A  75      31.340  -3.147 -57.025  1.00 80.99           N  
ATOM    564  CA  GLY A  75      31.682  -3.473 -58.400  1.00 80.99           C  
ATOM    565  C   GLY A  75      31.500  -2.306 -59.352  1.00 80.99           C  
ATOM    566  O   GLY A  75      32.047  -2.308 -60.457  1.00 80.99           O  
ATOM    567  N   GLN A  76      30.866  -1.119 -58.906  1.00 83.40           N  
ATOM    568  CA  GLN A  76      30.555   0.044 -59.731  1.00 83.40           C  
ATOM    569  C   GLN A  76      31.724   1.024 -59.763  1.00 83.40           C  
ATOM    570  CB  GLN A  76      29.296   0.745 -59.218  1.00 83.40           C  
ATOM    571  O   GLN A  76      31.953   1.692 -60.774  1.00 83.40           O  
ATOM    572  CG  GLN A  76      28.023  -0.074 -59.390  1.00 83.40           C  
ATOM    573  CD  GLN A  76      26.782   0.668 -58.932  1.00 83.40           C  
ATOM    574  NE2 GLN A  76      25.627   0.021 -59.050  1.00 83.40           N  
ATOM    575  OE1 GLN A  76      26.860   1.813 -58.476  1.00 83.40           O  
ATOM    576  N   ASN A  77      32.462   1.042 -58.608  1.00 86.62           N  
ATOM    577  CA  ASN A  77      33.638   1.900 -58.511  1.00 86.62           C  
ATOM    578  C   ASN A  77      34.907   1.162 -58.928  1.00 86.62           C  
ATOM    579  CB  ASN A  77      33.785   2.449 -57.090  1.00 86.62           C  
ATOM    580  O   ASN A  77      35.328   0.216 -58.260  1.00 86.62           O  
ATOM    581  CG  ASN A  77      34.782   3.588 -57.005  1.00 86.62           C  
ATOM    582  ND2 ASN A  77      34.632   4.433 -55.992  1.00 86.62           N  
ATOM    583  OD1 ASN A  77      35.680   3.708 -57.843  1.00 86.62           O  
ATOM    584  N   LYS A  78      35.570   1.582 -60.043  1.00 85.68           N  
ATOM    585  CA  LYS A  78      36.716   0.911 -60.650  1.00 85.68           C  
ATOM    586  C   LYS A  78      37.929   0.949 -59.725  1.00 85.68           C  
ATOM    587  CB  LYS A  78      37.063   1.549 -61.995  1.00 85.68           C  
ATOM    588  O   LYS A  78      38.695  -0.014 -59.656  1.00 85.68           O  
ATOM    589  CG  LYS A  78      36.064   1.243 -63.102  1.00 85.68           C  
ATOM    590  CD  LYS A  78      36.516   1.818 -64.438  1.00 85.68           C  
ATOM    591  CE  LYS A  78      35.496   1.550 -65.537  1.00 85.68           C  
ATOM    592  NZ  LYS A  78      35.909   2.160 -66.836  1.00 85.68           N  
ATOM    593  N   GLU A  79      38.081   2.012 -58.897  1.00 86.00           N  
ATOM    594  CA  GLU A  79      39.188   2.183 -57.962  1.00 86.00           C  
ATOM    595  C   GLU A  79      39.046   1.250 -56.762  1.00 86.00           C  
ATOM    596  CB  GLU A  79      39.275   3.636 -57.491  1.00 86.00           C  
ATOM    597  O   GLU A  79      40.020   0.629 -56.333  1.00 86.00           O  
ATOM    598  CG  GLU A  79      39.645   4.619 -58.592  1.00 86.00           C  
ATOM    599  CD  GLU A  79      39.680   6.064 -58.121  1.00 86.00           C  
ATOM    600  OE1 GLU A  79      39.935   6.967 -58.950  1.00 86.00           O  
ATOM    601  OE2 GLU A  79      39.451   6.295 -56.913  1.00 86.00           O  
ATOM    602  N   MET A  80      37.856   1.114 -56.245  1.00 87.00           N  
ATOM    603  CA  MET A  80      37.543   0.252 -55.108  1.00 87.00           C  
ATOM    604  C   MET A  80      37.628  -1.219 -55.500  1.00 87.00           C  
ATOM    605  CB  MET A  80      36.149   0.568 -54.562  1.00 87.00           C  
ATOM    606  O   MET A  80      38.092  -2.049 -54.716  1.00 87.00           O  
ATOM    607  CG  MET A  80      36.080   1.865 -53.771  1.00 87.00           C  
ATOM    608  SD  MET A  80      34.880   1.779 -52.386  1.00 87.00           S  
ATOM    609  CE  MET A  80      33.321   1.931 -53.302  1.00 87.00           C  
ATOM    610  N   LEU A  81      37.175  -1.424 -56.689  1.00 89.05           N  
ATOM    611  CA  LEU A  81      37.227  -2.777 -57.231  1.00 89.05           C  
ATOM    612  C   LEU A  81      38.668  -3.204 -57.489  1.00 89.05           C  
ATOM    613  CB  LEU A  81      36.416  -2.868 -58.526  1.00 89.05           C  
ATOM    614  O   LEU A  81      39.039  -4.348 -57.216  1.00 89.05           O  
ATOM    615  CG  LEU A  81      36.317  -4.252 -59.170  1.00 89.05           C  
ATOM    616  CD1 LEU A  81      35.632  -5.230 -58.221  1.00 89.05           C  
ATOM    617  CD2 LEU A  81      35.570  -4.173 -60.496  1.00 89.05           C  
ATOM    618  N   ALA A  82      39.453  -2.344 -57.981  1.00 87.37           N  
ATOM    619  CA  ALA A  82      40.877  -2.584 -58.197  1.00 87.37           C  
ATOM    620  C   ALA A  82      41.594  -2.852 -56.877  1.00 87.37           C  
ATOM    621  CB  ALA A  82      41.514  -1.395 -58.913  1.00 87.37           C  
ATOM    622  O   ALA A  82      42.434  -3.751 -56.792  1.00 87.37           O  
ATOM    623  N   ALA A  83      41.282  -2.018 -55.850  1.00 86.43           N  
ATOM    624  CA  ALA A  83      41.840  -2.183 -54.510  1.00 86.43           C  
ATOM    625  C   ALA A  83      41.411  -3.514 -53.898  1.00 86.43           C  
ATOM    626  CB  ALA A  83      41.415  -1.025 -53.610  1.00 86.43           C  
ATOM    627  O   ALA A  83      42.220  -4.208 -53.277  1.00 86.43           O  
ATOM    628  N   ALA A  84      40.154  -3.897 -54.073  1.00 87.99           N  
ATOM    629  CA  ALA A  84      39.590  -5.148 -53.573  1.00 87.99           C  
ATOM    630  C   ALA A  84      40.203  -6.350 -54.285  1.00 87.99           C  
ATOM    631  CB  ALA A  84      38.072  -5.152 -53.740  1.00 87.99           C  
ATOM    632  O   ALA A  84      40.496  -7.370 -53.656  1.00 87.99           O  
ATOM    633  N   CYS A  85      40.409  -6.228 -55.649  1.00 86.70           N  
ATOM    634  CA  CYS A  85      41.001  -7.280 -56.468  1.00 86.70           C  
ATOM    635  C   CYS A  85      42.463  -7.502 -56.096  1.00 86.70           C  
ATOM    636  CB  CYS A  85      40.890  -6.932 -57.952  1.00 86.70           C  
ATOM    637  O   CYS A  85      42.928  -8.642 -56.044  1.00 86.70           O  
ATOM    638  SG  CYS A  85      39.202  -7.003 -58.592  1.00 86.70           S  
ATOM    639  N   GLN A  86      43.038  -6.453 -55.745  1.00 85.68           N  
ATOM    640  CA  GLN A  86      44.429  -6.525 -55.311  1.00 85.68           C  
ATOM    641  C   GLN A  86      44.543  -7.180 -53.937  1.00 85.68           C  
ATOM    642  CB  GLN A  86      45.056  -5.130 -55.281  1.00 85.68           C  
ATOM    643  O   GLN A  86      45.458  -7.970 -53.694  1.00 85.68           O  
ATOM    644  CG  GLN A  86      46.561  -5.137 -55.048  1.00 85.68           C  
ATOM    645  CD  GLN A  86      47.164  -3.745 -55.067  1.00 85.68           C  
ATOM    646  NE2 GLN A  86      48.403  -3.629 -54.601  1.00 85.68           N  
ATOM    647  OE1 GLN A  86      46.522  -2.782 -55.497  1.00 85.68           O  
ATOM    648  N   MET A  87      43.595  -6.981 -53.009  1.00 85.56           N  
ATOM    649  CA  MET A  87      43.661  -7.362 -51.601  1.00 85.56           C  
ATOM    650  C   MET A  87      43.031  -8.732 -51.377  1.00 85.56           C  
ATOM    651  CB  MET A  87      42.964  -6.317 -50.728  1.00 85.56           C  
ATOM    652  O   MET A  87      43.517  -9.518 -50.561  1.00 85.56           O  
ATOM    653  CG  MET A  87      43.661  -4.966 -50.714  1.00 85.56           C  
ATOM    654  SD  MET A  87      42.961  -3.827 -49.456  1.00 85.56           S  
ATOM    655  CE  MET A  87      44.061  -2.400 -49.671  1.00 85.56           C  
ATOM    656  N   PHE A  88      41.942  -9.119 -52.113  1.00 89.14           N  
ATOM    657  CA  PHE A  88      41.127 -10.255 -51.696  1.00 89.14           C  
ATOM    658  C   PHE A  88      41.109 -11.332 -52.774  1.00 89.14           C  
ATOM    659  CB  PHE A  88      39.698  -9.805 -51.380  1.00 89.14           C  
ATOM    660  O   PHE A  88      40.486 -12.381 -52.600  1.00 89.14           O  
ATOM    661  CG  PHE A  88      39.599  -8.888 -50.191  1.00 89.14           C  
ATOM    662  CD1 PHE A  88      40.069  -9.288 -48.946  1.00 89.14           C  
ATOM    663  CD2 PHE A  88      39.037  -7.624 -50.319  1.00 89.14           C  
ATOM    664  CE1 PHE A  88      39.979  -8.441 -47.843  1.00 89.14           C  
ATOM    665  CE2 PHE A  88      38.944  -6.772 -49.222  1.00 89.14           C  
ATOM    666  CZ  PHE A  88      39.415  -7.183 -47.985  1.00 89.14           C  
ATOM    667  N   LEU A  89      41.869 -10.933 -53.956  1.00 85.23           N  
ATOM    668  CA  LEU A  89      41.918 -11.898 -55.049  1.00 85.23           C  
ATOM    669  C   LEU A  89      42.693 -13.145 -54.639  1.00 85.23           C  
ATOM    670  CB  LEU A  89      42.558 -11.270 -56.290  1.00 85.23           C  
ATOM    671  O   LEU A  89      43.825 -13.048 -54.160  1.00 85.23           O  
ATOM    672  CG  LEU A  89      42.038 -11.760 -57.643  1.00 85.23           C  
ATOM    673  CD1 LEU A  89      41.556 -10.583 -58.484  1.00 85.23           C  
ATOM    674  CD2 LEU A  89      43.120 -12.543 -58.380  1.00 85.23           C  
ATOM    675  N   GLY A  90      41.917 -14.469 -54.448  1.00 82.72           N  
ATOM    676  CA  GLY A  90      42.535 -15.702 -53.986  1.00 82.72           C  
ATOM    677  C   GLY A  90      42.149 -16.065 -52.564  1.00 82.72           C  
ATOM    678  O   GLY A  90      42.496 -17.143 -52.078  1.00 82.72           O  
ATOM    679  N   LYS A  91      41.342 -15.167 -51.835  1.00 86.10           N  
ATOM    680  CA  LYS A  91      40.783 -15.429 -50.512  1.00 86.10           C  
ATOM    681  C   LYS A  91      39.344 -15.927 -50.612  1.00 86.10           C  
ATOM    682  CB  LYS A  91      40.844 -14.171 -49.645  1.00 86.10           C  
ATOM    683  O   LYS A  91      38.643 -15.625 -51.580  1.00 86.10           O  
ATOM    684  CG  LYS A  91      42.256 -13.744 -49.272  1.00 86.10           C  
ATOM    685  CD  LYS A  91      42.257 -12.810 -48.068  1.00 86.10           C  
ATOM    686  CE  LYS A  91      43.674 -12.471 -47.624  1.00 86.10           C  
ATOM    687  NZ  LYS A  91      43.704 -11.925 -46.235  1.00 86.10           N  
ATOM    688  N   THR A  92      38.987 -16.795 -49.719  1.00 89.65           N  
ATOM    689  CA  THR A  92      37.609 -17.269 -49.647  1.00 89.65           C  
ATOM    690  C   THR A  92      36.697 -16.193 -49.065  1.00 89.65           C  
ATOM    691  CB  THR A  92      37.502 -18.550 -48.799  1.00 89.65           C  
ATOM    692  O   THR A  92      37.166 -15.266 -48.402  1.00 89.65           O  
ATOM    693  CG2 THR A  92      38.414 -19.646 -49.340  1.00 89.65           C  
ATOM    694  OG1 THR A  92      37.878 -18.254 -47.448  1.00 89.65           O  
ATOM    695  N   GLU A  93      35.420 -16.238 -49.379  1.00 88.01           N  
ATOM    696  CA  GLU A  93      34.431 -15.318 -48.825  1.00 88.01           C  
ATOM    697  C   GLU A  93      34.484 -15.303 -47.300  1.00 88.01           C  
ATOM    698  CB  GLU A  93      33.024 -15.691 -49.298  1.00 88.01           C  
ATOM    699  O   GLU A  93      34.273 -14.261 -46.676  1.00 88.01           O  
ATOM    700  CG  GLU A  93      32.782 -15.428 -50.777  1.00 88.01           C  
ATOM    701  CD  GLU A  93      31.376 -15.789 -51.230  1.00 88.01           C  
ATOM    702  OE1 GLU A  93      31.060 -15.612 -52.428  1.00 88.01           O  
ATOM    703  OE2 GLU A  93      30.584 -16.252 -50.378  1.00 88.01           O  
ATOM    704  N   ALA A  94      34.783 -16.402 -46.671  1.00 88.35           N  
ATOM    705  CA  ALA A  94      34.907 -16.502 -45.219  1.00 88.35           C  
ATOM    706  C   ALA A  94      36.096 -15.690 -44.714  1.00 88.35           C  
ATOM    707  CB  ALA A  94      35.046 -17.962 -44.796  1.00 88.35           C  
ATOM    708  O   ALA A  94      36.006 -15.021 -43.682  1.00 88.35           O  
ATOM    709  N   GLU A  95      37.167 -15.796 -45.467  1.00 88.07           N  
ATOM    710  CA  GLU A  95      38.371 -15.050 -45.112  1.00 88.07           C  
ATOM    711  C   GLU A  95      38.143 -13.546 -45.233  1.00 88.07           C  
ATOM    712  CB  GLU A  95      39.548 -15.477 -45.993  1.00 88.07           C  
ATOM    713  O   GLU A  95      38.591 -12.775 -44.382  1.00 88.07           O  
ATOM    714  CG  GLU A  95      40.069 -16.874 -45.688  1.00 88.07           C  
ATOM    715  CD  GLU A  95      41.131 -17.345 -46.668  1.00 88.07           C  
ATOM    716  OE1 GLU A  95      41.618 -18.490 -46.532  1.00 88.07           O  
ATOM    717  OE2 GLU A  95      41.480 -16.562 -47.580  1.00 88.07           O  
ATOM    718  N   ILE A  96      37.467 -13.125 -46.308  1.00 89.93           N  
ATOM    719  CA  ILE A  96      37.116 -11.725 -46.524  1.00 89.93           C  
ATOM    720  C   ILE A  96      36.193 -11.246 -45.406  1.00 89.93           C  
ATOM    721  CB  ILE A  96      36.445 -11.516 -47.900  1.00 89.93           C  
ATOM    722  O   ILE A  96      36.369 -10.147 -44.875  1.00 89.93           O  
ATOM    723  CG1 ILE A  96      37.410 -11.896 -49.028  1.00 89.93           C  
ATOM    724  CG2 ILE A  96      35.966 -10.069 -48.053  1.00 89.93           C  
ATOM    725  CD1 ILE A  96      36.779 -11.880 -50.414  1.00 89.93           C  
ATOM    726  N   ALA A  97      35.252 -12.101 -45.086  1.00 89.86           N  
ATOM    727  CA  ALA A  97      34.329 -11.801 -43.994  1.00 89.86           C  
ATOM    728  C   ALA A  97      35.077 -11.619 -42.677  1.00 89.86           C  
ATOM    729  CB  ALA A  97      33.285 -12.907 -43.861  1.00 89.86           C  
ATOM    730  O   ALA A  97      34.760 -10.720 -41.895  1.00 89.86           O  
ATOM    731  N   HIS A  98      36.030 -12.447 -42.443  1.00 89.74           N  
ATOM    732  CA  HIS A  98      36.811 -12.386 -41.212  1.00 89.74           C  
ATOM    733  C   HIS A  98      37.600 -11.084 -41.124  1.00 89.74           C  
ATOM    734  CB  HIS A  98      37.759 -13.582 -41.120  1.00 89.74           C  
ATOM    735  O   HIS A  98      37.672 -10.467 -40.059  1.00 89.74           O  
ATOM    736  CG  HIS A  98      38.508 -13.656 -39.827  1.00 89.74           C  
ATOM    737  CD2 HIS A  98      39.835 -13.595 -39.563  1.00 89.74           C  
ATOM    738  ND1 HIS A  98      37.880 -13.814 -38.611  1.00 89.74           N  
ATOM    739  CE1 HIS A  98      38.790 -13.847 -37.653  1.00 89.74           C  
ATOM    740  NE2 HIS A  98      39.985 -13.716 -38.204  1.00 89.74           N  
ATOM    741  N   ILE A  99      38.260 -10.635 -42.241  1.00 88.41           N  
ATOM    742  CA  ILE A  99      39.034  -9.400 -42.304  1.00 88.41           C  
ATOM    743  C   ILE A  99      38.119  -8.204 -42.049  1.00 88.41           C  
ATOM    744  CB  ILE A  99      39.746  -9.249 -43.667  1.00 88.41           C  
ATOM    745  O   ILE A  99      38.458  -7.311 -41.269  1.00 88.41           O  
ATOM    746  CG1 ILE A  99      40.785 -10.361 -43.853  1.00 88.41           C  
ATOM    747  CG2 ILE A  99      40.394  -7.867 -43.787  1.00 88.41           C  
ATOM    748  CD1 ILE A  99      41.369 -10.434 -45.257  1.00 88.41           C  
ATOM    749  N   ALA A 100      36.950  -8.208 -42.702  1.00 88.99           N  
ATOM    750  CA  ALA A 100      35.955  -7.153 -42.528  1.00 88.99           C  
ATOM    751  C   ALA A 100      35.387  -7.164 -41.111  1.00 88.99           C  
ATOM    752  CB  ALA A 100      34.831  -7.307 -43.549  1.00 88.99           C  
ATOM    753  O   ALA A 100      35.163  -6.106 -40.517  1.00 88.99           O  
ATOM    754  N   LEU A 101      35.144  -8.336 -40.573  1.00 90.23           N  
ATOM    755  CA  LEU A 101      34.624  -8.498 -39.220  1.00 90.23           C  
ATOM    756  C   LEU A 101      35.589  -7.917 -38.193  1.00 90.23           C  
ATOM    757  CB  LEU A 101      34.367  -9.976 -38.917  1.00 90.23           C  
ATOM    758  O   LEU A 101      35.173  -7.206 -37.275  1.00 90.23           O  
ATOM    759  CG  LEU A 101      33.667 -10.286 -37.593  1.00 90.23           C  
ATOM    760  CD1 LEU A 101      32.838 -11.560 -37.717  1.00 90.23           C  
ATOM    761  CD2 LEU A 101      34.686 -10.412 -36.466  1.00 90.23           C  
ATOM    762  N   GLU A 102      36.848  -8.196 -38.302  1.00 85.10           N  
ATOM    763  CA  GLU A 102      37.869  -7.727 -37.371  1.00 85.10           C  
ATOM    764  C   GLU A 102      37.968  -6.204 -37.382  1.00 85.10           C  
ATOM    765  CB  GLU A 102      39.228  -8.345 -37.706  1.00 85.10           C  
ATOM    766  O   GLU A 102      38.114  -5.578 -36.330  1.00 85.10           O  
ATOM    767  CG  GLU A 102      39.336  -9.822 -37.353  1.00 85.10           C  
ATOM    768  CD  GLU A 102      39.322 -10.083 -35.855  1.00 85.10           C  
ATOM    769  OE1 GLU A 102      38.860 -11.167 -35.433  1.00 85.10           O  
ATOM    770  OE2 GLU A 102      39.775  -9.196 -35.098  1.00 85.10           O  
ATOM    771  N   THR A 103      37.873  -5.590 -38.501  1.00 85.44           N  
ATOM    772  CA  THR A 103      37.925  -4.142 -38.665  1.00 85.44           C  
ATOM    773  C   THR A 103      36.663  -3.489 -38.108  1.00 85.44           C  
ATOM    774  CB  THR A 103      38.096  -3.753 -40.145  1.00 85.44           C  
ATOM    775  O   THR A 103      36.739  -2.481 -37.402  1.00 85.44           O  
ATOM    776  CG2 THR A 103      39.464  -4.175 -40.670  1.00 85.44           C  
ATOM    777  OG1 THR A 103      37.078  -4.395 -40.923  1.00 85.44           O  
ATOM    778  N   LEU A 104      35.493  -4.017 -38.360  1.00 87.77           N  
ATOM    779  CA  LEU A 104      34.214  -3.528 -37.855  1.00 87.77           C  
ATOM    780  C   LEU A 104      34.121  -3.708 -36.344  1.00 87.77           C  
ATOM    781  CB  LEU A 104      33.054  -4.257 -38.540  1.00 87.77           C  
ATOM    782  O   LEU A 104      33.612  -2.832 -35.640  1.00 87.77           O  
ATOM    783  CG  LEU A 104      32.675  -3.765 -39.937  1.00 87.77           C  
ATOM    784  CD1 LEU A 104      31.684  -4.725 -40.586  1.00 87.77           C  
ATOM    785  CD2 LEU A 104      32.096  -2.356 -39.870  1.00 87.77           C  
ATOM    786  N   GLU A 105      34.583  -4.830 -35.863  1.00 86.81           N  
ATOM    787  CA  GLU A 105      34.601  -5.088 -34.427  1.00 86.81           C  
ATOM    788  C   GLU A 105      35.457  -4.061 -33.692  1.00 86.81           C  
ATOM    789  CB  GLU A 105      35.114  -6.502 -34.140  1.00 86.81           C  
ATOM    790  O   GLU A 105      35.086  -3.592 -32.614  1.00 86.81           O  
ATOM    791  CG  GLU A 105      34.990  -6.918 -32.682  1.00 86.81           C  
ATOM    792  CD  GLU A 105      35.538  -8.308 -32.405  1.00 86.81           C  
ATOM    793  OE1 GLU A 105      35.667  -8.685 -31.218  1.00 86.81           O  
ATOM    794  OE2 GLU A 105      35.843  -9.026 -33.384  1.00 86.81           O  
ATOM    795  N   GLY A 106      36.654  -3.765 -34.258  1.00 84.00           N  
ATOM    796  CA  GLY A 106      37.524  -2.752 -33.682  1.00 84.00           C  
ATOM    797  C   GLY A 106      36.865  -1.390 -33.577  1.00 84.00           C  
ATOM    798  O   GLY A 106      36.943  -0.735 -32.535  1.00 84.00           O  
ATOM    799  N   HIS A 107      36.184  -0.933 -34.564  1.00 86.59           N  
ATOM    800  CA  HIS A 107      35.490   0.349 -34.615  1.00 86.59           C  
ATOM    801  C   HIS A 107      34.266   0.349 -33.705  1.00 86.59           C  
ATOM    802  CB  HIS A 107      35.076   0.677 -36.051  1.00 86.59           C  
ATOM    803  O   HIS A 107      33.968   1.356 -33.059  1.00 86.59           O  
ATOM    804  CG  HIS A 107      36.215   1.103 -36.921  1.00 86.59           C  
ATOM    805  CD2 HIS A 107      36.676   2.335 -37.242  1.00 86.59           C  
ATOM    806  ND1 HIS A 107      37.024   0.204 -37.580  1.00 86.59           N  
ATOM    807  CE1 HIS A 107      37.938   0.866 -38.270  1.00 86.59           C  
ATOM    808  NE2 HIS A 107      37.748   2.161 -38.082  1.00 86.59           N  
ATOM    809  N   GLN A 108      33.508  -0.748 -33.745  1.00 88.11           N  
ATOM    810  CA  GLN A 108      32.391  -0.894 -32.817  1.00 88.11           C  
ATOM    811  C   GLN A 108      32.854  -0.746 -31.371  1.00 88.11           C  
ATOM    812  CB  GLN A 108      31.703  -2.246 -33.013  1.00 88.11           C  
ATOM    813  O   GLN A 108      32.216  -0.051 -30.577  1.00 88.11           O  
ATOM    814  CG  GLN A 108      30.447  -2.425 -32.172  1.00 88.11           C  
ATOM    815  CD  GLN A 108      29.779  -3.769 -32.391  1.00 88.11           C  
ATOM    816  NE2 GLN A 108      28.948  -4.181 -31.440  1.00 88.11           N  
ATOM    817  OE1 GLN A 108      30.009  -4.433 -33.407  1.00 88.11           O  
ATOM    818  N   ARG A 109      33.870  -1.305 -31.094  1.00 87.34           N  
ATOM    819  CA  ARG A 109      34.413  -1.232 -29.741  1.00 87.34           C  
ATOM    820  C   ARG A 109      34.865   0.186 -29.408  1.00 87.34           C  
ATOM    821  CB  ARG A 109      35.581  -2.207 -29.578  1.00 87.34           C  
ATOM    822  O   ARG A 109      34.682   0.653 -28.282  1.00 87.34           O  
ATOM    823  CG  ARG A 109      35.162  -3.667 -29.519  1.00 87.34           C  
ATOM    824  CD  ARG A 109      36.335  -4.577 -29.181  1.00 87.34           C  
ATOM    825  NE  ARG A 109      35.920  -5.973 -29.075  1.00 87.34           N  
ATOM    826  NH1 ARG A 109      38.046  -6.790 -28.685  1.00 87.34           N  
ATOM    827  NH2 ARG A 109      36.259  -8.223 -28.765  1.00 87.34           N  
ATOM    828  CZ  ARG A 109      36.743  -6.992 -28.842  1.00 87.34           C  
ATOM    829  N   ALA A 110      35.436   0.808 -30.307  1.00 84.65           N  
ATOM    830  CA  ALA A 110      35.905   2.182 -30.140  1.00 84.65           C  
ATOM    831  C   ALA A 110      34.739   3.132 -29.882  1.00 84.65           C  
ATOM    832  CB  ALA A 110      36.690   2.629 -31.371  1.00 84.65           C  
ATOM    833  O   ALA A 110      34.816   3.996 -29.006  1.00 84.65           O  
ATOM    834  N   ILE A 111      33.705   3.000 -30.600  1.00 87.95           N  
ATOM    835  CA  ILE A 111      32.511   3.830 -30.487  1.00 87.95           C  
ATOM    836  C   ILE A 111      31.821   3.563 -29.151  1.00 87.95           C  
ATOM    837  CB  ILE A 111      31.533   3.576 -31.656  1.00 87.95           C  
ATOM    838  O   ILE A 111      31.345   4.492 -28.495  1.00 87.95           O  
ATOM    839  CG1 ILE A 111      32.172   3.990 -32.987  1.00 87.95           C  
ATOM    840  CG2 ILE A 111      30.214   4.319 -31.428  1.00 87.95           C  
ATOM    841  CD1 ILE A 111      31.364   3.589 -34.213  1.00 87.95           C  
ATOM    842  N   MET A 112      31.855   2.309 -28.667  1.00 86.99           N  
ATOM    843  CA  MET A 112      31.275   1.931 -27.381  1.00 86.99           C  
ATOM    844  C   MET A 112      32.024   2.595 -26.231  1.00 86.99           C  
ATOM    845  CB  MET A 112      31.292   0.411 -27.209  1.00 86.99           C  
ATOM    846  O   MET A 112      31.416   2.987 -25.233  1.00 86.99           O  
ATOM    847  CG  MET A 112      30.327  -0.321 -28.128  1.00 86.99           C  
ATOM    848  SD  MET A 112      30.518  -2.144 -28.040  1.00 86.99           S  
ATOM    849  CE  MET A 112      30.081  -2.427 -26.302  1.00 86.99           C  
ATOM    850  N   ALA A 113      33.267   2.750 -26.433  1.00 83.52           N  
ATOM    851  CA  ALA A 113      34.136   3.321 -25.407  1.00 83.52           C  
ATOM    852  C   ALA A 113      33.889   4.818 -25.249  1.00 83.52           C  
ATOM    853  CB  ALA A 113      35.602   3.059 -25.745  1.00 83.52           C  
ATOM    854  O   ALA A 113      34.168   5.392 -24.194  1.00 83.52           O  
ATOM    855  N   HIS A 114      33.344   5.501 -26.213  1.00 83.78           N  
ATOM    856  CA  HIS A 114      33.141   6.945 -26.246  1.00 83.78           C  
ATOM    857  C   HIS A 114      31.705   7.308 -25.883  1.00 83.78           C  
ATOM    858  CB  HIS A 114      33.492   7.504 -27.626  1.00 83.78           C  
ATOM    859  O   HIS A 114      31.426   8.448 -25.505  1.00 83.78           O  
ATOM    860  CG  HIS A 114      34.963   7.580 -27.887  1.00 83.78           C  
ATOM    861  CD2 HIS A 114      35.761   6.845 -28.697  1.00 83.78           C  
ATOM    862  ND1 HIS A 114      35.781   8.501 -27.270  1.00 83.78           N  
ATOM    863  CE1 HIS A 114      37.023   8.329 -27.692  1.00 83.78           C  
ATOM    864  NE2 HIS A 114      37.038   7.331 -28.558  1.00 83.78           N  
ATOM    865  N   MET A 115      30.840   6.400 -25.887  1.00 86.39           N  
ATOM    866  CA  MET A 115      29.419   6.627 -25.638  1.00 86.39           C  
ATOM    867  C   MET A 115      29.003   6.044 -24.291  1.00 86.39           C  
ATOM    868  CB  MET A 115      28.572   6.016 -26.756  1.00 86.39           C  
ATOM    869  O   MET A 115      29.628   5.104 -23.797  1.00 86.39           O  
ATOM    870  CG  MET A 115      28.754   6.695 -28.104  1.00 86.39           C  
ATOM    871  SD  MET A 115      27.623   6.029 -29.385  1.00 86.39           S  
ATOM    872  CE  MET A 115      26.064   6.801 -28.868  1.00 86.39           C  
ATOM    873  N   THR A 116      28.016   6.779 -23.741  1.00 86.99           N  
ATOM    874  CA  THR A 116      27.434   6.256 -22.511  1.00 86.99           C  
ATOM    875  C   THR A 116      26.460   5.121 -22.813  1.00 86.99           C  
ATOM    876  CB  THR A 116      26.709   7.362 -21.721  1.00 86.99           C  
ATOM    877  O   THR A 116      25.979   4.992 -23.941  1.00 86.99           O  
ATOM    878  CG2 THR A 116      27.647   8.524 -21.414  1.00 86.99           C  
ATOM    879  OG1 THR A 116      25.603   7.846 -22.494  1.00 86.99           O  
ATOM    880  N   VAL A 117      26.220   4.219 -21.770  1.00 86.98           N  
ATOM    881  CA  VAL A 117      25.288   3.103 -21.896  1.00 86.98           C  
ATOM    882  C   VAL A 117      23.910   3.623 -22.299  1.00 86.98           C  
ATOM    883  CB  VAL A 117      25.189   2.295 -20.583  1.00 86.98           C  
ATOM    884  O   VAL A 117      23.231   3.020 -23.133  1.00 86.98           O  
ATOM    885  CG1 VAL A 117      24.198   1.142 -20.731  1.00 86.98           C  
ATOM    886  CG2 VAL A 117      26.565   1.771 -20.175  1.00 86.98           C  
ATOM    887  N   GLU A 118      23.525   4.790 -21.841  1.00 83.89           N  
ATOM    888  CA  GLU A 118      22.229   5.404 -22.113  1.00 83.89           C  
ATOM    889  C   GLU A 118      22.122   5.847 -23.569  1.00 83.89           C  
ATOM    890  CB  GLU A 118      21.994   6.596 -21.182  1.00 83.89           C  
ATOM    891  O   GLU A 118      21.078   5.672 -24.201  1.00 83.89           O  
ATOM    892  CG  GLU A 118      21.881   6.216 -19.712  1.00 83.89           C  
ATOM    893  CD  GLU A 118      21.697   7.415 -18.795  1.00 83.89           C  
ATOM    894  OE1 GLU A 118      21.552   7.222 -17.567  1.00 83.89           O  
ATOM    895  OE2 GLU A 118      21.699   8.556 -19.309  1.00 83.89           O  
ATOM    896  N   GLU A 119      23.206   6.449 -23.993  1.00 86.38           N  
ATOM    897  CA  GLU A 119      23.259   6.924 -25.372  1.00 86.38           C  
ATOM    898  C   GLU A 119      23.150   5.765 -26.359  1.00 86.38           C  
ATOM    899  CB  GLU A 119      24.550   7.708 -25.622  1.00 86.38           C  
ATOM    900  O   GLU A 119      22.477   5.878 -27.386  1.00 86.38           O  
ATOM    901  CG  GLU A 119      24.587   9.066 -24.937  1.00 86.38           C  
ATOM    902  CD  GLU A 119      25.906   9.798 -25.127  1.00 86.38           C  
ATOM    903  OE1 GLU A 119      26.067  10.911 -24.576  1.00 86.38           O  
ATOM    904  OE2 GLU A 119      26.785   9.255 -25.833  1.00 86.38           O  
ATOM    905  N   ILE A 120      23.762   4.672 -25.977  1.00 87.28           N  
ATOM    906  CA  ILE A 120      23.769   3.483 -26.821  1.00 87.28           C  
ATOM    907  C   ILE A 120      22.391   2.826 -26.799  1.00 87.28           C  
ATOM    908  CB  ILE A 120      24.850   2.475 -26.370  1.00 87.28           C  
ATOM    909  O   ILE A 120      21.885   2.395 -27.838  1.00 87.28           O  
ATOM    910  CG1 ILE A 120      26.246   3.098 -26.496  1.00 87.28           C  
ATOM    911  CG2 ILE A 120      24.753   1.179 -27.180  1.00 87.28           C  
ATOM    912  CD1 ILE A 120      27.361   2.240 -25.915  1.00 87.28           C  
ATOM    913  N   TYR A 121      21.799   2.827 -25.629  1.00 85.04           N  
ATOM    914  CA  TYR A 121      20.494   2.208 -25.428  1.00 85.04           C  
ATOM    915  C   TYR A 121      19.378   3.110 -25.943  1.00 85.04           C  
ATOM    916  CB  TYR A 121      20.269   1.894 -23.946  1.00 85.04           C  
ATOM    917  O   TYR A 121      18.460   2.646 -26.622  1.00 85.04           O  
ATOM    918  CG  TYR A 121      18.908   1.314 -23.648  1.00 85.04           C  
ATOM    919  CD1 TYR A 121      17.925   2.078 -23.024  1.00 85.04           C  
ATOM    920  CD2 TYR A 121      18.603   0.000 -23.988  1.00 85.04           C  
ATOM    921  CE1 TYR A 121      16.670   1.547 -22.745  1.00 85.04           C  
ATOM    922  CE2 TYR A 121      17.352  -0.541 -23.714  1.00 85.04           C  
ATOM    923  OH  TYR A 121      15.152  -0.293 -22.820  1.00 85.04           O  
ATOM    924  CZ  TYR A 121      16.393   0.238 -23.094  1.00 85.04           C  
ATOM    925  N   LYS A 122      19.329   4.440 -25.719  1.00 83.37           N  
ATOM    926  CA  LYS A 122      18.259   5.381 -26.038  1.00 83.37           C  
ATOM    927  C   LYS A 122      18.315   5.800 -27.504  1.00 83.37           C  
ATOM    928  CB  LYS A 122      18.343   6.614 -25.137  1.00 83.37           C  
ATOM    929  O   LYS A 122      17.278   5.920 -28.160  1.00 83.37           O  
ATOM    930  CG  LYS A 122      17.895   6.365 -23.704  1.00 83.37           C  
ATOM    931  CD  LYS A 122      17.877   7.654 -22.892  1.00 83.37           C  
ATOM    932  CE  LYS A 122      17.438   7.405 -21.456  1.00 83.37           C  
ATOM    933  NZ  LYS A 122      17.434   8.664 -20.651  1.00 83.37           N  
ATOM    934  N   ASP A 123      19.555   5.937 -28.023  1.00 86.18           N  
ATOM    935  CA  ASP A 123      19.737   6.381 -29.401  1.00 86.18           C  
ATOM    936  C   ASP A 123      20.560   5.371 -30.199  1.00 86.18           C  
ATOM    937  CB  ASP A 123      20.411   7.754 -29.438  1.00 86.18           C  
ATOM    938  O   ASP A 123      21.750   5.584 -30.441  1.00 86.18           O  
ATOM    939  CG  ASP A 123      20.174   8.496 -30.742  1.00 86.18           C  
ATOM    940  OD1 ASP A 123      19.776   7.860 -31.742  1.00 86.18           O  
ATOM    941  OD2 ASP A 123      20.389   9.727 -30.770  1.00 86.18           O  
ATOM    942  N   ARG A 124      19.799   4.308 -30.609  1.00 85.76           N  
ATOM    943  CA  ARG A 124      20.444   3.218 -31.334  1.00 85.76           C  
ATOM    944  C   ARG A 124      20.857   3.660 -32.734  1.00 85.76           C  
ATOM    945  CB  ARG A 124      19.514   2.006 -31.421  1.00 85.76           C  
ATOM    946  O   ARG A 124      21.867   3.193 -33.265  1.00 85.76           O  
ATOM    947  CG  ARG A 124      19.250   1.336 -30.082  1.00 85.76           C  
ATOM    948  CD  ARG A 124      18.444   0.054 -30.242  1.00 85.76           C  
ATOM    949  NE  ARG A 124      17.785  -0.328 -28.997  1.00 85.76           N  
ATOM    950  NH1 ARG A 124      18.107  -2.598 -29.280  1.00 85.76           N  
ATOM    951  NH2 ARG A 124      17.023  -1.812 -27.419  1.00 85.76           N  
ATOM    952  CZ  ARG A 124      17.640  -1.578 -28.568  1.00 85.76           C  
ATOM    953  N   GLN A 125      20.176   4.497 -33.262  1.00 85.55           N  
ATOM    954  CA  GLN A 125      20.440   5.033 -34.593  1.00 85.55           C  
ATOM    955  C   GLN A 125      21.723   5.860 -34.609  1.00 85.55           C  
ATOM    956  CB  GLN A 125      19.263   5.882 -35.074  1.00 85.55           C  
ATOM    957  O   GLN A 125      22.507   5.781 -35.557  1.00 85.55           O  
ATOM    958  CG  GLN A 125      18.030   5.069 -35.446  1.00 85.55           C  
ATOM    959  CD  GLN A 125      16.885   5.933 -35.942  1.00 85.55           C  
ATOM    960  NE2 GLN A 125      15.836   5.293 -36.448  1.00 85.55           N  
ATOM    961  OE1 GLN A 125      16.943   7.165 -35.871  1.00 85.55           O  
ATOM    962  N   LYS A 126      21.877   6.662 -33.580  1.00 88.07           N  
ATOM    963  CA  LYS A 126      23.091   7.459 -33.429  1.00 88.07           C  
ATOM    964  C   LYS A 126      24.329   6.569 -33.361  1.00 88.07           C  
ATOM    965  CB  LYS A 126      23.006   8.335 -32.178  1.00 88.07           C  
ATOM    966  O   LYS A 126      25.345   6.860 -33.996  1.00 88.07           O  
ATOM    967  CG  LYS A 126      24.164   9.311 -32.026  1.00 88.07           C  
ATOM    968  CD  LYS A 126      24.013  10.167 -30.775  1.00 88.07           C  
ATOM    969  CE  LYS A 126      25.204  11.096 -30.585  1.00 88.07           C  
ATOM    970  NZ  LYS A 126      25.054  11.949 -29.368  1.00 88.07           N  
ATOM    971  N   PHE A 127      24.223   5.554 -32.552  1.00 88.49           N  
ATOM    972  CA  PHE A 127      25.286   4.564 -32.435  1.00 88.49           C  
ATOM    973  C   PHE A 127      25.550   3.892 -33.778  1.00 88.49           C  
ATOM    974  CB  PHE A 127      24.929   3.510 -31.382  1.00 88.49           C  
ATOM    975  O   PHE A 127      26.701   3.777 -34.205  1.00 88.49           O  
ATOM    976  CG  PHE A 127      25.922   2.384 -31.288  1.00 88.49           C  
ATOM    977  CD1 PHE A 127      25.678   1.168 -31.915  1.00 88.49           C  
ATOM    978  CD2 PHE A 127      27.102   2.542 -30.573  1.00 88.49           C  
ATOM    979  CE1 PHE A 127      26.596   0.124 -31.829  1.00 88.49           C  
ATOM    980  CE2 PHE A 127      28.025   1.503 -30.483  1.00 88.49           C  
ATOM    981  CZ  PHE A 127      27.769   0.295 -31.111  1.00 88.49           C  
ATOM    982  N   SER A 128      24.558   3.436 -34.487  1.00 88.25           N  
ATOM    983  CA  SER A 128      24.656   2.765 -35.779  1.00 88.25           C  
ATOM    984  C   SER A 128      25.257   3.686 -36.836  1.00 88.25           C  
ATOM    985  CB  SER A 128      23.281   2.279 -36.238  1.00 88.25           C  
ATOM    986  O   SER A 128      26.072   3.253 -37.654  1.00 88.25           O  
ATOM    987  OG  SER A 128      22.764   1.312 -35.340  1.00 88.25           O  
ATOM    988  N   GLU A 129      24.912   4.905 -36.820  1.00 89.55           N  
ATOM    989  CA  GLU A 129      25.430   5.903 -37.751  1.00 89.55           C  
ATOM    990  C   GLU A 129      26.922   6.139 -37.534  1.00 89.55           C  
ATOM    991  CB  GLU A 129      24.663   7.220 -37.609  1.00 89.55           C  
ATOM    992  O   GLU A 129      27.684   6.257 -38.496  1.00 89.55           O  
ATOM    993  CG  GLU A 129      23.269   7.189 -38.218  1.00 89.55           C  
ATOM    994  CD  GLU A 129      22.480   8.466 -37.978  1.00 89.55           C  
ATOM    995  OE1 GLU A 129      21.280   8.514 -38.331  1.00 89.55           O  
ATOM    996  OE2 GLU A 129      23.068   9.427 -37.433  1.00 89.55           O  
ATOM    997  N   GLN A 130      27.314   6.257 -36.320  1.00 87.62           N  
ATOM    998  CA  GLN A 130      28.704   6.494 -35.945  1.00 87.62           C  
ATOM    999  C   GLN A 130      29.588   5.313 -36.335  1.00 87.62           C  
ATOM   1000  CB  GLN A 130      28.817   6.762 -34.443  1.00 87.62           C  
ATOM   1001  O   GLN A 130      30.705   5.502 -36.822  1.00 87.62           O  
ATOM   1002  CG  GLN A 130      28.325   8.141 -34.025  1.00 87.62           C  
ATOM   1003  CD  GLN A 130      28.569   8.430 -32.556  1.00 87.62           C  
ATOM   1004  NE2 GLN A 130      28.656   9.710 -32.210  1.00 87.62           N  
ATOM   1005  OE1 GLN A 130      28.676   7.511 -31.738  1.00 87.62           O  
ATOM   1006  N   VAL A 131      29.068   4.066 -36.098  1.00 87.28           N  
ATOM   1007  CA  VAL A 131      29.793   2.860 -36.483  1.00 87.28           C  
ATOM   1008  C   VAL A 131      29.860   2.760 -38.005  1.00 87.28           C  
ATOM   1009  CB  VAL A 131      29.136   1.591 -35.894  1.00 87.28           C  
ATOM   1010  O   VAL A 131      30.899   2.402 -38.564  1.00 87.28           O  
ATOM   1011  CG1 VAL A 131      29.808   0.332 -36.440  1.00 87.28           C  
ATOM   1012  CG2 VAL A 131      29.201   1.617 -34.368  1.00 87.28           C  
ATOM   1013  N   PHE A 132      28.828   3.151 -38.656  1.00 88.18           N  
ATOM   1014  CA  PHE A 132      28.746   3.157 -40.112  1.00 88.18           C  
ATOM   1015  C   PHE A 132      29.733   4.155 -40.706  1.00 88.18           C  
ATOM   1016  CB  PHE A 132      27.323   3.490 -40.570  1.00 88.18           C  
ATOM   1017  O   PHE A 132      30.457   3.832 -41.650  1.00 88.18           O  
ATOM   1018  CG  PHE A 132      27.177   3.601 -42.064  1.00 88.18           C  
ATOM   1019  CD1 PHE A 132      27.198   4.843 -42.688  1.00 88.18           C  
ATOM   1020  CD2 PHE A 132      27.018   2.463 -42.844  1.00 88.18           C  
ATOM   1021  CE1 PHE A 132      27.063   4.948 -44.071  1.00 88.18           C  
ATOM   1022  CE2 PHE A 132      26.882   2.561 -44.226  1.00 88.18           C  
ATOM   1023  CZ  PHE A 132      26.904   3.804 -44.837  1.00 88.18           C  
ATOM   1024  N   LYS A 133      29.831   5.387 -40.212  1.00 87.92           N  
ATOM   1025  CA  LYS A 133      30.667   6.476 -40.708  1.00 87.92           C  
ATOM   1026  C   LYS A 133      32.149   6.148 -40.547  1.00 87.92           C  
ATOM   1027  CB  LYS A 133      30.337   7.780 -39.982  1.00 87.92           C  
ATOM   1028  O   LYS A 133      32.936   6.333 -41.478  1.00 87.92           O  
ATOM   1029  CG  LYS A 133      31.014   9.007 -40.575  1.00 87.92           C  
ATOM   1030  CD  LYS A 133      30.604  10.280 -39.844  1.00 87.92           C  
ATOM   1031  CE  LYS A 133      31.335  11.499 -40.389  1.00 87.92           C  
ATOM   1032  NZ  LYS A 133      30.927  12.751 -39.684  1.00 87.92           N  
ATOM   1033  N   VAL A 134      32.521   5.641 -39.322  1.00 84.80           N  
ATOM   1034  CA  VAL A 134      33.909   5.372 -38.959  1.00 84.80           C  
ATOM   1035  C   VAL A 134      34.396   4.115 -39.676  1.00 84.80           C  
ATOM   1036  CB  VAL A 134      34.075   5.213 -37.432  1.00 84.80           C  
ATOM   1037  O   VAL A 134      35.532   4.066 -40.154  1.00 84.80           O  
ATOM   1038  CG1 VAL A 134      35.517   4.850 -37.080  1.00 84.80           C  
ATOM   1039  CG2 VAL A 134      33.653   6.493 -36.713  1.00 84.80           C  
ATOM   1040  N   ALA A 135      33.596   3.129 -39.796  1.00 84.75           N  
ATOM   1041  CA  ALA A 135      33.927   1.857 -40.433  1.00 84.75           C  
ATOM   1042  C   ALA A 135      33.974   2.000 -41.951  1.00 84.75           C  
ATOM   1043  CB  ALA A 135      32.919   0.783 -40.034  1.00 84.75           C  
ATOM   1044  O   ALA A 135      34.782   1.349 -42.618  1.00 84.75           O  
ATOM   1045  N   SER A 136      33.183   2.864 -42.502  1.00 86.59           N  
ATOM   1046  CA  SER A 136      33.119   3.108 -43.940  1.00 86.59           C  
ATOM   1047  C   SER A 136      34.423   3.704 -44.458  1.00 86.59           C  
ATOM   1048  CB  SER A 136      31.954   4.040 -44.274  1.00 86.59           C  
ATOM   1049  O   SER A 136      34.903   3.326 -45.528  1.00 86.59           O  
ATOM   1050  OG  SER A 136      30.716   3.442 -43.930  1.00 86.59           O  
ATOM   1051  N   SER A 137      35.053   4.575 -43.734  1.00 84.47           N  
ATOM   1052  CA  SER A 137      36.276   5.262 -44.137  1.00 84.47           C  
ATOM   1053  C   SER A 137      37.446   4.289 -44.246  1.00 84.47           C  
ATOM   1054  CB  SER A 137      36.619   6.374 -43.144  1.00 84.47           C  
ATOM   1055  O   SER A 137      38.254   4.383 -45.173  1.00 84.47           O  
ATOM   1056  OG  SER A 137      36.819   5.844 -41.845  1.00 84.47           O  
ATOM   1057  N   ASP A 138      37.491   3.218 -43.361  1.00 82.43           N  
ATOM   1058  CA  ASP A 138      38.582   2.250 -43.303  1.00 82.43           C  
ATOM   1059  C   ASP A 138      38.354   1.106 -44.289  1.00 82.43           C  
ATOM   1060  CB  ASP A 138      38.735   1.699 -41.884  1.00 82.43           C  
ATOM   1061  O   ASP A 138      39.293   0.646 -44.941  1.00 82.43           O  
ATOM   1062  CG  ASP A 138      39.372   2.693 -40.928  1.00 82.43           C  
ATOM   1063  OD1 ASP A 138      39.754   3.800 -41.364  1.00 82.43           O  
ATOM   1064  OD2 ASP A 138      39.494   2.364 -39.728  1.00 82.43           O  
ATOM   1065  N   LEU A 139      37.156   0.714 -44.474  1.00 86.29           N  
ATOM   1066  CA  LEU A 139      36.811  -0.405 -45.346  1.00 86.29           C  
ATOM   1067  C   LEU A 139      36.861   0.014 -46.812  1.00 86.29           C  
ATOM   1068  CB  LEU A 139      35.420  -0.943 -45.003  1.00 86.29           C  
ATOM   1069  O   LEU A 139      37.094  -0.818 -47.692  1.00 86.29           O  
ATOM   1070  CG  LEU A 139      35.329  -1.855 -43.779  1.00 86.29           C  
ATOM   1071  CD1 LEU A 139      33.870  -2.143 -43.440  1.00 86.29           C  
ATOM   1072  CD2 LEU A 139      36.093  -3.152 -44.020  1.00 86.29           C  
ATOM   1073  N   VAL A 140      36.694   1.287 -47.042  1.00 87.42           N  
ATOM   1074  CA  VAL A 140      36.774   1.828 -48.395  1.00 87.42           C  
ATOM   1075  C   VAL A 140      38.196   1.672 -48.930  1.00 87.42           C  
ATOM   1076  CB  VAL A 140      36.348   3.312 -48.439  1.00 87.42           C  
ATOM   1077  O   VAL A 140      38.393   1.362 -50.107  1.00 87.42           O  
ATOM   1078  CG1 VAL A 140      36.707   3.937 -49.786  1.00 87.42           C  
ATOM   1079  CG2 VAL A 140      34.850   3.444 -48.168  1.00 87.42           C  
ATOM   1080  N   ASN A 141      39.214   1.830 -48.057  1.00 83.48           N  
ATOM   1081  CA  ASN A 141      40.619   1.692 -48.427  1.00 83.48           C  
ATOM   1082  C   ASN A 141      40.958   0.256 -48.817  1.00 83.48           C  
ATOM   1083  CB  ASN A 141      41.524   2.160 -47.285  1.00 83.48           C  
ATOM   1084  O   ASN A 141      41.899   0.020 -49.576  1.00 83.48           O  
ATOM   1085  CG  ASN A 141      41.421   3.651 -47.031  1.00 83.48           C  
ATOM   1086  ND2 ASN A 141      41.717   4.066 -45.805  1.00 83.48           N  
ATOM   1087  OD1 ASN A 141      41.076   4.424 -47.930  1.00 83.48           O  
ATOM   1088  N   MET A 142      40.137  -0.733 -48.501  1.00 84.24           N  
ATOM   1089  CA  MET A 142      40.310  -2.157 -48.770  1.00 84.24           C  
ATOM   1090  C   MET A 142      39.426  -2.604 -49.930  1.00 84.24           C  
ATOM   1091  CB  MET A 142      39.993  -2.983 -47.522  1.00 84.24           C  
ATOM   1092  O   MET A 142      39.509  -3.750 -50.374  1.00 84.24           O  
ATOM   1093  CG  MET A 142      40.964  -2.759 -46.375  1.00 84.24           C  
ATOM   1094  SD  MET A 142      40.566  -3.783 -44.906  1.00 84.24           S  
ATOM   1095  CE  MET A 142      39.139  -2.870 -44.256  1.00 84.24           C  
ATOM   1096  N   GLY A 143      38.551  -1.629 -50.385  1.00 86.09           N  
ATOM   1097  CA  GLY A 143      37.685  -1.939 -51.511  1.00 86.09           C  
ATOM   1098  C   GLY A 143      36.378  -2.587 -51.098  1.00 86.09           C  
ATOM   1099  O   GLY A 143      35.739  -3.275 -51.897  1.00 86.09           O  
ATOM   1100  N   ILE A 144      35.978  -2.476 -49.783  1.00 90.06           N  
ATOM   1101  CA  ILE A 144      34.750  -2.997 -49.193  1.00 90.06           C  
ATOM   1102  C   ILE A 144      33.813  -1.843 -48.847  1.00 90.06           C  
ATOM   1103  CB  ILE A 144      35.043  -3.846 -47.935  1.00 90.06           C  
ATOM   1104  O   ILE A 144      34.237  -0.846 -48.257  1.00 90.06           O  
ATOM   1105  CG1 ILE A 144      35.936  -5.039 -48.292  1.00 90.06           C  
ATOM   1106  CG2 ILE A 144      33.738  -4.314 -47.284  1.00 90.06           C  
ATOM   1107  CD1 ILE A 144      36.459  -5.804 -47.084  1.00 90.06           C  
ATOM   1108  N   SER A 145      32.561  -1.928 -49.260  1.00 89.79           N  
ATOM   1109  CA  SER A 145      31.531  -0.958 -48.902  1.00 89.79           C  
ATOM   1110  C   SER A 145      30.557  -1.537 -47.881  1.00 89.79           C  
ATOM   1111  CB  SER A 145      30.767  -0.503 -50.146  1.00 89.79           C  
ATOM   1112  O   SER A 145      30.127  -2.685 -48.007  1.00 89.79           O  
ATOM   1113  OG  SER A 145      29.729   0.397 -49.798  1.00 89.79           O  
ATOM   1114  N   VAL A 146      30.320  -0.687 -46.883  1.00 90.70           N  
ATOM   1115  CA  VAL A 146      29.331  -1.074 -45.883  1.00 90.70           C  
ATOM   1116  C   VAL A 146      27.934  -0.685 -46.360  1.00 90.70           C  
ATOM   1117  CB  VAL A 146      29.626  -0.425 -44.512  1.00 90.70           C  
ATOM   1118  O   VAL A 146      27.655   0.494 -46.588  1.00 90.70           O  
ATOM   1119  CG1 VAL A 146      28.612  -0.885 -43.467  1.00 90.70           C  
ATOM   1120  CG2 VAL A 146      31.049  -0.754 -44.062  1.00 90.70           C  
ATOM   1121  N   VAL A 147      27.065  -1.656 -46.662  1.00 89.41           N  
ATOM   1122  CA  VAL A 147      25.719  -1.433 -47.180  1.00 89.41           C  
ATOM   1123  C   VAL A 147      24.793  -1.001 -46.045  1.00 89.41           C  
ATOM   1124  CB  VAL A 147      25.161  -2.698 -47.871  1.00 89.41           C  
ATOM   1125  O   VAL A 147      24.039  -0.036 -46.185  1.00 89.41           O  
ATOM   1126  CG1 VAL A 147      23.741  -2.454 -48.378  1.00 89.41           C  
ATOM   1127  CG2 VAL A 147      26.075  -3.126 -49.018  1.00 89.41           C  
ATOM   1128  N   SER A 148      24.925  -1.629 -44.894  1.00 90.35           N  
ATOM   1129  CA  SER A 148      24.097  -1.275 -43.746  1.00 90.35           C  
ATOM   1130  C   SER A 148      24.655  -1.869 -42.457  1.00 90.35           C  
ATOM   1131  CB  SER A 148      22.658  -1.750 -43.955  1.00 90.35           C  
ATOM   1132  O   SER A 148      25.343  -2.892 -42.486  1.00 90.35           O  
ATOM   1133  OG  SER A 148      22.589  -3.165 -43.941  1.00 90.35           O  
ATOM   1134  N   TYR A 149      24.407  -1.111 -41.453  1.00 91.75           N  
ATOM   1135  CA  TYR A 149      24.758  -1.563 -40.112  1.00 91.75           C  
ATOM   1136  C   TYR A 149      23.588  -1.384 -39.152  1.00 91.75           C  
ATOM   1137  CB  TYR A 149      25.981  -0.802 -39.591  1.00 91.75           C  
ATOM   1138  O   TYR A 149      23.034  -0.288 -39.036  1.00 91.75           O  
ATOM   1139  CG  TYR A 149      26.402  -1.209 -38.199  1.00 91.75           C  
ATOM   1140  CD1 TYR A 149      25.935  -0.524 -37.080  1.00 91.75           C  
ATOM   1141  CD2 TYR A 149      27.268  -2.279 -38.001  1.00 91.75           C  
ATOM   1142  CE1 TYR A 149      26.322  -0.894 -35.797  1.00 91.75           C  
ATOM   1143  CE2 TYR A 149      27.662  -2.659 -36.722  1.00 91.75           C  
ATOM   1144  OH  TYR A 149      27.570  -2.333 -34.359  1.00 91.75           O  
ATOM   1145  CZ  TYR A 149      27.184  -1.962 -35.628  1.00 91.75           C  
ATOM   1146  N   THR A 150      23.249  -2.529 -38.542  1.00 89.89           N  
ATOM   1147  CA  THR A 150      22.173  -2.459 -37.560  1.00 89.89           C  
ATOM   1148  C   THR A 150      22.592  -3.120 -36.250  1.00 89.89           C  
ATOM   1149  CB  THR A 150      20.890  -3.128 -38.088  1.00 89.89           C  
ATOM   1150  O   THR A 150      23.306  -4.125 -36.256  1.00 89.89           O  
ATOM   1151  CG2 THR A 150      20.360  -2.403 -39.321  1.00 89.89           C  
ATOM   1152  OG1 THR A 150      21.175  -4.489 -38.433  1.00 89.89           O  
ATOM   1153  N   LEU A 151      22.140  -2.421 -35.283  1.00 89.55           N  
ATOM   1154  CA  LEU A 151      22.378  -2.956 -33.947  1.00 89.55           C  
ATOM   1155  C   LEU A 151      21.347  -4.023 -33.596  1.00 89.55           C  
ATOM   1156  CB  LEU A 151      22.344  -1.834 -32.906  1.00 89.55           C  
ATOM   1157  O   LEU A 151      20.141  -3.770 -33.657  1.00 89.55           O  
ATOM   1158  CG  LEU A 151      22.707  -2.227 -31.473  1.00 89.55           C  
ATOM   1159  CD1 LEU A 151      24.191  -2.566 -31.376  1.00 89.55           C  
ATOM   1160  CD2 LEU A 151      22.345  -1.107 -30.503  1.00 89.55           C  
ATOM   1161  N   LYS A 152      21.726  -5.347 -33.350  1.00 88.77           N  
ATOM   1162  CA  LYS A 152      20.849  -6.480 -33.068  1.00 88.77           C  
ATOM   1163  C   LYS A 152      20.512  -6.557 -31.581  1.00 88.77           C  
ATOM   1164  CB  LYS A 152      21.496  -7.787 -33.527  1.00 88.77           C  
ATOM   1165  O   LYS A 152      19.340  -6.635 -31.208  1.00 88.77           O  
ATOM   1166  CG  LYS A 152      20.594  -9.005 -33.393  1.00 88.77           C  
ATOM   1167  CD  LYS A 152      21.289 -10.272 -33.876  1.00 88.77           C  
ATOM   1168  CE  LYS A 152      20.417 -11.503 -33.669  1.00 88.77           C  
ATOM   1169  NZ  LYS A 152      21.102 -12.750 -34.122  1.00 88.77           N  
ATOM   1170  N   ASP A 153      21.531  -6.554 -30.698  1.00 88.00           N  
ATOM   1171  CA  ASP A 153      21.286  -6.744 -29.271  1.00 88.00           C  
ATOM   1172  C   ASP A 153      22.371  -6.071 -28.433  1.00 88.00           C  
ATOM   1173  CB  ASP A 153      21.209  -8.234 -28.934  1.00 88.00           C  
ATOM   1174  O   ASP A 153      23.524  -5.979 -28.860  1.00 88.00           O  
ATOM   1175  CG  ASP A 153      20.570  -8.504 -27.583  1.00 88.00           C  
ATOM   1176  OD1 ASP A 153      19.980  -7.574 -26.990  1.00 88.00           O  
ATOM   1177  OD2 ASP A 153      20.658  -9.656 -27.106  1.00 88.00           O  
ATOM   1178  N   ILE A 154      21.869  -5.539 -27.199  1.00 88.81           N  
ATOM   1179  CA  ILE A 154      22.769  -4.980 -26.196  1.00 88.81           C  
ATOM   1180  C   ILE A 154      22.591  -5.723 -24.873  1.00 88.81           C  
ATOM   1181  CB  ILE A 154      22.526  -3.467 -25.998  1.00 88.81           C  
ATOM   1182  O   ILE A 154      21.472  -5.851 -24.371  1.00 88.81           O  
ATOM   1183  CG1 ILE A 154      22.599  -2.734 -27.342  1.00 88.81           C  
ATOM   1184  CG2 ILE A 154      23.531  -2.885 -25.001  1.00 88.81           C  
ATOM   1185  CD1 ILE A 154      21.926  -1.369 -27.341  1.00 88.81           C  
ATOM   1186  N   HIS A 155      23.728  -6.255 -24.414  1.00 86.34           N  
ATOM   1187  CA  HIS A 155      23.671  -7.004 -23.163  1.00 86.34           C  
ATOM   1188  C   HIS A 155      24.718  -6.504 -22.173  1.00 86.34           C  
ATOM   1189  CB  HIS A 155      23.866  -8.498 -23.424  1.00 86.34           C  
ATOM   1190  O   HIS A 155      25.832  -6.152 -22.567  1.00 86.34           O  
ATOM   1191  CG  HIS A 155      23.683  -9.349 -22.208  1.00 86.34           C  
ATOM   1192  CD2 HIS A 155      24.583  -9.999 -21.434  1.00 86.34           C  
ATOM   1193  ND1 HIS A 155      22.444  -9.611 -21.663  1.00 86.34           N  
ATOM   1194  CE1 HIS A 155      22.592 -10.387 -20.603  1.00 86.34           C  
ATOM   1195  NE2 HIS A 155      23.880 -10.637 -20.442  1.00 86.34           N  
ATOM   1196  N   ASP A 156      24.164  -6.397 -20.833  1.00 86.28           N  
ATOM   1197  CA  ASP A 156      25.099  -6.022 -19.777  1.00 86.28           C  
ATOM   1198  C   ASP A 156      25.302  -7.170 -18.790  1.00 86.28           C  
ATOM   1199  CB  ASP A 156      24.605  -4.776 -19.040  1.00 86.28           C  
ATOM   1200  O   ASP A 156      24.391  -7.968 -18.563  1.00 86.28           O  
ATOM   1201  CG  ASP A 156      23.343  -5.026 -18.233  1.00 86.28           C  
ATOM   1202  OD1 ASP A 156      22.585  -5.964 -18.561  1.00 86.28           O  
ATOM   1203  OD2 ASP A 156      23.102  -4.275 -17.263  1.00 86.28           O  
ATOM   1204  N   ASP A 157      26.540  -7.411 -18.242  1.00 77.99           N  
ATOM   1205  CA  ASP A 157      26.911  -8.436 -17.271  1.00 77.99           C  
ATOM   1206  C   ASP A 157      26.708  -7.939 -15.842  1.00 77.99           C  
ATOM   1207  CB  ASP A 157      28.364  -8.869 -17.477  1.00 77.99           C  
ATOM   1208  O   ASP A 157      26.468  -8.733 -14.931  1.00 77.99           O  
ATOM   1209  CG  ASP A 157      28.591  -9.576 -18.801  1.00 77.99           C  
ATOM   1210  OD1 ASP A 157      27.635 -10.167 -19.349  1.00 77.99           O  
ATOM   1211  OD2 ASP A 157      29.737  -9.544 -19.300  1.00 77.99           O  
ATOM   1212  N   GLN A 158      26.560  -6.680 -15.571  1.00 74.86           N  
ATOM   1213  CA  GLN A 158      26.494  -6.063 -14.251  1.00 74.86           C  
ATOM   1214  C   GLN A 158      25.118  -5.456 -13.995  1.00 74.86           C  
ATOM   1215  CB  GLN A 158      27.576  -4.993 -14.103  1.00 74.86           C  
ATOM   1216  O   GLN A 158      24.970  -4.576 -13.145  1.00 74.86           O  
ATOM   1217  CG  GLN A 158      28.993  -5.551 -14.063  1.00 74.86           C  
ATOM   1218  CD  GLN A 158      30.020  -4.517 -13.644  1.00 74.86           C  
ATOM   1219  NE2 GLN A 158      31.222  -4.976 -13.312  1.00 74.86           N  
ATOM   1220  OE1 GLN A 158      29.736  -3.315 -13.619  1.00 74.86           O  
ATOM   1221  N   ASP A 159      24.033  -5.968 -14.752  1.00 79.46           N  
ATOM   1222  CA  ASP A 159      22.620  -5.648 -14.574  1.00 79.46           C  
ATOM   1223  C   ASP A 159      22.387  -4.140 -14.630  1.00 79.46           C  
ATOM   1224  CB  ASP A 159      22.105  -6.210 -13.247  1.00 79.46           C  
ATOM   1225  O   ASP A 159      21.521  -3.613 -13.928  1.00 79.46           O  
ATOM   1226  CG  ASP A 159      21.952  -7.721 -13.264  1.00 79.46           C  
ATOM   1227  OD1 ASP A 159      21.735  -8.301 -14.349  1.00 79.46           O  
ATOM   1228  OD2 ASP A 159      22.048  -8.338 -12.180  1.00 79.46           O  
ATOM   1229  N   TYR A 160      23.256  -3.372 -15.132  1.00 80.88           N  
ATOM   1230  CA  TYR A 160      23.092  -1.935 -15.324  1.00 80.88           C  
ATOM   1231  C   TYR A 160      21.799  -1.629 -16.071  1.00 80.88           C  
ATOM   1232  CB  TYR A 160      24.286  -1.356 -16.088  1.00 80.88           C  
ATOM   1233  O   TYR A 160      21.008  -0.788 -15.637  1.00 80.88           O  
ATOM   1234  CG  TYR A 160      24.227   0.143 -16.259  1.00 80.88           C  
ATOM   1235  CD1 TYR A 160      23.593   0.714 -17.360  1.00 80.88           C  
ATOM   1236  CD2 TYR A 160      24.806   0.991 -15.320  1.00 80.88           C  
ATOM   1237  CE1 TYR A 160      23.539   2.095 -17.522  1.00 80.88           C  
ATOM   1238  CE2 TYR A 160      24.758   2.372 -15.473  1.00 80.88           C  
ATOM   1239  OH  TYR A 160      24.071   4.281 -16.731  1.00 80.88           O  
ATOM   1240  CZ  TYR A 160      24.122   2.914 -16.575  1.00 80.88           C  
ATOM   1241  N   LEU A 161      21.515  -2.233 -17.206  1.00 82.13           N  
ATOM   1242  CA  LEU A 161      20.336  -2.021 -18.038  1.00 82.13           C  
ATOM   1243  C   LEU A 161      19.068  -2.441 -17.301  1.00 82.13           C  
ATOM   1244  CB  LEU A 161      20.459  -2.800 -19.350  1.00 82.13           C  
ATOM   1245  O   LEU A 161      18.031  -1.783 -17.416  1.00 82.13           O  
ATOM   1246  CG  LEU A 161      21.504  -2.292 -20.344  1.00 82.13           C  
ATOM   1247  CD1 LEU A 161      21.634  -3.259 -21.516  1.00 82.13           C  
ATOM   1248  CD2 LEU A 161      21.140  -0.895 -20.836  1.00 82.13           C  
ATOM   1249  N   HIS A 162      19.132  -3.504 -16.619  1.00 77.23           N  
ATOM   1250  CA  HIS A 162      18.017  -3.959 -15.796  1.00 77.23           C  
ATOM   1251  C   HIS A 162      17.677  -2.939 -14.715  1.00 77.23           C  
ATOM   1252  CB  HIS A 162      18.340  -5.312 -15.158  1.00 77.23           C  
ATOM   1253  O   HIS A 162      16.501  -2.665 -14.462  1.00 77.23           O  
ATOM   1254  CG  HIS A 162      17.214  -5.880 -14.354  1.00 77.23           C  
ATOM   1255  CD2 HIS A 162      16.207  -6.715 -14.700  1.00 77.23           C  
ATOM   1256  ND1 HIS A 162      17.036  -5.594 -13.017  1.00 77.23           N  
ATOM   1257  CE1 HIS A 162      15.966  -6.232 -12.576  1.00 77.23           C  
ATOM   1258  NE2 HIS A 162      15.444  -6.919 -13.577  1.00 77.23           N  
ATOM   1259  N   SER A 163      18.703  -2.308 -14.092  1.00 82.29           N  
ATOM   1260  CA  SER A 163      18.529  -1.313 -13.040  1.00 82.29           C  
ATOM   1261  C   SER A 163      17.955  -0.014 -13.596  1.00 82.29           C  
ATOM   1262  CB  SER A 163      19.860  -1.033 -12.341  1.00 82.29           C  
ATOM   1263  O   SER A 163      17.149   0.647 -12.938  1.00 82.29           O  
ATOM   1264  OG  SER A 163      20.325  -2.188 -11.663  1.00 82.29           O  
ATOM   1265  N   LEU A 164      18.357   0.344 -14.728  1.00 80.28           N  
ATOM   1266  CA  LEU A 164      17.834   1.521 -15.412  1.00 80.28           C  
ATOM   1267  C   LEU A 164      16.358   1.341 -15.752  1.00 80.28           C  
ATOM   1268  CB  LEU A 164      18.633   1.799 -16.688  1.00 80.28           C  
ATOM   1269  O   LEU A 164      15.574   2.287 -15.652  1.00 80.28           O  
ATOM   1270  CG  LEU A 164      18.338   3.121 -17.399  1.00 80.28           C  
ATOM   1271  CD1 LEU A 164      18.781   4.297 -16.535  1.00 80.28           C  
ATOM   1272  CD2 LEU A 164      19.024   3.161 -18.760  1.00 80.28           C  
ATOM   1273  N   GLY A 165      15.884   0.197 -16.072  1.00 79.85           N  
ATOM   1274  CA  GLY A 165      14.510  -0.118 -16.429  1.00 79.85           C  
ATOM   1275  C   GLY A 165      13.620  -0.358 -15.224  1.00 79.85           C  
ATOM   1276  O   GLY A 165      12.398  -0.228 -15.313  1.00 79.85           O  
ATOM   1277  N   LYS A 166      14.291  -0.682 -14.103  1.00 79.59           N  
ATOM   1278  CA  LYS A 166      13.576  -0.956 -12.859  1.00 79.59           C  
ATOM   1279  C   LYS A 166      12.761   0.254 -12.416  1.00 79.59           C  
ATOM   1280  CB  LYS A 166      14.555  -1.362 -11.756  1.00 79.59           C  
ATOM   1281  O   LYS A 166      11.617   0.112 -11.977  1.00 79.59           O  
ATOM   1282  CG  LYS A 166      14.983  -2.821 -11.814  1.00 79.59           C  
ATOM   1283  CD  LYS A 166      15.838  -3.200 -10.611  1.00 79.59           C  
ATOM   1284  CE  LYS A 166      16.298  -4.650 -10.686  1.00 79.59           C  
ATOM   1285  NZ  LYS A 166      17.143  -5.025  -9.513  1.00 79.59           N  
ATOM   1286  N   ALA A 167      13.342   1.426 -12.520  1.00 78.17           N  
ATOM   1287  CA  ALA A 167      12.657   2.654 -12.129  1.00 78.17           C  
ATOM   1288  C   ALA A 167      11.436   2.906 -13.008  1.00 78.17           C  
ATOM   1289  CB  ALA A 167      13.613   3.843 -12.199  1.00 78.17           C  
ATOM   1290  O   ALA A 167      10.359   3.239 -12.507  1.00 78.17           O  
ATOM   1291  N   ARG A 168      11.596   2.849 -14.300  1.00 75.43           N  
ATOM   1292  CA  ARG A 168      10.506   3.049 -15.250  1.00 75.43           C  
ATOM   1293  C   ARG A 168       9.427   1.985 -15.077  1.00 75.43           C  
ATOM   1294  CB  ARG A 168      11.035   3.029 -16.686  1.00 75.43           C  
ATOM   1295  O   ARG A 168       8.234   2.291 -15.123  1.00 75.43           O  
ATOM   1296  CG  ARG A 168       9.984   3.359 -17.734  1.00 75.43           C  
ATOM   1297  CD  ARG A 168       9.524   4.807 -17.635  1.00 75.43           C  
ATOM   1298  NE  ARG A 168       8.600   5.153 -18.712  1.00 75.43           N  
ATOM   1299  NH1 ARG A 168       8.131   7.268 -17.908  1.00 75.43           N  
ATOM   1300  NH2 ARG A 168       7.142   6.525 -19.838  1.00 75.43           N  
ATOM   1301  CZ  ARG A 168       7.960   6.314 -18.817  1.00 75.43           C  
ATOM   1302  N   THR A 169       9.914   0.724 -14.955  1.00 79.81           N  
ATOM   1303  CA  THR A 169       8.977  -0.371 -14.732  1.00 79.81           C  
ATOM   1304  C   THR A 169       8.162  -0.135 -13.464  1.00 79.81           C  
ATOM   1305  CB  THR A 169       9.710  -1.722 -14.630  1.00 79.81           C  
ATOM   1306  O   THR A 169       6.956  -0.387 -13.439  1.00 79.81           O  
ATOM   1307  CG2 THR A 169      10.333  -2.111 -15.967  1.00 79.81           C  
ATOM   1308  OG1 THR A 169      10.745  -1.624 -13.644  1.00 79.81           O  
ATOM   1309  N   ALA A 170       8.793   0.248 -12.438  1.00 80.02           N  
ATOM   1310  CA  ALA A 170       8.138   0.543 -11.166  1.00 80.02           C  
ATOM   1311  C   ALA A 170       7.134   1.682 -11.318  1.00 80.02           C  
ATOM   1312  CB  ALA A 170       9.176   0.890 -10.101  1.00 80.02           C  
ATOM   1313  O   ALA A 170       6.049   1.643 -10.733  1.00 80.02           O  
ATOM   1314  N   GLN A 171       7.534   2.747 -12.072  1.00 81.16           N  
ATOM   1315  CA  GLN A 171       6.641   3.870 -12.338  1.00 81.16           C  
ATOM   1316  C   GLN A 171       5.392   3.415 -13.086  1.00 81.16           C  
ATOM   1317  CB  GLN A 171       7.366   4.955 -13.137  1.00 81.16           C  
ATOM   1318  O   GLN A 171       4.280   3.843 -12.767  1.00 81.16           O  
ATOM   1319  CG  GLN A 171       6.593   6.263 -13.239  1.00 81.16           C  
ATOM   1320  CD  GLN A 171       7.480   7.483 -13.072  1.00 81.16           C  
ATOM   1321  NE2 GLN A 171       6.869   8.663 -13.061  1.00 81.16           N  
ATOM   1322  OE1 GLN A 171       8.704   7.365 -12.954  1.00 81.16           O  
ATOM   1323  N   VAL A 172       5.625   2.646 -14.168  1.00 82.98           N  
ATOM   1324  CA  VAL A 172       4.515   2.126 -14.960  1.00 82.98           C  
ATOM   1325  C   VAL A 172       3.622   1.250 -14.084  1.00 82.98           C  
ATOM   1326  CB  VAL A 172       5.016   1.323 -16.181  1.00 82.98           C  
ATOM   1327  O   VAL A 172       2.394   1.340 -14.154  1.00 82.98           O  
ATOM   1328  CG1 VAL A 172       3.848   0.655 -16.904  1.00 82.98           C  
ATOM   1329  CG2 VAL A 172       5.790   2.231 -17.135  1.00 82.98           C  
ATOM   1330  N   GLN A 173       4.184   0.379 -13.262  1.00 80.54           N  
ATOM   1331  CA  GLN A 173       3.433  -0.460 -12.334  1.00 80.54           C  
ATOM   1332  C   GLN A 173       2.665   0.387 -11.325  1.00 80.54           C  
ATOM   1333  CB  GLN A 173       4.368  -1.427 -11.605  1.00 80.54           C  
ATOM   1334  O   GLN A 173       1.528   0.065 -10.973  1.00 80.54           O  
ATOM   1335  CG  GLN A 173       4.879  -2.564 -12.479  1.00 80.54           C  
ATOM   1336  CD  GLN A 173       5.746  -3.547 -11.715  1.00 80.54           C  
ATOM   1337  NE2 GLN A 173       6.263  -4.551 -12.415  1.00 80.54           N  
ATOM   1338  OE1 GLN A 173       5.949  -3.405 -10.505  1.00 80.54           O  
ATOM   1339  N   LYS A 174       3.439   1.463 -10.779  1.00 81.71           N  
ATOM   1340  CA  LYS A 174       2.801   2.423  -9.882  1.00 81.71           C  
ATOM   1341  C   LYS A 174       1.547   3.018 -10.516  1.00 81.71           C  
ATOM   1342  CB  LYS A 174       3.778   3.538  -9.505  1.00 81.71           C  
ATOM   1343  O   LYS A 174       0.484   3.048  -9.892  1.00 81.71           O  
ATOM   1344  CG  LYS A 174       3.161   4.641  -8.658  1.00 81.71           C  
ATOM   1345  CD  LYS A 174       4.085   5.848  -8.553  1.00 81.71           C  
ATOM   1346  CE  LYS A 174       3.333   7.089  -8.093  1.00 81.71           C  
ATOM   1347  NZ  LYS A 174       4.236   8.274  -7.982  1.00 81.71           N  
ATOM   1348  N   ASP A 175       1.669   3.564 -11.787  1.00 83.94           N  
ATOM   1349  CA  ASP A 175       0.558   4.187 -12.499  1.00 83.94           C  
ATOM   1350  C   ASP A 175      -0.564   3.182 -12.753  1.00 83.94           C  
ATOM   1351  CB  ASP A 175       1.036   4.787 -13.822  1.00 83.94           C  
ATOM   1352  O   ASP A 175      -1.744   3.520 -12.640  1.00 83.94           O  
ATOM   1353  CG  ASP A 175       1.892   6.028 -13.636  1.00 83.94           C  
ATOM   1354  OD1 ASP A 175       1.859   6.633 -12.542  1.00 83.94           O  
ATOM   1355  OD2 ASP A 175       2.603   6.406 -14.592  1.00 83.94           O  
ATOM   1356  N   ALA A 176      -0.172   1.985 -13.209  1.00 80.90           N  
ATOM   1357  CA  ALA A 176      -1.149   0.922 -13.432  1.00 80.90           C  
ATOM   1358  C   ALA A 176      -1.899   0.587 -12.146  1.00 80.90           C  
ATOM   1359  CB  ALA A 176      -0.462  -0.325 -13.984  1.00 80.90           C  
ATOM   1360  O   ALA A 176      -3.122   0.429 -12.157  1.00 80.90           O  
ATOM   1361  N   ARG A 177      -1.182   0.400 -11.004  1.00 80.68           N  
ATOM   1362  CA  ARG A 177      -1.780   0.083  -9.711  1.00 80.68           C  
ATOM   1363  C   ARG A 177      -2.714   1.198  -9.252  1.00 80.68           C  
ATOM   1364  CB  ARG A 177      -0.694  -0.157  -8.660  1.00 80.68           C  
ATOM   1365  O   ARG A 177      -3.816   0.932  -8.767  1.00 80.68           O  
ATOM   1366  CG  ARG A 177      -0.061  -1.537  -8.733  1.00 80.68           C  
ATOM   1367  CD  ARG A 177       0.779  -1.839  -7.500  1.00 80.68           C  
ATOM   1368  NE  ARG A 177       2.146  -1.346  -7.645  1.00 80.68           N  
ATOM   1369  NH1 ARG A 177       2.695  -1.601  -5.415  1.00 80.68           N  
ATOM   1370  NH2 ARG A 177       4.243  -0.783  -6.895  1.00 80.68           N  
ATOM   1371  CZ  ARG A 177       3.025  -1.244  -6.652  1.00 80.68           C  
ATOM   1372  N   ILE A 178      -2.237   2.529  -9.410  1.00 84.62           N  
ATOM   1373  CA  ILE A 178      -3.051   3.692  -9.074  1.00 84.62           C  
ATOM   1374  C   ILE A 178      -4.308   3.709  -9.940  1.00 84.62           C  
ATOM   1375  CB  ILE A 178      -2.259   5.007  -9.252  1.00 84.62           C  
ATOM   1376  O   ILE A 178      -5.411   3.943  -9.440  1.00 84.62           O  
ATOM   1377  CG1 ILE A 178      -1.095   5.068  -8.257  1.00 84.62           C  
ATOM   1378  CG2 ILE A 178      -3.181   6.219  -9.092  1.00 84.62           C  
ATOM   1379  CD1 ILE A 178      -0.188   6.278  -8.439  1.00 84.62           C  
ATOM   1380  N   GLY A 179      -4.069   3.500 -11.271  1.00 83.51           N  
ATOM   1381  CA  GLY A 179      -5.197   3.442 -12.187  1.00 83.51           C  
ATOM   1382  C   GLY A 179      -6.200   2.361 -11.831  1.00 83.51           C  
ATOM   1383  O   GLY A 179      -7.410   2.595 -11.860  1.00 83.51           O  
ATOM   1384  N   GLU A 180      -5.739   1.109 -11.433  1.00 82.14           N  
ATOM   1385  CA  GLU A 180      -6.597   0.005 -11.013  1.00 82.14           C  
ATOM   1386  C   GLU A 180      -7.322   0.333  -9.711  1.00 82.14           C  
ATOM   1387  CB  GLU A 180      -5.780  -1.279 -10.851  1.00 82.14           C  
ATOM   1388  O   GLU A 180      -8.510   0.037  -9.565  1.00 82.14           O  
ATOM   1389  CG  GLU A 180      -5.308  -1.878 -12.168  1.00 82.14           C  
ATOM   1390  CD  GLU A 180      -4.440  -3.114 -11.989  1.00 82.14           C  
ATOM   1391  OE1 GLU A 180      -3.995  -3.695 -13.004  1.00 82.14           O  
ATOM   1392  OE2 GLU A 180      -4.205  -3.504 -10.823  1.00 82.14           O  
ATOM   1393  N   ALA A 181      -6.588   0.920  -8.723  1.00 82.50           N  
ATOM   1394  CA  ALA A 181      -7.154   1.290  -7.428  1.00 82.50           C  
ATOM   1395  C   ALA A 181      -8.246   2.345  -7.588  1.00 82.50           C  
ATOM   1396  CB  ALA A 181      -6.060   1.799  -6.494  1.00 82.50           C  
ATOM   1397  O   ALA A 181      -9.304   2.253  -6.961  1.00 82.50           O  
ATOM   1398  N   GLU A 182      -7.991   3.401  -8.411  1.00 86.14           N  
ATOM   1399  CA  GLU A 182      -8.979   4.442  -8.676  1.00 86.14           C  
ATOM   1400  C   GLU A 182     -10.222   3.864  -9.347  1.00 86.14           C  
ATOM   1401  CB  GLU A 182      -8.377   5.546  -9.548  1.00 86.14           C  
ATOM   1402  O   GLU A 182     -11.347   4.245  -9.015  1.00 86.14           O  
ATOM   1403  CG  GLU A 182      -7.356   6.413  -8.825  1.00 86.14           C  
ATOM   1404  CD  GLU A 182      -6.710   7.455  -9.724  1.00 86.14           C  
ATOM   1405  OE1 GLU A 182      -5.990   8.340  -9.207  1.00 86.14           O  
ATOM   1406  OE2 GLU A 182      -6.926   7.387 -10.954  1.00 86.14           O  
ATOM   1407  N   ALA A 183      -9.959   2.999 -10.346  1.00 86.48           N  
ATOM   1408  CA  ALA A 183     -11.072   2.352 -11.036  1.00 86.48           C  
ATOM   1409  C   ALA A 183     -11.886   1.490 -10.075  1.00 86.48           C  
ATOM   1410  CB  ALA A 183     -10.558   1.508 -12.200  1.00 86.48           C  
ATOM   1411  O   ALA A 183     -13.118   1.495 -10.119  1.00 86.48           O  
ATOM   1412  N   LYS A 184     -11.238   0.669  -9.186  1.00 83.48           N  
ATOM   1413  CA  LYS A 184     -11.908  -0.166  -8.193  1.00 83.48           C  
ATOM   1414  C   LYS A 184     -12.696   0.684  -7.201  1.00 83.48           C  
ATOM   1415  CB  LYS A 184     -10.893  -1.034  -7.448  1.00 83.48           C  
ATOM   1416  O   LYS A 184     -13.815   0.330  -6.823  1.00 83.48           O  
ATOM   1417  CG  LYS A 184     -10.405  -2.236  -8.243  1.00 83.48           C  
ATOM   1418  CD  LYS A 184      -9.487  -3.122  -7.410  1.00 83.48           C  
ATOM   1419  CE  LYS A 184      -8.983  -4.315  -8.210  1.00 83.48           C  
ATOM   1420  NZ  LYS A 184      -8.047  -5.162  -7.412  1.00 83.48           N  
ATOM   1421  N   ARG A 185     -12.010   1.828  -6.710  1.00 83.13           N  
ATOM   1422  CA  ARG A 185     -12.683   2.759  -5.809  1.00 83.13           C  
ATOM   1423  C   ARG A 185     -13.974   3.284  -6.429  1.00 83.13           C  
ATOM   1424  CB  ARG A 185     -11.760   3.926  -5.454  1.00 83.13           C  
ATOM   1425  O   ARG A 185     -15.029   3.258  -5.793  1.00 83.13           O  
ATOM   1426  CG  ARG A 185     -12.380   4.934  -4.500  1.00 83.13           C  
ATOM   1427  CD  ARG A 185     -11.585   6.231  -4.454  1.00 83.13           C  
ATOM   1428  NE  ARG A 185     -11.169   6.655  -5.788  1.00 83.13           N  
ATOM   1429  NH1 ARG A 185     -12.664   8.411  -5.921  1.00 83.13           N  
ATOM   1430  NH2 ARG A 185     -11.238   7.980  -7.663  1.00 83.13           N  
ATOM   1431  CZ  ARG A 185     -11.691   7.681  -6.455  1.00 83.13           C  
ATOM   1432  N   ASP A 186     -13.863   3.842  -7.741  1.00 86.06           N  
ATOM   1433  CA  ASP A 186     -15.002   4.420  -8.447  1.00 86.06           C  
ATOM   1434  C   ASP A 186     -16.098   3.379  -8.667  1.00 86.06           C  
ATOM   1435  CB  ASP A 186     -14.561   5.010  -9.787  1.00 86.06           C  
ATOM   1436  O   ASP A 186     -17.283   3.673  -8.502  1.00 86.06           O  
ATOM   1437  CG  ASP A 186     -13.713   6.261  -9.634  1.00 86.06           C  
ATOM   1438  OD1 ASP A 186     -13.705   6.862  -8.538  1.00 86.06           O  
ATOM   1439  OD2 ASP A 186     -13.050   6.651 -10.620  1.00 86.06           O  
ATOM   1440  N   ALA A 187     -15.641   2.201  -9.146  1.00 84.01           N  
ATOM   1441  CA  ALA A 187     -16.584   1.098  -9.314  1.00 84.01           C  
ATOM   1442  C   ALA A 187     -17.259   0.747  -7.992  1.00 84.01           C  
ATOM   1443  CB  ALA A 187     -15.874  -0.126  -9.888  1.00 84.01           C  
ATOM   1444  O   ALA A 187     -18.473   0.536  -7.944  1.00 84.01           O  
ATOM   1445  N   GLY A 188     -16.466   0.622  -6.902  1.00 84.21           N  
ATOM   1446  CA  GLY A 188     -17.006   0.302  -5.590  1.00 84.21           C  
ATOM   1447  C   GLY A 188     -17.977   1.346  -5.073  1.00 84.21           C  
ATOM   1448  O   GLY A 188     -19.020   1.007  -4.510  1.00 84.21           O  
ATOM   1449  N   ILE A 189     -17.697   2.716  -5.242  1.00 83.83           N  
ATOM   1450  CA  ILE A 189     -18.546   3.821  -4.810  1.00 83.83           C  
ATOM   1451  C   ILE A 189     -19.868   3.784  -5.573  1.00 83.83           C  
ATOM   1452  CB  ILE A 189     -17.847   5.184  -5.014  1.00 83.83           C  
ATOM   1453  O   ILE A 189     -20.940   3.914  -4.976  1.00 83.83           O  
ATOM   1454  CG1 ILE A 189     -16.618   5.295  -4.104  1.00 83.83           C  
ATOM   1455  CG2 ILE A 189     -18.823   6.335  -4.759  1.00 83.83           C  
ATOM   1456  CD1 ILE A 189     -15.777   6.540  -4.350  1.00 83.83           C  
ATOM   1457  N   ARG A 190     -19.746   3.615  -6.857  1.00 84.19           N  
ATOM   1458  CA  ARG A 190     -20.942   3.559  -7.692  1.00 84.19           C  
ATOM   1459  C   ARG A 190     -21.800   2.348  -7.338  1.00 84.19           C  
ATOM   1460  CB  ARG A 190     -20.563   3.517  -9.174  1.00 84.19           C  
ATOM   1461  O   ARG A 190     -23.028   2.444  -7.288  1.00 84.19           O  
ATOM   1462  CG  ARG A 190     -20.302   4.886  -9.781  1.00 84.19           C  
ATOM   1463  CD  ARG A 190     -20.149   4.812 -11.294  1.00 84.19           C  
ATOM   1464  NE  ARG A 190     -18.979   5.553 -11.755  1.00 84.19           N  
ATOM   1465  NH1 ARG A 190     -18.255   3.912 -13.211  1.00 84.19           N  
ATOM   1466  NH2 ARG A 190     -17.075   5.866 -13.001  1.00 84.19           N  
ATOM   1467  CZ  ARG A 190     -18.106   5.108 -12.655  1.00 84.19           C  
ATOM   1468  N   GLU A 191     -21.178   1.222  -7.194  1.00 80.46           N  
ATOM   1469  CA  GLU A 191     -21.882   0.008  -6.794  1.00 80.46           C  
ATOM   1470  C   GLU A 191     -22.583   0.193  -5.451  1.00 80.46           C  
ATOM   1471  CB  GLU A 191     -20.914  -1.176  -6.723  1.00 80.46           C  
ATOM   1472  O   GLU A 191     -23.732  -0.220  -5.283  1.00 80.46           O  
ATOM   1473  CG  GLU A 191     -21.600  -2.519  -6.517  1.00 80.46           C  
ATOM   1474  CD  GLU A 191     -20.627  -3.687  -6.461  1.00 80.46           C  
ATOM   1475  OE1 GLU A 191     -21.074  -4.840  -6.269  1.00 80.46           O  
ATOM   1476  OE2 GLU A 191     -19.408  -3.446  -6.609  1.00 80.46           O  
ATOM   1477  N   ALA A 192     -21.805   0.779  -4.429  1.00 80.66           N  
ATOM   1478  CA  ALA A 192     -22.360   1.002  -3.096  1.00 80.66           C  
ATOM   1479  C   ALA A 192     -23.544   1.963  -3.150  1.00 80.66           C  
ATOM   1480  CB  ALA A 192     -21.284   1.540  -2.156  1.00 80.66           C  
ATOM   1481  O   ALA A 192     -24.572   1.726  -2.511  1.00 80.66           O  
ATOM   1482  N   LYS A 193     -23.452   3.104  -3.946  1.00 83.36           N  
ATOM   1483  CA  LYS A 193     -24.538   4.066  -4.111  1.00 83.36           C  
ATOM   1484  C   LYS A 193     -25.738   3.427  -4.804  1.00 83.36           C  
ATOM   1485  CB  LYS A 193     -24.061   5.284  -4.904  1.00 83.36           C  
ATOM   1486  O   LYS A 193     -26.883   3.656  -4.410  1.00 83.36           O  
ATOM   1487  CG  LYS A 193     -23.202   6.249  -4.100  1.00 83.36           C  
ATOM   1488  CD  LYS A 193     -22.824   7.476  -4.919  1.00 83.36           C  
ATOM   1489  CE  LYS A 193     -21.932   8.424  -4.129  1.00 83.36           C  
ATOM   1490  NZ  LYS A 193     -21.484   9.583  -4.957  1.00 83.36           N  
ATOM   1491  N   ALA A 194     -25.391   2.656  -5.910  1.00 85.09           N  
ATOM   1492  CA  ALA A 194     -26.450   1.957  -6.634  1.00 85.09           C  
ATOM   1493  C   ALA A 194     -27.163   0.954  -5.731  1.00 85.09           C  
ATOM   1494  CB  ALA A 194     -25.878   1.250  -7.861  1.00 85.09           C  
ATOM   1495  O   ALA A 194     -28.390   0.839  -5.768  1.00 85.09           O  
ATOM   1496  N   LYS A 195     -26.378   0.181  -4.961  1.00 82.69           N  
ATOM   1497  CA  LYS A 195     -26.952  -0.786  -4.029  1.00 82.69           C  
ATOM   1498  C   LYS A 195     -27.810  -0.091  -2.975  1.00 82.69           C  
ATOM   1499  CB  LYS A 195     -25.848  -1.600  -3.352  1.00 82.69           C  
ATOM   1500  O   LYS A 195     -28.891  -0.572  -2.631  1.00 82.69           O  
ATOM   1501  CG  LYS A 195     -26.358  -2.795  -2.560  1.00 82.69           C  
ATOM   1502  CD  LYS A 195     -25.211  -3.661  -2.056  1.00 82.69           C  
ATOM   1503  CE  LYS A 195     -25.719  -4.857  -1.263  1.00 82.69           C  
ATOM   1504  NZ  LYS A 195     -24.601  -5.740  -0.813  1.00 82.69           N  
ATOM   1505  N   GLN A 196     -27.240   1.016  -2.380  1.00 78.74           N  
ATOM   1506  CA  GLN A 196     -27.991   1.811  -1.415  1.00 78.74           C  
ATOM   1507  C   GLN A 196     -29.320   2.278  -2.001  1.00 78.74           C  
ATOM   1508  CB  GLN A 196     -27.168   3.016  -0.955  1.00 78.74           C  
ATOM   1509  O   GLN A 196     -30.361   2.179  -1.349  1.00 78.74           O  
ATOM   1510  CG  GLN A 196     -27.911   3.938   0.003  1.00 78.74           C  
ATOM   1511  CD  GLN A 196     -27.136   5.204   0.318  1.00 78.74           C  
ATOM   1512  NE2 GLN A 196     -27.843   6.238   0.758  1.00 78.74           N  
ATOM   1513  OE1 GLN A 196     -25.910   5.251   0.169  1.00 78.74           O  
ATOM   1514  N   GLU A 197     -29.307   2.845  -3.224  1.00 82.55           N  
ATOM   1515  CA  GLU A 197     -30.509   3.324  -3.900  1.00 82.55           C  
ATOM   1516  C   GLU A 197     -31.478   2.179  -4.181  1.00 82.55           C  
ATOM   1517  CB  GLU A 197     -30.145   4.036  -5.206  1.00 82.55           C  
ATOM   1518  O   GLU A 197     -32.692   2.335  -4.033  1.00 82.55           O  
ATOM   1519  CG  GLU A 197     -29.496   5.397  -5.003  1.00 82.55           C  
ATOM   1520  CD  GLU A 197     -29.075   6.061  -6.305  1.00 82.55           C  
ATOM   1521  OE1 GLU A 197     -28.544   7.194  -6.264  1.00 82.55           O  
ATOM   1522  OE2 GLU A 197     -29.279   5.443  -7.374  1.00 82.55           O  
ATOM   1523  N   LYS A 198     -30.893   1.100  -4.700  1.00 83.57           N  
ATOM   1524  CA  LYS A 198     -31.692  -0.092  -4.970  1.00 83.57           C  
ATOM   1525  C   LYS A 198     -32.406  -0.571  -3.709  1.00 83.57           C  
ATOM   1526  CB  LYS A 198     -30.814  -1.211  -5.532  1.00 83.57           C  
ATOM   1527  O   LYS A 198     -33.618  -0.793  -3.723  1.00 83.57           O  
ATOM   1528  CG  LYS A 198     -31.575  -2.485  -5.869  1.00 83.57           C  
ATOM   1529  CD  LYS A 198     -30.631  -3.612  -6.267  1.00 83.57           C  
ATOM   1530  CE  LYS A 198     -31.363  -4.941  -6.384  1.00 83.57           C  
ATOM   1531  NZ  LYS A 198     -30.433  -6.058  -6.730  1.00 83.57           N  
ATOM   1532  N   VAL A 199     -31.625  -0.809  -2.596  1.00 80.60           N  
ATOM   1533  CA  VAL A 199     -32.148  -1.361  -1.350  1.00 80.60           C  
ATOM   1534  C   VAL A 199     -33.114  -0.368  -0.710  1.00 80.60           C  
ATOM   1535  CB  VAL A 199     -31.011  -1.712  -0.364  1.00 80.60           C  
ATOM   1536  O   VAL A 199     -34.167  -0.758  -0.199  1.00 80.60           O  
ATOM   1537  CG1 VAL A 199     -31.582  -2.141   0.987  1.00 80.60           C  
ATOM   1538  CG2 VAL A 199     -30.121  -2.808  -0.944  1.00 80.60           C  
ATOM   1539  N   SER A 200     -32.752   1.016  -0.700  1.00 74.53           N  
ATOM   1540  CA  SER A 200     -33.635   2.045  -0.159  1.00 74.53           C  
ATOM   1541  C   SER A 200     -34.966   2.077  -0.902  1.00 74.53           C  
ATOM   1542  CB  SER A 200     -32.967   3.418  -0.233  1.00 74.53           C  
ATOM   1543  O   SER A 200     -36.025   2.204  -0.284  1.00 74.53           O  
ATOM   1544  OG  SER A 200     -32.774   3.812  -1.581  1.00 74.53           O  
ATOM   1545  N   ALA A 201     -34.871   2.056  -2.239  1.00 79.40           N  
ATOM   1546  CA  ALA A 201     -36.079   2.012  -3.058  1.00 79.40           C  
ATOM   1547  C   ALA A 201     -36.892   0.753  -2.770  1.00 79.40           C  
ATOM   1548  CB  ALA A 201     -35.720   2.082  -4.540  1.00 79.40           C  
ATOM   1549  O   ALA A 201     -38.123   0.800  -2.714  1.00 79.40           O  
ATOM   1550  N   GLN A 202     -36.208  -0.436  -2.645  1.00 76.41           N  
ATOM   1551  CA  GLN A 202     -36.867  -1.691  -2.301  1.00 76.41           C  
ATOM   1552  C   GLN A 202     -37.573  -1.591  -0.952  1.00 76.41           C  
ATOM   1553  CB  GLN A 202     -35.857  -2.840  -2.281  1.00 76.41           C  
ATOM   1554  O   GLN A 202     -38.716  -2.031  -0.810  1.00 76.41           O  
ATOM   1555  CG  GLN A 202     -35.402  -3.283  -3.665  1.00 76.41           C  
ATOM   1556  CD  GLN A 202     -34.385  -4.408  -3.616  1.00 76.41           C  
ATOM   1557  NE2 GLN A 202     -34.181  -5.073  -4.749  1.00 76.41           N  
ATOM   1558  OE1 GLN A 202     -33.787  -4.677  -2.570  1.00 76.41           O  
ATOM   1559  N   TYR A 203     -36.823  -0.989   0.109  1.00 79.98           N  
ATOM   1560  CA  TYR A 203     -37.402  -0.861   1.442  1.00 79.98           C  
ATOM   1561  C   TYR A 203     -38.580   0.105   1.434  1.00 79.98           C  
ATOM   1562  CB  TYR A 203     -36.345  -0.387   2.444  1.00 79.98           C  
ATOM   1563  O   TYR A 203     -39.595  -0.138   2.091  1.00 79.98           O  
ATOM   1564  CG  TYR A 203     -35.335  -1.449   2.808  1.00 79.98           C  
ATOM   1565  CD1 TYR A 203     -35.740  -2.740   3.137  1.00 79.98           C  
ATOM   1566  CD2 TYR A 203     -33.974  -1.162   2.825  1.00 79.98           C  
ATOM   1567  CE1 TYR A 203     -34.813  -3.721   3.475  1.00 79.98           C  
ATOM   1568  CE2 TYR A 203     -33.038  -2.135   3.161  1.00 79.98           C  
ATOM   1569  OH  TYR A 203     -32.545  -4.376   3.817  1.00 79.98           O  
ATOM   1570  CZ  TYR A 203     -33.467  -3.409   3.484  1.00 79.98           C  
ATOM   1571  N   LEU A 204     -38.444   1.230   0.692  1.00 75.88           N  
ATOM   1572  CA  LEU A 204     -39.542   2.180   0.557  1.00 75.88           C  
ATOM   1573  C   LEU A 204     -40.764   1.514  -0.068  1.00 75.88           C  
ATOM   1574  CB  LEU A 204     -39.112   3.381  -0.290  1.00 75.88           C  
ATOM   1575  O   LEU A 204     -41.892   1.736   0.376  1.00 75.88           O  
ATOM   1576  CG  LEU A 204     -38.186   4.392   0.389  1.00 75.88           C  
ATOM   1577  CD1 LEU A 204     -37.720   5.440  -0.616  1.00 75.88           C  
ATOM   1578  CD2 LEU A 204     -38.889   5.051   1.571  1.00 75.88           C  
ATOM   1579  N   SER A 205     -40.472   0.781  -1.215  1.00 78.46           N  
ATOM   1580  CA  SER A 205     -41.559   0.042  -1.849  1.00 78.46           C  
ATOM   1581  C   SER A 205     -42.185  -0.958  -0.883  1.00 78.46           C  
ATOM   1582  CB  SER A 205     -41.056  -0.687  -3.096  1.00 78.46           C  
ATOM   1583  O   SER A 205     -43.410  -1.079  -0.814  1.00 78.46           O  
ATOM   1584  OG  SER A 205     -42.125  -1.336  -3.764  1.00 78.46           O  
ATOM   1585  N   GLU A 206     -41.375  -1.695  -0.167  1.00 74.72           N  
ATOM   1586  CA  GLU A 206     -41.848  -2.671   0.810  1.00 74.72           C  
ATOM   1587  C   GLU A 206     -42.607  -1.992   1.946  1.00 74.72           C  
ATOM   1588  CB  GLU A 206     -40.677  -3.482   1.371  1.00 74.72           C  
ATOM   1589  O   GLU A 206     -43.585  -2.539   2.461  1.00 74.72           O  
ATOM   1590  CG  GLU A 206     -40.110  -4.500   0.393  1.00 74.72           C  
ATOM   1591  CD  GLU A 206     -39.007  -5.359   0.992  1.00 74.72           C  
ATOM   1592  OE1 GLU A 206     -38.325  -6.086   0.235  1.00 74.72           O  
ATOM   1593  OE2 GLU A 206     -38.826  -5.305   2.229  1.00 74.72           O  
ATOM   1594  N   ILE A 207     -42.103  -0.786   2.477  1.00 73.42           N  
ATOM   1595  CA  ILE A 207     -42.799   0.001   3.489  1.00 73.42           C  
ATOM   1596  C   ILE A 207     -44.180   0.398   2.974  1.00 73.42           C  
ATOM   1597  CB  ILE A 207     -41.991   1.259   3.881  1.00 73.42           C  
ATOM   1598  O   ILE A 207     -45.174   0.287   3.696  1.00 73.42           O  
ATOM   1599  CG1 ILE A 207     -40.714   0.861   4.630  1.00 73.42           C  
ATOM   1600  CG2 ILE A 207     -42.847   2.209   4.723  1.00 73.42           C  
ATOM   1601  CD1 ILE A 207     -39.760   2.020   4.885  1.00 73.42           C  
ATOM   1602  N   GLU A 208     -44.179   0.870   1.693  1.00 78.41           N  
ATOM   1603  CA  GLU A 208     -45.448   1.257   1.085  1.00 78.41           C  
ATOM   1604  C   GLU A 208     -46.396   0.065   0.980  1.00 78.41           C  
ATOM   1605  CB  GLU A 208     -45.217   1.868  -0.300  1.00 78.41           C  
ATOM   1606  O   GLU A 208     -47.597   0.197   1.225  1.00 78.41           O  
ATOM   1607  CG  GLU A 208     -44.604   3.260  -0.263  1.00 78.41           C  
ATOM   1608  CD  GLU A 208     -44.394   3.860  -1.644  1.00 78.41           C  
ATOM   1609  OE1 GLU A 208     -43.893   5.004  -1.739  1.00 78.41           O  
ATOM   1610  OE2 GLU A 208     -44.734   3.181  -2.639  1.00 78.41           O  
ATOM   1611  N   MET A 209     -45.800  -1.080   0.549  1.00 74.46           N  
ATOM   1612  CA  MET A 209     -46.596  -2.302   0.485  1.00 74.46           C  
ATOM   1613  C   MET A 209     -47.084  -2.706   1.872  1.00 74.46           C  
ATOM   1614  CB  MET A 209     -45.785  -3.441  -0.137  1.00 74.46           C  
ATOM   1615  O   MET A 209     -48.245  -3.084   2.040  1.00 74.46           O  
ATOM   1616  CG  MET A 209     -45.530  -3.270  -1.626  1.00 74.46           C  
ATOM   1617  SD  MET A 209     -44.932  -4.813  -2.418  1.00 74.46           S  
ATOM   1618  CE  MET A 209     -43.617  -5.280  -1.257  1.00 74.46           C  
ATOM   1619  N   ALA A 210     -46.106  -2.687   2.837  1.00 71.53           N  
ATOM   1620  CA  ALA A 210     -46.439  -3.023   4.219  1.00 71.53           C  
ATOM   1621  C   ALA A 210     -47.453  -2.037   4.793  1.00 71.53           C  
ATOM   1622  CB  ALA A 210     -45.178  -3.046   5.079  1.00 71.53           C  
ATOM   1623  O   ALA A 210     -48.367  -2.431   5.522  1.00 71.53           O  
ATOM   1624  N   LYS A 211     -47.236  -0.677   4.560  1.00 71.90           N  
ATOM   1625  CA  LYS A 211     -48.208   0.344   4.939  1.00 71.90           C  
ATOM   1626  C   LYS A 211     -49.574   0.060   4.321  1.00 71.90           C  
ATOM   1627  CB  LYS A 211     -47.720   1.732   4.518  1.00 71.90           C  
ATOM   1628  O   LYS A 211     -50.600   0.170   4.994  1.00 71.90           O  
ATOM   1629  CG  LYS A 211     -48.548   2.877   5.084  1.00 71.90           C  
ATOM   1630  CD  LYS A 211     -47.982   4.230   4.675  1.00 71.90           C  
ATOM   1631  CE  LYS A 211     -48.846   5.376   5.185  1.00 71.90           C  
ATOM   1632  NZ  LYS A 211     -48.289   6.706   4.797  1.00 71.90           N  
ATOM   1633  N   ALA A 212     -49.555  -0.156   2.948  1.00 77.40           N  
ATOM   1634  CA  ALA A 212     -50.788  -0.512   2.251  1.00 77.40           C  
ATOM   1635  C   ALA A 212     -51.413  -1.769   2.850  1.00 77.40           C  
ATOM   1636  CB  ALA A 212     -50.518  -0.714   0.762  1.00 77.40           C  
ATOM   1637  O   ALA A 212     -52.631  -1.840   3.026  1.00 77.40           O  
ATOM   1638  N   GLN A 213     -50.604  -2.804   3.090  1.00 74.93           N  
ATOM   1639  CA  GLN A 213     -51.065  -4.023   3.747  1.00 74.93           C  
ATOM   1640  C   GLN A 213     -51.596  -3.727   5.146  1.00 74.93           C  
ATOM   1641  CB  GLN A 213     -49.936  -5.053   3.821  1.00 74.93           C  
ATOM   1642  O   GLN A 213     -52.641  -4.249   5.542  1.00 74.93           O  
ATOM   1643  CG  GLN A 213     -50.373  -6.406   4.367  1.00 74.93           C  
ATOM   1644  CD  GLN A 213     -51.304  -7.146   3.425  1.00 74.93           C  
ATOM   1645  NE2 GLN A 213     -51.880  -8.244   3.902  1.00 74.93           N  
ATOM   1646  OE1 GLN A 213     -51.505  -6.734   2.278  1.00 74.93           O  
ATOM   1647  N   ARG A 214     -50.775  -2.902   6.007  1.00 72.59           N  
ATOM   1648  CA  ARG A 214     -51.214  -2.461   7.328  1.00 72.59           C  
ATOM   1649  C   ARG A 214     -52.557  -1.744   7.247  1.00 72.59           C  
ATOM   1650  CB  ARG A 214     -50.168  -1.543   7.964  1.00 72.59           C  
ATOM   1651  O   ARG A 214     -53.469  -2.033   8.025  1.00 72.59           O  
ATOM   1652  CG  ARG A 214     -50.586  -0.972   9.309  1.00 72.59           C  
ATOM   1653  CD  ARG A 214     -50.042   0.435   9.518  1.00 72.59           C  
ATOM   1654  NE  ARG A 214     -50.822   1.172  10.508  1.00 72.59           N  
ATOM   1655  NH1 ARG A 214     -49.406   2.997  10.567  1.00 72.59           N  
ATOM   1656  NH2 ARG A 214     -51.282   2.954  11.883  1.00 72.59           N  
ATOM   1657  CZ  ARG A 214     -50.501   2.373  10.984  1.00 72.59           C  
ATOM   1658  N   ASP A 215     -52.675  -0.719   6.364  1.00 75.40           N  
ATOM   1659  CA  ASP A 215     -53.906   0.043   6.179  1.00 75.40           C  
ATOM   1660  C   ASP A 215     -55.075  -0.877   5.836  1.00 75.40           C  
ATOM   1661  CB  ASP A 215     -53.726   1.096   5.083  1.00 75.40           C  
ATOM   1662  O   ASP A 215     -56.183  -0.699   6.347  1.00 75.40           O  
ATOM   1663  CG  ASP A 215     -52.861   2.265   5.521  1.00 75.40           C  
ATOM   1664  OD1 ASP A 215     -52.647   2.443   6.739  1.00 75.40           O  
ATOM   1665  OD2 ASP A 215     -52.393   3.017   4.639  1.00 75.40           O  
ATOM   1666  N   TYR A 216     -54.755  -1.765   4.885  1.00 76.36           N  
ATOM   1667  CA  TYR A 216     -55.756  -2.770   4.544  1.00 76.36           C  
ATOM   1668  C   TYR A 216     -56.136  -3.598   5.766  1.00 76.36           C  
ATOM   1669  CB  TYR A 216     -55.240  -3.688   3.432  1.00 76.36           C  
ATOM   1670  O   TYR A 216     -57.321  -3.791   6.048  1.00 76.36           O  
ATOM   1671  CG  TYR A 216     -56.145  -4.862   3.145  1.00 76.36           C  
ATOM   1672  CD1 TYR A 216     -55.842  -6.133   3.627  1.00 76.36           C  
ATOM   1673  CD2 TYR A 216     -57.303  -4.703   2.392  1.00 76.36           C  
ATOM   1674  CE1 TYR A 216     -56.671  -7.218   3.364  1.00 76.36           C  
ATOM   1675  CE2 TYR A 216     -58.140  -5.781   2.123  1.00 76.36           C  
ATOM   1676  OH  TYR A 216     -58.641  -8.104   2.350  1.00 76.36           O  
ATOM   1677  CZ  TYR A 216     -57.816  -7.033   2.613  1.00 76.36           C  
ATOM   1678  N   GLU A 217     -55.150  -4.130   6.544  1.00 72.17           N  
ATOM   1679  CA  GLU A 217     -55.360  -4.979   7.714  1.00 72.17           C  
ATOM   1680  C   GLU A 217     -56.004  -4.196   8.855  1.00 72.17           C  
ATOM   1681  CB  GLU A 217     -54.037  -5.593   8.178  1.00 72.17           C  
ATOM   1682  O   GLU A 217     -56.841  -4.730   9.585  1.00 72.17           O  
ATOM   1683  CG  GLU A 217     -53.511  -6.687   7.259  1.00 72.17           C  
ATOM   1684  CD  GLU A 217     -52.180  -7.263   7.714  1.00 72.17           C  
ATOM   1685  OE1 GLU A 217     -51.661  -8.190   7.051  1.00 72.17           O  
ATOM   1686  OE2 GLU A 217     -51.651  -6.785   8.742  1.00 72.17           O  
ATOM   1687  N   LEU A 218     -55.579  -2.881   9.094  1.00 71.58           N  
ATOM   1688  CA  LEU A 218     -56.212  -2.014  10.081  1.00 71.58           C  
ATOM   1689  C   LEU A 218     -57.676  -1.770   9.732  1.00 71.58           C  
ATOM   1690  CB  LEU A 218     -55.469  -0.679  10.177  1.00 71.58           C  
ATOM   1691  O   LEU A 218     -58.544  -1.819  10.607  1.00 71.58           O  
ATOM   1692  CG  LEU A 218     -54.145  -0.692  10.942  1.00 71.58           C  
ATOM   1693  CD1 LEU A 218     -53.472   0.674  10.862  1.00 71.58           C  
ATOM   1694  CD2 LEU A 218     -54.370  -1.099  12.394  1.00 71.58           C  
ATOM   1695  N   LYS A 219     -57.869  -1.468   8.493  1.00 73.68           N  
ATOM   1696  CA  LYS A 219     -59.236  -1.278   8.017  1.00 73.68           C  
ATOM   1697  C   LYS A 219     -60.040  -2.571   8.125  1.00 73.68           C  
ATOM   1698  CB  LYS A 219     -59.236  -0.780   6.570  1.00 73.68           C  
ATOM   1699  O   LYS A 219     -61.211  -2.549   8.509  1.00 73.68           O  
ATOM   1700  CG  LYS A 219     -58.959   0.709   6.428  1.00 73.68           C  
ATOM   1701  CD  LYS A 219     -59.059   1.160   4.977  1.00 73.68           C  
ATOM   1702  CE  LYS A 219     -58.643   2.616   4.813  1.00 73.68           C  
ATOM   1703  NZ  LYS A 219     -58.571   3.013   3.375  1.00 73.68           N  
ATOM   1704  N   LYS A 220     -59.449  -3.672   7.681  1.00 74.07           N  
ATOM   1705  CA  LYS A 220     -60.062  -4.987   7.840  1.00 74.07           C  
ATOM   1706  C   LYS A 220     -60.351  -5.285   9.309  1.00 74.07           C  
ATOM   1707  CB  LYS A 220     -59.162  -6.074   7.252  1.00 74.07           C  
ATOM   1708  O   LYS A 220     -61.432  -5.772   9.648  1.00 74.07           O  
ATOM   1709  CG  LYS A 220     -59.770  -7.469   7.289  1.00 74.07           C  
ATOM   1710  CD  LYS A 220     -58.815  -8.510   6.720  1.00 74.07           C  
ATOM   1711  CE  LYS A 220     -59.383  -9.918   6.844  1.00 74.07           C  
ATOM   1712  NZ  LYS A 220     -58.371 -10.957   6.486  1.00 74.07           N  
ATOM   1713  N   ALA A 221     -59.252  -5.041  10.252  1.00 63.76           N  
ATOM   1714  CA  ALA A 221     -59.389  -5.271  11.687  1.00 63.76           C  
ATOM   1715  C   ALA A 221     -60.442  -4.347  12.293  1.00 63.76           C  
ATOM   1716  CB  ALA A 221     -58.047  -5.075  12.389  1.00 63.76           C  
ATOM   1717  O   ALA A 221     -61.200  -4.754  13.176  1.00 63.76           O  
ATOM   1718  N   ALA A 222     -60.511  -3.054  11.868  1.00 69.59           N  
ATOM   1719  CA  ALA A 222     -61.560  -2.122  12.274  1.00 69.59           C  
ATOM   1720  C   ALA A 222     -62.937  -2.633  11.863  1.00 69.59           C  
ATOM   1721  CB  ALA A 222     -61.307  -0.741  11.674  1.00 69.59           C  
ATOM   1722  O   ALA A 222     -63.888  -2.572  12.647  1.00 69.59           O  
ATOM   1723  N   TYR A 223     -62.997  -3.076  10.612  1.00 72.48           N  
ATOM   1724  CA  TYR A 223     -64.237  -3.664  10.118  1.00 72.48           C  
ATOM   1725  C   TYR A 223     -64.547  -4.970  10.840  1.00 72.48           C  
ATOM   1726  CB  TYR A 223     -64.152  -3.910   8.608  1.00 72.48           C  
ATOM   1727  O   TYR A 223     -65.706  -5.255  11.150  1.00 72.48           O  
ATOM   1728  CG  TYR A 223     -64.256  -2.651   7.782  1.00 72.48           C  
ATOM   1729  CD1 TYR A 223     -65.412  -1.874   7.804  1.00 72.48           C  
ATOM   1730  CD2 TYR A 223     -63.201  -2.237   6.976  1.00 72.48           C  
ATOM   1731  CE1 TYR A 223     -65.514  -0.714   7.042  1.00 72.48           C  
ATOM   1732  CE2 TYR A 223     -63.291  -1.079   6.211  1.00 72.48           C  
ATOM   1733  OH  TYR A 223     -64.545   0.821   5.494  1.00 72.48           O  
ATOM   1734  CZ  TYR A 223     -64.450  -0.325   6.250  1.00 72.48           C  
ATOM   1735  N   ASP A 224     -63.537  -5.742  11.153  1.00 68.39           N  
ATOM   1736  CA  ASP A 224     -63.662  -6.997  11.887  1.00 68.39           C  
ATOM   1737  C   ASP A 224     -64.124  -6.751  13.321  1.00 68.39           C  
ATOM   1738  CB  ASP A 224     -62.332  -7.755  11.886  1.00 68.39           C  
ATOM   1739  O   ASP A 224     -64.883  -7.546  13.880  1.00 68.39           O  
ATOM   1740  CG  ASP A 224     -62.062  -8.477  10.578  1.00 68.39           C  
ATOM   1741  OD1 ASP A 224     -63.000  -8.645   9.769  1.00 68.39           O  
ATOM   1742  OD2 ASP A 224     -60.902  -8.886  10.355  1.00 68.39           O  
ATOM   1743  N   ILE A 225     -63.637  -5.620  13.952  1.00 60.86           N  
ATOM   1744  CA  ILE A 225     -64.111  -5.186  15.261  1.00 60.86           C  
ATOM   1745  C   ILE A 225     -65.603  -4.871  15.191  1.00 60.86           C  
ATOM   1746  CB  ILE A 225     -63.327  -3.954  15.766  1.00 60.86           C  
ATOM   1747  O   ILE A 225     -66.375  -5.294  16.056  1.00 60.86           O  
ATOM   1748  CG1 ILE A 225     -61.863  -4.325  16.032  1.00 60.86           C  
ATOM   1749  CG2 ILE A 225     -63.982  -3.374  17.023  1.00 60.86           C  
ATOM   1750  CD1 ILE A 225     -60.956  -3.128  16.282  1.00 60.86           C  
ATOM   1751  N   GLU A 226     -65.969  -4.184  14.163  1.00 66.58           N  
ATOM   1752  CA  GLU A 226     -67.365  -3.811  13.960  1.00 66.58           C  
ATOM   1753  C   GLU A 226     -68.222  -5.032  13.639  1.00 66.58           C  
ATOM   1754  CB  GLU A 226     -67.488  -2.774  12.841  1.00 66.58           C  
ATOM   1755  O   GLU A 226     -69.319  -5.188  14.180  1.00 66.58           O  
ATOM   1756  CG  GLU A 226     -67.194  -1.349  13.289  1.00 66.58           C  
ATOM   1757  CD  GLU A 226     -67.345  -0.327  12.174  1.00 66.58           C  
ATOM   1758  OE1 GLU A 226     -67.060   0.870  12.405  1.00 66.58           O  
ATOM   1759  OE2 GLU A 226     -67.753  -0.726  11.060  1.00 66.58           O  
ATOM   1760  N   VAL A 227     -67.687  -5.856  12.746  1.00 67.10           N  
ATOM   1761  CA  VAL A 227     -68.386  -7.080  12.367  1.00 67.10           C  
ATOM   1762  C   VAL A 227     -68.401  -8.053  13.544  1.00 67.10           C  
ATOM   1763  CB  VAL A 227     -67.737  -7.745  11.133  1.00 67.10           C  
ATOM   1764  O   VAL A 227     -69.439  -8.639  13.860  1.00 67.10           O  
ATOM   1765  CG1 VAL A 227     -68.361  -9.114  10.867  1.00 67.10           C  
ATOM   1766  CG2 VAL A 227     -67.876  -6.844   9.907  1.00 67.10           C  
ATOM   1767  N   ASN A 228     -67.193  -8.253  14.238  1.00 67.42           N  
ATOM   1768  CA  ASN A 228     -67.039  -9.148  15.380  1.00 67.42           C  
ATOM   1769  C   ASN A 228     -67.794  -8.633  16.602  1.00 67.42           C  
ATOM   1770  CB  ASN A 228     -65.558  -9.341  15.714  1.00 67.42           C  
ATOM   1771  O   ASN A 228     -68.344  -9.420  17.375  1.00 67.42           O  
ATOM   1772  CG  ASN A 228     -64.835 -10.193  14.689  1.00 67.42           C  
ATOM   1773  ND2 ASN A 228     -63.512 -10.082  14.653  1.00 67.42           N  
ATOM   1774  OD1 ASN A 228     -65.460 -10.943  13.935  1.00 67.42           O  
ATOM   1775  N   THR A 229     -67.854  -7.318  16.864  1.00 60.81           N  
ATOM   1776  CA  THR A 229     -68.661  -6.705  17.913  1.00 60.81           C  
ATOM   1777  C   THR A 229     -70.149  -6.887  17.625  1.00 60.81           C  
ATOM   1778  CB  THR A 229     -68.343  -5.206  18.058  1.00 60.81           C  
ATOM   1779  O   THR A 229     -70.924  -7.221  18.524  1.00 60.81           O  
ATOM   1780  CG2 THR A 229     -66.915  -4.991  18.547  1.00 60.81           C  
ATOM   1781  OG1 THR A 229     -68.502  -4.564  16.787  1.00 60.81           O  
ATOM   1782  N   ARG A 230     -70.463  -6.633  16.409  1.00 67.50           N  
ATOM   1783  CA  ARG A 230     -71.853  -6.791  15.996  1.00 67.50           C  
ATOM   1784  C   ARG A 230     -72.249  -8.263  15.958  1.00 67.50           C  
ATOM   1785  CB  ARG A 230     -72.083  -6.152  14.625  1.00 67.50           C  
ATOM   1786  O   ARG A 230     -73.368  -8.620  16.332  1.00 67.50           O  
ATOM   1787  CG  ARG A 230     -72.029  -4.632  14.637  1.00 67.50           C  
ATOM   1788  CD  ARG A 230     -73.342  -4.017  14.175  1.00 67.50           C  
ATOM   1789  NE  ARG A 230     -73.242  -2.566  14.045  1.00 67.50           N  
ATOM   1790  NH1 ARG A 230     -74.286  -2.471  11.987  1.00 67.50           N  
ATOM   1791  NH2 ARG A 230     -73.550  -0.548  12.994  1.00 67.50           N  
ATOM   1792  CZ  ARG A 230     -73.693  -1.865  13.009  1.00 67.50           C  
ATOM   1793  N   ARG A 231     -71.431  -9.179  15.499  1.00 64.35           N  
ATOM   1794  CA  ARG A 231     -71.631 -10.624  15.494  1.00 64.35           C  
ATOM   1795  C   ARG A 231     -71.655 -11.179  16.915  1.00 64.35           C  
ATOM   1796  CB  ARG A 231     -70.536 -11.316  14.680  1.00 64.35           C  
ATOM   1797  O   ARG A 231     -72.482 -12.033  17.240  1.00 64.35           O  
ATOM   1798  CG  ARG A 231     -70.869 -11.468  13.204  1.00 64.35           C  
ATOM   1799  CD  ARG A 231     -69.810 -12.276  12.467  1.00 64.35           C  
ATOM   1800  NE  ARG A 231     -70.004 -12.228  11.021  1.00 64.35           N  
ATOM   1801  NH1 ARG A 231     -68.067 -13.379  10.514  1.00 64.35           N  
ATOM   1802  NH2 ARG A 231     -69.446 -12.651   8.834  1.00 64.35           N  
ATOM   1803  CZ  ARG A 231     -69.172 -12.753  10.126  1.00 64.35           C  
ATOM   1804  N   ALA A 232     -70.635 -10.735  17.876  1.00 56.51           N  
ATOM   1805  CA  ALA A 232     -70.583 -11.092  19.291  1.00 56.51           C  
ATOM   1806  C   ALA A 232     -71.801 -10.555  20.037  1.00 56.51           C  
ATOM   1807  CB  ALA A 232     -69.298 -10.564  19.926  1.00 56.51           C  
ATOM   1808  O   ALA A 232     -72.376 -11.249  20.879  1.00 56.51           O  
ATOM   1809  N   GLN A 233     -72.282  -9.384  19.681  1.00 61.36           N  
ATOM   1810  CA  GLN A 233     -73.483  -8.776  20.245  1.00 61.36           C  
ATOM   1811  C   GLN A 233     -74.740  -9.502  19.774  1.00 61.36           C  
ATOM   1812  CB  GLN A 233     -73.561  -7.295  19.871  1.00 61.36           C  
ATOM   1813  O   GLN A 233     -75.661  -9.731  20.561  1.00 61.36           O  
ATOM   1814  CG  GLN A 233     -72.607  -6.410  20.662  1.00 61.36           C  
ATOM   1815  CD  GLN A 233     -72.680  -4.952  20.249  1.00 61.36           C  
ATOM   1816  NE2 GLN A 233     -72.071  -4.079  21.044  1.00 61.36           N  
ATOM   1817  OE1 GLN A 233     -73.278  -4.613  19.223  1.00 61.36           O  
ATOM   1818  N   ALA A 234     -74.758  -9.881  18.468  1.00 64.42           N  
ATOM   1819  CA  ALA A 234     -75.886 -10.610  17.893  1.00 64.42           C  
ATOM   1820  C   ALA A 234     -75.943 -12.039  18.423  1.00 64.42           C  
ATOM   1821  CB  ALA A 234     -75.796 -10.613  16.369  1.00 64.42           C  
ATOM   1822  O   ALA A 234     -77.016 -12.537  18.770  1.00 64.42           O  
ATOM   1823  N   ASP A 235     -74.773 -12.823  18.530  1.00 65.00           N  
ATOM   1824  CA  ASP A 235     -74.667 -14.199  19.005  1.00 65.00           C  
ATOM   1825  C   ASP A 235     -74.900 -14.279  20.512  1.00 65.00           C  
ATOM   1826  CB  ASP A 235     -73.299 -14.785  18.652  1.00 65.00           C  
ATOM   1827  O   ASP A 235     -75.584 -15.185  20.993  1.00 65.00           O  
ATOM   1828  CG  ASP A 235     -73.154 -15.105  17.175  1.00 65.00           C  
ATOM   1829  OD1 ASP A 235     -74.176 -15.148  16.457  1.00 65.00           O  
ATOM   1830  OD2 ASP A 235     -72.007 -15.319  16.725  1.00 65.00           O  
ATOM   1831  N   LEU A 236     -74.484 -13.250  21.266  1.00 61.80           N  
ATOM   1832  CA  LEU A 236     -74.558 -13.225  22.722  1.00 61.80           C  
ATOM   1833  C   LEU A 236     -75.833 -12.531  23.190  1.00 61.80           C  
ATOM   1834  CB  LEU A 236     -73.334 -12.517  23.309  1.00 61.80           C  
ATOM   1835  O   LEU A 236     -76.360 -12.846  24.259  1.00 61.80           O  
ATOM   1836  CG  LEU A 236     -72.030 -13.316  23.321  1.00 61.80           C  
ATOM   1837  CD1 LEU A 236     -70.831 -12.374  23.283  1.00 61.80           C  
ATOM   1838  CD2 LEU A 236     -71.968 -14.220  24.548  1.00 61.80           C  
ATOM   1839  N   ALA A 237     -76.325 -11.587  22.409  1.00 59.34           N  
ATOM   1840  CA  ALA A 237     -77.640 -10.979  22.593  1.00 59.34           C  
ATOM   1841  C   ALA A 237     -78.744 -12.030  22.525  1.00 59.34           C  
ATOM   1842  CB  ALA A 237     -77.876  -9.894  21.545  1.00 59.34           C  
ATOM   1843  O   ALA A 237     -79.702 -11.984  23.300  1.00 59.34           O  
ATOM   1844  N   TYR A 238     -78.691 -12.953  21.634  1.00 65.92           N  
ATOM   1845  CA  TYR A 238     -79.578 -14.110  21.586  1.00 65.92           C  
ATOM   1846  C   TYR A 238     -79.388 -14.994  22.812  1.00 65.92           C  
ATOM   1847  CB  TYR A 238     -79.332 -14.924  20.312  1.00 65.92           C  
ATOM   1848  O   TYR A 238     -80.362 -15.403  23.448  1.00 65.92           O  
ATOM   1849  CG  TYR A 238     -80.220 -16.138  20.186  1.00 65.92           C  
ATOM   1850  CD1 TYR A 238     -79.747 -17.408  20.513  1.00 65.92           C  
ATOM   1851  CD2 TYR A 238     -81.531 -16.020  19.740  1.00 65.92           C  
ATOM   1852  CE1 TYR A 238     -80.561 -18.530  20.397  1.00 65.92           C  
ATOM   1853  CE2 TYR A 238     -82.354 -17.135  19.620  1.00 65.92           C  
ATOM   1854  OH  TYR A 238     -82.671 -19.491  19.834  1.00 65.92           O  
ATOM   1855  CZ  TYR A 238     -81.861 -18.384  19.951  1.00 65.92           C  
ATOM   1856  N   GLN A 239     -78.206 -15.317  23.328  1.00 60.44           N  
ATOM   1857  CA  GLN A 239     -77.850 -16.101  24.506  1.00 60.44           C  
ATOM   1858  C   GLN A 239     -78.181 -15.345  25.790  1.00 60.44           C  
ATOM   1859  CB  GLN A 239     -76.365 -16.465  24.480  1.00 60.44           C  
ATOM   1860  O   GLN A 239     -78.623 -15.944  26.772  1.00 60.44           O  
ATOM   1861  CG  GLN A 239     -76.010 -17.527  23.447  1.00 60.44           C  
ATOM   1862  CD  GLN A 239     -74.532 -17.870  23.441  1.00 60.44           C  
ATOM   1863  NE2 GLN A 239     -74.140 -18.786  22.562  1.00 60.44           N  
ATOM   1864  OE1 GLN A 239     -73.750 -17.316  24.220  1.00 60.44           O  
ATOM   1865  N   LEU A 240     -77.953 -13.973  25.811  1.00 58.80           N  
ATOM   1866  CA  LEU A 240     -78.337 -13.103  26.917  1.00 58.80           C  
ATOM   1867  C   LEU A 240     -79.855 -13.042  27.058  1.00 58.80           C  
ATOM   1868  CB  LEU A 240     -77.776 -11.693  26.711  1.00 58.80           C  
ATOM   1869  O   LEU A 240     -80.382 -13.114  28.171  1.00 58.80           O  
ATOM   1870  CG  LEU A 240     -77.352 -10.941  27.973  1.00 58.80           C  
ATOM   1871  CD1 LEU A 240     -76.136 -10.067  27.686  1.00 58.80           C  
ATOM   1872  CD2 LEU A 240     -78.507 -10.100  28.507  1.00 58.80           C  
ATOM   1873  N   GLN A 241     -80.517 -12.915  25.992  1.00 60.49           N  
ATOM   1874  CA  GLN A 241     -81.976 -12.939  25.982  1.00 60.49           C  
ATOM   1875  C   GLN A 241     -82.506 -14.308  26.397  1.00 60.49           C  
ATOM   1876  CB  GLN A 241     -82.509 -12.568  24.597  1.00 60.49           C  
ATOM   1877  O   GLN A 241     -83.483 -14.401  27.142  1.00 60.49           O  
ATOM   1878  CG  GLN A 241     -83.997 -12.245  24.579  1.00 60.49           C  
ATOM   1879  CD  GLN A 241     -84.330 -10.967  25.326  1.00 60.49           C  
ATOM   1880  NE2 GLN A 241     -85.530 -10.443  25.100  1.00 60.49           N  
ATOM   1881  OE1 GLN A 241     -83.516 -10.455  26.101  1.00 60.49           O  
ATOM   1882  N   VAL A 242     -81.946 -15.346  26.059  1.00 62.48           N  
ATOM   1883  CA  VAL A 242     -82.258 -16.708  26.479  1.00 62.48           C  
ATOM   1884  C   VAL A 242     -81.917 -16.885  27.957  1.00 62.48           C  
ATOM   1885  CB  VAL A 242     -81.500 -17.752  25.628  1.00 62.48           C  
ATOM   1886  O   VAL A 242     -82.687 -17.485  28.710  1.00 62.48           O  
ATOM   1887  CG1 VAL A 242     -81.670 -19.152  26.214  1.00 62.48           C  
ATOM   1888  CG2 VAL A 242     -81.983 -17.712  24.180  1.00 62.48           C  
ATOM   1889  N   ALA A 243     -80.808 -16.325  28.505  1.00 61.15           N  
ATOM   1890  CA  ALA A 243     -80.374 -16.371  29.899  1.00 61.15           C  
ATOM   1891  C   ALA A 243     -81.258 -15.491  30.778  1.00 61.15           C  
ATOM   1892  CB  ALA A 243     -78.914 -15.940  30.016  1.00 61.15           C  
ATOM   1893  O   ALA A 243     -81.594 -15.867  31.904  1.00 61.15           O  
ATOM   1894  N   LYS A 244     -81.659 -14.273  30.261  1.00 61.31           N  
ATOM   1895  CA  LYS A 244     -82.598 -13.395  30.953  1.00 61.31           C  
ATOM   1896  C   LYS A 244     -83.975 -14.044  31.068  1.00 61.31           C  
ATOM   1897  CB  LYS A 244     -82.711 -12.052  30.228  1.00 61.31           C  
ATOM   1898  O   LYS A 244     -84.607 -13.987  32.125  1.00 61.31           O  
ATOM   1899  CG  LYS A 244     -81.755 -10.988  30.745  1.00 61.31           C  
ATOM   1900  CD  LYS A 244     -81.988  -9.647  30.060  1.00 61.31           C  
ATOM   1901  CE  LYS A 244     -80.974  -8.604  30.511  1.00 61.31           C  
ATOM   1902  NZ  LYS A 244     -81.180  -7.297  29.820  1.00 61.31           N  
ATOM   1903  N   THR A 245     -84.449 -14.648  29.930  1.00 61.51           N  
ATOM   1904  CA  THR A 245     -85.712 -15.377  29.922  1.00 61.51           C  
ATOM   1905  C   THR A 245     -85.616 -16.636  30.780  1.00 61.51           C  
ATOM   1906  CB  THR A 245     -86.127 -15.760  28.490  1.00 61.51           C  
ATOM   1907  O   THR A 245     -86.551 -16.968  31.511  1.00 61.51           O  
ATOM   1908  CG2 THR A 245     -86.868 -14.615  27.807  1.00 61.51           C  
ATOM   1909  OG1 THR A 245     -84.956 -16.079  27.728  1.00 61.51           O  
ATOM   1910  N   LYS A 246     -84.549 -17.401  30.830  1.00 62.45           N  
ATOM   1911  CA  LYS A 246     -84.251 -18.545  31.687  1.00 62.45           C  
ATOM   1912  C   LYS A 246     -84.122 -18.121  33.147  1.00 62.45           C  
ATOM   1913  CB  LYS A 246     -82.968 -19.239  31.228  1.00 62.45           C  
ATOM   1914  O   LYS A 246     -84.550 -18.844  34.049  1.00 62.45           O  
ATOM   1915  CG  LYS A 246     -83.201 -20.415  30.290  1.00 62.45           C  
ATOM   1916  CD  LYS A 246     -81.901 -21.137  29.965  1.00 62.45           C  
ATOM   1917  CE  LYS A 246     -82.123 -22.271  28.973  1.00 62.45           C  
ATOM   1918  NZ  LYS A 246     -80.850 -22.984  28.652  1.00 62.45           N  
ATOM   1919  N   GLN A 247     -83.502 -16.922  33.411  1.00 49.33           N  
ATOM   1920  CA  GLN A 247     -83.451 -16.308  34.734  1.00 49.33           C  
ATOM   1921  C   GLN A 247     -84.854 -16.030  35.266  1.00 49.33           C  
ATOM   1922  CB  GLN A 247     -82.638 -15.012  34.693  1.00 49.33           C  
ATOM   1923  O   GLN A 247     -85.146 -16.300  36.432  1.00 49.33           O  
ATOM   1924  CG  GLN A 247     -82.241 -14.492  36.068  1.00 49.33           C  
ATOM   1925  CD  GLN A 247     -81.486 -13.178  36.003  1.00 49.33           C  
ATOM   1926  NE2 GLN A 247     -81.178 -12.613  37.165  1.00 49.33           N  
ATOM   1927  OE1 GLN A 247     -81.181 -12.675  34.917  1.00 49.33           O  
ATOM   1928  N   GLN A 248     -85.687 -15.530  34.478  1.00 61.21           N  
ATOM   1929  CA  GLN A 248     -87.059 -15.220  34.869  1.00 61.21           C  
ATOM   1930  C   GLN A 248     -87.866 -16.494  35.099  1.00 61.21           C  
ATOM   1931  CB  GLN A 248     -87.737 -14.353  33.808  1.00 61.21           C  
ATOM   1932  O   GLN A 248     -88.674 -16.565  36.027  1.00 61.21           O  
ATOM   1933  CG  GLN A 248     -87.243 -12.913  33.782  1.00 61.21           C  
ATOM   1934  CD  GLN A 248     -87.943 -12.070  32.733  1.00 61.21           C  
ATOM   1935  NE2 GLN A 248     -87.951 -10.757  32.935  1.00 61.21           N  
ATOM   1936  OE1 GLN A 248     -88.472 -12.595  31.748  1.00 61.21           O  
ATOM   1937  N   ILE A 249     -87.643 -17.569  34.373  1.00 64.84           N  
ATOM   1938  CA  ILE A 249     -88.312 -18.859  34.501  1.00 64.84           C  
ATOM   1939  C   ILE A 249     -87.775 -19.601  35.722  1.00 64.84           C  
ATOM   1940  CB  ILE A 249     -88.132 -19.718  33.229  1.00 64.84           C  
ATOM   1941  O   ILE A 249     -88.544 -20.180  36.493  1.00 64.84           O  
ATOM   1942  CG1 ILE A 249     -88.815 -19.048  32.031  1.00 64.84           C  
ATOM   1943  CG2 ILE A 249     -88.677 -21.132  33.450  1.00 64.84           C  
ATOM   1944  CD1 ILE A 249     -88.554 -19.742  30.702  1.00 64.84           C  
ATOM   1945  N   GLU A 250     -86.506 -19.531  36.017  1.00 59.65           N  
ATOM   1946  CA  GLU A 250     -85.828 -20.169  37.142  1.00 59.65           C  
ATOM   1947  C   GLU A 250     -86.116 -19.435  38.448  1.00 59.65           C  
ATOM   1948  CB  GLU A 250     -84.318 -20.231  36.895  1.00 59.65           C  
ATOM   1949  O   GLU A 250     -86.299 -20.064  39.493  1.00 59.65           O  
ATOM   1950  CG  GLU A 250     -83.905 -21.277  35.870  1.00 59.65           C  
ATOM   1951  CD  GLU A 250     -84.216 -22.700  36.307  1.00 59.65           C  
ATOM   1952  OE1 GLU A 250     -84.467 -23.561  35.434  1.00 59.65           O  
ATOM   1953  OE2 GLU A 250     -84.208 -22.955  37.532  1.00 59.65           O  
ATOM   1954  N   GLU A 251     -86.159 -18.105  38.466  1.00 56.82           N  
ATOM   1955  CA  GLU A 251     -86.612 -17.304  39.599  1.00 56.82           C  
ATOM   1956  C   GLU A 251     -88.045 -17.656  39.986  1.00 56.82           C  
ATOM   1957  CB  GLU A 251     -86.505 -15.811  39.279  1.00 56.82           C  
ATOM   1958  O   GLU A 251     -88.361 -17.783  41.171  1.00 56.82           O  
ATOM   1959  CG  GLU A 251     -85.347 -15.114  39.979  1.00 56.82           C  
ATOM   1960  CD  GLU A 251     -85.221 -13.644  39.610  1.00 56.82           C  
ATOM   1961  OE1 GLU A 251     -84.297 -12.968  40.117  1.00 56.82           O  
ATOM   1962  OE2 GLU A 251     -86.054 -13.164  38.809  1.00 56.82           O  
ATOM   1963  N   GLN A 252     -88.833 -17.774  38.946  1.00 62.91           N  
ATOM   1964  CA  GLN A 252     -90.231 -18.116  39.184  1.00 62.91           C  
ATOM   1965  C   GLN A 252     -90.378 -19.580  39.587  1.00 62.91           C  
ATOM   1966  CB  GLN A 252     -91.075 -17.826  37.942  1.00 62.91           C  
ATOM   1967  O   GLN A 252     -91.192 -19.914  40.451  1.00 62.91           O  
ATOM   1968  CG  GLN A 252     -91.357 -16.346  37.722  1.00 62.91           C  
ATOM   1969  CD  GLN A 252     -92.414 -16.102  36.661  1.00 62.91           C  
ATOM   1970  NE2 GLN A 252     -93.056 -14.940  36.721  1.00 62.91           N  
ATOM   1971  OE1 GLN A 252     -92.652 -16.950  35.795  1.00 62.91           O  
ATOM   1972  N   ARG A 253     -89.583 -20.592  39.152  1.00 61.15           N  
ATOM   1973  CA  ARG A 253     -89.561 -22.013  39.485  1.00 61.15           C  
ATOM   1974  C   ARG A 253     -89.013 -22.237  40.890  1.00 61.15           C  
ATOM   1975  CB  ARG A 253     -88.725 -22.791  38.466  1.00 61.15           C  
ATOM   1976  O   ARG A 253     -89.579 -23.010  41.667  1.00 61.15           O  
ATOM   1977  CG  ARG A 253     -89.000 -24.286  38.457  1.00 61.15           C  
ATOM   1978  CD  ARG A 253     -88.163 -25.007  37.410  1.00 61.15           C  
ATOM   1979  NE  ARG A 253     -88.053 -26.435  37.697  1.00 61.15           N  
ATOM   1980  NH1 ARG A 253     -87.127 -26.985  35.653  1.00 61.15           N  
ATOM   1981  NH2 ARG A 253     -87.510 -28.615  37.220  1.00 61.15           N  
ATOM   1982  CZ  ARG A 253     -87.564 -27.342  36.856  1.00 61.15           C  
ATOM   1983  N   VAL A 254     -87.924 -21.580  41.339  1.00 61.65           N  
ATOM   1984  CA  VAL A 254     -87.259 -21.670  42.635  1.00 61.65           C  
ATOM   1985  C   VAL A 254     -88.065 -20.908  43.684  1.00 61.65           C  
ATOM   1986  CB  VAL A 254     -85.815 -21.123  42.571  1.00 61.65           C  
ATOM   1987  O   VAL A 254     -88.137 -21.323  44.843  1.00 61.65           O  
ATOM   1988  CG1 VAL A 254     -85.171 -21.136  43.956  1.00 61.65           C  
ATOM   1989  CG2 VAL A 254     -84.981 -21.936  41.583  1.00 61.65           C  
ATOM   1990  N   GLN A 255     -88.746 -19.912  43.286  1.00 53.07           N  
ATOM   1991  CA  GLN A 255     -89.683 -19.178  44.129  1.00 53.07           C  
ATOM   1992  C   GLN A 255     -90.874 -20.049  44.517  1.00 53.07           C  
ATOM   1993  CB  GLN A 255     -90.167 -17.912  43.419  1.00 53.07           C  
ATOM   1994  O   GLN A 255     -91.359 -19.980  45.648  1.00 53.07           O  
ATOM   1995  CG  GLN A 255     -90.962 -16.971  44.314  1.00 53.07           C  
ATOM   1996  CD  GLN A 255     -90.112 -16.332  45.396  1.00 53.07           C  
ATOM   1997  NE2 GLN A 255     -90.752 -15.908  46.480  1.00 53.07           N  
ATOM   1998  OE1 GLN A 255     -88.889 -16.222  45.260  1.00 53.07           O  
ATOM   1999  N   VAL A 256     -91.282 -20.908  43.740  1.00 59.03           N  
ATOM   2000  CA  VAL A 256     -92.310 -21.894  44.056  1.00 59.03           C  
ATOM   2001  C   VAL A 256     -91.752 -22.932  45.026  1.00 59.03           C  
ATOM   2002  CB  VAL A 256     -92.842 -22.587  42.782  1.00 59.03           C  
ATOM   2003  O   VAL A 256     -92.432 -23.336  45.972  1.00 59.03           O  
ATOM   2004  CG1 VAL A 256     -93.800 -23.721  43.143  1.00 59.03           C  
ATOM   2005  CG2 VAL A 256     -93.529 -21.573  41.870  1.00 59.03           C  
ATOM   2006  N   GLN A 257     -90.495 -23.293  45.014  1.00 53.28           N  
ATOM   2007  CA  GLN A 257     -89.771 -24.207  45.891  1.00 53.28           C  
ATOM   2008  C   GLN A 257     -89.442 -23.545  47.225  1.00 53.28           C  
ATOM   2009  CB  GLN A 257     -88.489 -24.696  45.216  1.00 53.28           C  
ATOM   2010  O   GLN A 257     -89.510 -24.186  48.276  1.00 53.28           O  
ATOM   2011  CG  GLN A 257     -88.718 -25.779  44.171  1.00 53.28           C  
ATOM   2012  CD  GLN A 257     -87.424 -26.318  43.590  1.00 53.28           C  
ATOM   2013  NE2 GLN A 257     -87.532 -27.337  42.744  1.00 53.28           N  
ATOM   2014  OE1 GLN A 257     -86.336 -25.821  43.898  1.00 53.28           O  
ATOM   2015  N   VAL A 258     -89.167 -22.202  47.274  1.00 55.90           N  
ATOM   2016  CA  VAL A 258     -88.913 -21.406  48.471  1.00 55.90           C  
ATOM   2017  C   VAL A 258     -90.214 -21.204  49.243  1.00 55.90           C  
ATOM   2018  CB  VAL A 258     -88.283 -20.039  48.120  1.00 55.90           C  
ATOM   2019  O   VAL A 258     -90.233 -21.291  50.473  1.00 55.90           O  
ATOM   2020  CG1 VAL A 258     -88.188 -19.154  49.361  1.00 55.90           C  
ATOM   2021  CG2 VAL A 258     -86.904 -20.233  47.492  1.00 55.90           C  
ATOM   2022  N   VAL A 259     -91.210 -20.991  48.505  1.00 60.89           N  
ATOM   2023  CA  VAL A 259     -92.524 -20.820  49.115  1.00 60.89           C  
ATOM   2024  C   VAL A 259     -93.002 -22.149  49.694  1.00 60.89           C  
ATOM   2025  CB  VAL A 259     -93.555 -20.279  48.099  1.00 60.89           C  
ATOM   2026  O   VAL A 259     -93.561 -22.190  50.793  1.00 60.89           O  
ATOM   2027  CG1 VAL A 259     -94.957 -20.270  48.706  1.00 60.89           C  
ATOM   2028  CG2 VAL A 259     -93.162 -18.878  47.634  1.00 60.89           C  
ATOM   2029  N   GLU A 260     -92.793 -23.282  49.074  1.00 58.65           N  
ATOM   2030  CA  GLU A 260     -93.089 -24.619  49.580  1.00 58.65           C  
ATOM   2031  C   GLU A 260     -92.227 -24.954  50.793  1.00 58.65           C  
ATOM   2032  CB  GLU A 260     -92.884 -25.667  48.483  1.00 58.65           C  
ATOM   2033  O   GLU A 260     -92.726 -25.480  51.790  1.00 58.65           O  
ATOM   2034  CG  GLU A 260     -94.037 -25.755  47.493  1.00 58.65           C  
ATOM   2035  CD  GLU A 260     -93.820 -26.801  46.411  1.00 58.65           C  
ATOM   2036  OE1 GLU A 260     -94.760 -27.070  45.630  1.00 58.65           O  
ATOM   2037  OE2 GLU A 260     -92.700 -27.356  46.345  1.00 58.65           O  
ATOM   2038  N   ARG A 261     -90.886 -24.598  50.814  1.00 57.91           N  
ATOM   2039  CA  ARG A 261     -89.916 -24.830  51.878  1.00 57.91           C  
ATOM   2040  C   ARG A 261     -90.080 -23.812  53.001  1.00 57.91           C  
ATOM   2041  CB  ARG A 261     -88.489 -24.777  51.327  1.00 57.91           C  
ATOM   2042  O   ARG A 261     -89.919 -24.145  54.177  1.00 57.91           O  
ATOM   2043  CG  ARG A 261     -88.175 -25.876  50.325  1.00 57.91           C  
ATOM   2044  CD  ARG A 261     -88.067 -27.238  50.997  1.00 57.91           C  
ATOM   2045  NE  ARG A 261     -87.713 -28.284  50.042  1.00 57.91           N  
ATOM   2046  NH1 ARG A 261     -87.731 -29.995  51.594  1.00 57.91           N  
ATOM   2047  NH2 ARG A 261     -87.238 -30.437  49.399  1.00 57.91           N  
ATOM   2048  CZ  ARG A 261     -87.562 -29.569  50.347  1.00 57.91           C  
ATOM   2049  N   ALA A 262     -90.486 -22.653  52.646  1.00 57.27           N  
ATOM   2050  CA  ALA A 262     -90.841 -21.620  53.616  1.00 57.27           C  
ATOM   2051  C   ALA A 262     -92.098 -22.004  54.391  1.00 57.27           C  
ATOM   2052  CB  ALA A 262     -91.041 -20.278  52.915  1.00 57.27           C  
ATOM   2053  O   ALA A 262     -92.185 -21.771  55.599  1.00 57.27           O  
ATOM   2054  N   GLN A 263     -92.987 -22.573  53.687  1.00 61.66           N  
ATOM   2055  CA  GLN A 263     -94.202 -23.067  54.327  1.00 61.66           C  
ATOM   2056  C   GLN A 263     -93.907 -24.279  55.206  1.00 61.66           C  
ATOM   2057  CB  GLN A 263     -95.256 -23.423  53.278  1.00 61.66           C  
ATOM   2058  O   GLN A 263     -94.488 -24.428  56.283  1.00 61.66           O  
ATOM   2059  CG  GLN A 263     -96.107 -22.240  52.836  1.00 61.66           C  
ATOM   2060  CD  GLN A 263     -97.069 -22.595  51.717  1.00 61.66           C  
ATOM   2061  NE2 GLN A 263     -97.955 -21.664  51.380  1.00 61.66           N  
ATOM   2062  OE1 GLN A 263     -97.016 -23.696  51.161  1.00 61.66           O  
ATOM   2063  N   GLN A 264     -92.961 -25.122  54.946  1.00 61.89           N  
ATOM   2064  CA  GLN A 264     -92.453 -26.244  55.729  1.00 61.89           C  
ATOM   2065  C   GLN A 264     -91.636 -25.757  56.922  1.00 61.89           C  
ATOM   2066  CB  GLN A 264     -91.606 -27.169  54.855  1.00 61.89           C  
ATOM   2067  O   GLN A 264     -91.696 -26.345  58.004  1.00 61.89           O  
ATOM   2068  CG  GLN A 264     -92.416 -27.982  53.853  1.00 61.89           C  
ATOM   2069  CD  GLN A 264     -91.548 -28.859  52.970  1.00 61.89           C  
ATOM   2070  NE2 GLN A 264     -92.184 -29.663  52.126  1.00 61.89           N  
ATOM   2071  OE1 GLN A 264     -90.316 -28.813  53.046  1.00 61.89           O  
ATOM   2072  N   VAL A 265     -90.807 -24.648  56.746  1.00 58.60           N  
ATOM   2073  CA  VAL A 265     -90.082 -23.957  57.807  1.00 58.60           C  
ATOM   2074  C   VAL A 265     -91.072 -23.305  58.770  1.00 58.60           C  
ATOM   2075  CB  VAL A 265     -89.117 -22.894  57.235  1.00 58.60           C  
ATOM   2076  O   VAL A 265     -90.893 -23.366  59.988  1.00 58.60           O  
ATOM   2077  CG1 VAL A 265     -88.483 -22.079  58.360  1.00 58.60           C  
ATOM   2078  CG2 VAL A 265     -88.039 -23.559  56.380  1.00 58.60           C  
ATOM   2079  N   ALA A 266     -92.039 -22.752  58.211  1.00 58.59           N  
ATOM   2080  CA  ALA A 266     -93.104 -22.135  58.998  1.00 58.59           C  
ATOM   2081  C   ALA A 266     -93.860 -23.180  59.814  1.00 58.59           C  
ATOM   2082  CB  ALA A 266     -94.066 -21.375  58.089  1.00 58.59           C  
ATOM   2083  O   ALA A 266     -94.203 -22.942  60.974  1.00 58.59           O  
ATOM   2084  N   VAL A 267     -94.061 -24.402  59.284  1.00 64.06           N  
ATOM   2085  CA  VAL A 267     -94.674 -25.527  59.983  1.00 64.06           C  
ATOM   2086  C   VAL A 267     -93.715 -26.060  61.045  1.00 64.06           C  
ATOM   2087  CB  VAL A 267     -95.067 -26.656  59.005  1.00 64.06           C  
ATOM   2088  O   VAL A 267     -94.126 -26.351  62.171  1.00 64.06           O  
ATOM   2089  CG1 VAL A 267     -95.541 -27.891  59.769  1.00 64.06           C  
ATOM   2090  CG2 VAL A 267     -96.148 -26.174  58.039  1.00 64.06           C  
ATOM   2091  N   GLN A 268     -92.361 -26.105  60.827  1.00 58.19           N  
ATOM   2092  CA  GLN A 268     -91.295 -26.522  61.732  1.00 58.19           C  
ATOM   2093  C   GLN A 268     -91.020 -25.454  62.786  1.00 58.19           C  
ATOM   2094  CB  GLN A 268     -90.017 -26.830  60.950  1.00 58.19           C  
ATOM   2095  O   GLN A 268     -90.724 -25.774  63.940  1.00 58.19           O  
ATOM   2096  CG  GLN A 268     -90.058 -28.155  60.201  1.00 58.19           C  
ATOM   2097  CD  GLN A 268     -90.340 -29.335  61.112  1.00 58.19           C  
ATOM   2098  NE2 GLN A 268     -90.600 -30.495  60.517  1.00 58.19           N  
ATOM   2099  OE1 GLN A 268     -90.324 -29.207  62.340  1.00 58.19           O  
ATOM   2100  N   GLU A 269     -91.130 -24.146  62.397  1.00 59.50           N  
ATOM   2101  CA  GLU A 269     -91.062 -23.030  63.335  1.00 59.50           C  
ATOM   2102  C   GLU A 269     -92.194 -23.096  64.355  1.00 59.50           C  
ATOM   2103  CB  GLU A 269     -91.107 -21.695  62.586  1.00 59.50           C  
ATOM   2104  O   GLU A 269     -91.986 -22.825  65.540  1.00 59.50           O  
ATOM   2105  CG  GLU A 269     -89.754 -21.241  62.056  1.00 59.50           C  
ATOM   2106  CD  GLU A 269     -89.814 -19.916  61.314  1.00 59.50           C  
ATOM   2107  OE1 GLU A 269     -88.751 -19.410  60.888  1.00 59.50           O  
ATOM   2108  OE2 GLU A 269     -90.933 -19.378  61.158  1.00 59.50           O  
ATOM   2109  N   GLN A 270     -93.327 -23.481  63.804  1.00 62.75           N  
ATOM   2110  CA  GLN A 270     -94.476 -23.638  64.690  1.00 62.75           C  
ATOM   2111  C   GLN A 270     -94.326 -24.874  65.572  1.00 62.75           C  
ATOM   2112  CB  GLN A 270     -95.771 -23.724  63.881  1.00 62.75           C  
ATOM   2113  O   GLN A 270     -94.705 -24.857  66.745  1.00 62.75           O  
ATOM   2114  CG  GLN A 270     -96.278 -22.376  63.386  1.00 62.75           C  
ATOM   2115  CD  GLN A 270     -97.642 -22.467  62.729  1.00 62.75           C  
ATOM   2116  NE2 GLN A 270     -98.252 -21.316  62.467  1.00 62.75           N  
ATOM   2117  OE1 GLN A 270     -98.144 -23.563  62.460  1.00 62.75           O  
ATOM   2118  N   GLU A 271     -93.652 -25.970  65.195  1.00 61.64           N  
ATOM   2119  CA  GLU A 271     -93.304 -27.174  65.941  1.00 61.64           C  
ATOM   2120  C   GLU A 271     -92.172 -26.904  66.929  1.00 61.64           C  
ATOM   2121  CB  GLU A 271     -92.910 -28.304  64.987  1.00 61.64           C  
ATOM   2122  O   GLU A 271     -92.184 -27.416  68.050  1.00 61.64           O  
ATOM   2123  CG  GLU A 271     -94.095 -29.081  64.431  1.00 61.64           C  
ATOM   2124  CD  GLU A 271     -93.686 -30.312  63.637  1.00 61.64           C  
ATOM   2125  OE1 GLU A 271     -94.575 -31.094  63.231  1.00 61.64           O  
ATOM   2126  OE2 GLU A 271     -92.468 -30.495  63.421  1.00 61.64           O  
ATOM   2127  N   ILE A 272     -91.130 -26.034  66.607  1.00 59.70           N  
ATOM   2128  CA  ILE A 272     -90.034 -25.552  67.441  1.00 59.70           C  
ATOM   2129  C   ILE A 272     -90.583 -24.659  68.550  1.00 59.70           C  
ATOM   2130  CB  ILE A 272     -88.983 -24.786  66.606  1.00 59.70           C  
ATOM   2131  O   ILE A 272     -90.162 -24.762  69.705  1.00 59.70           O  
ATOM   2132  CG1 ILE A 272     -88.335 -25.718  65.577  1.00 59.70           C  
ATOM   2133  CG2 ILE A 272     -87.926 -24.155  67.517  1.00 59.70           C  
ATOM   2134  CD1 ILE A 272     -87.481 -24.999  64.541  1.00 59.70           C  
ATOM   2135  N   ALA A 273     -91.520 -23.831  68.134  1.00 60.97           N  
ATOM   2136  CA  ALA A 273     -92.160 -22.955  69.113  1.00 60.97           C  
ATOM   2137  C   ALA A 273     -92.967 -23.761  70.126  1.00 60.97           C  
ATOM   2138  CB  ALA A 273     -93.056 -21.938  68.411  1.00 60.97           C  
ATOM   2139  O   ALA A 273     -92.952 -23.459  71.322  1.00 60.97           O  
ATOM   2140  N   ARG A 274     -93.661 -24.841  69.738  1.00 67.31           N  
ATOM   2141  CA  ARG A 274     -94.364 -25.756  70.632  1.00 67.31           C  
ATOM   2142  C   ARG A 274     -93.386 -26.500  71.534  1.00 67.31           C  
ATOM   2143  CB  ARG A 274     -95.201 -26.755  69.830  1.00 67.31           C  
ATOM   2144  O   ARG A 274     -93.606 -26.608  72.742  1.00 67.31           O  
ATOM   2145  CG  ARG A 274     -96.104 -27.628  70.685  1.00 67.31           C  
ATOM   2146  CD  ARG A 274     -96.612 -28.839  69.915  1.00 67.31           C  
ATOM   2147  NE  ARG A 274     -97.673 -29.533  70.640  1.00 67.31           N  
ATOM   2148  NH1 ARG A 274     -97.657 -31.405  69.285  1.00 67.31           N  
ATOM   2149  NH2 ARG A 274     -99.112 -31.275  71.052  1.00 67.31           N  
ATOM   2150  CZ  ARG A 274     -98.145 -30.736  70.324  1.00 67.31           C  
ATOM   2151  N   ARG A 275     -92.230 -27.056  71.011  1.00 59.44           N  
ATOM   2152  CA  ARG A 275     -91.164 -27.803  71.671  1.00 59.44           C  
ATOM   2153  C   ARG A 275     -90.313 -26.887  72.544  1.00 59.44           C  
ATOM   2154  CB  ARG A 275     -90.283 -28.509  70.639  1.00 59.44           C  
ATOM   2155  O   ARG A 275     -89.886 -27.278  73.632  1.00 59.44           O  
ATOM   2156  CG  ARG A 275     -90.711 -29.937  70.337  1.00 59.44           C  
ATOM   2157  CD  ARG A 275     -89.566 -30.759  69.762  1.00 59.44           C  
ATOM   2158  NE  ARG A 275     -90.015 -32.080  69.330  1.00 59.44           N  
ATOM   2159  NH1 ARG A 275     -88.886 -32.032  67.315  1.00 59.44           N  
ATOM   2160  NH2 ARG A 275     -90.148 -33.860  67.885  1.00 59.44           N  
ATOM   2161  CZ  ARG A 275     -89.682 -32.654  68.178  1.00 59.44           C  
ATOM   2162  N   GLU A 276     -90.035 -25.677  72.096  1.00 60.67           N  
ATOM   2163  CA  GLU A 276     -89.393 -24.632  72.888  1.00 60.67           C  
ATOM   2164  C   GLU A 276     -90.229 -24.275  74.114  1.00 60.67           C  
ATOM   2165  CB  GLU A 276     -89.150 -23.384  72.036  1.00 60.67           C  
ATOM   2166  O   GLU A 276     -89.692 -24.115  75.212  1.00 60.67           O  
ATOM   2167  CG  GLU A 276     -87.702 -23.206  71.604  1.00 60.67           C  
ATOM   2168  CD  GLU A 276     -87.469 -21.940  70.794  1.00 60.67           C  
ATOM   2169  OE1 GLU A 276     -86.300 -21.641  70.459  1.00 60.67           O  
ATOM   2170  OE2 GLU A 276     -88.462 -21.241  70.494  1.00 60.67           O  
ATOM   2171  N   LYS A 277     -91.500 -24.160  73.824  1.00 64.78           N  
ATOM   2172  CA  LYS A 277     -92.386 -23.843  74.941  1.00 64.78           C  
ATOM   2173  C   LYS A 277     -92.505 -25.023  75.900  1.00 64.78           C  
ATOM   2174  CB  LYS A 277     -93.770 -23.440  74.430  1.00 64.78           C  
ATOM   2175  O   LYS A 277     -92.551 -24.838  77.118  1.00 64.78           O  
ATOM   2176  CG  LYS A 277     -93.830 -22.037  73.845  1.00 64.78           C  
ATOM   2177  CD  LYS A 277     -95.253 -21.654  73.456  1.00 64.78           C  
ATOM   2178  CE  LYS A 277     -95.305 -20.274  72.815  1.00 64.78           C  
ATOM   2179  NZ  LYS A 277     -96.684 -19.929  72.356  1.00 64.78           N  
ATOM   2180  N   GLU A 278     -92.434 -26.308  75.467  1.00 64.58           N  
ATOM   2181  CA  GLU A 278     -92.390 -27.535  76.255  1.00 64.58           C  
ATOM   2182  C   GLU A 278     -91.058 -27.674  76.988  1.00 64.58           C  
ATOM   2183  CB  GLU A 278     -92.629 -28.757  75.364  1.00 64.58           C  
ATOM   2184  O   GLU A 278     -91.028 -28.011  78.173  1.00 64.58           O  
ATOM   2185  CG  GLU A 278     -92.844 -30.050  76.136  1.00 64.58           C  
ATOM   2186  CD  GLU A 278     -93.049 -31.259  75.238  1.00 64.58           C  
ATOM   2187  OE1 GLU A 278     -93.257 -32.377  75.762  1.00 64.58           O  
ATOM   2188  OE2 GLU A 278     -92.999 -31.087  73.999  1.00 64.58           O  
ATOM   2189  N   LEU A 279     -89.893 -27.410  76.364  1.00 64.74           N  
ATOM   2190  CA  LEU A 279     -88.540 -27.481  76.905  1.00 64.74           C  
ATOM   2191  C   LEU A 279     -88.257 -26.294  77.820  1.00 64.74           C  
ATOM   2192  CB  LEU A 279     -87.512 -27.524  75.772  1.00 64.74           C  
ATOM   2193  O   LEU A 279     -87.552 -26.431  78.822  1.00 64.74           O  
ATOM   2194  CG  LEU A 279     -87.458 -28.814  74.953  1.00 64.74           C  
ATOM   2195  CD1 LEU A 279     -86.650 -28.600  73.678  1.00 64.74           C  
ATOM   2196  CD2 LEU A 279     -86.867 -29.950  75.782  1.00 64.74           C  
ATOM   2197  N   GLU A 280     -88.840 -25.105  77.427  1.00 60.76           N  
ATOM   2198  CA  GLU A 280     -88.799 -23.942  78.308  1.00 60.76           C  
ATOM   2199  C   GLU A 280     -89.516 -24.221  79.625  1.00 60.76           C  
ATOM   2200  CB  GLU A 280     -89.419 -22.723  77.619  1.00 60.76           C  
ATOM   2201  O   GLU A 280     -89.025 -23.855  80.695  1.00 60.76           O  
ATOM   2202  CG  GLU A 280     -88.396 -21.732  77.083  1.00 60.76           C  
ATOM   2203  CD  GLU A 280     -89.026 -20.541  76.380  1.00 60.76           C  
ATOM   2204  OE1 GLU A 280     -88.280 -19.679  75.860  1.00 60.76           O  
ATOM   2205  OE2 GLU A 280     -90.274 -20.467  76.349  1.00 60.76           O  
ATOM   2206  N   ALA A 281     -90.662 -24.979  79.662  1.00 61.03           N  
ATOM   2207  CA  ALA A 281     -91.421 -25.331  80.859  1.00 61.03           C  
ATOM   2208  C   ALA A 281     -90.782 -26.511  81.587  1.00 61.03           C  
ATOM   2209  CB  ALA A 281     -92.868 -25.654  80.496  1.00 61.03           C  
ATOM   2210  O   ALA A 281     -90.681 -26.509  82.816  1.00 61.03           O  
ATOM   2211  N   ARG A 282     -90.118 -27.586  80.958  1.00 68.01           N  
ATOM   2212  CA  ARG A 282     -89.607 -28.845  81.491  1.00 68.01           C  
ATOM   2213  C   ARG A 282     -88.126 -28.733  81.835  1.00 68.01           C  
ATOM   2214  CB  ARG A 282     -89.828 -29.982  80.490  1.00 68.01           C  
ATOM   2215  O   ARG A 282     -87.676 -29.276  82.846  1.00 68.01           O  
ATOM   2216  CG  ARG A 282     -90.915 -30.962  80.901  1.00 68.01           C  
ATOM   2217  CD  ARG A 282     -91.047 -32.107  79.908  1.00 68.01           C  
ATOM   2218  NE  ARG A 282     -92.086 -33.052  80.309  1.00 68.01           N  
ATOM   2219  NH1 ARG A 282     -91.763 -34.483  78.524  1.00 68.01           N  
ATOM   2220  NH2 ARG A 282     -93.364 -34.948  80.098  1.00 68.01           N  
ATOM   2221  CZ  ARG A 282     -92.402 -34.159  79.643  1.00 68.01           C  
ATOM   2222  N   VAL A 283     -87.323 -27.872  81.096  1.00 61.78           N  
ATOM   2223  CA  VAL A 283     -85.870 -27.890  81.237  1.00 61.78           C  
ATOM   2224  C   VAL A 283     -85.360 -26.477  81.511  1.00 61.78           C  
ATOM   2225  CB  VAL A 283     -85.185 -28.470  79.979  1.00 61.78           C  
ATOM   2226  O   VAL A 283     -84.619 -26.254  82.471  1.00 61.78           O  
ATOM   2227  CG1 VAL A 283     -83.665 -28.449  80.135  1.00 61.78           C  
ATOM   2228  CG2 VAL A 283     -85.678 -29.890  79.710  1.00 61.78           C  
ATOM   2229  N   ARG A 284     -85.758 -25.344  80.910  1.00 63.03           N  
ATOM   2230  CA  ARG A 284     -85.223 -23.994  81.061  1.00 63.03           C  
ATOM   2231  C   ARG A 284     -85.810 -23.307  82.289  1.00 63.03           C  
ATOM   2232  CB  ARG A 284     -85.506 -23.160  79.809  1.00 63.03           C  
ATOM   2233  O   ARG A 284     -85.081 -22.695  83.073  1.00 63.03           O  
ATOM   2234  CG  ARG A 284     -84.603 -23.491  78.632  1.00 63.03           C  
ATOM   2235  CD  ARG A 284     -84.806 -22.522  77.475  1.00 63.03           C  
ATOM   2236  NE  ARG A 284     -83.793 -22.700  76.439  1.00 63.03           N  
ATOM   2237  NH1 ARG A 284     -84.565 -20.982  75.100  1.00 63.03           N  
ATOM   2238  NH2 ARG A 284     -82.740 -22.212  74.457  1.00 63.03           N  
ATOM   2239  CZ  ARG A 284     -83.702 -21.964  75.334  1.00 63.03           C  
ATOM   2240  N   LYS A 285     -87.128 -23.517  82.534  1.00 68.13           N  
ATOM   2241  CA  LYS A 285     -87.771 -22.832  83.652  1.00 68.13           C  
ATOM   2242  C   LYS A 285     -87.345 -23.438  84.986  1.00 68.13           C  
ATOM   2243  CB  LYS A 285     -89.293 -22.888  83.513  1.00 68.13           C  
ATOM   2244  O   LYS A 285     -87.045 -22.712  85.936  1.00 68.13           O  
ATOM   2245  CG  LYS A 285     -89.852 -21.959  82.446  1.00 68.13           C  
ATOM   2246  CD  LYS A 285     -91.373 -21.896  82.500  1.00 68.13           C  
ATOM   2247  CE  LYS A 285     -91.933 -20.965  81.434  1.00 68.13           C  
ATOM   2248  NZ  LYS A 285     -93.426 -20.923  81.464  1.00 68.13           N  
ATOM   2249  N   PRO A 286     -87.071 -24.844  85.050  1.00 70.55           N  
ATOM   2250  CA  PRO A 286     -86.485 -25.432  86.257  1.00 70.55           C  
ATOM   2251  C   PRO A 286     -84.994 -25.136  86.394  1.00 70.55           C  
ATOM   2252  CB  PRO A 286     -86.730 -26.932  86.074  1.00 70.55           C  
ATOM   2253  O   PRO A 286     -84.498 -24.945  87.507  1.00 70.55           O  
ATOM   2254  CG  PRO A 286     -87.692 -27.025  84.934  1.00 70.55           C  
ATOM   2255  CD  PRO A 286     -87.711 -25.706  84.216  1.00 70.55           C  
ATOM   2256  N   ALA A 287     -84.246 -25.000  85.282  1.00 61.31           N  
ATOM   2257  CA  ALA A 287     -82.823 -24.670  85.260  1.00 61.31           C  
ATOM   2258  C   ALA A 287     -82.596 -23.199  85.600  1.00 61.31           C  
ATOM   2259  CB  ALA A 287     -82.222 -24.997  83.896  1.00 61.31           C  
ATOM   2260  O   ALA A 287     -81.664 -22.862  86.333  1.00 61.31           O  
ATOM   2261  N   GLU A 288     -83.496 -22.330  85.092  1.00 66.56           N  
ATOM   2262  CA  GLU A 288     -83.463 -20.931  85.511  1.00 66.56           C  
ATOM   2263  C   GLU A 288     -83.868 -20.784  86.975  1.00 66.56           C  
ATOM   2264  CB  GLU A 288     -84.379 -20.083  84.625  1.00 66.56           C  
ATOM   2265  O   GLU A 288     -83.304 -19.962  87.700  1.00 66.56           O  
ATOM   2266  CG  GLU A 288     -83.868 -19.908  83.202  1.00 66.56           C  
ATOM   2267  CD  GLU A 288     -84.843 -19.167  82.301  1.00 66.56           C  
ATOM   2268  OE1 GLU A 288     -84.552 -19.005  81.094  1.00 66.56           O  
ATOM   2269  OE2 GLU A 288     -85.908 -18.745  82.806  1.00 66.56           O  
ATOM   2270  N   ALA A 289     -84.877 -21.621  87.417  1.00 67.62           N  
ATOM   2271  CA  ALA A 289     -85.266 -21.668  88.824  1.00 67.62           C  
ATOM   2272  C   ALA A 289     -84.122 -22.186  89.691  1.00 67.62           C  
ATOM   2273  CB  ALA A 289     -86.504 -22.542  89.005  1.00 67.62           C  
ATOM   2274  O   ALA A 289     -83.869 -21.656  90.776  1.00 67.62           O  
ATOM   2275  N   GLU A 290     -83.305 -23.200  89.170  1.00 69.02           N  
ATOM   2276  CA  GLU A 290     -82.131 -23.753  89.840  1.00 69.02           C  
ATOM   2277  C   GLU A 290     -80.980 -22.752  89.852  1.00 69.02           C  
ATOM   2278  CB  GLU A 290     -81.690 -25.054  89.164  1.00 69.02           C  
ATOM   2279  O   GLU A 290     -80.264 -22.633  90.849  1.00 69.02           O  
ATOM   2280  CG  GLU A 290     -82.477 -26.277  89.611  1.00 69.02           C  
ATOM   2281  CD  GLU A 290     -81.811 -27.590  89.231  1.00 69.02           C  
ATOM   2282  OE1 GLU A 290     -82.270 -28.659  89.694  1.00 69.02           O  
ATOM   2283  OE2 GLU A 290     -80.822 -27.550  88.466  1.00 69.02           O  
ATOM   2284  N   ARG A 291     -80.712 -21.993  88.733  1.00 70.31           N  
ATOM   2285  CA  ARG A 291     -79.743 -20.902  88.705  1.00 70.31           C  
ATOM   2286  C   ARG A 291     -80.133 -19.799  89.683  1.00 70.31           C  
ATOM   2287  CB  ARG A 291     -79.617 -20.330  87.292  1.00 70.31           C  
ATOM   2288  O   ARG A 291     -79.292 -19.305  90.438  1.00 70.31           O  
ATOM   2289  CG  ARG A 291     -78.540 -19.266  87.152  1.00 70.31           C  
ATOM   2290  CD  ARG A 291     -78.588 -18.591  85.788  1.00 70.31           C  
ATOM   2291  NE  ARG A 291     -79.752 -17.719  85.659  1.00 70.31           N  
ATOM   2292  NH1 ARG A 291     -79.330 -17.136  83.464  1.00 70.31           N  
ATOM   2293  NH2 ARG A 291     -81.159 -16.282  84.550  1.00 70.31           N  
ATOM   2294  CZ  ARG A 291     -80.078 -17.048  84.558  1.00 70.31           C  
ATOM   2295  N   TYR A 292     -81.422 -19.423  89.566  1.00 72.34           N  
ATOM   2296  CA  TYR A 292     -81.925 -18.397  90.471  1.00 72.34           C  
ATOM   2297  C   TYR A 292     -81.857 -18.865  91.920  1.00 72.34           C  
ATOM   2298  CB  TYR A 292     -83.367 -18.022  90.112  1.00 72.34           C  
ATOM   2299  O   TYR A 292     -81.459 -18.106  92.806  1.00 72.34           O  
ATOM   2300  CG  TYR A 292     -83.925 -16.891  90.941  1.00 72.34           C  
ATOM   2301  CD1 TYR A 292     -84.795 -17.141  92.000  1.00 72.34           C  
ATOM   2302  CD2 TYR A 292     -83.584 -15.571  90.667  1.00 72.34           C  
ATOM   2303  CE1 TYR A 292     -85.313 -16.102  92.765  1.00 72.34           C  
ATOM   2304  CE2 TYR A 292     -84.097 -14.524  91.426  1.00 72.34           C  
ATOM   2305  OH  TYR A 292     -85.469 -13.766  93.227  1.00 72.34           O  
ATOM   2306  CZ  TYR A 292     -84.959 -14.799  92.472  1.00 72.34           C  
ATOM   2307  N   LYS A 293     -82.194 -20.187  92.283  1.00 70.35           N  
ATOM   2308  CA  LYS A 293     -82.041 -20.792  93.602  1.00 70.35           C  
ATOM   2309  C   LYS A 293     -80.576 -20.821  94.027  1.00 70.35           C  
ATOM   2310  CB  LYS A 293     -82.618 -22.208  93.614  1.00 70.35           C  
ATOM   2311  O   LYS A 293     -80.241 -20.436  95.150  1.00 70.35           O  
ATOM   2312  CG  LYS A 293     -82.661 -22.848  94.994  1.00 70.35           C  
ATOM   2313  CD  LYS A 293     -83.256 -24.250  94.942  1.00 70.35           C  
ATOM   2314  CE  LYS A 293     -83.229 -24.921  96.308  1.00 70.35           C  
ATOM   2315  NZ  LYS A 293     -83.795 -26.302  96.259  1.00 70.35           N  
ATOM   2316  N   LEU A 294     -79.644 -21.265  93.133  1.00 72.76           N  
ATOM   2317  CA  LEU A 294     -78.205 -21.342  93.357  1.00 72.76           C  
ATOM   2318  C   LEU A 294     -77.603 -19.949  93.506  1.00 72.76           C  
ATOM   2319  CB  LEU A 294     -77.522 -22.086  92.206  1.00 72.76           C  
ATOM   2320  O   LEU A 294     -76.745 -19.727  94.364  1.00 72.76           O  
ATOM   2321  CG  LEU A 294     -77.567 -23.614  92.266  1.00 72.76           C  
ATOM   2322  CD1 LEU A 294     -77.127 -24.209  90.932  1.00 72.76           C  
ATOM   2323  CD2 LEU A 294     -76.692 -24.131  93.402  1.00 72.76           C  
ATOM   2324  N   GLU A 295     -78.106 -18.983  92.698  1.00 73.87           N  
ATOM   2325  CA  GLU A 295     -77.674 -17.596  92.842  1.00 73.87           C  
ATOM   2326  C   GLU A 295     -78.148 -17.006  94.168  1.00 73.87           C  
ATOM   2327  CB  GLU A 295     -78.188 -16.749  91.676  1.00 73.87           C  
ATOM   2328  O   GLU A 295     -77.385 -16.326  94.858  1.00 73.87           O  
ATOM   2329  CG  GLU A 295     -77.441 -16.982  90.370  1.00 73.87           C  
ATOM   2330  CD  GLU A 295     -77.959 -16.130  89.222  1.00 73.87           C  
ATOM   2331  OE1 GLU A 295     -77.378 -16.186  88.115  1.00 73.87           O  
ATOM   2332  OE2 GLU A 295     -78.954 -15.400  89.432  1.00 73.87           O  
ATOM   2333  N   ARG A 296     -79.446 -17.226  94.535  1.00 74.41           N  
ATOM   2334  CA  ARG A 296     -80.011 -16.698  95.772  1.00 74.41           C  
ATOM   2335  C   ARG A 296     -79.371 -17.355  96.990  1.00 74.41           C  
ATOM   2336  CB  ARG A 296     -81.527 -16.904  95.802  1.00 74.41           C  
ATOM   2337  O   ARG A 296     -79.070 -16.683  97.979  1.00 74.41           O  
ATOM   2338  CG  ARG A 296     -82.306 -15.861  95.016  1.00 74.41           C  
ATOM   2339  CD  ARG A 296     -82.094 -14.461  95.574  1.00 74.41           C  
ATOM   2340  NE  ARG A 296     -82.409 -13.433  94.585  1.00 74.41           N  
ATOM   2341  NH1 ARG A 296     -83.193 -11.900  96.125  1.00 74.41           N  
ATOM   2342  NH2 ARG A 296     -83.172 -11.381  93.892  1.00 74.41           N  
ATOM   2343  CZ  ARG A 296     -82.924 -12.241  94.870  1.00 74.41           C  
ATOM   2344  N   LEU A 297     -79.105 -18.758  96.907  1.00 74.86           N  
ATOM   2345  CA  LEU A 297     -78.413 -19.489  97.963  1.00 74.86           C  
ATOM   2346  C   LEU A 297     -76.962 -19.034  98.078  1.00 74.86           C  
ATOM   2347  CB  LEU A 297     -78.469 -20.995  97.698  1.00 74.86           C  
ATOM   2348  O   LEU A 297     -76.438 -18.888  99.184  1.00 74.86           O  
ATOM   2349  CG  LEU A 297     -79.805 -21.684  97.981  1.00 74.86           C  
ATOM   2350  CD1 LEU A 297     -79.763 -23.135  97.511  1.00 74.86           C  
ATOM   2351  CD2 LEU A 297     -80.143 -21.608  99.466  1.00 74.86           C  
ATOM   2352  N   ALA A 298     -76.285 -18.836  96.897  1.00 67.39           N  
ATOM   2353  CA  ALA A 298     -74.910 -18.347  96.845  1.00 67.39           C  
ATOM   2354  C   ALA A 298     -74.816 -16.917  97.370  1.00 67.39           C  
ATOM   2355  CB  ALA A 298     -74.371 -18.423  95.418  1.00 67.39           C  
ATOM   2356  O   ALA A 298     -73.871 -16.571  98.083  1.00 67.39           O  
ATOM   2357  N   GLU A 299     -75.866 -16.074  96.984  1.00 75.47           N  
ATOM   2358  CA  GLU A 299     -75.948 -14.731  97.550  1.00 75.47           C  
ATOM   2359  C   GLU A 299     -76.159 -14.782  99.061  1.00 75.47           C  
ATOM   2360  CB  GLU A 299     -77.076 -13.936  96.888  1.00 75.47           C  
ATOM   2361  O   GLU A 299     -75.563 -13.999  99.803  1.00 75.47           O  
ATOM   2362  CG  GLU A 299     -76.748 -13.459  95.481  1.00 75.47           C  
ATOM   2363  CD  GLU A 299     -77.925 -12.797  94.782  1.00 75.47           C  
ATOM   2364  OE1 GLU A 299     -77.785 -12.400  93.603  1.00 75.47           O  
ATOM   2365  OE2 GLU A 299     -78.995 -12.674  95.419  1.00 75.47           O  
ATOM   2366  N   ALA A 300     -77.109 -15.723  99.495  1.00 74.11           N  
ATOM   2367  CA  ALA A 300     -77.314 -15.926 100.926  1.00 74.11           C  
ATOM   2368  C   ALA A 300     -76.035 -16.415 101.600  1.00 74.11           C  
ATOM   2369  CB  ALA A 300     -78.450 -16.918 101.166  1.00 74.11           C  
ATOM   2370  O   ALA A 300     -75.675 -15.943 102.681  1.00 74.11           O  
ATOM   2371  N   GLU A 301     -75.272 -17.372 100.958  1.00 74.83           N  
ATOM   2372  CA  GLU A 301     -74.012 -17.915 101.457  1.00 74.83           C  
ATOM   2373  C   GLU A 301     -72.913 -16.857 101.447  1.00 74.83           C  
ATOM   2374  CB  GLU A 301     -73.582 -19.128 100.628  1.00 74.83           C  
ATOM   2375  O   GLU A 301     -72.090 -16.800 102.364  1.00 74.83           O  
ATOM   2376  CG  GLU A 301     -74.337 -20.404 100.969  1.00 74.83           C  
ATOM   2377  CD  GLU A 301     -73.880 -21.607 100.158  1.00 74.83           C  
ATOM   2378  OE1 GLU A 301     -74.382 -22.728 100.399  1.00 74.83           O  
ATOM   2379  OE2 GLU A 301     -73.012 -21.426  99.275  1.00 74.83           O  
ATOM   2380  N   LYS A 302     -72.866 -16.011 100.320  1.00 73.13           N  
ATOM   2381  CA  LYS A 302     -71.974 -14.856 100.269  1.00 73.13           C  
ATOM   2382  C   LYS A 302     -72.246 -13.900 101.428  1.00 73.13           C  
ATOM   2383  CB  LYS A 302     -72.124 -14.120  98.937  1.00 73.13           C  
ATOM   2384  O   LYS A 302     -71.317 -13.462 102.109  1.00 73.13           O  
ATOM   2385  CG  LYS A 302     -71.251 -12.880  98.813  1.00 73.13           C  
ATOM   2386  CD  LYS A 302     -71.595 -12.076  97.566  1.00 73.13           C  
ATOM   2387  CE  LYS A 302     -70.850 -10.749  97.531  1.00 73.13           C  
ATOM   2388  NZ  LYS A 302     -71.229  -9.931  96.340  1.00 73.13           N  
ATOM   2389  N   SER A 303     -73.604 -13.597 101.606  1.00 76.54           N  
ATOM   2390  CA  SER A 303     -73.992 -12.694 102.684  1.00 76.54           C  
ATOM   2391  C   SER A 303     -73.702 -13.307 104.050  1.00 76.54           C  
ATOM   2392  CB  SER A 303     -75.476 -12.341 102.580  1.00 76.54           C  
ATOM   2393  O   SER A 303     -73.257 -12.612 104.966  1.00 76.54           O  
ATOM   2394  OG  SER A 303     -76.281 -13.497 102.735  1.00 76.54           O  
ATOM   2395  N   GLN A 304     -73.951 -14.657 104.209  1.00 77.69           N  
ATOM   2396  CA  GLN A 304     -73.635 -15.376 105.439  1.00 77.69           C  
ATOM   2397  C   GLN A 304     -72.133 -15.368 105.710  1.00 77.69           C  
ATOM   2398  CB  GLN A 304     -74.149 -16.814 105.368  1.00 77.69           C  
ATOM   2399  O   GLN A 304     -71.702 -15.115 106.837  1.00 77.69           O  
ATOM   2400  CG  GLN A 304     -74.097 -17.552 106.699  1.00 77.69           C  
ATOM   2401  CD  GLN A 304     -74.437 -19.025 106.568  1.00 77.69           C  
ATOM   2402  NE2 GLN A 304     -74.047 -19.815 107.562  1.00 77.69           N  
ATOM   2403  OE1 GLN A 304     -75.046 -19.449 105.580  1.00 77.69           O  
ATOM   2404  N   LEU A 305     -71.266 -15.699 104.694  1.00 77.48           N  
ATOM   2405  CA  LEU A 305     -69.811 -15.731 104.796  1.00 77.48           C  
ATOM   2406  C   LEU A 305     -69.254 -14.338 105.065  1.00 77.48           C  
ATOM   2407  CB  LEU A 305     -69.196 -16.301 103.514  1.00 77.48           C  
ATOM   2408  O   LEU A 305     -68.338 -14.176 105.875  1.00 77.48           O  
ATOM   2409  CG  LEU A 305     -69.035 -17.820 103.456  1.00 77.48           C  
ATOM   2410  CD1 LEU A 305     -68.764 -18.271 102.025  1.00 77.48           C  
ATOM   2411  CD2 LEU A 305     -67.916 -18.276 104.387  1.00 77.48           C  
ATOM   2412  N   ILE A 306     -69.867 -13.290 104.414  1.00 76.16           N  
ATOM   2413  CA  ILE A 306     -69.459 -11.907 104.635  1.00 76.16           C  
ATOM   2414  C   ILE A 306     -69.839 -11.477 106.050  1.00 76.16           C  
ATOM   2415  CB  ILE A 306     -70.097 -10.957 103.597  1.00 76.16           C  
ATOM   2416  O   ILE A 306     -69.053 -10.823 106.739  1.00 76.16           O  
ATOM   2417  CG1 ILE A 306     -69.541 -11.244 102.198  1.00 76.16           C  
ATOM   2418  CG2 ILE A 306     -69.866  -9.494 103.989  1.00 76.16           C  
ATOM   2419  CD1 ILE A 306     -70.253 -10.492 101.082  1.00 76.16           C  
ATOM   2420  N   MET A 307     -71.092 -11.819 106.477  1.00 77.91           N  
ATOM   2421  CA  MET A 307     -71.553 -11.475 107.819  1.00 77.91           C  
ATOM   2422  C   MET A 307     -70.725 -12.195 108.879  1.00 77.91           C  
ATOM   2423  CB  MET A 307     -73.033 -11.823 107.986  1.00 77.91           C  
ATOM   2424  O   MET A 307     -70.382 -11.609 109.908  1.00 77.91           O  
ATOM   2425  CG  MET A 307     -73.975 -10.698 107.591  1.00 77.91           C  
ATOM   2426  SD  MET A 307     -75.700 -11.000 108.141  1.00 77.91           S  
ATOM   2427  CE  MET A 307     -76.453 -11.502 106.569  1.00 77.91           C  
ATOM   2428  N   GLN A 308     -70.396 -13.523 108.618  1.00 76.31           N  
ATOM   2429  CA  GLN A 308     -69.510 -14.281 109.495  1.00 76.31           C  
ATOM   2430  C   GLN A 308     -68.105 -13.685 109.504  1.00 76.31           C  
ATOM   2431  CB  GLN A 308     -69.455 -15.748 109.067  1.00 76.31           C  
ATOM   2432  O   GLN A 308     -67.466 -13.605 110.555  1.00 76.31           O  
ATOM   2433  CG  GLN A 308     -70.723 -16.529 109.386  1.00 76.31           C  
ATOM   2434  CD  GLN A 308     -70.655 -17.973 108.924  1.00 76.31           C  
ATOM   2435  NE2 GLN A 308     -71.647 -18.767 109.311  1.00 76.31           N  
ATOM   2436  OE1 GLN A 308     -69.719 -18.371 108.223  1.00 76.31           O  
ATOM   2437  N   ALA A 309     -67.605 -13.329 108.240  1.00 74.57           N  
ATOM   2438  CA  ALA A 309     -66.304 -12.681 108.095  1.00 74.57           C  
ATOM   2439  C   ALA A 309     -66.287 -11.322 108.789  1.00 74.57           C  
ATOM   2440  CB  ALA A 309     -65.949 -12.525 106.618  1.00 74.57           C  
ATOM   2441  O   ALA A 309     -65.297 -10.956 109.427  1.00 74.57           O  
ATOM   2442  N   GLU A 310     -67.465 -10.609 108.585  1.00 74.52           N  
ATOM   2443  CA  GLU A 310     -67.607  -9.343 109.299  1.00 74.52           C  
ATOM   2444  C   GLU A 310     -67.595  -9.557 110.810  1.00 74.52           C  
ATOM   2445  CB  GLU A 310     -68.895  -8.630 108.879  1.00 74.52           C  
ATOM   2446  O   GLU A 310     -66.988  -8.778 111.547  1.00 74.52           O  
ATOM   2447  CG  GLU A 310     -68.832  -8.015 107.489  1.00 74.52           C  
ATOM   2448  CD  GLU A 310     -70.142  -7.377 107.055  1.00 74.52           C  
ATOM   2449  OE1 GLU A 310     -70.176  -6.724 105.987  1.00 74.52           O  
ATOM   2450  OE2 GLU A 310     -71.144  -7.530 107.790  1.00 74.52           O  
ATOM   2451  N   ALA A 311     -68.364 -10.633 111.264  1.00 74.04           N  
ATOM   2452  CA  ALA A 311     -68.362 -10.983 112.682  1.00 74.04           C  
ATOM   2453  C   ALA A 311     -66.968 -11.400 113.142  1.00 74.04           C  
ATOM   2454  CB  ALA A 311     -69.366 -12.101 112.955  1.00 74.04           C  
ATOM   2455  O   ALA A 311     -66.509 -10.982 114.207  1.00 74.04           O  
ATOM   2456  N   GLU A 312     -66.223 -12.233 112.333  1.00 74.41           N  
ATOM   2457  CA  GLU A 312     -64.864 -12.682 112.620  1.00 74.41           C  
ATOM   2458  C   GLU A 312     -63.870 -11.527 112.533  1.00 74.41           C  
ATOM   2459  CB  GLU A 312     -64.454 -13.802 111.661  1.00 74.41           C  
ATOM   2460  O   GLU A 312     -62.959 -11.422 113.357  1.00 74.41           O  
ATOM   2461  CG  GLU A 312     -65.079 -15.151 111.987  1.00 74.41           C  
ATOM   2462  CD  GLU A 312     -64.700 -16.243 110.999  1.00 74.41           C  
ATOM   2463  OE1 GLU A 312     -65.147 -17.399 111.171  1.00 74.41           O  
ATOM   2464  OE2 GLU A 312     -63.951 -15.939 110.044  1.00 74.41           O  
ATOM   2465  N   ALA A 313     -64.040 -10.659 111.411  1.00 74.10           N  
ATOM   2466  CA  ALA A 313     -63.237  -9.446 111.277  1.00 74.10           C  
ATOM   2467  C   ALA A 313     -63.456  -8.510 112.463  1.00 74.10           C  
ATOM   2468  CB  ALA A 313     -63.569  -8.730 109.970  1.00 74.10           C  
ATOM   2469  O   ALA A 313     -62.503  -7.930 112.988  1.00 74.10           O  
ATOM   2470  N   ALA A 314     -64.753  -8.376 112.856  1.00 77.11           N  
ATOM   2471  CA  ALA A 314     -65.085  -7.552 114.016  1.00 77.11           C  
ATOM   2472  C   ALA A 314     -64.496  -8.143 115.294  1.00 77.11           C  
ATOM   2473  CB  ALA A 314     -66.599  -7.406 114.150  1.00 77.11           C  
ATOM   2474  O   ALA A 314     -63.996  -7.410 116.151  1.00 77.11           O  
ATOM   2475  N   SER A 315     -64.594  -9.525 115.454  1.00 74.61           N  
ATOM   2476  CA  SER A 315     -63.991 -10.217 116.588  1.00 74.61           C  
ATOM   2477  C   SER A 315     -62.477 -10.033 116.607  1.00 74.61           C  
ATOM   2478  CB  SER A 315     -64.331 -11.708 116.549  1.00 74.61           C  
ATOM   2479  O   SER A 315     -61.892  -9.765 117.658  1.00 74.61           O  
ATOM   2480  OG  SER A 315     -63.656 -12.350 115.480  1.00 74.61           O  
ATOM   2481  N   VAL A 316     -61.735 -10.229 115.424  1.00 78.66           N  
ATOM   2482  CA  VAL A 316     -60.291 -10.083 115.274  1.00 78.66           C  
ATOM   2483  C   VAL A 316     -59.893  -8.625 115.491  1.00 78.66           C  
ATOM   2484  CB  VAL A 316     -59.813 -10.565 113.886  1.00 78.66           C  
ATOM   2485  O   VAL A 316     -58.886  -8.340 116.144  1.00 78.66           O  
ATOM   2486  CG1 VAL A 316     -58.328 -10.263 113.691  1.00 78.66           C  
ATOM   2487  CG2 VAL A 316     -60.083 -12.059 113.718  1.00 78.66           C  
ATOM   2488  N   ARG A 317     -60.736  -7.678 114.916  1.00 73.82           N  
ATOM   2489  CA  ARG A 317     -60.521  -6.248 115.119  1.00 73.82           C  
ATOM   2490  C   ARG A 317     -60.646  -5.880 116.593  1.00 73.82           C  
ATOM   2491  CB  ARG A 317     -61.514  -5.432 114.288  1.00 73.82           C  
ATOM   2492  O   ARG A 317     -59.827  -5.125 117.121  1.00 73.82           O  
ATOM   2493  CG  ARG A 317     -61.049  -5.157 112.867  1.00 73.82           C  
ATOM   2494  CD  ARG A 317     -62.017  -4.247 112.123  1.00 73.82           C  
ATOM   2495  NE  ARG A 317     -63.052  -3.723 113.009  1.00 73.82           N  
ATOM   2496  NH1 ARG A 317     -64.371  -2.882 111.308  1.00 73.82           N  
ATOM   2497  NH2 ARG A 317     -65.025  -2.650 113.493  1.00 73.82           N  
ATOM   2498  CZ  ARG A 317     -64.147  -3.086 112.601  1.00 73.82           C  
ATOM   2499  N   MET A 318     -61.789  -6.375 117.267  1.00 77.20           N  
ATOM   2500  CA  MET A 318     -62.023  -6.102 118.682  1.00 77.20           C  
ATOM   2501  C   MET A 318     -60.921  -6.710 119.543  1.00 77.20           C  
ATOM   2502  CB  MET A 318     -63.386  -6.644 119.117  1.00 77.20           C  
ATOM   2503  O   MET A 318     -60.442  -6.075 120.485  1.00 77.20           O  
ATOM   2504  CG  MET A 318     -64.564  -5.885 118.529  1.00 77.20           C  
ATOM   2505  SD  MET A 318     -64.719  -4.189 119.211  1.00 77.20           S  
ATOM   2506  CE  MET A 318     -65.440  -4.561 120.834  1.00 77.20           C  
ATOM   2507  N   ARG A 319     -60.517  -8.001 119.194  1.00 74.95           N  
ATOM   2508  CA  ARG A 319     -59.412  -8.661 119.882  1.00 74.95           C  
ATOM   2509  C   ARG A 319     -58.090  -7.955 119.598  1.00 74.95           C  
ATOM   2510  CB  ARG A 319     -59.320 -10.131 119.466  1.00 74.95           C  
ATOM   2511  O   ARG A 319     -57.273  -7.769 120.503  1.00 74.95           O  
ATOM   2512  CG  ARG A 319     -60.369 -11.021 120.114  1.00 74.95           C  
ATOM   2513  CD  ARG A 319     -60.175 -12.484 119.742  1.00 74.95           C  
ATOM   2514  NE  ARG A 319     -61.246 -13.322 120.274  1.00 74.95           N  
ATOM   2515  NH1 ARG A 319     -60.555 -15.246 119.198  1.00 74.95           N  
ATOM   2516  NH2 ARG A 319     -62.413 -15.282 120.541  1.00 74.95           N  
ATOM   2517  CZ  ARG A 319     -61.402 -14.615 120.003  1.00 74.95           C  
ATOM   2518  N   GLY A 320     -57.795  -7.616 118.321  1.00 76.87           N  
ATOM   2519  CA  GLY A 320     -56.604  -6.893 117.904  1.00 76.87           C  
ATOM   2520  C   GLY A 320     -56.498  -5.512 118.521  1.00 76.87           C  
ATOM   2521  O   GLY A 320     -55.419  -5.100 118.952  1.00 76.87           O  
ATOM   2522  N   GLU A 321     -57.733  -4.719 118.467  1.00 74.67           N  
ATOM   2523  CA  GLU A 321     -57.778  -3.423 119.136  1.00 74.67           C  
ATOM   2524  C   GLU A 321     -57.519  -3.565 120.633  1.00 74.67           C  
ATOM   2525  CB  GLU A 321     -59.127  -2.741 118.898  1.00 74.67           C  
ATOM   2526  O   GLU A 321     -56.835  -2.733 121.232  1.00 74.67           O  
ATOM   2527  CG  GLU A 321     -59.316  -2.230 117.477  1.00 74.67           C  
ATOM   2528  CD  GLU A 321     -60.703  -1.662 117.222  1.00 74.67           C  
ATOM   2529  OE1 GLU A 321     -60.957  -1.160 116.104  1.00 74.67           O  
ATOM   2530  OE2 GLU A 321     -61.542  -1.719 118.149  1.00 74.67           O  
ATOM   2531  N   ALA A 322     -58.145  -4.638 121.295  1.00 71.39           N  
ATOM   2532  CA  ALA A 322     -57.894  -4.939 122.702  1.00 71.39           C  
ATOM   2533  C   ALA A 322     -56.423  -5.269 122.939  1.00 71.39           C  
ATOM   2534  CB  ALA A 322     -58.777  -6.096 123.164  1.00 71.39           C  
ATOM   2535  O   ALA A 322     -55.824  -4.799 123.909  1.00 71.39           O  
ATOM   2536  N   GLU A 323     -55.802  -6.077 122.035  1.00 72.37           N  
ATOM   2537  CA  GLU A 323     -54.393  -6.454 122.114  1.00 72.37           C  
ATOM   2538  C   GLU A 323     -53.486  -5.260 121.828  1.00 72.37           C  
ATOM   2539  CB  GLU A 323     -54.086  -7.594 121.140  1.00 72.37           C  
ATOM   2540  O   GLU A 323     -52.453  -5.089 122.479  1.00 72.37           O  
ATOM   2541  CG  GLU A 323     -54.646  -8.941 121.573  1.00 72.37           C  
ATOM   2542  CD  GLU A 323     -54.392 -10.049 120.564  1.00 72.37           C  
ATOM   2543  OE1 GLU A 323     -54.735 -11.219 120.847  1.00 72.37           O  
ATOM   2544  OE2 GLU A 323     -53.843  -9.745 119.481  1.00 72.37           O  
ATOM   2545  N   ALA A 324     -53.841  -4.468 120.641  1.00 66.18           N  
ATOM   2546  CA  ALA A 324     -53.127  -3.236 120.318  1.00 66.18           C  
ATOM   2547  C   ALA A 324     -53.201  -2.240 121.471  1.00 66.18           C  
ATOM   2548  CB  ALA A 324     -53.692  -2.612 119.044  1.00 66.18           C  
ATOM   2549  O   ALA A 324     -52.207  -1.590 121.803  1.00 66.18           O  
ATOM   2550  N   PHE A 325     -54.455  -2.119 122.007  1.00 73.42           N  
ATOM   2551  CA  PHE A 325     -54.648  -1.254 123.165  1.00 73.42           C  
ATOM   2552  C   PHE A 325     -53.865  -1.773 124.365  1.00 73.42           C  
ATOM   2553  CB  PHE A 325     -56.136  -1.147 123.515  1.00 73.42           C  
ATOM   2554  O   PHE A 325     -53.233  -0.997 125.083  1.00 73.42           O  
ATOM   2555  CG  PHE A 325     -56.434  -0.145 124.598  1.00 73.42           C  
ATOM   2556  CD1 PHE A 325     -56.616  -0.557 125.913  1.00 73.42           C  
ATOM   2557  CD2 PHE A 325     -56.532   1.208 124.301  1.00 73.42           C  
ATOM   2558  CE1 PHE A 325     -56.891   0.368 126.918  1.00 73.42           C  
ATOM   2559  CE2 PHE A 325     -56.807   2.138 125.300  1.00 73.42           C  
ATOM   2560  CZ  PHE A 325     -56.987   1.715 126.607  1.00 73.42           C  
ATOM   2561  N   ALA A 326     -53.909  -3.167 124.732  1.00 72.18           N  
ATOM   2562  CA  ALA A 326     -53.127  -3.811 125.785  1.00 72.18           C  
ATOM   2563  C   ALA A 326     -51.631  -3.614 125.555  1.00 72.18           C  
ATOM   2564  CB  ALA A 326     -53.459  -5.299 125.861  1.00 72.18           C  
ATOM   2565  O   ALA A 326     -50.888  -3.308 126.491  1.00 72.18           O  
ATOM   2566  N   ILE A 327     -51.071  -3.818 124.232  1.00 73.19           N  
ATOM   2567  CA  ILE A 327     -49.673  -3.638 123.854  1.00 73.19           C  
ATOM   2568  C   ILE A 327     -49.298  -2.161 123.956  1.00 73.19           C  
ATOM   2569  CB  ILE A 327     -49.402  -4.162 122.426  1.00 73.19           C  
ATOM   2570  O   ILE A 327     -48.211  -1.822 124.430  1.00 73.19           O  
ATOM   2571  CG1 ILE A 327     -49.596  -5.682 122.370  1.00 73.19           C  
ATOM   2572  CG2 ILE A 327     -47.994  -3.772 121.966  1.00 73.19           C  
ATOM   2573  CD1 ILE A 327     -49.544  -6.261 120.962  1.00 73.19           C  
ATOM   2574  N   GLY A 328     -50.224  -1.335 123.381  1.00 68.80           N  
ATOM   2575  CA  GLY A 328     -50.032   0.101 123.514  1.00 68.80           C  
ATOM   2576  C   GLY A 328     -50.006   0.569 124.956  1.00 68.80           C  
ATOM   2577  O   GLY A 328     -49.173   1.397 125.331  1.00 68.80           O  
ATOM   2578  N   ALA A 329     -51.080   0.106 125.859  1.00 74.39           N  
ATOM   2579  CA  ALA A 329     -51.118   0.423 127.285  1.00 74.39           C  
ATOM   2580  C   ALA A 329     -49.881  -0.115 127.999  1.00 74.39           C  
ATOM   2581  CB  ALA A 329     -52.385  -0.142 127.922  1.00 74.39           C  
ATOM   2582  O   ALA A 329     -49.304   0.565 128.851  1.00 74.39           O  
ATOM   2583  N   ARG A 330     -49.405  -1.455 127.683  1.00 70.72           N  
ATOM   2584  CA  ARG A 330     -48.170  -2.045 128.190  1.00 70.72           C  
ATOM   2585  C   ARG A 330     -46.953  -1.257 127.718  1.00 70.72           C  
ATOM   2586  CB  ARG A 330     -48.051  -3.506 127.748  1.00 70.72           C  
ATOM   2587  O   ARG A 330     -46.013  -1.039 128.485  1.00 70.72           O  
ATOM   2588  CG  ARG A 330     -48.902  -4.467 128.563  1.00 70.72           C  
ATOM   2589  CD  ARG A 330     -48.683  -5.912 128.140  1.00 70.72           C  
ATOM   2590  NE  ARG A 330     -49.638  -6.813 128.780  1.00 70.72           N  
ATOM   2591  NH1 ARG A 330     -48.822  -8.726 127.775  1.00 70.72           N  
ATOM   2592  NH2 ARG A 330     -50.593  -8.853 129.225  1.00 70.72           N  
ATOM   2593  CZ  ARG A 330     -49.682  -8.129 128.592  1.00 70.72           C  
ATOM   2594  N   ALA A 331     -46.963  -0.884 126.314  1.00 62.20           N  
ATOM   2595  CA  ALA A 331     -45.904  -0.097 125.688  1.00 62.20           C  
ATOM   2596  C   ALA A 331     -45.773   1.272 126.349  1.00 62.20           C  
ATOM   2597  CB  ALA A 331     -46.171   0.061 124.193  1.00 62.20           C  
ATOM   2598  O   ALA A 331     -44.661   1.749 126.589  1.00 62.20           O  
ATOM   2599  N   ARG A 332     -46.890   1.939 126.650  1.00 68.98           N  
ATOM   2600  CA  ARG A 332     -46.904   3.226 127.337  1.00 68.98           C  
ATOM   2601  C   ARG A 332     -46.454   3.078 128.787  1.00 68.98           C  
ATOM   2602  CB  ARG A 332     -48.300   3.850 127.283  1.00 68.98           C  
ATOM   2603  O   ARG A 332     -45.725   3.926 129.306  1.00 68.98           O  
ATOM   2604  CG  ARG A 332     -48.664   4.429 125.926  1.00 68.98           C  
ATOM   2605  CD  ARG A 332     -50.011   5.138 125.957  1.00 68.98           C  
ATOM   2606  NE  ARG A 332     -51.103   4.236 125.601  1.00 68.98           N  
ATOM   2607  NH1 ARG A 332     -52.663   5.912 125.296  1.00 68.98           N  
ATOM   2608  NH2 ARG A 332     -53.254   3.719 124.985  1.00 68.98           N  
ATOM   2609  CZ  ARG A 332     -52.337   4.624 125.295  1.00 68.98           C  
ATOM   2610  N   ALA A 333     -47.047   1.957 129.541  1.00 66.26           N  
ATOM   2611  CA  ALA A 333     -46.621   1.655 130.905  1.00 66.26           C  
ATOM   2612  C   ALA A 333     -45.131   1.333 130.956  1.00 66.26           C  
ATOM   2613  CB  ALA A 333     -47.434   0.493 131.471  1.00 66.26           C  
ATOM   2614  O   ALA A 333     -44.420   1.792 131.853  1.00 66.26           O  
ATOM   2615  N   GLU A 334     -44.498   0.452 129.960  1.00 63.26           N  
ATOM   2616  CA  GLU A 334     -43.088   0.099 129.828  1.00 63.26           C  
ATOM   2617  C   GLU A 334     -42.254   1.305 129.408  1.00 63.26           C  
ATOM   2618  CB  GLU A 334     -42.911  -1.040 128.821  1.00 63.26           C  
ATOM   2619  O   GLU A 334     -41.123   1.475 129.868  1.00 63.26           O  
ATOM   2620  CG  GLU A 334     -43.335  -2.402 129.351  1.00 63.26           C  
ATOM   2621  CD  GLU A 334     -43.206  -3.513 128.322  1.00 63.26           C  
ATOM   2622  OE1 GLU A 334     -43.437  -4.693 128.670  1.00 63.26           O  
ATOM   2623  OE2 GLU A 334     -42.870  -3.202 127.157  1.00 63.26           O  
ATOM   2624  N   ALA A 335     -42.875   2.105 128.378  1.00 59.28           N  
ATOM   2625  CA  ALA A 335     -42.259   3.347 127.917  1.00 59.28           C  
ATOM   2626  C   ALA A 335     -42.190   4.375 129.043  1.00 59.28           C  
ATOM   2627  CB  ALA A 335     -43.029   3.914 126.728  1.00 59.28           C  
ATOM   2628  O   ALA A 335     -41.186   5.076 129.192  1.00 59.28           O  
ATOM   2629  N   GLU A 336     -43.283   4.517 129.764  1.00 66.43           N  
ATOM   2630  CA  GLU A 336     -43.321   5.392 130.933  1.00 66.43           C  
ATOM   2631  C   GLU A 336     -42.378   4.895 132.025  1.00 66.43           C  
ATOM   2632  CB  GLU A 336     -44.747   5.499 131.478  1.00 66.43           C  
ATOM   2633  O   GLU A 336     -41.692   5.691 132.670  1.00 66.43           O  
ATOM   2634  CG  GLU A 336     -45.624   6.482 130.716  1.00 66.43           C  
ATOM   2635  CD  GLU A 336     -47.037   6.579 131.270  1.00 66.43           C  
ATOM   2636  OE1 GLU A 336     -47.827   7.415 130.775  1.00 66.43           O  
ATOM   2637  OE2 GLU A 336     -47.357   5.813 132.206  1.00 66.43           O  
ATOM   2638  N   GLN A 337     -42.442   3.441 132.312  1.00 62.82           N  
ATOM   2639  CA  GLN A 337     -41.477   2.770 133.178  1.00 62.82           C  
ATOM   2640  C   GLN A 337     -40.052   2.967 132.670  1.00 62.82           C  
ATOM   2641  CB  GLN A 337     -41.796   1.278 133.283  1.00 62.82           C  
ATOM   2642  O   GLN A 337     -39.141   3.246 133.453  1.00 62.82           O  
ATOM   2643  CG  GLN A 337     -42.574   0.902 134.537  1.00 62.82           C  
ATOM   2644  CD  GLN A 337     -42.296  -0.517 134.996  1.00 62.82           C  
ATOM   2645  NE2 GLN A 337     -42.368  -0.742 136.304  1.00 62.82           N  
ATOM   2646  OE1 GLN A 337     -42.020  -1.404 134.182  1.00 62.82           O  
ATOM   2647  N   MET A 338     -39.869   2.799 131.354  1.00 57.01           N  
ATOM   2648  CA  MET A 338     -38.614   2.964 130.625  1.00 57.01           C  
ATOM   2649  C   MET A 338     -38.232   4.437 130.527  1.00 57.01           C  
ATOM   2650  CB  MET A 338     -38.721   2.357 129.225  1.00 57.01           C  
ATOM   2651  O   MET A 338     -37.051   4.782 130.596  1.00 57.01           O  
ATOM   2652  CG  MET A 338     -37.474   1.608 128.784  1.00 57.01           C  
ATOM   2653  SD  MET A 338     -37.656   0.857 127.120  1.00 57.01           S  
ATOM   2654  CE  MET A 338     -38.269  -0.789 127.577  1.00 57.01           C  
ATOM   2655  N   ALA A 339     -39.191   5.358 130.222  1.00 56.77           N  
ATOM   2656  CA  ALA A 339     -39.033   6.810 130.244  1.00 56.77           C  
ATOM   2657  C   ALA A 339     -38.647   7.299 131.636  1.00 56.77           C  
ATOM   2658  CB  ALA A 339     -40.318   7.492 129.781  1.00 56.77           C  
ATOM   2659  O   ALA A 339     -37.802   8.186 131.777  1.00 56.77           O  
ATOM   2660  N   LYS A 340     -39.280   6.704 132.752  1.00 60.55           N  
ATOM   2661  CA  LYS A 340     -38.933   6.980 134.143  1.00 60.55           C  
ATOM   2662  C   LYS A 340     -37.582   6.369 134.504  1.00 60.55           C  
ATOM   2663  CB  LYS A 340     -40.016   6.447 135.082  1.00 60.55           C  
ATOM   2664  O   LYS A 340     -36.793   6.978 135.229  1.00 60.55           O  
ATOM   2665  CG  LYS A 340     -41.291   7.278 135.090  1.00 60.55           C  
ATOM   2666  CD  LYS A 340     -42.299   6.746 136.101  1.00 60.55           C  
ATOM   2667  CE  LYS A 340     -43.609   7.521 136.047  1.00 60.55           C  
ATOM   2668  NZ  LYS A 340     -44.634   6.940 136.964  1.00 60.55           N  
ATOM   2669  N   LYS A 341     -37.109   5.187 133.817  1.00 46.58           N  
ATOM   2670  CA  LYS A 341     -35.815   4.511 133.825  1.00 46.58           C  
ATOM   2671  C   LYS A 341     -34.827   5.203 132.891  1.00 46.58           C  
ATOM   2672  CB  LYS A 341     -35.974   3.043 133.425  1.00 46.58           C  
ATOM   2673  O   LYS A 341     -33.643   5.326 133.213  1.00 46.58           O  
ATOM   2674  CG  LYS A 341     -36.388   2.131 134.570  1.00 46.58           C  
ATOM   2675  CD  LYS A 341     -36.425   0.671 134.137  1.00 46.58           C  
ATOM   2676  CE  LYS A 341     -36.897  -0.237 135.265  1.00 46.58           C  
ATOM   2677  NZ  LYS A 341     -36.973  -1.664 134.832  1.00 46.58           N  
ATOM   2678  N   ALA A 342     -35.263   5.706 131.643  1.00 46.10           N  
ATOM   2679  CA  ALA A 342     -34.597   6.486 130.603  1.00 46.10           C  
ATOM   2680  C   ALA A 342     -34.371   7.925 131.057  1.00 46.10           C  
ATOM   2681  CB  ALA A 342     -35.413   6.460 129.313  1.00 46.10           C  
ATOM   2682  O   ALA A 342     -33.326   8.516 130.773  1.00 46.10           O  
ATOM   2683  N   GLU A 343     -35.302   8.603 131.864  1.00 48.65           N  
ATOM   2684  CA  GLU A 343     -35.174   9.884 132.552  1.00 48.65           C  
ATOM   2685  C   GLU A 343     -34.231   9.776 133.747  1.00 48.65           C  
ATOM   2686  CB  GLU A 343     -36.545  10.390 133.008  1.00 48.65           C  
ATOM   2687  O   GLU A 343     -33.471  10.704 134.031  1.00 48.65           O  
ATOM   2688  CG  GLU A 343     -37.274  11.218 131.959  1.00 48.65           C  
ATOM   2689  CD  GLU A 343     -38.654  11.672 132.407  1.00 48.65           C  
ATOM   2690  OE1 GLU A 343     -39.373  12.310 131.605  1.00 48.65           O  
ATOM   2691  OE2 GLU A 343     -39.019  11.388 133.570  1.00 48.65           O  
ATOM   2692  N   ALA A 344     -33.949   8.542 134.323  1.00 47.88           N  
ATOM   2693  CA  ALA A 344     -32.962   8.088 135.299  1.00 47.88           C  
ATOM   2694  C   ALA A 344     -31.678   7.634 134.610  1.00 47.88           C  
ATOM   2695  CB  ALA A 344     -33.535   6.955 136.148  1.00 47.88           C  
ATOM   2696  O   ALA A 344     -30.579   7.851 135.126  1.00 47.88           O  
ATOM   2697  N   PHE A 345     -31.579   7.580 133.013  1.00 49.34           N  
ATOM   2698  CA  PHE A 345     -30.522   6.987 132.201  1.00 49.34           C  
ATOM   2699  C   PHE A 345     -30.271   7.818 130.949  1.00 49.34           C  
ATOM   2700  CB  PHE A 345     -30.884   5.549 131.814  1.00 49.34           C  
ATOM   2701  O   PHE A 345     -29.491   7.420 130.080  1.00 49.34           O  
ATOM   2702  CG  PHE A 345     -30.701   4.556 132.929  1.00 49.34           C  
ATOM   2703  CD1 PHE A 345     -29.432   4.254 133.409  1.00 49.34           C  
ATOM   2704  CD2 PHE A 345     -31.798   3.923 133.498  1.00 49.34           C  
ATOM   2705  CE1 PHE A 345     -29.260   3.335 134.441  1.00 49.34           C  
ATOM   2706  CE2 PHE A 345     -31.634   3.003 134.530  1.00 49.34           C  
ATOM   2707  CZ  PHE A 345     -30.364   2.710 134.999  1.00 49.34           C  
ATOM   2708  N   GLN A 346     -30.588   9.172 130.444  1.00 43.71           N  
ATOM   2709  CA  GLN A 346     -30.581  10.274 129.488  1.00 43.71           C  
ATOM   2710  C   GLN A 346     -29.159  10.757 129.215  1.00 43.71           C  
ATOM   2711  CB  GLN A 346     -31.440  11.432 129.998  1.00 43.71           C  
ATOM   2712  O   GLN A 346     -28.915  11.465 128.236  1.00 43.71           O  
ATOM   2713  CG  GLN A 346     -32.928  11.262 129.723  1.00 43.71           C  
ATOM   2714  CD  GLN A 346     -33.654  12.586 129.581  1.00 43.71           C  
ATOM   2715  NE2 GLN A 346     -34.917  12.529 129.173  1.00 43.71           N  
ATOM   2716  OE1 GLN A 346     -33.084  13.652 129.837  1.00 43.71           O  
ATOM   2717  N   LEU A 347     -28.177   9.848 128.828  1.00 46.59           N  
ATOM   2718  CA  LEU A 347     -26.950  10.322 128.197  1.00 46.59           C  
ATOM   2719  C   LEU A 347     -26.361   9.253 127.282  1.00 46.59           C  
ATOM   2720  CB  LEU A 347     -25.922  10.724 129.259  1.00 46.59           C  
ATOM   2721  O   LEU A 347     -25.184   9.319 126.921  1.00 46.59           O  
ATOM   2722  CG  LEU A 347     -26.158  12.063 129.958  1.00 46.59           C  
ATOM   2723  CD1 LEU A 347     -25.432  12.097 131.299  1.00 46.59           C  
ATOM   2724  CD2 LEU A 347     -25.706  13.217 129.070  1.00 46.59           C  
ATOM   2725  N   TYR A 348     -26.856   8.666 126.027  1.00 44.99           N  
ATOM   2726  CA  TYR A 348     -25.851   8.152 125.104  1.00 44.99           C  
ATOM   2727  C   TYR A 348     -26.506   7.507 123.888  1.00 44.99           C  
ATOM   2728  CB  TYR A 348     -24.943   7.139 125.807  1.00 44.99           C  
ATOM   2729  O   TYR A 348     -27.320   6.591 124.027  1.00 44.99           O  
ATOM   2730  CG  TYR A 348     -23.702   7.751 126.410  1.00 44.99           C  
ATOM   2731  CD1 TYR A 348     -22.567   7.978 125.635  1.00 44.99           C  
ATOM   2732  CD2 TYR A 348     -23.662   8.103 127.755  1.00 44.99           C  
ATOM   2733  CE1 TYR A 348     -21.420   8.541 126.187  1.00 44.99           C  
ATOM   2734  CE2 TYR A 348     -22.521   8.666 128.317  1.00 44.99           C  
ATOM   2735  OH  TYR A 348     -20.275   9.438 128.077  1.00 44.99           O  
ATOM   2736  CZ  TYR A 348     -21.407   8.881 127.526  1.00 44.99           C  
ATOM   2737  N   GLN A 349     -26.619   7.854 122.293  1.00 50.23           N  
ATOM   2738  CA  GLN A 349     -27.074   7.994 120.913  1.00 50.23           C  
ATOM   2739  C   GLN A 349     -26.219   7.159 119.965  1.00 50.23           C  
ATOM   2740  CB  GLN A 349     -27.051   9.463 120.487  1.00 50.23           C  
ATOM   2741  O   GLN A 349     -26.735   6.568 119.014  1.00 50.23           O  
ATOM   2742  CG  GLN A 349     -28.366  10.193 120.724  1.00 50.23           C  
ATOM   2743  CD  GLN A 349     -28.712  11.157 119.604  1.00 50.23           C  
ATOM   2744  NE2 GLN A 349     -29.977  11.557 119.537  1.00 50.23           N  
ATOM   2745  OE1 GLN A 349     -27.850  11.539 118.807  1.00 50.23           O  
ATOM   2746  N   GLU A 350     -25.501   6.021 119.927  1.00 47.59           N  
ATOM   2747  CA  GLU A 350     -24.838   5.298 118.847  1.00 47.59           C  
ATOM   2748  C   GLU A 350     -24.902   3.790 119.071  1.00 47.59           C  
ATOM   2749  CB  GLU A 350     -23.381   5.748 118.714  1.00 47.59           C  
ATOM   2750  O   GLU A 350     -24.609   3.009 118.164  1.00 47.59           O  
ATOM   2751  CG  GLU A 350     -23.199   7.007 117.878  1.00 47.59           C  
ATOM   2752  CD  GLU A 350     -21.746   7.433 117.742  1.00 47.59           C  
ATOM   2753  OE1 GLU A 350     -21.470   8.436 117.045  1.00 47.59           O  
ATOM   2754  OE2 GLU A 350     -20.876   6.758 118.337  1.00 47.59           O  
ATOM   2755  N   ALA A 351     -25.820   2.973 119.650  1.00 47.34           N  
ATOM   2756  CA  ALA A 351     -25.983   1.612 120.156  1.00 47.34           C  
ATOM   2757  C   ALA A 351     -27.144   0.904 119.464  1.00 47.34           C  
ATOM   2758  CB  ALA A 351     -26.198   1.629 121.668  1.00 47.34           C  
ATOM   2759  O   ALA A 351     -27.160  -0.325 119.367  1.00 47.34           O  
ATOM   2760  N   ALA A 352     -27.805   1.508 118.520  1.00 53.50           N  
ATOM   2761  CA  ALA A 352     -28.925   0.928 117.783  1.00 53.50           C  
ATOM   2762  C   ALA A 352     -28.446   0.250 116.502  1.00 53.50           C  
ATOM   2763  CB  ALA A 352     -29.961   2.001 117.458  1.00 53.50           C  
ATOM   2764  O   ALA A 352     -28.941  -0.818 116.135  1.00 53.50           O  
ATOM   2765  N   GLN A 353     -27.242   0.476 115.999  1.00 50.44           N  
ATOM   2766  CA  GLN A 353     -26.640  -0.154 114.828  1.00 50.44           C  
ATOM   2767  C   GLN A 353     -25.734  -1.313 115.232  1.00 50.44           C  
ATOM   2768  CB  GLN A 353     -25.850   0.871 114.013  1.00 50.44           C  
ATOM   2769  O   GLN A 353     -25.673  -2.331 114.540  1.00 50.44           O  
ATOM   2770  CG  GLN A 353     -26.723   1.892 113.296  1.00 50.44           C  
ATOM   2771  CD  GLN A 353     -25.914   2.923 112.531  1.00 50.44           C  
ATOM   2772  NE2 GLN A 353     -26.602   3.876 111.911  1.00 50.44           N  
ATOM   2773  OE1 GLN A 353     -24.681   2.864 112.499  1.00 50.44           O  
ATOM   2774  N   LEU A 354     -25.403  -1.523 116.348  1.00 49.53           N  
ATOM   2775  CA  LEU A 354     -24.598  -2.582 116.946  1.00 49.53           C  
ATOM   2776  C   LEU A 354     -25.485  -3.685 117.514  1.00 49.53           C  
ATOM   2777  CB  LEU A 354     -23.700  -2.016 118.049  1.00 49.53           C  
ATOM   2778  O   LEU A 354     -25.180  -4.871 117.367  1.00 49.53           O  
ATOM   2779  CG  LEU A 354     -22.498  -2.872 118.452  1.00 49.53           C  
ATOM   2780  CD1 LEU A 354     -21.295  -2.543 117.575  1.00 49.53           C  
ATOM   2781  CD2 LEU A 354     -22.165  -2.666 119.926  1.00 49.53           C  
ATOM   2782  N   ASP A 355     -26.715  -3.460 117.934  1.00 49.47           N  
ATOM   2783  CA  ASP A 355     -27.717  -4.425 118.377  1.00 49.47           C  
ATOM   2784  C   ASP A 355     -28.284  -5.210 117.196  1.00 49.47           C  
ATOM   2785  CB  ASP A 355     -28.847  -3.718 119.130  1.00 49.47           C  
ATOM   2786  O   ASP A 355     -28.485  -6.422 117.290  1.00 49.47           O  
ATOM   2787  CG  ASP A 355     -29.634  -4.653 120.031  1.00 49.47           C  
ATOM   2788  OD1 ASP A 355     -29.040  -5.591 120.605  1.00 49.47           O  
ATOM   2789  OD2 ASP A 355     -30.860  -4.452 120.166  1.00 49.47           O  
ATOM   2790  N   MET A 356     -28.310  -4.551 116.062  1.00 54.06           N  
ATOM   2791  CA  MET A 356     -28.780  -5.250 114.869  1.00 54.06           C  
ATOM   2792  C   MET A 356     -27.687  -6.148 114.299  1.00 54.06           C  
ATOM   2793  CB  MET A 356     -29.242  -4.251 113.807  1.00 54.06           C  
ATOM   2794  O   MET A 356     -27.961  -7.272 113.872  1.00 54.06           O  
ATOM   2795  CG  MET A 356     -30.449  -4.719 113.009  1.00 54.06           C  
ATOM   2796  SD  MET A 356     -31.057  -3.442 111.840  1.00 54.06           S  
ATOM   2797  CE  MET A 356     -29.661  -3.376 110.684  1.00 54.06           C  
ATOM   2798  N   LEU A 357     -26.465  -5.820 114.305  1.00 47.98           N  
ATOM   2799  CA  LEU A 357     -25.297  -6.570 113.858  1.00 47.98           C  
ATOM   2800  C   LEU A 357     -24.969  -7.697 114.832  1.00 47.98           C  
ATOM   2801  CB  LEU A 357     -24.088  -5.642 113.709  1.00 47.98           C  
ATOM   2802  O   LEU A 357     -24.680  -8.821 114.413  1.00 47.98           O  
ATOM   2803  CG  LEU A 357     -22.968  -6.130 112.789  1.00 47.98           C  
ATOM   2804  CD1 LEU A 357     -22.919  -5.287 111.519  1.00 47.98           C  
ATOM   2805  CD2 LEU A 357     -21.627  -6.094 113.513  1.00 47.98           C  
ATOM   2806  N   LEU A 358     -25.258  -7.566 116.161  1.00 58.40           N  
ATOM   2807  CA  LEU A 358     -24.980  -8.564 117.188  1.00 58.40           C  
ATOM   2808  C   LEU A 358     -26.092  -9.607 117.247  1.00 58.40           C  
ATOM   2809  CB  LEU A 358     -24.819  -7.895 118.556  1.00 58.40           C  
ATOM   2810  O   LEU A 358     -25.830 -10.785 117.499  1.00 58.40           O  
ATOM   2811  CG  LEU A 358     -23.460  -7.255 118.841  1.00 58.40           C  
ATOM   2812  CD1 LEU A 358     -23.564  -6.293 120.020  1.00 58.40           C  
ATOM   2813  CD2 LEU A 358     -22.410  -8.328 119.111  1.00 58.40           C  
ATOM   2814  N   GLU A 359     -27.155  -9.257 116.875  1.00 61.87           N  
ATOM   2815  CA  GLU A 359     -28.290 -10.169 116.759  1.00 61.87           C  
ATOM   2816  C   GLU A 359     -28.145 -11.078 115.542  1.00 61.87           C  
ATOM   2817  CB  GLU A 359     -29.603  -9.386 116.678  1.00 61.87           C  
ATOM   2818  O   GLU A 359     -28.514 -12.253 115.591  1.00 61.87           O  
ATOM   2819  CG  GLU A 359     -30.661  -9.856 117.665  1.00 61.87           C  
ATOM   2820  CD  GLU A 359     -31.974  -9.098 117.544  1.00 61.87           C  
ATOM   2821  OE1 GLU A 359     -32.956  -9.472 118.223  1.00 61.87           O  
ATOM   2822  OE2 GLU A 359     -32.020  -8.122 116.762  1.00 61.87           O  
ATOM   2823  N   LYS A 360     -27.327 -10.616 114.542  1.00 60.91           N  
ATOM   2824  CA  LYS A 360     -27.182 -11.392 113.314  1.00 60.91           C  
ATOM   2825  C   LYS A 360     -25.877 -12.183 113.314  1.00 60.91           C  
ATOM   2826  CB  LYS A 360     -27.239 -10.477 112.090  1.00 60.91           C  
ATOM   2827  O   LYS A 360     -25.733 -13.155 112.570  1.00 60.91           O  
ATOM   2828  CG  LYS A 360     -28.614  -9.881 111.827  1.00 60.91           C  
ATOM   2829  CD  LYS A 360     -29.598 -10.938 111.343  1.00 60.91           C  
ATOM   2830  CE  LYS A 360     -30.964 -10.336 111.040  1.00 60.91           C  
ATOM   2831  NZ  LYS A 360     -31.950 -11.379 110.627  1.00 60.91           N  
ATOM   2832  N   LEU A 361     -25.019 -11.931 114.203  1.00 62.40           N  
ATOM   2833  CA  LEU A 361     -23.681 -12.508 114.279  1.00 62.40           C  
ATOM   2834  C   LEU A 361     -23.747 -13.988 114.640  1.00 62.40           C  
ATOM   2835  CB  LEU A 361     -22.832 -11.757 115.308  1.00 62.40           C  
ATOM   2836  O   LEU A 361     -22.993 -14.798 114.096  1.00 62.40           O  
ATOM   2837  CG  LEU A 361     -21.989 -10.597 114.775  1.00 62.40           C  
ATOM   2838  CD1 LEU A 361     -21.397  -9.797 115.930  1.00 62.40           C  
ATOM   2839  CD2 LEU A 361     -20.888 -11.114 113.855  1.00 62.40           C  
ATOM   2840  N   PRO A 362     -24.685 -14.466 115.395  1.00 66.55           N  
ATOM   2841  CA  PRO A 362     -24.792 -15.908 115.625  1.00 66.55           C  
ATOM   2842  C   PRO A 362     -25.185 -16.679 114.366  1.00 66.55           C  
ATOM   2843  CB  PRO A 362     -25.883 -16.015 116.694  1.00 66.55           C  
ATOM   2844  O   PRO A 362     -24.743 -17.813 114.169  1.00 66.55           O  
ATOM   2845  CG  PRO A 362     -25.990 -14.640 117.270  1.00 66.55           C  
ATOM   2846  CD  PRO A 362     -25.446 -13.661 116.270  1.00 66.55           C  
ATOM   2847  N   GLN A 363     -25.884 -16.081 113.623  1.00 65.02           N  
ATOM   2848  CA  GLN A 363     -26.271 -16.694 112.357  1.00 65.02           C  
ATOM   2849  C   GLN A 363     -25.066 -16.859 111.434  1.00 65.02           C  
ATOM   2850  CB  GLN A 363     -27.352 -15.863 111.665  1.00 65.02           C  
ATOM   2851  O   GLN A 363     -24.930 -17.881 110.758  1.00 65.02           O  
ATOM   2852  CG  GLN A 363     -28.730 -15.995 112.301  1.00 65.02           C  
ATOM   2853  CD  GLN A 363     -29.756 -15.068 111.677  1.00 65.02           C  
ATOM   2854  NE2 GLN A 363     -30.893 -14.907 112.344  1.00 65.02           N  
ATOM   2855  OE1 GLN A 363     -29.527 -14.500 110.604  1.00 65.02           O  
ATOM   2856  N   VAL A 364     -24.266 -15.857 111.319  1.00 65.90           N  
ATOM   2857  CA  VAL A 364     -23.046 -15.902 110.519  1.00 65.90           C  
ATOM   2858  C   VAL A 364     -22.097 -16.958 111.083  1.00 65.90           C  
ATOM   2859  CB  VAL A 364     -22.346 -14.526 110.473  1.00 65.90           C  
ATOM   2860  O   VAL A 364     -21.509 -17.738 110.331  1.00 65.90           O  
ATOM   2861  CG1 VAL A 364     -21.041 -14.610 109.682  1.00 65.90           C  
ATOM   2862  CG2 VAL A 364     -23.275 -13.475 109.867  1.00 65.90           C  
ATOM   2863  N   ALA A 365     -22.026 -17.030 112.401  1.00 62.59           N  
ATOM   2864  CA  ALA A 365     -21.219 -18.038 113.084  1.00 62.59           C  
ATOM   2865  C   ALA A 365     -21.745 -19.443 112.806  1.00 62.59           C  
ATOM   2866  CB  ALA A 365     -21.192 -17.771 114.587  1.00 62.59           C  
ATOM   2867  O   ALA A 365     -20.965 -20.377 112.604  1.00 62.59           O  
ATOM   2868  N   GLU A 366     -22.856 -19.694 112.727  1.00 65.32           N  
ATOM   2869  CA  GLU A 366     -23.477 -20.976 112.407  1.00 65.32           C  
ATOM   2870  C   GLU A 366     -23.169 -21.396 110.973  1.00 65.32           C  
ATOM   2871  CB  GLU A 366     -24.991 -20.910 112.622  1.00 65.32           C  
ATOM   2872  O   GLU A 366     -22.893 -22.568 110.709  1.00 65.32           O  
ATOM   2873  CG  GLU A 366     -25.675 -22.269 112.601  1.00 65.32           C  
ATOM   2874  CD  GLU A 366     -27.165 -22.195 112.896  1.00 65.32           C  
ATOM   2875  OE1 GLU A 366     -27.843 -23.247 112.861  1.00 65.32           O  
ATOM   2876  OE2 GLU A 366     -27.658 -21.076 113.163  1.00 65.32           O  
ATOM   2877  N   GLU A 367     -23.255 -20.543 110.067  1.00 67.23           N  
ATOM   2878  CA  GLU A 367     -23.005 -20.827 108.657  1.00 67.23           C  
ATOM   2879  C   GLU A 367     -21.539 -21.173 108.415  1.00 67.23           C  
ATOM   2880  CB  GLU A 367     -23.414 -19.635 107.788  1.00 67.23           C  
ATOM   2881  O   GLU A 367     -21.227 -22.028 107.582  1.00 67.23           O  
ATOM   2882  CG  GLU A 367     -24.908 -19.563 107.506  1.00 67.23           C  
ATOM   2883  CD  GLU A 367     -25.413 -20.715 106.652  1.00 67.23           C  
ATOM   2884  OE1 GLU A 367     -26.647 -20.862 106.501  1.00 67.23           O  
ATOM   2885  OE2 GLU A 367     -24.568 -21.478 106.132  1.00 67.23           O  
ATOM   2886  N   ILE A 368     -20.650 -20.593 109.077  1.00 63.94           N  
ATOM   2887  CA  ILE A 368     -19.218 -20.841 108.951  1.00 63.94           C  
ATOM   2888  C   ILE A 368     -18.863 -22.167 109.620  1.00 63.94           C  
ATOM   2889  CB  ILE A 368     -18.389 -19.691 109.567  1.00 63.94           C  
ATOM   2890  O   ILE A 368     -18.012 -22.911 109.126  1.00 63.94           O  
ATOM   2891  CG1 ILE A 368     -18.620 -18.391 108.789  1.00 63.94           C  
ATOM   2892  CG2 ILE A 368     -16.901 -20.054 109.597  1.00 63.94           C  
ATOM   2893  CD1 ILE A 368     -17.952 -17.172 109.409  1.00 63.94           C  
ATOM   2894  N   SER A 369     -19.569 -22.571 110.683  1.00 66.23           N  
ATOM   2895  CA  SER A 369     -19.325 -23.806 111.421  1.00 66.23           C  
ATOM   2896  C   SER A 369     -20.096 -24.974 110.814  1.00 66.23           C  
ATOM   2897  CB  SER A 369     -19.712 -23.638 112.891  1.00 66.23           C  
ATOM   2898  O   SER A 369     -19.845 -26.133 111.152  1.00 66.23           O  
ATOM   2899  OG  SER A 369     -21.100 -23.381 113.019  1.00 66.23           O  
ATOM   2900  N   GLY A 370     -20.901 -24.652 109.718  1.00 66.91           N  
ATOM   2901  CA  GLY A 370     -21.775 -25.621 109.074  1.00 66.91           C  
ATOM   2902  C   GLY A 370     -21.026 -26.805 108.491  1.00 66.91           C  
ATOM   2903  O   GLY A 370     -21.437 -27.954 108.668  1.00 66.91           O  
ATOM   2904  N   PRO A 371     -19.979 -26.626 107.802  1.00 67.54           N  
ATOM   2905  CA  PRO A 371     -19.212 -27.737 107.233  1.00 67.54           C  
ATOM   2906  C   PRO A 371     -18.535 -28.595 108.299  1.00 67.54           C  
ATOM   2907  CB  PRO A 371     -18.173 -27.034 106.355  1.00 67.54           C  
ATOM   2908  O   PRO A 371     -18.347 -29.798 108.101  1.00 67.54           O  
ATOM   2909  CG  PRO A 371     -18.662 -25.627 106.236  1.00 67.54           C  
ATOM   2910  CD  PRO A 371     -19.659 -25.374 107.330  1.00 67.54           C  
ATOM   2911  N   LEU A 372     -18.488 -28.187 109.506  1.00 67.43           N  
ATOM   2912  CA  LEU A 372     -17.910 -28.967 110.595  1.00 67.43           C  
ATOM   2913  C   LEU A 372     -18.988 -29.756 111.330  1.00 67.43           C  
ATOM   2914  CB  LEU A 372     -17.173 -28.052 111.577  1.00 67.43           C  
ATOM   2915  O   LEU A 372     -18.702 -30.793 111.932  1.00 67.43           O  
ATOM   2916  CG  LEU A 372     -15.877 -27.418 111.069  1.00 67.43           C  
ATOM   2917  CD1 LEU A 372     -15.397 -26.343 112.040  1.00 67.43           C  
ATOM   2918  CD2 LEU A 372     -14.803 -28.482 110.869  1.00 67.43           C  
ATOM   2919  N   THR A 373     -20.153 -29.308 111.199  1.00 67.69           N  
ATOM   2920  CA  THR A 373     -21.330 -29.960 111.764  1.00 67.69           C  
ATOM   2921  C   THR A 373     -21.699 -31.202 110.959  1.00 67.69           C  
ATOM   2922  CB  THR A 373     -22.532 -28.999 111.810  1.00 67.69           C  
ATOM   2923  O   THR A 373     -22.207 -32.179 111.513  1.00 67.69           O  
ATOM   2924  CG2 THR A 373     -23.374 -29.231 113.061  1.00 67.69           C  
ATOM   2925  OG1 THR A 373     -22.057 -27.647 111.812  1.00 67.69           O  
ATOM   2926  N   SER A 374     -21.247 -31.315 109.610  1.00 65.77           N  
ATOM   2927  CA  SER A 374     -21.483 -32.444 108.717  1.00 65.77           C  
ATOM   2928  C   SER A 374     -20.363 -33.474 108.820  1.00 65.77           C  
ATOM   2929  CB  SER A 374     -21.616 -31.966 107.271  1.00 65.77           C  
ATOM   2930  O   SER A 374     -20.514 -34.611 108.367  1.00 65.77           O  
ATOM   2931  OG  SER A 374     -22.129 -30.645 107.223  1.00 65.77           O  
ATOM   2932  N   ALA A 375     -19.223 -33.392 109.511  1.00 61.23           N  
ATOM   2933  CA  ALA A 375     -18.133 -34.350 109.678  1.00 61.23           C  
ATOM   2934  C   ALA A 375     -18.330 -35.192 110.935  1.00 61.23           C  
ATOM   2935  CB  ALA A 375     -16.791 -33.624 109.733  1.00 61.23           C  
ATOM   2936  O   ALA A 375     -18.618 -34.657 112.009  1.00 61.23           O  
ATOM   2937  N   ASN A 376     -18.568 -36.453 110.929  1.00 57.62           N  
ATOM   2938  CA  ASN A 376     -18.882 -37.468 111.929  1.00 57.62           C  
ATOM   2939  C   ASN A 376     -17.631 -37.929 112.672  1.00 57.62           C  
ATOM   2940  CB  ASN A 376     -19.583 -38.663 111.279  1.00 57.62           C  
ATOM   2941  O   ASN A 376     -17.688 -38.226 113.867  1.00 57.62           O  
ATOM   2942  CG  ASN A 376     -21.071 -38.438 111.098  1.00 57.62           C  
ATOM   2943  ND2 ASN A 376     -21.713 -39.309 110.329  1.00 57.62           N  
ATOM   2944  OD1 ASN A 376     -21.639 -37.489 111.644  1.00 57.62           O  
ATOM   2945  N   LYS A 377     -16.393 -37.815 112.238  1.00 61.84           N  
ATOM   2946  CA  LYS A 377     -15.116 -38.139 112.868  1.00 61.84           C  
ATOM   2947  C   LYS A 377     -14.022 -37.174 112.422  1.00 61.84           C  
ATOM   2948  CB  LYS A 377     -14.709 -39.578 112.548  1.00 61.84           C  
ATOM   2949  O   LYS A 377     -13.834 -36.951 111.224  1.00 61.84           O  
ATOM   2950  CG  LYS A 377     -13.499 -40.067 113.329  1.00 61.84           C  
ATOM   2951  CD  LYS A 377     -13.210 -41.537 113.049  1.00 61.84           C  
ATOM   2952  CE  LYS A 377     -11.999 -42.028 113.830  1.00 61.84           C  
ATOM   2953  NZ  LYS A 377     -11.735 -43.478 113.589  1.00 61.84           N  
ATOM   2954  N   ILE A 378     -13.479 -36.392 113.427  1.00 61.51           N  
ATOM   2955  CA  ILE A 378     -12.382 -35.475 113.136  1.00 61.51           C  
ATOM   2956  C   ILE A 378     -11.084 -36.019 113.727  1.00 61.51           C  
ATOM   2957  CB  ILE A 378     -12.668 -34.059 113.683  1.00 61.51           C  
ATOM   2958  O   ILE A 378     -10.999 -36.266 114.933  1.00 61.51           O  
ATOM   2959  CG1 ILE A 378     -13.959 -33.501 113.072  1.00 61.51           C  
ATOM   2960  CG2 ILE A 378     -11.485 -33.126 113.411  1.00 61.51           C  
ATOM   2961  CD1 ILE A 378     -14.428 -32.197 113.701  1.00 61.51           C  
ATOM   2962  N   THR A 379     -10.167 -36.684 112.916  1.00 58.44           N  
ATOM   2963  CA  THR A 379      -8.846 -37.176 113.292  1.00 58.44           C  
ATOM   2964  C   THR A 379      -7.776 -36.128 112.998  1.00 58.44           C  
ATOM   2965  CB  THR A 379      -8.505 -38.482 112.551  1.00 58.44           C  
ATOM   2966  O   THR A 379      -7.641 -35.672 111.861  1.00 58.44           O  
ATOM   2967  CG2 THR A 379      -8.391 -39.652 113.524  1.00 58.44           C  
ATOM   2968  OG1 THR A 379      -9.536 -38.768 111.598  1.00 58.44           O  
ATOM   2969  N   LEU A 380      -7.317 -35.447 114.147  1.00 57.70           N  
ATOM   2970  CA  LEU A 380      -6.282 -34.421 114.069  1.00 57.70           C  
ATOM   2971  C   LEU A 380      -4.893 -35.041 114.174  1.00 57.70           C  
ATOM   2972  CB  LEU A 380      -6.475 -33.379 115.174  1.00 57.70           C  
ATOM   2973  O   LEU A 380      -4.595 -35.745 115.142  1.00 57.70           O  
ATOM   2974  CG  LEU A 380      -7.497 -32.276 114.895  1.00 57.70           C  
ATOM   2975  CD1 LEU A 380      -8.438 -32.113 116.084  1.00 57.70           C  
ATOM   2976  CD2 LEU A 380      -6.792 -30.961 114.581  1.00 57.70           C  
ATOM   2977  N   VAL A 381      -4.051 -35.262 113.060  1.00 57.56           N  
ATOM   2978  CA  VAL A 381      -2.729 -35.874 112.982  1.00 57.56           C  
ATOM   2979  C   VAL A 381      -1.667 -34.790 112.817  1.00 57.56           C  
ATOM   2980  CB  VAL A 381      -2.641 -36.888 111.821  1.00 57.56           C  
ATOM   2981  O   VAL A 381      -1.750 -33.963 111.906  1.00 57.56           O  
ATOM   2982  CG1 VAL A 381      -1.277 -37.576 111.807  1.00 57.56           C  
ATOM   2983  CG2 VAL A 381      -3.762 -37.920 111.927  1.00 57.56           C  
ATOM   2984  N   SER A 382      -0.908 -34.410 114.063  1.00 47.76           N  
ATOM   2985  CA  SER A 382       0.149 -33.417 113.902  1.00 47.76           C  
ATOM   2986  C   SER A 382       1.525 -34.032 114.133  1.00 47.76           C  
ATOM   2987  CB  SER A 382      -0.064 -32.247 114.863  1.00 47.76           C  
ATOM   2988  O   SER A 382       1.727 -34.770 115.100  1.00 47.76           O  
ATOM   2989  OG  SER A 382       0.981 -31.298 114.740  1.00 47.76           O  
ATOM   2990  N   SER A 383       2.453 -34.133 113.180  1.00 46.24           N  
ATOM   2991  CA  SER A 383       3.853 -34.483 112.962  1.00 46.24           C  
ATOM   2992  C   SER A 383       4.750 -33.252 113.047  1.00 46.24           C  
ATOM   2993  CB  SER A 383       4.031 -35.161 111.603  1.00 46.24           C  
ATOM   2994  O   SER A 383       5.964 -33.349 112.861  1.00 46.24           O  
ATOM   2995  OG  SER A 383       3.949 -34.213 110.553  1.00 46.24           O  
ATOM   2996  N   GLY A 384       4.864 -32.429 114.428  1.00 50.01           N  
ATOM   2997  CA  GLY A 384       5.784 -31.313 114.580  1.00 50.01           C  
ATOM   2998  C   GLY A 384       5.301 -30.273 115.573  1.00 50.01           C  
ATOM   2999  O   GLY A 384       4.130 -30.271 115.958  1.00 50.01           O  
ATOM   3000  N   SER A 385       6.129 -29.926 116.675  1.00 43.54           N  
ATOM   3001  CA  SER A 385       6.158 -28.997 117.800  1.00 43.54           C  
ATOM   3002  C   SER A 385       5.228 -27.812 117.563  1.00 43.54           C  
ATOM   3003  CB  SER A 385       7.582 -28.496 118.045  1.00 43.54           C  
ATOM   3004  O   SER A 385       5.188 -26.877 118.364  1.00 43.54           O  
ATOM   3005  OG  SER A 385       7.780 -27.228 117.444  1.00 43.54           O  
ATOM   3006  N   GLY A 386       3.909 -28.075 117.177  1.00 52.08           N  
ATOM   3007  CA  GLY A 386       2.868 -27.061 117.154  1.00 52.08           C  
ATOM   3008  C   GLY A 386       1.515 -27.584 117.597  1.00 52.08           C  
ATOM   3009  O   GLY A 386       1.261 -28.790 117.543  1.00 52.08           O  
ATOM   3010  N   THR A 387       0.833 -26.811 118.495  1.00 49.18           N  
ATOM   3011  CA  THR A 387      -0.395 -26.792 119.281  1.00 49.18           C  
ATOM   3012  C   THR A 387      -1.483 -27.621 118.605  1.00 49.18           C  
ATOM   3013  CB  THR A 387      -0.900 -25.353 119.493  1.00 49.18           C  
ATOM   3014  O   THR A 387      -1.682 -27.524 117.392  1.00 49.18           O  
ATOM   3015  CG2 THR A 387       0.092 -24.537 120.316  1.00 49.18           C  
ATOM   3016  OG1 THR A 387      -1.078 -24.723 118.218  1.00 49.18           O  
ATOM   3017  N   MET A 388      -1.668 -29.042 119.158  1.00 51.65           N  
ATOM   3018  CA  MET A 388      -2.618 -30.045 118.685  1.00 51.65           C  
ATOM   3019  C   MET A 388      -3.717 -30.282 119.714  1.00 51.65           C  
ATOM   3020  CB  MET A 388      -1.901 -31.360 118.374  1.00 51.65           C  
ATOM   3021  O   MET A 388      -3.450 -30.320 120.917  1.00 51.65           O  
ATOM   3022  CG  MET A 388      -0.931 -31.268 117.207  1.00 51.65           C  
ATOM   3023  SD  MET A 388      -1.783 -31.287 115.582  1.00 51.65           S  
ATOM   3024  CE  MET A 388      -2.172 -33.054 115.444  1.00 51.65           C  
ATOM   3025  N   GLY A 389      -5.266 -29.978 119.397  1.00 56.62           N  
ATOM   3026  CA  GLY A 389      -6.525 -30.242 120.076  1.00 56.62           C  
ATOM   3027  C   GLY A 389      -7.671 -29.393 119.559  1.00 56.62           C  
ATOM   3028  O   GLY A 389      -7.580 -28.810 118.477  1.00 56.62           O  
ATOM   3029  N   ALA A 390      -8.809 -29.642 119.937  1.00 50.31           N  
ATOM   3030  CA  ALA A 390     -10.085 -28.961 119.732  1.00 50.31           C  
ATOM   3031  C   ALA A 390      -9.895 -27.449 119.659  1.00 50.31           C  
ATOM   3032  CB  ALA A 390     -11.064 -29.318 120.847  1.00 50.31           C  
ATOM   3033  O   ALA A 390     -10.622 -26.760 118.939  1.00 50.31           O  
ATOM   3034  N   ALA A 391      -8.726 -27.069 120.134  1.00 52.29           N  
ATOM   3035  CA  ALA A 391      -8.360 -25.656 120.191  1.00 52.29           C  
ATOM   3036  C   ALA A 391      -7.800 -25.180 118.853  1.00 52.29           C  
ATOM   3037  CB  ALA A 391      -7.345 -25.414 121.305  1.00 52.29           C  
ATOM   3038  O   ALA A 391      -7.997 -24.026 118.466  1.00 52.29           O  
ATOM   3039  N   LYS A 392      -7.180 -25.967 117.924  1.00 60.22           N  
ATOM   3040  CA  LYS A 392      -6.787 -25.649 116.554  1.00 60.22           C  
ATOM   3041  C   LYS A 392      -8.002 -25.594 115.632  1.00 60.22           C  
ATOM   3042  CB  LYS A 392      -5.780 -26.676 116.033  1.00 60.22           C  
ATOM   3043  O   LYS A 392      -8.070 -24.748 114.738  1.00 60.22           O  
ATOM   3044  CG  LYS A 392      -4.621 -26.068 115.258  1.00 60.22           C  
ATOM   3045  CD  LYS A 392      -3.649 -27.137 114.775  1.00 60.22           C  
ATOM   3046  CE  LYS A 392      -2.458 -26.525 114.050  1.00 60.22           C  
ATOM   3047  NZ  LYS A 392      -1.443 -27.557 113.682  1.00 60.22           N  
ATOM   3048  N   VAL A 393      -8.947 -26.419 115.808  1.00 57.39           N  
ATOM   3049  CA  VAL A 393     -10.189 -26.446 115.042  1.00 57.39           C  
ATOM   3050  C   VAL A 393     -11.062 -25.255 115.429  1.00 57.39           C  
ATOM   3051  CB  VAL A 393     -10.961 -27.767 115.260  1.00 57.39           C  
ATOM   3052  O   VAL A 393     -11.632 -24.588 114.563  1.00 57.39           O  
ATOM   3053  CG1 VAL A 393     -12.280 -27.754 114.490  1.00 57.39           C  
ATOM   3054  CG2 VAL A 393     -10.105 -28.961 114.841  1.00 57.39           C  
ATOM   3055  N   THR A 394     -11.017 -24.929 116.675  1.00 51.27           N  
ATOM   3056  CA  THR A 394     -11.690 -23.754 117.219  1.00 51.27           C  
ATOM   3057  C   THR A 394     -10.913 -22.484 116.887  1.00 51.27           C  
ATOM   3058  CB  THR A 394     -11.866 -23.868 118.744  1.00 51.27           C  
ATOM   3059  O   THR A 394     -11.506 -21.455 116.556  1.00 51.27           O  
ATOM   3060  CG2 THR A 394     -12.996 -24.829 119.098  1.00 51.27           C  
ATOM   3061  OG1 THR A 394     -10.647 -24.347 119.326  1.00 51.27           O  
ATOM   3062  N   GLY A 395      -9.598 -22.507 116.790  1.00 59.31           N  
ATOM   3063  CA  GLY A 395      -8.734 -21.426 116.342  1.00 59.31           C  
ATOM   3064  C   GLY A 395      -8.801 -21.190 114.845  1.00 59.31           C  
ATOM   3065  O   GLY A 395      -8.738 -20.047 114.388  1.00 59.31           O  
ATOM   3066  N   GLU A 396      -8.965 -22.198 114.064  1.00 61.05           N  
ATOM   3067  CA  GLU A 396      -9.113 -22.127 112.614  1.00 61.05           C  
ATOM   3068  C   GLU A 396     -10.484 -21.582 112.224  1.00 61.05           C  
ATOM   3069  CB  GLU A 396      -8.895 -23.504 111.983  1.00 61.05           C  
ATOM   3070  O   GLU A 396     -10.605 -20.818 111.265  1.00 61.05           O  
ATOM   3071  CG  GLU A 396      -7.441 -23.804 111.648  1.00 61.05           C  
ATOM   3072  CD  GLU A 396      -7.274 -24.988 110.708  1.00 61.05           C  
ATOM   3073  OE1 GLU A 396      -6.126 -25.288 110.308  1.00 61.05           O  
ATOM   3074  OE2 GLU A 396      -8.299 -25.619 110.368  1.00 61.05           O  
ATOM   3075  N   VAL A 397     -11.478 -21.926 113.033  1.00 54.48           N  
ATOM   3076  CA  VAL A 397     -12.834 -21.400 112.908  1.00 54.48           C  
ATOM   3077  C   VAL A 397     -12.872 -19.951 113.387  1.00 54.48           C  
ATOM   3078  CB  VAL A 397     -13.848 -22.252 113.704  1.00 54.48           C  
ATOM   3079  O   VAL A 397     -13.487 -19.095 112.747  1.00 54.48           O  
ATOM   3080  CG1 VAL A 397     -15.245 -21.638 113.628  1.00 54.48           C  
ATOM   3081  CG2 VAL A 397     -13.864 -23.688 113.182  1.00 54.48           C  
ATOM   3082  N   LEU A 398     -12.105 -19.651 114.304  1.00 53.70           N  
ATOM   3083  CA  LEU A 398     -11.918 -18.288 114.790  1.00 53.70           C  
ATOM   3084  C   LEU A 398     -11.010 -17.497 113.855  1.00 53.70           C  
ATOM   3085  CB  LEU A 398     -11.330 -18.298 116.204  1.00 53.70           C  
ATOM   3086  O   LEU A 398     -11.249 -16.313 113.604  1.00 53.70           O  
ATOM   3087  CG  LEU A 398     -12.278 -17.900 117.336  1.00 53.70           C  
ATOM   3088  CD1 LEU A 398     -12.058 -18.795 118.551  1.00 53.70           C  
ATOM   3089  CD2 LEU A 398     -12.084 -16.433 117.704  1.00 53.70           C  
ATOM   3090  N   ASP A 399     -10.010 -18.015 113.219  1.00 60.93           N  
ATOM   3091  CA  ASP A 399      -9.154 -17.413 112.201  1.00 60.93           C  
ATOM   3092  C   ASP A 399      -9.937 -17.135 110.920  1.00 60.93           C  
ATOM   3093  CB  ASP A 399      -7.959 -18.320 111.901  1.00 60.93           C  
ATOM   3094  O   ASP A 399      -9.751 -16.094 110.286  1.00 60.93           O  
ATOM   3095  CG  ASP A 399      -6.719 -17.948 112.695  1.00 60.93           C  
ATOM   3096  OD1 ASP A 399      -6.727 -16.909 113.389  1.00 60.93           O  
ATOM   3097  OD2 ASP A 399      -5.723 -18.701 112.624  1.00 60.93           O  
ATOM   3098  N   ILE A 400     -10.826 -17.976 110.559  1.00 60.92           N  
ATOM   3099  CA  ILE A 400     -11.704 -17.824 109.404  1.00 60.92           C  
ATOM   3100  C   ILE A 400     -12.728 -16.724 109.675  1.00 60.92           C  
ATOM   3101  CB  ILE A 400     -12.419 -19.149 109.059  1.00 60.92           C  
ATOM   3102  O   ILE A 400     -13.026 -15.914 108.794  1.00 60.92           O  
ATOM   3103  CG1 ILE A 400     -11.401 -20.206 108.616  1.00 60.92           C  
ATOM   3104  CG2 ILE A 400     -13.481 -18.925 107.978  1.00 60.92           C  
ATOM   3105  CD1 ILE A 400     -11.988 -21.601 108.451  1.00 60.92           C  
ATOM   3106  N   LEU A 401     -13.105 -16.579 110.893  1.00 52.64           N  
ATOM   3107  CA  LEU A 401     -14.019 -15.539 111.351  1.00 52.64           C  
ATOM   3108  C   LEU A 401     -13.306 -14.195 111.452  1.00 52.64           C  
ATOM   3109  CB  LEU A 401     -14.621 -15.914 112.708  1.00 52.64           C  
ATOM   3110  O   LEU A 401     -13.888 -13.153 111.140  1.00 52.64           O  
ATOM   3111  CG  LEU A 401     -16.147 -16.007 112.770  1.00 52.64           C  
ATOM   3112  CD1 LEU A 401     -16.574 -17.382 113.270  1.00 52.64           C  
ATOM   3113  CD2 LEU A 401     -16.714 -14.908 113.662  1.00 52.64           C  
ATOM   3114  N   THR A 402     -12.035 -14.247 111.723  1.00 56.50           N  
ATOM   3115  CA  THR A 402     -11.202 -13.054 111.832  1.00 56.50           C  
ATOM   3116  C   THR A 402     -10.702 -12.617 110.458  1.00 56.50           C  
ATOM   3117  CB  THR A 402     -10.002 -13.294 112.766  1.00 56.50           C  
ATOM   3118  O   THR A 402     -10.496 -11.425 110.217  1.00 56.50           O  
ATOM   3119  CG2 THR A 402     -10.457 -13.480 114.209  1.00 56.50           C  
ATOM   3120  OG1 THR A 402      -9.301 -14.470 112.342  1.00 56.50           O  
ATOM   3121  N   ARG A 403     -10.693 -13.413 109.447  1.00 62.79           N  
ATOM   3122  CA  ARG A 403     -10.245 -13.093 108.095  1.00 62.79           C  
ATOM   3123  C   ARG A 403     -11.426 -12.748 107.194  1.00 62.79           C  
ATOM   3124  CB  ARG A 403      -9.455 -14.261 107.500  1.00 62.79           C  
ATOM   3125  O   ARG A 403     -11.255 -12.102 106.158  1.00 62.79           O  
ATOM   3126  CG  ARG A 403      -8.026 -14.362 108.011  1.00 62.79           C  
ATOM   3127  CD  ARG A 403      -7.247 -15.455 107.293  1.00 62.79           C  
ATOM   3128  NE  ARG A 403      -5.908 -15.618 107.852  1.00 62.79           N  
ATOM   3129  NH1 ARG A 403      -5.455 -17.586 106.731  1.00 62.79           N  
ATOM   3130  NH2 ARG A 403      -3.890 -16.676 108.138  1.00 62.79           N  
ATOM   3131  CZ  ARG A 403      -5.087 -16.626 107.572  1.00 62.79           C  
ATOM   3132  N   LEU A 404     -12.578 -13.064 107.702  1.00 56.33           N  
ATOM   3133  CA  LEU A 404     -13.823 -12.948 106.951  1.00 56.33           C  
ATOM   3134  C   LEU A 404     -14.177 -11.485 106.708  1.00 56.33           C  
ATOM   3135  CB  LEU A 404     -14.965 -13.645 107.694  1.00 56.33           C  
ATOM   3136  O   LEU A 404     -14.584 -11.115 105.604  1.00 56.33           O  
ATOM   3137  CG  LEU A 404     -15.556 -14.885 107.021  1.00 56.33           C  
ATOM   3138  CD1 LEU A 404     -16.086 -15.856 108.071  1.00 56.33           C  
ATOM   3139  CD2 LEU A 404     -16.659 -14.490 106.046  1.00 56.33           C  
ATOM   3140  N   PRO A 405     -13.939 -10.619 107.695  1.00 51.61           N  
ATOM   3141  CA  PRO A 405     -14.141  -9.198 107.401  1.00 51.61           C  
ATOM   3142  C   PRO A 405     -13.129  -8.655 106.394  1.00 51.61           C  
ATOM   3143  CB  PRO A 405     -13.967  -8.528 108.766  1.00 51.61           C  
ATOM   3144  O   PRO A 405     -13.474  -7.816 105.558  1.00 51.61           O  
ATOM   3145  CG  PRO A 405     -13.995  -9.652 109.750  1.00 51.61           C  
ATOM   3146  CD  PRO A 405     -13.764 -10.939 109.011  1.00 51.61           C  
ATOM   3147  N   GLU A 406     -11.969  -9.171 106.250  1.00 60.23           N  
ATOM   3148  CA  GLU A 406     -10.931  -8.819 105.285  1.00 60.23           C  
ATOM   3149  C   GLU A 406     -11.204  -9.456 103.925  1.00 60.23           C  
ATOM   3150  CB  GLU A 406      -9.553  -9.244 105.798  1.00 60.23           C  
ATOM   3151  O   GLU A 406     -10.988  -8.829 102.886  1.00 60.23           O  
ATOM   3152  CG  GLU A 406      -8.924  -8.251 106.765  1.00 60.23           C  
ATOM   3153  CD  GLU A 406      -7.525  -8.650 107.208  1.00 60.23           C  
ATOM   3154  OE1 GLU A 406      -6.892  -7.890 107.976  1.00 60.23           O  
ATOM   3155  OE2 GLU A 406      -7.058  -9.730 106.782  1.00 60.23           O  
ATOM   3156  N   SER A 407     -11.774 -10.610 103.819  1.00 58.03           N  
ATOM   3157  CA  SER A 407     -12.153 -11.354 102.623  1.00 58.03           C  
ATOM   3158  C   SER A 407     -13.436 -10.801 102.012  1.00 58.03           C  
ATOM   3159  CB  SER A 407     -12.331 -12.837 102.948  1.00 58.03           C  
ATOM   3160  O   SER A 407     -13.556 -10.705 100.789  1.00 58.03           O  
ATOM   3161  OG  SER A 407     -11.107 -13.409 103.376  1.00 58.03           O  
ATOM   3162  N   VAL A 408     -14.376 -10.314 102.893  1.00 54.41           N  
ATOM   3163  CA  VAL A 408     -15.603  -9.652 102.464  1.00 54.41           C  
ATOM   3164  C   VAL A 408     -15.285  -8.239 101.980  1.00 54.41           C  
ATOM   3165  CB  VAL A 408     -16.649  -9.603 103.600  1.00 54.41           C  
ATOM   3166  O   VAL A 408     -15.833  -7.783 100.973  1.00 54.41           O  
ATOM   3167  CG1 VAL A 408     -17.843  -8.740 103.197  1.00 54.41           C  
ATOM   3168  CG2 VAL A 408     -17.104 -11.014 103.966  1.00 54.41           C  
ATOM   3169  N   GLU A 409     -14.347  -7.676 102.602  1.00 57.61           N  
ATOM   3170  CA  GLU A 409     -13.773  -6.401 102.185  1.00 57.61           C  
ATOM   3171  C   GLU A 409     -12.992  -6.547 100.882  1.00 57.61           C  
ATOM   3172  CB  GLU A 409     -12.866  -5.836 103.281  1.00 57.61           C  
ATOM   3173  O   GLU A 409     -13.090  -5.697  99.995  1.00 57.61           O  
ATOM   3174  CG  GLU A 409     -12.621  -4.338 103.166  1.00 57.61           C  
ATOM   3175  CD  GLU A 409     -11.798  -3.774 104.313  1.00 57.61           C  
ATOM   3176  OE1 GLU A 409     -11.422  -2.581 104.261  1.00 57.61           O  
ATOM   3177  OE2 GLU A 409     -11.525  -4.532 105.270  1.00 57.61           O  
ATOM   3178  N   ARG A 410     -12.358  -7.640 100.580  1.00 60.94           N  
ATOM   3179  CA  ARG A 410     -11.602  -7.899  99.359  1.00 60.94           C  
ATOM   3180  C   ARG A 410     -12.526  -8.334  98.225  1.00 60.94           C  
ATOM   3181  CB  ARG A 410     -10.535  -8.968  99.603  1.00 60.94           C  
ATOM   3182  O   ARG A 410     -12.310  -7.969  97.068  1.00 60.94           O  
ATOM   3183  CG  ARG A 410      -9.261  -8.432 100.237  1.00 60.94           C  
ATOM   3184  CD  ARG A 410      -8.183  -9.503 100.329  1.00 60.94           C  
ATOM   3185  NE  ARG A 410      -7.198  -9.190 101.361  1.00 60.94           N  
ATOM   3186  NH1 ARG A 410      -6.484 -11.370 101.633  1.00 60.94           N  
ATOM   3187  NH2 ARG A 410      -5.553  -9.689 102.883  1.00 60.94           N  
ATOM   3188  CZ  ARG A 410      -6.414 -10.084 101.957  1.00 60.94           C  
ATOM   3189  N   LEU A 411     -13.730  -8.948  98.401  1.00 50.37           N  
ATOM   3190  CA  LEU A 411     -14.675  -9.522  97.449  1.00 50.37           C  
ATOM   3191  C   LEU A 411     -15.819  -8.554  97.168  1.00 50.37           C  
ATOM   3192  CB  LEU A 411     -15.231 -10.847  97.979  1.00 50.37           C  
ATOM   3193  O   LEU A 411     -16.277  -8.442  96.028  1.00 50.37           O  
ATOM   3194  CG  LEU A 411     -14.336 -12.075  97.808  1.00 50.37           C  
ATOM   3195  CD1 LEU A 411     -14.863 -13.236  98.645  1.00 50.37           C  
ATOM   3196  CD2 LEU A 411     -14.242 -12.468  96.338  1.00 50.37           C  
ATOM   3197  N   THR A 412     -16.292  -7.594  98.082  1.00 49.73           N  
ATOM   3198  CA  THR A 412     -17.470  -6.738  97.991  1.00 49.73           C  
ATOM   3199  C   THR A 412     -17.070  -5.266  97.996  1.00 49.73           C  
ATOM   3200  CB  THR A 412     -18.449  -7.011  99.148  1.00 49.73           C  
ATOM   3201  O   THR A 412     -17.850  -4.404  97.584  1.00 49.73           O  
ATOM   3202  CG2 THR A 412     -18.977  -8.441  99.097  1.00 49.73           C  
ATOM   3203  OG1 THR A 412     -17.774  -6.807 100.396  1.00 49.73           O  
ATOM   3204  N   GLY A 413     -15.627  -5.070  98.066  1.00 45.27           N  
ATOM   3205  CA  GLY A 413     -15.160  -3.693  98.088  1.00 45.27           C  
ATOM   3206  C   GLY A 413     -15.695  -2.899  99.265  1.00 45.27           C  
ATOM   3207  O   GLY A 413     -15.343  -1.731  99.444  1.00 45.27           O  
ATOM   3208  N   VAL A 414     -16.425  -3.539 100.066  1.00 55.01           N  
ATOM   3209  CA  VAL A 414     -17.025  -2.903 101.235  1.00 55.01           C  
ATOM   3210  C   VAL A 414     -16.295  -3.351 102.499  1.00 55.01           C  
ATOM   3211  CB  VAL A 414     -18.531  -3.226 101.346  1.00 55.01           C  
ATOM   3212  O   VAL A 414     -16.137  -4.550 102.740  1.00 55.01           O  
ATOM   3213  CG1 VAL A 414     -19.144  -2.532 102.561  1.00 55.01           C  
ATOM   3214  CG2 VAL A 414     -19.261  -2.816 100.068  1.00 55.01           C  
ATOM   3215  N   SER A 415     -15.372  -2.498 103.108  1.00 41.51           N  
ATOM   3216  CA  SER A 415     -14.632  -2.706 104.348  1.00 41.51           C  
ATOM   3217  C   SER A 415     -15.553  -2.623 105.561  1.00 41.51           C  
ATOM   3218  CB  SER A 415     -13.507  -1.679 104.481  1.00 41.51           C  
ATOM   3219  O   SER A 415     -16.266  -1.633 105.740  1.00 41.51           O  
ATOM   3220  OG  SER A 415     -12.695  -1.670 103.319  1.00 41.51           O  
ATOM   3221  N   ILE A 416     -16.088  -3.650 106.259  1.00 52.01           N  
ATOM   3222  CA  ILE A 416     -16.842  -3.829 107.495  1.00 52.01           C  
ATOM   3223  C   ILE A 416     -15.952  -3.509 108.694  1.00 52.01           C  
ATOM   3224  CB  ILE A 416     -17.404  -5.263 107.612  1.00 52.01           C  
ATOM   3225  O   ILE A 416     -16.450  -3.222 109.785  1.00 52.01           O  
ATOM   3226  CG1 ILE A 416     -18.612  -5.441 106.684  1.00 52.01           C  
ATOM   3227  CG2 ILE A 416     -17.777  -5.581 109.063  1.00 52.01           C  
ATOM   3228  CD1 ILE A 416     -18.806  -6.867 106.188  1.00 52.01           C  
ATOM   3229  N   SER A 417     -14.675  -2.898 108.503  1.00 45.40           N  
ATOM   3230  CA  SER A 417     -13.734  -2.376 109.489  1.00 45.40           C  
ATOM   3231  C   SER A 417     -13.344  -0.936 109.173  1.00 45.40           C  
ATOM   3232  CB  SER A 417     -12.482  -3.251 109.550  1.00 45.40           C  
ATOM   3233  O   SER A 417     -12.869  -0.210 110.048  1.00 45.40           O  
ATOM   3234  OG  SER A 417     -12.074  -3.637 108.248  1.00 45.40           O  
ATOM   3235  N   GLN A 418     -14.295  -0.055 108.568  1.00 41.33           N  
ATOM   3236  CA  GLN A 418     -14.121   1.354 108.233  1.00 41.33           C  
ATOM   3237  C   GLN A 418     -15.462   2.082 108.202  1.00 41.33           C  
ATOM   3238  CB  GLN A 418     -13.412   1.502 106.886  1.00 41.33           C  
ATOM   3239  O   GLN A 418     -15.692   2.933 107.340  1.00 41.33           O  
ATOM   3240  CG  GLN A 418     -11.892   1.475 106.985  1.00 41.33           C  
ATOM   3241  CD  GLN A 418     -11.213   1.722 105.651  1.00 41.33           C  
ATOM   3242  NE2 GLN A 418      -9.892   1.866 105.676  1.00 41.33           N  
ATOM   3243  OE1 GLN A 418     -11.869   1.783 104.607  1.00 41.33           O  
ATOM   3244  N   VAL A 419     -16.507   1.828 109.040  1.00 37.78           N  
ATOM   3245  CA  VAL A 419     -17.554   2.728 109.512  1.00 37.78           C  
ATOM   3246  C   VAL A 419     -16.936   3.845 110.351  1.00 37.78           C  
ATOM   3247  CB  VAL A 419     -18.622   1.973 110.335  1.00 37.78           C  
ATOM   3248  O   VAL A 419     -17.617   4.808 110.711  1.00 37.78           O  
ATOM   3249  CG1 VAL A 419     -19.730   2.925 110.785  1.00 37.78           C  
ATOM   3250  CG2 VAL A 419     -19.204   0.819 109.521  1.00 37.78           C  
ATOM   3251  N   ASN A 420     -15.655   4.341 109.881  1.00 32.39           N  
ATOM   3252  CA  ASN A 420     -14.939   5.523 110.351  1.00 32.39           C  
ATOM   3253  C   ASN A 420     -14.212   6.228 109.210  1.00 32.39           C  
ATOM   3254  CB  ASN A 420     -13.953   5.147 111.459  1.00 32.39           C  
ATOM   3255  O   ASN A 420     -13.412   5.612 108.503  1.00 32.39           O  
ATOM   3256  CG  ASN A 420     -14.339   5.727 112.806  1.00 32.39           C  
ATOM   3257  ND2 ASN A 420     -13.480   5.539 113.800  1.00 32.39           N  
ATOM   3258  OD1 ASN A 420     -15.401   6.337 112.951  1.00 32.39           O  
ATOM   3259  N   HIS A 421     -14.906   6.899 108.209  1.00 34.84           N  
ATOM   3260  CA  HIS A 421     -14.423   8.149 107.633  1.00 34.84           C  
ATOM   3261  C   HIS A 421     -14.976   8.358 106.227  1.00 34.84           C  
ATOM   3262  CB  HIS A 421     -12.893   8.169 107.603  1.00 34.84           C  
ATOM   3263  O   HIS A 421     -14.888   7.465 105.381  1.00 34.84           O  
ATOM   3264  CG  HIS A 421     -12.277   8.739 108.841  1.00 34.84           C  
ATOM   3265  CD2 HIS A 421     -11.471   8.178 109.773  1.00 34.84           C  
ATOM   3266  ND1 HIS A 421     -12.472  10.045 109.235  1.00 34.84           N  
ATOM   3267  CE1 HIS A 421     -11.810  10.263 110.359  1.00 34.84           C  
ATOM   3268  NE2 HIS A 421     -11.194   9.146 110.707  1.00 34.84           N  
ATOM   3269  N   LYS A 422     -16.097   8.866 106.069  1.00 31.09           N  
ATOM   3270  CA  LYS A 422     -16.280  10.125 105.353  1.00 31.09           C  
ATOM   3271  C   LYS A 422     -17.702  10.249 104.814  1.00 31.09           C  
ATOM   3272  CB  LYS A 422     -15.273  10.242 104.207  1.00 31.09           C  
ATOM   3273  O   LYS A 422     -18.212   9.327 104.173  1.00 31.09           O  
ATOM   3274  CG  LYS A 422     -14.398  11.484 104.277  1.00 31.09           C  
ATOM   3275  CD  LYS A 422     -13.362  11.502 103.160  1.00 31.09           C  
ATOM   3276  CE  LYS A 422     -12.439  12.708 103.271  1.00 31.09           C  
ATOM   3277  NZ  LYS A 422     -11.415  12.724 102.184  1.00 31.09           N  
ATOM   3278  N   PRO A 423     -18.262  11.416 105.223  1.00 32.84           N  
ATOM   3279  CA  PRO A 423     -19.269  12.466 105.393  1.00 32.84           C  
ATOM   3280  C   PRO A 423     -20.077  12.720 104.123  1.00 32.84           C  
ATOM   3281  CB  PRO A 423     -18.437  13.695 105.767  1.00 32.84           C  
ATOM   3282  O   PRO A 423     -19.581  12.491 103.016  1.00 32.84           O  
ATOM   3283  CG  PRO A 423     -17.114  13.476 105.107  1.00 32.84           C  
ATOM   3284  CD  PRO A 423     -17.093  12.090 104.529  1.00 32.84           C  
ATOM   3285  N   LEU A 424     -21.369  12.565 104.064  1.00 25.27           N  
ATOM   3286  CA  LEU A 424     -22.501  13.459 103.842  1.00 25.27           C  
ATOM   3287  C   LEU A 424     -22.213  14.425 102.697  1.00 25.27           C  
ATOM   3288  CB  LEU A 424     -22.823  14.242 105.117  1.00 25.27           C  
ATOM   3289  O   LEU A 424     -21.198  15.125 102.710  1.00 25.27           O  
ATOM   3290  CG  LEU A 424     -23.993  13.722 105.954  1.00 25.27           C  
ATOM   3291  CD1 LEU A 424     -23.519  13.352 107.355  1.00 25.27           C  
ATOM   3292  CD2 LEU A 424     -25.108  14.761 106.019  1.00 25.27           C  
ATOM   3293  N   ARG A 425     -22.535  14.042 101.493  1.00 31.56           N  
ATOM   3294  CA  ARG A 425     -23.103  15.118 100.687  1.00 31.56           C  
ATOM   3295  C   ARG A 425     -24.370  14.658  99.974  1.00 31.56           C  
ATOM   3296  CB  ARG A 425     -22.080  15.622  99.666  1.00 31.56           C  
ATOM   3297  O   ARG A 425     -24.361  13.645  99.272  1.00 31.56           O  
ATOM   3298  CG  ARG A 425     -21.240  16.789 100.159  1.00 31.56           C  
ATOM   3299  CD  ARG A 425     -20.337  17.338  99.063  1.00 31.56           C  
ATOM   3300  NE  ARG A 425     -19.843  18.672  99.390  1.00 31.56           N  
ATOM   3301  NH1 ARG A 425     -18.403  18.806  97.588  1.00 31.56           N  
ATOM   3302  NH2 ARG A 425     -18.557  20.548  99.070  1.00 31.56           N  
ATOM   3303  CZ  ARG A 425     -18.935  19.339  98.682  1.00 31.56           C  
ATOM   3304  N   THR A 426     -25.577  14.905 100.508  1.00 36.92           N  
ATOM   3305  CA  THR A 426     -26.799  15.701 100.545  1.00 36.92           C  
ATOM   3306  C   THR A 426     -27.669  15.413  99.325  1.00 36.92           C  
ATOM   3307  CB  THR A 426     -26.484  17.207 100.610  1.00 36.92           C  
ATOM   3308  O   THR A 426     -27.173  15.376  98.197  1.00 36.92           O  
ATOM   3309  CG2 THR A 426     -26.216  17.651 102.044  1.00 36.92           C  
ATOM   3310  OG1 THR A 426     -25.326  17.481  99.811  1.00 36.92           O  
ATOM   3311  N   ALA A 427     -28.913  14.999  99.573  1.00 28.05           N  
ATOM   3312  CA  ALA A 427     -30.216  15.657  99.602  1.00 28.05           C  
ATOM   3313  C   ALA A 427     -30.760  15.734 101.026  1.00 28.05           C  
ATOM   3314  CB  ALA A 427     -31.203  14.924  98.698  1.00 28.05           C  
ATOM   3315  O   ALA A 427     -30.588  14.801 101.814  1.00 28.05           O  
TER
ATOM   3316  N   MET B   1      64.741 -20.451 -75.482  1.00 56.46           N  
ATOM   3317  CA  MET B   1      63.307 -20.213 -75.620  1.00 56.46           C  
ATOM   3318  C   MET B   1      62.650 -20.034 -74.256  1.00 56.46           C  
ATOM   3319  CB  MET B   1      62.641 -21.366 -76.374  1.00 56.46           C  
ATOM   3320  O   MET B   1      62.844 -20.854 -73.357  1.00 56.46           O  
ATOM   3321  CG  MET B   1      62.866 -21.328 -77.876  1.00 56.46           C  
ATOM   3322  SD  MET B   1      61.331 -20.953 -78.808  1.00 56.46           S  
ATOM   3323  CE  MET B   1      61.290 -22.369 -79.941  1.00 56.46           C  
ATOM   3324  N   GLY B   2      62.471 -18.915 -73.711  1.00 71.67           N  
ATOM   3325  CA  GLY B   2      61.894 -18.272 -72.540  1.00 71.67           C  
ATOM   3326  C   GLY B   2      60.429 -18.606 -72.337  1.00 71.67           C  
ATOM   3327  O   GLY B   2      59.836 -19.336 -73.135  1.00 71.67           O  
ATOM   3328  N   ASN B   3      59.893 -18.522 -71.081  1.00 81.43           N  
ATOM   3329  CA  ASN B   3      58.523 -18.752 -70.634  1.00 81.43           C  
ATOM   3330  C   ASN B   3      57.837 -17.449 -70.235  1.00 81.43           C  
ATOM   3331  CB  ASN B   3      58.497 -19.744 -69.469  1.00 81.43           C  
ATOM   3332  O   ASN B   3      58.459 -16.575 -69.629  1.00 81.43           O  
ATOM   3333  CG  ASN B   3      57.135 -20.380 -69.273  1.00 81.43           C  
ATOM   3334  ND2 ASN B   3      57.027 -21.258 -68.283  1.00 81.43           N  
ATOM   3335  OD1 ASN B   3      56.187 -20.084 -70.006  1.00 81.43           O  
ATOM   3336  N   CYS B   4      56.573 -17.217 -70.829  1.00 81.70           N  
ATOM   3337  CA  CYS B   4      55.719 -16.112 -70.409  1.00 81.70           C  
ATOM   3338  C   CYS B   4      55.058 -16.413 -69.069  1.00 81.70           C  
ATOM   3339  CB  CYS B   4      54.649 -15.830 -71.463  1.00 81.70           C  
ATOM   3340  O   CYS B   4      54.393 -17.439 -68.916  1.00 81.70           O  
ATOM   3341  SG  CYS B   4      53.635 -14.379 -71.101  1.00 81.70           S  
ATOM   3342  N   HIS B   5      55.397 -15.565 -68.059  1.00 83.38           N  
ATOM   3343  CA  HIS B   5      54.802 -15.698 -66.734  1.00 83.38           C  
ATOM   3344  C   HIS B   5      53.767 -14.606 -66.482  1.00 83.38           C  
ATOM   3345  CB  HIS B   5      55.885 -15.654 -65.654  1.00 83.38           C  
ATOM   3346  O   HIS B   5      54.049 -13.421 -66.675  1.00 83.38           O  
ATOM   3347  CG  HIS B   5      56.805 -16.832 -65.678  1.00 83.38           C  
ATOM   3348  CD2 HIS B   5      58.036 -16.988 -66.220  1.00 83.38           C  
ATOM   3349  ND1 HIS B   5      56.485 -18.039 -65.095  1.00 83.38           N  
ATOM   3350  CE1 HIS B   5      57.483 -18.887 -65.277  1.00 83.38           C  
ATOM   3351  NE2 HIS B   5      58.437 -18.274 -65.957  1.00 83.38           N  
ATOM   3352  N   THR B   6      52.594 -15.031 -66.269  1.00 83.55           N  
ATOM   3353  CA  THR B   6      51.502 -14.110 -65.977  1.00 83.55           C  
ATOM   3354  C   THR B   6      51.228 -14.052 -64.477  1.00 83.55           C  
ATOM   3355  CB  THR B   6      50.216 -14.514 -66.722  1.00 83.55           C  
ATOM   3356  O   THR B   6      51.341 -15.063 -63.781  1.00 83.55           O  
ATOM   3357  CG2 THR B   6      50.398 -14.406 -68.232  1.00 83.55           C  
ATOM   3358  OG1 THR B   6      49.883 -15.867 -66.388  1.00 83.55           O  
ATOM   3359  N   VAL B   7      50.971 -12.788 -64.011  1.00 85.36           N  
ATOM   3360  CA  VAL B   7      50.733 -12.577 -62.587  1.00 85.36           C  
ATOM   3361  C   VAL B   7      49.424 -11.817 -62.388  1.00 85.36           C  
ATOM   3362  CB  VAL B   7      51.900 -11.812 -61.924  1.00 85.36           C  
ATOM   3363  O   VAL B   7      49.089 -10.929 -63.176  1.00 85.36           O  
ATOM   3364  CG1 VAL B   7      51.656 -11.649 -60.425  1.00 85.36           C  
ATOM   3365  CG2 VAL B   7      53.223 -12.533 -62.177  1.00 85.36           C  
ATOM   3366  N   GLY B   8      48.624 -12.279 -61.452  1.00 84.38           N  
ATOM   3367  CA  GLY B   8      47.407 -11.576 -61.078  1.00 84.38           C  
ATOM   3368  C   GLY B   8      47.671 -10.294 -60.312  1.00 84.38           C  
ATOM   3369  O   GLY B   8      48.811 -10.011 -59.937  1.00 84.38           O  
ATOM   3370  N   PRO B   9      46.692  -9.415 -60.138  1.00 84.10           N  
ATOM   3371  CA  PRO B   9      46.801  -8.145 -59.416  1.00 84.10           C  
ATOM   3372  C   PRO B   9      47.079  -8.335 -57.927  1.00 84.10           C  
ATOM   3373  CB  PRO B   9      45.432  -7.496 -59.637  1.00 84.10           C  
ATOM   3374  O   PRO B   9      47.520  -7.399 -57.253  1.00 84.10           O  
ATOM   3375  CG  PRO B   9      44.532  -8.624 -60.024  1.00 84.10           C  
ATOM   3376  CD  PRO B   9      45.366  -9.708 -60.644  1.00 84.10           C  
ATOM   3377  N   ASN B  10      46.946  -9.584 -57.318  1.00 85.74           N  
ATOM   3378  CA  ASN B  10      47.149  -9.904 -55.909  1.00 85.74           C  
ATOM   3379  C   ASN B  10      48.551 -10.451 -55.655  1.00 85.74           C  
ATOM   3380  CB  ASN B  10      46.094 -10.902 -55.427  1.00 85.74           C  
ATOM   3381  O   ASN B  10      48.917 -10.726 -54.511  1.00 85.74           O  
ATOM   3382  CG  ASN B  10      46.080 -12.178 -56.245  1.00 85.74           C  
ATOM   3383  ND2 ASN B  10      45.760 -13.293 -55.599  1.00 85.74           N  
ATOM   3384  OD1 ASN B  10      46.356 -12.162 -57.447  1.00 85.74           O  
ATOM   3385  N   GLU B  11      49.435 -10.559 -56.794  1.00 87.73           N  
ATOM   3386  CA  GLU B  11      50.803 -11.058 -56.693  1.00 87.73           C  
ATOM   3387  C   GLU B  11      51.767 -10.194 -57.501  1.00 87.73           C  
ATOM   3388  CB  GLU B  11      50.880 -12.513 -57.163  1.00 87.73           C  
ATOM   3389  O   GLU B  11      51.382  -9.606 -58.514  1.00 87.73           O  
ATOM   3390  CG  GLU B  11      50.039 -13.473 -56.334  1.00 87.73           C  
ATOM   3391  CD  GLU B  11      50.053 -14.897 -56.867  1.00 87.73           C  
ATOM   3392  OE1 GLU B  11      49.370 -15.770 -56.284  1.00 87.73           O  
ATOM   3393  OE2 GLU B  11      50.752 -15.142 -57.875  1.00 87.73           O  
ATOM   3394  N   ALA B  12      52.939 -10.069 -56.964  1.00 88.26           N  
ATOM   3395  CA  ALA B  12      53.988  -9.371 -57.703  1.00 88.26           C  
ATOM   3396  C   ALA B  12      55.065 -10.342 -58.177  1.00 88.26           C  
ATOM   3397  CB  ALA B  12      54.607  -8.274 -56.839  1.00 88.26           C  
ATOM   3398  O   ALA B  12      55.441 -11.264 -57.449  1.00 88.26           O  
ATOM   3399  N   LEU B  13      55.381 -10.249 -59.491  1.00 88.21           N  
ATOM   3400  CA  LEU B  13      56.404 -11.103 -60.084  1.00 88.21           C  
ATOM   3401  C   LEU B  13      57.722 -10.350 -60.231  1.00 88.21           C  
ATOM   3402  CB  LEU B  13      55.944 -11.622 -61.448  1.00 88.21           C  
ATOM   3403  O   LEU B  13      57.747  -9.227 -60.740  1.00 88.21           O  
ATOM   3404  CG  LEU B  13      56.875 -12.618 -62.143  1.00 88.21           C  
ATOM   3405  CD1 LEU B  13      56.795 -13.981 -61.463  1.00 88.21           C  
ATOM   3406  CD2 LEU B  13      56.527 -12.732 -63.623  1.00 88.21           C  
ATOM   3407  N   VAL B  14      58.781 -10.976 -59.648  1.00 88.41           N  
ATOM   3408  CA  VAL B  14      60.120 -10.405 -59.745  1.00 88.41           C  
ATOM   3409  C   VAL B  14      60.974 -11.247 -60.690  1.00 88.41           C  
ATOM   3410  CB  VAL B  14      60.797 -10.308 -58.359  1.00 88.41           C  
ATOM   3411  O   VAL B  14      61.133 -12.452 -60.485  1.00 88.41           O  
ATOM   3412  CG1 VAL B  14      62.190  -9.693 -58.480  1.00 88.41           C  
ATOM   3413  CG2 VAL B  14      59.932  -9.493 -57.399  1.00 88.41           C  
ATOM   3414  N   VAL B  15      61.370 -10.662 -61.801  1.00 86.40           N  
ATOM   3415  CA  VAL B  15      62.232 -11.345 -62.761  1.00 86.40           C  
ATOM   3416  C   VAL B  15      63.653 -10.795 -62.660  1.00 86.40           C  
ATOM   3417  CB  VAL B  15      61.703 -11.195 -64.205  1.00 86.40           C  
ATOM   3418  O   VAL B  15      63.875  -9.595 -62.833  1.00 86.40           O  
ATOM   3419  CG1 VAL B  15      62.593 -11.955 -65.187  1.00 86.40           C  
ATOM   3420  CG2 VAL B  15      60.259 -11.685 -64.298  1.00 86.40           C  
ATOM   3421  N   SER B  16      64.507 -11.695 -62.144  1.00 82.38           N  
ATOM   3422  CA  SER B  16      65.914 -11.333 -62.009  1.00 82.38           C  
ATOM   3423  C   SER B  16      66.786 -12.141 -62.965  1.00 82.38           C  
ATOM   3424  CB  SER B  16      66.387 -11.546 -60.571  1.00 82.38           C  
ATOM   3425  O   SER B  16      66.464 -13.285 -63.291  1.00 82.38           O  
ATOM   3426  OG  SER B  16      66.167 -12.886 -60.162  1.00 82.38           O  
ATOM   3427  N   GLY B  17      67.759 -11.388 -63.661  1.00 73.54           N  
ATOM   3428  CA  GLY B  17      68.638 -12.105 -64.571  1.00 73.54           C  
ATOM   3429  C   GLY B  17      68.244 -11.950 -66.028  1.00 73.54           C  
ATOM   3430  O   GLY B  17      67.126 -11.529 -66.332  1.00 73.54           O  
ATOM   3431  N   GLY B  18      69.069 -11.671 -66.994  1.00 67.87           N  
ATOM   3432  CA  GLY B  18      68.787 -11.469 -68.406  1.00 67.87           C  
ATOM   3433  C   GLY B  18      70.009 -11.059 -69.206  1.00 67.87           C  
ATOM   3434  O   GLY B  18      71.056 -10.750 -68.634  1.00 67.87           O  
ATOM   3435  N   CYS B  19      70.051 -11.338 -70.604  1.00 54.68           N  
ATOM   3436  CA  CYS B  19      71.147 -11.231 -71.560  1.00 54.68           C  
ATOM   3437  C   CYS B  19      71.273  -9.807 -72.088  1.00 54.68           C  
ATOM   3438  CB  CYS B  19      70.940 -12.200 -72.723  1.00 54.68           C  
ATOM   3439  O   CYS B  19      72.381  -9.326 -72.331  1.00 54.68           O  
ATOM   3440  SG  CYS B  19      71.543 -13.871 -72.394  1.00 54.68           S  
ATOM   3441  N   CYS B  20      70.347  -8.789 -71.585  1.00 54.44           N  
ATOM   3442  CA  CYS B  20      70.420  -7.403 -72.033  1.00 54.44           C  
ATOM   3443  C   CYS B  20      70.026  -6.447 -70.914  1.00 54.44           C  
ATOM   3444  CB  CYS B  20      69.517  -7.183 -73.246  1.00 54.44           C  
ATOM   3445  O   CYS B  20      69.060  -5.693 -71.047  1.00 54.44           O  
ATOM   3446  SG  CYS B  20      70.101  -8.001 -74.747  1.00 54.44           S  
ATOM   3447  N   GLY B  21      70.791  -6.446 -69.656  1.00 58.07           N  
ATOM   3448  CA  GLY B  21      70.652  -5.528 -68.537  1.00 58.07           C  
ATOM   3449  C   GLY B  21      70.632  -6.226 -67.190  1.00 58.07           C  
ATOM   3450  O   GLY B  21      69.723  -6.010 -66.386  1.00 58.07           O  
ATOM   3451  N   SER B  22      71.700  -7.002 -66.945  1.00 57.08           N  
ATOM   3452  CA  SER B  22      72.071  -7.992 -65.939  1.00 57.08           C  
ATOM   3453  C   SER B  22      72.025  -7.398 -64.535  1.00 57.08           C  
ATOM   3454  CB  SER B  22      73.467  -8.547 -66.222  1.00 57.08           C  
ATOM   3455  O   SER B  22      71.765  -8.109 -63.562  1.00 57.08           O  
ATOM   3456  OG  SER B  22      74.450  -7.830 -65.494  1.00 57.08           O  
ATOM   3457  N   ASP B  23      71.607  -6.022 -64.462  1.00 65.53           N  
ATOM   3458  CA  ASP B  23      71.578  -5.461 -63.115  1.00 65.53           C  
ATOM   3459  C   ASP B  23      70.198  -4.898 -62.784  1.00 65.53           C  
ATOM   3460  CB  ASP B  23      72.641  -4.371 -62.964  1.00 65.53           C  
ATOM   3461  O   ASP B  23      69.912  -4.582 -61.627  1.00 65.53           O  
ATOM   3462  CG  ASP B  23      74.052  -4.926 -62.871  1.00 65.53           C  
ATOM   3463  OD1 ASP B  23      74.213  -6.151 -62.682  1.00 65.53           O  
ATOM   3464  OD2 ASP B  23      75.010  -4.131 -62.983  1.00 65.53           O  
ATOM   3465  N   TYR B  24      69.279  -5.031 -63.779  1.00 72.96           N  
ATOM   3466  CA  TYR B  24      67.971  -4.424 -63.561  1.00 72.96           C  
ATOM   3467  C   TYR B  24      66.924  -5.484 -63.237  1.00 72.96           C  
ATOM   3468  CB  TYR B  24      67.538  -3.622 -64.792  1.00 72.96           C  
ATOM   3469  O   TYR B  24      66.854  -6.519 -63.903  1.00 72.96           O  
ATOM   3470  CG  TYR B  24      66.198  -2.945 -64.634  1.00 72.96           C  
ATOM   3471  CD1 TYR B  24      65.035  -3.535 -65.127  1.00 72.96           C  
ATOM   3472  CD2 TYR B  24      66.091  -1.715 -63.994  1.00 72.96           C  
ATOM   3473  CE1 TYR B  24      63.799  -2.914 -64.986  1.00 72.96           C  
ATOM   3474  CE2 TYR B  24      64.860  -1.085 -63.848  1.00 72.96           C  
ATOM   3475  OH  TYR B  24      62.499  -1.072 -64.204  1.00 72.96           O  
ATOM   3476  CZ  TYR B  24      63.721  -1.691 -64.346  1.00 72.96           C  
ATOM   3477  N   LYS B  25      66.330  -5.483 -62.012  1.00 81.51           N  
ATOM   3478  CA  LYS B  25      65.217  -6.331 -61.595  1.00 81.51           C  
ATOM   3479  C   LYS B  25      63.883  -5.757 -62.063  1.00 81.51           C  
ATOM   3480  CB  LYS B  25      65.211  -6.499 -60.075  1.00 81.51           C  
ATOM   3481  O   LYS B  25      63.610  -4.570 -61.870  1.00 81.51           O  
ATOM   3482  CG  LYS B  25      66.493  -7.094 -59.512  1.00 81.51           C  
ATOM   3483  CD  LYS B  25      66.515  -7.039 -57.990  1.00 81.51           C  
ATOM   3484  CE  LYS B  25      67.870  -7.453 -57.434  1.00 81.51           C  
ATOM   3485  NZ  LYS B  25      67.906  -7.369 -55.943  1.00 81.51           N  
ATOM   3486  N   GLN B  26      63.190  -6.504 -62.829  1.00 83.54           N  
ATOM   3487  CA  GLN B  26      61.867  -6.117 -63.308  1.00 83.54           C  
ATOM   3488  C   GLN B  26      60.779  -6.554 -62.333  1.00 83.54           C  
ATOM   3489  CB  GLN B  26      61.602  -6.712 -64.692  1.00 83.54           C  
ATOM   3490  O   GLN B  26      60.734  -7.717 -61.924  1.00 83.54           O  
ATOM   3491  CG  GLN B  26      60.355  -6.161 -65.370  1.00 83.54           C  
ATOM   3492  CD  GLN B  26      60.163  -6.703 -66.774  1.00 83.54           C  
ATOM   3493  NE2 GLN B  26      58.920  -6.701 -67.245  1.00 83.54           N  
ATOM   3494  OE1 GLN B  26      61.123  -7.118 -67.431  1.00 83.54           O  
ATOM   3495  N   TYR B  27      59.984  -5.545 -61.768  1.00 86.92           N  
ATOM   3496  CA  TYR B  27      58.860  -5.791 -60.872  1.00 86.92           C  
ATOM   3497  C   TYR B  27      57.533  -5.621 -61.602  1.00 86.92           C  
ATOM   3498  CB  TYR B  27      58.917  -4.847 -59.667  1.00 86.92           C  
ATOM   3499  O   TYR B  27      57.251  -4.553 -62.150  1.00 86.92           O  
ATOM   3500  CG  TYR B  27      60.235  -4.881 -58.931  1.00 86.92           C  
ATOM   3501  CD1 TYR B  27      60.491  -5.851 -57.965  1.00 86.92           C  
ATOM   3502  CD2 TYR B  27      61.226  -3.944 -59.201  1.00 86.92           C  
ATOM   3503  CE1 TYR B  27      61.703  -5.885 -57.283  1.00 86.92           C  
ATOM   3504  CE2 TYR B  27      62.442  -3.968 -58.525  1.00 86.92           C  
ATOM   3505  OH  TYR B  27      63.872  -4.970 -56.898  1.00 86.92           O  
ATOM   3506  CZ  TYR B  27      62.671  -4.941 -57.570  1.00 86.92           C  
ATOM   3507  N   VAL B  28      56.872  -6.690 -61.808  1.00 85.01           N  
ATOM   3508  CA  VAL B  28      55.602  -6.632 -62.525  1.00 85.01           C  
ATOM   3509  C   VAL B  28      54.469  -7.086 -61.608  1.00 85.01           C  
ATOM   3510  CB  VAL B  28      55.633  -7.499 -63.804  1.00 85.01           C  
ATOM   3511  O   VAL B  28      54.588  -8.104 -60.921  1.00 85.01           O  
ATOM   3512  CG1 VAL B  28      54.313  -7.385 -64.565  1.00 85.01           C  
ATOM   3513  CG2 VAL B  28      56.805  -7.093 -64.695  1.00 85.01           C  
ATOM   3514  N   PHE B  29      53.338  -6.290 -61.445  1.00 85.06           N  
ATOM   3515  CA  PHE B  29      52.117  -6.698 -60.761  1.00 85.06           C  
ATOM   3516  C   PHE B  29      50.904  -6.520 -61.667  1.00 85.06           C  
ATOM   3517  CB  PHE B  29      51.930  -5.895 -59.469  1.00 85.06           C  
ATOM   3518  O   PHE B  29      50.856  -5.588 -62.473  1.00 85.06           O  
ATOM   3519  CG  PHE B  29      51.813  -4.411 -59.688  1.00 85.06           C  
ATOM   3520  CD1 PHE B  29      52.946  -3.607 -59.717  1.00 85.06           C  
ATOM   3521  CD2 PHE B  29      50.569  -3.819 -59.865  1.00 85.06           C  
ATOM   3522  CE1 PHE B  29      52.841  -2.233 -59.919  1.00 85.06           C  
ATOM   3523  CE2 PHE B  29      50.456  -2.447 -60.067  1.00 85.06           C  
ATOM   3524  CZ  PHE B  29      51.593  -1.656 -60.093  1.00 85.06           C  
ATOM   3525  N   GLY B  30      49.994  -7.546 -61.738  1.00 73.66           N  
ATOM   3526  CA  GLY B  30      48.798  -7.477 -62.562  1.00 73.66           C  
ATOM   3527  C   GLY B  30      49.100  -7.399 -64.047  1.00 73.66           C  
ATOM   3528  O   GLY B  30      48.335  -6.807 -64.811  1.00 73.66           O  
ATOM   3529  N   GLY B  31      50.252  -8.076 -64.479  1.00 84.37           N  
ATOM   3530  CA  GLY B  31      50.705  -8.136 -65.859  1.00 84.37           C  
ATOM   3531  C   GLY B  31      51.483  -9.399 -66.178  1.00 84.37           C  
ATOM   3532  O   GLY B  31      51.227 -10.455 -65.597  1.00 84.37           O  
ATOM   3533  N   TRP B  32      52.413  -9.219 -67.159  1.00 84.07           N  
ATOM   3534  CA  TRP B  32      53.195 -10.374 -67.589  1.00 84.07           C  
ATOM   3535  C   TRP B  32      54.671 -10.012 -67.725  1.00 84.07           C  
ATOM   3536  CB  TRP B  32      52.666 -10.918 -68.918  1.00 84.07           C  
ATOM   3537  O   TRP B  32      55.018  -8.837 -67.863  1.00 84.07           O  
ATOM   3538  CG  TRP B  32      52.835  -9.977 -70.072  1.00 84.07           C  
ATOM   3539  CD1 TRP B  32      52.078  -8.874 -70.354  1.00 84.07           C  
ATOM   3540  CD2 TRP B  32      53.822 -10.060 -71.104  1.00 84.07           C  
ATOM   3541  CE2 TRP B  32      53.605  -8.972 -71.979  1.00 84.07           C  
ATOM   3542  CE3 TRP B  32      54.872 -10.948 -71.374  1.00 84.07           C  
ATOM   3543  NE1 TRP B  32      52.536  -8.265 -71.499  1.00 84.07           N  
ATOM   3544  CH2 TRP B  32      55.420  -9.634 -73.346  1.00 84.07           C  
ATOM   3545  CZ2 TRP B  32      54.400  -8.750 -73.106  1.00 84.07           C  
ATOM   3546  CZ3 TRP B  32      55.662 -10.725 -72.496  1.00 84.07           C  
ATOM   3547  N   ALA B  33      55.459 -10.913 -67.545  1.00 85.32           N  
ATOM   3548  CA  ALA B  33      56.893 -10.749 -67.770  1.00 85.32           C  
ATOM   3549  C   ALA B  33      57.480 -11.968 -68.476  1.00 85.32           C  
ATOM   3550  CB  ALA B  33      57.615 -10.505 -66.448  1.00 85.32           C  
ATOM   3551  O   ALA B  33      56.997 -13.089 -68.298  1.00 85.32           O  
ATOM   3552  N   TRP B  34      58.457 -11.613 -69.387  1.00 82.41           N  
ATOM   3553  CA  TRP B  34      59.143 -12.664 -70.131  1.00 82.41           C  
ATOM   3554  C   TRP B  34      60.372 -13.153 -69.374  1.00 82.41           C  
ATOM   3555  CB  TRP B  34      59.549 -12.163 -71.520  1.00 82.41           C  
ATOM   3556  O   TRP B  34      61.208 -12.351 -68.951  1.00 82.41           O  
ATOM   3557  CG  TRP B  34      60.188 -13.210 -72.382  1.00 82.41           C  
ATOM   3558  CD1 TRP B  34      61.526 -13.443 -72.540  1.00 82.41           C  
ATOM   3559  CD2 TRP B  34      59.514 -14.162 -73.210  1.00 82.41           C  
ATOM   3560  CE2 TRP B  34      60.507 -14.944 -73.841  1.00 82.41           C  
ATOM   3561  CE3 TRP B  34      58.165 -14.432 -73.479  1.00 82.41           C  
ATOM   3562  NE1 TRP B  34      61.724 -14.485 -73.416  1.00 82.41           N  
ATOM   3563  CH2 TRP B  34      58.866 -16.221 -74.971  1.00 82.41           C  
ATOM   3564  CZ2 TRP B  34      60.192 -15.978 -74.726  1.00 82.41           C  
ATOM   3565  CZ3 TRP B  34      57.855 -15.462 -74.359  1.00 82.41           C  
ATOM   3566  N   ALA B  35      60.412 -14.464 -69.072  1.00 83.51           N  
ATOM   3567  CA  ALA B  35      61.577 -15.063 -68.427  1.00 83.51           C  
ATOM   3568  C   ALA B  35      62.320 -15.988 -69.387  1.00 83.51           C  
ATOM   3569  CB  ALA B  35      61.158 -15.828 -67.174  1.00 83.51           C  
ATOM   3570  O   ALA B  35      61.717 -16.878 -69.992  1.00 83.51           O  
ATOM   3571  N   TRP B  36      63.622 -15.645 -69.635  1.00 81.14           N  
ATOM   3572  CA  TRP B  36      64.424 -16.463 -70.538  1.00 81.14           C  
ATOM   3573  C   TRP B  36      64.845 -17.765 -69.864  1.00 81.14           C  
ATOM   3574  CB  TRP B  36      65.662 -15.693 -71.005  1.00 81.14           C  
ATOM   3575  O   TRP B  36      65.207 -17.773 -68.685  1.00 81.14           O  
ATOM   3576  CG  TRP B  36      65.355 -14.536 -71.907  1.00 81.14           C  
ATOM   3577  CD1 TRP B  36      65.091 -13.247 -71.534  1.00 81.14           C  
ATOM   3578  CD2 TRP B  36      65.275 -14.564 -73.336  1.00 81.14           C  
ATOM   3579  CE2 TRP B  36      64.959 -13.255 -73.763  1.00 81.14           C  
ATOM   3580  CE3 TRP B  36      65.441 -15.570 -74.297  1.00 81.14           C  
ATOM   3581  NE1 TRP B  36      64.852 -12.472 -72.645  1.00 81.14           N  
ATOM   3582  CH2 TRP B  36      64.973 -13.929 -76.031  1.00 81.14           C  
ATOM   3583  CZ2 TRP B  36      64.805 -12.927 -75.112  1.00 81.14           C  
ATOM   3584  CZ3 TRP B  36      65.287 -15.241 -75.639  1.00 81.14           C  
ATOM   3585  N   TRP B  37      64.765 -18.914 -70.640  1.00 71.65           N  
ATOM   3586  CA  TRP B  37      65.159 -20.234 -70.156  1.00 71.65           C  
ATOM   3587  C   TRP B  37      66.638 -20.259 -69.784  1.00 71.65           C  
ATOM   3588  CB  TRP B  37      64.867 -21.303 -71.213  1.00 71.65           C  
ATOM   3589  O   TRP B  37      67.482 -19.768 -70.537  1.00 71.65           O  
ATOM   3590  CG  TRP B  37      64.944 -22.708 -70.695  1.00 71.65           C  
ATOM   3591  CD1 TRP B  37      64.846 -23.113 -69.393  1.00 71.65           C  
ATOM   3592  CD2 TRP B  37      65.140 -23.894 -71.471  1.00 71.65           C  
ATOM   3593  CE2 TRP B  37      65.150 -24.984 -70.572  1.00 71.65           C  
ATOM   3594  CE3 TRP B  37      65.308 -24.142 -72.840  1.00 71.65           C  
ATOM   3595  NE1 TRP B  37      64.968 -24.480 -69.312  1.00 71.65           N  
ATOM   3596  CH2 TRP B  37      65.484 -26.517 -72.344  1.00 71.65           C  
ATOM   3597  CZ2 TRP B  37      65.321 -26.303 -71.000  1.00 71.65           C  
ATOM   3598  CZ3 TRP B  37      65.479 -25.455 -73.263  1.00 71.65           C  
ATOM   3599  N   CYS B  38      67.001 -20.461 -68.355  1.00 73.03           N  
ATOM   3600  CA  CYS B  38      68.341 -20.771 -67.871  1.00 73.03           C  
ATOM   3601  C   CYS B  38      69.080 -19.503 -67.461  1.00 73.03           C  
ATOM   3602  CB  CYS B  38      69.140 -21.514 -68.942  1.00 73.03           C  
ATOM   3603  O   CYS B  38      70.109 -19.570 -66.786  1.00 73.03           O  
ATOM   3604  SG  CYS B  38      68.520 -23.174 -69.293  1.00 73.03           S  
ATOM   3605  N   ILE B  39      68.544 -18.261 -67.693  1.00 80.10           N  
ATOM   3606  CA  ILE B  39      69.286 -17.036 -67.412  1.00 80.10           C  
ATOM   3607  C   ILE B  39      68.439 -16.108 -66.543  1.00 80.10           C  
ATOM   3608  CB  ILE B  39      69.704 -16.317 -68.714  1.00 80.10           C  
ATOM   3609  O   ILE B  39      68.975 -15.307 -65.774  1.00 80.10           O  
ATOM   3610  CG1 ILE B  39      70.458 -17.280 -69.637  1.00 80.10           C  
ATOM   3611  CG2 ILE B  39      70.553 -15.082 -68.400  1.00 80.10           C  
ATOM   3612  CD1 ILE B  39      70.579 -16.793 -71.075  1.00 80.10           C  
ATOM   3613  N   SER B  40      67.092 -16.311 -66.524  1.00 80.99           N  
ATOM   3614  CA  SER B  40      66.196 -15.475 -65.731  1.00 80.99           C  
ATOM   3615  C   SER B  40      65.541 -16.275 -64.610  1.00 80.99           C  
ATOM   3616  CB  SER B  40      65.118 -14.851 -66.619  1.00 80.99           C  
ATOM   3617  O   SER B  40      65.219 -17.452 -64.786  1.00 80.99           O  
ATOM   3618  OG  SER B  40      64.518 -15.833 -67.446  1.00 80.99           O  
ATOM   3619  N   ASP B  41      65.638 -15.736 -63.308  1.00 84.81           N  
ATOM   3620  CA  ASP B  41      64.973 -16.311 -62.143  1.00 84.81           C  
ATOM   3621  C   ASP B  41      63.682 -15.561 -61.822  1.00 84.81           C  
ATOM   3622  CB  ASP B  41      65.906 -16.295 -60.931  1.00 84.81           C  
ATOM   3623  O   ASP B  41      63.663 -14.329 -61.799  1.00 84.81           O  
ATOM   3624  CG  ASP B  41      65.451 -17.227 -59.821  1.00 84.81           C  
ATOM   3625  OD1 ASP B  41      64.640 -18.140 -60.085  1.00 84.81           O  
ATOM   3626  OD2 ASP B  41      65.906 -17.044 -58.671  1.00 84.81           O  
ATOM   3627  N   THR B  42      62.536 -16.312 -61.749  1.00 85.35           N  
ATOM   3628  CA  THR B  42      61.236 -15.719 -61.453  1.00 85.35           C  
ATOM   3629  C   THR B  42      60.803 -16.051 -60.027  1.00 85.35           C  
ATOM   3630  CB  THR B  42      60.162 -16.203 -62.444  1.00 85.35           C  
ATOM   3631  O   THR B  42      60.876 -17.206 -59.604  1.00 85.35           O  
ATOM   3632  CG2 THR B  42      60.490 -15.765 -63.868  1.00 85.35           C  
ATOM   3633  OG1 THR B  42      60.090 -17.634 -62.401  1.00 85.35           O  
ATOM   3634  N   GLN B  43      60.442 -15.037 -59.198  1.00 88.03           N  
ATOM   3635  CA  GLN B  43      59.937 -15.186 -57.838  1.00 88.03           C  
ATOM   3636  C   GLN B  43      58.670 -14.361 -57.628  1.00 88.03           C  
ATOM   3637  CB  GLN B  43      61.003 -14.779 -56.820  1.00 88.03           C  
ATOM   3638  O   GLN B  43      58.549 -13.255 -58.158  1.00 88.03           O  
ATOM   3639  CG  GLN B  43      62.229 -15.682 -56.819  1.00 88.03           C  
ATOM   3640  CD  GLN B  43      63.314 -15.198 -55.875  1.00 88.03           C  
ATOM   3641  NE2 GLN B  43      64.545 -15.637 -56.112  1.00 88.03           N  
ATOM   3642  OE1 GLN B  43      63.047 -14.435 -54.941  1.00 88.03           O  
ATOM   3643  N   ARG B  44      57.706 -14.943 -56.903  1.00 87.37           N  
ATOM   3644  CA  ARG B  44      56.424 -14.292 -56.660  1.00 87.37           C  
ATOM   3645  C   ARG B  44      56.273 -13.910 -55.191  1.00 87.37           C  
ATOM   3646  CB  ARG B  44      55.269 -15.201 -57.086  1.00 87.37           C  
ATOM   3647  O   ARG B  44      56.700 -14.653 -54.304  1.00 87.37           O  
ATOM   3648  CG  ARG B  44      55.305 -15.596 -58.553  1.00 87.37           C  
ATOM   3649  CD  ARG B  44      54.141 -16.506 -58.921  1.00 87.37           C  
ATOM   3650  NE  ARG B  44      54.122 -16.805 -60.351  1.00 87.37           N  
ATOM   3651  NH1 ARG B  44      52.203 -18.088 -60.266  1.00 87.37           N  
ATOM   3652  NH2 ARG B  44      53.279 -17.757 -62.263  1.00 87.37           N  
ATOM   3653  CZ  ARG B  44      53.201 -17.549 -60.957  1.00 87.37           C  
ATOM   3654  N   ILE B  45      55.751 -12.746 -54.938  1.00 89.82           N  
ATOM   3655  CA  ILE B  45      55.431 -12.273 -53.595  1.00 89.82           C  
ATOM   3656  C   ILE B  45      53.960 -11.868 -53.527  1.00 89.82           C  
ATOM   3657  CB  ILE B  45      56.333 -11.087 -53.184  1.00 89.82           C  
ATOM   3658  O   ILE B  45      53.427 -11.280 -54.471  1.00 89.82           O  
ATOM   3659  CG1 ILE B  45      56.181 -10.795 -51.687  1.00 89.82           C  
ATOM   3660  CG2 ILE B  45      56.006  -9.845 -54.020  1.00 89.82           C  
ATOM   3661  CD1 ILE B  45      57.272  -9.897 -51.118  1.00 89.82           C  
ATOM   3662  N   SER B  46      53.346 -12.277 -52.510  1.00 87.71           N  
ATOM   3663  CA  SER B  46      51.920 -12.019 -52.342  1.00 87.71           C  
ATOM   3664  C   SER B  46      51.664 -10.570 -51.942  1.00 87.71           C  
ATOM   3665  CB  SER B  46      51.325 -12.959 -51.292  1.00 87.71           C  
ATOM   3666  O   SER B  46      52.358 -10.026 -51.081  1.00 87.71           O  
ATOM   3667  OG  SER B  46      49.958 -12.661 -51.067  1.00 87.71           O  
ATOM   3668  N   LEU B  47      50.712  -9.850 -52.631  1.00 88.49           N  
ATOM   3669  CA  LEU B  47      50.301  -8.482 -52.332  1.00 88.49           C  
ATOM   3670  C   LEU B  47      48.996  -8.467 -51.544  1.00 88.49           C  
ATOM   3671  CB  LEU B  47      50.141  -7.676 -53.623  1.00 88.49           C  
ATOM   3672  O   LEU B  47      48.384  -7.411 -51.369  1.00 88.49           O  
ATOM   3673  CG  LEU B  47      51.397  -7.511 -54.480  1.00 88.49           C  
ATOM   3674  CD1 LEU B  47      51.050  -6.844 -55.807  1.00 88.49           C  
ATOM   3675  CD2 LEU B  47      52.454  -6.706 -53.731  1.00 88.49           C  
ATOM   3676  N   GLU B  48      48.582  -9.655 -51.157  1.00 87.47           N  
ATOM   3677  CA  GLU B  48      47.334  -9.786 -50.410  1.00 87.47           C  
ATOM   3678  C   GLU B  48      47.435  -9.112 -49.045  1.00 87.47           C  
ATOM   3679  CB  GLU B  48      46.960 -11.261 -50.242  1.00 87.47           C  
ATOM   3680  O   GLU B  48      48.525  -9.002 -48.480  1.00 87.47           O  
ATOM   3681  CG  GLU B  48      46.685 -11.979 -51.555  1.00 87.47           C  
ATOM   3682  CD  GLU B  48      46.412 -13.465 -51.381  1.00 87.47           C  
ATOM   3683  OE1 GLU B  48      46.081 -14.142 -52.380  1.00 87.47           O  
ATOM   3684  OE2 GLU B  48      46.530 -13.955 -50.236  1.00 87.47           O  
ATOM   3685  N   ILE B  49      46.277  -8.688 -48.550  1.00 88.83           N  
ATOM   3686  CA  ILE B  49      46.198  -8.073 -47.230  1.00 88.83           C  
ATOM   3687  C   ILE B  49      46.533  -9.107 -46.158  1.00 88.83           C  
ATOM   3688  CB  ILE B  49      44.800  -7.467 -46.972  1.00 88.83           C  
ATOM   3689  O   ILE B  49      46.130 -10.268 -46.259  1.00 88.83           O  
ATOM   3690  CG1 ILE B  49      44.855  -6.473 -45.806  1.00 88.83           C  
ATOM   3691  CG2 ILE B  49      43.774  -8.572 -46.701  1.00 88.83           C  
ATOM   3692  CD1 ILE B  49      43.672  -5.517 -45.751  1.00 88.83           C  
ATOM   3693  N   MET B  50      47.388  -8.701 -45.253  1.00 89.92           N  
ATOM   3694  CA  MET B  50      47.734  -9.542 -44.111  1.00 89.92           C  
ATOM   3695  C   MET B  50      47.158  -8.971 -42.820  1.00 89.92           C  
ATOM   3696  CB  MET B  50      49.253  -9.684 -43.987  1.00 89.92           C  
ATOM   3697  O   MET B  50      47.260  -7.769 -42.567  1.00 89.92           O  
ATOM   3698  CG  MET B  50      49.908 -10.331 -45.197  1.00 89.92           C  
ATOM   3699  SD  MET B  50      51.740 -10.270 -45.120  1.00 89.92           S  
ATOM   3700  CE  MET B  50      52.030  -8.585 -45.728  1.00 89.92           C  
ATOM   3701  N   THR B  51      46.428  -9.798 -42.085  1.00 88.20           N  
ATOM   3702  CA  THR B  51      45.874  -9.390 -40.799  1.00 88.20           C  
ATOM   3703  C   THR B  51      46.830  -9.740 -39.662  1.00 88.20           C  
ATOM   3704  CB  THR B  51      44.507 -10.052 -40.544  1.00 88.20           C  
ATOM   3705  O   THR B  51      47.219 -10.899 -39.505  1.00 88.20           O  
ATOM   3706  CG2 THR B  51      43.467  -9.570 -41.551  1.00 88.20           C  
ATOM   3707  OG1 THR B  51      44.642 -11.474 -40.657  1.00 88.20           O  
ATOM   3708  N   LEU B  52      47.283  -8.644 -38.986  1.00 91.94           N  
ATOM   3709  CA  LEU B  52      48.179  -8.817 -37.848  1.00 91.94           C  
ATOM   3710  C   LEU B  52      47.464  -8.500 -36.539  1.00 91.94           C  
ATOM   3711  CB  LEU B  52      49.414  -7.924 -37.997  1.00 91.94           C  
ATOM   3712  O   LEU B  52      46.627  -7.596 -36.488  1.00 91.94           O  
ATOM   3713  CG  LEU B  52      50.183  -8.044 -39.314  1.00 91.94           C  
ATOM   3714  CD1 LEU B  52      51.214  -6.927 -39.430  1.00 91.94           C  
ATOM   3715  CD2 LEU B  52      50.853  -9.410 -39.418  1.00 91.94           C  
ATOM   3716  N   GLN B  53      47.838  -9.299 -35.456  1.00 90.20           N  
ATOM   3717  CA  GLN B  53      47.259  -9.066 -34.137  1.00 90.20           C  
ATOM   3718  C   GLN B  53      48.342  -8.754 -33.108  1.00 90.20           C  
ATOM   3719  CB  GLN B  53      46.440 -10.277 -33.688  1.00 90.20           C  
ATOM   3720  O   GLN B  53      48.836  -9.655 -32.426  1.00 90.20           O  
ATOM   3721  CG  GLN B  53      45.199 -10.528 -34.533  1.00 90.20           C  
ATOM   3722  CD  GLN B  53      44.426 -11.756 -34.090  1.00 90.20           C  
ATOM   3723  NE2 GLN B  53      43.158 -11.832 -34.482  1.00 90.20           N  
ATOM   3724  OE1 GLN B  53      44.963 -12.629 -33.402  1.00 90.20           O  
ATOM   3725  N   PRO B  54      48.778  -7.443 -33.122  1.00 91.71           N  
ATOM   3726  CA  PRO B  54      49.768  -7.073 -32.109  1.00 91.71           C  
ATOM   3727  C   PRO B  54      49.199  -7.091 -30.692  1.00 91.71           C  
ATOM   3728  CB  PRO B  54      50.176  -5.655 -32.515  1.00 91.71           C  
ATOM   3729  O   PRO B  54      48.126  -6.534 -30.447  1.00 91.71           O  
ATOM   3730  CG  PRO B  54      48.994  -5.115 -33.254  1.00 91.71           C  
ATOM   3731  CD  PRO B  54      48.269  -6.262 -33.897  1.00 91.71           C  
ATOM   3732  N   ARG B  55      49.910  -7.860 -29.784  1.00 90.66           N  
ATOM   3733  CA  ARG B  55      49.462  -8.009 -28.403  1.00 90.66           C  
ATOM   3734  C   ARG B  55      50.556  -7.594 -27.425  1.00 90.66           C  
ATOM   3735  CB  ARG B  55      49.033  -9.452 -28.129  1.00 90.66           C  
ATOM   3736  O   ARG B  55      51.698  -8.045 -27.535  1.00 90.66           O  
ATOM   3737  CG  ARG B  55      48.498  -9.680 -26.724  1.00 90.66           C  
ATOM   3738  CD  ARG B  55      48.047 -11.119 -26.519  1.00 90.66           C  
ATOM   3739  NE  ARG B  55      47.650 -11.368 -25.136  1.00 90.66           N  
ATOM   3740  NH1 ARG B  55      46.850 -13.499 -25.531  1.00 90.66           N  
ATOM   3741  NH2 ARG B  55      46.770 -12.612 -23.418  1.00 90.66           N  
ATOM   3742  CZ  ARG B  55      47.091 -12.492 -24.698  1.00 90.66           C  
ATOM   3743  N   CYS B  56      50.234  -6.679 -26.579  1.00 90.37           N  
ATOM   3744  CA  CYS B  56      51.125  -6.244 -25.509  1.00 90.37           C  
ATOM   3745  C   CYS B  56      50.540  -6.580 -24.142  1.00 90.37           C  
ATOM   3746  CB  CYS B  56      51.387  -4.742 -25.607  1.00 90.37           C  
ATOM   3747  O   CYS B  56      49.465  -6.094 -23.786  1.00 90.37           O  
ATOM   3748  SG  CYS B  56      52.170  -4.238 -27.155  1.00 90.37           S  
ATOM   3749  N   GLU B  57      51.322  -7.430 -23.490  1.00 89.08           N  
ATOM   3750  CA  GLU B  57      50.831  -7.915 -22.203  1.00 89.08           C  
ATOM   3751  C   GLU B  57      51.508  -7.187 -21.045  1.00 89.08           C  
ATOM   3752  CB  GLU B  57      51.052  -9.424 -22.077  1.00 89.08           C  
ATOM   3753  O   GLU B  57      52.731  -7.031 -21.033  1.00 89.08           O  
ATOM   3754  CG  GLU B  57      50.288 -10.245 -23.106  1.00 89.08           C  
ATOM   3755  CD  GLU B  57      50.515 -11.742 -22.966  1.00 89.08           C  
ATOM   3756  OE1 GLU B  57      49.885 -12.524 -23.715  1.00 89.08           O  
ATOM   3757  OE2 GLU B  57      51.327 -12.137 -22.101  1.00 89.08           O  
ATOM   3758  N   ASP B  58      50.761  -6.664 -20.125  1.00 85.39           N  
ATOM   3759  CA  ASP B  58      51.170  -6.157 -18.819  1.00 85.39           C  
ATOM   3760  C   ASP B  58      52.116  -4.966 -18.964  1.00 85.39           C  
ATOM   3761  CB  ASP B  58      51.838  -7.262 -17.999  1.00 85.39           C  
ATOM   3762  O   ASP B  58      53.186  -4.939 -18.353  1.00 85.39           O  
ATOM   3763  CG  ASP B  58      50.888  -8.391 -17.639  1.00 85.39           C  
ATOM   3764  OD1 ASP B  58      49.706  -8.119 -17.335  1.00 85.39           O  
ATOM   3765  OD2 ASP B  58      51.325  -9.562 -17.658  1.00 85.39           O  
ATOM   3766  N   VAL B  59      51.784  -4.026 -19.745  1.00 88.82           N  
ATOM   3767  CA  VAL B  59      52.546  -2.795 -19.927  1.00 88.82           C  
ATOM   3768  C   VAL B  59      52.042  -1.727 -18.958  1.00 88.82           C  
ATOM   3769  CB  VAL B  59      52.455  -2.281 -21.381  1.00 88.82           C  
ATOM   3770  O   VAL B  59      50.836  -1.485 -18.865  1.00 88.82           O  
ATOM   3771  CG1 VAL B  59      53.268  -0.999 -21.553  1.00 88.82           C  
ATOM   3772  CG2 VAL B  59      52.932  -3.355 -22.357  1.00 88.82           C  
ATOM   3773  N   GLU B  60      53.015  -1.136 -18.179  1.00 86.39           N  
ATOM   3774  CA  GLU B  60      52.649  -0.117 -17.201  1.00 86.39           C  
ATOM   3775  C   GLU B  60      52.356   1.219 -17.878  1.00 86.39           C  
ATOM   3776  CB  GLU B  60      53.759   0.053 -16.160  1.00 86.39           C  
ATOM   3777  O   GLU B  60      53.136   1.682 -18.713  1.00 86.39           O  
ATOM   3778  CG  GLU B  60      54.032  -1.200 -15.341  1.00 86.39           C  
ATOM   3779  CD  GLU B  60      54.469  -0.902 -13.916  1.00 86.39           C  
ATOM   3780  OE1 GLU B  60      54.526  -1.841 -13.090  1.00 86.39           O  
ATOM   3781  OE2 GLU B  60      54.756   0.280 -13.622  1.00 86.39           O  
ATOM   3782  N   THR B  61      51.219   1.780 -17.599  1.00 88.37           N  
ATOM   3783  CA  THR B  61      50.847   3.093 -18.116  1.00 88.37           C  
ATOM   3784  C   THR B  61      51.542   4.200 -17.329  1.00 88.37           C  
ATOM   3785  CB  THR B  61      49.323   3.302 -18.065  1.00 88.37           C  
ATOM   3786  O   THR B  61      52.271   3.927 -16.373  1.00 88.37           O  
ATOM   3787  CG2 THR B  61      48.598   2.280 -18.934  1.00 88.37           C  
ATOM   3788  OG1 THR B  61      48.873   3.167 -16.712  1.00 88.37           O  
ATOM   3789  N   ALA B  62      51.354   5.447 -17.690  1.00 87.42           N  
ATOM   3790  CA  ALA B  62      51.927   6.613 -17.024  1.00 87.42           C  
ATOM   3791  C   ALA B  62      51.529   6.654 -15.551  1.00 87.42           C  
ATOM   3792  CB  ALA B  62      51.488   7.897 -17.725  1.00 87.42           C  
ATOM   3793  O   ALA B  62      52.303   7.109 -14.705  1.00 87.42           O  
ATOM   3794  N   GLU B  63      50.396   6.019 -15.149  1.00 84.15           N  
ATOM   3795  CA  GLU B  63      49.850   6.022 -13.795  1.00 84.15           C  
ATOM   3796  C   GLU B  63      50.138   4.704 -13.081  1.00 84.15           C  
ATOM   3797  CB  GLU B  63      48.342   6.285 -13.824  1.00 84.15           C  
ATOM   3798  O   GLU B  63      49.639   4.467 -11.979  1.00 84.15           O  
ATOM   3799  CG  GLU B  63      47.972   7.696 -14.259  1.00 84.15           C  
ATOM   3800  CD  GLU B  63      46.482   7.983 -14.161  1.00 84.15           C  
ATOM   3801  OE1 GLU B  63      46.077   9.154 -14.338  1.00 84.15           O  
ATOM   3802  OE2 GLU B  63      45.714   7.029 -13.904  1.00 84.15           O  
ATOM   3803  N   GLY B  64      50.944   3.787 -13.796  1.00 82.95           N  
ATOM   3804  CA  GLY B  64      51.430   2.594 -13.120  1.00 82.95           C  
ATOM   3805  C   GLY B  64      50.433   1.451 -13.138  1.00 82.95           C  
ATOM   3806  O   GLY B  64      50.500   0.549 -12.300  1.00 82.95           O  
ATOM   3807  N   VAL B  65      49.372   1.452 -13.935  1.00 85.64           N  
ATOM   3808  CA  VAL B  65      48.384   0.390 -14.094  1.00 85.64           C  
ATOM   3809  C   VAL B  65      48.778  -0.513 -15.261  1.00 85.64           C  
ATOM   3810  CB  VAL B  65      46.967   0.963 -14.319  1.00 85.64           C  
ATOM   3811  O   VAL B  65      49.017  -0.034 -16.372  1.00 85.64           O  
ATOM   3812  CG1 VAL B  65      45.941  -0.163 -14.431  1.00 85.64           C  
ATOM   3813  CG2 VAL B  65      46.593   1.921 -13.189  1.00 85.64           C  
ATOM   3814  N   ALA B  66      48.964  -1.797 -14.994  1.00 90.15           N  
ATOM   3815  CA  ALA B  66      49.345  -2.781 -16.003  1.00 90.15           C  
ATOM   3816  C   ALA B  66      48.166  -3.124 -16.909  1.00 90.15           C  
ATOM   3817  CB  ALA B  66      49.885  -4.045 -15.337  1.00 90.15           C  
ATOM   3818  O   ALA B  66      47.135  -3.610 -16.438  1.00 90.15           O  
ATOM   3819  N   LEU B  67      48.398  -2.821 -18.200  1.00 88.98           N  
ATOM   3820  CA  LEU B  67      47.346  -3.053 -19.184  1.00 88.98           C  
ATOM   3821  C   LEU B  67      47.814  -4.025 -20.262  1.00 88.98           C  
ATOM   3822  CB  LEU B  67      46.912  -1.732 -19.825  1.00 88.98           C  
ATOM   3823  O   LEU B  67      48.993  -4.037 -20.623  1.00 88.98           O  
ATOM   3824  CG  LEU B  67      46.189  -0.741 -18.912  1.00 88.98           C  
ATOM   3825  CD1 LEU B  67      46.017   0.601 -19.617  1.00 88.98           C  
ATOM   3826  CD2 LEU B  67      44.839  -1.300 -18.477  1.00 88.98           C  
ATOM   3827  N   THR B  68      46.852  -4.906 -20.642  1.00 89.44           N  
ATOM   3828  CA  THR B  68      47.037  -5.747 -21.819  1.00 89.44           C  
ATOM   3829  C   THR B  68      46.192  -5.241 -22.985  1.00 89.44           C  
ATOM   3830  CB  THR B  68      46.677  -7.214 -21.520  1.00 89.44           C  
ATOM   3831  O   THR B  68      44.970  -5.131 -22.870  1.00 89.44           O  
ATOM   3832  CG2 THR B  68      46.980  -8.110 -22.716  1.00 89.44           C  
ATOM   3833  OG1 THR B  68      47.439  -7.667 -20.393  1.00 89.44           O  
ATOM   3834  N   VAL B  69      46.885  -4.819 -24.071  1.00 89.25           N  
ATOM   3835  CA  VAL B  69      46.187  -4.243 -25.216  1.00 89.25           C  
ATOM   3836  C   VAL B  69      46.427  -5.102 -26.455  1.00 89.25           C  
ATOM   3837  CB  VAL B  69      46.636  -2.788 -25.480  1.00 89.25           C  
ATOM   3838  O   VAL B  69      47.561  -5.502 -26.730  1.00 89.25           O  
ATOM   3839  CG1 VAL B  69      45.912  -2.212 -26.696  1.00 89.25           C  
ATOM   3840  CG2 VAL B  69      46.390  -1.921 -24.247  1.00 89.25           C  
ATOM   3841  N   THR B  70      45.312  -5.406 -27.142  1.00 89.18           N  
ATOM   3842  CA  THR B  70      45.390  -6.133 -28.404  1.00 89.18           C  
ATOM   3843  C   THR B  70      44.914  -5.259 -29.561  1.00 89.18           C  
ATOM   3844  CB  THR B  70      44.556  -7.426 -28.357  1.00 89.18           C  
ATOM   3845  O   THR B  70      43.899  -4.568 -29.447  1.00 89.18           O  
ATOM   3846  CG2 THR B  70      45.125  -8.411 -27.341  1.00 89.18           C  
ATOM   3847  OG1 THR B  70      43.208  -7.106 -27.991  1.00 89.18           O  
ATOM   3848  N   GLY B  71      45.687  -5.181 -30.604  1.00 88.83           N  
ATOM   3849  CA  GLY B  71      45.322  -4.428 -31.793  1.00 88.83           C  
ATOM   3850  C   GLY B  71      45.198  -5.293 -33.033  1.00 88.83           C  
ATOM   3851  O   GLY B  71      45.641  -6.444 -33.040  1.00 88.83           O  
ATOM   3852  N   VAL B  72      44.448  -4.812 -33.989  1.00 89.17           N  
ATOM   3853  CA  VAL B  72      44.343  -5.456 -35.294  1.00 89.17           C  
ATOM   3854  C   VAL B  72      44.865  -4.515 -36.378  1.00 89.17           C  
ATOM   3855  CB  VAL B  72      42.889  -5.873 -35.606  1.00 89.17           C  
ATOM   3856  O   VAL B  72      44.395  -3.382 -36.504  1.00 89.17           O  
ATOM   3857  CG1 VAL B  72      42.803  -6.556 -36.970  1.00 89.17           C  
ATOM   3858  CG2 VAL B  72      42.351  -6.791 -34.510  1.00 89.17           C  
ATOM   3859  N   ALA B  73      45.854  -5.010 -37.097  1.00 90.46           N  
ATOM   3860  CA  ALA B  73      46.448  -4.198 -38.156  1.00 90.46           C  
ATOM   3861  C   ALA B  73      46.357  -4.905 -39.505  1.00 90.46           C  
ATOM   3862  CB  ALA B  73      47.903  -3.875 -37.825  1.00 90.46           C  
ATOM   3863  O   ALA B  73      46.649  -6.099 -39.609  1.00 90.46           O  
ATOM   3864  N   GLN B  74      45.806  -4.136 -40.425  1.00 90.13           N  
ATOM   3865  CA  GLN B  74      45.815  -4.622 -41.801  1.00 90.13           C  
ATOM   3866  C   GLN B  74      46.953  -3.991 -42.599  1.00 90.13           C  
ATOM   3867  CB  GLN B  74      44.475  -4.337 -42.481  1.00 90.13           C  
ATOM   3868  O   GLN B  74      47.012  -2.769 -42.744  1.00 90.13           O  
ATOM   3869  CG  GLN B  74      43.271  -4.865 -41.713  1.00 90.13           C  
ATOM   3870  CD  GLN B  74      43.216  -6.381 -41.676  1.00 90.13           C  
ATOM   3871  NE2 GLN B  74      42.384  -6.923 -40.794  1.00 90.13           N  
ATOM   3872  OE1 GLN B  74      43.916  -7.059 -42.436  1.00 90.13           O  
ATOM   3873  N   VAL B  75      47.822  -4.943 -43.034  1.00 91.91           N  
ATOM   3874  CA  VAL B  75      49.004  -4.416 -43.708  1.00 91.91           C  
ATOM   3875  C   VAL B  75      49.142  -5.060 -45.086  1.00 91.91           C  
ATOM   3876  CB  VAL B  75      50.285  -4.654 -42.878  1.00 91.91           C  
ATOM   3877  O   VAL B  75      48.702  -6.193 -45.296  1.00 91.91           O  
ATOM   3878  CG1 VAL B  75      50.250  -3.838 -41.587  1.00 91.91           C  
ATOM   3879  CG2 VAL B  75      50.451  -6.141 -42.570  1.00 91.91           C  
ATOM   3880  N   LYS B  76      49.748  -4.297 -45.890  1.00 89.87           N  
ATOM   3881  CA  LYS B  76      49.993  -4.790 -47.243  1.00 89.87           C  
ATOM   3882  C   LYS B  76      51.324  -4.275 -47.783  1.00 89.87           C  
ATOM   3883  CB  LYS B  76      48.855  -4.380 -48.178  1.00 89.87           C  
ATOM   3884  O   LYS B  76      51.786  -3.201 -47.391  1.00 89.87           O  
ATOM   3885  CG  LYS B  76      49.096  -4.733 -49.638  1.00 89.87           C  
ATOM   3886  CD  LYS B  76      48.008  -4.161 -50.538  1.00 89.87           C  
ATOM   3887  CE  LYS B  76      48.280  -4.463 -52.006  1.00 89.87           C  
ATOM   3888  NZ  LYS B  76      47.242  -3.863 -52.897  1.00 89.87           N  
ATOM   3889  N   ILE B  77      51.899  -5.112 -48.746  1.00 91.17           N  
ATOM   3890  CA  ILE B  77      53.125  -4.686 -49.412  1.00 91.17           C  
ATOM   3891  C   ILE B  77      52.813  -3.556 -50.392  1.00 91.17           C  
ATOM   3892  CB  ILE B  77      53.806  -5.861 -50.148  1.00 91.17           C  
ATOM   3893  O   ILE B  77      51.837  -3.628 -51.142  1.00 91.17           O  
ATOM   3894  CG1 ILE B  77      54.199  -6.958 -49.153  1.00 91.17           C  
ATOM   3895  CG2 ILE B  77      55.027  -5.371 -50.934  1.00 91.17           C  
ATOM   3896  CD1 ILE B  77      54.667  -8.250 -49.809  1.00 91.17           C  
ATOM   3897  N   MET B  78      53.584  -2.473 -50.445  1.00 88.13           N  
ATOM   3898  CA  MET B  78      53.374  -1.288 -51.274  1.00 88.13           C  
ATOM   3899  C   MET B  78      53.651  -1.595 -52.742  1.00 88.13           C  
ATOM   3900  CB  MET B  78      54.266  -0.138 -50.803  1.00 88.13           C  
ATOM   3901  O   MET B  78      54.517  -2.412 -53.057  1.00 88.13           O  
ATOM   3902  CG  MET B  78      53.904   0.394 -49.426  1.00 88.13           C  
ATOM   3903  SD  MET B  78      54.830   1.919 -48.996  1.00 88.13           S  
ATOM   3904  CE  MET B  78      56.505   1.241 -48.830  1.00 88.13           C  
ATOM   3905  N   THR B  79      52.882  -1.057 -53.597  1.00 84.13           N  
ATOM   3906  CA  THR B  79      52.941  -1.365 -55.022  1.00 84.13           C  
ATOM   3907  C   THR B  79      53.818  -0.356 -55.757  1.00 84.13           C  
ATOM   3908  CB  THR B  79      51.535  -1.380 -55.649  1.00 84.13           C  
ATOM   3909  O   THR B  79      54.177  -0.567 -56.918  1.00 84.13           O  
ATOM   3910  CG2 THR B  79      50.716  -2.561 -55.136  1.00 84.13           C  
ATOM   3911  OG1 THR B  79      50.856  -0.162 -55.317  1.00 84.13           O  
ATOM   3912  N   GLU B  80      54.257   0.761 -55.002  1.00 86.57           N  
ATOM   3913  CA  GLU B  80      55.175   1.731 -55.591  1.00 86.57           C  
ATOM   3914  C   GLU B  80      56.519   1.088 -55.922  1.00 86.57           C  
ATOM   3915  CB  GLU B  80      55.379   2.920 -54.648  1.00 86.57           C  
ATOM   3916  O   GLU B  80      57.042   0.293 -55.139  1.00 86.57           O  
ATOM   3917  CG  GLU B  80      54.137   3.781 -54.466  1.00 86.57           C  
ATOM   3918  CD  GLU B  80      54.358   4.964 -53.538  1.00 86.57           C  
ATOM   3919  OE1 GLU B  80      53.401   5.736 -53.300  1.00 86.57           O  
ATOM   3920  OE2 GLU B  80      55.497   5.122 -53.045  1.00 86.57           O  
ATOM   3921  N   LYS B  81      57.053   1.303 -57.137  1.00 83.45           N  
ATOM   3922  CA  LYS B  81      58.220   0.632 -57.702  1.00 83.45           C  
ATOM   3923  C   LYS B  81      59.394   0.654 -56.727  1.00 83.45           C  
ATOM   3924  CB  LYS B  81      58.626   1.284 -59.025  1.00 83.45           C  
ATOM   3925  O   LYS B  81      60.058  -0.364 -56.524  1.00 83.45           O  
ATOM   3926  CG  LYS B  81      59.665   0.497 -59.810  1.00 83.45           C  
ATOM   3927  CD  LYS B  81      59.972   1.156 -61.148  1.00 83.45           C  
ATOM   3928  CE  LYS B  81      61.081   0.424 -61.892  1.00 83.45           C  
ATOM   3929  NZ  LYS B  81      61.370   1.054 -63.215  1.00 83.45           N  
ATOM   3930  N   GLU B  82      59.662   1.782 -56.017  1.00 85.80           N  
ATOM   3931  CA  GLU B  82      60.780   1.954 -55.095  1.00 85.80           C  
ATOM   3932  C   GLU B  82      60.547   1.188 -53.796  1.00 85.80           C  
ATOM   3933  CB  GLU B  82      61.009   3.438 -54.797  1.00 85.80           C  
ATOM   3934  O   GLU B  82      61.457   0.533 -53.283  1.00 85.80           O  
ATOM   3935  CG  GLU B  82      61.498   4.238 -55.995  1.00 85.80           C  
ATOM   3936  CD  GLU B  82      61.707   5.712 -55.688  1.00 85.80           C  
ATOM   3937  OE1 GLU B  82      62.124   6.468 -56.594  1.00 85.80           O  
ATOM   3938  OE2 GLU B  82      61.453   6.114 -54.530  1.00 85.80           O  
ATOM   3939  N   LEU B  83      59.437   1.208 -53.258  1.00 88.24           N  
ATOM   3940  CA  LEU B  83      59.055   0.574 -52.001  1.00 88.24           C  
ATOM   3941  C   LEU B  83      58.823  -0.921 -52.194  1.00 88.24           C  
ATOM   3942  CB  LEU B  83      57.793   1.229 -51.432  1.00 88.24           C  
ATOM   3943  O   LEU B  83      59.112  -1.719 -51.300  1.00 88.24           O  
ATOM   3944  CG  LEU B  83      57.923   2.691 -51.002  1.00 88.24           C  
ATOM   3945  CD1 LEU B  83      56.559   3.252 -50.614  1.00 88.24           C  
ATOM   3946  CD2 LEU B  83      58.910   2.823 -49.847  1.00 88.24           C  
ATOM   3947  N   LEU B  84      58.303  -1.236 -53.418  1.00 88.10           N  
ATOM   3948  CA  LEU B  84      58.126  -2.639 -53.778  1.00 88.10           C  
ATOM   3949  C   LEU B  84      59.474  -3.342 -53.902  1.00 88.10           C  
ATOM   3950  CB  LEU B  84      57.350  -2.762 -55.092  1.00 88.10           C  
ATOM   3951  O   LEU B  84      59.616  -4.498 -53.497  1.00 88.10           O  
ATOM   3952  CG  LEU B  84      57.014  -4.182 -55.550  1.00 88.10           C  
ATOM   3953  CD1 LEU B  84      56.101  -4.864 -54.536  1.00 88.10           C  
ATOM   3954  CD2 LEU B  84      56.366  -4.160 -56.930  1.00 88.10           C  
ATOM   3955  N   ALA B  85      60.395  -2.673 -54.419  1.00 87.74           N  
ATOM   3956  CA  ALA B  85      61.761  -3.180 -54.521  1.00 87.74           C  
ATOM   3957  C   ALA B  85      62.347  -3.461 -53.141  1.00 87.74           C  
ATOM   3958  CB  ALA B  85      62.641  -2.188 -55.279  1.00 87.74           C  
ATOM   3959  O   ALA B  85      63.004  -4.484 -52.934  1.00 87.74           O  
ATOM   3960  N   VAL B  86      62.149  -2.548 -52.229  1.00 89.51           N  
ATOM   3961  CA  VAL B  86      62.608  -2.678 -50.850  1.00 89.51           C  
ATOM   3962  C   VAL B  86      61.922  -3.871 -50.187  1.00 89.51           C  
ATOM   3963  CB  VAL B  86      62.339  -1.390 -50.039  1.00 89.51           C  
ATOM   3964  O   VAL B  86      62.565  -4.650 -49.481  1.00 89.51           O  
ATOM   3965  CG1 VAL B  86      62.739  -1.581 -48.577  1.00 89.51           C  
ATOM   3966  CG2 VAL B  86      63.089  -0.209 -50.652  1.00 89.51           C  
ATOM   3967  N   ALA B  87      60.640  -3.994 -50.431  1.00 88.28           N  
ATOM   3968  CA  ALA B  87      59.851  -5.094 -49.884  1.00 88.28           C  
ATOM   3969  C   ALA B  87      60.326  -6.436 -50.433  1.00 88.28           C  
ATOM   3970  CB  ALA B  87      58.369  -4.891 -50.192  1.00 88.28           C  
ATOM   3971  O   ALA B  87      60.410  -7.421 -49.696  1.00 88.28           O  
ATOM   3972  N   CYS B  88      60.656  -6.454 -51.734  1.00 87.08           N  
ATOM   3973  CA  CYS B  88      61.161  -7.649 -52.401  1.00 87.08           C  
ATOM   3974  C   CYS B  88      62.541  -8.025 -51.876  1.00 87.08           C  
ATOM   3975  CB  CYS B  88      61.221  -7.435 -53.913  1.00 87.08           C  
ATOM   3976  O   CYS B  88      62.844  -9.207 -51.703  1.00 87.08           O  
ATOM   3977  SG  CYS B  88      59.599  -7.391 -54.707  1.00 87.08           S  
ATOM   3978  N   GLU B  89      63.339  -7.003 -51.535  1.00 86.79           N  
ATOM   3979  CA  GLU B  89      64.663  -7.224 -50.961  1.00 86.79           C  
ATOM   3980  C   GLU B  89      64.564  -7.829 -49.563  1.00 86.79           C  
ATOM   3981  CB  GLU B  89      65.453  -5.914 -50.913  1.00 86.79           C  
ATOM   3982  O   GLU B  89      65.362  -8.695 -49.198  1.00 86.79           O  
ATOM   3983  CG  GLU B  89      65.927  -5.431 -52.276  1.00 86.79           C  
ATOM   3984  CD  GLU B  89      66.729  -4.141 -52.210  1.00 86.79           C  
ATOM   3985  OE1 GLU B  89      67.226  -3.681 -53.263  1.00 86.79           O  
ATOM   3986  OE2 GLU B  89      66.862  -3.586 -51.097  1.00 86.79           O  
ATOM   3987  N   GLN B  90      63.576  -7.493 -48.851  1.00 87.46           N  
ATOM   3988  CA  GLN B  90      63.437  -7.861 -47.446  1.00 87.46           C  
ATOM   3989  C   GLN B  90      62.713  -9.196 -47.296  1.00 87.46           C  
ATOM   3990  CB  GLN B  90      62.692  -6.770 -46.676  1.00 87.46           C  
ATOM   3991  O   GLN B  90      63.079 -10.014 -46.450  1.00 87.46           O  
ATOM   3992  CG  GLN B  90      63.422  -5.434 -46.640  1.00 87.46           C  
ATOM   3993  CD  GLN B  90      64.718  -5.494 -45.855  1.00 87.46           C  
ATOM   3994  NE2 GLN B  90      65.527  -4.446 -45.964  1.00 87.46           N  
ATOM   3995  OE1 GLN B  90      64.990  -6.475 -45.155  1.00 87.46           O  
ATOM   3996  N   PHE B  91      61.632  -9.513 -48.198  1.00 89.13           N  
ATOM   3997  CA  PHE B  91      60.696 -10.583 -47.871  1.00 89.13           C  
ATOM   3998  C   PHE B  91      60.648 -11.620 -48.986  1.00 89.13           C  
ATOM   3999  CB  PHE B  91      59.295 -10.015 -47.621  1.00 89.13           C  
ATOM   4000  O   PHE B  91      59.953 -12.632 -48.870  1.00 89.13           O  
ATOM   4001  CG  PHE B  91      59.216  -9.098 -46.431  1.00 89.13           C  
ATOM   4002  CD1 PHE B  91      59.519  -9.561 -45.156  1.00 89.13           C  
ATOM   4003  CD2 PHE B  91      58.837  -7.771 -46.586  1.00 89.13           C  
ATOM   4004  CE1 PHE B  91      59.446  -8.714 -44.053  1.00 89.13           C  
ATOM   4005  CE2 PHE B  91      58.762  -6.918 -45.489  1.00 89.13           C  
ATOM   4006  CZ  PHE B  91      59.066  -7.392 -44.223  1.00 89.13           C  
ATOM   4007  N   LEU B  92      61.383 -11.333 -50.114  1.00 85.60           N  
ATOM   4008  CA  LEU B  92      61.366 -12.258 -51.242  1.00 85.60           C  
ATOM   4009  C   LEU B  92      61.939 -13.614 -50.842  1.00 85.60           C  
ATOM   4010  CB  LEU B  92      62.160 -11.683 -52.419  1.00 85.60           C  
ATOM   4011  O   LEU B  92      63.044 -13.690 -50.299  1.00 85.60           O  
ATOM   4012  CG  LEU B  92      61.855 -12.274 -53.796  1.00 85.60           C  
ATOM   4013  CD1 LEU B  92      60.667 -11.558 -54.429  1.00 85.60           C  
ATOM   4014  CD2 LEU B  92      63.081 -12.188 -54.698  1.00 85.60           C  
ATOM   4015  N   GLY B  93      61.074 -14.816 -50.894  1.00 83.77           N  
ATOM   4016  CA  GLY B  93      61.514 -16.153 -50.529  1.00 83.77           C  
ATOM   4017  C   GLY B  93      61.124 -16.543 -49.116  1.00 83.77           C  
ATOM   4018  O   GLY B  93      61.322 -17.689 -48.706  1.00 83.77           O  
ATOM   4019  N   LYS B  94      60.561 -15.576 -48.289  1.00 86.66           N  
ATOM   4020  CA  LYS B  94      60.040 -15.843 -46.951  1.00 86.66           C  
ATOM   4021  C   LYS B  94      58.569 -16.245 -47.004  1.00 86.66           C  
ATOM   4022  CB  LYS B  94      60.216 -14.617 -46.052  1.00 86.66           C  
ATOM   4023  O   LYS B  94      57.856 -15.890 -47.944  1.00 86.66           O  
ATOM   4024  CG  LYS B  94      61.665 -14.306 -45.708  1.00 86.66           C  
ATOM   4025  CD  LYS B  94      61.765 -13.223 -44.640  1.00 86.66           C  
ATOM   4026  CE  LYS B  94      63.213 -12.944 -44.260  1.00 86.66           C  
ATOM   4027  NZ  LYS B  94      63.312 -11.946 -43.154  1.00 86.66           N  
ATOM   4028  N   ASN B  95      58.279 -17.079 -46.111  1.00 87.90           N  
ATOM   4029  CA  ASN B  95      56.878 -17.452 -45.949  1.00 87.90           C  
ATOM   4030  C   ASN B  95      56.044 -16.286 -45.427  1.00 87.90           C  
ATOM   4031  CB  ASN B  95      56.748 -18.658 -45.017  1.00 87.90           C  
ATOM   4032  O   ASN B  95      56.570 -15.385 -44.771  1.00 87.90           O  
ATOM   4033  CG  ASN B  95      57.230 -19.945 -45.657  1.00 87.90           C  
ATOM   4034  ND2 ASN B  95      57.648 -20.897 -44.831  1.00 87.90           N  
ATOM   4035  OD1 ASN B  95      57.228 -20.083 -46.883  1.00 87.90           O  
ATOM   4036  N   VAL B  96      54.762 -16.158 -45.836  1.00 85.74           N  
ATOM   4037  CA  VAL B  96      53.829 -15.110 -45.436  1.00 85.74           C  
ATOM   4038  C   VAL B  96      53.776 -15.019 -43.913  1.00 85.74           C  
ATOM   4039  CB  VAL B  96      52.414 -15.362 -46.005  1.00 85.74           C  
ATOM   4040  O   VAL B  96      53.672 -13.925 -43.354  1.00 85.74           O  
ATOM   4041  CG1 VAL B  96      51.442 -14.284 -45.528  1.00 85.74           C  
ATOM   4042  CG2 VAL B  96      52.455 -15.413 -47.531  1.00 85.74           C  
ATOM   4043  N   GLN B  97      53.977 -16.077 -43.184  1.00 87.07           N  
ATOM   4044  CA  GLN B  97      53.968 -16.108 -41.725  1.00 87.07           C  
ATOM   4045  C   GLN B  97      55.193 -15.401 -41.153  1.00 87.07           C  
ATOM   4046  CB  GLN B  97      53.909 -17.550 -41.219  1.00 87.07           C  
ATOM   4047  O   GLN B  97      55.100 -14.719 -40.130  1.00 87.07           O  
ATOM   4048  CG  GLN B  97      52.593 -18.255 -41.519  1.00 87.07           C  
ATOM   4049  CD  GLN B  97      51.402 -17.574 -40.873  1.00 87.07           C  
ATOM   4050  NE2 GLN B  97      50.219 -17.781 -41.442  1.00 87.07           N  
ATOM   4051  OE1 GLN B  97      51.543 -16.867 -39.869  1.00 87.07           O  
ATOM   4052  N   ASP B  98      56.314 -15.608 -41.839  1.00 89.27           N  
ATOM   4053  CA  ASP B  98      57.558 -14.964 -41.432  1.00 89.27           C  
ATOM   4054  C   ASP B  98      57.473 -13.448 -41.599  1.00 89.27           C  
ATOM   4055  CB  ASP B  98      58.737 -15.516 -42.236  1.00 89.27           C  
ATOM   4056  O   ASP B  98      57.957 -12.696 -40.751  1.00 89.27           O  
ATOM   4057  CG  ASP B  98      59.069 -16.957 -41.888  1.00 89.27           C  
ATOM   4058  OD1 ASP B  98      58.698 -17.420 -40.788  1.00 89.27           O  
ATOM   4059  OD2 ASP B  98      59.709 -17.634 -42.721  1.00 89.27           O  
ATOM   4060  N   ILE B  99      56.874 -12.997 -42.703  1.00 89.66           N  
ATOM   4061  CA  ILE B  99      56.638 -11.579 -42.954  1.00 89.66           C  
ATOM   4062  C   ILE B  99      55.719 -11.010 -41.876  1.00 89.66           C  
ATOM   4063  CB  ILE B  99      56.029 -11.348 -44.355  1.00 89.66           C  
ATOM   4064  O   ILE B  99      55.984  -9.936 -41.330  1.00 89.66           O  
ATOM   4065  CG1 ILE B  99      56.994 -11.832 -45.444  1.00 89.66           C  
ATOM   4066  CG2 ILE B  99      55.677  -9.870 -44.553  1.00 89.66           C  
ATOM   4067  CD1 ILE B  99      56.409 -11.796 -46.849  1.00 89.66           C  
ATOM   4068  N   LYS B 100      54.670 -11.746 -41.550  1.00 89.86           N  
ATOM   4069  CA  LYS B 100      53.720 -11.351 -40.515  1.00 89.86           C  
ATOM   4070  C   LYS B 100      54.420 -11.155 -39.172  1.00 89.86           C  
ATOM   4071  CB  LYS B 100      52.609 -12.393 -40.379  1.00 89.86           C  
ATOM   4072  O   LYS B 100      54.156 -10.180 -38.466  1.00 89.86           O  
ATOM   4073  CG  LYS B 100      51.599 -12.371 -41.517  1.00 89.86           C  
ATOM   4074  CD  LYS B 100      50.465 -13.361 -41.277  1.00 89.86           C  
ATOM   4075  CE  LYS B 100      49.469 -13.361 -42.429  1.00 89.86           C  
ATOM   4076  NZ  LYS B 100      48.391 -14.375 -42.228  1.00 89.86           N  
ATOM   4077  N   ASN B 101      55.363 -12.037 -38.881  1.00 90.93           N  
ATOM   4078  CA  ASN B 101      56.061 -12.014 -37.600  1.00 90.93           C  
ATOM   4079  C   ASN B 101      56.963 -10.790 -37.474  1.00 90.93           C  
ATOM   4080  CB  ASN B 101      56.874 -13.296 -37.408  1.00 90.93           C  
ATOM   4081  O   ASN B 101      57.032 -10.171 -36.411  1.00 90.93           O  
ATOM   4082  CG  ASN B 101      56.003 -14.503 -37.120  1.00 90.93           C  
ATOM   4083  ND2 ASN B 101      56.559 -15.694 -37.309  1.00 90.93           N  
ATOM   4084  OD1 ASN B 101      54.841 -14.365 -36.730  1.00 90.93           O  
ATOM   4085  N   VAL B 102      57.675 -10.476 -38.571  1.00 90.45           N  
ATOM   4086  CA  VAL B 102      58.578  -9.329 -38.581  1.00 90.45           C  
ATOM   4087  C   VAL B 102      57.783  -8.044 -38.361  1.00 90.45           C  
ATOM   4088  CB  VAL B 102      59.373  -9.245 -39.904  1.00 90.45           C  
ATOM   4089  O   VAL B 102      58.150  -7.215 -37.525  1.00 90.45           O  
ATOM   4090  CG1 VAL B 102      60.177  -7.948 -39.968  1.00 90.45           C  
ATOM   4091  CG2 VAL B 102      60.293 -10.455 -40.051  1.00 90.45           C  
ATOM   4092  N   VAL B 103      56.741  -7.879 -39.062  1.00 90.65           N  
ATOM   4093  CA  VAL B 103      55.894  -6.693 -39.002  1.00 90.65           C  
ATOM   4094  C   VAL B 103      55.172  -6.641 -37.657  1.00 90.65           C  
ATOM   4095  CB  VAL B 103      54.869  -6.667 -40.158  1.00 90.65           C  
ATOM   4096  O   VAL B 103      55.040  -5.572 -37.057  1.00 90.65           O  
ATOM   4097  CG1 VAL B 103      53.951  -5.452 -40.039  1.00 90.65           C  
ATOM   4098  CG2 VAL B 103      55.587  -6.668 -41.506  1.00 90.65           C  
ATOM   4099  N   LEU B 104      54.714  -7.809 -37.208  1.00 91.74           N  
ATOM   4100  CA  LEU B 104      54.038  -7.929 -35.921  1.00 91.74           C  
ATOM   4101  C   LEU B 104      54.933  -7.438 -34.789  1.00 91.74           C  
ATOM   4102  CB  LEU B 104      53.623  -9.380 -35.667  1.00 91.74           C  
ATOM   4103  O   LEU B 104      54.483  -6.698 -33.911  1.00 91.74           O  
ATOM   4104  CG  LEU B 104      52.737  -9.628 -34.445  1.00 91.74           C  
ATOM   4105  CD1 LEU B 104      51.878 -10.871 -34.657  1.00 91.74           C  
ATOM   4106  CD2 LEU B 104      53.586  -9.767 -33.187  1.00 91.74           C  
ATOM   4107  N   GLN B 105      56.207  -7.793 -34.773  1.00 90.27           N  
ATOM   4108  CA  GLN B 105      57.162  -7.407 -33.740  1.00 90.27           C  
ATOM   4109  C   GLN B 105      57.390  -5.898 -33.738  1.00 90.27           C  
ATOM   4110  CB  GLN B 105      58.491  -8.138 -33.936  1.00 90.27           C  
ATOM   4111  O   GLN B 105      57.517  -5.285 -32.675  1.00 90.27           O  
ATOM   4112  CG  GLN B 105      58.435  -9.619 -33.585  1.00 90.27           C  
ATOM   4113  CD  GLN B 105      59.798 -10.285 -33.634  1.00 90.27           C  
ATOM   4114  NE2 GLN B 105      59.988 -11.307 -32.807  1.00 90.27           N  
ATOM   4115  OE1 GLN B 105      60.671  -9.885 -34.410  1.00 90.27           O  
ATOM   4116  N   THR B 106      57.500  -5.250 -34.837  1.00 90.00           N  
ATOM   4117  CA  THR B 106      57.686  -3.810 -34.981  1.00 90.00           C  
ATOM   4118  C   THR B 106      56.460  -3.054 -34.476  1.00 90.00           C  
ATOM   4119  CB  THR B 106      57.961  -3.426 -36.447  1.00 90.00           C  
ATOM   4120  O   THR B 106      56.590  -2.061 -33.756  1.00 90.00           O  
ATOM   4121  CG2 THR B 106      59.316  -3.951 -36.908  1.00 90.00           C  
ATOM   4122  OG1 THR B 106      56.937  -3.981 -37.281  1.00 90.00           O  
ATOM   4123  N   LEU B 107      55.313  -3.476 -34.811  1.00 89.86           N  
ATOM   4124  CA  LEU B 107      54.063  -2.867 -34.370  1.00 89.86           C  
ATOM   4125  C   LEU B 107      53.874  -3.039 -32.867  1.00 89.86           C  
ATOM   4126  CB  LEU B 107      52.876  -3.478 -35.119  1.00 89.86           C  
ATOM   4127  O   LEU B 107      53.420  -2.119 -32.184  1.00 89.86           O  
ATOM   4128  CG  LEU B 107      52.703  -3.052 -36.578  1.00 89.86           C  
ATOM   4129  CD1 LEU B 107      51.563  -3.832 -37.226  1.00 89.86           C  
ATOM   4130  CD2 LEU B 107      52.452  -1.551 -36.672  1.00 89.86           C  
ATOM   4131  N   GLU B 108      54.304  -4.205 -32.310  1.00 90.39           N  
ATOM   4132  CA  GLU B 108      54.228  -4.459 -30.874  1.00 90.39           C  
ATOM   4133  C   GLU B 108      55.158  -3.529 -30.099  1.00 90.39           C  
ATOM   4134  CB  GLU B 108      54.570  -5.919 -30.568  1.00 90.39           C  
ATOM   4135  O   GLU B 108      54.805  -3.047 -29.021  1.00 90.39           O  
ATOM   4136  CG  GLU B 108      53.447  -6.894 -30.891  1.00 90.39           C  
ATOM   4137  CD  GLU B 108      53.797  -8.339 -30.573  1.00 90.39           C  
ATOM   4138  OE1 GLU B 108      52.898  -9.209 -30.631  1.00 90.39           O  
ATOM   4139  OE2 GLU B 108      54.980  -8.604 -30.261  1.00 90.39           O  
ATOM   4140  N   GLY B 109      56.312  -3.289 -30.705  1.00 89.69           N  
ATOM   4141  CA  GLY B 109      57.261  -2.374 -30.092  1.00 89.69           C  
ATOM   4142  C   GLY B 109      56.725  -0.961 -29.957  1.00 89.69           C  
ATOM   4143  O   GLY B 109      56.837  -0.348 -28.893  1.00 89.69           O  
ATOM   4144  N   HIS B 110      56.154  -0.398 -31.014  1.00 90.53           N  
ATOM   4145  CA  HIS B 110      55.579   0.942 -31.032  1.00 90.53           C  
ATOM   4146  C   HIS B 110      54.343   1.024 -30.143  1.00 90.53           C  
ATOM   4147  CB  HIS B 110      55.225   1.353 -32.463  1.00 90.53           C  
ATOM   4148  O   HIS B 110      54.119   2.037 -29.476  1.00 90.53           O  
ATOM   4149  CG  HIS B 110      56.417   1.660 -33.312  1.00 90.53           C  
ATOM   4150  CD2 HIS B 110      57.060   2.827 -33.553  1.00 90.53           C  
ATOM   4151  ND1 HIS B 110      57.083   0.695 -34.036  1.00 90.53           N  
ATOM   4152  CE1 HIS B 110      58.088   1.257 -34.687  1.00 90.53           C  
ATOM   4153  NE2 HIS B 110      58.096   2.550 -34.411  1.00 90.53           N  
ATOM   4154  N   LEU B 111      53.540  -0.017 -30.221  1.00 89.57           N  
ATOM   4155  CA  LEU B 111      52.376  -0.128 -29.349  1.00 89.57           C  
ATOM   4156  C   LEU B 111      52.790  -0.100 -27.882  1.00 89.57           C  
ATOM   4157  CB  LEU B 111      51.603  -1.416 -29.649  1.00 89.57           C  
ATOM   4158  O   LEU B 111      52.185   0.609 -27.075  1.00 89.57           O  
ATOM   4159  CG  LEU B 111      50.234  -1.556 -28.981  1.00 89.57           C  
ATOM   4160  CD1 LEU B 111      49.310  -2.410 -29.842  1.00 89.57           C  
ATOM   4161  CD2 LEU B 111      50.377  -2.154 -27.586  1.00 89.57           C  
ATOM   4162  N   ARG B 112      53.810  -0.745 -27.514  1.00 89.92           N  
ATOM   4163  CA  ARG B 112      54.332  -0.795 -26.152  1.00 89.92           C  
ATOM   4164  C   ARG B 112      54.884   0.562 -25.727  1.00 89.92           C  
ATOM   4165  CB  ARG B 112      55.421  -1.864 -26.033  1.00 89.92           C  
ATOM   4166  O   ARG B 112      54.648   1.009 -24.603  1.00 89.92           O  
ATOM   4167  CG  ARG B 112      55.922  -2.077 -24.613  1.00 89.92           C  
ATOM   4168  CD  ARG B 112      56.962  -3.187 -24.543  1.00 89.92           C  
ATOM   4169  NE  ARG B 112      56.365  -4.499 -24.771  1.00 89.92           N  
ATOM   4170  NH1 ARG B 112      57.950  -5.181 -26.308  1.00 89.92           N  
ATOM   4171  NH2 ARG B 112      56.225  -6.579 -25.736  1.00 89.92           N  
ATOM   4172  CZ  ARG B 112      56.848  -5.417 -25.604  1.00 89.92           C  
ATOM   4173  N   SER B 113      55.609   1.214 -26.528  1.00 89.73           N  
ATOM   4174  CA  SER B 113      56.203   2.521 -26.270  1.00 89.73           C  
ATOM   4175  C   SER B 113      55.131   3.572 -26.001  1.00 89.73           C  
ATOM   4176  CB  SER B 113      57.072   2.958 -27.450  1.00 89.73           C  
ATOM   4177  O   SER B 113      55.242   4.352 -25.053  1.00 89.73           O  
ATOM   4178  OG  SER B 113      57.620   4.245 -27.222  1.00 89.73           O  
ATOM   4179  N   ILE B 114      54.105   3.604 -26.745  1.00 90.43           N  
ATOM   4180  CA  ILE B 114      53.020   4.577 -26.672  1.00 90.43           C  
ATOM   4181  C   ILE B 114      52.159   4.297 -25.443  1.00 90.43           C  
ATOM   4182  CB  ILE B 114      52.153   4.555 -27.950  1.00 90.43           C  
ATOM   4183  O   ILE B 114      51.715   5.225 -24.763  1.00 90.43           O  
ATOM   4184  CG1 ILE B 114      52.975   5.013 -29.161  1.00 90.43           C  
ATOM   4185  CG2 ILE B 114      50.907   5.427 -27.773  1.00 90.43           C  
ATOM   4186  CD1 ILE B 114      52.288   4.780 -30.499  1.00 90.43           C  
ATOM   4187  N   LEU B 115      51.999   2.985 -25.084  1.00 88.40           N  
ATOM   4188  CA  LEU B 115      51.219   2.576 -23.921  1.00 88.40           C  
ATOM   4189  C   LEU B 115      51.863   3.076 -22.632  1.00 88.40           C  
ATOM   4190  CB  LEU B 115      51.080   1.052 -23.878  1.00 88.40           C  
ATOM   4191  O   LEU B 115      51.164   3.438 -21.683  1.00 88.40           O  
ATOM   4192  CG  LEU B 115      50.011   0.443 -24.786  1.00 88.40           C  
ATOM   4193  CD1 LEU B 115      50.100  -1.079 -24.763  1.00 88.40           C  
ATOM   4194  CD2 LEU B 115      48.622   0.909 -24.364  1.00 88.40           C  
ATOM   4195  N   GLY B 116      53.151   3.246 -22.612  1.00 87.07           N  
ATOM   4196  CA  GLY B 116      53.912   3.704 -21.461  1.00 87.07           C  
ATOM   4197  C   GLY B 116      53.787   5.196 -21.218  1.00 87.07           C  
ATOM   4198  O   GLY B 116      54.027   5.672 -20.107  1.00 87.07           O  
ATOM   4199  N   THR B 117      53.345   5.973 -22.133  1.00 87.77           N  
ATOM   4200  CA  THR B 117      53.291   7.430 -22.075  1.00 87.77           C  
ATOM   4201  C   THR B 117      51.872   7.907 -21.778  1.00 87.77           C  
ATOM   4202  CB  THR B 117      53.782   8.060 -23.391  1.00 87.77           C  
ATOM   4203  O   THR B 117      51.678   8.999 -21.241  1.00 87.77           O  
ATOM   4204  CG2 THR B 117      55.242   7.710 -23.657  1.00 87.77           C  
ATOM   4205  OG1 THR B 117      52.981   7.574 -24.475  1.00 87.77           O  
ATOM   4206  N   LEU B 118      50.863   7.147 -21.997  1.00 87.86           N  
ATOM   4207  CA  LEU B 118      49.460   7.537 -21.899  1.00 87.86           C  
ATOM   4208  C   LEU B 118      48.843   7.024 -20.602  1.00 87.86           C  
ATOM   4209  CB  LEU B 118      48.671   7.005 -23.098  1.00 87.86           C  
ATOM   4210  O   LEU B 118      49.304   6.027 -20.042  1.00 87.86           O  
ATOM   4211  CG  LEU B 118      49.012   7.615 -24.459  1.00 87.86           C  
ATOM   4212  CD1 LEU B 118      48.249   6.899 -25.568  1.00 87.86           C  
ATOM   4213  CD2 LEU B 118      48.703   9.109 -24.468  1.00 87.86           C  
ATOM   4214  N   THR B 119      47.869   7.815 -20.028  1.00 86.98           N  
ATOM   4215  CA  THR B 119      47.063   7.382 -18.893  1.00 86.98           C  
ATOM   4216  C   THR B 119      46.017   6.361 -19.330  1.00 86.98           C  
ATOM   4217  CB  THR B 119      46.366   8.576 -18.215  1.00 86.98           C  
ATOM   4218  O   THR B 119      45.702   6.257 -20.518  1.00 86.98           O  
ATOM   4219  CG2 THR B 119      47.381   9.619 -17.758  1.00 86.98           C  
ATOM   4220  OG1 THR B 119      45.459   9.183 -19.143  1.00 86.98           O  
ATOM   4221  N   VAL B 120      45.512   5.518 -18.368  1.00 84.53           N  
ATOM   4222  CA  VAL B 120      44.504   4.487 -18.595  1.00 84.53           C  
ATOM   4223  C   VAL B 120      43.252   5.113 -19.205  1.00 84.53           C  
ATOM   4224  CB  VAL B 120      44.147   3.745 -17.288  1.00 84.53           C  
ATOM   4225  O   VAL B 120      42.647   4.544 -20.117  1.00 84.53           O  
ATOM   4226  CG1 VAL B 120      43.077   2.685 -17.545  1.00 84.53           C  
ATOM   4227  CG2 VAL B 120      45.395   3.112 -16.676  1.00 84.53           C  
ATOM   4228  N   GLU B 121      42.873   6.331 -18.812  1.00 77.63           N  
ATOM   4229  CA  GLU B 121      41.677   7.027 -19.275  1.00 77.63           C  
ATOM   4230  C   GLU B 121      41.822   7.466 -20.729  1.00 77.63           C  
ATOM   4231  CB  GLU B 121      41.381   8.238 -18.386  1.00 77.63           C  
ATOM   4232  O   GLU B 121      40.873   7.371 -21.510  1.00 77.63           O  
ATOM   4233  CG  GLU B 121      41.020   7.875 -16.953  1.00 77.63           C  
ATOM   4234  CD  GLU B 121      40.794   9.089 -16.066  1.00 77.63           C  
ATOM   4235  OE1 GLU B 121      40.388   8.917 -14.894  1.00 77.63           O  
ATOM   4236  OE2 GLU B 121      41.025  10.221 -16.547  1.00 77.63           O  
ATOM   4237  N   GLN B 122      43.047   7.938 -21.033  1.00 82.51           N  
ATOM   4238  CA  GLN B 122      43.352   8.368 -22.393  1.00 82.51           C  
ATOM   4239  C   GLN B 122      43.348   7.185 -23.358  1.00 82.51           C  
ATOM   4240  CB  GLN B 122      44.704   9.080 -22.441  1.00 82.51           C  
ATOM   4241  O   GLN B 122      42.903   7.311 -24.500  1.00 82.51           O  
ATOM   4242  CG  GLN B 122      44.694  10.463 -21.803  1.00 82.51           C  
ATOM   4243  CD  GLN B 122      46.064  11.115 -21.794  1.00 82.51           C  
ATOM   4244  NE2 GLN B 122      46.101  12.411 -21.504  1.00 82.51           N  
ATOM   4245  OE1 GLN B 122      47.080  10.459 -22.044  1.00 82.51           O  
ATOM   4246  N   ILE B 123      43.766   6.035 -22.896  1.00 83.66           N  
ATOM   4247  CA  ILE B 123      43.861   4.809 -23.681  1.00 83.66           C  
ATOM   4248  C   ILE B 123      42.472   4.201 -23.859  1.00 83.66           C  
ATOM   4249  CB  ILE B 123      44.813   3.787 -23.019  1.00 83.66           C  
ATOM   4250  O   ILE B 123      42.115   3.764 -24.955  1.00 83.66           O  
ATOM   4251  CG1 ILE B 123      46.239   4.347 -22.957  1.00 83.66           C  
ATOM   4252  CG2 ILE B 123      44.780   2.453 -23.770  1.00 83.66           C  
ATOM   4253  CD1 ILE B 123      47.193   3.517 -22.110  1.00 83.66           C  
ATOM   4254  N   TYR B 124      41.758   4.319 -22.792  1.00 76.58           N  
ATOM   4255  CA  TYR B 124      40.409   3.764 -22.764  1.00 76.58           C  
ATOM   4256  C   TYR B 124      39.407   4.737 -23.375  1.00 76.58           C  
ATOM   4257  CB  TYR B 124      39.997   3.423 -21.329  1.00 76.58           C  
ATOM   4258  O   TYR B 124      38.511   4.329 -24.118  1.00 76.58           O  
ATOM   4259  CG  TYR B 124      38.536   3.073 -21.183  1.00 76.58           C  
ATOM   4260  CD1 TYR B 124      37.630   3.989 -20.652  1.00 76.58           C  
ATOM   4261  CD2 TYR B 124      38.059   1.827 -21.575  1.00 76.58           C  
ATOM   4262  CE1 TYR B 124      36.283   3.671 -20.515  1.00 76.58           C  
ATOM   4263  CE2 TYR B 124      36.714   1.498 -21.441  1.00 76.58           C  
ATOM   4264  OH  TYR B 124      34.503   2.104 -20.777  1.00 76.58           O  
ATOM   4265  CZ  TYR B 124      35.835   2.425 -20.912  1.00 76.58           C  
ATOM   4266  N   GLN B 125      39.400   6.040 -23.244  1.00 72.66           N  
ATOM   4267  CA  GLN B 125      38.423   7.042 -23.659  1.00 72.66           C  
ATOM   4268  C   GLN B 125      38.645   7.460 -25.109  1.00 72.66           C  
ATOM   4269  CB  GLN B 125      38.489   8.267 -22.744  1.00 72.66           C  
ATOM   4270  O   GLN B 125      37.686   7.652 -25.859  1.00 72.66           O  
ATOM   4271  CG  GLN B 125      37.909   8.029 -21.356  1.00 72.66           C  
ATOM   4272  CD  GLN B 125      37.985   9.259 -20.470  1.00 72.66           C  
ATOM   4273  NE2 GLN B 125      37.508   9.131 -19.237  1.00 72.66           N  
ATOM   4274  OE1 GLN B 125      38.468  10.315 -20.891  1.00 72.66           O  
ATOM   4275  N   ASP B 126      39.878   7.403 -25.590  1.00 77.19           N  
ATOM   4276  CA  ASP B 126      40.178   7.825 -26.955  1.00 77.19           C  
ATOM   4277  C   ASP B 126      41.014   6.776 -27.683  1.00 77.19           C  
ATOM   4278  CB  ASP B 126      40.907   9.170 -26.953  1.00 77.19           C  
ATOM   4279  O   ASP B 126      42.204   6.985 -27.931  1.00 77.19           O  
ATOM   4280  CG  ASP B 126      39.996  10.338 -26.618  1.00 77.19           C  
ATOM   4281  OD1 ASP B 126      38.779  10.261 -26.892  1.00 77.19           O  
ATOM   4282  OD2 ASP B 126      40.500  11.346 -26.078  1.00 77.19           O  
ATOM   4283  N   ARG B 127      40.379   5.663 -28.066  1.00 78.95           N  
ATOM   4284  CA  ARG B 127      41.041   4.545 -28.730  1.00 78.95           C  
ATOM   4285  C   ARG B 127      41.444   4.914 -30.153  1.00 78.95           C  
ATOM   4286  CB  ARG B 127      40.132   3.314 -28.746  1.00 78.95           C  
ATOM   4287  O   ARG B 127      42.458   4.432 -30.662  1.00 78.95           O  
ATOM   4288  CG  ARG B 127      39.896   2.706 -27.372  1.00 78.95           C  
ATOM   4289  CD  ARG B 127      39.080   1.423 -27.457  1.00 78.95           C  
ATOM   4290  NE  ARG B 127      38.892   0.816 -26.142  1.00 78.95           N  
ATOM   4291  NH1 ARG B 127      37.754  -1.034 -26.930  1.00 78.95           N  
ATOM   4292  NH2 ARG B 127      38.151  -0.797 -24.685  1.00 78.95           N  
ATOM   4293  CZ  ARG B 127      38.266  -0.337 -25.922  1.00 78.95           C  
ATOM   4294  N   ASP B 128      40.668   5.651 -30.738  1.00 77.12           N  
ATOM   4295  CA  ASP B 128      40.932   6.097 -32.102  1.00 77.12           C  
ATOM   4296  C   ASP B 128      42.166   6.995 -32.157  1.00 77.12           C  
ATOM   4297  CB  ASP B 128      39.719   6.835 -32.670  1.00 77.12           C  
ATOM   4298  O   ASP B 128      42.991   6.871 -33.064  1.00 77.12           O  
ATOM   4299  CG  ASP B 128      38.564   5.908 -33.007  1.00 77.12           C  
ATOM   4300  OD1 ASP B 128      38.805   4.716 -33.298  1.00 77.12           O  
ATOM   4301  OD2 ASP B 128      37.405   6.373 -32.984  1.00 77.12           O  
ATOM   4302  N   GLN B 129      42.222   7.939 -31.227  1.00 81.84           N  
ATOM   4303  CA  GLN B 129      43.394   8.802 -31.123  1.00 81.84           C  
ATOM   4304  C   GLN B 129      44.653   7.989 -30.834  1.00 81.84           C  
ATOM   4305  CB  GLN B 129      43.189   9.857 -30.034  1.00 81.84           C  
ATOM   4306  O   GLN B 129      45.717   8.264 -31.391  1.00 81.84           O  
ATOM   4307  CG  GLN B 129      44.275  10.924 -30.000  1.00 81.84           C  
ATOM   4308  CD  GLN B 129      44.039  11.967 -28.923  1.00 81.84           C  
ATOM   4309  NE2 GLN B 129      45.019  12.840 -28.718  1.00 81.84           N  
ATOM   4310  OE1 GLN B 129      42.985  11.987 -28.280  1.00 81.84           O  
ATOM   4311  N   PHE B 130      44.454   7.109 -29.933  1.00 84.81           N  
ATOM   4312  CA  PHE B 130      45.529   6.186 -29.592  1.00 84.81           C  
ATOM   4313  C   PHE B 130      45.961   5.383 -30.813  1.00 84.81           C  
ATOM   4314  CB  PHE B 130      45.091   5.240 -28.469  1.00 84.81           C  
ATOM   4315  O   PHE B 130      47.157   5.246 -31.081  1.00 84.81           O  
ATOM   4316  CG  PHE B 130      46.113   4.190 -28.126  1.00 84.81           C  
ATOM   4317  CD1 PHE B 130      45.832   2.841 -28.306  1.00 84.81           C  
ATOM   4318  CD2 PHE B 130      47.356   4.552 -27.624  1.00 84.81           C  
ATOM   4319  CE1 PHE B 130      46.777   1.867 -27.990  1.00 84.81           C  
ATOM   4320  CE2 PHE B 130      48.305   3.585 -27.305  1.00 84.81           C  
ATOM   4321  CZ  PHE B 130      48.013   2.243 -27.488  1.00 84.81           C  
ATOM   4322  N   ALA B 131      44.942   4.784 -31.583  1.00 85.57           N  
ATOM   4323  CA  ALA B 131      45.191   4.019 -32.802  1.00 85.57           C  
ATOM   4324  C   ALA B 131      45.867   4.881 -33.864  1.00 85.57           C  
ATOM   4325  CB  ALA B 131      43.885   3.441 -33.343  1.00 85.57           C  
ATOM   4326  O   ALA B 131      46.770   4.420 -34.565  1.00 85.57           O  
ATOM   4327  N   LYS B 132      45.495   6.097 -33.983  1.00 87.09           N  
ATOM   4328  CA  LYS B 132      46.095   7.041 -34.922  1.00 87.09           C  
ATOM   4329  C   LYS B 132      47.555   7.313 -34.570  1.00 87.09           C  
ATOM   4330  CB  LYS B 132      45.308   8.352 -34.942  1.00 87.09           C  
ATOM   4331  O   LYS B 132      48.411   7.376 -35.455  1.00 87.09           O  
ATOM   4332  CG  LYS B 132      43.995   8.274 -35.706  1.00 87.09           C  
ATOM   4333  CD  LYS B 132      43.275   9.616 -35.718  1.00 87.09           C  
ATOM   4334  CE  LYS B 132      41.887   9.502 -36.335  1.00 87.09           C  
ATOM   4335  NZ  LYS B 132      41.147  10.798 -36.279  1.00 87.09           N  
ATOM   4336  N   LEU B 133      47.824   7.476 -33.364  1.00 87.48           N  
ATOM   4337  CA  LEU B 133      49.164   7.739 -32.850  1.00 87.48           C  
ATOM   4338  C   LEU B 133      50.098   6.570 -33.146  1.00 87.48           C  
ATOM   4339  CB  LEU B 133      49.118   8.002 -31.343  1.00 87.48           C  
ATOM   4340  O   LEU B 133      51.241   6.773 -33.562  1.00 87.48           O  
ATOM   4341  CG  LEU B 133      48.607   9.377 -30.911  1.00 87.48           C  
ATOM   4342  CD1 LEU B 133      48.392   9.412 -29.401  1.00 87.48           C  
ATOM   4343  CD2 LEU B 133      49.579  10.470 -31.343  1.00 87.48           C  
ATOM   4344  N   VAL B 134      49.583   5.317 -32.918  1.00 88.02           N  
ATOM   4345  CA  VAL B 134      50.364   4.114 -33.184  1.00 88.02           C  
ATOM   4346  C   VAL B 134      50.633   3.993 -34.683  1.00 88.02           C  
ATOM   4347  CB  VAL B 134      49.647   2.846 -32.668  1.00 88.02           C  
ATOM   4348  O   VAL B 134      51.743   3.649 -35.094  1.00 88.02           O  
ATOM   4349  CG1 VAL B 134      50.409   1.588 -33.083  1.00 88.02           C  
ATOM   4350  CG2 VAL B 134      49.491   2.903 -31.149  1.00 88.02           C  
ATOM   4351  N   ARG B 135      49.679   4.285 -35.480  1.00 88.51           N  
ATOM   4352  CA  ARG B 135      49.816   4.268 -36.933  1.00 88.51           C  
ATOM   4353  C   ARG B 135      50.829   5.308 -37.400  1.00 88.51           C  
ATOM   4354  CB  ARG B 135      48.463   4.516 -37.603  1.00 88.51           C  
ATOM   4355  O   ARG B 135      51.657   5.029 -38.270  1.00 88.51           O  
ATOM   4356  CG  ARG B 135      48.496   4.397 -39.119  1.00 88.51           C  
ATOM   4357  CD  ARG B 135      47.175   4.822 -39.746  1.00 88.51           C  
ATOM   4358  NE  ARG B 135      46.074   3.967 -39.315  1.00 88.51           N  
ATOM   4359  NH1 ARG B 135      44.477   5.634 -39.389  1.00 88.51           N  
ATOM   4360  NH2 ARG B 135      43.893   3.509 -38.759  1.00 88.51           N  
ATOM   4361  CZ  ARG B 135      44.817   4.372 -39.155  1.00 88.51           C  
ATOM   4362  N   GLU B 136      50.832   6.549 -36.879  1.00 89.42           N  
ATOM   4363  CA  GLU B 136      51.688   7.667 -37.263  1.00 89.42           C  
ATOM   4364  C   GLU B 136      53.147   7.394 -36.905  1.00 89.42           C  
ATOM   4365  CB  GLU B 136      51.216   8.960 -36.594  1.00 89.42           C  
ATOM   4366  O   GLU B 136      54.051   7.714 -37.679  1.00 89.42           O  
ATOM   4367  CG  GLU B 136      49.962   9.554 -37.219  1.00 89.42           C  
ATOM   4368  CD  GLU B 136      49.517  10.848 -36.557  1.00 89.42           C  
ATOM   4369  OE1 GLU B 136      48.502  11.436 -36.995  1.00 89.42           O  
ATOM   4370  OE2 GLU B 136      50.189  11.278 -35.593  1.00 89.42           O  
ATOM   4371  N   VAL B 137      53.319   6.702 -35.750  1.00 89.71           N  
ATOM   4372  CA  VAL B 137      54.657   6.416 -35.242  1.00 89.71           C  
ATOM   4373  C   VAL B 137      55.229   5.191 -35.953  1.00 89.71           C  
ATOM   4374  CB  VAL B 137      54.647   6.188 -33.714  1.00 89.71           C  
ATOM   4375  O   VAL B 137      56.427   5.136 -36.242  1.00 89.71           O  
ATOM   4376  CG1 VAL B 137      56.030   5.765 -33.222  1.00 89.71           C  
ATOM   4377  CG2 VAL B 137      54.183   7.451 -32.990  1.00 89.71           C  
ATOM   4378  N   ALA B 138      54.366   4.251 -36.334  1.00 89.40           N  
ATOM   4379  CA  ALA B 138      54.768   2.972 -36.914  1.00 89.40           C  
ATOM   4380  C   ALA B 138      54.875   3.068 -38.433  1.00 89.40           C  
ATOM   4381  CB  ALA B 138      53.782   1.876 -36.521  1.00 89.40           C  
ATOM   4382  O   ALA B 138      55.596   2.289 -39.061  1.00 89.40           O  
ATOM   4383  N   ALA B 139      54.204   4.004 -39.071  1.00 89.35           N  
ATOM   4384  CA  ALA B 139      54.089   4.114 -40.523  1.00 89.35           C  
ATOM   4385  C   ALA B 139      55.460   4.288 -41.170  1.00 89.35           C  
ATOM   4386  CB  ALA B 139      53.176   5.280 -40.897  1.00 89.35           C  
ATOM   4387  O   ALA B 139      55.785   3.602 -42.142  1.00 89.35           O  
ATOM   4388  N   PRO B 140      56.351   5.181 -40.643  1.00 90.57           N  
ATOM   4389  CA  PRO B 140      57.664   5.382 -41.259  1.00 90.57           C  
ATOM   4390  C   PRO B 140      58.561   4.151 -41.153  1.00 90.57           C  
ATOM   4391  CB  PRO B 140      58.249   6.554 -40.466  1.00 90.57           C  
ATOM   4392  O   PRO B 140      59.309   3.846 -42.085  1.00 90.57           O  
ATOM   4393  CG  PRO B 140      57.071   7.198 -39.810  1.00 90.57           C  
ATOM   4394  CD  PRO B 140      55.973   6.180 -39.697  1.00 90.57           C  
ATOM   4395  N   ASP B 141      58.498   3.374 -40.020  1.00 90.22           N  
ATOM   4396  CA  ASP B 141      59.328   2.202 -39.762  1.00 90.22           C  
ATOM   4397  C   ASP B 141      58.890   1.018 -40.622  1.00 90.22           C  
ATOM   4398  CB  ASP B 141      59.277   1.823 -38.280  1.00 90.22           C  
ATOM   4399  O   ASP B 141      59.727   0.323 -41.203  1.00 90.22           O  
ATOM   4400  CG  ASP B 141      60.006   2.814 -37.390  1.00 90.22           C  
ATOM   4401  OD1 ASP B 141      60.924   3.510 -37.875  1.00 90.22           O  
ATOM   4402  OD2 ASP B 141      59.661   2.897 -36.191  1.00 90.22           O  
ATOM   4403  N   VAL B 142      57.572   0.823 -40.710  1.00 89.39           N  
ATOM   4404  CA  VAL B 142      57.023  -0.253 -41.529  1.00 89.39           C  
ATOM   4405  C   VAL B 142      57.148   0.108 -43.008  1.00 89.39           C  
ATOM   4406  CB  VAL B 142      55.547  -0.540 -41.175  1.00 89.39           C  
ATOM   4407  O   VAL B 142      57.289  -0.773 -43.859  1.00 89.39           O  
ATOM   4408  CG1 VAL B 142      54.981  -1.641 -42.069  1.00 89.39           C  
ATOM   4409  CG2 VAL B 142      55.418  -0.925 -39.702  1.00 89.39           C  
ATOM   4410  N   GLY B 143      57.040   1.362 -43.325  1.00 89.75           N  
ATOM   4411  CA  GLY B 143      57.233   1.855 -44.680  1.00 89.75           C  
ATOM   4412  C   GLY B 143      58.631   1.605 -45.212  1.00 89.75           C  
ATOM   4413  O   GLY B 143      58.806   1.308 -46.396  1.00 89.75           O  
ATOM   4414  N   ARG B 144      59.677   1.691 -44.378  1.00 88.99           N  
ATOM   4415  CA  ARG B 144      61.063   1.429 -44.755  1.00 88.99           C  
ATOM   4416  C   ARG B 144      61.257  -0.033 -45.145  1.00 88.99           C  
ATOM   4417  CB  ARG B 144      62.010   1.796 -43.612  1.00 88.99           C  
ATOM   4418  O   ARG B 144      62.195  -0.368 -45.871  1.00 88.99           O  
ATOM   4419  CG  ARG B 144      62.208   3.293 -43.432  1.00 88.99           C  
ATOM   4420  CD  ARG B 144      63.317   3.600 -42.436  1.00 88.99           C  
ATOM   4421  NE  ARG B 144      62.862   3.444 -41.057  1.00 88.99           N  
ATOM   4422  NH1 ARG B 144      64.838   4.168 -40.104  1.00 88.99           N  
ATOM   4423  NH2 ARG B 144      63.081   3.538 -38.773  1.00 88.99           N  
ATOM   4424  CZ  ARG B 144      63.594   3.717 -39.981  1.00 88.99           C  
ATOM   4425  N   MET B 145      60.362  -0.877 -44.814  1.00 88.78           N  
ATOM   4426  CA  MET B 145      60.374  -2.305 -45.118  1.00 88.78           C  
ATOM   4427  C   MET B 145      59.536  -2.605 -46.356  1.00 88.78           C  
ATOM   4428  CB  MET B 145      59.857  -3.114 -43.927  1.00 88.78           C  
ATOM   4429  O   MET B 145      59.504  -3.743 -46.828  1.00 88.78           O  
ATOM   4430  CG  MET B 145      60.743  -3.025 -42.695  1.00 88.78           C  
ATOM   4431  SD  MET B 145      60.131  -4.066 -41.313  1.00 88.78           S  
ATOM   4432  CE  MET B 145      58.625  -3.156 -40.869  1.00 88.78           C  
ATOM   4433  N   GLY B 146      58.846  -1.540 -46.897  1.00 88.80           N  
ATOM   4434  CA  GLY B 146      58.024  -1.704 -48.086  1.00 88.80           C  
ATOM   4435  C   GLY B 146      56.609  -2.156 -47.775  1.00 88.80           C  
ATOM   4436  O   GLY B 146      55.941  -2.749 -48.625  1.00 88.80           O  
ATOM   4437  N   ILE B 147      56.133  -1.937 -46.512  1.00 90.93           N  
ATOM   4438  CA  ILE B 147      54.811  -2.339 -46.046  1.00 90.93           C  
ATOM   4439  C   ILE B 147      53.976  -1.100 -45.732  1.00 90.93           C  
ATOM   4440  CB  ILE B 147      54.903  -3.252 -44.803  1.00 90.93           C  
ATOM   4441  O   ILE B 147      54.485  -0.126 -45.173  1.00 90.93           O  
ATOM   4442  CG1 ILE B 147      55.694  -4.523 -45.132  1.00 90.93           C  
ATOM   4443  CG2 ILE B 147      53.505  -3.597 -44.281  1.00 90.93           C  
ATOM   4444  CD1 ILE B 147      55.976  -5.407 -43.924  1.00 90.93           C  
ATOM   4445  N   GLU B 148      52.754  -1.111 -46.116  1.00 89.96           N  
ATOM   4446  CA  GLU B 148      51.794  -0.048 -45.836  1.00 89.96           C  
ATOM   4447  C   GLU B 148      50.743  -0.504 -44.828  1.00 89.96           C  
ATOM   4448  CB  GLU B 148      51.117   0.419 -47.127  1.00 89.96           C  
ATOM   4449  O   GLU B 148      50.189  -1.598 -44.953  1.00 89.96           O  
ATOM   4450  CG  GLU B 148      50.155   1.582 -46.931  1.00 89.96           C  
ATOM   4451  CD  GLU B 148      49.454   2.003 -48.213  1.00 89.96           C  
ATOM   4452  OE1 GLU B 148      48.738   3.030 -48.204  1.00 89.96           O  
ATOM   4453  OE2 GLU B 148      49.622   1.300 -49.234  1.00 89.96           O  
ATOM   4454  N   ILE B 149      50.518   0.332 -43.800  1.00 90.54           N  
ATOM   4455  CA  ILE B 149      49.449   0.074 -42.842  1.00 90.54           C  
ATOM   4456  C   ILE B 149      48.127   0.610 -43.386  1.00 90.54           C  
ATOM   4457  CB  ILE B 149      49.758   0.707 -41.467  1.00 90.54           C  
ATOM   4458  O   ILE B 149      47.956   1.823 -43.536  1.00 90.54           O  
ATOM   4459  CG1 ILE B 149      51.100   0.193 -40.932  1.00 90.54           C  
ATOM   4460  CG2 ILE B 149      48.627   0.422 -40.474  1.00 90.54           C  
ATOM   4461  CD1 ILE B 149      51.602   0.938 -39.702  1.00 90.54           C  
ATOM   4462  N   LEU B 150      47.294  -0.262 -43.756  1.00 85.65           N  
ATOM   4463  CA  LEU B 150      46.010   0.128 -44.328  1.00 85.65           C  
ATOM   4464  C   LEU B 150      45.032   0.545 -43.235  1.00 85.65           C  
ATOM   4465  CB  LEU B 150      45.418  -1.020 -45.149  1.00 85.65           C  
ATOM   4466  O   LEU B 150      44.326   1.546 -43.377  1.00 85.65           O  
ATOM   4467  CG  LEU B 150      46.181  -1.413 -46.415  1.00 85.65           C  
ATOM   4468  CD1 LEU B 150      45.615  -2.705 -46.996  1.00 85.65           C  
ATOM   4469  CD2 LEU B 150      46.126  -0.289 -47.444  1.00 85.65           C  
ATOM   4470  N   SER B 151      45.051  -0.153 -42.135  1.00 84.49           N  
ATOM   4471  CA  SER B 151      44.172   0.144 -41.009  1.00 84.49           C  
ATOM   4472  C   SER B 151      44.722  -0.436 -39.710  1.00 84.49           C  
ATOM   4473  CB  SER B 151      42.767  -0.403 -41.266  1.00 84.49           C  
ATOM   4474  O   SER B 151      45.269  -1.540 -39.700  1.00 84.49           O  
ATOM   4475  OG  SER B 151      41.928  -0.180 -40.146  1.00 84.49           O  
ATOM   4476  N   PHE B 152      44.621   0.400 -38.719  1.00 88.05           N  
ATOM   4477  CA  PHE B 152      44.993  -0.042 -37.381  1.00 88.05           C  
ATOM   4478  C   PHE B 152      43.895   0.288 -36.377  1.00 88.05           C  
ATOM   4479  CB  PHE B 152      46.312   0.606 -36.947  1.00 88.05           C  
ATOM   4480  O   PHE B 152      43.493   1.446 -36.246  1.00 88.05           O  
ATOM   4481  CG  PHE B 152      46.839   0.090 -35.635  1.00 88.05           C  
ATOM   4482  CD1 PHE B 152      46.531   0.737 -34.445  1.00 88.05           C  
ATOM   4483  CD2 PHE B 152      47.643  -1.041 -35.593  1.00 88.05           C  
ATOM   4484  CE1 PHE B 152      47.018   0.262 -33.229  1.00 88.05           C  
ATOM   4485  CE2 PHE B 152      48.133  -1.522 -34.382  1.00 88.05           C  
ATOM   4486  CZ  PHE B 152      47.820  -0.868 -33.201  1.00 88.05           C  
ATOM   4487  N   THR B 153      43.444  -0.790 -35.681  1.00 84.89           N  
ATOM   4488  CA  THR B 153      42.407  -0.592 -34.674  1.00 84.89           C  
ATOM   4489  C   THR B 153      42.725  -1.383 -33.407  1.00 84.89           C  
ATOM   4490  CB  THR B 153      41.023  -1.008 -35.207  1.00 84.89           C  
ATOM   4491  O   THR B 153      43.442  -2.384 -33.458  1.00 84.89           O  
ATOM   4492  CG2 THR B 153      40.613  -0.149 -36.399  1.00 84.89           C  
ATOM   4493  OG1 THR B 153      41.067  -2.381 -35.613  1.00 84.89           O  
ATOM   4494  N   ILE B 154      42.268  -0.877 -32.383  1.00 86.50           N  
ATOM   4495  CA  ILE B 154      42.449  -1.547 -31.100  1.00 86.50           C  
ATOM   4496  C   ILE B 154      41.307  -2.533 -30.867  1.00 86.50           C  
ATOM   4497  CB  ILE B 154      42.525  -0.531 -29.938  1.00 86.50           C  
ATOM   4498  O   ILE B 154      40.133  -2.163 -30.944  1.00 86.50           O  
ATOM   4499  CG1 ILE B 154      43.649   0.481 -30.186  1.00 86.50           C  
ATOM   4500  CG2 ILE B 154      42.722  -1.253 -28.602  1.00 86.50           C  
ATOM   4501  CD1 ILE B 154      45.047  -0.121 -30.133  1.00 86.50           C  
ATOM   4502  N   LYS B 155      41.710  -3.757 -30.617  1.00 79.78           N  
ATOM   4503  CA  LYS B 155      40.734  -4.826 -30.427  1.00 79.78           C  
ATOM   4504  C   LYS B 155      40.323  -4.941 -28.962  1.00 79.78           C  
ATOM   4505  CB  LYS B 155      41.295  -6.160 -30.921  1.00 79.78           C  
ATOM   4506  O   LYS B 155      39.135  -4.874 -28.638  1.00 79.78           O  
ATOM   4507  CG  LYS B 155      40.285  -7.299 -30.909  1.00 79.78           C  
ATOM   4508  CD  LYS B 155      40.897  -8.593 -31.429  1.00 79.78           C  
ATOM   4509  CE  LYS B 155      39.921  -9.757 -31.321  1.00 79.78           C  
ATOM   4510  NZ  LYS B 155      40.512 -11.026 -31.841  1.00 79.78           N  
ATOM   4511  N   ASP B 156      41.270  -5.099 -28.052  1.00 79.50           N  
ATOM   4512  CA  ASP B 156      40.913  -5.283 -26.649  1.00 79.50           C  
ATOM   4513  C   ASP B 156      41.914  -4.585 -25.731  1.00 79.50           C  
ATOM   4514  CB  ASP B 156      40.835  -6.773 -26.306  1.00 79.50           C  
ATOM   4515  O   ASP B 156      43.115  -4.571 -26.009  1.00 79.50           O  
ATOM   4516  CG  ASP B 156      39.622  -7.458 -26.912  1.00 79.50           C  
ATOM   4517  OD1 ASP B 156      38.564  -6.809 -27.056  1.00 79.50           O  
ATOM   4518  OD2 ASP B 156      39.725  -8.658 -27.245  1.00 79.50           O  
ATOM   4519  N   VAL B 157      41.285  -3.953 -24.646  1.00 83.98           N  
ATOM   4520  CA  VAL B 157      42.083  -3.400 -23.557  1.00 83.98           C  
ATOM   4521  C   VAL B 157      41.657  -4.029 -22.233  1.00 83.98           C  
ATOM   4522  CB  VAL B 157      41.953  -1.862 -23.483  1.00 83.98           C  
ATOM   4523  O   VAL B 157      40.498  -3.913 -21.828  1.00 83.98           O  
ATOM   4524  CG1 VAL B 157      42.851  -1.297 -22.384  1.00 83.98           C  
ATOM   4525  CG2 VAL B 157      42.294  -1.233 -24.833  1.00 83.98           C  
ATOM   4526  N   TYR B 158      42.625  -4.812 -21.668  1.00 82.11           N  
ATOM   4527  CA  TYR B 158      42.275  -5.445 -20.402  1.00 82.11           C  
ATOM   4528  C   TYR B 158      43.339  -5.174 -19.345  1.00 82.11           C  
ATOM   4529  CB  TYR B 158      42.095  -6.954 -20.587  1.00 82.11           C  
ATOM   4530  O   TYR B 158      44.503  -4.934 -19.674  1.00 82.11           O  
ATOM   4531  CG  TYR B 158      43.291  -7.637 -21.205  1.00 82.11           C  
ATOM   4532  CD1 TYR B 158      43.420  -7.743 -22.588  1.00 82.11           C  
ATOM   4533  CD2 TYR B 158      44.294  -8.178 -20.408  1.00 82.11           C  
ATOM   4534  CE1 TYR B 158      44.519  -8.373 -23.162  1.00 82.11           C  
ATOM   4535  CE2 TYR B 158      45.398  -8.810 -20.971  1.00 82.11           C  
ATOM   4536  OH  TYR B 158      46.592  -9.527 -22.909  1.00 82.11           O  
ATOM   4537  CZ  TYR B 158      45.502  -8.902 -22.347  1.00 82.11           C  
ATOM   4538  N   ASP B 159      42.815  -5.063 -18.068  1.00 84.07           N  
ATOM   4539  CA  ASP B 159      43.727  -4.899 -16.941  1.00 84.07           C  
ATOM   4540  C   ASP B 159      43.761  -6.156 -16.075  1.00 84.07           C  
ATOM   4541  CB  ASP B 159      43.323  -3.689 -16.095  1.00 84.07           C  
ATOM   4542  O   ASP B 159      42.810  -6.941 -16.072  1.00 84.07           O  
ATOM   4543  CG  ASP B 159      41.989  -3.874 -15.394  1.00 84.07           C  
ATOM   4544  OD1 ASP B 159      41.181  -4.721 -15.833  1.00 84.07           O  
ATOM   4545  OD2 ASP B 159      41.743  -3.165 -14.394  1.00 84.07           O  
ATOM   4546  N   LYS B 160      44.908  -6.453 -15.436  1.00 74.73           N  
ATOM   4547  CA  LYS B 160      45.085  -7.572 -14.516  1.00 74.73           C  
ATOM   4548  C   LYS B 160      44.569  -7.225 -13.122  1.00 74.73           C  
ATOM   4549  CB  LYS B 160      46.558  -7.979 -14.443  1.00 74.73           C  
ATOM   4550  O   LYS B 160      44.065  -8.094 -12.407  1.00 74.73           O  
ATOM   4551  CG  LYS B 160      47.033  -8.799 -15.634  1.00 74.73           C  
ATOM   4552  CD  LYS B 160      48.455  -9.305 -15.433  1.00 74.73           C  
ATOM   4553  CE  LYS B 160      48.953 -10.074 -16.648  1.00 74.73           C  
ATOM   4554  NZ  LYS B 160      50.359 -10.545 -16.469  1.00 74.73           N  
ATOM   4555  N   VAL B 161      44.458  -5.933 -12.758  1.00 72.89           N  
ATOM   4556  CA  VAL B 161      44.189  -5.428 -11.416  1.00 72.89           C  
ATOM   4557  C   VAL B 161      42.761  -4.894 -11.341  1.00 72.89           C  
ATOM   4558  CB  VAL B 161      45.193  -4.324 -11.014  1.00 72.89           C  
ATOM   4559  O   VAL B 161      42.376  -4.270 -10.349  1.00 72.89           O  
ATOM   4560  CG1 VAL B 161      45.012  -3.938  -9.547  1.00 72.89           C  
ATOM   4561  CG2 VAL B 161      46.625  -4.785 -11.276  1.00 72.89           C  
ATOM   4562  N   ASP B 162      41.945  -5.339 -12.432  1.00 76.32           N  
ATOM   4563  CA  ASP B 162      40.518  -5.037 -12.457  1.00 76.32           C  
ATOM   4564  C   ASP B 162      40.268  -3.544 -12.253  1.00 76.32           C  
ATOM   4565  CB  ASP B 162      39.780  -5.844 -11.387  1.00 76.32           C  
ATOM   4566  O   ASP B 162      39.317  -3.155 -11.572  1.00 76.32           O  
ATOM   4567  CG  ASP B 162      39.669  -7.319 -11.728  1.00 76.32           C  
ATOM   4568  OD1 ASP B 162      39.721  -7.674 -12.926  1.00 76.32           O  
ATOM   4569  OD2 ASP B 162      39.525  -8.135 -10.792  1.00 76.32           O  
ATOM   4570  N   TYR B 163      41.210  -2.650 -12.418  1.00 76.25           N  
ATOM   4571  CA  TYR B 163      41.056  -1.200 -12.382  1.00 76.25           C  
ATOM   4572  C   TYR B 163      39.860  -0.757 -13.217  1.00 76.25           C  
ATOM   4573  CB  TYR B 163      42.328  -0.511 -12.886  1.00 76.25           C  
ATOM   4574  O   TYR B 163      39.028   0.027 -12.754  1.00 76.25           O  
ATOM   4575  CG  TYR B 163      42.242   0.996 -12.891  1.00 76.25           C  
ATOM   4576  CD1 TYR B 163      41.870   1.688 -14.040  1.00 76.25           C  
ATOM   4577  CD2 TYR B 163      42.534   1.729 -11.746  1.00 76.25           C  
ATOM   4578  CE1 TYR B 163      41.792   3.077 -14.050  1.00 76.25           C  
ATOM   4579  CE2 TYR B 163      42.458   3.118 -11.743  1.00 76.25           C  
ATOM   4580  OH  TYR B 163      42.010   5.157 -12.901  1.00 76.25           O  
ATOM   4581  CZ  TYR B 163      42.087   3.782 -12.898  1.00 76.25           C  
ATOM   4582  N   LEU B 164      39.647  -1.241 -14.331  1.00 73.89           N  
ATOM   4583  CA  LEU B 164      38.593  -0.909 -15.283  1.00 73.89           C  
ATOM   4584  C   LEU B 164      37.241  -1.419 -14.797  1.00 73.89           C  
ATOM   4585  CB  LEU B 164      38.910  -1.499 -16.660  1.00 73.89           C  
ATOM   4586  O   LEU B 164      36.220  -0.750 -14.973  1.00 73.89           O  
ATOM   4587  CG  LEU B 164      40.099  -0.888 -17.403  1.00 73.89           C  
ATOM   4588  CD1 LEU B 164      40.396  -1.680 -18.671  1.00 73.89           C  
ATOM   4589  CD2 LEU B 164      39.829   0.577 -17.732  1.00 73.89           C  
ATOM   4590  N   SER B 165      37.235  -2.490 -14.093  1.00 71.07           N  
ATOM   4591  CA  SER B 165      36.027  -3.058 -13.503  1.00 71.07           C  
ATOM   4592  C   SER B 165      35.572  -2.253 -12.291  1.00 71.07           C  
ATOM   4593  CB  SER B 165      36.262  -4.515 -13.100  1.00 71.07           C  
ATOM   4594  O   SER B 165      34.372  -2.115 -12.046  1.00 71.07           O  
ATOM   4595  OG  SER B 165      37.288  -4.608 -12.127  1.00 71.07           O  
ATOM   4596  N   SER B 166      36.431  -1.608 -11.600  1.00 77.60           N  
ATOM   4597  CA  SER B 166      36.140  -0.811 -10.413  1.00 77.60           C  
ATOM   4598  C   SER B 166      35.559   0.548 -10.789  1.00 77.60           C  
ATOM   4599  CB  SER B 166      37.404  -0.619  -9.573  1.00 77.60           C  
ATOM   4600  O   SER B 166      34.722   1.092 -10.065  1.00 77.60           O  
ATOM   4601  OG  SER B 166      37.840  -1.854  -9.032  1.00 77.60           O  
ATOM   4602  N   LEU B 167      35.928   1.091 -11.830  1.00 74.94           N  
ATOM   4603  CA  LEU B 167      35.401   2.356 -12.331  1.00 74.94           C  
ATOM   4604  C   LEU B 167      33.926   2.223 -12.695  1.00 74.94           C  
ATOM   4605  CB  LEU B 167      36.200   2.824 -13.551  1.00 74.94           C  
ATOM   4606  O   LEU B 167      33.129   3.119 -12.410  1.00 74.94           O  
ATOM   4607  CG  LEU B 167      35.929   4.250 -14.032  1.00 74.94           C  
ATOM   4608  CD1 LEU B 167      36.438   5.260 -13.009  1.00 74.94           C  
ATOM   4609  CD2 LEU B 167      36.574   4.487 -15.393  1.00 74.94           C  
ATOM   4610  N   GLY B 168      33.495   1.129 -13.225  1.00 70.53           N  
ATOM   4611  CA  GLY B 168      32.137   0.808 -13.634  1.00 70.53           C  
ATOM   4612  C   GLY B 168      31.253   0.371 -12.481  1.00 70.53           C  
ATOM   4613  O   GLY B 168      30.038   0.574 -12.511  1.00 70.53           O  
ATOM   4614  N   LYS B 169      31.893  -0.159 -11.428  1.00 77.11           N  
ATOM   4615  CA  LYS B 169      31.158  -0.599 -10.245  1.00 77.11           C  
ATOM   4616  C   LYS B 169      30.563   0.588  -9.495  1.00 77.11           C  
ATOM   4617  CB  LYS B 169      32.069  -1.403  -9.316  1.00 77.11           C  
ATOM   4618  O   LYS B 169      29.446   0.506  -8.979  1.00 77.11           O  
ATOM   4619  CG  LYS B 169      32.380  -2.806  -9.815  1.00 77.11           C  
ATOM   4620  CD  LYS B 169      33.223  -3.583  -8.812  1.00 77.11           C  
ATOM   4621  CE  LYS B 169      33.584  -4.966  -9.336  1.00 77.11           C  
ATOM   4622  NZ  LYS B 169      34.412  -5.731  -8.356  1.00 77.11           N  
ATOM   4623  N   THR B 170      31.282   1.663  -9.375  1.00 78.93           N  
ATOM   4624  CA  THR B 170      30.793   2.872  -8.721  1.00 78.93           C  
ATOM   4625  C   THR B 170      29.575   3.428  -9.454  1.00 78.93           C  
ATOM   4626  CB  THR B 170      31.889   3.951  -8.650  1.00 78.93           C  
ATOM   4627  O   THR B 170      28.582   3.798  -8.826  1.00 78.93           O  
ATOM   4628  CG2 THR B 170      33.042   3.506  -7.756  1.00 78.93           C  
ATOM   4629  OG1 THR B 170      32.391   4.202  -9.969  1.00 78.93           O  
ATOM   4630  N   GLN B 171      29.672   3.488 -10.647  1.00 75.90           N  
ATOM   4631  CA  GLN B 171      28.586   4.009 -11.470  1.00 75.90           C  
ATOM   4632  C   GLN B 171      27.375   3.081 -11.436  1.00 75.90           C  
ATOM   4633  CB  GLN B 171      29.053   4.210 -12.913  1.00 75.90           C  
ATOM   4634  O   GLN B 171      26.234   3.543 -11.362  1.00 75.90           O  
ATOM   4635  CG  GLN B 171      30.003   5.386 -13.093  1.00 75.90           C  
ATOM   4636  CD  GLN B 171      29.400   6.702 -12.641  1.00 75.90           C  
ATOM   4637  NE2 GLN B 171      30.220   7.551 -12.030  1.00 75.90           N  
ATOM   4638  OE1 GLN B 171      28.208   6.955 -12.839  1.00 75.90           O  
ATOM   4639  N   THR B 172      27.659   1.773 -11.608  1.00 80.76           N  
ATOM   4640  CA  THR B 172      26.602   0.771 -11.522  1.00 80.76           C  
ATOM   4641  C   THR B 172      25.903   0.837 -10.167  1.00 80.76           C  
ATOM   4642  CB  THR B 172      27.158  -0.648 -11.747  1.00 80.76           C  
ATOM   4643  O   THR B 172      24.680   0.701 -10.087  1.00 80.76           O  
ATOM   4644  CG2 THR B 172      27.642  -0.827 -13.182  1.00 80.76           C  
ATOM   4645  OG1 THR B 172      28.254  -0.873 -10.853  1.00 80.76           O  
ATOM   4646  N   ALA B 173      26.592   1.065  -9.141  1.00 80.40           N  
ATOM   4647  CA  ALA B 173      26.055   1.175  -7.788  1.00 80.40           C  
ATOM   4648  C   ALA B 173      25.172   2.411  -7.647  1.00 80.40           C  
ATOM   4649  CB  ALA B 173      27.190   1.217  -6.767  1.00 80.40           C  
ATOM   4650  O   ALA B 173      24.126   2.364  -6.995  1.00 80.40           O  
ATOM   4651  N   VAL B 174      25.620   3.523  -8.167  1.00 81.21           N  
ATOM   4652  CA  VAL B 174      24.853   4.764  -8.124  1.00 81.21           C  
ATOM   4653  C   VAL B 174      23.515   4.570  -8.833  1.00 81.21           C  
ATOM   4654  CB  VAL B 174      25.632   5.934  -8.766  1.00 81.21           C  
ATOM   4655  O   VAL B 174      22.470   4.982  -8.323  1.00 81.21           O  
ATOM   4656  CG1 VAL B 174      24.745   7.171  -8.887  1.00 81.21           C  
ATOM   4657  CG2 VAL B 174      26.886   6.249  -7.954  1.00 81.21           C  
ATOM   4658  N   VAL B 175      23.525   3.935  -9.960  1.00 80.28           N  
ATOM   4659  CA  VAL B 175      22.321   3.683 -10.745  1.00 80.28           C  
ATOM   4660  C   VAL B 175      21.417   2.700 -10.004  1.00 80.28           C  
ATOM   4661  CB  VAL B 175      22.663   3.139 -12.150  1.00 80.28           C  
ATOM   4662  O   VAL B 175      20.197   2.874  -9.971  1.00 80.28           O  
ATOM   4663  CG1 VAL B 175      21.391   2.752 -12.903  1.00 80.28           C  
ATOM   4664  CG2 VAL B 175      23.463   4.172 -12.941  1.00 80.28           C  
ATOM   4665  N   GLN B 176      22.012   1.654  -9.463  1.00 77.62           N  
ATOM   4666  CA  GLN B 176      21.256   0.700  -8.659  1.00 77.62           C  
ATOM   4667  C   GLN B 176      20.597   1.386  -7.465  1.00 77.62           C  
ATOM   4668  CB  GLN B 176      22.162  -0.434  -8.178  1.00 77.62           C  
ATOM   4669  O   GLN B 176      19.441   1.104  -7.141  1.00 77.62           O  
ATOM   4670  CG  GLN B 176      22.481  -1.465  -9.253  1.00 77.62           C  
ATOM   4671  CD  GLN B 176      23.404  -2.563  -8.758  1.00 77.62           C  
ATOM   4672  NE2 GLN B 176      23.716  -3.514  -9.632  1.00 77.62           N  
ATOM   4673  OE1 GLN B 176      23.833  -2.556  -7.600  1.00 77.62           O  
ATOM   4674  N   ARG B 177      21.367   2.199  -6.771  1.00 81.55           N  
ATOM   4675  CA  ARG B 177      20.830   2.970  -5.655  1.00 81.55           C  
ATOM   4676  C   ARG B 177      19.646   3.824  -6.098  1.00 81.55           C  
ATOM   4677  CB  ARG B 177      21.915   3.858  -5.042  1.00 81.55           C  
ATOM   4678  O   ARG B 177      18.598   3.826  -5.449  1.00 81.55           O  
ATOM   4679  CG  ARG B 177      21.464   4.618  -3.805  1.00 81.55           C  
ATOM   4680  CD  ARG B 177      22.526   5.599  -3.327  1.00 81.55           C  
ATOM   4681  NE  ARG B 177      22.506   6.835  -4.103  1.00 81.55           N  
ATOM   4682  NH1 ARG B 177      21.234   8.015  -2.579  1.00 81.55           N  
ATOM   4683  NH2 ARG B 177      21.939   9.022  -4.514  1.00 81.55           N  
ATOM   4684  CZ  ARG B 177      21.893   7.955  -3.730  1.00 81.55           C  
ATOM   4685  N   ASP B 178      19.812   4.619  -7.177  1.00 82.46           N  
ATOM   4686  CA  ASP B 178      18.763   5.486  -7.704  1.00 82.46           C  
ATOM   4687  C   ASP B 178      17.538   4.675  -8.122  1.00 82.46           C  
ATOM   4688  CB  ASP B 178      19.284   6.300  -8.891  1.00 82.46           C  
ATOM   4689  O   ASP B 178      16.402   5.098  -7.902  1.00 82.46           O  
ATOM   4690  CG  ASP B 178      20.225   7.417  -8.475  1.00 82.46           C  
ATOM   4691  OD1 ASP B 178      20.269   7.763  -7.275  1.00 82.46           O  
ATOM   4692  OD2 ASP B 178      20.927   7.958  -9.357  1.00 82.46           O  
ATOM   4693  N   ALA B 179      17.778   3.533  -8.779  1.00 77.57           N  
ATOM   4694  CA  ALA B 179      16.701   2.635  -9.190  1.00 77.57           C  
ATOM   4695  C   ALA B 179      15.928   2.117  -7.981  1.00 77.57           C  
ATOM   4696  CB  ALA B 179      17.261   1.469 -10.000  1.00 77.57           C  
ATOM   4697  O   ALA B 179      14.695   2.095  -7.987  1.00 77.57           O  
ATOM   4698  N   ASP B 180      16.645   1.695  -6.961  1.00 80.92           N  
ATOM   4699  CA  ASP B 180      16.027   1.189  -5.740  1.00 80.92           C  
ATOM   4700  C   ASP B 180      15.210   2.277  -5.047  1.00 80.92           C  
ATOM   4701  CB  ASP B 180      17.091   0.643  -4.786  1.00 80.92           C  
ATOM   4702  O   ASP B 180      14.109   2.017  -4.557  1.00 80.92           O  
ATOM   4703  CG  ASP B 180      17.724  -0.646  -5.280  1.00 80.92           C  
ATOM   4704  OD1 ASP B 180      17.098  -1.361  -6.091  1.00 80.92           O  
ATOM   4705  OD2 ASP B 180      18.858  -0.951  -4.851  1.00 80.92           O  
ATOM   4706  N   ILE B 181      15.766   3.458  -4.961  1.00 84.49           N  
ATOM   4707  CA  ILE B 181      15.051   4.600  -4.402  1.00 84.49           C  
ATOM   4708  C   ILE B 181      13.793   4.874  -5.223  1.00 84.49           C  
ATOM   4709  CB  ILE B 181      15.945   5.859  -4.356  1.00 84.49           C  
ATOM   4710  O   ILE B 181      12.721   5.118  -4.666  1.00 84.49           O  
ATOM   4711  CG1 ILE B 181      17.119   5.646  -3.392  1.00 84.49           C  
ATOM   4712  CG2 ILE B 181      15.126   7.090  -3.956  1.00 84.49           C  
ATOM   4713  CD1 ILE B 181      18.150   6.766  -3.414  1.00 84.49           C  
ATOM   4714  N   GLY B 182      13.955   4.871  -6.584  1.00 81.34           N  
ATOM   4715  CA  GLY B 182      12.812   5.052  -7.464  1.00 81.34           C  
ATOM   4716  C   GLY B 182      11.729   4.011  -7.257  1.00 81.34           C  
ATOM   4717  O   GLY B 182      10.542   4.342  -7.219  1.00 81.34           O  
ATOM   4718  N   VAL B 183      12.065   2.680  -7.067  1.00 78.94           N  
ATOM   4719  CA  VAL B 183      11.137   1.582  -6.814  1.00 78.94           C  
ATOM   4720  C   VAL B 183      10.451   1.786  -5.466  1.00 78.94           C  
ATOM   4721  CB  VAL B 183      11.855   0.214  -6.846  1.00 78.94           C  
ATOM   4722  O   VAL B 183       9.232   1.630  -5.353  1.00 78.94           O  
ATOM   4723  CG1 VAL B 183      10.908  -0.902  -6.408  1.00 78.94           C  
ATOM   4724  CG2 VAL B 183      12.407  -0.066  -8.242  1.00 78.94           C  
ATOM   4725  N   ALA B 184      11.224   2.138  -4.453  1.00 82.17           N  
ATOM   4726  CA  ALA B 184      10.693   2.364  -3.111  1.00 82.17           C  
ATOM   4727  C   ALA B 184       9.705   3.527  -3.101  1.00 82.17           C  
ATOM   4728  CB  ALA B 184      11.830   2.627  -2.126  1.00 82.17           C  
ATOM   4729  O   ALA B 184       8.639   3.439  -2.487  1.00 82.17           O  
ATOM   4730  N   GLU B 185      10.079   4.669  -3.701  1.00 84.42           N  
ATOM   4731  CA  GLU B 185       9.207   5.836  -3.792  1.00 84.42           C  
ATOM   4732  C   GLU B 185       7.926   5.510  -4.555  1.00 84.42           C  
ATOM   4733  CB  GLU B 185       9.937   7.002  -4.463  1.00 84.42           C  
ATOM   4734  O   GLU B 185       6.839   5.946  -4.170  1.00 84.42           O  
ATOM   4735  CG  GLU B 185      11.005   7.644  -3.589  1.00 84.42           C  
ATOM   4736  CD  GLU B 185      11.766   8.757  -4.291  1.00 84.42           C  
ATOM   4737  OE1 GLU B 185      12.522   9.494  -3.619  1.00 84.42           O  
ATOM   4738  OE2 GLU B 185      11.603   8.895  -5.524  1.00 84.42           O  
ATOM   4739  N   ALA B 186       8.092   4.780  -5.727  1.00 81.72           N  
ATOM   4740  CA  ALA B 186       6.941   4.367  -6.526  1.00 81.72           C  
ATOM   4741  C   ALA B 186       6.022   3.447  -5.728  1.00 81.72           C  
ATOM   4742  CB  ALA B 186       7.403   3.674  -7.806  1.00 81.72           C  
ATOM   4743  O   ALA B 186       4.798   3.591  -5.774  1.00 81.72           O  
ATOM   4744  N   GLU B 187       6.549   2.430  -4.961  1.00 82.22           N  
ATOM   4745  CA  GLU B 187       5.775   1.519  -4.123  1.00 82.22           C  
ATOM   4746  C   GLU B 187       5.067   2.270  -2.999  1.00 82.22           C  
ATOM   4747  CB  GLU B 187       6.676   0.427  -3.540  1.00 82.22           C  
ATOM   4748  O   GLU B 187       3.912   1.979  -2.682  1.00 82.22           O  
ATOM   4749  CG  GLU B 187       7.070  -0.646  -4.545  1.00 82.22           C  
ATOM   4750  CD  GLU B 187       7.925  -1.749  -3.940  1.00 82.22           C  
ATOM   4751  OE1 GLU B 187       8.187  -2.761  -4.629  1.00 82.22           O  
ATOM   4752  OE2 GLU B 187       8.335  -1.600  -2.767  1.00 82.22           O  
ATOM   4753  N   ARG B 188       5.859   3.103  -2.321  1.00 80.72           N  
ATOM   4754  CA  ARG B 188       5.280   3.919  -1.258  1.00 80.72           C  
ATOM   4755  C   ARG B 188       4.091   4.724  -1.772  1.00 80.72           C  
ATOM   4756  CB  ARG B 188       6.333   4.858  -0.667  1.00 80.72           C  
ATOM   4757  O   ARG B 188       3.027   4.736  -1.149  1.00 80.72           O  
ATOM   4758  CG  ARG B 188       5.821   5.710   0.484  1.00 80.72           C  
ATOM   4759  CD  ARG B 188       6.838   6.763   0.901  1.00 80.72           C  
ATOM   4760  NE  ARG B 188       6.943   7.833  -0.087  1.00 80.72           N  
ATOM   4761  NH1 ARG B 188       6.727   9.550   1.443  1.00 80.72           N  
ATOM   4762  NH2 ARG B 188       6.995  10.021  -0.784  1.00 80.72           N  
ATOM   4763  CZ  ARG B 188       6.888   9.132   0.193  1.00 80.72           C  
ATOM   4764  N   ASP B 189       4.289   5.571  -2.971  1.00 84.25           N  
ATOM   4765  CA  ASP B 189       3.259   6.419  -3.563  1.00 84.25           C  
ATOM   4766  C   ASP B 189       2.038   5.597  -3.970  1.00 84.25           C  
ATOM   4767  CB  ASP B 189       3.814   7.170  -4.775  1.00 84.25           C  
ATOM   4768  O   ASP B 189       0.900   6.018  -3.754  1.00 84.25           O  
ATOM   4769  CG  ASP B 189       4.791   8.269  -4.394  1.00 84.25           C  
ATOM   4770  OD1 ASP B 189       4.850   8.648  -3.205  1.00 84.25           O  
ATOM   4771  OD2 ASP B 189       5.507   8.762  -5.293  1.00 84.25           O  
ATOM   4772  N   ALA B 190       2.309   4.424  -4.661  1.00 79.90           N  
ATOM   4773  CA  ALA B 190       1.225   3.513  -5.019  1.00 79.90           C  
ATOM   4774  C   ALA B 190       0.484   3.027  -3.777  1.00 79.90           C  
ATOM   4775  CB  ALA B 190       1.768   2.325  -5.810  1.00 79.90           C  
ATOM   4776  O   ALA B 190      -0.748   2.976  -3.762  1.00 79.90           O  
ATOM   4777  N   GLY B 191       1.249   2.638  -2.675  1.00 84.39           N  
ATOM   4778  CA  GLY B 191       0.653   2.174  -1.432  1.00 84.39           C  
ATOM   4779  C   GLY B 191      -0.197   3.228  -0.748  1.00 84.39           C  
ATOM   4780  O   GLY B 191      -1.286   2.930  -0.254  1.00 84.39           O  
ATOM   4781  N   ILE B 192       0.236   4.480  -0.578  1.00 84.03           N  
ATOM   4782  CA  ILE B 192      -0.484   5.584   0.047  1.00 84.03           C  
ATOM   4783  C   ILE B 192      -1.786   5.843  -0.708  1.00 84.03           C  
ATOM   4784  CB  ILE B 192       0.375   6.867   0.090  1.00 84.03           C  
ATOM   4785  O   ILE B 192      -2.849   5.979  -0.096  1.00 84.03           O  
ATOM   4786  CG1 ILE B 192       1.593   6.664   0.998  1.00 84.03           C  
ATOM   4787  CG2 ILE B 192      -0.462   8.063   0.555  1.00 84.03           C  
ATOM   4788  CD1 ILE B 192       2.593   7.812   0.960  1.00 84.03           C  
ATOM   4789  N   ARG B 193      -1.693   5.949  -2.062  1.00 82.59           N  
ATOM   4790  CA  ARG B 193      -2.871   6.206  -2.885  1.00 82.59           C  
ATOM   4791  C   ARG B 193      -3.865   5.053  -2.792  1.00 82.59           C  
ATOM   4792  CB  ARG B 193      -2.469   6.434  -4.344  1.00 82.59           C  
ATOM   4793  O   ARG B 193      -5.075   5.275  -2.714  1.00 82.59           O  
ATOM   4794  CG  ARG B 193      -3.593   6.968  -5.217  1.00 82.59           C  
ATOM   4795  CD  ARG B 193      -4.122   8.300  -4.703  1.00 82.59           C  
ATOM   4796  NE  ARG B 193      -5.251   8.775  -5.499  1.00 82.59           N  
ATOM   4797  NH1 ARG B 193      -6.833   8.395  -3.858  1.00 82.59           N  
ATOM   4798  NH2 ARG B 193      -7.462   9.260  -5.886  1.00 82.59           N  
ATOM   4799  CZ  ARG B 193      -6.512   8.809  -5.079  1.00 82.59           C  
ATOM   4800  N   GLU B 194      -3.397   3.753  -2.826  1.00 78.79           N  
ATOM   4801  CA  GLU B 194      -4.247   2.580  -2.642  1.00 78.79           C  
ATOM   4802  C   GLU B 194      -4.975   2.632  -1.302  1.00 78.79           C  
ATOM   4803  CB  GLU B 194      -3.420   1.295  -2.742  1.00 78.79           C  
ATOM   4804  O   GLU B 194      -6.169   2.334  -1.227  1.00 78.79           O  
ATOM   4805  CG  GLU B 194      -2.999   0.944  -4.162  1.00 78.79           C  
ATOM   4806  CD  GLU B 194      -2.123  -0.296  -4.238  1.00 78.79           C  
ATOM   4807  OE1 GLU B 194      -1.707  -0.677  -5.356  1.00 78.79           O  
ATOM   4808  OE2 GLU B 194      -1.852  -0.892  -3.172  1.00 78.79           O  
ATOM   4809  N   ALA B 195      -4.214   2.941  -0.256  1.00 84.55           N  
ATOM   4810  CA  ALA B 195      -4.791   3.032   1.082  1.00 84.55           C  
ATOM   4811  C   ALA B 195      -5.826   4.151   1.158  1.00 84.55           C  
ATOM   4812  CB  ALA B 195      -3.695   3.254   2.121  1.00 84.55           C  
ATOM   4813  O   ALA B 195      -6.892   3.980   1.754  1.00 84.55           O  
ATOM   4814  N   GLU B 196      -5.518   5.351   0.555  1.00 83.52           N  
ATOM   4815  CA  GLU B 196      -6.443   6.481   0.521  1.00 83.52           C  
ATOM   4816  C   GLU B 196      -7.713   6.131  -0.248  1.00 83.52           C  
ATOM   4817  CB  GLU B 196      -5.771   7.707  -0.102  1.00 83.52           C  
ATOM   4818  O   GLU B 196      -8.818   6.466   0.183  1.00 83.52           O  
ATOM   4819  CG  GLU B 196      -4.725   8.356   0.792  1.00 83.52           C  
ATOM   4820  CD  GLU B 196      -4.005   9.518   0.127  1.00 83.52           C  
ATOM   4821  OE1 GLU B 196      -3.227  10.222   0.810  1.00 83.52           O  
ATOM   4822  OE2 GLU B 196      -4.220   9.727  -1.088  1.00 83.52           O  
ATOM   4823  N   CYS B 197      -7.522   5.473  -1.566  1.00 81.60           N  
ATOM   4824  CA  CYS B 197      -8.656   5.054  -2.383  1.00 81.60           C  
ATOM   4825  C   CYS B 197      -9.511   4.031  -1.645  1.00 81.60           C  
ATOM   4826  CB  CYS B 197      -8.173   4.468  -3.709  1.00 81.60           C  
ATOM   4827  O   CYS B 197     -10.741   4.098  -1.686  1.00 81.60           O  
ATOM   4828  SG  CYS B 197      -7.464   5.692  -4.831  1.00 81.60           S  
ATOM   4829  N   LYS B 198      -8.879   3.086  -0.901  1.00 80.64           N  
ATOM   4830  CA  LYS B 198      -9.591   2.088  -0.108  1.00 80.64           C  
ATOM   4831  C   LYS B 198     -10.354   2.741   1.041  1.00 80.64           C  
ATOM   4832  CB  LYS B 198      -8.619   1.041   0.437  1.00 80.64           C  
ATOM   4833  O   LYS B 198     -11.494   2.369   1.327  1.00 80.64           O  
ATOM   4834  CG  LYS B 198      -8.214  -0.017  -0.580  1.00 80.64           C  
ATOM   4835  CD  LYS B 198      -7.311  -1.074   0.042  1.00 80.64           C  
ATOM   4836  CE  LYS B 198      -6.807  -2.064  -1.000  1.00 80.64           C  
ATOM   4837  NZ  LYS B 198      -5.818  -3.021  -0.421  1.00 80.64           N  
ATOM   4838  N   LYS B 199      -9.628   3.598   1.785  1.00 82.08           N  
ATOM   4839  CA  LYS B 199     -10.261   4.336   2.874  1.00 82.08           C  
ATOM   4840  C   LYS B 199     -11.510   5.067   2.389  1.00 82.08           C  
ATOM   4841  CB  LYS B 199      -9.278   5.331   3.492  1.00 82.08           C  
ATOM   4842  O   LYS B 199     -12.557   5.016   3.038  1.00 82.08           O  
ATOM   4843  CG  LYS B 199      -9.802   6.024   4.741  1.00 82.08           C  
ATOM   4844  CD  LYS B 199      -8.820   7.071   5.253  1.00 82.08           C  
ATOM   4845  CE  LYS B 199      -9.461   7.979   6.293  1.00 82.08           C  
ATOM   4846  NZ  LYS B 199      -8.493   8.984   6.824  1.00 82.08           N  
ATOM   4847  N   GLU B 200     -11.426   5.889   1.237  1.00 81.68           N  
ATOM   4848  CA  GLU B 200     -12.547   6.622   0.657  1.00 81.68           C  
ATOM   4849  C   GLU B 200     -13.677   5.678   0.257  1.00 81.68           C  
ATOM   4850  CB  GLU B 200     -12.088   7.436  -0.555  1.00 81.68           C  
ATOM   4851  O   GLU B 200     -14.852   5.981   0.473  1.00 81.68           O  
ATOM   4852  CG  GLU B 200     -11.214   8.631  -0.199  1.00 81.68           C  
ATOM   4853  CD  GLU B 200     -10.707   9.387  -1.417  1.00 81.68           C  
ATOM   4854  OE1 GLU B 200      -9.939  10.362  -1.249  1.00 81.68           O  
ATOM   4855  OE2 GLU B 200     -11.082   9.004  -2.547  1.00 81.68           O  
ATOM   4856  N   MET B 201     -13.292   4.530  -0.472  1.00 84.15           N  
ATOM   4857  CA  MET B 201     -14.263   3.512  -0.862  1.00 84.15           C  
ATOM   4858  C   MET B 201     -14.992   2.960   0.358  1.00 84.15           C  
ATOM   4859  CB  MET B 201     -13.575   2.375  -1.620  1.00 84.15           C  
ATOM   4860  O   MET B 201     -16.220   2.865   0.362  1.00 84.15           O  
ATOM   4861  CG  MET B 201     -14.519   1.261  -2.043  1.00 84.15           C  
ATOM   4862  SD  MET B 201     -13.918  -0.398  -1.541  1.00 84.15           S  
ATOM   4863  CE  MET B 201     -12.443  -0.534  -2.588  1.00 84.15           C  
ATOM   4864  N   LEU B 202     -14.258   2.549   1.476  1.00 80.44           N  
ATOM   4865  CA  LEU B 202     -14.831   1.951   2.677  1.00 80.44           C  
ATOM   4866  C   LEU B 202     -15.689   2.961   3.431  1.00 80.44           C  
ATOM   4867  CB  LEU B 202     -13.724   1.419   3.591  1.00 80.44           C  
ATOM   4868  O   LEU B 202     -16.730   2.605   3.988  1.00 80.44           O  
ATOM   4869  CG  LEU B 202     -13.032   0.132   3.141  1.00 80.44           C  
ATOM   4870  CD1 LEU B 202     -11.838  -0.171   4.040  1.00 80.44           C  
ATOM   4871  CD2 LEU B 202     -14.016  -1.033   3.140  1.00 80.44           C  
ATOM   4872  N   ASP B 203     -15.201   4.201   3.518  1.00 78.64           N  
ATOM   4873  CA  ASP B 203     -15.973   5.250   4.177  1.00 78.64           C  
ATOM   4874  C   ASP B 203     -17.360   5.385   3.553  1.00 78.64           C  
ATOM   4875  CB  ASP B 203     -15.231   6.587   4.107  1.00 78.64           C  
ATOM   4876  O   ASP B 203     -18.362   5.467   4.266  1.00 78.64           O  
ATOM   4877  CG  ASP B 203     -14.065   6.669   5.076  1.00 78.64           C  
ATOM   4878  OD1 ASP B 203     -13.951   5.802   5.969  1.00 78.64           O  
ATOM   4879  OD2 ASP B 203     -13.254   7.612   4.947  1.00 78.64           O  
ATOM   4880  N   VAL B 204     -17.423   5.437   2.195  1.00 80.41           N  
ATOM   4881  CA  VAL B 204     -18.685   5.547   1.471  1.00 80.41           C  
ATOM   4882  C   VAL B 204     -19.500   4.268   1.656  1.00 80.41           C  
ATOM   4883  CB  VAL B 204     -18.455   5.819  -0.032  1.00 80.41           C  
ATOM   4884  O   VAL B 204     -20.717   4.323   1.850  1.00 80.41           O  
ATOM   4885  CG1 VAL B 204     -19.780   5.802  -0.793  1.00 80.41           C  
ATOM   4886  CG2 VAL B 204     -17.740   7.155  -0.229  1.00 80.41           C  
ATOM   4887  N   LYS B 205     -18.803   3.060   1.472  1.00 77.01           N  
ATOM   4888  CA  LYS B 205     -19.469   1.779   1.687  1.00 77.01           C  
ATOM   4889  C   LYS B 205     -20.077   1.703   3.085  1.00 77.01           C  
ATOM   4890  CB  LYS B 205     -18.490   0.623   1.478  1.00 77.01           C  
ATOM   4891  O   LYS B 205     -21.223   1.280   3.246  1.00 77.01           O  
ATOM   4892  CG  LYS B 205     -19.142  -0.752   1.495  1.00 77.01           C  
ATOM   4893  CD  LYS B 205     -18.122  -1.857   1.255  1.00 77.01           C  
ATOM   4894  CE  LYS B 205     -18.754  -3.238   1.369  1.00 77.01           C  
ATOM   4895  NZ  LYS B 205     -17.751  -4.326   1.168  1.00 77.01           N  
ATOM   4896  N   PHE B 206     -19.252   2.063   4.183  1.00 79.68           N  
ATOM   4897  CA  PHE B 206     -19.723   2.022   5.562  1.00 79.68           C  
ATOM   4898  C   PHE B 206     -20.880   2.992   5.769  1.00 79.68           C  
ATOM   4899  CB  PHE B 206     -18.582   2.352   6.531  1.00 79.68           C  
ATOM   4900  O   PHE B 206     -21.842   2.678   6.472  1.00 79.68           O  
ATOM   4901  CG  PHE B 206     -17.567   1.250   6.670  1.00 79.68           C  
ATOM   4902  CD1 PHE B 206     -17.970  -0.069   6.838  1.00 79.68           C  
ATOM   4903  CD2 PHE B 206     -16.208   1.533   6.633  1.00 79.68           C  
ATOM   4904  CE1 PHE B 206     -17.033  -1.091   6.967  1.00 79.68           C  
ATOM   4905  CE2 PHE B 206     -15.265   0.518   6.761  1.00 79.68           C  
ATOM   4906  CZ  PHE B 206     -15.679  -0.794   6.929  1.00 79.68           C  
ATOM   4907  N   MET B 207     -20.720   4.238   5.210  1.00 81.15           N  
ATOM   4908  CA  MET B 207     -21.813   5.203   5.282  1.00 81.15           C  
ATOM   4909  C   MET B 207     -23.071   4.651   4.620  1.00 81.15           C  
ATOM   4910  CB  MET B 207     -21.410   6.523   4.621  1.00 81.15           C  
ATOM   4911  O   MET B 207     -24.175   4.816   5.141  1.00 81.15           O  
ATOM   4912  CG  MET B 207     -20.384   7.317   5.413  1.00 81.15           C  
ATOM   4913  SD  MET B 207     -21.074   8.003   6.969  1.00 81.15           S  
ATOM   4914  CE  MET B 207     -21.274   9.742   6.490  1.00 81.15           C  
ATOM   4915  N   ALA B 208     -22.842   4.052   3.331  1.00 79.40           N  
ATOM   4916  CA  ALA B 208     -23.956   3.430   2.620  1.00 79.40           C  
ATOM   4917  C   ALA B 208     -24.564   2.295   3.438  1.00 79.40           C  
ATOM   4918  CB  ALA B 208     -23.496   2.914   1.259  1.00 79.40           C  
ATOM   4919  O   ALA B 208     -25.788   2.167   3.521  1.00 79.40           O  
ATOM   4920  N   ASP B 209     -23.690   1.418   4.045  1.00 78.03           N  
ATOM   4921  CA  ASP B 209     -24.152   0.311   4.877  1.00 78.03           C  
ATOM   4922  C   ASP B 209     -24.904   0.824   6.104  1.00 78.03           C  
ATOM   4923  CB  ASP B 209     -22.974  -0.564   5.310  1.00 78.03           C  
ATOM   4924  O   ASP B 209     -25.898   0.227   6.523  1.00 78.03           O  
ATOM   4925  CG  ASP B 209     -22.452  -1.450   4.193  1.00 78.03           C  
ATOM   4926  OD1 ASP B 209     -23.148  -1.612   3.167  1.00 78.03           O  
ATOM   4927  OD2 ASP B 209     -21.336  -1.993   4.341  1.00 78.03           O  
ATOM   4928  N   THR B 210     -24.295   1.846   6.805  1.00 78.83           N  
ATOM   4929  CA  THR B 210     -24.979   2.469   7.933  1.00 78.83           C  
ATOM   4930  C   THR B 210     -26.365   2.959   7.523  1.00 78.83           C  
ATOM   4931  CB  THR B 210     -24.163   3.646   8.500  1.00 78.83           C  
ATOM   4932  O   THR B 210     -27.334   2.790   8.266  1.00 78.83           O  
ATOM   4933  CG2 THR B 210     -22.828   3.169   9.062  1.00 78.83           C  
ATOM   4934  OG1 THR B 210     -23.918   4.596   7.456  1.00 78.83           O  
ATOM   4935  N   LYS B 211     -26.465   3.673   6.380  1.00 79.18           N  
ATOM   4936  CA  LYS B 211     -27.740   4.165   5.867  1.00 79.18           C  
ATOM   4937  C   LYS B 211     -28.697   3.013   5.572  1.00 79.18           C  
ATOM   4938  CB  LYS B 211     -27.524   5.002   4.605  1.00 79.18           C
[truncated: 135,633 more chars]
