# Supplementary material for: Cross-linking of the endolysosomal system reveals potential flotillin structures and cargo
Source: Nat Commun. 2022 Oct 20;13:6212. doi: 10.1038/s41467-022-33951-0 (PMC9584938; doi:10.1038/s41467-022-33951-0)
Supplement: Supplementary file 12 — Dataset 9 [file 41467_2022_33951_MOESM12_ESM.zip › FLOT1_FLOT2_dimer/rank_5_model_5_ptm_seed_0.raw.txt]

i	j	aa_i	aa_j	p(cbcb<8)	maxdistbin
1	2	M	F	1.000	5.44
1	3	M	F	0.969	6.69
1	4	M	T	0.007	10.75
1	5	M	C	0.002	13.56
1	6	M	G	0.000	17.00
1	7	M	P	0.000	21.06
1	9	M	E	0.000	17.31
1	10	M	A	0.000	18.25
1	11	M	M	0.002	12.31
1	12	M	V	0.000	15.44
1	13	M	V	0.005	11.06
1	14	M	S	0.000	15.12
1	15	M	G	0.000	14.19
1	16	M	F	0.001	14.19
1	17	M	C	0.001	14.81
1	18	M	R	0.000	14.19
1	19	M	S	0.000	19.81
1	21	M	P	0.000	17.62
1	22	M	V	0.000	14.50
1	23	M	M	0.000	17.94
1	24	M	V	0.001	14.50
1	25	M	A	0.000	19.50
1	26	M	G	0.001	17.00
1	27	M	G	0.002	14.50
1	28	M	R	0.014	10.44
1	29	M	V	0.026	9.81
1	30	M	F	0.916	7.00
1	31	M	V	0.941	5.44
1	32	M	L	0.668	7.62
1	33	M	P	0.863	6.06
1	34	M	C	0.023	10.75
1	35	M	I	0.007	11.69
1	36	M	Q	0.091	9.19
1	37	M	Q	0.004	12.31
1	38	M	I	0.100	9.19
1	39	M	Q	0.000	14.81
1	40	M	R	0.001	14.81
1	41	M	I	0.000	19.50
1	428	M	M	0.001	>21.69
1	429	M	G	0.002	>21.69
1	431	M	C	0.001	16.69
1	433	M	T	0.001	15.12
1	435	M	G	0.000	17.94
1	458	M	G	0.000	18.56
1	459	M	W	0.000	17.31
1	465	M	C	0.002	>21.69
1	466	M	I	0.001	>21.69
1	467	M	S	0.002	>21.69
2	3	F	F	1.000	5.75
2	4	F	T	0.981	6.69
2	5	F	C	0.004	10.75
2	6	F	G	0.001	13.25
2	7	F	P	0.000	17.00
2	8	F	N	0.000	18.88
2	9	F	E	0.000	15.12
2	10	F	A	0.000	16.06
2	11	F	M	0.002	10.75
2	12	F	V	0.000	15.44
2	13	F	V	0.003	11.38
2	14	F	S	0.001	16.69
2	15	F	G	0.001	16.69
2	16	F	F	0.001	17.00
2	17	F	C	0.000	16.38
2	18	F	R	0.000	14.81
2	21	F	P	0.000	17.94
2	22	F	V	0.000	13.56
2	23	F	M	0.000	16.38
2	24	F	V	0.001	11.38
2	25	F	A	0.000	16.38
2	26	F	G	0.001	12.94
2	27	F	G	0.008	9.81
2	28	F	R	0.940	5.44
2	29	F	V	0.912	7.00
2	30	F	F	0.964	5.75
2	31	F	V	0.827	7.62
2	32	F	L	0.031	11.06
2	33	F	P	0.018	11.38
2	34	F	C	0.006	15.75
2	35	F	I	0.005	15.75
2	36	F	Q	0.005	12.31
2	37	F	Q	0.002	15.44
2	38	F	I	0.011	10.75
2	39	F	Q	0.000	16.06
2	40	F	R	0.001	14.50
2	41	F	I	0.000	18.88
2	42	F	S	0.000	20.44
2	43	F	L	0.000	20.12
2	85	F	C	0.000	20.44
2	429	F	G	0.001	>21.69
2	433	F	T	0.001	18.25
2	435	F	G	0.000	19.81
2	445	F	G	0.001	>21.69
2	462	F	A	0.002	>21.69
2	464	F	W	0.001	>21.69
2	465	F	C	0.002	>21.69
2	466	F	I	0.004	>21.69
2	467	F	S	0.002	>21.69
3	4	F	T	1.000	5.44
3	5	F	C	0.980	7.00
3	6	F	G	0.007	10.75
3	7	F	P	0.002	14.81
3	8	F	N	0.001	15.12
3	9	F	E	0.005	10.75
3	10	F	A	0.002	11.69
3	11	F	M	0.961	6.38
3	12	F	V	0.003	10.75
3	13	F	V	0.456	7.94
3	14	F	S	0.001	12.94
3	15	F	G	0.000	13.87
3	16	F	F	0.000	16.06
3	17	F	C	0.000	16.06
3	18	F	R	0.000	13.25
3	19	F	S	0.000	18.88
3	20	F	P	0.000	18.56
3	21	F	P	0.000	14.19
3	22	F	V	0.001	11.38
3	23	F	M	0.001	12.94
3	24	F	V	0.051	8.88
3	25	F	A	0.002	13.25
3	26	F	G	0.006	10.75
3	27	F	G	0.068	8.88
3	28	F	R	0.965	6.69
3	29	F	V	0.966	5.75
3	30	F	F	0.785	7.62
3	31	F	V	0.954	5.44
3	32	F	L	0.009	11.06
3	33	F	P	0.014	11.06
3	34	F	C	0.002	14.50
3	35	F	I	0.002	14.50
3	36	F	Q	0.005	10.12
3	37	F	Q	0.004	11.06
3	38	F	I	0.957	5.75
3	39	F	Q	0.003	10.44
3	40	F	R	0.120	8.88
3	41	F	I	0.000	13.56
3	42	F	S	0.000	15.44
3	43	F	L	0.000	16.06
3	44	F	N	0.000	18.88
3	73	F	I	0.000	18.88
3	75	F	G	0.000	17.31
3	78	F	K	0.000	19.19
3	81	F	L	0.000	17.00
3	82	F	A	0.000	19.19
3	84	F	A	0.000	19.19
3	85	F	C	0.000	15.75
3	86	F	Q	0.000	20.44
3	88	F	F	0.000	19.50
3	89	F	L	0.000	15.44
3	90	F	G	0.000	17.62
3	93	F	E	0.000	20.44
3	431	F	C	0.000	19.19
3	433	F	T	0.001	15.12
3	434	F	V	0.000	18.25
3	435	F	G	0.000	15.12
3	436	F	P	0.000	16.69
3	437	F	N	0.000	18.25
3	457	F	G	0.000	17.62
3	458	F	G	0.000	17.62
3	459	F	W	0.000	17.94
3	466	F	I	0.001	>21.69
3	467	F	S	0.001	>21.69
3	469	F	T	0.001	>21.69
4	5	T	C	1.000	5.44
4	6	T	G	0.997	7.00
4	7	T	P	0.004	11.06
4	8	T	N	0.002	12.31
4	9	T	E	0.019	9.81
4	10	T	A	0.003	12.00
4	11	T	M	0.318	8.25
4	12	T	V	0.001	13.87
4	13	T	V	0.004	12.31
4	14	T	S	0.002	17.62
4	15	T	G	0.001	18.88
4	18	T	R	0.000	17.00
4	21	T	P	0.000	17.94
4	22	T	V	0.000	14.19
4	23	T	M	0.000	14.50
4	24	T	V	0.023	9.50
4	25	T	A	0.005	12.00
4	26	T	G	0.596	7.94
4	27	T	G	0.983	5.75
4	28	T	R	0.984	4.50
4	29	T	V	0.620	7.94
4	30	T	F	0.012	10.44
4	31	T	V	0.010	10.75
4	32	T	L	0.001	15.75
4	33	T	P	0.001	15.75
4	34	T	C	0.000	19.81
4	35	T	I	0.001	19.81
4	36	T	Q	0.003	15.44
4	37	T	Q	0.003	16.69
4	38	T	I	0.010	11.06
4	39	T	Q	0.003	14.50
4	40	T	R	0.004	10.75
4	41	T	I	0.000	14.81
4	42	T	S	0.000	15.12
4	43	T	L	0.000	14.50
4	44	T	N	0.000	17.00
4	72	T	K	0.000	20.75
4	73	T	I	0.000	18.88
4	74	T	Q	0.000	20.75
4	75	T	G	0.000	16.38
4	76	T	Q	0.000	18.56
4	78	T	K	0.000	19.81
4	81	T	L	0.000	17.62
4	84	T	A	0.000	20.44
4	85	T	C	0.000	17.94
4	89	T	L	0.000	18.25
4	435	T	G	0.000	19.81
4	436	T	P	0.000	20.12
4	442	T	V	0.001	>21.69
4	443	T	S	0.001	>21.69
4	444	T	G	0.003	>21.69
4	445	T	G	0.001	>21.69
4	462	T	A	0.001	>21.69
4	466	T	I	0.002	>21.69
4	467	T	S	0.003	>21.69
4	468	T	D	0.001	>21.69
4	469	T	T	0.001	>21.69
5	6	C	G	1.000	4.19
5	7	C	P	0.631	7.94
5	8	C	N	0.388	8.25
5	9	C	E	0.992	4.81
5	10	C	A	0.946	6.69
5	11	C	M	0.993	4.81
5	12	C	V	0.005	10.12
5	13	C	V	0.004	10.75
5	14	C	S	0.001	15.12
5	15	C	G	0.000	17.94
5	17	C	C	0.000	20.44
5	18	C	R	0.000	16.06
5	20	C	P	0.000	19.19
5	21	C	P	0.000	14.81
5	22	C	V	0.001	12.62
5	23	C	M	0.002	10.75
5	24	C	V	0.855	7.00
5	25	C	A	0.579	7.94
5	26	C	G	0.987	4.81
5	27	C	G	0.990	5.75
5	28	C	R	0.818	7.62
5	29	C	V	0.396	8.25
5	30	C	F	0.003	12.94
5	31	C	V	0.002	11.69
5	32	C	L	0.000	17.31
5	33	C	P	0.000	17.62
5	35	C	I	0.000	20.44
5	36	C	Q	0.000	15.44
5	37	C	Q	0.002	14.81
5	38	C	I	0.018	9.50
5	39	C	Q	0.004	10.75
5	40	C	R	0.951	6.38
5	41	C	I	0.008	9.50
5	42	C	S	0.004	10.12
5	43	C	L	0.011	9.50
5	44	C	N	0.001	12.31
5	45	C	T	0.000	16.69
5	46	C	L	0.000	18.25
5	71	C	V	0.000	20.44
5	72	C	K	0.000	15.75
5	73	C	I	0.000	13.25
5	74	C	Q	0.000	15.75
5	75	C	G	0.001	11.69
5	76	C	Q	0.000	14.50
5	77	C	N	0.000	17.31
5	78	C	K	0.000	16.38
5	79	C	E	0.000	19.81
5	80	C	M	0.000	17.62
5	81	C	L	0.000	12.94
5	82	C	A	0.000	16.69
5	83	C	A	0.000	19.19
5	84	C	A	0.000	15.12
5	85	C	C	0.000	13.25
5	86	C	Q	0.000	18.56
5	87	C	M	0.000	19.50
5	88	C	F	0.000	16.06
5	89	C	L	0.000	13.87
5	90	C	G	0.000	16.38
5	91	C	K	0.000	18.25
5	92	C	T	0.000	17.94
5	93	C	E	0.000	15.75
5	96	C	I	0.000	17.94
5	143	C	G	0.000	18.56
5	144	C	I	0.000	19.50
5	145	C	S	0.000	19.19
5	433	C	T	0.001	19.50
5	435	C	G	0.000	16.69
5	436	C	P	0.000	16.06
5	437	C	N	0.000	17.62
5	440	C	L	0.001	>21.69
5	441	C	V	0.001	>21.69
5	443	C	S	0.002	>21.69
5	444	C	G	0.001	>21.69
5	452	C	K	0.001	>21.69
5	457	C	G	0.000	18.88
5	458	C	G	0.000	20.12
5	468	C	D	0.001	>21.69
5	469	C	T	0.001	>21.69
6	7	G	P	1.000	4.50
6	8	G	N	1.000	5.75
6	9	G	E	0.989	5.12
6	10	G	A	0.099	8.88
6	11	G	M	0.066	9.19
6	12	G	V	0.002	13.87
6	13	G	V	0.000	15.12
6	14	G	S	0.000	19.50
6	18	G	R	0.000	20.12
6	21	G	P	0.000	18.56
6	22	G	V	0.000	16.06
6	23	G	M	0.000	13.87
6	24	G	V	0.009	9.81
6	25	G	A	0.225	8.56
6	26	G	G	0.977	4.50
6	27	G	G	0.974	6.38
6	28	G	R	0.027	9.50
6	29	G	V	0.005	12.00
6	30	G	F	0.000	16.06
6	31	G	V	0.000	15.75
6	36	G	Q	0.000	19.81
6	37	G	Q	0.001	19.19
6	38	G	I	0.002	13.87
6	39	G	Q	0.004	14.81
6	40	G	R	0.022	9.81
6	41	G	I	0.002	12.00
6	42	G	S	0.005	10.44
6	43	G	L	0.054	8.88
6	44	G	N	0.002	11.06
6	45	G	T	0.000	14.81
6	46	G	L	0.000	17.31
6	47	G	T	0.000	20.44
6	70	G	Q	0.000	20.12
6	71	G	V	0.000	19.50
6	72	G	K	0.000	14.81
6	73	G	I	0.000	13.87
6	74	G	Q	0.000	15.75
6	75	G	G	0.002	11.69
6	76	G	Q	0.000	14.19
6	77	G	N	0.000	17.94
6	78	G	K	0.000	17.62
6	80	G	M	0.000	18.56
6	81	G	L	0.000	14.50
6	82	G	A	0.000	19.19
6	84	G	A	0.000	16.69
6	85	G	C	0.000	16.06
6	88	G	F	0.000	17.94
6	89	G	L	0.000	17.00
6	90	G	G	0.000	19.19
6	91	G	K	0.000	20.12
6	92	G	T	0.000	19.19
6	93	G	E	0.000	16.06
6	96	G	I	0.000	18.56
6	143	G	G	0.000	19.50
6	144	G	I	0.000	19.81
6	145	G	S	0.000	18.56
6	147	G	V	0.000	19.19
6	436	G	P	0.001	19.81
6	441	G	V	0.002	>21.69
6	443	G	S	0.003	>21.69
6	452	G	K	0.002	>21.69
6	468	G	D	0.002	>21.69
6	470	G	Q	0.001	>21.69
6	519	G	L	0.002	>21.69
7	8	P	N	1.000	5.12
7	9	P	E	0.951	7.62
7	10	P	A	0.040	9.19
7	11	P	M	0.005	11.69
7	12	P	V	0.001	15.75
7	13	P	V	0.000	17.62
7	21	P	P	0.000	19.81
7	22	P	V	0.000	17.00
7	23	P	M	0.001	13.87
7	24	P	V	0.003	10.75
7	25	P	A	0.788	7.31
7	26	P	G	0.974	4.81
7	27	P	G	0.638	7.94
7	28	P	R	0.004	12.00
7	29	P	V	0.001	14.19
7	30	P	F	0.000	19.19
7	31	P	V	0.000	19.50
7	38	P	I	0.001	17.31
7	39	P	Q	0.003	17.31
7	40	P	R	0.002	12.94
7	41	P	I	0.001	12.94
7	42	P	S	0.006	11.38
7	43	P	L	0.809	7.62
7	44	P	N	0.012	10.12
7	45	P	T	0.001	12.62
7	46	P	L	0.000	16.38
7	47	P	T	0.000	19.19
7	70	P	Q	0.000	17.31
7	71	P	V	0.000	17.62
7	72	P	K	0.001	12.31
7	73	P	I	0.002	12.62
7	74	P	Q	0.005	12.62
7	75	P	G	0.059	9.50
7	76	P	Q	0.012	10.75
7	77	P	N	0.001	14.81
7	78	P	K	0.000	16.06
7	79	P	E	0.000	19.50
7	80	P	M	0.000	16.38
7	81	P	L	0.001	13.25
7	82	P	A	0.000	18.25
7	83	P	A	0.000	19.81
7	84	P	A	0.000	15.75
7	85	P	C	0.001	16.69
7	88	P	F	0.000	18.25
7	89	P	L	0.000	18.56
7	93	P	E	0.000	16.69
7	96	P	I	0.000	18.56
7	97	P	A	0.000	20.75
7	143	P	G	0.000	17.94
7	144	P	I	0.000	17.94
7	145	P	S	0.000	15.75
7	146	P	V	0.000	20.12
7	147	P	V	0.000	15.75
7	148	P	S	0.000	19.81
7	441	P	V	0.002	>21.69
7	443	P	S	0.002	>21.69
7	452	P	K	0.002	>21.69
7	515	P	C	0.002	>21.69
7	516	P	E	0.003	>21.69
7	519	P	L	0.002	>21.69
8	9	N	E	1.000	5.12
8	10	N	A	0.045	8.88
8	11	N	M	0.002	11.69
8	12	N	V	0.000	14.81
8	13	N	V	0.000	17.94
8	14	N	S	0.000	21.06
8	21	N	P	0.000	20.12
8	22	N	V	0.000	18.56
8	23	N	M	0.000	14.81
8	24	N	V	0.001	12.94
8	25	N	A	0.044	9.19
8	26	N	G	0.467	7.94
8	27	N	G	0.006	11.38
8	28	N	R	0.000	14.81
8	29	N	V	0.000	16.06
8	30	N	F	0.000	21.06
8	31	N	V	0.000	19.81
8	38	N	I	0.000	16.69
8	39	N	Q	0.003	15.44
8	40	N	R	0.005	10.44
8	41	N	I	0.005	10.12
8	42	N	S	0.977	6.69
8	43	N	L	0.986	5.12
8	44	N	N	0.987	5.12
8	45	N	T	0.061	9.19
8	46	N	L	0.001	12.00
8	47	N	T	0.000	14.81
8	48	N	L	0.000	17.94
8	69	N	A	0.000	18.88
8	70	N	Q	0.000	14.50
8	71	N	V	0.000	14.50
8	72	N	K	0.015	9.50
8	73	N	I	0.007	10.12
8	74	N	Q	0.008	12.62
8	75	N	G	0.019	9.81
8	76	N	Q	0.001	12.94
8	77	N	N	0.000	16.06
8	78	N	K	0.000	17.62
8	79	N	E	0.000	20.12
8	80	N	M	0.000	16.38
8	81	N	L	0.000	13.56
8	82	N	A	0.000	18.56
8	83	N	A	0.000	18.88
8	84	N	A	0.000	14.19
8	85	N	C	0.002	15.44
8	86	N	Q	0.000	20.12
8	87	N	M	0.000	19.19
8	88	N	F	0.001	15.12
8	89	N	L	0.001	16.06
8	90	N	G	0.002	17.62
8	91	N	K	0.001	17.31
8	92	N	T	0.000	16.06
8	93	N	E	0.001	12.00
8	94	N	A	0.000	17.00
8	95	N	E	0.000	18.25
8	96	N	I	0.000	14.50
8	97	N	A	0.000	16.06
8	99	N	I	0.000	20.12
8	100	N	A	0.000	17.62
8	139	N	L	0.000	19.50
8	140	N	V	0.000	20.44
8	142	N	M	0.000	19.50
8	143	N	G	0.000	16.38
8	144	N	I	0.000	15.44
8	145	N	S	0.000	14.50
8	146	N	V	0.000	17.94
8	147	N	V	0.000	13.87
8	148	N	S	0.000	17.94
8	436	N	P	0.000	19.50
8	437	N	N	0.000	19.81
8	515	N	C	0.001	>21.69
8	516	N	E	0.002	>21.69
8	517	N	Q	0.001	>21.69
8	518	N	F	0.001	>21.69
8	519	N	L	0.004	>21.69
8	520	N	G	0.001	>21.69
9	10	E	A	1.000	5.44
9	11	E	M	0.993	7.00
9	12	E	V	0.002	10.44
9	13	E	V	0.000	13.25
9	14	E	S	0.000	16.38
9	15	E	G	0.000	19.81
9	18	E	R	0.000	18.25
9	20	E	P	0.000	20.12
9	21	E	P	0.000	15.75
9	22	E	V	0.000	14.81
9	23	E	M	0.002	11.38
9	24	E	V	0.013	9.50
9	25	E	A	0.688	7.94
9	26	E	G	0.919	6.69
9	27	E	G	0.052	9.19
9	28	E	R	0.001	12.00
9	29	E	V	0.001	12.00
9	30	E	F	0.000	17.00
9	31	E	V	0.000	15.12
9	32	E	L	0.000	20.75
9	36	E	Q	0.000	17.94
9	37	E	Q	0.000	16.06
9	38	E	I	0.001	11.69
9	39	E	Q	0.005	10.44
9	40	E	R	0.989	5.44
9	41	E	I	0.975	6.69
9	42	E	S	0.988	5.75
9	43	E	L	0.991	5.75
9	44	E	N	0.515	7.94
9	45	E	T	0.002	12.62
9	46	E	L	0.000	13.56
9	47	E	T	0.000	17.94
9	48	E	L	0.000	19.81
9	70	E	Q	0.000	17.94
9	71	E	V	0.000	16.06
9	72	E	K	0.001	11.69
9	73	E	I	0.006	9.81
9	74	E	Q	0.003	13.25
9	75	E	G	0.008	9.81
9	76	E	Q	0.001	13.56
9	77	E	N	0.000	16.06
9	78	E	K	0.000	16.06
9	79	E	E	0.000	18.88
9	80	E	M	0.000	15.44
9	81	E	L	0.001	11.69
9	82	E	A	0.000	15.75
9	83	E	A	0.000	17.00
9	84	E	A	0.001	12.31
9	85	E	C	0.002	11.69
9	86	E	Q	0.001	17.00
9	87	E	M	0.000	16.69
9	88	E	F	0.000	12.94
9	89	E	L	0.001	12.00
9	90	E	G	0.002	13.87
9	91	E	K	0.000	14.81
9	92	E	T	0.000	14.50
9	93	E	E	0.001	11.69
9	94	E	A	0.000	16.69
9	95	E	E	0.000	17.00
9	96	E	I	0.000	13.87
9	97	E	A	0.000	16.69
9	98	E	H	0.000	20.44
9	99	E	I	0.000	19.50
9	100	E	A	0.000	18.25
9	139	E	L	0.000	20.12
9	140	E	V	0.000	20.75
9	142	E	M	0.000	18.56
9	143	E	G	0.000	15.44
9	144	E	I	0.000	15.75
9	145	E	S	0.000	15.75
9	146	E	V	0.000	20.12
9	147	E	V	0.000	17.31
9	435	E	G	0.000	16.69
9	436	E	P	0.001	15.44
9	437	E	N	0.001	16.06
9	457	E	G	0.000	19.19
9	519	E	L	0.002	>21.69
10	11	A	M	1.000	5.44
10	12	A	V	0.995	6.69
10	13	A	V	0.001	10.44
10	14	A	S	0.001	12.94
10	15	A	G	0.000	16.69
10	16	A	F	0.000	20.75
10	17	A	C	0.000	19.81
10	18	A	R	0.000	14.81
10	19	A	S	0.000	17.94
10	20	A	P	0.001	14.81
10	21	A	P	0.002	11.06
10	22	A	V	0.007	10.75
10	23	A	M	0.981	6.06
10	24	A	V	0.984	6.38
10	25	A	A	0.982	4.19
10	26	A	G	0.958	6.38
10	27	A	G	0.053	9.19
10	28	A	R	0.002	12.31
10	29	A	V	0.002	10.44
10	30	A	F	0.000	16.06
10	31	A	V	0.000	14.19
10	32	A	L	0.000	19.50
10	35	A	I	0.000	21.06
10	36	A	Q	0.000	16.06
10	37	A	Q	0.000	14.50
10	38	A	I	0.002	11.06
10	39	A	Q	0.027	9.19
10	40	A	R	0.978	6.69
10	41	A	I	0.992	5.12
10	42	A	S	0.609	7.94
10	43	A	L	0.991	5.75
10	44	A	N	0.007	10.75
10	45	A	T	0.000	13.87
10	46	A	L	0.000	14.50
10	47	A	T	0.000	19.50
10	48	A	L	0.000	20.12
10	70	A	Q	0.000	18.25
10	71	A	V	0.000	15.44
10	72	A	K	0.001	11.38
10	73	A	I	0.802	7.62
10	74	A	Q	0.026	9.81
10	75	A	G	0.885	6.06
10	76	A	Q	0.014	10.44
10	77	A	N	0.004	11.38
10	78	A	K	0.008	10.75
10	79	A	E	0.001	13.56
10	80	A	M	0.002	11.06
10	81	A	L	0.954	6.38
10	82	A	A	0.006	10.44
10	83	A	A	0.002	12.31
10	84	A	A	0.255	8.25
10	85	A	C	0.820	7.31
10	86	A	Q	0.003	12.62
10	87	A	M	0.001	13.56
10	88	A	F	0.002	10.75
10	89	A	L	0.012	9.50
10	90	A	G	0.001	13.25
10	91	A	K	0.000	14.19
10	92	A	T	0.000	15.75
10	93	A	E	0.000	13.56
10	94	A	A	0.000	18.56
10	95	A	E	0.000	17.00
10	96	A	I	0.000	13.25
10	97	A	A	0.000	17.31
10	98	A	H	0.000	20.44
10	99	A	I	0.000	17.94
10	100	A	A	0.000	17.31
10	136	A	S	0.000	20.75
10	139	A	L	0.000	17.31
10	140	A	V	0.000	17.00
10	141	A	N	0.000	18.56
10	142	A	M	0.000	15.44
10	143	A	G	0.000	11.69
10	144	A	I	0.000	13.25
10	145	A	S	0.000	13.25
10	146	A	V	0.000	18.25
10	147	A	V	0.000	16.69
10	433	A	T	0.000	18.25
10	434	A	V	0.001	17.94
10	435	A	G	0.001	13.56
10	436	A	P	0.002	11.38
10	437	A	N	0.000	13.25
10	438	A	E	0.001	17.62
10	439	A	A	0.000	20.75
10	456	A	F	0.000	17.94
10	457	A	G	0.000	15.12
10	458	A	G	0.000	17.31
10	459	A	W	0.000	20.44
10	475	A	E	0.000	16.38
11	12	M	V	1.000	5.44
11	13	M	V	0.996	6.38
11	14	M	S	0.002	10.44
11	15	M	G	0.001	13.25
11	16	M	F	0.000	16.69
11	17	M	C	0.001	16.06
11	18	M	R	0.001	11.69
11	19	M	S	0.000	16.06
11	20	M	P	0.002	14.50
11	21	M	P	0.003	10.12
11	22	M	V	0.383	8.25
11	23	M	M	0.953	7.00
11	24	M	V	0.977	4.81
11	25	M	A	0.674	7.94
11	26	M	G	0.906	7.31
11	27	M	G	0.795	7.62
11	28	M	R	0.273	8.25
11	29	M	V	0.963	5.44
11	30	M	F	0.003	10.75
11	31	M	V	0.087	8.88
11	32	M	L	0.002	14.19
11	33	M	P	0.001	15.12
11	34	M	C	0.001	17.62
11	35	M	I	0.000	16.38
11	36	M	Q	0.001	11.38
11	37	M	Q	0.003	10.75
11	38	M	I	0.983	6.06
11	39	M	Q	0.974	7.00
11	40	M	R	0.991	5.44
11	41	M	I	0.621	7.94
11	42	M	S	0.002	11.06
11	43	M	L	0.003	10.75
11	44	M	N	0.000	14.81
11	45	M	T	0.000	18.88
11	46	M	L	0.000	19.19
11	71	M	V	0.000	20.75
11	72	M	K	0.000	16.69
11	73	M	I	0.000	12.94
11	74	M	Q	0.001	15.44
11	75	M	G	0.001	11.38
11	76	M	Q	0.000	14.81
11	77	M	N	0.000	16.38
11	78	M	K	0.000	13.56
11	79	M	E	0.000	17.31
11	80	M	M	0.000	16.06
11	81	M	L	0.003	10.75
11	82	M	A	0.001	13.25
11	83	M	A	0.000	16.38
11	84	M	A	0.001	12.94
11	85	M	C	0.010	9.81
11	86	M	Q	0.001	14.81
11	87	M	M	0.000	16.69
11	88	M	F	0.000	14.19
11	89	M	L	0.003	10.75
11	90	M	G	0.000	13.87
11	91	M	K	0.000	16.38
11	92	M	T	0.000	17.62
11	93	M	E	0.000	16.38
11	95	M	E	0.000	19.81
11	96	M	I	0.000	17.00
11	142	M	M	0.000	19.81
11	143	M	G	0.000	16.69
11	144	M	I	0.000	18.56
11	145	M	S	0.000	19.19
11	431	M	C	0.000	20.12
11	432	M	H	0.000	20.44
11	433	M	T	0.000	14.81
11	434	M	V	0.001	16.06
11	435	M	G	0.001	12.00
11	436	M	P	0.005	11.69
11	437	M	N	0.001	13.87
11	438	M	E	0.000	17.00
11	439	M	A	0.000	20.44
11	440	M	L	0.000	20.44
11	442	M	V	0.001	>21.69
11	455	M	V	0.000	20.12
11	456	M	F	0.000	17.62
11	457	M	G	0.001	13.87
11	458	M	G	0.000	15.12
11	459	M	W	0.000	17.00
11	469	M	T	0.001	>21.69
11	473	M	S	0.000	20.44
11	474	M	L	0.000	18.56
11	475	M	E	0.000	18.25
12	13	V	V	1.000	5.75
12	14	V	S	0.993	6.38
12	15	V	G	0.003	10.44
12	16	V	F	0.002	14.50
12	17	V	C	0.002	14.81
12	18	V	R	0.006	9.50
12	19	V	S	0.004	12.31
12	20	V	P	0.010	10.44
12	21	V	P	0.975	5.44
12	22	V	V	0.955	7.31
12	23	V	M	0.986	4.81
12	24	V	V	0.762	7.62
12	25	V	A	0.018	9.81
12	26	V	G	0.004	11.69
12	27	V	G	0.001	12.62
12	28	V	R	0.001	13.56
12	29	V	V	0.024	9.19
12	30	V	F	0.001	13.87
12	31	V	V	0.004	10.75
12	32	V	L	0.001	14.81
12	33	V	P	0.000	16.38
12	34	V	C	0.001	17.31
12	35	V	I	0.001	15.44
12	36	V	Q	0.004	10.75
12	37	V	Q	0.208	8.56
12	38	V	I	0.973	7.00
12	39	V	Q	0.983	4.50
12	40	V	R	0.937	7.31
12	41	V	I	0.973	6.69
12	42	V	S	0.001	12.00
12	43	V	L	0.001	12.00
12	44	V	N	0.000	16.38
12	45	V	T	0.000	19.81
12	46	V	L	0.000	18.88
12	71	V	V	0.000	19.50
12	72	V	K	0.000	16.69
12	73	V	I	0.000	11.69
12	74	V	Q	0.000	14.50
12	75	V	G	0.001	11.69
12	76	V	Q	0.000	15.44
12	77	V	N	0.000	14.81
12	78	V	K	0.002	12.00
12	79	V	E	0.000	14.19
12	80	V	M	0.000	13.56
12	81	V	L	0.108	8.88
12	82	V	A	0.065	9.19
12	83	V	A	0.002	12.31
12	84	V	A	0.007	9.81
12	85	V	C	0.975	5.12
12	86	V	Q	0.025	9.50
12	87	V	M	0.002	12.31
12	88	V	F	0.002	10.75
12	89	V	L	0.941	6.38
12	90	V	G	0.005	10.44
12	91	V	K	0.000	13.25
12	92	V	T	0.000	16.06
12	93	V	E	0.000	16.06
12	94	V	A	0.000	20.12
12	95	V	E	0.000	17.31
12	96	V	I	0.000	15.12
12	97	V	A	0.000	20.12
12	99	V	I	0.000	18.88
12	100	V	A	0.000	19.81
12	139	V	L	0.000	20.12
12	140	V	V	0.000	19.50
12	141	V	N	0.000	19.19
12	142	V	M	0.000	16.38
12	143	V	G	0.000	13.56
12	144	V	I	0.000	16.38
12	145	V	S	0.000	17.94
12	431	V	C	0.000	17.62
12	432	V	H	0.000	16.69
12	433	V	T	0.004	11.69
12	434	V	V	0.006	11.38
12	435	V	G	0.771	7.00
12	436	V	P	0.911	6.06
12	437	V	N	0.062	8.56
12	438	V	E	0.002	11.69
12	439	V	A	0.001	14.81
12	440	V	L	0.000	15.44
12	441	V	V	0.000	20.44
12	454	V	Y	0.000	19.19
12	455	V	V	0.000	15.12
12	456	V	F	0.001	12.00
12	457	V	G	0.108	8.56
12	458	V	G	0.006	10.75
12	459	V	W	0.002	13.56
12	460	V	A	0.001	17.62
12	471	V	R	0.000	16.38
12	472	V	I	0.000	17.94
12	473	V	S	0.000	15.44
12	474	V	L	0.000	12.94
12	475	V	E	0.000	13.56
12	476	V	I	0.000	16.06
12	503	V	K	0.000	17.00
12	504	V	I	0.000	18.25
12	506	V	T	0.000	15.44
12	511	V	L	0.000	19.50
13	14	V	S	1.000	5.75
13	15	V	G	0.996	7.31
13	16	V	F	0.022	10.44
13	17	V	C	0.037	10.12
13	18	V	R	0.916	5.44
13	19	V	S	0.020	10.75
13	20	V	P	0.018	10.44
13	21	V	P	0.963	6.38
13	22	V	V	0.975	4.50
13	23	V	M	0.773	7.62
13	24	V	V	0.848	7.31
13	25	V	A	0.005	12.31
13	26	V	G	0.002	12.62
13	27	V	G	0.003	11.69
13	28	V	R	0.008	10.75
13	29	V	V	0.970	5.44
13	30	V	F	0.229	8.56
13	31	V	V	0.955	5.44
13	32	V	L	0.042	9.19
13	33	V	P	0.008	11.69
13	34	V	C	0.003	13.25
13	35	V	I	0.008	10.75
13	36	V	Q	0.973	5.75
13	37	V	Q	0.950	7.00
13	38	V	I	0.978	5.12
13	39	V	Q	0.714	7.94
13	40	V	R	0.007	10.12
13	41	V	I	0.001	12.00
13	42	V	S	0.000	16.38
13	43	V	L	0.000	16.06
13	44	V	N	0.000	20.44
13	73	V	I	0.000	17.00
13	74	V	Q	0.000	19.19
13	75	V	G	0.000	15.44
13	76	V	Q	0.000	18.25
13	77	V	N	0.000	18.56
13	78	V	K	0.000	14.19
13	79	V	E	0.000	17.94
13	80	V	M	0.000	18.25
13	81	V	L	0.001	12.94
13	82	V	A	0.001	12.94
13	83	V	A	0.000	17.00
13	84	V	A	0.000	15.44
13	85	V	C	0.004	10.75
13	86	V	Q	0.001	14.19
13	87	V	M	0.000	17.62
13	88	V	F	0.000	16.69
13	89	V	L	0.002	11.69
13	90	V	G	0.000	15.12
13	91	V	K	0.000	18.88
13	96	V	I	0.000	20.75
13	143	V	G	0.000	18.88
13	430	V	N	0.000	19.19
13	431	V	C	0.000	14.50
13	432	V	H	0.001	15.44
13	433	V	T	0.012	9.81
13	434	V	V	0.006	12.00
13	435	V	G	0.043	8.88
13	436	V	P	0.017	9.81
13	437	V	N	0.002	13.25
13	438	V	E	0.000	14.50
13	439	V	A	0.000	17.31
13	440	V	L	0.000	16.06
13	442	V	V	0.000	20.75
13	454	V	Y	0.000	20.12
13	455	V	V	0.000	15.12
13	456	V	F	0.001	14.19
13	457	V	G	0.009	9.81
13	458	V	G	0.013	9.81
13	459	V	W	0.004	11.38
13	460	V	A	0.001	16.38
13	461	V	W	0.000	18.56
13	462	V	A	0.000	20.44
13	469	V	T	0.000	20.44
13	471	V	R	0.000	18.25
13	473	V	S	0.000	19.19
13	474	V	L	0.000	17.00
13	475	V	E	0.000	18.56
13	506	V	T	0.000	18.56
14	15	S	G	1.000	4.19
14	16	S	F	0.073	9.19
14	17	S	C	0.033	10.12
14	18	S	R	0.909	5.75
14	19	S	S	0.641	7.62
14	20	S	P	0.217	8.56
14	21	S	P	0.964	3.88
14	22	S	V	0.718	7.62
14	23	S	M	0.026	9.50
14	24	S	V	0.003	12.00
14	25	S	A	0.001	15.75
14	26	S	G	0.002	17.00
14	27	S	G	0.001	17.00
14	28	S	R	0.001	16.69
14	29	S	V	0.003	11.38
14	30	S	F	0.001	13.56
14	31	S	V	0.015	9.81
14	32	S	L	0.004	11.38
14	33	S	P	0.002	13.87
14	34	S	C	0.003	13.25
14	35	S	I	0.012	10.12
14	36	S	Q	0.966	6.69
14	37	S	Q	0.974	5.12
14	38	S	I	0.658	7.94
14	39	S	Q	0.873	7.31
14	40	S	R	0.003	12.00
14	41	S	I	0.001	12.62
14	42	S	S	0.000	17.94
14	43	S	L	0.000	18.25
14	73	S	I	0.000	17.62
14	74	S	Q	0.000	20.12
14	75	S	G	0.000	17.31
14	77	S	N	0.000	19.50
14	78	S	K	0.000	15.44
14	79	S	E	0.000	17.31
14	80	S	M	0.000	18.25
14	81	S	L	0.000	13.87
14	82	S	A	0.001	11.69
14	83	S	A	0.000	15.44
14	84	S	A	0.001	14.81
14	85	S	C	0.019	9.50
14	86	S	Q	0.003	11.06
14	87	S	M	0.000	15.12
14	88	S	F	0.000	15.12
14	89	S	L	0.013	9.81
14	90	S	G	0.001	12.94
14	91	S	K	0.000	16.69
14	92	S	T	0.000	20.12
14	96	S	I	0.000	19.81
14	142	S	M	0.000	20.12
14	143	S	G	0.000	18.25
14	428	S	M	0.001	>21.69
14	429	S	G	0.001	19.19
14	430	S	N	0.001	16.06
14	431	S	C	0.007	11.69
14	432	S	H	0.008	10.75
14	433	S	T	0.911	6.06
14	434	S	V	0.907	6.06
14	435	S	G	0.915	3.88
14	436	S	P	0.905	6.06
14	437	S	N	0.019	9.50
14	438	S	E	0.019	9.50
14	439	S	A	0.002	11.69
14	440	S	L	0.003	10.44
14	441	S	V	0.001	15.75
14	442	S	V	0.000	15.44
14	443	S	S	0.000	20.75
14	452	S	K	0.000	19.81
14	453	S	Q	0.001	15.75
14	454	S	Y	0.001	14.81
14	455	S	V	0.008	9.81
14	456	S	F	0.090	8.56
14	457	S	G	0.888	4.19
14	458	S	G	0.920	4.50
14	459	S	W	0.788	7.31
14	460	S	A	0.006	11.38
14	461	S	W	0.001	14.81
14	462	S	A	0.001	16.06
14	467	S	S	0.000	19.81
14	469	S	T	0.000	15.44
14	470	S	Q	0.000	17.31
14	471	S	R	0.000	12.94
14	472	S	I	0.000	15.44
14	473	S	S	0.000	14.50
14	474	S	L	0.000	12.31
14	475	S	E	0.000	14.81
14	476	S	I	0.000	18.56
14	503	S	K	0.000	17.94
14	504	S	I	0.000	17.00
14	505	S	M	0.000	19.19
14	506	S	T	0.000	14.19
14	508	S	K	0.000	17.94
14	511	S	L	0.000	16.38
14	515	S	C	0.000	18.88
15	16	G	F	1.000	4.81
15	17	G	C	0.998	7.00
15	18	G	R	0.964	4.81
15	19	G	S	0.838	6.69
15	20	G	P	0.038	9.81
15	21	G	P	0.800	7.31
15	22	G	V	0.055	9.19
15	23	G	M	0.004	12.94
15	24	G	V	0.001	14.50
15	25	G	A	0.001	18.88
15	26	G	G	0.000	19.81
15	27	G	G	0.001	19.19
15	28	G	R	0.003	17.62
15	29	G	V	0.003	12.31
15	30	G	F	0.004	12.62
15	31	G	V	0.048	9.19
15	32	G	L	0.256	8.25
15	33	G	P	0.013	11.69
15	34	G	C	0.033	10.44
15	35	G	I	0.953	6.38
15	36	G	Q	0.976	4.50
15	37	G	Q	0.971	6.06
15	38	G	I	0.017	9.50
15	39	G	Q	0.004	11.06
15	40	G	R	0.000	15.44
15	41	G	I	0.000	16.69
15	78	G	K	0.000	18.25
15	81	G	L	0.000	17.62
15	82	G	A	0.000	15.44
15	83	G	A	0.000	19.50
15	84	G	A	0.000	19.19
15	85	G	C	0.001	13.87
15	86	G	Q	0.000	15.12
15	87	G	M	0.000	19.19
15	88	G	F	0.000	19.50
15	89	G	L	0.000	13.87
15	90	G	G	0.000	16.69
15	428	G	M	0.004	19.19
15	429	G	G	0.004	15.75
15	430	G	N	0.005	12.94
15	431	G	C	0.439	8.25
15	432	G	H	0.045	8.88
15	433	G	T	0.903	3.88
15	434	G	V	0.695	7.31
15	435	G	G	0.675	7.62
15	436	G	P	0.022	10.44
15	437	G	N	0.003	13.25
15	438	G	E	0.001	12.00
15	439	G	A	0.001	13.25
15	440	G	L	0.003	10.44
15	441	G	V	0.000	16.06
15	442	G	V	0.000	13.87
15	443	G	S	0.000	19.50
15	452	G	K	0.000	19.50
15	453	G	Q	0.000	14.50
15	454	G	Y	0.001	15.12
15	455	G	V	0.018	9.50
15	456	G	F	0.005	10.75
15	457	G	G	0.718	7.00
15	458	G	G	0.863	4.19
15	459	G	W	0.920	3.88
15	460	G	A	0.016	9.50
15	461	G	W	0.008	11.38
15	462	G	A	0.001	13.56
15	463	G	W	0.001	17.94
15	467	G	S	0.000	17.31
15	468	G	D	0.000	19.81
15	469	G	T	0.000	14.50
15	470	G	Q	0.000	17.62
15	471	G	R	0.000	13.87
15	472	G	I	0.000	17.31
15	473	G	S	0.000	17.62
15	474	G	L	0.000	15.75
15	475	G	E	0.000	18.56
15	506	G	T	0.000	16.69
15	511	G	L	0.000	18.25
16	17	F	C	1.000	4.81
16	18	F	R	0.970	7.00
16	19	F	S	0.376	8.25
16	20	F	P	0.010	12.62
16	21	F	P	0.015	11.38
16	22	F	V	0.012	12.00
16	23	F	M	0.001	16.69
16	24	F	V	0.001	17.31
16	28	F	R	0.001	18.88
16	29	F	V	0.003	13.87
16	30	F	F	0.006	12.62
16	31	F	V	0.014	10.44
16	32	F	L	0.837	6.69
16	33	F	P	0.015	10.75
16	34	F	C	0.081	9.19
16	35	F	I	0.955	3.88
16	36	F	Q	0.949	5.75
16	37	F	Q	0.024	9.50
16	38	F	I	0.002	12.62
16	39	F	Q	0.001	15.12
16	40	F	R	0.000	19.50
16	82	F	A	0.000	19.19
16	85	F	C	0.001	18.25
16	86	F	Q	0.000	19.50
16	89	F	L	0.000	18.56
16	428	F	M	0.004	16.38
16	429	F	G	0.006	13.56
16	430	F	N	0.012	11.38
16	431	F	C	0.822	6.06
16	432	F	H	0.023	9.81
16	433	F	T	0.857	6.69
16	434	F	V	0.011	11.06
16	435	F	G	0.009	12.00
16	436	F	P	0.004	14.81
16	437	F	N	0.001	17.94
16	438	F	E	0.001	16.06
16	439	F	A	0.001	16.69
16	440	F	L	0.003	12.62
16	441	F	V	0.000	17.94
16	442	F	V	0.000	14.19
16	453	F	Q	0.000	14.81
16	454	F	Y	0.000	17.00
16	455	F	V	0.005	11.38
16	456	F	F	0.003	14.50
16	457	F	G	0.026	11.06
16	458	F	G	0.674	7.62
16	459	F	W	0.933	4.81
16	460	F	A	0.033	9.50
16	461	F	W	0.094	8.88
16	462	F	A	0.002	12.94
16	463	F	W	0.001	15.75
16	464	F	W	0.001	17.62
16	467	F	S	0.000	16.69
16	469	F	T	0.000	15.44
16	470	F	Q	0.000	19.50
16	471	F	R	0.000	17.00
16	474	F	L	0.000	19.81
17	18	C	R	1.000	5.44
17	19	C	S	0.884	7.31
17	20	C	P	0.036	11.06
17	21	C	P	0.020	11.06
17	22	C	V	0.043	9.50
17	23	C	M	0.003	15.12
17	24	C	V	0.001	15.44
17	27	C	G	0.000	19.19
17	28	C	R	0.001	17.31
17	29	C	V	0.004	12.62
17	30	C	F	0.018	11.06
17	31	C	V	0.022	11.06
17	32	C	L	0.483	7.94
17	33	C	P	0.009	13.56
17	34	C	C	0.010	12.94
17	35	C	I	0.405	8.25
17	36	C	Q	0.587	7.94
17	37	C	Q	0.004	12.31
17	38	C	I	0.001	13.87
17	39	C	Q	0.000	16.69
17	40	C	R	0.000	20.12
17	78	C	K	0.000	19.19
17	81	C	L	0.000	20.44
17	82	C	A	0.001	18.25
17	85	C	C	0.001	18.25
17	86	C	Q	0.000	19.81
17	89	C	L	0.001	19.81
17	429	C	G	0.001	17.62
17	430	C	N	0.002	16.06
17	431	C	C	0.017	10.75
17	432	C	H	0.003	14.19
17	433	C	T	0.023	10.75
17	434	C	V	0.003	13.87
17	435	C	G	0.004	14.19
17	436	C	P	0.003	15.44
17	437	C	N	0.000	19.50
17	438	C	E	0.000	18.88
17	439	C	A	0.000	18.88
17	440	C	L	0.001	16.06
17	442	C	V	0.000	17.62
17	453	C	Q	0.000	17.00
17	454	C	Y	0.000	18.88
17	455	C	V	0.003	13.56
17	456	C	F	0.002	15.75
17	457	C	G	0.022	12.00
17	458	C	G	0.097	9.19
17	459	C	W	0.404	8.25
17	460	C	A	0.008	12.94
17	461	C	W	0.005	12.62
17	462	C	A	0.001	17.00
17	469	C	T	0.000	19.50
18	19	R	S	1.000	5.75
18	20	R	P	0.898	7.31
18	21	R	P	0.925	5.75
18	22	R	V	0.935	5.12
18	23	R	M	0.003	10.12
18	24	R	V	0.002	11.06
18	25	R	A	0.000	16.06
18	26	R	G	0.000	17.00
18	27	R	G	0.001	16.06
18	28	R	R	0.001	14.81
18	29	R	V	0.026	9.50
18	30	R	F	0.013	10.44
18	31	R	V	0.069	9.19
18	32	R	L	0.068	9.19
18	33	R	P	0.003	13.56
18	34	R	C	0.002	13.56
18	35	R	I	0.022	9.50
18	36	R	Q	0.910	6.38
18	37	R	Q	0.026	9.19
18	38	R	I	0.002	10.12
18	39	R	Q	0.001	12.00
18	40	R	R	0.000	15.44
18	41	R	I	0.000	16.06
18	43	R	L	0.000	20.44
18	75	R	G	0.000	18.56
18	77	R	N	0.000	20.12
18	78	R	K	0.000	14.81
18	79	R	E	0.000	17.94
18	80	R	M	0.000	19.81
18	81	R	L	0.000	15.12
18	82	R	A	0.001	13.25
18	83	R	A	0.000	17.94
18	84	R	A	0.000	17.94
18	85	R	C	0.000	12.94
18	86	R	Q	0.000	14.81
18	87	R	M	0.000	19.50
18	88	R	F	0.000	19.50
18	89	R	L	0.000	14.50
18	90	R	G	0.000	18.25
18	430	R	N	0.001	17.31
18	431	R	C	0.002	12.00
18	432	R	H	0.002	13.87
18	433	R	T	0.074	8.88
18	434	R	V	0.005	11.06
18	435	R	G	0.017	9.81
18	436	R	P	0.006	10.44
18	437	R	N	0.000	14.81
18	438	R	E	0.000	15.12
18	439	R	A	0.000	15.75
18	440	R	L	0.001	14.19
18	441	R	V	0.000	19.50
18	442	R	V	0.001	17.62
18	453	R	Q	0.001	17.00
18	454	R	Y	0.001	17.31
18	455	R	V	0.005	12.00
18	456	R	F	0.004	12.31
18	457	R	G	0.369	8.25
18	458	R	G	0.829	6.69
18	459	R	W	0.444	7.94
18	460	R	A	0.007	12.94
18	461	R	W	0.002	14.81
18	462	R	A	0.001	17.94
18	469	R	T	0.000	18.88
18	471	R	R	0.000	17.94
18	474	R	L	0.000	17.31
18	506	R	T	0.000	17.00
19	20	S	P	1.000	5.44
19	21	S	P	0.953	7.00
19	22	S	V	0.087	9.50
19	23	S	M	0.010	12.62
19	24	S	V	0.003	15.75
19	25	S	A	0.000	19.50
19	28	S	R	0.001	20.44
19	29	S	V	0.002	14.81
19	30	S	F	0.001	16.06
19	31	S	V	0.001	14.50
19	32	S	L	0.002	13.56
19	33	S	P	0.001	17.94
19	34	S	C	0.001	16.38
19	35	S	I	0.002	12.00
19	36	S	Q	0.006	10.75
19	37	S	Q	0.001	12.00
19	38	S	I	0.000	14.81
19	39	S	Q	0.000	14.81
19	40	S	R	0.000	19.19
19	41	S	I	0.000	18.88
19	78	S	K	0.003	15.75
19	79	S	E	0.001	17.31
19	80	S	M	0.000	20.44
19	81	S	L	0.001	16.69
19	82	S	A	0.011	12.94
19	83	S	A	0.001	17.31
19	84	S	A	0.000	18.88
19	85	S	C	0.002	13.87
19	86	S	Q	0.002	13.87
19	87	S	M	0.000	18.88
19	88	S	F	0.000	20.44
19	89	S	L	0.000	15.75
19	90	S	G	0.000	19.50
19	430	S	N	0.001	17.00
19	431	S	C	0.003	12.00
19	432	S	H	0.002	12.62
19	433	S	T	0.042	9.81
19	434	S	V	0.023	9.81
19	435	S	G	0.032	10.12
19	436	S	P	0.036	10.44
19	437	S	N	0.001	14.50
19	438	S	E	0.001	13.87
19	439	S	A	0.001	12.94
19	440	S	L	0.003	11.38
19	441	S	V	0.000	15.75
19	442	S	V	0.000	14.19
19	449	S	S	0.001	>21.69
19	450	S	D	0.001	>21.69
19	453	S	Q	0.001	12.62
19	454	S	Y	0.002	12.62
19	455	S	V	0.502	7.62
19	456	S	F	0.104	9.19
19	457	S	G	0.827	6.38
19	458	S	G	0.897	3.88
19	459	S	W	0.731	6.38
19	460	S	A	0.037	9.50
19	461	S	W	0.003	12.62
19	462	S	A	0.001	15.75
19	469	S	T	0.000	16.69
19	471	S	R	0.000	16.06
19	472	S	I	0.000	17.62
19	473	S	S	0.000	18.88
19	474	S	L	0.000	15.12
19	504	S	I	0.000	18.56
19	506	S	T	0.003	13.56
19	507	S	E	0.001	16.38
19	508	S	K	0.001	13.87
19	511	S	L	0.000	15.44
20	21	P	P	1.000	5.12
20	22	P	V	0.905	7.62
20	23	P	M	0.068	9.19
20	24	P	V	0.007	13.25
20	25	P	A	0.001	15.75
20	26	P	G	0.001	18.56
20	27	P	G	0.001	18.56
20	28	P	R	0.000	19.19
20	29	P	V	0.002	14.19
20	30	P	F	0.000	16.69
20	31	P	V	0.001	15.75
20	32	P	L	0.001	16.38
20	33	P	P	0.000	20.75
20	34	P	C	0.000	20.12
20	35	P	I	0.000	16.06
20	36	P	Q	0.003	13.25
20	37	P	Q	0.001	13.56
20	38	P	I	0.001	15.12
20	39	P	Q	0.001	14.19
20	40	P	R	0.000	17.94
20	41	P	I	0.000	16.06
20	43	P	L	0.000	20.12
20	73	P	I	0.000	18.56
20	74	P	Q	0.000	18.56
20	75	P	G	0.000	16.69
20	76	P	Q	0.000	18.25
20	77	P	N	0.001	15.75
20	78	P	K	0.020	10.75
20	79	P	E	0.004	12.00
20	80	P	M	0.001	15.12
20	81	P	L	0.003	12.31
20	82	P	A	0.370	8.25
20	83	P	A	0.001	12.94
20	84	P	A	0.001	14.81
20	85	P	C	0.010	10.75
20	86	P	Q	0.007	11.06
20	87	P	M	0.000	15.75
20	88	P	F	0.000	17.62
20	89	P	L	0.001	14.19
20	90	P	G	0.000	18.56
20	141	P	N	0.000	19.50
20	142	P	M	0.000	19.19
20	143	P	G	0.000	16.69
20	431	P	C	0.000	17.00
20	432	P	H	0.001	16.69
20	433	P	T	0.005	13.25
20	434	P	V	0.007	12.00
20	435	P	G	0.022	10.75
20	436	P	P	0.248	8.56
20	437	P	N	0.003	13.56
20	438	P	E	0.001	14.50
20	439	P	A	0.001	13.25
20	440	P	L	0.001	14.19
20	441	P	V	0.000	17.94
20	442	P	V	0.000	17.94
20	453	P	Q	0.001	16.06
20	454	P	Y	0.001	14.19
20	455	P	V	0.023	10.75
20	456	P	F	0.115	9.50
20	457	P	G	0.773	6.69
20	458	P	G	0.706	7.31
20	459	P	W	0.019	11.38
20	460	P	A	0.002	14.19
20	461	P	W	0.001	17.62
20	471	P	R	0.000	18.25
20	472	P	I	0.000	18.25
20	473	P	S	0.000	18.56
20	474	P	L	0.001	13.87
20	475	P	E	0.000	17.94
20	505	P	M	0.000	16.69
20	506	P	T	0.006	11.38
20	507	P	E	0.001	14.50
20	508	P	K	0.002	13.87
20	511	P	L	0.000	15.12
21	22	P	V	1.000	5.75
21	23	P	M	0.993	6.38
21	24	P	V	0.004	10.12
21	25	P	A	0.002	13.25
21	26	P	G	0.001	15.44
21	27	P	G	0.001	15.75
21	28	P	R	0.002	16.38
21	29	P	V	0.002	11.06
21	30	P	F	0.001	14.50
21	31	P	V	0.001	12.00
21	32	P	L	0.001	13.87
21	33	P	P	0.000	17.00
21	34	P	C	0.000	17.00
21	35	P	I	0.000	13.56
21	36	P	Q	0.008	10.12
21	37	P	Q	0.025	9.19
21	38	P	I	0.002	10.44
21	39	P	Q	0.038	8.88
21	40	P	R	0.000	12.94
21	41	P	I	0.000	11.69
21	42	P	S	0.000	17.31
21	43	P	L	0.000	16.38
21	72	P	K	0.000	20.44
21	73	P	I	0.000	15.44
21	74	P	Q	0.000	17.00
21	75	P	G	0.000	14.50
21	76	P	Q	0.001	17.31
21	77	P	N	0.001	15.75
21	78	P	K	0.012	11.06
21	79	P	E	0.002	13.25
21	80	P	M	0.001	14.50
21	81	P	L	0.009	10.44
21	82	P	A	0.578	7.94
21	83	P	A	0.003	12.31
21	84	P	A	0.002	12.31
21	85	P	C	0.798	7.31
21	86	P	Q	0.069	9.19
21	87	P	M	0.001	13.56
21	88	P	F	0.000	14.19
21	89	P	L	0.005	9.81
21	90	P	G	0.000	13.87
21	91	P	K	0.000	17.00
21	96	P	I	0.000	18.88
21	140	P	V	0.000	20.44
21	141	P	N	0.000	19.19
21	142	P	M	0.000	17.62
21	143	P	G	0.000	15.12
21	144	P	I	0.000	18.88
21	145	P	S	0.000	20.44
21	430	P	N	0.000	19.81
21	431	P	C	0.000	15.12
21	432	P	H	0.001	14.50
21	433	P	T	0.013	10.12
21	434	P	V	0.030	9.19
21	435	P	G	0.820	6.38
21	436	P	P	0.912	4.81
21	437	P	N	0.005	9.81
21	438	P	E	0.002	11.38
21	439	P	A	0.001	12.31
21	440	P	L	0.001	12.94
21	441	P	V	0.000	17.62
21	442	P	V	0.000	17.94
21	453	P	Q	0.000	17.00
21	454	P	Y	0.001	15.12
21	455	P	V	0.005	11.06
21	456	P	F	0.133	8.56
21	457	P	G	0.866	4.81
21	458	P	G	0.845	6.38
21	459	P	W	0.014	10.12
21	460	P	A	0.001	13.87
21	461	P	W	0.000	17.62
21	462	P	A	0.000	19.19
21	469	P	T	0.000	18.56
21	470	P	Q	0.000	19.81
21	471	P	R	0.000	15.44
21	472	P	I	0.000	16.69
21	473	P	S	0.000	15.75
21	474	P	L	0.000	12.00
21	475	P	E	0.000	15.12
21	476	P	I	0.000	17.62
21	503	P	K	0.000	16.69
21	504	P	I	0.000	16.69
21	506	P	T	0.001	12.31
21	507	P	E	0.000	17.00
21	508	P	K	0.000	16.69
21	511	P	L	0.000	16.06
22	23	V	M	1.000	5.75
22	24	V	V	0.995	6.38
22	25	V	A	0.005	11.06
22	26	V	G	0.005	12.31
22	27	V	G	0.002	11.38
22	28	V	R	0.006	11.38
22	29	V	V	0.916	6.38
22	30	V	F	0.017	9.81
22	31	V	V	0.027	9.50
22	32	V	L	0.002	12.00
22	33	V	P	0.001	15.75
22	34	V	C	0.000	17.31
22	35	V	I	0.001	13.87
22	36	V	Q	0.016	9.50
22	37	V	Q	0.001	11.38
22	38	V	I	0.006	9.81
22	39	V	Q	0.001	11.06
22	40	V	R	0.000	12.94
22	41	V	I	0.001	13.25
22	42	V	S	0.000	17.94
22	43	V	L	0.000	16.06
22	73	V	I	0.000	16.69
22	74	V	Q	0.000	17.31
22	75	V	G	0.000	13.87
22	76	V	Q	0.000	16.06
22	77	V	N	0.001	15.75
22	78	V	K	0.018	10.75
22	79	V	E	0.001	14.50
22	80	V	M	0.000	15.75
22	81	V	L	0.006	11.06
22	82	V	A	0.020	10.75
22	83	V	A	0.001	15.75
22	84	V	A	0.001	14.81
22	85	V	C	0.010	10.75
22	86	V	Q	0.001	13.87
22	87	V	M	0.000	17.94
22	88	V	F	0.000	17.31
22	89	V	L	0.001	13.56
22	90	V	G	0.000	17.62
22	91	V	K	0.000	20.75
22	143	V	G	0.000	17.62
22	431	V	C	0.000	17.00
22	432	V	H	0.000	17.94
22	433	V	T	0.001	12.94
22	434	V	V	0.001	14.19
22	435	V	G	0.004	11.06
22	436	V	P	0.013	10.12
22	437	V	N	0.001	14.81
22	438	V	E	0.000	16.69
22	439	V	A	0.000	17.94
22	440	V	L	0.000	17.62
22	454	V	Y	0.000	20.44
22	455	V	V	0.000	15.44
22	456	V	F	0.001	14.19
22	457	V	G	0.006	10.12
22	458	V	G	0.007	10.44
22	459	V	W	0.001	12.94
22	460	V	A	0.001	17.62
22	474	V	L	0.000	17.62
22	475	V	E	0.000	19.81
22	506	V	T	0.000	17.62
23	24	M	V	1.000	5.75
23	25	M	A	0.975	7.00
23	26	M	G	0.009	10.12
23	27	M	G	0.004	11.06
23	28	M	R	0.004	13.25
23	29	M	V	0.032	9.19
23	30	M	F	0.002	14.19
23	31	M	V	0.001	12.94
23	32	M	L	0.000	17.00
23	33	M	P	0.000	19.81
23	34	M	C	0.000	21.06
23	35	M	I	0.000	18.25
23	36	M	Q	0.001	13.56
23	37	M	Q	0.001	12.94
23	38	M	I	0.002	11.06
23	39	M	Q	0.010	9.81
23	40	M	R	0.002	10.75
23	41	M	I	0.093	8.88
23	42	M	S	0.000	13.56
23	43	M	L	0.001	11.06
23	44	M	N	0.000	16.69
23	45	M	T	0.000	19.19
23	46	M	L	0.000	19.50
23	71	M	V	0.000	19.19
23	72	M	K	0.000	15.44
23	73	M	I	0.001	11.06
23	74	M	Q	0.002	11.69
23	75	M	G	0.260	8.25
23	76	M	Q	0.013	11.38
23	77	M	N	0.016	10.75
23	78	M	K	0.847	7.00
23	79	M	E	0.008	10.44
23	80	M	M	0.004	10.44
23	81	M	L	0.979	5.44
23	82	M	A	0.952	6.38
23	83	M	A	0.002	10.75
23	84	M	A	0.024	9.19
23	85	M	C	0.963	6.06
23	86	M	Q	0.006	10.44
23	87	M	M	0.000	13.25
23	88	M	F	0.000	12.62
23	89	M	L	0.003	10.12
23	90	M	G	0.000	14.50
23	91	M	K	0.000	16.38
23	92	M	T	0.000	19.50
23	93	M	E	0.000	18.25
23	95	M	E	0.000	20.12
23	96	M	I	0.000	16.69
23	99	M	I	0.000	20.12
23	100	M	A	0.000	20.12
23	139	M	L	0.000	18.88
23	140	M	V	0.000	17.00
23	141	M	N	0.000	17.62
23	142	M	M	0.000	15.75
23	143	M	G	0.000	12.00
23	144	M	I	0.000	15.44
23	145	M	S	0.000	15.75
23	146	M	V	0.000	20.75
23	147	M	V	0.000	20.44
23	432	M	H	0.000	20.44
23	433	M	T	0.000	15.44
23	434	M	V	0.001	14.81
23	435	M	G	0.006	11.06
23	436	M	P	0.404	8.25
23	437	M	N	0.001	12.31
23	438	M	E	0.000	15.44
23	439	M	A	0.000	17.31
23	440	M	L	0.000	18.56
23	455	M	V	0.000	17.00
23	456	M	F	0.001	13.87
23	457	M	G	0.002	10.75
23	458	M	G	0.002	12.62
23	459	M	W	0.000	16.06
23	460	M	A	0.000	20.12
23	473	M	S	0.000	18.88
23	474	M	L	0.000	15.12
23	475	M	E	0.000	16.38
23	476	M	I	0.000	17.62
23	506	M	T	0.000	15.44
24	25	V	A	1.000	5.75
24	26	V	G	0.998	6.06
24	27	V	G	0.980	5.44
24	28	V	R	0.831	7.31
24	29	V	V	0.967	4.81
24	30	V	F	0.004	10.44
24	31	V	V	0.003	10.75
24	32	V	L	0.000	15.12
24	33	V	P	0.000	17.62
24	34	V	C	0.000	20.12
24	35	V	I	0.000	17.94
24	36	V	Q	0.000	12.94
24	37	V	Q	0.000	13.87
24	38	V	I	0.004	10.12
24	39	V	Q	0.001	11.38
24	40	V	R	0.004	10.12
24	41	V	I	0.001	10.75
24	42	V	S	0.000	13.87
24	43	V	L	0.002	11.38
24	44	V	N	0.000	16.69
24	45	V	T	0.000	19.81
24	72	V	K	0.000	17.00
24	73	V	I	0.000	13.56
24	74	V	Q	0.001	14.19
24	75	V	G	0.015	9.81
24	76	V	Q	0.009	12.00
24	77	V	N	0.005	13.56
24	78	V	K	0.034	10.44
24	79	V	E	0.001	15.12
24	80	V	M	0.001	14.50
24	81	V	L	0.037	9.50
24	82	V	A	0.006	12.00
24	83	V	A	0.001	16.06
24	84	V	A	0.001	13.56
24	85	V	C	0.007	11.06
24	86	V	Q	0.001	15.75
24	87	V	M	0.000	18.25
24	88	V	F	0.000	16.38
24	89	V	L	0.000	13.56
24	90	V	G	0.000	17.62
24	91	V	K	0.000	19.81
24	93	V	E	0.000	19.81
24	96	V	I	0.000	19.81
24	142	V	M	0.000	20.44
24	143	V	G	0.000	16.38
24	144	V	I	0.000	19.19
24	145	V	S	0.000	18.25
24	433	V	T	0.000	17.00
24	434	V	V	0.001	18.25
24	435	V	G	0.001	14.50
24	436	V	P	0.002	12.94
24	437	V	N	0.000	16.38
24	438	V	E	0.000	19.50
24	456	V	F	0.000	18.88
24	457	V	G	0.000	14.81
24	458	V	G	0.000	15.75
24	459	V	W	0.000	18.25
24	474	V	L	0.000	20.12
25	26	A	G	1.000	4.81
25	27	A	G	0.943	7.62
25	28	A	R	0.007	11.38
25	29	A	V	0.014	10.75
25	30	A	F	0.001	16.06
25	31	A	V	0.000	16.06
25	32	A	L	0.000	21.06
25	36	A	Q	0.000	18.25
25	37	A	Q	0.000	17.94
25	38	A	I	0.001	13.87
25	39	A	Q	0.000	13.25
25	40	A	R	0.003	10.75
25	41	A	I	0.024	9.19
25	42	A	S	0.002	11.06
25	43	A	L	0.917	6.69
25	44	A	N	0.001	12.31
25	45	A	T	0.000	14.50
25	46	A	L	0.000	16.69
25	70	A	Q	0.000	18.56
25	71	A	V	0.000	16.69
25	72	A	K	0.000	11.69
25	73	A	I	0.025	9.19
25	74	A	Q	0.080	8.88
25	75	A	G	0.925	4.19
25	76	A	Q	0.805	6.69
25	77	A	N	0.049	9.50
25	78	A	K	0.216	8.88
25	79	A	E	0.003	12.94
25	80	A	M	0.004	10.75
25	81	A	L	0.907	6.38
25	82	A	A	0.008	11.06
25	83	A	A	0.001	13.56
25	84	A	A	0.002	10.75
25	85	A	C	0.009	10.44
25	86	A	Q	0.004	15.12
25	87	A	M	0.000	16.38
25	88	A	F	0.000	14.19
25	89	A	L	0.000	13.87
25	90	A	G	0.000	17.31
25	91	A	K	0.000	18.25
25	92	A	T	0.000	19.81
25	93	A	E	0.000	16.69
25	96	A	I	0.000	16.69
25	97	A	A	0.000	20.12
25	100	A	A	0.000	19.19
25	136	A	S	0.000	20.44
25	139	A	L	0.000	18.25
25	140	A	V	0.000	17.00
25	141	A	N	0.000	19.19
25	142	A	M	0.000	17.00
25	143	A	G	0.000	12.94
25	144	A	I	0.000	14.81
25	145	A	S	0.000	12.94
25	146	A	V	0.000	18.56
25	147	A	V	0.000	16.06
25	435	A	G	0.000	16.69
25	436	A	P	0.002	14.19
25	437	A	N	0.000	17.00
25	457	A	G	0.000	17.62
25	458	A	G	0.000	19.50
26	27	G	G	1.000	3.56
26	28	G	R	0.748	7.94
26	29	G	V	0.050	9.19
26	30	G	F	0.001	14.19
26	31	G	V	0.000	14.50
26	32	G	L	0.000	19.81
26	36	G	Q	0.000	17.94
26	37	G	Q	0.000	17.94
26	38	G	I	0.000	13.25
26	39	G	Q	0.000	13.87
26	40	G	R	0.006	10.12
26	41	G	I	0.001	11.06
26	42	G	S	0.000	11.69
26	43	G	L	0.226	8.25
26	44	G	N	0.000	12.62
26	45	G	T	0.000	15.75
26	46	G	L	0.000	18.25
26	71	G	V	0.000	19.50
26	72	G	K	0.000	14.19
26	73	G	I	0.001	12.62
26	74	G	Q	0.004	12.94
26	75	G	G	0.154	8.56
26	76	G	Q	0.018	10.44
26	77	G	N	0.002	13.87
26	78	G	K	0.003	13.25
26	79	G	E	0.000	17.31
26	80	G	M	0.000	15.12
26	81	G	L	0.002	11.06
26	82	G	A	0.001	15.44
26	83	G	A	0.000	17.94
26	84	G	A	0.000	14.50
26	85	G	C	0.001	13.56
26	86	G	Q	0.001	18.88
26	87	G	M	0.000	20.12
26	88	G	F	0.000	17.00
26	89	G	L	0.000	15.75
26	90	G	G	0.000	19.19
26	91	G	K	0.000	20.12
26	93	G	E	0.000	17.62
26	96	G	I	0.000	18.88
26	143	G	G	0.000	17.00
26	144	G	I	0.000	18.56
26	145	G	S	0.000	16.69
26	147	G	V	0.000	18.56
26	435	G	G	0.000	18.56
26	436	G	P	0.002	17.00
26	437	G	N	0.000	19.19
27	28	G	R	1.000	4.50
27	29	G	V	0.991	7.00
27	30	G	F	0.002	11.38
27	31	G	V	0.002	12.62
27	32	G	L	0.000	17.62
27	33	G	P	0.000	19.19
27	36	G	Q	0.000	16.38
27	37	G	Q	0.000	17.94
27	38	G	I	0.001	12.62
27	39	G	Q	0.000	14.81
27	40	G	R	0.002	11.69
27	41	G	I	0.000	13.56
27	42	G	S	0.000	14.81
27	43	G	L	0.001	12.00
27	44	G	N	0.000	16.06
27	45	G	T	0.000	19.50
27	72	G	K	0.000	17.94
27	73	G	I	0.000	16.06
27	74	G	Q	0.000	16.38
27	75	G	G	0.001	11.69
27	76	G	Q	0.001	13.25
27	77	G	N	0.001	16.69
27	78	G	K	0.001	14.50
27	79	G	E	0.000	19.50
27	80	G	M	0.000	18.25
27	81	G	L	0.000	13.56
27	82	G	A	0.000	17.31
27	83	G	A	0.000	20.75
27	84	G	A	0.000	17.31
27	85	G	C	0.000	15.75
27	88	G	F	0.000	19.81
27	89	G	L	0.000	17.94
27	143	G	G	0.000	20.12
27	145	G	S	0.000	20.12
27	435	G	G	0.000	19.50
27	436	G	P	0.001	18.25
27	443	G	S	0.001	>21.69
27	444	G	G	0.002	>21.69
27	449	G	S	0.001	>21.69
27	450	G	D	0.002	>21.69
28	29	R	V	1.000	5.44
28	30	R	F	0.932	7.31
28	31	R	V	0.006	9.81
28	32	R	L	0.001	14.19
28	33	R	P	0.001	15.75
28	34	R	C	0.000	19.81
28	35	R	I	0.001	18.56
28	36	R	Q	0.001	14.19
28	37	R	Q	0.001	16.69
28	38	R	I	0.002	11.69
28	39	R	Q	0.000	15.12
28	40	R	R	0.001	12.94
28	41	R	I	0.000	16.06
28	42	R	S	0.000	17.62
28	43	R	L	0.000	16.06
28	44	R	N	0.000	19.50
28	73	R	I	0.000	19.81
28	74	R	Q	0.000	20.44
28	75	R	G	0.000	15.75
28	76	R	Q	0.000	17.31
28	77	R	N	0.000	20.44
28	78	R	K	0.000	17.62
28	81	R	L	0.000	16.69
28	82	R	A	0.000	19.50
28	84	R	A	0.000	20.44
28	85	R	C	0.000	17.62
28	89	R	L	0.000	19.19
28	433	R	T	0.000	19.81
28	435	R	G	0.000	19.50
28	436	R	P	0.000	19.50
28	444	R	G	0.002	>21.69
28	445	R	G	0.002	>21.69
28	446	R	C	0.001	>21.69
28	449	R	S	0.001	>21.69
28	466	R	I	0.002	>21.69
28	467	R	S	0.002	>21.69
29	30	V	F	1.000	5.44
29	31	V	V	0.994	6.38
29	32	V	L	0.006	10.75
29	33	V	P	0.003	12.94
29	34	V	C	0.000	16.06
29	35	V	I	0.001	14.19
29	36	V	Q	0.013	9.50
29	37	V	Q	0.002	12.00
29	38	V	I	0.663	7.62
29	39	V	Q	0.001	11.38
29	40	V	R	0.002	11.06
29	41	V	I	0.000	13.56
29	42	V	S	0.000	16.69
29	43	V	L	0.000	15.44
29	44	V	N	0.000	19.81
29	73	V	I	0.000	17.94
29	74	V	Q	0.000	19.19
29	75	V	G	0.000	14.81
29	76	V	Q	0.000	17.00
29	77	V	N	0.000	18.56
29	78	V	K	0.000	14.81
29	79	V	E	0.000	19.50
29	80	V	M	0.000	19.19
29	81	V	L	0.000	14.19
29	82	V	A	0.000	15.75
29	83	V	A	0.000	19.81
29	84	V	A	0.000	17.62
29	85	V	C	0.000	13.87
29	86	V	Q	0.000	18.56
29	88	V	F	0.000	19.50
29	89	V	L	0.000	15.44
29	90	V	G	0.000	18.88
29	431	V	C	0.000	18.88
29	433	V	T	0.000	14.81
29	434	V	V	0.000	17.62
29	435	V	G	0.000	14.50
29	436	V	P	0.000	14.50
29	437	V	N	0.000	17.94
29	456	V	F	0.000	19.50
29	457	V	G	0.000	15.12
29	458	V	G	0.000	15.12
29	459	V	W	0.000	16.38
30	31	F	V	1.000	5.75
30	32	F	L	0.940	7.62
30	33	F	P	0.019	10.44
30	34	F	C	0.003	13.87
30	35	F	I	0.005	12.31
30	36	F	Q	0.050	8.88
30	37	F	Q	0.002	13.25
30	38	F	I	0.008	10.12
30	39	F	Q	0.000	15.44
30	40	F	R	0.000	15.44
30	41	F	I	0.000	18.88
30	43	F	L	0.000	21.06
30	78	F	K	0.000	19.19
30	81	F	L	0.000	19.50
30	82	F	A	0.000	20.12
30	85	F	C	0.000	18.88
30	89	F	L	0.000	19.81
30	431	F	C	0.001	17.31
30	432	F	H	0.000	20.44
30	433	F	T	0.000	15.44
30	434	F	V	0.000	19.50
30	435	F	G	0.000	17.31
30	436	F	P	0.000	18.56
30	457	F	G	0.000	17.62
30	458	F	G	0.000	16.38
30	459	F	W	0.000	16.38
31	32	V	L	1.000	5.75
31	33	V	P	0.978	7.00
31	34	V	C	0.023	9.81
31	35	V	I	0.085	8.88
31	36	V	Q	0.961	4.50
31	37	V	Q	0.557	7.94
31	38	V	I	0.961	5.12
31	39	V	Q	0.002	10.44
31	40	V	R	0.001	11.69
31	41	V	I	0.000	15.75
31	42	V	S	0.000	19.19
31	43	V	L	0.000	19.50
31	75	V	G	0.000	19.81
31	78	V	K	0.000	19.81
31	81	V	L	0.000	18.25
31	82	V	A	0.000	18.56
31	84	V	A	0.000	20.44
31	85	V	C	0.000	15.75
31	86	V	Q	0.000	19.50
31	88	V	F	0.000	20.75
31	89	V	L	0.000	15.75
31	90	V	G	0.000	18.25
31	429	V	G	0.001	>21.69
31	430	V	N	0.001	17.94
31	431	V	C	0.001	13.87
31	432	V	H	0.001	16.06
31	433	V	T	0.004	10.75
31	434	V	V	0.001	14.81
31	435	V	G	0.001	12.94
31	436	V	P	0.000	14.81
31	437	V	N	0.000	17.31
31	438	V	E	0.000	17.94
31	440	V	L	0.000	18.56
31	455	V	V	0.000	18.56
31	456	V	F	0.000	18.56
31	457	V	G	0.000	14.19
31	458	V	G	0.001	13.25
31	459	V	W	0.000	12.94
31	460	V	A	0.001	18.25
31	461	V	W	0.000	18.88
31	465	V	C	0.001	>21.69
31	467	V	S	0.002	>21.69
32	33	L	P	1.000	5.44
32	34	L	C	0.987	7.00
32	35	L	I	0.957	5.12
32	36	L	Q	0.959	4.50
32	37	L	Q	0.024	9.81
32	38	L	I	0.017	10.12
32	39	L	Q	0.000	14.81
32	40	L	R	0.000	17.00
32	41	L	I	0.000	20.75
32	85	L	C	0.000	19.50
32	89	L	L	0.000	19.50
32	428	L	M	0.002	>21.69
[truncated: 35,736 more rows]
