# Supplementary material for: Cross-linking of the endolysosomal system reveals potential flotillin structures and cargo
Source: Nat Commun. 2022 Oct 20;13:6212. doi: 10.1038/s41467-022-33951-0 (PMC9584938; doi:10.1038/s41467-022-33951-0)
Supplement: Supplementary file 12 — Dataset 9 [file 41467_2022_33951_MOESM12_ESM.zip › FLOT1_FLOT2_dimer/rank_5_model_5_ptm_seed_0_unrelaxed.pdb]

MODEL     1
ATOM      1  N   MET A   1     -49.900 -34.903  42.797  1.00 83.31           N  
ATOM      2  CA  MET A   1     -49.002 -35.351  41.736  1.00 83.31           C  
ATOM      3  C   MET A   1     -47.715 -34.534  41.731  1.00 83.31           C  
ATOM      4  CB  MET A   1     -49.689 -35.254  40.373  1.00 83.31           C  
ATOM      5  O   MET A   1     -47.748 -33.314  41.906  1.00 83.31           O  
ATOM      6  CG  MET A   1     -50.649 -36.397  40.087  1.00 83.31           C  
ATOM      7  SD  MET A   1     -51.255 -36.390  38.355  1.00 83.31           S  
ATOM      8  CE  MET A   1     -53.046 -36.419  38.642  1.00 83.31           C  
ATOM      9  N   PHE A   2     -46.583 -35.267  41.712  1.00 87.50           N  
ATOM     10  CA  PHE A   2     -45.307 -34.568  41.620  1.00 87.50           C  
ATOM     11  C   PHE A   2     -44.981 -34.221  40.172  1.00 87.50           C  
ATOM     12  CB  PHE A   2     -44.183 -35.417  42.222  1.00 87.50           C  
ATOM     13  O   PHE A   2     -45.111 -35.065  39.283  1.00 87.50           O  
ATOM     14  CG  PHE A   2     -44.172 -35.431  43.727  1.00 87.50           C  
ATOM     15  CD1 PHE A   2     -43.572 -34.400  44.441  1.00 87.50           C  
ATOM     16  CD2 PHE A   2     -44.761 -36.475  44.428  1.00 87.50           C  
ATOM     17  CE1 PHE A   2     -43.560 -34.410  45.834  1.00 87.50           C  
ATOM     18  CE2 PHE A   2     -44.753 -36.492  45.820  1.00 87.50           C  
ATOM     19  CZ  PHE A   2     -44.151 -35.459  46.521  1.00 87.50           C  
ATOM     20  N   PHE A   3     -44.695 -32.998  39.973  1.00 89.15           N  
ATOM     21  CA  PHE A   3     -44.195 -32.518  38.690  1.00 89.15           C  
ATOM     22  C   PHE A   3     -42.755 -32.037  38.816  1.00 89.15           C  
ATOM     23  CB  PHE A   3     -45.081 -31.389  38.154  1.00 89.15           C  
ATOM     24  O   PHE A   3     -42.374 -31.462  39.838  1.00 89.15           O  
ATOM     25  CG  PHE A   3     -46.449 -31.844  37.723  1.00 89.15           C  
ATOM     26  CD1 PHE A   3     -46.672 -32.289  36.425  1.00 89.15           C  
ATOM     27  CD2 PHE A   3     -47.513 -31.826  38.615  1.00 89.15           C  
ATOM     28  CE1 PHE A   3     -47.937 -32.711  36.023  1.00 89.15           C  
ATOM     29  CE2 PHE A   3     -48.780 -32.246  38.220  1.00 89.15           C  
ATOM     30  CZ  PHE A   3     -48.990 -32.687  36.924  1.00 89.15           C  
ATOM     31  N   THR A   4     -41.994 -32.404  37.832  1.00 91.06           N  
ATOM     32  CA  THR A   4     -40.587 -32.020  37.850  1.00 91.06           C  
ATOM     33  C   THR A   4     -40.230 -31.218  36.602  1.00 91.06           C  
ATOM     34  CB  THR A   4     -39.672 -33.255  37.949  1.00 91.06           C  
ATOM     35  O   THR A   4     -40.899 -31.331  35.573  1.00 91.06           O  
ATOM     36  CG2 THR A   4     -39.929 -34.027  39.239  1.00 91.06           C  
ATOM     37  OG1 THR A   4     -39.920 -34.117  36.832  1.00 91.06           O  
ATOM     38  N   CYS A   5     -39.356 -30.252  36.712  1.00 88.70           N  
ATOM     39  CA  CYS A   5     -38.845 -29.497  35.574  1.00 88.70           C  
ATOM     40  C   CYS A   5     -37.331 -29.350  35.652  1.00 88.70           C  
ATOM     41  CB  CYS A   5     -39.498 -28.116  35.510  1.00 88.70           C  
ATOM     42  O   CYS A   5     -36.747 -29.454  36.732  1.00 88.70           O  
ATOM     43  SG  CYS A   5     -39.120 -27.066  36.930  1.00 88.70           S  
ATOM     44  N   GLY A   6     -36.654 -29.285  34.506  1.00 88.42           N  
ATOM     45  CA  GLY A   6     -35.218 -29.072  34.432  1.00 88.42           C  
ATOM     46  C   GLY A   6     -34.809 -27.644  34.740  1.00 88.42           C  
ATOM     47  O   GLY A   6     -35.663 -26.782  34.960  1.00 88.42           O  
ATOM     48  N   PRO A   7     -33.483 -27.324  34.920  1.00 86.95           N  
ATOM     49  CA  PRO A   7     -32.984 -25.982  35.226  1.00 86.95           C  
ATOM     50  C   PRO A   7     -33.261 -24.980  34.108  1.00 86.95           C  
ATOM     51  CB  PRO A   7     -31.479 -26.198  35.405  1.00 86.95           C  
ATOM     52  O   PRO A   7     -33.187 -23.768  34.327  1.00 86.95           O  
ATOM     53  CG  PRO A   7     -31.184 -27.465  34.670  1.00 86.95           C  
ATOM     54  CD  PRO A   7     -32.412 -28.329  34.698  1.00 86.95           C  
ATOM     55  N   ASN A   8     -33.614 -25.420  32.912  1.00 85.22           N  
ATOM     56  CA  ASN A   8     -33.857 -24.548  31.768  1.00 85.22           C  
ATOM     57  C   ASN A   8     -35.324 -24.140  31.676  1.00 85.22           C  
ATOM     58  CB  ASN A   8     -33.412 -25.228  30.471  1.00 85.22           C  
ATOM     59  O   ASN A   8     -35.714 -23.410  30.762  1.00 85.22           O  
ATOM     60  CG  ASN A   8     -34.084 -26.570  30.255  1.00 85.22           C  
ATOM     61  ND2 ASN A   8     -34.142 -27.009  29.003  1.00 85.22           N  
ATOM     62  OD1 ASN A   8     -34.548 -27.206  31.205  1.00 85.22           O  
ATOM     63  N   GLU A   9     -36.115 -24.582  32.696  1.00 89.32           N  
ATOM     64  CA  GLU A   9     -37.542 -24.280  32.747  1.00 89.32           C  
ATOM     65  C   GLU A   9     -37.982 -23.932  34.166  1.00 89.32           C  
ATOM     66  CB  GLU A   9     -38.361 -25.460  32.218  1.00 89.32           C  
ATOM     67  O   GLU A   9     -37.348 -24.348  35.138  1.00 89.32           O  
ATOM     68  CG  GLU A   9     -38.091 -25.789  30.756  1.00 89.32           C  
ATOM     69  CD  GLU A   9     -38.893 -26.979  30.252  1.00 89.32           C  
ATOM     70  OE1 GLU A   9     -38.794 -27.310  29.048  1.00 89.32           O  
ATOM     71  OE2 GLU A   9     -39.626 -27.583  31.066  1.00 89.32           O  
ATOM     72  N   ALA A  10     -39.042 -23.104  34.254  1.00 90.46           N  
ATOM     73  CA  ALA A  10     -39.634 -22.754  35.543  1.00 90.46           C  
ATOM     74  C   ALA A  10     -41.111 -23.134  35.589  1.00 90.46           C  
ATOM     75  CB  ALA A  10     -39.463 -21.262  35.819  1.00 90.46           C  
ATOM     76  O   ALA A  10     -41.812 -23.049  34.577  1.00 90.46           O  
ATOM     77  N   MET A  11     -41.492 -23.768  36.704  1.00 90.54           N  
ATOM     78  CA  MET A  11     -42.885 -24.146  36.920  1.00 90.54           C  
ATOM     79  C   MET A  11     -43.591 -23.136  37.818  1.00 90.54           C  
ATOM     80  CB  MET A  11     -42.975 -25.544  37.535  1.00 90.54           C  
ATOM     81  O   MET A  11     -43.012 -22.656  38.794  1.00 90.54           O  
ATOM     82  CG  MET A  11     -42.512 -26.654  36.605  1.00 90.54           C  
ATOM     83  SD  MET A  11     -42.755 -28.323  37.327  1.00 90.54           S  
ATOM     84  CE  MET A  11     -41.448 -28.321  38.586  1.00 90.54           C  
ATOM     85  N   VAL A  12     -44.753 -22.747  37.347  1.00 89.23           N  
ATOM     86  CA  VAL A  12     -45.600 -21.861  38.139  1.00 89.23           C  
ATOM     87  C   VAL A  12     -46.866 -22.601  38.564  1.00 89.23           C  
ATOM     88  CB  VAL A  12     -45.967 -20.579  37.359  1.00 89.23           C  
ATOM     89  O   VAL A  12     -47.633 -23.067  37.718  1.00 89.23           O  
ATOM     90  CG1 VAL A  12     -46.809 -19.643  38.225  1.00 89.23           C  
ATOM     91  CG2 VAL A  12     -44.704 -19.871  36.873  1.00 89.23           C  
ATOM     92  N   VAL A  13     -46.957 -22.726  39.839  1.00 89.15           N  
ATOM     93  CA  VAL A  13     -48.148 -23.395  40.354  1.00 89.15           C  
ATOM     94  C   VAL A  13     -49.063 -22.375  41.027  1.00 89.15           C  
ATOM     95  CB  VAL A  13     -47.781 -24.520  41.348  1.00 89.15           C  
ATOM     96  O   VAL A  13     -48.631 -21.631  41.910  1.00 89.15           O  
ATOM     97  CG1 VAL A  13     -49.038 -25.239  41.837  1.00 89.15           C  
ATOM     98  CG2 VAL A  13     -46.814 -25.509  40.701  1.00 89.15           C  
ATOM     99  N   SER A  14     -50.307 -22.350  40.494  1.00 86.63           N  
ATOM    100  CA  SER A  14     -51.351 -21.500  41.056  1.00 86.63           C  
ATOM    101  C   SER A  14     -52.577 -22.317  41.450  1.00 86.63           C  
ATOM    102  CB  SER A  14     -51.752 -20.412  40.058  1.00 86.63           C  
ATOM    103  O   SER A  14     -52.741 -23.454  41.004  1.00 86.63           O  
ATOM    104  OG  SER A  14     -52.171 -20.985  38.832  1.00 86.63           O  
ATOM    105  N   GLY A  15     -53.325 -21.782  42.480  1.00 85.68           N  
ATOM    106  CA  GLY A  15     -54.550 -22.449  42.890  1.00 85.68           C  
ATOM    107  C   GLY A  15     -54.768 -22.427  44.391  1.00 85.68           C  
ATOM    108  O   GLY A  15     -54.206 -21.584  45.093  1.00 85.68           O  
ATOM    109  N   PHE A  16     -55.590 -23.352  44.841  1.00 83.43           N  
ATOM    110  CA  PHE A  16     -56.001 -23.466  46.235  1.00 83.43           C  
ATOM    111  C   PHE A  16     -54.790 -23.642  47.144  1.00 83.43           C  
ATOM    112  CB  PHE A  16     -56.969 -24.640  46.417  1.00 83.43           C  
ATOM    113  O   PHE A  16     -53.950 -24.513  46.906  1.00 83.43           O  
ATOM    114  CG  PHE A  16     -57.539 -24.747  47.805  1.00 83.43           C  
ATOM    115  CD1 PHE A  16     -57.162 -25.785  48.648  1.00 83.43           C  
ATOM    116  CD2 PHE A  16     -58.453 -23.809  48.268  1.00 83.43           C  
ATOM    117  CE1 PHE A  16     -57.688 -25.887  49.934  1.00 83.43           C  
ATOM    118  CE2 PHE A  16     -58.982 -23.904  49.552  1.00 83.43           C  
ATOM    119  CZ  PHE A  16     -58.600 -24.944  50.383  1.00 83.43           C  
ATOM    120  N   CYS A  17     -54.514 -22.719  48.189  1.00 81.66           N  
ATOM    121  CA  CYS A  17     -53.484 -22.692  49.222  1.00 81.66           C  
ATOM    122  C   CYS A  17     -52.137 -22.283  48.638  1.00 81.66           C  
ATOM    123  CB  CYS A  17     -53.364 -24.059  49.895  1.00 81.66           C  
ATOM    124  O   CYS A  17     -51.099 -22.458  49.279  1.00 81.66           O  
ATOM    125  SG  CYS A  17     -54.716 -24.431  51.033  1.00 81.66           S  
ATOM    126  N   ARG A  18     -52.131 -21.751  47.437  1.00 81.43           N  
ATOM    127  CA  ARG A  18     -50.889 -21.269  46.842  1.00 81.43           C  
ATOM    128  C   ARG A  18     -51.044 -19.840  46.333  1.00 81.43           C  
ATOM    129  CB  ARG A  18     -50.448 -22.187  45.700  1.00 81.43           C  
ATOM    130  O   ARG A  18     -50.748 -19.554  45.171  1.00 81.43           O  
ATOM    131  CG  ARG A  18     -50.127 -23.607  46.139  1.00 81.43           C  
ATOM    132  CD  ARG A  18     -48.737 -23.708  46.751  1.00 81.43           C  
ATOM    133  NE  ARG A  18     -48.407 -25.083  47.114  1.00 81.43           N  
ATOM    134  NH1 ARG A  18     -46.125 -24.733  47.196  1.00 81.43           N  
ATOM    135  NH2 ARG A  18     -46.987 -26.809  47.645  1.00 81.43           N  
ATOM    136  CZ  ARG A  18     -47.174 -25.538  47.318  1.00 81.43           C  
ATOM    137  N   SER A  19     -51.612 -18.944  47.188  1.00 76.70           N  
ATOM    138  CA  SER A  19     -51.759 -17.528  46.865  1.00 76.70           C  
ATOM    139  C   SER A  19     -50.949 -16.657  47.819  1.00 76.70           C  
ATOM    140  CB  SER A  19     -53.231 -17.118  46.912  1.00 76.70           C  
ATOM    141  O   SER A  19     -51.279 -16.549  49.002  1.00 76.70           O  
ATOM    142  OG  SER A  19     -53.537 -16.221  45.858  1.00 76.70           O  
ATOM    143  N   PRO A  20     -49.633 -16.262  47.308  1.00 79.91           N  
ATOM    144  CA  PRO A  20     -49.279 -16.049  45.902  1.00 79.91           C  
ATOM    145  C   PRO A  20     -48.746 -17.313  45.231  1.00 79.91           C  
ATOM    146  CB  PRO A  20     -48.197 -14.969  45.971  1.00 79.91           C  
ATOM    147  O   PRO A  20     -48.437 -18.294  45.911  1.00 79.91           O  
ATOM    148  CG  PRO A  20     -47.602 -15.110  47.335  1.00 79.91           C  
ATOM    149  CD  PRO A  20     -48.622 -15.743  48.237  1.00 79.91           C  
ATOM    150  N   PRO A  21     -48.821 -17.409  43.839  1.00 85.58           N  
ATOM    151  CA  PRO A  21     -48.360 -18.596  43.115  1.00 85.58           C  
ATOM    152  C   PRO A  21     -46.918 -18.970  43.451  1.00 85.58           C  
ATOM    153  CB  PRO A  21     -48.489 -18.184  41.646  1.00 85.58           C  
ATOM    154  O   PRO A  21     -46.095 -18.090  43.717  1.00 85.58           O  
ATOM    155  CG  PRO A  21     -48.570 -16.692  41.673  1.00 85.58           C  
ATOM    156  CD  PRO A  21     -49.018 -16.263  43.041  1.00 85.58           C  
ATOM    157  N   VAL A  22     -46.629 -20.178  43.590  1.00 87.62           N  
ATOM    158  CA  VAL A  22     -45.303 -20.728  43.848  1.00 87.62           C  
ATOM    159  C   VAL A  22     -44.564 -20.936  42.528  1.00 87.62           C  
ATOM    160  CB  VAL A  22     -45.382 -22.058  44.630  1.00 87.62           C  
ATOM    161  O   VAL A  22     -45.077 -21.594  41.620  1.00 87.62           O  
ATOM    162  CG1 VAL A  22     -43.987 -22.645  44.839  1.00 87.62           C  
ATOM    163  CG2 VAL A  22     -46.082 -21.846  45.971  1.00 87.62           C  
ATOM    164  N   MET A  23     -43.390 -20.255  42.427  1.00 87.71           N  
ATOM    165  CA  MET A  23     -42.555 -20.357  41.234  1.00 87.71           C  
ATOM    166  C   MET A  23     -41.267 -21.117  41.534  1.00 87.71           C  
ATOM    167  CB  MET A  23     -42.227 -18.968  40.685  1.00 87.71           C  
ATOM    168  O   MET A  23     -40.526 -20.753  42.449  1.00 87.71           O  
ATOM    169  CG  MET A  23     -43.454 -18.126  40.373  1.00 87.71           C  
ATOM    170  SD  MET A  23     -43.022 -16.420  39.853  1.00 87.71           S  
ATOM    171  CE  MET A  23     -42.857 -15.624  41.475  1.00 87.71           C  
ATOM    172  N   VAL A  24     -41.121 -22.171  40.920  1.00 87.46           N  
ATOM    173  CA  VAL A  24     -39.937 -22.999  41.126  1.00 87.46           C  
ATOM    174  C   VAL A  24     -39.119 -23.062  39.838  1.00 87.46           C  
ATOM    175  CB  VAL A  24     -40.314 -24.424  41.587  1.00 87.46           C  
ATOM    176  O   VAL A  24     -39.616 -23.509  38.801  1.00 87.46           O  
ATOM    177  CG1 VAL A  24     -39.061 -25.254  41.858  1.00 87.46           C  
ATOM    178  CG2 VAL A  24     -41.198 -24.365  42.832  1.00 87.46           C  
ATOM    179  N   ALA A  25     -37.837 -22.459  39.912  1.00 85.40           N  
ATOM    180  CA  ALA A  25     -36.889 -22.549  38.805  1.00 85.40           C  
ATOM    181  C   ALA A  25     -36.043 -23.815  38.909  1.00 85.40           C  
ATOM    182  CB  ALA A  25     -35.991 -21.314  38.772  1.00 85.40           C  
ATOM    183  O   ALA A  25     -35.184 -23.924  39.787  1.00 85.40           O  
ATOM    184  N   GLY A  26     -36.408 -24.884  38.160  1.00 82.48           N  
ATOM    185  CA  GLY A  26     -35.713 -26.149  38.333  1.00 82.48           C  
ATOM    186  C   GLY A  26     -36.015 -26.820  39.660  1.00 82.48           C  
ATOM    187  O   GLY A  26     -36.100 -26.153  40.693  1.00 82.48           O  
ATOM    188  N   GLY A  27     -36.627 -28.045  39.489  1.00 89.33           N  
ATOM    189  CA  GLY A  27     -36.965 -28.802  40.684  1.00 89.33           C  
ATOM    190  C   GLY A  27     -38.286 -29.541  40.568  1.00 89.33           C  
ATOM    191  O   GLY A  27     -38.706 -29.903  39.467  1.00 89.33           O  
ATOM    192  N   ARG A  28     -38.835 -29.857  41.819  1.00 89.56           N  
ATOM    193  CA  ARG A  28     -40.094 -30.595  41.844  1.00 89.56           C  
ATOM    194  C   ARG A  28     -41.117 -29.905  42.740  1.00 89.56           C  
ATOM    195  CB  ARG A  28     -39.866 -32.032  42.319  1.00 89.56           C  
ATOM    196  O   ARG A  28     -40.749 -29.217  43.695  1.00 89.56           O  
ATOM    197  CG  ARG A  28     -39.353 -32.135  43.746  1.00 89.56           C  
ATOM    198  CD  ARG A  28     -39.083 -33.579  44.146  1.00 89.56           C  
ATOM    199  NE  ARG A  28     -38.603 -33.676  45.522  1.00 89.56           N  
ATOM    200  NH1 ARG A  28     -38.472 -35.983  45.531  1.00 89.56           N  
ATOM    201  NH2 ARG A  28     -37.894 -34.790  47.401  1.00 89.56           N  
ATOM    202  CZ  ARG A  28     -38.324 -34.816  46.148  1.00 89.56           C  
ATOM    203  N   VAL A  29     -42.331 -29.903  42.366  1.00 89.54           N  
ATOM    204  CA  VAL A  29     -43.407 -29.319  43.160  1.00 89.54           C  
ATOM    205  C   VAL A  29     -44.611 -30.258  43.169  1.00 89.54           C  
ATOM    206  CB  VAL A  29     -43.819 -27.930  42.623  1.00 89.54           C  
ATOM    207  O   VAL A  29     -44.903 -30.914  42.165  1.00 89.54           O  
ATOM    208  CG1 VAL A  29     -44.540 -28.060  41.283  1.00 89.54           C  
ATOM    209  CG2 VAL A  29     -44.701 -27.206  43.639  1.00 89.54           C  
ATOM    210  N   PHE A  30     -45.245 -30.406  44.334  1.00 87.85           N  
ATOM    211  CA  PHE A  30     -46.463 -31.191  44.494  1.00 87.85           C  
ATOM    212  C   PHE A  30     -47.692 -30.362  44.141  1.00 87.85           C  
ATOM    213  CB  PHE A  30     -46.581 -31.719  45.927  1.00 87.85           C  
ATOM    214  O   PHE A  30     -47.918 -29.299  44.723  1.00 87.85           O  
ATOM    215  CG  PHE A  30     -47.777 -32.604  46.152  1.00 87.85           C  
ATOM    216  CD1 PHE A  30     -48.889 -32.133  46.838  1.00 87.85           C  
ATOM    217  CD2 PHE A  30     -47.789 -33.909  45.676  1.00 87.85           C  
ATOM    218  CE1 PHE A  30     -49.997 -32.950  47.048  1.00 87.85           C  
ATOM    219  CE2 PHE A  30     -48.893 -34.732  45.882  1.00 87.85           C  
ATOM    220  CZ  PHE A  30     -49.996 -34.250  46.569  1.00 87.85           C  
ATOM    221  N   VAL A  31     -48.495 -30.931  43.115  1.00 85.20           N  
ATOM    222  CA  VAL A  31     -49.711 -30.256  42.671  1.00 85.20           C  
ATOM    223  C   VAL A  31     -50.929 -31.113  43.005  1.00 85.20           C  
ATOM    224  CB  VAL A  31     -49.671 -29.952  41.157  1.00 85.20           C  
ATOM    225  O   VAL A  31     -50.973 -32.299  42.668  1.00 85.20           O  
ATOM    226  CG1 VAL A  31     -50.966 -29.278  40.707  1.00 85.20           C  
ATOM    227  CG2 VAL A  31     -48.465 -29.078  40.820  1.00 85.20           C  
ATOM    228  N   LEU A  32     -51.951 -30.491  43.651  1.00 85.50           N  
ATOM    229  CA  LEU A  32     -53.229 -31.146  43.910  1.00 85.50           C  
ATOM    230  C   LEU A  32     -54.126 -31.095  42.677  1.00 85.50           C  
ATOM    231  CB  LEU A  32     -53.937 -30.490  45.098  1.00 85.50           C  
ATOM    232  O   LEU A  32     -54.451 -30.012  42.186  1.00 85.50           O  
ATOM    233  CG  LEU A  32     -53.256 -30.639  46.460  1.00 85.50           C  
ATOM    234  CD1 LEU A  32     -53.906 -29.712  47.482  1.00 85.50           C  
ATOM    235  CD2 LEU A  32     -53.315 -32.088  46.931  1.00 85.50           C  
ATOM    236  N   PRO A  33     -54.543 -32.297  42.202  1.00 79.45           N  
ATOM    237  CA  PRO A  33     -55.410 -32.348  41.023  1.00 79.45           C  
ATOM    238  C   PRO A  33     -56.763 -31.679  41.255  1.00 79.45           C  
ATOM    239  CB  PRO A  33     -55.580 -33.849  40.774  1.00 79.45           C  
ATOM    240  O   PRO A  33     -57.263 -31.664  42.383  1.00 79.45           O  
ATOM    241  CG  PRO A  33     -55.091 -34.502  42.027  1.00 79.45           C  
ATOM    242  CD  PRO A  33     -54.333 -33.484  42.830  1.00 79.45           C  
ATOM    243  N   CYS A  34     -57.301 -30.790  40.308  1.00 81.63           N  
ATOM    244  CA  CYS A  34     -58.622 -30.189  40.159  1.00 81.63           C  
ATOM    245  C   CYS A  34     -58.666 -28.805  40.796  1.00 81.63           C  
ATOM    246  CB  CYS A  34     -59.691 -31.083  40.786  1.00 81.63           C  
ATOM    247  O   CYS A  34     -59.450 -27.950  40.379  1.00 81.63           O  
ATOM    248  SG  CYS A  34     -59.876 -32.681  39.965  1.00 81.63           S  
ATOM    249  N   ILE A  35     -57.781 -28.547  41.812  1.00 84.68           N  
ATOM    250  CA  ILE A  35     -57.912 -27.270  42.505  1.00 84.68           C  
ATOM    251  C   ILE A  35     -56.648 -26.438  42.297  1.00 84.68           C  
ATOM    252  CB  ILE A  35     -58.180 -27.469  44.013  1.00 84.68           C  
ATOM    253  O   ILE A  35     -56.601 -25.265  42.673  1.00 84.68           O  
ATOM    254  CG1 ILE A  35     -57.930 -28.928  44.412  1.00 84.68           C  
ATOM    255  CG2 ILE A  35     -59.607 -27.042  44.369  1.00 84.68           C  
ATOM    256  CD1 ILE A  35     -57.762 -29.141  45.910  1.00 84.68           C  
ATOM    257  N   GLN A  36     -55.531 -27.093  41.765  1.00 86.91           N  
ATOM    258  CA  GLN A  36     -54.292 -26.384  41.464  1.00 86.91           C  
ATOM    259  C   GLN A  36     -53.953 -26.477  39.979  1.00 86.91           C  
ATOM    260  CB  GLN A  36     -53.139 -26.938  42.301  1.00 86.91           C  
ATOM    261  O   GLN A  36     -54.323 -27.445  39.311  1.00 86.91           O  
ATOM    262  CG  GLN A  36     -53.267 -26.650  43.791  1.00 86.91           C  
ATOM    263  CD  GLN A  36     -52.158 -27.283  44.609  1.00 86.91           C  
ATOM    264  NE2 GLN A  36     -52.008 -26.836  45.852  1.00 86.91           N  
ATOM    265  OE1 GLN A  36     -51.442 -28.168  44.129  1.00 86.91           O  
ATOM    266  N   GLN A  37     -53.399 -25.336  39.460  1.00 85.96           N  
ATOM    267  CA  GLN A  37     -53.008 -25.238  38.058  1.00 85.96           C  
ATOM    268  C   GLN A  37     -51.496 -25.083  37.917  1.00 85.96           C  
ATOM    269  CB  GLN A  37     -53.721 -24.066  37.382  1.00 85.96           C  
ATOM    270  O   GLN A  37     -50.879 -24.290  38.632  1.00 85.96           O  
ATOM    271  CG  GLN A  37     -53.502 -23.997  35.877  1.00 85.96           C  
ATOM    272  CD  GLN A  37     -54.377 -22.957  35.203  1.00 85.96           C  
ATOM    273  NE2 GLN A  37     -54.124 -22.710  33.922  1.00 85.96           N  
ATOM    274  OE1 GLN A  37     -55.273 -22.381  35.828  1.00 85.96           O  
ATOM    275  N   ILE A  38     -50.906 -25.887  37.021  1.00 87.57           N  
ATOM    276  CA  ILE A  38     -49.468 -25.803  36.789  1.00 87.57           C  
ATOM    277  C   ILE A  38     -49.203 -25.246  35.392  1.00 87.57           C  
ATOM    278  CB  ILE A  38     -48.788 -27.180  36.955  1.00 87.57           C  
ATOM    279  O   ILE A  38     -49.862 -25.636  34.426  1.00 87.57           O  
ATOM    280  CG1 ILE A  38     -47.279 -27.064  36.710  1.00 87.57           C  
ATOM    281  CG2 ILE A  38     -49.418 -28.211  36.014  1.00 87.57           C  
ATOM    282  CD1 ILE A  38     -46.471 -28.233  37.257  1.00 87.57           C  
ATOM    283  N   GLN A  39     -48.241 -24.289  35.327  1.00 89.40           N  
ATOM    284  CA  GLN A  39     -47.791 -23.724  34.060  1.00 89.40           C  
ATOM    285  C   GLN A  39     -46.267 -23.681  33.986  1.00 89.40           C  
ATOM    286  CB  GLN A  39     -48.365 -22.320  33.863  1.00 89.40           C  
ATOM    287  O   GLN A  39     -45.592 -23.630  35.017  1.00 89.40           O  
ATOM    288  CG  GLN A  39     -49.881 -22.289  33.725  1.00 89.40           C  
ATOM    289  CD  GLN A  39     -50.427 -20.884  33.555  1.00 89.40           C  
ATOM    290  NE2 GLN A  39     -51.334 -20.712  32.600  1.00 89.40           N  
ATOM    291  OE1 GLN A  39     -50.037 -19.960  34.277  1.00 89.40           O  
ATOM    292  N   ARG A  40     -45.760 -23.732  32.725  1.00 89.45           N  
ATOM    293  CA  ARG A  40     -44.311 -23.750  32.559  1.00 89.45           C  
ATOM    294  C   ARG A  40     -43.848 -22.606  31.662  1.00 89.45           C  
ATOM    295  CB  ARG A  40     -43.851 -25.089  31.978  1.00 89.45           C  
ATOM    296  O   ARG A  40     -44.554 -22.217  30.730  1.00 89.45           O  
ATOM    297  CG  ARG A  40     -44.168 -26.285  32.863  1.00 89.45           C  
ATOM    298  CD  ARG A  40     -43.647 -27.583  32.263  1.00 89.45           C  
ATOM    299  NE  ARG A  40     -43.881 -28.719  33.151  1.00 89.45           N  
ATOM    300  NH1 ARG A  40     -43.644 -30.321  31.504  1.00 89.45           N  
ATOM    301  NH2 ARG A  40     -44.098 -30.947  33.661  1.00 89.45           N  
ATOM    302  CZ  ARG A  40     -43.874 -29.993  32.770  1.00 89.45           C  
ATOM    303  N   ILE A  41     -42.664 -22.128  32.015  1.00 89.98           N  
ATOM    304  CA  ILE A  41     -42.058 -21.093  31.183  1.00 89.98           C  
ATOM    305  C   ILE A  41     -40.596 -21.440  30.913  1.00 89.98           C  
ATOM    306  CB  ILE A  41     -42.166 -19.701  31.845  1.00 89.98           C  
ATOM    307  O   ILE A  41     -39.893 -21.928  31.801  1.00 89.98           O  
ATOM    308  CG1 ILE A  41     -41.725 -18.608  30.864  1.00 89.98           C  
ATOM    309  CG2 ILE A  41     -41.337 -19.649  33.132  1.00 89.98           C  
ATOM    310  CD1 ILE A  41     -42.106 -17.199  31.296  1.00 89.98           C  
ATOM    311  N   SER A  42     -40.169 -21.248  29.685  1.00 90.91           N  
ATOM    312  CA  SER A  42     -38.806 -21.584  29.286  1.00 90.91           C  
ATOM    313  C   SER A  42     -37.814 -20.529  29.763  1.00 90.91           C  
ATOM    314  CB  SER A  42     -38.714 -21.733  27.767  1.00 90.91           C  
ATOM    315  O   SER A  42     -38.063 -19.329  29.626  1.00 90.91           O  
ATOM    316  OG  SER A  42     -37.377 -21.984  27.367  1.00 90.91           O  
ATOM    317  N   LEU A  43     -36.655 -21.030  30.324  1.00 89.87           N  
ATOM    318  CA  LEU A  43     -35.592 -20.146  30.788  1.00 89.87           C  
ATOM    319  C   LEU A  43     -34.410 -20.165  29.825  1.00 89.87           C  
ATOM    320  CB  LEU A  43     -35.129 -20.554  32.189  1.00 89.87           C  
ATOM    321  O   LEU A  43     -33.313 -19.720  30.171  1.00 89.87           O  
ATOM    322  CG  LEU A  43     -36.203 -20.575  33.279  1.00 89.87           C  
ATOM    323  CD1 LEU A  43     -35.609 -21.053  34.599  1.00 89.87           C  
ATOM    324  CD2 LEU A  43     -36.830 -19.194  33.438  1.00 89.87           C  
ATOM    325  N   ASN A  44     -34.632 -20.729  28.608  1.00 90.75           N  
ATOM    326  CA  ASN A  44     -33.573 -20.806  27.607  1.00 90.75           C  
ATOM    327  C   ASN A  44     -33.219 -19.427  27.058  1.00 90.75           C  
ATOM    328  CB  ASN A  44     -33.978 -21.744  26.468  1.00 90.75           C  
ATOM    329  O   ASN A  44     -34.049 -18.516  27.073  1.00 90.75           O  
ATOM    330  CG  ASN A  44     -33.996 -23.200  26.888  1.00 90.75           C  
ATOM    331  ND2 ASN A  44     -34.823 -23.999  26.224  1.00 90.75           N  
ATOM    332  OD1 ASN A  44     -33.274 -23.604  27.803  1.00 90.75           O  
ATOM    333  N   THR A  45     -31.941 -19.369  26.698  1.00 91.09           N  
ATOM    334  CA  THR A  45     -31.474 -18.136  26.075  1.00 91.09           C  
ATOM    335  C   THR A  45     -32.023 -18.005  24.657  1.00 91.09           C  
ATOM    336  CB  THR A  45     -29.935 -18.076  26.040  1.00 91.09           C  
ATOM    337  O   THR A  45     -32.003 -18.967  23.886  1.00 91.09           O  
ATOM    338  CG2 THR A  45     -29.357 -17.966  27.447  1.00 91.09           C  
ATOM    339  OG1 THR A  45     -29.431 -19.265  25.419  1.00 91.09           O  
ATOM    340  N   LEU A  46     -32.551 -16.836  24.376  1.00 92.59           N  
ATOM    341  CA  LEU A  46     -33.053 -16.507  23.046  1.00 92.59           C  
ATOM    342  C   LEU A  46     -32.085 -15.586  22.311  1.00 92.59           C  
ATOM    343  CB  LEU A  46     -34.431 -15.847  23.142  1.00 92.59           C  
ATOM    344  O   LEU A  46     -31.599 -14.608  22.882  1.00 92.59           O  
ATOM    345  CG  LEU A  46     -35.523 -16.654  23.847  1.00 92.59           C  
ATOM    346  CD1 LEU A  46     -36.761 -15.792  24.066  1.00 92.59           C  
ATOM    347  CD2 LEU A  46     -35.869 -17.902  23.042  1.00 92.59           C  
ATOM    348  N   THR A  47     -31.694 -15.993  21.184  1.00 92.98           N  
ATOM    349  CA  THR A  47     -30.825 -15.150  20.371  1.00 92.98           C  
ATOM    350  C   THR A  47     -31.646 -14.292  19.412  1.00 92.98           C  
ATOM    351  CB  THR A  47     -29.815 -15.995  19.572  1.00 92.98           C  
ATOM    352  O   THR A  47     -32.386 -14.818  18.578  1.00 92.98           O  
ATOM    353  CG2 THR A  47     -28.807 -15.108  18.849  1.00 92.98           C  
ATOM    354  OG1 THR A  47     -29.113 -16.865  20.469  1.00 92.98           O  
ATOM    355  N   LEU A  48     -31.520 -13.037  19.582  1.00 92.91           N  
ATOM    356  CA  LEU A  48     -32.280 -12.088  18.777  1.00 92.91           C  
ATOM    357  C   LEU A  48     -31.376 -11.379  17.774  1.00 92.91           C  
ATOM    358  CB  LEU A  48     -32.972 -11.058  19.674  1.00 92.91           C  
ATOM    359  O   LEU A  48     -30.289 -10.918  18.129  1.00 92.91           O  
ATOM    360  CG  LEU A  48     -33.797 -11.615  20.835  1.00 92.91           C  
ATOM    361  CD1 LEU A  48     -34.356 -10.477  21.682  1.00 92.91           C  
ATOM    362  CD2 LEU A  48     -34.922 -12.503  20.314  1.00 92.91           C  
ATOM    363  N   ASN A  49     -31.826 -11.430  16.551  1.00 93.67           N  
ATOM    364  CA  ASN A  49     -31.185 -10.625  15.516  1.00 93.67           C  
ATOM    365  C   ASN A  49     -31.833  -9.249  15.394  1.00 93.67           C  
ATOM    366  CB  ASN A  49     -31.224 -11.352  14.170  1.00 93.67           C  
ATOM    367  O   ASN A  49     -32.945  -9.126  14.877  1.00 93.67           O  
ATOM    368  CG  ASN A  49     -30.367 -10.677  13.117  1.00 93.67           C  
ATOM    369  ND2 ASN A  49     -30.298 -11.277  11.935  1.00 93.67           N  
ATOM    370  OD1 ASN A  49     -29.773  -9.624  13.364  1.00 93.67           O  
ATOM    371  N   VAL A  50     -31.098  -8.258  15.846  1.00 92.36           N  
ATOM    372  CA  VAL A  50     -31.639  -6.903  15.850  1.00 92.36           C  
ATOM    373  C   VAL A  50     -31.155  -6.149  14.613  1.00 92.36           C  
ATOM    374  CB  VAL A  50     -31.241  -6.136  17.131  1.00 92.36           C  
ATOM    375  O   VAL A  50     -29.996  -5.734  14.546  1.00 92.36           O  
ATOM    376  CG1 VAL A  50     -31.979  -4.801  17.213  1.00 92.36           C  
ATOM    377  CG2 VAL A  50     -31.524  -6.984  18.370  1.00 92.36           C  
ATOM    378  N   LYS A  51     -31.994  -6.088  13.640  1.00 90.79           N  
ATOM    379  CA  LYS A  51     -31.636  -5.404  12.400  1.00 90.79           C  
ATOM    380  C   LYS A  51     -32.290  -4.027  12.323  1.00 90.79           C  
ATOM    381  CB  LYS A  51     -32.040  -6.244  11.188  1.00 90.79           C  
ATOM    382  O   LYS A  51     -33.509  -3.904  12.464  1.00 90.79           O  
ATOM    383  CG  LYS A  51     -31.263  -7.546  11.050  1.00 90.79           C  
ATOM    384  CD  LYS A  51     -31.669  -8.309   9.796  1.00 90.79           C  
ATOM    385  CE  LYS A  51     -30.931  -9.636   9.685  1.00 90.79           C  
ATOM    386  NZ  LYS A  51     -31.325 -10.388   8.456  1.00 90.79           N  
ATOM    387  N   SER A  52     -31.462  -3.030  12.175  1.00 88.62           N  
ATOM    388  CA  SER A  52     -31.927  -1.663  11.963  1.00 88.62           C  
ATOM    389  C   SER A  52     -31.447  -1.117  10.623  1.00 88.62           C  
ATOM    390  CB  SER A  52     -31.450  -0.753  13.095  1.00 88.62           C  
ATOM    391  O   SER A  52     -30.244  -0.952  10.409  1.00 88.62           O  
ATOM    392  OG  SER A  52     -31.920  -1.219  14.348  1.00 88.62           O  
ATOM    393  N   GLU A  53     -32.436  -0.877   9.787  1.00 86.50           N  
ATOM    394  CA  GLU A  53     -32.090  -0.445   8.436  1.00 86.50           C  
ATOM    395  C   GLU A  53     -32.278   1.060   8.272  1.00 86.50           C  
ATOM    396  CB  GLU A  53     -32.931  -1.196   7.400  1.00 86.50           C  
ATOM    397  O   GLU A  53     -33.257   1.626   8.763  1.00 86.50           O  
ATOM    398  CG  GLU A  53     -32.663  -2.694   7.359  1.00 86.50           C  
ATOM    399  CD  GLU A  53     -33.449  -3.414   6.275  1.00 86.50           C  
ATOM    400  OE1 GLU A  53     -33.288  -4.647   6.126  1.00 86.50           O  
ATOM    401  OE2 GLU A  53     -34.231  -2.740   5.568  1.00 86.50           O  
ATOM    402  N   LYS A  54     -31.252   1.758   7.647  1.00 82.11           N  
ATOM    403  CA  LYS A  54     -31.258   3.147   7.198  1.00 82.11           C  
ATOM    404  C   LYS A  54     -31.566   4.096   8.353  1.00 82.11           C  
ATOM    405  CB  LYS A  54     -32.275   3.344   6.073  1.00 82.11           C  
ATOM    406  O   LYS A  54     -32.497   4.901   8.271  1.00 82.11           O  
ATOM    407  CG  LYS A  54     -31.901   2.648   4.773  1.00 82.11           C  
ATOM    408  CD  LYS A  54     -32.911   2.942   3.671  1.00 82.11           C  
ATOM    409  CE  LYS A  54     -32.555   2.222   2.377  1.00 82.11           C  
ATOM    410  NZ  LYS A  54     -33.543   2.507   1.294  1.00 82.11           N  
ATOM    411  N   VAL A  55     -30.808   3.945   9.354  1.00 82.81           N  
ATOM    412  CA  VAL A  55     -30.934   4.837  10.502  1.00 82.81           C  
ATOM    413  C   VAL A  55     -29.954   6.000  10.364  1.00 82.81           C  
ATOM    414  CB  VAL A  55     -30.689   4.088  11.832  1.00 82.81           C  
ATOM    415  O   VAL A  55     -28.781   5.796  10.043  1.00 82.81           O  
ATOM    416  CG1 VAL A  55     -30.840   5.036  13.021  1.00 82.81           C  
ATOM    417  CG2 VAL A  55     -31.648   2.906  11.962  1.00 82.81           C  
ATOM    418  N   TYR A  56     -30.442   7.186  10.614  1.00 81.37           N  
ATOM    419  CA  TYR A  56     -29.608   8.376  10.486  1.00 81.37           C  
ATOM    420  C   TYR A  56     -28.818   8.629  11.765  1.00 81.37           C  
ATOM    421  CB  TYR A  56     -30.466   9.600  10.151  1.00 81.37           C  
ATOM    422  O   TYR A  56     -29.386   8.643  12.860  1.00 81.37           O  
ATOM    423  CG  TYR A  56     -31.097   9.542   8.781  1.00 81.37           C  
ATOM    424  CD1 TYR A  56     -30.373   9.893   7.644  1.00 81.37           C  
ATOM    425  CD2 TYR A  56     -32.418   9.139   8.621  1.00 81.37           C  
ATOM    426  CE1 TYR A  56     -30.951   9.844   6.380  1.00 81.37           C  
ATOM    427  CE2 TYR A  56     -33.007   9.086   7.362  1.00 81.37           C  
ATOM    428  OH  TYR A  56     -32.843   9.388   5.000  1.00 81.37           O  
ATOM    429  CZ  TYR A  56     -32.266   9.439   6.249  1.00 81.37           C  
ATOM    430  N   THR A  57     -27.508   8.829  11.672  1.00 84.24           N  
ATOM    431  CA  THR A  57     -26.609   9.053  12.799  1.00 84.24           C  
ATOM    432  C   THR A  57     -26.627  10.519  13.222  1.00 84.24           C  
ATOM    433  CB  THR A  57     -25.168   8.634  12.455  1.00 84.24           C  
ATOM    434  O   THR A  57     -27.395  11.318  12.681  1.00 84.24           O  
ATOM    435  CG2 THR A  57     -25.098   7.155  12.088  1.00 84.24           C  
ATOM    436  OG1 THR A  57     -24.701   9.412  11.347  1.00 84.24           O  
ATOM    437  N   ARG A  58     -25.838  10.938  14.156  1.00 79.75           N  
ATOM    438  CA  ARG A  58     -25.760  12.296  14.686  1.00 79.75           C  
ATOM    439  C   ARG A  58     -25.558  13.310  13.566  1.00 79.75           C  
ATOM    440  CB  ARG A  58     -24.627  12.410  15.707  1.00 79.75           C  
ATOM    441  O   ARG A  58     -26.181  14.374  13.564  1.00 79.75           O  
ATOM    442  CG  ARG A  58     -24.503  13.788  16.338  1.00 79.75           C  
ATOM    443  CD  ARG A  58     -23.434  13.818  17.422  1.00 79.75           C  
ATOM    444  NE  ARG A  58     -23.346  15.130  18.056  1.00 79.75           N  
ATOM    445  NH1 ARG A  58     -21.615  14.557  19.475  1.00 79.75           N  
ATOM    446  NH2 ARG A  58     -22.491  16.675  19.524  1.00 79.75           N  
ATOM    447  CZ  ARG A  58     -22.484  15.451  19.017  1.00 79.75           C  
ATOM    448  N   HIS A  59     -24.867  12.905  12.555  1.00 78.07           N  
ATOM    449  CA  HIS A  59     -24.569  13.823  11.462  1.00 78.07           C  
ATOM    450  C   HIS A  59     -25.499  13.590  10.277  1.00 78.07           C  
ATOM    451  CB  HIS A  59     -23.111  13.676  11.022  1.00 78.07           C  
ATOM    452  O   HIS A  59     -25.301  14.164   9.204  1.00 78.07           O  
ATOM    453  CG  HIS A  59     -22.124  14.117  12.056  1.00 78.07           C  
ATOM    454  CD2 HIS A  59     -21.047  13.488  12.582  1.00 78.07           C  
ATOM    455  ND1 HIS A  59     -22.194  15.347  12.674  1.00 78.07           N  
ATOM    456  CE1 HIS A  59     -21.198  15.456  13.537  1.00 78.07           C  
ATOM    457  NE2 HIS A  59     -20.487  14.341  13.501  1.00 78.07           N  
ATOM    458  N   GLY A  60     -26.448  12.598  10.461  1.00 76.94           N  
ATOM    459  CA  GLY A  60     -27.471  12.424   9.442  1.00 76.94           C  
ATOM    460  C   GLY A  60     -27.100  11.390   8.395  1.00 76.94           C  
ATOM    461  O   GLY A  60     -27.771  11.272   7.367  1.00 76.94           O  
ATOM    462  N   VAL A  61     -25.967  10.665   8.567  1.00 81.59           N  
ATOM    463  CA  VAL A  61     -25.562   9.614   7.639  1.00 81.59           C  
ATOM    464  C   VAL A  61     -26.405   8.363   7.874  1.00 81.59           C  
ATOM    465  CB  VAL A  61     -24.060   9.279   7.782  1.00 81.59           C  
ATOM    466  O   VAL A  61     -26.480   7.859   8.997  1.00 81.59           O  
ATOM    467  CG1 VAL A  61     -23.648   8.205   6.777  1.00 81.59           C  
ATOM    468  CG2 VAL A  61     -23.214  10.538   7.601  1.00 81.59           C  
ATOM    469  N   PRO A  62     -27.087   7.871   6.804  1.00 83.79           N  
ATOM    470  CA  PRO A  62     -27.879   6.647   6.949  1.00 83.79           C  
ATOM    471  C   PRO A  62     -27.013   5.393   7.053  1.00 83.79           C  
ATOM    472  CB  PRO A  62     -28.726   6.621   5.675  1.00 83.79           C  
ATOM    473  O   PRO A  62     -26.218   5.111   6.153  1.00 83.79           O  
ATOM    474  CG  PRO A  62     -27.912   7.359   4.661  1.00 83.79           C  
ATOM    475  CD  PRO A  62     -27.093   8.398   5.370  1.00 83.79           C  
ATOM    476  N   ILE A  63     -27.109   4.673   8.160  1.00 87.67           N  
ATOM    477  CA  ILE A  63     -26.328   3.459   8.367  1.00 87.67           C  
ATOM    478  C   ILE A  63     -27.253   2.314   8.774  1.00 87.67           C  
ATOM    479  CB  ILE A  63     -25.231   3.667   9.434  1.00 87.67           C  
ATOM    480  O   ILE A  63     -28.293   2.540   9.397  1.00 87.67           O  
ATOM    481  CG1 ILE A  63     -25.848   4.174  10.743  1.00 87.67           C  
ATOM    482  CG2 ILE A  63     -24.158   4.633   8.924  1.00 87.67           C  
ATOM    483  CD1 ILE A  63     -24.914   4.089  11.942  1.00 87.67           C  
ATOM    484  N   SER A  64     -26.864   1.156   8.322  1.00 88.87           N  
ATOM    485  CA  SER A  64     -27.564  -0.058   8.730  1.00 88.87           C  
ATOM    486  C   SER A  64     -26.692  -0.921   9.636  1.00 88.87           C  
ATOM    487  CB  SER A  64     -27.995  -0.865   7.504  1.00 88.87           C  
ATOM    488  O   SER A  64     -25.546  -1.225   9.298  1.00 88.87           O  
ATOM    489  OG  SER A  64     -28.861  -0.104   6.680  1.00 88.87           O  
ATOM    490  N   VAL A  65     -27.260  -1.213  10.766  1.00 90.22           N  
ATOM    491  CA  VAL A  65     -26.489  -1.963  11.752  1.00 90.22           C  
ATOM    492  C   VAL A  65     -27.235  -3.242  12.126  1.00 90.22           C  
ATOM    493  CB  VAL A  65     -26.211  -1.120  13.016  1.00 90.22           C  
ATOM    494  O   VAL A  65     -28.460  -3.234  12.274  1.00 90.22           O  
ATOM    495  CG1 VAL A  65     -25.520  -1.963  14.086  1.00 90.22           C  
ATOM    496  CG2 VAL A  65     -25.364   0.102  12.665  1.00 90.22           C  
ATOM    497  N   THR A  66     -26.475  -4.277  12.220  1.00 91.63           N  
ATOM    498  CA  THR A  66     -27.003  -5.546  12.708  1.00 91.63           C  
ATOM    499  C   THR A  66     -26.334  -5.942  14.021  1.00 91.63           C  
ATOM    500  CB  THR A  66     -26.809  -6.668  11.672  1.00 91.63           C  
ATOM    501  O   THR A  66     -25.105  -6.000  14.105  1.00 91.63           O  
ATOM    502  CG2 THR A  66     -27.591  -7.919  12.061  1.00 91.63           C  
ATOM    503  OG1 THR A  66     -27.265  -6.213  10.392  1.00 91.63           O  
ATOM    504  N   GLY A  67     -27.223  -6.136  14.978  1.00 92.19           N  
ATOM    505  CA  GLY A  67     -26.726  -6.577  16.271  1.00 92.19           C  
ATOM    506  C   GLY A  67     -27.300  -7.912  16.707  1.00 92.19           C  
ATOM    507  O   GLY A  67     -28.339  -8.342  16.202  1.00 92.19           O  
ATOM    508  N   ILE A  68     -26.545  -8.574  17.567  1.00 93.64           N  
ATOM    509  CA  ILE A  68     -27.007  -9.844  18.118  1.00 93.64           C  
ATOM    510  C   ILE A  68     -27.170  -9.720  19.632  1.00 93.64           C  
ATOM    511  CB  ILE A  68     -26.035 -10.995  17.776  1.00 93.64           C  
ATOM    512  O   ILE A  68     -26.234  -9.328  20.333  1.00 93.64           O  
ATOM    513  CG1 ILE A  68     -25.901 -11.147  16.257  1.00 93.64           C  
ATOM    514  CG2 ILE A  68     -26.503 -12.305  18.418  1.00 93.64           C  
ATOM    515  CD1 ILE A  68     -24.771 -12.071  15.824  1.00 93.64           C  
ATOM    516  N   ALA A  69     -28.419  -9.997  20.079  1.00 94.09           N  
ATOM    517  CA  ALA A  69     -28.689  -9.922  21.513  1.00 94.09           C  
ATOM    518  C   ALA A  69     -29.110 -11.281  22.064  1.00 94.09           C  
ATOM    519  CB  ALA A  69     -29.766  -8.879  21.798  1.00 94.09           C  
ATOM    520  O   ALA A  69     -29.895 -11.996  21.437  1.00 94.09           O  
ATOM    521  N   GLN A  70     -28.453 -11.578  23.136  1.00 93.19           N  
ATOM    522  CA  GLN A  70     -28.865 -12.777  23.859  1.00 93.19           C  
ATOM    523  C   GLN A  70     -29.674 -12.419  25.103  1.00 93.19           C  
ATOM    524  CB  GLN A  70     -27.645 -13.614  24.249  1.00 93.19           C  
ATOM    525  O   GLN A  70     -29.191 -11.699  25.978  1.00 93.19           O  
ATOM    526  CG  GLN A  70     -26.857 -14.143  23.059  1.00 93.19           C  
ATOM    527  CD  GLN A  70     -25.667 -14.988  23.473  1.00 93.19           C  
ATOM    528  NE2 GLN A  70     -25.143 -15.773  22.537  1.00 93.19           N  
ATOM    529  OE1 GLN A  70     -25.221 -14.936  24.623  1.00 93.19           O  
ATOM    530  N   VAL A  71     -30.952 -12.910  25.016  1.00 93.25           N  
ATOM    531  CA  VAL A  71     -31.820 -12.560  26.136  1.00 93.25           C  
ATOM    532  C   VAL A  71     -32.407 -13.828  26.751  1.00 93.25           C  
ATOM    533  CB  VAL A  71     -32.954 -11.605  25.698  1.00 93.25           C  
ATOM    534  O   VAL A  71     -32.548 -14.847  26.071  1.00 93.25           O  
ATOM    535  CG1 VAL A  71     -32.381 -10.292  25.170  1.00 93.25           C  
ATOM    536  CG2 VAL A  71     -33.834 -12.272  24.642  1.00 93.25           C  
ATOM    537  N   LYS A  72     -32.595 -13.730  27.965  1.00 92.19           N  
ATOM    538  CA  LYS A  72     -33.230 -14.855  28.644  1.00 92.19           C  
ATOM    539  C   LYS A  72     -34.041 -14.383  29.847  1.00 92.19           C  
ATOM    540  CB  LYS A  72     -32.182 -15.877  29.086  1.00 92.19           C  
ATOM    541  O   LYS A  72     -33.861 -13.260  30.323  1.00 92.19           O  
ATOM    542  CG  LYS A  72     -31.289 -15.397  30.220  1.00 92.19           C  
ATOM    543  CD  LYS A  72     -30.332 -16.490  30.679  1.00 92.19           C  
ATOM    544  CE  LYS A  72     -29.516 -16.048  31.886  1.00 92.19           C  
ATOM    545  NZ  LYS A  72     -28.608 -17.132  32.368  1.00 92.19           N  
ATOM    546  N   ILE A  73     -34.965 -15.226  30.249  1.00 89.62           N  
ATOM    547  CA  ILE A  73     -35.734 -14.975  31.463  1.00 89.62           C  
ATOM    548  C   ILE A  73     -34.925 -15.407  32.685  1.00 89.62           C  
ATOM    549  CB  ILE A  73     -37.093 -15.709  31.434  1.00 89.62           C  
ATOM    550  O   ILE A  73     -34.466 -16.549  32.761  1.00 89.62           O  
ATOM    551  CG1 ILE A  73     -37.932 -15.231  30.243  1.00 89.62           C  
ATOM    552  CG2 ILE A  73     -37.846 -15.504  32.752  1.00 89.62           C  
ATOM    553  CD1 ILE A  73     -39.199 -16.043  30.013  1.00 89.62           C  
ATOM    554  N   GLN A  74     -34.635 -14.465  33.589  1.00 82.08           N  
ATOM    555  CA  GLN A  74     -33.841 -14.757  34.778  1.00 82.08           C  
ATOM    556  C   GLN A  74     -34.653 -15.545  35.802  1.00 82.08           C  
ATOM    557  CB  GLN A  74     -33.318 -13.464  35.405  1.00 82.08           C  
ATOM    558  O   GLN A  74     -35.648 -15.045  36.331  1.00 82.08           O  
ATOM    559  CG  GLN A  74     -32.361 -13.688  36.568  1.00 82.08           C  
ATOM    560  CD  GLN A  74     -31.047 -14.310  36.136  1.00 82.08           C  
ATOM    561  NE2 GLN A  74     -29.941 -13.773  36.641  1.00 82.08           N  
ATOM    562  OE1 GLN A  74     -31.025 -15.266  35.354  1.00 82.08           O  
ATOM    563  N   GLY A  75     -34.191 -16.775  36.035  1.00 80.35           N  
ATOM    564  CA  GLY A  75     -34.907 -17.654  36.946  1.00 80.35           C  
ATOM    565  C   GLY A  75     -34.453 -17.516  38.387  1.00 80.35           C  
ATOM    566  O   GLY A  75     -35.162 -17.924  39.309  1.00 80.35           O  
ATOM    567  N   GLN A  76     -33.319 -16.857  38.751  1.00 81.86           N  
ATOM    568  CA  GLN A  76     -32.734 -16.799  40.086  1.00 81.86           C  
ATOM    569  C   GLN A  76     -33.396 -15.713  40.930  1.00 81.86           C  
ATOM    570  CB  GLN A  76     -31.227 -16.553  40.002  1.00 81.86           C  
ATOM    571  O   GLN A  76     -33.621 -15.900  42.127  1.00 81.86           O  
ATOM    572  CG  GLN A  76     -30.439 -17.742  39.470  1.00 81.86           C  
ATOM    573  CD  GLN A  76     -28.939 -17.512  39.498  1.00 81.86           C  
ATOM    574  NE2 GLN A  76     -28.178 -18.516  39.078  1.00 81.86           N  
ATOM    575  OE1 GLN A  76     -28.470 -16.440  39.892  1.00 81.86           O  
ATOM    576  N   ASN A  77     -33.724 -14.625  40.199  1.00 85.45           N  
ATOM    577  CA  ASN A  77     -34.399 -13.522  40.874  1.00 85.45           C  
ATOM    578  C   ASN A  77     -35.910 -13.734  40.921  1.00 85.45           C  
ATOM    579  CB  ASN A  77     -34.071 -12.193  40.191  1.00 85.45           C  
ATOM    580  O   ASN A  77     -36.564 -13.803  39.879  1.00 85.45           O  
ATOM    581  CG  ASN A  77     -34.431 -10.993  41.045  1.00 85.45           C  
ATOM    582  ND2 ASN A  77     -33.843  -9.844  40.732  1.00 85.45           N  
ATOM    583  OD1 ASN A  77     -35.230 -11.097  41.979  1.00 85.45           O  
ATOM    584  N   LYS A  78     -36.518 -13.832  42.118  1.00 84.30           N  
ATOM    585  CA  LYS A  78     -37.932 -14.147  42.296  1.00 84.30           C  
ATOM    586  C   LYS A  78     -38.817 -13.032  41.746  1.00 84.30           C  
ATOM    587  CB  LYS A  78     -38.247 -14.385  43.774  1.00 84.30           C  
ATOM    588  O   LYS A  78     -39.862 -13.299  41.150  1.00 84.30           O  
ATOM    589  CG  LYS A  78     -37.729 -15.711  44.311  1.00 84.30           C  
ATOM    590  CD  LYS A  78     -38.164 -15.939  45.753  1.00 84.30           C  
ATOM    591  CE  LYS A  78     -37.600 -17.239  46.310  1.00 84.30           C  
ATOM    592  NZ  LYS A  78     -38.021 -17.464  47.725  1.00 84.30           N  
ATOM    593  N   GLU A  79     -38.388 -11.756  41.889  1.00 85.31           N  
ATOM    594  CA  GLU A  79     -39.167 -10.615  41.417  1.00 85.31           C  
ATOM    595  C   GLU A  79     -39.228 -10.581  39.893  1.00 85.31           C  
ATOM    596  CB  GLU A  79     -38.579  -9.306  41.950  1.00 85.31           C  
ATOM    597  O   GLU A  79     -40.289 -10.341  39.314  1.00 85.31           O  
ATOM    598  CG  GLU A  79     -38.734  -9.129  43.454  1.00 85.31           C  
ATOM    599  CD  GLU A  79     -38.196  -7.800  43.960  1.00 85.31           C  
ATOM    600  OE1 GLU A  79     -38.288  -7.533  45.180  1.00 85.31           O  
ATOM    601  OE2 GLU A  79     -37.680  -7.019  43.130  1.00 85.31           O  
ATOM    602  N   MET A  80     -38.080 -10.831  39.282  1.00 86.80           N  
ATOM    603  CA  MET A  80     -37.984 -10.823  37.825  1.00 86.80           C  
ATOM    604  C   MET A  80     -38.752 -11.995  37.223  1.00 86.80           C  
ATOM    605  CB  MET A  80     -36.521 -10.874  37.381  1.00 86.80           C  
ATOM    606  O   MET A  80     -39.427 -11.843  36.203  1.00 86.80           O  
ATOM    607  CG  MET A  80     -35.809  -9.533  37.461  1.00 86.80           C  
ATOM    608  SD  MET A  80     -34.200  -9.537  36.580  1.00 86.80           S  
ATOM    609  CE  MET A  80     -33.582  -7.892  37.034  1.00 86.80           C  
ATOM    610  N   LEU A  81     -38.621 -13.093  37.925  1.00 88.53           N  
ATOM    611  CA  LEU A  81     -39.323 -14.288  37.472  1.00 88.53           C  
ATOM    612  C   LEU A  81     -40.834 -14.105  37.579  1.00 88.53           C  
ATOM    613  CB  LEU A  81     -38.886 -15.508  38.287  1.00 88.53           C  
ATOM    614  O   LEU A  81     -41.577 -14.504  36.679  1.00 88.53           O  
ATOM    615  CG  LEU A  81     -39.503 -16.849  37.884  1.00 88.53           C  
ATOM    616  CD1 LEU A  81     -39.173 -17.168  36.429  1.00 88.53           C  
ATOM    617  CD2 LEU A  81     -39.013 -17.961  38.805  1.00 88.53           C  
ATOM    618  N   ALA A  82     -41.266 -13.498  38.612  1.00 86.72           N  
ATOM    619  CA  ALA A  82     -42.685 -13.216  38.810  1.00 86.72           C  
ATOM    620  C   ALA A  82     -43.216 -12.284  37.725  1.00 86.72           C  
ATOM    621  CB  ALA A  82     -42.918 -12.608  40.191  1.00 86.72           C  
ATOM    622  O   ALA A  82     -44.312 -12.494  37.199  1.00 86.72           O  
ATOM    623  N   ALA A  83     -42.397 -11.215  37.457  1.00 86.19           N  
ATOM    624  CA  ALA A  83     -42.777 -10.275  36.406  1.00 86.19           C  
ATOM    625  C   ALA A  83     -42.862 -10.971  35.051  1.00 86.19           C  
ATOM    626  CB  ALA A  83     -41.783  -9.117  36.344  1.00 86.19           C  
ATOM    627  O   ALA A  83     -43.797 -10.735  34.283  1.00 86.19           O  
ATOM    628  N   ALA A  84     -41.907 -11.865  34.778  1.00 88.03           N  
ATOM    629  CA  ALA A  84     -41.855 -12.600  33.517  1.00 88.03           C  
ATOM    630  C   ALA A  84     -43.025 -13.573  33.400  1.00 88.03           C  
ATOM    631  CB  ALA A  84     -40.530 -13.348  33.391  1.00 88.03           C  
ATOM    632  O   ALA A  84     -43.641 -13.688  32.338  1.00 88.03           O  
ATOM    633  N   CYS A  85     -43.359 -14.259  34.518  1.00 88.13           N  
ATOM    634  CA  CYS A  85     -44.451 -15.226  34.532  1.00 88.13           C  
ATOM    635  C   CYS A  85     -45.794 -14.535  34.329  1.00 88.13           C  
ATOM    636  CB  CYS A  85     -44.461 -16.005  35.847  1.00 88.13           C  
ATOM    637  O   CYS A  85     -46.661 -15.049  33.621  1.00 88.13           O  
ATOM    638  SG  CYS A  85     -43.111 -17.195  35.998  1.00 88.13           S  
ATOM    639  N   GLN A  86     -45.842 -13.437  34.879  1.00 86.08           N  
ATOM    640  CA  GLN A  86     -47.074 -12.665  34.753  1.00 86.08           C  
ATOM    641  C   GLN A  86     -47.285 -12.198  33.316  1.00 86.08           C  
ATOM    642  CB  GLN A  86     -47.054 -11.463  35.699  1.00 86.08           C  
ATOM    643  O   GLN A  86     -48.404 -12.248  32.800  1.00 86.08           O  
ATOM    644  CG  GLN A  86     -48.371 -10.700  35.751  1.00 86.08           C  
ATOM    645  CD  GLN A  86     -48.355  -9.571  36.764  1.00 86.08           C  
ATOM    646  NE2 GLN A  86     -49.326  -8.670  36.663  1.00 86.08           N  
ATOM    647  OE1 GLN A  86     -47.477  -9.509  37.631  1.00 86.08           O  
ATOM    648  N   MET A  87     -46.251 -11.877  32.567  1.00 86.88           N  
ATOM    649  CA  MET A  87     -46.343 -11.213  31.270  1.00 86.88           C  
ATOM    650  C   MET A  87     -46.276 -12.227  30.133  1.00 86.88           C  
ATOM    651  CB  MET A  87     -45.227 -10.179  31.114  1.00 86.88           C  
ATOM    652  O   MET A  87     -46.911 -12.043  29.093  1.00 86.88           O  
ATOM    653  CG  MET A  87     -45.327  -9.017  32.089  1.00 86.88           C  
ATOM    654  SD  MET A  87     -43.912  -7.857  31.949  1.00 86.88           S  
ATOM    655  CE  MET A  87     -44.585  -6.676  30.747  1.00 86.88           C  
ATOM    656  N   PHE A  88     -45.537 -13.426  30.302  1.00 90.49           N  
ATOM    657  CA  PHE A  88     -45.163 -14.189  29.117  1.00 90.49           C  
ATOM    658  C   PHE A  88     -45.669 -15.623  29.216  1.00 90.49           C  
ATOM    659  CB  PHE A  88     -43.643 -14.180  28.928  1.00 90.49           C  
ATOM    660  O   PHE A  88     -45.466 -16.423  28.300  1.00 90.49           O  
ATOM    661  CG  PHE A  88     -43.081 -12.826  28.591  1.00 90.49           C  
ATOM    662  CD1 PHE A  88     -43.535 -12.126  27.479  1.00 90.49           C  
ATOM    663  CD2 PHE A  88     -42.098 -12.251  29.386  1.00 90.49           C  
ATOM    664  CE1 PHE A  88     -43.017 -10.872  27.165  1.00 90.49           C  
ATOM    665  CE2 PHE A  88     -41.576 -10.998  29.079  1.00 90.49           C  
ATOM    666  CZ  PHE A  88     -42.035 -10.311  27.967  1.00 90.49           C  
ATOM    667  N   LEU A  89     -46.313 -16.028  30.347  1.00 87.63           N  
ATOM    668  CA  LEU A  89     -46.700 -17.416  30.577  1.00 87.63           C  
ATOM    669  C   LEU A  89     -47.572 -17.934  29.438  1.00 87.63           C  
ATOM    670  CB  LEU A  89     -47.444 -17.552  31.908  1.00 87.63           C  
ATOM    671  O   LEU A  89     -47.430 -19.083  29.015  1.00 87.63           O  
ATOM    672  CG  LEU A  89     -47.367 -18.917  32.592  1.00 87.63           C  
ATOM    673  CD1 LEU A  89     -46.519 -18.830  33.857  1.00 87.63           C  
ATOM    674  CD2 LEU A  89     -48.765 -19.434  32.914  1.00 87.63           C  
ATOM    675  N   GLY A  90     -48.364 -17.166  28.819  1.00 84.49           N  
ATOM    676  CA  GLY A  90     -49.272 -17.589  27.765  1.00 84.49           C  
ATOM    677  C   GLY A  90     -48.734 -17.322  26.372  1.00 84.49           C  
ATOM    678  O   GLY A  90     -49.393 -17.632  25.376  1.00 84.49           O  
ATOM    679  N   LYS A  91     -47.519 -16.898  26.265  1.00 86.66           N  
ATOM    680  CA  LYS A  91     -46.940 -16.543  24.972  1.00 86.66           C  
ATOM    681  C   LYS A  91     -45.894 -17.566  24.539  1.00 86.66           C  
ATOM    682  CB  LYS A  91     -46.317 -15.147  25.028  1.00 86.66           C  
ATOM    683  O   LYS A  91     -45.256 -18.203  25.379  1.00 86.66           O  
ATOM    684  CG  LYS A  91     -47.312 -14.037  25.332  1.00 86.66           C  
ATOM    685  CD  LYS A  91     -48.068 -13.607  24.081  1.00 86.66           C  
ATOM    686  CE  LYS A  91     -48.984 -12.423  24.360  1.00 86.66           C  
ATOM    687  NZ  LYS A  91     -49.859 -12.112  23.190  1.00 86.66           N  
ATOM    688  N   THR A  92     -45.786 -17.738  23.262  1.00 90.13           N  
ATOM    689  CA  THR A  92     -44.765 -18.623  22.713  1.00 90.13           C  
ATOM    690  C   THR A  92     -43.396 -17.949  22.735  1.00 90.13           C  
ATOM    691  CB  THR A  92     -45.108 -19.048  21.274  1.00 90.13           C  
ATOM    692  O   THR A  92     -43.301 -16.729  22.890  1.00 90.13           O  
ATOM    693  CG2 THR A  92     -46.489 -19.691  21.205  1.00 90.13           C  
ATOM    694  OG1 THR A  92     -45.088 -17.894  20.424  1.00 90.13           O  
ATOM    695  N   GLU A  93     -42.356 -18.718  22.600  1.00 87.13           N  
ATOM    696  CA  GLU A  93     -40.996 -18.188  22.572  1.00 87.13           C  
ATOM    697  C   GLU A  93     -40.817 -17.190  21.431  1.00 87.13           C  
ATOM    698  CB  GLU A  93     -39.978 -19.323  22.442  1.00 87.13           C  
ATOM    699  O   GLU A  93     -40.124 -16.182  21.584  1.00 87.13           O  
ATOM    700  CG  GLU A  93     -39.836 -20.168  23.699  1.00 87.13           C  
ATOM    701  CD  GLU A  93     -38.785 -21.260  23.573  1.00 87.13           C  
ATOM    702  OE1 GLU A  93     -38.577 -22.019  24.547  1.00 87.13           O  
ATOM    703  OE2 GLU A  93     -38.163 -21.357  22.491  1.00 87.13           O  
ATOM    704  N   ALA A  94     -41.444 -17.443  20.323  1.00 88.71           N  
ATOM    705  CA  ALA A  94     -41.367 -16.543  19.175  1.00 88.71           C  
ATOM    706  C   ALA A  94     -42.011 -15.196  19.490  1.00 88.71           C  
ATOM    707  CB  ALA A  94     -42.034 -17.176  17.957  1.00 88.71           C  
ATOM    708  O   ALA A  94     -41.484 -14.146  19.115  1.00 88.71           O  
ATOM    709  N   GLU A  95     -43.116 -15.287  20.183  1.00 88.71           N  
ATOM    710  CA  GLU A  95     -43.825 -14.069  20.565  1.00 88.71           C  
ATOM    711  C   GLU A  95     -43.002 -13.237  21.545  1.00 88.71           C  
ATOM    712  CB  GLU A  95     -45.186 -14.408  21.178  1.00 88.71           C  
ATOM    713  O   GLU A  95     -42.953 -12.010  21.436  1.00 88.71           O  
ATOM    714  CG  GLU A  95     -46.198 -14.938  20.172  1.00 88.71           C  
ATOM    715  CD  GLU A  95     -47.494 -15.405  20.815  1.00 88.71           C  
ATOM    716  OE1 GLU A  95     -48.522 -15.503  20.107  1.00 88.71           O  
ATOM    717  OE2 GLU A  95     -47.482 -15.676  22.036  1.00 88.71           O  
ATOM    718  N   ILE A  96     -42.348 -13.912  22.492  1.00 89.12           N  
ATOM    719  CA  ILE A  96     -41.491 -13.248  23.468  1.00 89.12           C  
ATOM    720  C   ILE A  96     -40.311 -12.591  22.756  1.00 89.12           C  
ATOM    721  CB  ILE A  96     -40.985 -14.236  24.542  1.00 89.12           C  
ATOM    722  O   ILE A  96     -39.955 -11.448  23.055  1.00 89.12           O  
ATOM    723  CG1 ILE A  96     -42.165 -14.814  25.334  1.00 89.12           C  
ATOM    724  CG2 ILE A  96     -39.981 -13.553  25.475  1.00 89.12           C  
ATOM    725  CD1 ILE A  96     -41.773 -15.905  26.321  1.00 89.12           C  
ATOM    726  N   ALA A  97     -39.781 -13.381  21.832  1.00 90.46           N  
ATOM    727  CA  ALA A  97     -38.653 -12.880  21.052  1.00 90.46           C  
ATOM    728  C   ALA A  97     -39.037 -11.622  20.278  1.00 90.46           C  
ATOM    729  CB  ALA A  97     -38.148 -13.957  20.094  1.00 90.46           C  
ATOM    730  O   ALA A  97     -38.260 -10.668  20.207  1.00 90.46           O  
ATOM    731  N   HIS A  98     -40.208 -11.612  19.754  1.00 90.90           N  
ATOM    732  CA  HIS A  98     -40.681 -10.473  18.976  1.00 90.90           C  
ATOM    733  C   HIS A  98     -40.805  -9.226  19.844  1.00 90.90           C  
ATOM    734  CB  HIS A  98     -42.026 -10.793  18.321  1.00 90.90           C  
ATOM    735  O   HIS A  98     -40.396  -8.136  19.435  1.00 90.90           O  
ATOM    736  CG  HIS A  98     -42.568  -9.677  17.487  1.00 90.90           C  
ATOM    737  CD2 HIS A  98     -42.720  -9.561  16.147  1.00 90.90           C  
ATOM    738  ND1 HIS A  98     -43.029  -8.497  18.031  1.00 90.90           N  
ATOM    739  CE1 HIS A  98     -43.443  -7.703  17.058  1.00 90.90           C  
ATOM    740  NE2 HIS A  98     -43.266  -8.324  15.905  1.00 90.90           N  
ATOM    741  N   ILE A  99     -41.342  -9.352  21.062  1.00 88.54           N  
ATOM    742  CA  ILE A  99     -41.522  -8.243  21.992  1.00 88.54           C  
ATOM    743  C   ILE A  99     -40.161  -7.678  22.391  1.00 88.54           C  
ATOM    744  CB  ILE A  99     -42.310  -8.680  23.247  1.00 88.54           C  
ATOM    745  O   ILE A  99     -39.959  -6.461  22.379  1.00 88.54           O  
ATOM    746  CG1 ILE A  99     -43.745  -9.065  22.870  1.00 88.54           C  
ATOM    747  CG2 ILE A  99     -42.300  -7.571  24.304  1.00 88.54           C  
ATOM    748  CD1 ILE A  99     -44.526  -9.725  23.997  1.00 88.54           C  
ATOM    749  N   ALA A 100     -39.259  -8.608  22.683  1.00 89.55           N  
ATOM    750  CA  ALA A 100     -37.909  -8.201  23.065  1.00 89.55           C  
ATOM    751  C   ALA A 100     -37.185  -7.538  21.897  1.00 89.55           C  
ATOM    752  CB  ALA A 100     -37.113  -9.404  23.567  1.00 89.55           C  
ATOM    753  O   ALA A 100     -36.478  -6.545  22.080  1.00 89.55           O  
ATOM    754  N   LEU A 101     -37.370  -8.147  20.739  1.00 90.87           N  
ATOM    755  CA  LEU A 101     -36.733  -7.632  19.531  1.00 90.87           C  
ATOM    756  C   LEU A 101     -37.179  -6.202  19.249  1.00 90.87           C  
ATOM    757  CB  LEU A 101     -37.056  -8.527  18.332  1.00 90.87           C  
ATOM    758  O   LEU A 101     -36.353  -5.337  18.949  1.00 90.87           O  
ATOM    759  CG  LEU A 101     -36.407  -8.139  17.002  1.00 90.87           C  
ATOM    760  CD1 LEU A 101     -34.900  -8.367  17.062  1.00 90.87           C  
ATOM    761  CD2 LEU A 101     -37.027  -8.927  15.854  1.00 90.87           C  
ATOM    762  N   GLU A 102     -38.457  -5.897  19.362  1.00 87.20           N  
ATOM    763  CA  GLU A 102     -39.002  -4.571  19.087  1.00 87.20           C  
ATOM    764  C   GLU A 102     -38.458  -3.537  20.069  1.00 87.20           C  
ATOM    765  CB  GLU A 102     -40.531  -4.596  19.143  1.00 87.20           C  
ATOM    766  O   GLU A 102     -38.128  -2.416  19.678  1.00 87.20           O  
ATOM    767  CG  GLU A 102     -41.178  -5.304  17.961  1.00 87.20           C  
ATOM    768  CD  GLU A 102     -40.979  -4.574  16.642  1.00 87.20           C  
ATOM    769  OE1 GLU A 102     -40.975  -5.234  15.578  1.00 87.20           O  
ATOM    770  OE2 GLU A 102     -40.824  -3.333  16.674  1.00 87.20           O  
ATOM    771  N   THR A 103     -38.352  -3.943  21.290  1.00 87.04           N  
ATOM    772  CA  THR A 103     -37.852  -3.051  22.331  1.00 87.04           C  
ATOM    773  C   THR A 103     -36.370  -2.753  22.121  1.00 87.04           C  
ATOM    774  CB  THR A 103     -38.064  -3.653  23.732  1.00 87.04           C  
ATOM    775  O   THR A 103     -35.950  -1.596  22.179  1.00 87.04           O  
ATOM    776  CG2 THR A 103     -37.656  -2.667  24.822  1.00 87.04           C  
ATOM    777  OG1 THR A 103     -39.448  -3.986  23.898  1.00 87.04           O  
ATOM    778  N   LEU A 104     -35.577  -3.791  21.813  1.00 89.40           N  
ATOM    779  CA  LEU A 104     -34.143  -3.645  21.585  1.00 89.40           C  
ATOM    780  C   LEU A 104     -33.875  -2.817  20.332  1.00 89.40           C  
ATOM    781  CB  LEU A 104     -33.478  -5.018  21.456  1.00 89.40           C  
ATOM    782  O   LEU A 104     -32.970  -1.979  20.319  1.00 89.40           O  
ATOM    783  CG  LEU A 104     -33.076  -5.701  22.764  1.00 89.40           C  
ATOM    784  CD1 LEU A 104     -32.681  -7.151  22.504  1.00 89.40           C  
ATOM    785  CD2 LEU A 104     -31.936  -4.943  23.435  1.00 89.40           C  
ATOM    786  N   GLU A 105     -34.654  -3.145  19.344  1.00 87.96           N  
ATOM    787  CA  GLU A 105     -34.510  -2.396  18.100  1.00 87.96           C  
ATOM    788  C   GLU A 105     -34.737  -0.904  18.324  1.00 87.96           C  
ATOM    789  CB  GLU A 105     -35.481  -2.922  17.040  1.00 87.96           C  
ATOM    790  O   GLU A 105     -34.008  -0.071  17.781  1.00 87.96           O  
ATOM    791  CG  GLU A 105     -35.288  -2.299  15.665  1.00 87.96           C  
ATOM    792  CD  GLU A 105     -36.322  -2.756  14.648  1.00 87.96           C  
ATOM    793  OE1 GLU A 105     -36.386  -2.171  13.543  1.00 87.96           O  
ATOM    794  OE2 GLU A 105     -37.075  -3.705  14.960  1.00 87.96           O  
ATOM    795  N   GLY A 106     -35.706  -0.586  19.089  1.00 85.60           N  
ATOM    796  CA  GLY A 106     -35.955   0.809  19.416  1.00 85.60           C  
ATOM    797  C   GLY A 106     -34.784   1.477  20.113  1.00 85.60           C  
ATOM    798  O   GLY A 106     -34.390   2.587  19.749  1.00 85.60           O  
ATOM    799  N   HIS A 107     -34.169   0.803  21.097  1.00 87.93           N  
ATOM    800  CA  HIS A 107     -33.038   1.335  21.849  1.00 87.93           C  
ATOM    801  C   HIS A 107     -31.789   1.420  20.979  1.00 87.93           C  
ATOM    802  CB  HIS A 107     -32.762   0.472  23.082  1.00 87.93           C  
ATOM    803  O   HIS A 107     -31.025   2.383  21.075  1.00 87.93           O  
ATOM    804  CG  HIS A 107     -33.759   0.658  24.181  1.00 87.93           C  
ATOM    805  CD2 HIS A 107     -34.520  -0.239  24.852  1.00 87.93           C  
ATOM    806  ND1 HIS A 107     -34.067   1.895  24.705  1.00 87.93           N  
ATOM    807  CE1 HIS A 107     -34.976   1.750  25.654  1.00 87.93           C  
ATOM    808  NE2 HIS A 107     -35.268   0.465  25.763  1.00 87.93           N  
ATOM    809  N   GLN A 108     -31.572   0.344  20.166  1.00 87.82           N  
ATOM    810  CA  GLN A 108     -30.454   0.355  19.229  1.00 87.82           C  
ATOM    811  C   GLN A 108     -30.529   1.560  18.297  1.00 87.82           C  
ATOM    812  CB  GLN A 108     -30.425  -0.939  18.413  1.00 87.82           C  
ATOM    813  O   GLN A 108     -29.538   2.270  18.109  1.00 87.82           O  
ATOM    814  CG  GLN A 108     -29.236  -1.043  17.468  1.00 87.82           C  
ATOM    815  CD  GLN A 108     -29.172  -2.377  16.748  1.00 87.82           C  
ATOM    816  NE2 GLN A 108     -28.985  -2.333  15.433  1.00 87.82           N  
ATOM    817  OE1 GLN A 108     -29.290  -3.438  17.369  1.00 87.82           O  
ATOM    818  N   ARG A 109     -31.613   1.835  17.825  1.00 88.04           N  
ATOM    819  CA  ARG A 109     -31.795   2.954  16.907  1.00 88.04           C  
ATOM    820  C   ARG A 109     -31.586   4.286  17.619  1.00 88.04           C  
ATOM    821  CB  ARG A 109     -33.189   2.911  16.276  1.00 88.04           C  
ATOM    822  O   ARG A 109     -31.008   5.215  17.052  1.00 88.04           O  
ATOM    823  CG  ARG A 109     -33.377   1.783  15.274  1.00 88.04           C  
ATOM    824  CD  ARG A 109     -34.796   1.747  14.725  1.00 88.04           C  
ATOM    825  NE  ARG A 109     -35.046   2.855  13.807  1.00 88.04           N  
ATOM    826  NH1 ARG A 109     -34.149   1.799  11.959  1.00 88.04           N  
ATOM    827  NH2 ARG A 109     -35.006   3.916  11.771  1.00 88.04           N  
ATOM    828  CZ  ARG A 109     -34.733   2.854  12.514  1.00 88.04           C  
ATOM    829  N   ALA A 110     -32.071   4.336  18.706  1.00 84.11           N  
ATOM    830  CA  ALA A 110     -31.919   5.554  19.497  1.00 84.11           C  
ATOM    831  C   ALA A 110     -30.447   5.867  19.746  1.00 84.11           C  
ATOM    832  CB  ALA A 110     -32.664   5.423  20.824  1.00 84.11           C  
ATOM    833  O   ALA A 110     -30.022   7.019  19.629  1.00 84.11           O  
ATOM    834  N   ILE A 111     -29.688   4.860  20.049  1.00 87.33           N  
ATOM    835  CA  ILE A 111     -28.266   5.008  20.339  1.00 87.33           C  
ATOM    836  C   ILE A 111     -27.517   5.397  19.066  1.00 87.33           C  
ATOM    837  CB  ILE A 111     -27.673   3.711  20.934  1.00 87.33           C  
ATOM    838  O   ILE A 111     -26.620   6.242  19.100  1.00 87.33           O  
ATOM    839  CG1 ILE A 111     -28.324   3.398  22.287  1.00 87.33           C  
ATOM    840  CG2 ILE A 111     -26.153   3.826  21.072  1.00 87.33           C  
ATOM    841  CD1 ILE A 111     -28.089   4.463  23.348  1.00 87.33           C  
ATOM    842  N   MET A 112     -27.925   4.833  17.960  1.00 85.61           N  
ATOM    843  CA  MET A 112     -27.316   5.137  16.669  1.00 85.61           C  
ATOM    844  C   MET A 112     -27.493   6.611  16.318  1.00 85.61           C  
ATOM    845  CB  MET A 112     -27.919   4.262  15.569  1.00 85.61           C  
ATOM    846  O   MET A 112     -26.599   7.226  15.733  1.00 85.61           O  
ATOM    847  CG  MET A 112     -27.491   2.805  15.641  1.00 85.61           C  
ATOM    848  SD  MET A 112     -28.341   1.760  14.395  1.00 85.61           S  
ATOM    849  CE  MET A 112     -27.716   2.513  12.867  1.00 85.61           C  
ATOM    850  N   ALA A 113     -28.531   7.131  16.697  1.00 81.81           N  
ATOM    851  CA  ALA A 113     -28.874   8.513  16.374  1.00 81.81           C  
ATOM    852  C   ALA A 113     -27.982   9.491  17.133  1.00 81.81           C  
ATOM    853  CB  ALA A 113     -30.343   8.784  16.687  1.00 81.81           C  
ATOM    854  O   ALA A 113     -27.758  10.617  16.681  1.00 81.81           O  
ATOM    855  N   HIS A 114     -27.407   9.085  18.183  1.00 83.26           N  
ATOM    856  CA  HIS A 114     -26.626   9.970  19.041  1.00 83.26           C  
ATOM    857  C   HIS A 114     -25.132   9.810  18.782  1.00 83.26           C  
ATOM    858  CB  HIS A 114     -26.935   9.697  20.514  1.00 83.26           C  
ATOM    859  O   HIS A 114     -24.327  10.622  19.245  1.00 83.26           O  
ATOM    860  CG  HIS A 114     -26.336  10.699  21.449  1.00 83.26           C  
ATOM    861  CD2 HIS A 114     -26.631  11.004  22.734  1.00 83.26           C  
ATOM    862  ND1 HIS A 114     -25.299  11.531  21.082  1.00 83.26           N  
ATOM    863  CE1 HIS A 114     -24.982  12.305  22.106  1.00 83.26           C  
ATOM    864  NE2 HIS A 114     -25.775  12.006  23.121  1.00 83.26           N  
ATOM    865  N   MET A 115     -24.711   8.821  18.054  1.00 84.20           N  
ATOM    866  CA  MET A 115     -23.302   8.534  17.799  1.00 84.20           C  
ATOM    867  C   MET A 115     -22.947   8.804  16.341  1.00 84.20           C  
ATOM    868  CB  MET A 115     -22.975   7.084  18.158  1.00 84.20           C  
ATOM    869  O   MET A 115     -23.822   8.794  15.473  1.00 84.20           O  
ATOM    870  CG  MET A 115     -23.031   6.793  19.648  1.00 84.20           C  
ATOM    871  SD  MET A 115     -22.479   5.090  20.054  1.00 84.20           S  
ATOM    872  CE  MET A 115     -20.680   5.317  20.003  1.00 84.20           C  
ATOM    873  N   THR A 116     -21.649   9.156  16.165  1.00 86.80           N  
ATOM    874  CA  THR A 116     -21.162   9.345  14.804  1.00 86.80           C  
ATOM    875  C   THR A 116     -20.774   8.008  14.178  1.00 86.80           C  
ATOM    876  CB  THR A 116     -19.955  10.300  14.770  1.00 86.80           C  
ATOM    877  O   THR A 116     -20.543   7.028  14.889  1.00 86.80           O  
ATOM    878  CG2 THR A 116     -20.304  11.650  15.389  1.00 86.80           C  
ATOM    879  OG1 THR A 116     -18.871   9.717  15.503  1.00 86.80           O  
ATOM    880  N   VAL A 117     -20.758   7.943  12.829  1.00 85.69           N  
ATOM    881  CA  VAL A 117     -20.427   6.741  12.071  1.00 85.69           C  
ATOM    882  C   VAL A 117     -19.040   6.244  12.469  1.00 85.69           C  
ATOM    883  CB  VAL A 117     -20.486   6.995  10.548  1.00 85.69           C  
ATOM    884  O   VAL A 117     -18.836   5.043  12.666  1.00 85.69           O  
ATOM    885  CG1 VAL A 117     -20.088   5.739   9.775  1.00 85.69           C  
ATOM    886  CG2 VAL A 117     -21.882   7.459  10.138  1.00 85.69           C  
ATOM    887  N   GLU A 118     -18.071   7.158  12.729  1.00 83.89           N  
ATOM    888  CA  GLU A 118     -16.695   6.832  13.088  1.00 83.89           C  
ATOM    889  C   GLU A 118     -16.623   6.187  14.470  1.00 83.89           C  
ATOM    890  CB  GLU A 118     -15.816   8.085  13.046  1.00 83.89           C  
ATOM    891  O   GLU A 118     -15.877   5.227  14.674  1.00 83.89           O  
ATOM    892  CG  GLU A 118     -15.649   8.672  11.653  1.00 83.89           C  
ATOM    893  CD  GLU A 118     -16.744   9.659  11.282  1.00 83.89           C  
ATOM    894  OE1 GLU A 118     -16.594  10.380  10.269  1.00 83.89           O  
ATOM    895  OE2 GLU A 118     -17.760   9.713  12.010  1.00 83.89           O  
ATOM    896  N   GLU A 119     -17.485   6.736  15.356  1.00 85.21           N  
ATOM    897  CA  GLU A 119     -17.499   6.220  16.722  1.00 85.21           C  
ATOM    898  C   GLU A 119     -18.021   4.787  16.764  1.00 85.21           C  
ATOM    899  CB  GLU A 119     -18.348   7.116  17.627  1.00 85.21           C  
ATOM    900  O   GLU A 119     -17.499   3.952  17.507  1.00 85.21           O  
ATOM    901  CG  GLU A 119     -17.702   8.456  17.947  1.00 85.21           C  
ATOM    902  CD  GLU A 119     -18.582   9.360  18.795  1.00 85.21           C  
ATOM    903  OE1 GLU A 119     -18.148  10.483  19.138  1.00 85.21           O  
ATOM    904  OE2 GLU A 119     -19.715   8.941  19.121  1.00 85.21           O  
ATOM    905  N   ILE A 120     -19.052   4.537  15.879  1.00 86.48           N  
ATOM    906  CA  ILE A 120     -19.665   3.214  15.862  1.00 86.48           C  
ATOM    907  C   ILE A 120     -18.690   2.200  15.268  1.00 86.48           C  
ATOM    908  CB  ILE A 120     -20.989   3.215  15.066  1.00 86.48           C  
ATOM    909  O   ILE A 120     -18.545   1.091  15.787  1.00 86.48           O  
ATOM    910  CG1 ILE A 120     -22.008   4.152  15.724  1.00 86.48           C  
ATOM    911  CG2 ILE A 120     -21.549   1.794  14.947  1.00 86.48           C  
ATOM    912  CD1 ILE A 120     -23.292   4.330  14.926  1.00 86.48           C  
ATOM    913  N   TYR A 121     -17.927   2.642  14.239  1.00 85.24           N  
ATOM    914  CA  TYR A 121     -17.023   1.761  13.507  1.00 85.24           C  
ATOM    915  C   TYR A 121     -15.726   1.549  14.277  1.00 85.24           C  
ATOM    916  CB  TYR A 121     -16.719   2.335  12.120  1.00 85.24           C  
ATOM    917  O   TYR A 121     -15.229   0.424  14.371  1.00 85.24           O  
ATOM    918  CG  TYR A 121     -15.801   1.469  11.292  1.00 85.24           C  
ATOM    919  CD1 TYR A 121     -14.473   1.833  11.080  1.00 85.24           C  
ATOM    920  CD2 TYR A 121     -16.259   0.287  10.721  1.00 85.24           C  
ATOM    921  CE1 TYR A 121     -13.623   1.039  10.317  1.00 85.24           C  
ATOM    922  CE2 TYR A 121     -15.418  -0.515   9.955  1.00 85.24           C  
ATOM    923  OH  TYR A 121     -13.267  -0.921   9.003  1.00 85.24           O  
ATOM    924  CZ  TYR A 121     -14.104  -0.131   9.760  1.00 85.24           C  
ATOM    925  N   LYS A 122     -15.168   2.528  14.862  1.00 85.65           N  
ATOM    926  CA  LYS A 122     -13.862   2.474  15.513  1.00 85.65           C  
ATOM    927  C   LYS A 122     -13.962   1.830  16.892  1.00 85.65           C  
ATOM    928  CB  LYS A 122     -13.263   3.876  15.631  1.00 85.65           C  
ATOM    929  O   LYS A 122     -13.108   1.026  17.271  1.00 85.65           O  
ATOM    930  CG  LYS A 122     -12.754   4.445  14.314  1.00 85.65           C  
ATOM    931  CD  LYS A 122     -12.098   5.806  14.509  1.00 85.65           C  
ATOM    932  CE  LYS A 122     -11.591   6.377  13.192  1.00 85.65           C  
ATOM    933  NZ  LYS A 122     -10.966   7.721  13.375  1.00 85.65           N  
ATOM    934  N   ASP A 123     -15.139   2.255  17.605  1.00 87.60           N  
ATOM    935  CA  ASP A 123     -15.296   1.727  18.957  1.00 87.60           C  
ATOM    936  C   ASP A 123     -16.576   0.902  19.079  1.00 87.60           C  
ATOM    937  CB  ASP A 123     -15.305   2.865  19.980  1.00 87.60           C  
ATOM    938  O   ASP A 123     -17.590   1.391  19.581  1.00 87.60           O  
ATOM    939  CG  ASP A 123     -14.392   2.603  21.165  1.00 87.60           C  
ATOM    940  OD1 ASP A 123     -14.041   1.430  21.418  1.00 87.60           O  
ATOM    941  OD2 ASP A 123     -14.023   3.578  21.855  1.00 87.60           O  
ATOM    942  N   ARG A 124     -16.493  -0.311  18.627  1.00 87.12           N  
ATOM    943  CA  ARG A 124     -17.652  -1.197  18.597  1.00 87.12           C  
ATOM    944  C   ARG A 124     -18.076  -1.593  20.008  1.00 87.12           C  
ATOM    945  CB  ARG A 124     -17.353  -2.448  17.769  1.00 87.12           C  
ATOM    946  O   ARG A 124     -19.263  -1.795  20.271  1.00 87.12           O  
ATOM    947  CG  ARG A 124     -17.130  -2.170  16.291  1.00 87.12           C  
ATOM    948  CD  ARG A 124     -17.019  -3.457  15.486  1.00 87.12           C  
ATOM    949  NE  ARG A 124     -16.754  -3.189  14.075  1.00 87.12           N  
ATOM    950  NH1 ARG A 124     -17.155  -5.354  13.375  1.00 87.12           N  
ATOM    951  NH2 ARG A 124     -16.564  -3.744  11.854  1.00 87.12           N  
ATOM    952  CZ  ARG A 124     -16.825  -4.096  13.105  1.00 87.12           C  
ATOM    953  N   GLN A 125     -17.232  -1.595  20.881  1.00 85.78           N  
ATOM    954  CA  GLN A 125     -17.490  -1.978  22.265  1.00 85.78           C  
ATOM    955  C   GLN A 125     -18.285  -0.900  22.995  1.00 85.78           C  
ATOM    956  CB  GLN A 125     -16.177  -2.251  23.001  1.00 85.78           C  
ATOM    957  O   GLN A 125     -19.187  -1.208  23.777  1.00 85.78           O  
ATOM    958  CG  GLN A 125     -15.518  -3.568  22.614  1.00 85.78           C  
ATOM    959  CD  GLN A 125     -14.227  -3.823  23.369  1.00 85.78           C  
ATOM    960  NE2 GLN A 125     -13.582  -4.948  23.079  1.00 85.78           N  
ATOM    961  OE1 GLN A 125     -13.812  -3.015  24.206  1.00 85.78           O  
ATOM    962  N   LYS A 126     -17.898   0.320  22.676  1.00 88.24           N  
ATOM    963  CA  LYS A 126     -18.616   1.441  23.276  1.00 88.24           C  
ATOM    964  C   LYS A 126     -20.089   1.427  22.878  1.00 88.24           C  
ATOM    965  CB  LYS A 126     -17.976   2.769  22.868  1.00 88.24           C  
ATOM    966  O   LYS A 126     -20.967   1.626  23.721  1.00 88.24           O  
ATOM    967  CG  LYS A 126     -18.570   3.983  23.568  1.00 88.24           C  
ATOM    968  CD  LYS A 126     -17.862   5.267  23.155  1.00 88.24           C  
ATOM    969  CE  LYS A 126     -18.486   6.488  23.818  1.00 88.24           C  
ATOM    970  NZ  LYS A 126     -17.786   7.749  23.427  1.00 88.24           N  
ATOM    971  N   PHE A 127     -20.268   1.215  21.604  1.00 89.17           N  
ATOM    972  CA  PHE A 127     -21.627   1.113  21.088  1.00 89.17           C  
ATOM    973  C   PHE A 127     -22.370  -0.045  21.744  1.00 89.17           C  
ATOM    974  CB  PHE A 127     -21.614   0.933  19.567  1.00 89.17           C  
ATOM    975  O   PHE A 127     -23.512   0.112  22.183  1.00 89.17           O  
ATOM    976  CG  PHE A 127     -22.979   0.723  18.969  1.00 89.17           C  
ATOM    977  CD1 PHE A 127     -23.380  -0.538  18.544  1.00 89.17           C  
ATOM    978  CD2 PHE A 127     -23.861   1.787  18.831  1.00 89.17           C  
ATOM    979  CE1 PHE A 127     -24.643  -0.735  17.989  1.00 89.17           C  
ATOM    980  CE2 PHE A 127     -25.124   1.597  18.278  1.00 89.17           C  
ATOM    981  CZ  PHE A 127     -25.513   0.336  17.857  1.00 89.17           C  
ATOM    982  N   SER A 128     -21.824  -1.194  21.853  1.00 89.94           N  
ATOM    983  CA  SER A 128     -22.426  -2.385  22.442  1.00 89.94           C  
ATOM    984  C   SER A 128     -22.745  -2.171  23.918  1.00 89.94           C  
ATOM    985  CB  SER A 128     -21.497  -3.590  22.283  1.00 89.94           C  
ATOM    986  O   SER A 128     -23.803  -2.585  24.397  1.00 89.94           O  
ATOM    987  OG  SER A 128     -21.300  -3.895  20.913  1.00 89.94           O  
ATOM    988  N   GLU A 129     -21.942  -1.458  24.585  1.00 91.23           N  
ATOM    989  CA  GLU A 129     -22.134  -1.188  26.007  1.00 91.23           C  
ATOM    990  C   GLU A 129     -23.317  -0.252  26.236  1.00 91.23           C  
ATOM    991  CB  GLU A 129     -20.864  -0.589  26.616  1.00 91.23           C  
ATOM    992  O   GLU A 129     -24.104  -0.453  27.163  1.00 91.23           O  
ATOM    993  CG  GLU A 129     -20.883  -0.523  28.137  1.00 91.23           C  
ATOM    994  CD  GLU A 129     -19.559  -0.075  28.735  1.00 91.23           C  
ATOM    995  OE1 GLU A 129     -19.439  -0.034  29.980  1.00 91.23           O  
ATOM    996  OE2 GLU A 129     -18.635   0.239  27.952  1.00 91.23           O  
ATOM    997  N   GLN A 130     -23.456   0.723  25.413  1.00 87.76           N  
ATOM    998  CA  GLN A 130     -24.529   1.704  25.537  1.00 87.76           C  
ATOM    999  C   GLN A 130     -25.891   1.064  25.279  1.00 87.76           C  
ATOM   1000  CB  GLN A 130     -24.306   2.870  24.574  1.00 87.76           C  
ATOM   1001  O   GLN A 130     -26.852   1.324  26.006  1.00 87.76           O  
ATOM   1002  CG  GLN A 130     -23.169   3.797  24.983  1.00 87.76           C  
ATOM   1003  CD  GLN A 130     -23.494   4.613  26.220  1.00 87.76           C  
ATOM   1004  NE2 GLN A 130     -22.461   5.032  26.943  1.00 87.76           N  
ATOM   1005  OE1 GLN A 130     -24.665   4.866  26.524  1.00 87.76           O  
ATOM   1006  N   VAL A 131     -25.966   0.249  24.249  1.00 88.76           N  
ATOM   1007  CA  VAL A 131     -27.221  -0.429  23.940  1.00 88.76           C  
ATOM   1008  C   VAL A 131     -27.571  -1.405  25.062  1.00 88.76           C  
ATOM   1009  CB  VAL A 131     -27.146  -1.174  22.589  1.00 88.76           C  
ATOM   1010  O   VAL A 131     -28.730  -1.498  25.472  1.00 88.76           O  
ATOM   1011  CG1 VAL A 131     -28.396  -2.024  22.371  1.00 88.76           C  
ATOM   1012  CG2 VAL A 131     -26.963  -0.182  21.442  1.00 88.76           C  
ATOM   1013  N   PHE A 132     -26.601  -2.058  25.546  1.00 90.36           N  
ATOM   1014  CA  PHE A 132     -26.769  -3.023  26.626  1.00 90.36           C  
ATOM   1015  C   PHE A 132     -27.301  -2.343  27.882  1.00 90.36           C  
ATOM   1016  CB  PHE A 132     -25.443  -3.726  26.932  1.00 90.36           C  
ATOM   1017  O   PHE A 132     -28.240  -2.835  28.510  1.00 90.36           O  
ATOM   1018  CG  PHE A 132     -25.505  -4.652  28.117  1.00 90.36           C  
ATOM   1019  CD1 PHE A 132     -25.050  -4.239  29.363  1.00 90.36           C  
ATOM   1020  CD2 PHE A 132     -26.020  -5.935  27.984  1.00 90.36           C  
ATOM   1021  CE1 PHE A 132     -25.107  -5.093  30.462  1.00 90.36           C  
ATOM   1022  CE2 PHE A 132     -26.080  -6.794  29.078  1.00 90.36           C  
ATOM   1023  CZ  PHE A 132     -25.622  -6.372  30.315  1.00 90.36           C  
ATOM   1024  N   LYS A 133     -26.786  -1.183  28.266  1.00 89.78           N  
ATOM   1025  CA  LYS A 133     -27.137  -0.472  29.492  1.00 89.78           C  
ATOM   1026  C   LYS A 133     -28.566   0.060  29.429  1.00 89.78           C  
ATOM   1027  CB  LYS A 133     -26.161   0.677  29.745  1.00 89.78           C  
ATOM   1028  O   LYS A 133     -29.343  -0.119  30.369  1.00 89.78           O  
ATOM   1029  CG  LYS A 133     -26.328   1.345  31.102  1.00 89.78           C  
ATOM   1030  CD  LYS A 133     -25.310   2.459  31.306  1.00 89.78           C  
ATOM   1031  CE  LYS A 133     -25.537   3.190  32.623  1.00 89.78           C  
ATOM   1032  NZ  LYS A 133     -24.532   4.275  32.834  1.00 89.78           N  
ATOM   1033  N   VAL A 134     -28.925   0.676  28.303  1.00 85.80           N  
ATOM   1034  CA  VAL A 134     -30.226   1.315  28.140  1.00 85.80           C  
ATOM   1035  C   VAL A 134     -31.310   0.250  27.991  1.00 85.80           C  
ATOM   1036  CB  VAL A 134     -30.243   2.266  26.922  1.00 85.80           C  
ATOM   1037  O   VAL A 134     -32.398   0.378  28.558  1.00 85.80           O  
ATOM   1038  CG1 VAL A 134     -31.641   2.840  26.703  1.00 85.80           C  
ATOM   1039  CG2 VAL A 134     -29.224   3.389  27.109  1.00 85.80           C  
ATOM   1040  N   ALA A 135     -31.011  -0.784  27.280  1.00 86.18           N  
ATOM   1041  CA  ALA A 135     -31.974  -1.854  27.032  1.00 86.18           C  
ATOM   1042  C   ALA A 135     -32.195  -2.695  28.286  1.00 86.18           C  
ATOM   1043  CB  ALA A 135     -31.502  -2.737  25.879  1.00 86.18           C  
ATOM   1044  O   ALA A 135     -33.316  -3.129  28.560  1.00 86.18           O  
ATOM   1045  N   SER A 136     -31.130  -2.861  29.020  1.00 88.90           N  
ATOM   1046  CA  SER A 136     -31.205  -3.679  30.226  1.00 88.90           C  
ATOM   1047  C   SER A 136     -32.126  -3.048  31.265  1.00 88.90           C  
ATOM   1048  CB  SER A 136     -29.813  -3.882  30.824  1.00 88.90           C  
ATOM   1049  O   SER A 136     -32.872  -3.752  31.950  1.00 88.90           O  
ATOM   1050  OG  SER A 136     -29.019  -4.701  29.982  1.00 88.90           O  
ATOM   1051  N   SER A 137     -32.157  -1.691  31.294  1.00 86.61           N  
ATOM   1052  CA  SER A 137     -32.970  -0.974  32.271  1.00 86.61           C  
ATOM   1053  C   SER A 137     -34.458  -1.188  32.015  1.00 86.61           C  
ATOM   1054  CB  SER A 137     -32.649   0.521  32.242  1.00 86.61           C  
ATOM   1055  O   SER A 137     -35.232  -1.389  32.953  1.00 86.61           O  
ATOM   1056  OG  SER A 137     -33.027   1.093  31.001  1.00 86.61           O  
ATOM   1057  N   ASP A 138     -34.861  -1.364  30.736  1.00 83.99           N  
ATOM   1058  CA  ASP A 138     -36.269  -1.483  30.367  1.00 83.99           C  
ATOM   1059  C   ASP A 138     -36.717  -2.943  30.372  1.00 83.99           C  
ATOM   1060  CB  ASP A 138     -36.516  -0.862  28.990  1.00 83.99           C  
ATOM   1061  O   ASP A 138     -37.824  -3.256  30.814  1.00 83.99           O  
ATOM   1062  CG  ASP A 138     -36.539   0.656  29.020  1.00 83.99           C  
ATOM   1063  OD1 ASP A 138     -36.487   1.245  30.121  1.00 83.99           O  
ATOM   1064  OD2 ASP A 138     -36.613   1.268  27.933  1.00 83.99           O  
ATOM   1065  N   LEU A 139     -35.790  -3.809  29.950  1.00 87.63           N  
ATOM   1066  CA  LEU A 139     -36.151  -5.216  29.824  1.00 87.63           C  
ATOM   1067  C   LEU A 139     -36.246  -5.877  31.195  1.00 87.63           C  
ATOM   1068  CB  LEU A 139     -35.129  -5.957  28.957  1.00 87.63           C  
ATOM   1069  O   LEU A 139     -36.965  -6.865  31.364  1.00 87.63           O  
ATOM   1070  CG  LEU A 139     -35.209  -5.707  27.451  1.00 87.63           C  
ATOM   1071  CD1 LEU A 139     -34.074  -6.428  26.732  1.00 87.63           C  
ATOM   1072  CD2 LEU A 139     -36.562  -6.152  26.906  1.00 87.63           C  
ATOM   1073  N   VAL A 140     -35.554  -5.274  32.140  1.00 88.30           N  
ATOM   1074  CA  VAL A 140     -35.577  -5.811  33.497  1.00 88.30           C  
ATOM   1075  C   VAL A 140     -36.977  -5.662  34.087  1.00 88.30           C  
ATOM   1076  CB  VAL A 140     -34.539  -5.111  34.402  1.00 88.30           C  
ATOM   1077  O   VAL A 140     -37.451  -6.545  34.806  1.00 88.30           O  
ATOM   1078  CG1 VAL A 140     -34.807  -5.425  35.873  1.00 88.30           C  
ATOM   1079  CG2 VAL A 140     -33.123  -5.529  34.012  1.00 88.30           C  
ATOM   1080  N   ASN A 141     -37.662  -4.541  33.738  1.00 84.57           N  
ATOM   1081  CA  ASN A 141     -39.010  -4.289  34.237  1.00 84.57           C  
ATOM   1082  C   ASN A 141     -40.008  -5.309  33.697  1.00 84.57           C  
ATOM   1083  CB  ASN A 141     -39.457  -2.869  33.882  1.00 84.57           C  
ATOM   1084  O   ASN A 141     -41.055  -5.541  34.304  1.00 84.57           O  
ATOM   1085  CG  ASN A 141     -38.669  -1.807  34.623  1.00 84.57           C  
ATOM   1086  ND2 ASN A 141     -38.505  -0.647  33.998  1.00 84.57           N  
ATOM   1087  OD1 ASN A 141     -38.212  -2.026  35.747  1.00 84.57           O  
ATOM   1088  N   MET A 142     -39.653  -6.028  32.668  1.00 85.86           N  
ATOM   1089  CA  MET A 142     -40.513  -7.015  32.020  1.00 85.86           C  
ATOM   1090  C   MET A 142     -40.174  -8.425  32.491  1.00 85.86           C  
ATOM   1091  CB  MET A 142     -40.382  -6.925  30.499  1.00 85.86           C  
ATOM   1092  O   MET A 142     -40.921  -9.369  32.226  1.00 85.86           O  
ATOM   1093  CG  MET A 142     -40.953  -5.646  29.908  1.00 85.86           C  
ATOM   1094  SD  MET A 142     -40.903  -5.635  28.074  1.00 85.86           S  
ATOM   1095  CE  MET A 142     -39.150  -5.250  27.804  1.00 85.86           C  
ATOM   1096  N   GLY A 143     -38.986  -8.538  33.156  1.00 88.17           N  
ATOM   1097  CA  GLY A 143     -38.511  -9.833  33.616  1.00 88.17           C  
ATOM   1098  C   GLY A 143     -37.558 -10.500  32.642  1.00 88.17           C  
ATOM   1099  O   GLY A 143     -37.398 -11.722  32.659  1.00 88.17           O  
ATOM   1100  N   ILE A 144     -37.048  -9.809  31.696  1.00 90.36           N  
ATOM   1101  CA  ILE A 144     -36.094 -10.290  30.702  1.00 90.36           C  
ATOM   1102  C   ILE A 144     -34.709  -9.718  30.996  1.00 90.36           C  
ATOM   1103  CB  ILE A 144     -36.535  -9.917  29.269  1.00 90.36           C  
ATOM   1104  O   ILE A 144     -34.557  -8.508  31.179  1.00 90.36           O  
ATOM   1105  CG1 ILE A 144     -37.895 -10.548  28.948  1.00 90.36           C  
ATOM   1106  CG2 ILE A 144     -35.477 -10.348  28.249  1.00 90.36           C  
ATOM   1107  CD1 ILE A 144     -38.491 -10.093  27.623  1.00 90.36           C  
ATOM   1108  N   SER A 145     -33.752 -10.590  31.011  1.00 91.09           N  
ATOM   1109  CA  SER A 145     -32.362 -10.192  31.204  1.00 91.09           C  
ATOM   1110  C   SER A 145     -31.582 -10.254  29.895  1.00 91.09           C  
ATOM   1111  CB  SER A 145     -31.690 -11.083  32.250  1.00 91.09           C  
ATOM   1112  O   SER A 145     -31.655 -11.248  29.170  1.00 91.09           O  
ATOM   1113  OG  SER A 145     -30.336 -10.707  32.436  1.00 91.09           O  
ATOM   1114  N   VAL A 146     -30.952  -9.170  29.674  1.00 90.74           N  
ATOM   1115  CA  VAL A 146     -30.061  -9.156  28.519  1.00 90.74           C  
ATOM   1116  C   VAL A 146     -28.697  -9.720  28.911  1.00 90.74           C  
ATOM   1117  CB  VAL A 146     -29.903  -7.732  27.940  1.00 90.74           C  
ATOM   1118  O   VAL A 146     -27.983  -9.126  29.721  1.00 90.74           O  
ATOM   1119  CG1 VAL A 146     -29.038  -7.753  26.681  1.00 90.74           C  
ATOM   1120  CG2 VAL A 146     -31.272  -7.123  27.642  1.00 90.74           C  
ATOM   1121  N   VAL A 147     -28.339 -10.869  28.354  1.00 91.23           N  
ATOM   1122  CA  VAL A 147     -27.100 -11.545  28.723  1.00 91.23           C  
ATOM   1123  C   VAL A 147     -25.918 -10.875  28.026  1.00 91.23           C  
ATOM   1124  CB  VAL A 147     -27.146 -13.048  28.367  1.00 91.23           C  
ATOM   1125  O   VAL A 147     -24.896 -10.594  28.656  1.00 91.23           O  
ATOM   1126  CG1 VAL A 147     -25.816 -13.723  28.699  1.00 91.23           C  
ATOM   1127  CG2 VAL A 147     -28.295 -13.736  29.101  1.00 91.23           C  
ATOM   1128  N   SER A 148     -26.145 -10.612  26.749  1.00 91.58           N  
ATOM   1129  CA  SER A 148     -25.075  -9.978  25.984  1.00 91.58           C  
ATOM   1130  C   SER A 148     -25.616  -9.314  24.722  1.00 91.58           C  
ATOM   1131  CB  SER A 148     -24.002 -11.002  25.612  1.00 91.58           C  
ATOM   1132  O   SER A 148     -26.665  -9.708  24.208  1.00 91.58           O  
ATOM   1133  OG  SER A 148     -24.483 -11.897  24.624  1.00 91.58           O  
ATOM   1134  N   TYR A 149     -24.906  -8.298  24.373  1.00 94.28           N  
ATOM   1135  CA  TYR A 149     -25.178  -7.591  23.126  1.00 94.28           C  
ATOM   1136  C   TYR A 149     -23.890  -7.330  22.355  1.00 94.28           C  
ATOM   1137  CB  TYR A 149     -25.897  -6.268  23.404  1.00 94.28           C  
ATOM   1138  O   TYR A 149     -22.930  -6.783  22.904  1.00 94.28           O  
ATOM   1139  CG  TYR A 149     -26.191  -5.464  22.161  1.00 94.28           C  
ATOM   1140  CD1 TYR A 149     -25.297  -4.497  21.706  1.00 94.28           C  
ATOM   1141  CD2 TYR A 149     -27.362  -5.669  21.439  1.00 94.28           C  
ATOM   1142  CE1 TYR A 149     -25.564  -3.752  20.562  1.00 94.28           C  
ATOM   1143  CE2 TYR A 149     -27.639  -4.930  20.294  1.00 94.28           C  
ATOM   1144  OH  TYR A 149     -27.005  -3.242  18.730  1.00 94.28           O  
ATOM   1145  CZ  TYR A 149     -26.736  -3.976  19.863  1.00 94.28           C  
ATOM   1146  N   THR A 150     -23.921  -7.749  21.070  1.00 91.04           N  
ATOM   1147  CA  THR A 150     -22.753  -7.507  20.231  1.00 91.04           C  
ATOM   1148  C   THR A 150     -23.170  -6.971  18.865  1.00 91.04           C  
ATOM   1149  CB  THR A 150     -21.920  -8.789  20.051  1.00 91.04           C  
ATOM   1150  O   THR A 150     -24.231  -7.331  18.349  1.00 91.04           O  
ATOM   1151  CG2 THR A 150     -21.355  -9.270  21.383  1.00 91.04           C  
ATOM   1152  OG1 THR A 150     -22.750  -9.818  19.497  1.00 91.04           O  
ATOM   1153  N   LEU A 151     -22.260  -6.116  18.466  1.00 90.78           N  
ATOM   1154  CA  LEU A 151     -22.444  -5.549  17.134  1.00 90.78           C  
ATOM   1155  C   LEU A 151     -21.914  -6.496  16.062  1.00 90.78           C  
ATOM   1156  CB  LEU A 151     -21.743  -4.193  17.026  1.00 90.78           C  
ATOM   1157  O   LEU A 151     -20.742  -6.878  16.091  1.00 90.78           O  
ATOM   1158  CG  LEU A 151     -21.918  -3.443  15.705  1.00 90.78           C  
ATOM   1159  CD1 LEU A 151     -23.354  -2.951  15.560  1.00 90.78           C  
ATOM   1160  CD2 LEU A 151     -20.937  -2.278  15.617  1.00 90.78           C  
ATOM   1161  N   LYS A 152     -22.742  -7.020  15.139  1.00 89.34           N  
ATOM   1162  CA  LYS A 152     -22.370  -7.992  14.114  1.00 89.34           C  
ATOM   1163  C   LYS A 152     -21.834  -7.296  12.866  1.00 89.34           C  
ATOM   1164  CB  LYS A 152     -23.566  -8.873  13.750  1.00 89.34           C  
ATOM   1165  O   LYS A 152     -20.708  -7.559  12.437  1.00 89.34           O  
ATOM   1166  CG  LYS A 152     -23.239  -9.980  12.758  1.00 89.34           C  
ATOM   1167  CD  LYS A 152     -24.453 -10.857  12.481  1.00 89.34           C  
ATOM   1168  CE  LYS A 152     -24.142 -11.935  11.451  1.00 89.34           C  
ATOM   1169  NZ  LYS A 152     -25.319 -12.821  11.203  1.00 89.34           N  
ATOM   1170  N   ASP A 153     -22.703  -6.399  12.284  1.00 89.15           N  
ATOM   1171  CA  ASP A 153     -22.299  -5.754  11.038  1.00 89.15           C  
ATOM   1172  C   ASP A 153     -22.826  -4.323  10.965  1.00 89.15           C  
ATOM   1173  CB  ASP A 153     -22.792  -6.559   9.834  1.00 89.15           C  
ATOM   1174  O   ASP A 153     -23.886  -4.017  11.515  1.00 89.15           O  
ATOM   1175  CG  ASP A 153     -21.969  -6.315   8.581  1.00 89.15           C  
ATOM   1176  OD1 ASP A 153     -20.974  -5.561   8.642  1.00 89.15           O  
ATOM   1177  OD2 ASP A 153     -22.321  -6.879   7.523  1.00 89.15           O  
ATOM   1178  N   ILE A 154     -21.899  -3.418  10.261  1.00 87.86           N  
ATOM   1179  CA  ILE A 154     -22.311  -2.051   9.965  1.00 87.86           C  
ATOM   1180  C   ILE A 154     -22.195  -1.790   8.465  1.00 87.86           C  
ATOM   1181  CB  ILE A 154     -21.467  -1.023  10.754  1.00 87.86           C  
ATOM   1182  O   ILE A 154     -21.159  -2.070   7.858  1.00 87.86           O  
ATOM   1183  CG1 ILE A 154     -21.513  -1.335  12.254  1.00 87.86           C  
ATOM   1184  CG2 ILE A 154     -21.953   0.402  10.475  1.00 87.86           C  
ATOM   1185  CD1 ILE A 154     -20.450  -0.610  13.069  1.00 87.86           C  
ATOM   1186  N   HIS A 155     -23.328  -1.384   7.942  1.00 86.02           N  
ATOM   1187  CA  HIS A 155     -23.364  -1.115   6.509  1.00 86.02           C  
ATOM   1188  C   HIS A 155     -23.981   0.249   6.219  1.00 86.02           C  
ATOM   1189  CB  HIS A 155     -24.144  -2.210   5.778  1.00 86.02           C  
ATOM   1190  O   HIS A 155     -24.841   0.718   6.969  1.00 86.02           O  
ATOM   1191  CG  HIS A 155     -23.899  -2.239   4.303  1.00 86.02           C  
ATOM   1192  CD2 HIS A 155     -24.669  -1.834   3.266  1.00 86.02           C  
ATOM   1193  ND1 HIS A 155     -22.738  -2.737   3.752  1.00 86.02           N  
ATOM   1194  CE1 HIS A 155     -22.805  -2.635   2.435  1.00 86.02           C  
ATOM   1195  NE2 HIS A 155     -23.966  -2.090   2.114  1.00 86.02           N  
ATOM   1196  N   ASP A 156     -23.331   0.899   5.196  1.00 85.40           N  
ATOM   1197  CA  ASP A 156     -23.894   2.159   4.721  1.00 85.40           C  
ATOM   1198  C   ASP A 156     -24.368   2.038   3.274  1.00 85.40           C  
ATOM   1199  CB  ASP A 156     -22.866   3.286   4.845  1.00 85.40           C  
ATOM   1200  O   ASP A 156     -23.827   1.243   2.503  1.00 85.40           O  
ATOM   1201  CG  ASP A 156     -21.694   3.127   3.893  1.00 85.40           C  
ATOM   1202  OD1 ASP A 156     -21.199   1.993   3.719  1.00 85.40           O  
ATOM   1203  OD2 ASP A 156     -21.259   4.147   3.314  1.00 85.40           O  
ATOM   1204  N   ASP A 157     -25.489   2.780   2.809  1.00 77.23           N  
ATOM   1205  CA  ASP A 157     -26.036   2.795   1.456  1.00 77.23           C  
ATOM   1206  C   ASP A 157     -25.386   3.891   0.614  1.00 77.23           C  
ATOM   1207  CB  ASP A 157     -27.553   2.989   1.492  1.00 77.23           C  
ATOM   1208  O   ASP A 157     -25.349   3.797  -0.615  1.00 77.23           O  
ATOM   1209  CG  ASP A 157     -28.281   1.840   2.167  1.00 77.23           C  
ATOM   1210  OD1 ASP A 157     -27.758   0.705   2.173  1.00 77.23           O  
ATOM   1211  OD2 ASP A 157     -29.391   2.071   2.695  1.00 77.23           O  
ATOM   1212  N   GLN A 158     -24.721   4.897   1.236  1.00 73.24           N  
ATOM   1213  CA  GLN A 158     -24.187   6.059   0.533  1.00 73.24           C  
ATOM   1214  C   GLN A 158     -22.662   6.027   0.498  1.00 73.24           C  
ATOM   1215  CB  GLN A 158     -24.671   7.353   1.190  1.00 73.24           C  
ATOM   1216  O   GLN A 158     -22.018   7.064   0.324  1.00 73.24           O  
ATOM   1217  CG  GLN A 158     -26.180   7.545   1.133  1.00 73.24           C  
ATOM   1218  CD  GLN A 158     -26.680   7.854  -0.266  1.00 73.24           C  
ATOM   1219  NE2 GLN A 158     -27.955   7.575  -0.515  1.00 73.24           N  
ATOM   1220  OE1 GLN A 158     -25.927   8.340  -1.116  1.00 73.24           O  
ATOM   1221  N   ASP A 159     -22.022   4.876   0.701  1.00 76.36           N  
ATOM   1222  CA  ASP A 159     -20.605   4.551   0.568  1.00 76.36           C  
ATOM   1223  C   ASP A 159     -19.749   5.454   1.454  1.00 76.36           C  
ATOM   1224  CB  ASP A 159     -20.161   4.673  -0.891  1.00 76.36           C  
ATOM   1225  O   ASP A 159     -18.601   5.751   1.120  1.00 76.36           O  
ATOM   1226  CG  ASP A 159     -20.592   3.492  -1.743  1.00 76.36           C  
ATOM   1227  OD1 ASP A 159     -20.803   2.389  -1.194  1.00 76.36           O  
ATOM   1228  OD2 ASP A 159     -20.719   3.665  -2.974  1.00 76.36           O  
ATOM   1229  N   TYR A 160     -20.255   6.103   2.412  1.00 80.21           N  
ATOM   1230  CA  TYR A 160     -19.485   6.888   3.370  1.00 80.21           C  
ATOM   1231  C   TYR A 160     -18.337   6.069   3.948  1.00 80.21           C  
ATOM   1232  CB  TYR A 160     -20.386   7.394   4.500  1.00 80.21           C  
ATOM   1233  O   TYR A 160     -17.194   6.531   3.985  1.00 80.21           O  
ATOM   1234  CG  TYR A 160     -19.681   8.300   5.480  1.00 80.21           C  
ATOM   1235  CD1 TYR A 160     -19.090   7.787   6.632  1.00 80.21           C  
ATOM   1236  CD2 TYR A 160     -19.606   9.671   5.255  1.00 80.21           C  
ATOM   1237  CE1 TYR A 160     -18.441   8.619   7.539  1.00 80.21           C  
ATOM   1238  CE2 TYR A 160     -18.959  10.512   6.155  1.00 80.21           C  
ATOM   1239  OH  TYR A 160     -17.739  10.806   8.186  1.00 80.21           O  
ATOM   1240  CZ  TYR A 160     -18.380   9.978   7.292  1.00 80.21           C  
ATOM   1241  N   LEU A 161     -18.561   4.817   4.455  1.00 78.71           N  
ATOM   1242  CA  LEU A 161     -17.554   3.971   5.086  1.00 78.71           C  
ATOM   1243  C   LEU A 161     -16.458   3.598   4.094  1.00 78.71           C  
ATOM   1244  CB  LEU A 161     -18.197   2.704   5.655  1.00 78.71           C  
ATOM   1245  O   LEU A 161     -15.280   3.539   4.455  1.00 78.71           O  
ATOM   1246  CG  LEU A 161     -19.000   2.871   6.946  1.00 78.71           C  
ATOM   1247  CD1 LEU A 161     -19.821   1.617   7.226  1.00 78.71           C  
ATOM   1248  CD2 LEU A 161     -18.072   3.181   8.116  1.00 78.71           C  
ATOM   1249  N   HIS A 162     -16.878   3.374   2.891  1.00 77.11           N  
ATOM   1250  CA  HIS A 162     -15.911   3.069   1.842  1.00 77.11           C  
ATOM   1251  C   HIS A 162     -14.989   4.256   1.582  1.00 77.11           C  
ATOM   1252  CB  HIS A 162     -16.628   2.669   0.551  1.00 77.11           C  
ATOM   1253  O   HIS A 162     -13.779   4.083   1.418  1.00 77.11           O  
ATOM   1254  CG  HIS A 162     -15.700   2.284  -0.556  1.00 77.11           C  
ATOM   1255  CD2 HIS A 162     -15.431   1.080  -1.113  1.00 77.11           C  
ATOM   1256  ND1 HIS A 162     -14.914   3.201  -1.221  1.00 77.11           N  
ATOM   1257  CE1 HIS A 162     -14.201   2.575  -2.142  1.00 77.11           C  
ATOM   1258  NE2 HIS A 162     -14.496   1.287  -2.097  1.00 77.11           N  
ATOM   1259  N   SER A 163     -15.547   5.473   1.619  1.00 78.45           N  
ATOM   1260  CA  SER A 163     -14.769   6.685   1.385  1.00 78.45           C  
ATOM   1261  C   SER A 163     -13.807   6.956   2.537  1.00 78.45           C  
ATOM   1262  CB  SER A 163     -15.693   7.887   1.189  1.00 78.45           C  
ATOM   1263  O   SER A 163     -12.687   7.424   2.320  1.00 78.45           O  
ATOM   1264  OG  SER A 163     -16.472   7.737   0.014  1.00 78.45           O  
ATOM   1265  N   LEU A 164     -14.260   6.702   3.659  1.00 77.87           N  
ATOM   1266  CA  LEU A 164     -13.416   6.856   4.839  1.00 77.87           C  
ATOM   1267  C   LEU A 164     -12.213   5.921   4.773  1.00 77.87           C  
ATOM   1268  CB  LEU A 164     -14.220   6.583   6.113  1.00 77.87           C  
ATOM   1269  O   LEU A 164     -11.101   6.307   5.140  1.00 77.87           O  
ATOM   1270  CG  LEU A 164     -13.514   6.881   7.437  1.00 77.87           C  
ATOM   1271  CD1 LEU A 164     -13.354   8.386   7.625  1.00 77.87           C  
ATOM   1272  CD2 LEU A 164     -14.284   6.270   8.602  1.00 77.87           C  
ATOM   1273  N   GLY A 165     -12.367   4.674   4.256  1.00 78.97           N  
ATOM   1274  CA  GLY A 165     -11.308   3.684   4.155  1.00 78.97           C  
ATOM   1275  C   GLY A 165     -10.374   3.926   2.984  1.00 78.97           C  
ATOM   1276  O   GLY A 165      -9.229   3.469   2.991  1.00 78.97           O  
ATOM   1277  N   LYS A 166     -10.905   4.655   2.032  1.00 77.29           N  
ATOM   1278  CA  LYS A 166     -10.136   4.942   0.825  1.00 77.29           C  
ATOM   1279  C   LYS A 166      -8.857   5.706   1.156  1.00 77.29           C  
ATOM   1280  CB  LYS A 166     -10.978   5.738  -0.173  1.00 77.29           C  
ATOM   1281  O   LYS A 166      -7.789   5.402   0.621  1.00 77.29           O  
ATOM   1282  CG  LYS A 166     -11.872   4.877  -1.054  1.00 77.29           C  
ATOM   1283  CD  LYS A 166     -12.531   5.699  -2.154  1.00 77.29           C  
ATOM   1284  CE  LYS A 166     -13.482   4.854  -2.991  1.00 77.29           C  
ATOM   1285  NZ  LYS A 166     -14.114   5.651  -4.085  1.00 77.29           N  
ATOM   1286  N   ALA A 167      -8.928   6.667   2.006  1.00 74.40           N  
ATOM   1287  CA  ALA A 167      -7.766   7.459   2.402  1.00 74.40           C  
ATOM   1288  C   ALA A 167      -6.730   6.595   3.116  1.00 74.40           C  
ATOM   1289  CB  ALA A 167      -8.194   8.619   3.297  1.00 74.40           C  
ATOM   1290  O   ALA A 167      -5.535   6.679   2.824  1.00 74.40           O  
ATOM   1291  N   ARG A 168      -7.145   5.829   4.069  1.00 71.99           N  
ATOM   1292  CA  ARG A 168      -6.250   4.964   4.831  1.00 71.99           C  
ATOM   1293  C   ARG A 168      -5.626   3.898   3.936  1.00 71.99           C  
ATOM   1294  CB  ARG A 168      -6.998   4.303   5.990  1.00 71.99           C  
ATOM   1295  O   ARG A 168      -4.432   3.609   4.047  1.00 71.99           O  
ATOM   1296  CG  ARG A 168      -6.092   3.600   6.987  1.00 71.99           C  
ATOM   1297  CD  ARG A 168      -5.230   4.588   7.761  1.00 71.99           C  
ATOM   1298  NE  ARG A 168      -4.331   3.908   8.689  1.00 71.99           N  
ATOM   1299  NH1 ARG A 168      -3.845   5.797   9.927  1.00 71.99           N  
ATOM   1300  NH2 ARG A 168      -2.899   3.784  10.481  1.00 71.99           N  
ATOM   1301  CZ  ARG A 168      -3.694   4.498   9.697  1.00 71.99           C  
ATOM   1302  N   THR A 169      -6.443   3.372   3.079  1.00 70.49           N  
ATOM   1303  CA  THR A 169      -5.950   2.374   2.137  1.00 70.49           C  
ATOM   1304  C   THR A 169      -4.875   2.968   1.232  1.00 70.49           C  
ATOM   1305  CB  THR A 169      -7.093   1.806   1.276  1.00 70.49           C  
ATOM   1306  O   THR A 169      -3.852   2.330   0.972  1.00 70.49           O  
ATOM   1307  CG2 THR A 169      -6.598   0.675   0.380  1.00 70.49           C  
ATOM   1308  OG1 THR A 169      -8.126   1.304   2.133  1.00 70.49           O  
ATOM   1309  N   ALA A 170      -5.178   4.105   0.813  1.00 71.78           N  
ATOM   1310  CA  ALA A 170      -4.207   4.793  -0.034  1.00 71.78           C  
ATOM   1311  C   ALA A 170      -2.918   5.080   0.730  1.00 71.78           C  
ATOM   1312  CB  ALA A 170      -4.801   6.091  -0.577  1.00 71.78           C  
ATOM   1313  O   ALA A 170      -1.822   4.958   0.178  1.00 71.78           O  
ATOM   1314  N   GLN A 171      -3.057   5.489   1.979  1.00 73.86           N  
ATOM   1315  CA  GLN A 171      -1.896   5.733   2.829  1.00 73.86           C  
ATOM   1316  C   GLN A 171      -1.080   4.458   3.023  1.00 73.86           C  
ATOM   1317  CB  GLN A 171      -2.330   6.291   4.185  1.00 73.86           C  
ATOM   1318  O   GLN A 171       0.151   4.488   2.965  1.00 73.86           O  
ATOM   1319  CG  GLN A 171      -1.188   6.884   5.000  1.00 73.86           C  
ATOM   1320  CD  GLN A 171      -1.664   7.556   6.274  1.00 73.86           C  
ATOM   1321  NE2 GLN A 171      -0.728   7.875   7.161  1.00 73.86           N  
ATOM   1322  OE1 GLN A 171      -2.863   7.786   6.459  1.00 73.86           O  
ATOM   1323  N   VAL A 172      -1.739   3.352   3.330  1.00 74.77           N  
ATOM   1324  CA  VAL A 172      -1.066   2.076   3.544  1.00 74.77           C  
ATOM   1325  C   VAL A 172      -0.366   1.638   2.259  1.00 74.77           C  
ATOM   1326  CB  VAL A 172      -2.055   0.984   4.011  1.00 74.77           C  
ATOM   1327  O   VAL A 172       0.772   1.164   2.295  1.00 74.77           O  
ATOM   1328  CG1 VAL A 172      -1.373  -0.383   4.045  1.00 74.77           C  
ATOM   1329  CG2 VAL A 172      -2.625   1.334   5.384  1.00 74.77           C  
ATOM   1330  N   GLN A 173      -1.032   1.803   1.151  1.00 75.78           N  
ATOM   1331  CA  GLN A 173      -0.434   1.466  -0.137  1.00 75.78           C  
ATOM   1332  C   GLN A 173       0.783   2.341  -0.424  1.00 75.78           C  
ATOM   1333  CB  GLN A 173      -1.462   1.612  -1.260  1.00 75.78           C  
ATOM   1334  O   GLN A 173       1.775   1.868  -0.982  1.00 75.78           O  
ATOM   1335  CG  GLN A 173      -2.509   0.506  -1.283  1.00 75.78           C  
ATOM   1336  CD  GLN A 173      -3.520   0.677  -2.402  1.00 75.78           C  
ATOM   1337  NE2 GLN A 173      -4.517  -0.200  -2.439  1.00 75.78           N  
ATOM   1338  OE1 GLN A 173      -3.405   1.591  -3.225  1.00 75.78           O  
ATOM   1339  N   LYS A 174       0.620   3.708  -0.142  1.00 78.07           N  
ATOM   1340  CA  LYS A 174       1.750   4.627  -0.239  1.00 78.07           C  
ATOM   1341  C   LYS A 174       2.943   4.119   0.565  1.00 78.07           C  
ATOM   1342  CB  LYS A 174       1.350   6.023   0.242  1.00 78.07           C  
ATOM   1343  O   LYS A 174       4.068   4.085   0.062  1.00 78.07           O  
ATOM   1344  CG  LYS A 174       2.512   7.000   0.343  1.00 78.07           C  
ATOM   1345  CD  LYS A 174       2.194   8.152   1.286  1.00 78.07           C  
ATOM   1346  CE  LYS A 174       3.451   8.912   1.687  1.00 78.07           C  
ATOM   1347  NZ  LYS A 174       3.181   9.893   2.780  1.00 78.07           N  
ATOM   1348  N   ASP A 175       2.714   3.793   1.885  1.00 76.12           N  
ATOM   1349  CA  ASP A 175       3.783   3.332   2.766  1.00 76.12           C  
ATOM   1350  C   ASP A 175       4.408   2.042   2.242  1.00 76.12           C  
ATOM   1351  CB  ASP A 175       3.253   3.121   4.186  1.00 76.12           C  
ATOM   1352  O   ASP A 175       5.625   1.858   2.322  1.00 76.12           O  
ATOM   1353  CG  ASP A 175       2.950   4.423   4.906  1.00 76.12           C  
ATOM   1354  OD1 ASP A 175       3.443   5.488   4.474  1.00 76.12           O  
ATOM   1355  OD2 ASP A 175       2.213   4.384   5.915  1.00 76.12           O  
ATOM   1356  N   ALA A 176       3.595   1.123   1.770  1.00 71.89           N  
ATOM   1357  CA  ALA A 176       4.078  -0.129   1.194  1.00 71.89           C  
ATOM   1358  C   ALA A 176       4.946   0.131  -0.034  1.00 71.89           C  
ATOM   1359  CB  ALA A 176       2.905  -1.035   0.830  1.00 71.89           C  
ATOM   1360  O   ALA A 176       6.012  -0.470  -0.187  1.00 71.89           O  
ATOM   1361  N   ARG A 177       4.422   1.034  -0.872  1.00 76.43           N  
ATOM   1362  CA  ARG A 177       5.169   1.365  -2.081  1.00 76.43           C  
ATOM   1363  C   ARG A 177       6.497   2.031  -1.739  1.00 76.43           C  
ATOM   1364  CB  ARG A 177       4.343   2.278  -2.990  1.00 76.43           C  
ATOM   1365  O   ARG A 177       7.529   1.711  -2.333  1.00 76.43           O  
ATOM   1366  CG  ARG A 177       3.427   1.531  -3.946  1.00 76.43           C  
ATOM   1367  CD  ARG A 177       2.828   2.458  -4.994  1.00 76.43           C  
ATOM   1368  NE  ARG A 177       1.441   2.111  -5.291  1.00 76.43           N  
ATOM   1369  NH1 ARG A 177       0.953   4.104  -6.354  1.00 76.43           N  
ATOM   1370  NH2 ARG A 177      -0.657   2.485  -6.148  1.00 76.43           N  
ATOM   1371  CZ  ARG A 177       0.582   2.901  -5.931  1.00 76.43           C  
ATOM   1372  N   ILE A 178       6.513   3.012  -0.817  1.00 78.26           N  
ATOM   1373  CA  ILE A 178       7.719   3.682  -0.342  1.00 78.26           C  
ATOM   1374  C   ILE A 178       8.673   2.657   0.267  1.00 78.26           C  
ATOM   1375  CB  ILE A 178       7.385   4.783   0.690  1.00 78.26           C  
ATOM   1376  O   ILE A 178       9.881   2.703   0.023  1.00 78.26           O  
ATOM   1377  CG1 ILE A 178       6.627   5.933   0.017  1.00 78.26           C  
ATOM   1378  CG2 ILE A 178       8.660   5.291   1.369  1.00 78.26           C  
ATOM   1379  CD1 ILE A 178       6.147   7.007   0.984  1.00 78.26           C  
ATOM   1380  N   GLY A 179       8.043   1.715   1.080  1.00 78.64           N  
ATOM   1381  CA  GLY A 179       8.857   0.669   1.680  1.00 78.64           C  
ATOM   1382  C   GLY A 179       9.547  -0.211   0.655  1.00 78.64           C  
ATOM   1383  O   GLY A 179      10.728  -0.535   0.801  1.00 78.64           O  
ATOM   1384  N   GLU A 180       8.875  -0.624  -0.409  1.00 74.75           N  
ATOM   1385  CA  GLU A 180       9.435  -1.435  -1.486  1.00 74.75           C  
ATOM   1386  C   GLU A 180      10.524  -0.676  -2.239  1.00 74.75           C  
ATOM   1387  CB  GLU A 180       8.336  -1.876  -2.455  1.00 74.75           C  
ATOM   1388  O   GLU A 180      11.566  -1.243  -2.572  1.00 74.75           O  
ATOM   1389  CG  GLU A 180       7.452  -2.992  -1.916  1.00 74.75           C  
ATOM   1390  CD  GLU A 180       6.393  -3.450  -2.906  1.00 74.75           C  
ATOM   1391  OE1 GLU A 180       5.625  -4.384  -2.584  1.00 74.75           O  
ATOM   1392  OE2 GLU A 180       6.333  -2.871  -4.014  1.00 74.75           O  
ATOM   1393  N   ALA A 181      10.287   0.607  -2.486  1.00 70.48           N  
ATOM   1394  CA  ALA A 181      11.254   1.429  -3.208  1.00 70.48           C  
ATOM   1395  C   ALA A 181      12.531   1.616  -2.394  1.00 70.48           C  
ATOM   1396  CB  ALA A 181      10.646   2.785  -3.558  1.00 70.48           C  
ATOM   1397  O   ALA A 181      13.637   1.534  -2.934  1.00 70.48           O  
ATOM   1398  N   GLU A 182      12.395   1.902  -1.081  1.00 78.73           N  
ATOM   1399  CA  GLU A 182      13.552   2.054  -0.205  1.00 78.73           C  
ATOM   1400  C   GLU A 182      14.359   0.760  -0.128  1.00 78.73           C  
ATOM   1401  CB  GLU A 182      13.113   2.484   1.197  1.00 78.73           C  
ATOM   1402  O   GLU A 182      15.591   0.791  -0.116  1.00 78.73           O  
ATOM   1403  CG  GLU A 182      12.646   3.930   1.278  1.00 78.73           C  
ATOM   1404  CD  GLU A 182      12.156   4.326   2.662  1.00 78.73           C  
ATOM   1405  OE1 GLU A 182      11.921   5.532   2.901  1.00 78.73           O  
ATOM   1406  OE2 GLU A 182      12.007   3.422   3.515  1.00 78.73           O  
ATOM   1407  N   ALA A 183      13.640  -0.368  -0.069  1.00 77.35           N  
ATOM   1408  CA  ALA A 183      14.309  -1.665  -0.023  1.00 77.35           C  
ATOM   1409  C   ALA A 183      15.067  -1.939  -1.319  1.00 77.35           C  
ATOM   1410  CB  ALA A 183      13.296  -2.777   0.242  1.00 77.35           C  
ATOM   1411  O   ALA A 183      16.192  -2.444  -1.292  1.00 77.35           O  
ATOM   1412  N   LYS A 184      14.506  -1.628  -2.430  1.00 76.22           N  
ATOM   1413  CA  LYS A 184      15.153  -1.810  -3.726  1.00 76.22           C  
ATOM   1414  C   LYS A 184      16.379  -0.911  -3.860  1.00 76.22           C  
ATOM   1415  CB  LYS A 184      14.168  -1.525  -4.862  1.00 76.22           C  
ATOM   1416  O   LYS A 184      17.402  -1.325  -4.408  1.00 76.22           O  
ATOM   1417  CG  LYS A 184      13.274  -2.704  -5.216  1.00 76.22           C  
ATOM   1418  CD  LYS A 184      12.409  -2.403  -6.433  1.00 76.22           C  
ATOM   1419  CE  LYS A 184      11.423  -3.530  -6.711  1.00 76.22           C  
ATOM   1420  NZ  LYS A 184      10.516  -3.204  -7.852  1.00 76.22           N  
ATOM   1421  N   ARG A 185      16.231   0.370  -3.426  1.00 78.02           N  
ATOM   1422  CA  ARG A 185      17.357   1.299  -3.403  1.00 78.02           C  
ATOM   1423  C   ARG A 185      18.523   0.725  -2.606  1.00 78.02           C  
ATOM   1424  CB  ARG A 185      16.931   2.645  -2.813  1.00 78.02           C  
ATOM   1425  O   ARG A 185      19.659   0.705  -3.084  1.00 78.02           O  
ATOM   1426  CG  ARG A 185      18.058   3.662  -2.724  1.00 78.02           C  
ATOM   1427  CD  ARG A 185      17.731   4.780  -1.743  1.00 78.02           C  
ATOM   1428  NE  ARG A 185      17.633   4.284  -0.374  1.00 78.02           N  
ATOM   1429  NH1 ARG A 185      17.034   6.320   0.540  1.00 78.02           N  
ATOM   1430  NH2 ARG A 185      17.245   4.474   1.882  1.00 78.02           N  
ATOM   1431  CZ  ARG A 185      17.304   5.027   0.680  1.00 78.02           C  
ATOM   1432  N   ASP A 186      18.201   0.301  -1.352  1.00 78.28           N  
ATOM   1433  CA  ASP A 186      19.240  -0.200  -0.457  1.00 78.28           C  
ATOM   1434  C   ASP A 186      19.897  -1.455  -1.026  1.00 78.28           C  
ATOM   1435  CB  ASP A 186      18.659  -0.492   0.928  1.00 78.28           C  
ATOM   1436  O   ASP A 186      21.116  -1.619  -0.938  1.00 78.28           O  
ATOM   1437  CG  ASP A 186      18.332   0.768   1.712  1.00 78.28           C  
ATOM   1438  OD1 ASP A 186      18.831   1.856   1.353  1.00 78.28           O  
ATOM   1439  OD2 ASP A 186      17.571   0.670   2.698  1.00 78.28           O  
ATOM   1440  N   ALA A 187      19.136  -2.298  -1.598  1.00 74.13           N  
ATOM   1441  CA  ALA A 187      19.656  -3.506  -2.234  1.00 74.13           C  
ATOM   1442  C   ALA A 187      20.554  -3.159  -3.418  1.00 74.13           C  
ATOM   1443  CB  ALA A 187      18.508  -4.405  -2.686  1.00 74.13           C  
ATOM   1444  O   ALA A 187      21.622  -3.752  -3.590  1.00 74.13           O  
ATOM   1445  N   GLY A 188      20.039  -2.183  -4.228  1.00 77.81           N  
ATOM   1446  CA  GLY A 188      20.839  -1.768  -5.369  1.00 77.81           C  
ATOM   1447  C   GLY A 188      22.165  -1.145  -4.974  1.00 77.81           C  
ATOM   1448  O   GLY A 188      23.196  -1.426  -5.588  1.00 77.81           O  
ATOM   1449  N   ILE A 189      22.206  -0.303  -3.934  1.00 76.81           N  
ATOM   1450  CA  ILE A 189      23.403   0.364  -3.435  1.00 76.81           C  
ATOM   1451  C   ILE A 189      24.389  -0.675  -2.905  1.00 76.81           C  
ATOM   1452  CB  ILE A 189      23.061   1.390  -2.332  1.00 76.81           C  
ATOM   1453  O   ILE A 189      25.587  -0.606  -3.191  1.00 76.81           O  
ATOM   1454  CG1 ILE A 189      22.270   2.564  -2.922  1.00 76.81           C  
ATOM   1455  CG2 ILE A 189      24.335   1.882  -1.638  1.00 76.81           C  
ATOM   1456  CD1 ILE A 189      21.772   3.559  -1.882  1.00 76.81           C  
ATOM   1457  N   ARG A 190      23.836  -1.619  -2.191  1.00 74.43           N  
ATOM   1458  CA  ARG A 190      24.691  -2.654  -1.619  1.00 74.43           C  
ATOM   1459  C   ARG A 190      25.300  -3.526  -2.711  1.00 74.43           C  
ATOM   1460  CB  ARG A 190      23.903  -3.520  -0.635  1.00 74.43           C  
ATOM   1461  O   ARG A 190      26.472  -3.900  -2.633  1.00 74.43           O  
ATOM   1462  CG  ARG A 190      24.746  -4.095   0.493  1.00 74.43           C  
ATOM   1463  CD  ARG A 190      23.908  -4.920   1.459  1.00 74.43           C  
ATOM   1464  NE  ARG A 190      23.342  -4.094   2.522  1.00 74.43           N  
ATOM   1465  NH1 ARG A 190      21.157  -4.746   2.149  1.00 74.43           N  
ATOM   1466  NH2 ARG A 190      21.641  -3.245   3.812  1.00 74.43           N  
ATOM   1467  CZ  ARG A 190      22.048  -4.030   2.825  1.00 74.43           C  
ATOM   1468  N   GLU A 191      24.560  -3.877  -3.683  1.00 71.36           N  
ATOM   1469  CA  GLU A 191      25.044  -4.669  -4.810  1.00 71.36           C  
ATOM   1470  C   GLU A 191      26.151  -3.937  -5.564  1.00 71.36           C  
ATOM   1471  CB  GLU A 191      23.895  -5.008  -5.762  1.00 71.36           C  
ATOM   1472  O   GLU A 191      27.158  -4.542  -5.939  1.00 71.36           O  
ATOM   1473  CG  GLU A 191      24.251  -6.055  -6.808  1.00 71.36           C  
ATOM   1474  CD  GLU A 191      23.083  -6.424  -7.709  1.00 71.36           C  
ATOM   1475  OE1 GLU A 191      23.277  -7.214  -8.661  1.00 71.36           O  
ATOM   1476  OE2 GLU A 191      21.965  -5.918  -7.462  1.00 71.36           O  
ATOM   1477  N   ALA A 192      25.916  -2.615  -5.810  1.00 70.11           N  
ATOM   1478  CA  ALA A 192      26.904  -1.822  -6.536  1.00 70.11           C  
ATOM   1479  C   ALA A 192      28.203  -1.704  -5.743  1.00 70.11           C  
ATOM   1480  CB  ALA A 192      26.348  -0.435  -6.850  1.00 70.11           C  
ATOM   1481  O   ALA A 192      29.294  -1.829  -6.305  1.00 70.11           O  
ATOM   1482  N   LYS A 193      28.063  -1.480  -4.402  1.00 75.89           N  
ATOM   1483  CA  LYS A 193      29.238  -1.392  -3.540  1.00 75.89           C  
ATOM   1484  C   LYS A 193      29.985  -2.722  -3.490  1.00 75.89           C  
ATOM   1485  CB  LYS A 193      28.837  -0.963  -2.128  1.00 75.89           C  
ATOM   1486  O   LYS A 193      31.217  -2.750  -3.517  1.00 75.89           O  
ATOM   1487  CG  LYS A 193      28.640   0.538  -1.970  1.00 75.89           C  
ATOM   1488  CD  LYS A 193      28.358   0.915  -0.521  1.00 75.89           C  
ATOM   1489  CE  LYS A 193      28.095   2.407  -0.372  1.00 75.89           C  
ATOM   1490  NZ  LYS A 193      27.753   2.771   1.036  1.00 75.89           N  
ATOM   1491  N   ALA A 194      29.195  -3.797  -3.413  1.00 75.02           N  
ATOM   1492  CA  ALA A 194      29.795  -5.128  -3.381  1.00 75.02           C  
ATOM   1493  C   ALA A 194      30.527  -5.431  -4.685  1.00 75.02           C  
ATOM   1494  CB  ALA A 194      28.727  -6.187  -3.116  1.00 75.02           C  
ATOM   1495  O   ALA A 194      31.621  -5.999  -4.673  1.00 75.02           O  
ATOM   1496  N   LYS A 195      29.903  -5.065  -5.759  1.00 75.36           N  
ATOM   1497  CA  LYS A 195      30.533  -5.262  -7.061  1.00 75.36           C  
ATOM   1498  C   LYS A 195      31.815  -4.443  -7.182  1.00 75.36           C  
ATOM   1499  CB  LYS A 195      29.566  -4.892  -8.187  1.00 75.36           C  
ATOM   1500  O   LYS A 195      32.819  -4.926  -7.710  1.00 75.36           O  
ATOM   1501  CG  LYS A 195      30.027  -5.334  -9.568  1.00 75.36           C  
ATOM   1502  CD  LYS A 195      28.948  -5.099 -10.618  1.00 75.36           C  
ATOM   1503  CE  LYS A 195      29.408  -5.540 -12.001  1.00 75.36           C  
ATOM   1504  NZ  LYS A 195      28.335  -5.362 -13.025  1.00 75.36           N  
ATOM   1505  N   GLN A 196      31.696  -3.197  -6.770  1.00 73.03           N  
ATOM   1506  CA  GLN A 196      32.874  -2.336  -6.759  1.00 73.03           C  
ATOM   1507  C   GLN A 196      34.013  -2.972  -5.967  1.00 73.03           C  
ATOM   1508  CB  GLN A 196      32.532  -0.964  -6.177  1.00 73.03           C  
ATOM   1509  O   GLN A 196      35.163  -2.966  -6.410  1.00 73.03           O  
ATOM   1510  CG  GLN A 196      33.712  -0.003  -6.132  1.00 73.03           C  
ATOM   1511  CD  GLN A 196      33.371   1.314  -5.460  1.00 73.03           C  
ATOM   1512  NE2 GLN A 196      34.396   2.085  -5.112  1.00 73.03           N  
ATOM   1513  OE1 GLN A 196      32.196   1.637  -5.257  1.00 73.03           O  
ATOM   1514  N   GLU A 197      33.730  -3.466  -4.766  1.00 74.76           N  
ATOM   1515  CA  GLU A 197      34.734  -4.081  -3.903  1.00 74.76           C  
ATOM   1516  C   GLU A 197      35.309  -5.344  -4.539  1.00 74.76           C  
ATOM   1517  CB  GLU A 197      34.138  -4.408  -2.531  1.00 74.76           C  
ATOM   1518  O   GLU A 197      36.515  -5.590  -4.462  1.00 74.76           O  
ATOM   1519  CG  GLU A 197      34.029  -3.205  -1.606  1.00 74.76           C  
ATOM   1520  CD  GLU A 197      33.412  -3.540  -0.257  1.00 74.76           C  
ATOM   1521  OE1 GLU A 197      33.196  -2.614   0.558  1.00 74.76           O  
ATOM   1522  OE2 GLU A 197      33.142  -4.737  -0.013  1.00 74.76           O  
ATOM   1523  N   LYS A 198      34.466  -6.129  -5.110  1.00 76.91           N  
ATOM   1524  CA  LYS A 198      34.882  -7.354  -5.787  1.00 76.91           C  
ATOM   1525  C   LYS A 198      35.853  -7.050  -6.924  1.00 76.91           C  
ATOM   1526  CB  LYS A 198      33.666  -8.110  -6.323  1.00 76.91           C  
ATOM   1527  O   LYS A 198      36.919  -7.662  -7.017  1.00 76.91           O  
ATOM   1528  CG  LYS A 198      34.007  -9.428  -7.002  1.00 76.91           C  
ATOM   1529  CD  LYS A 198      32.770 -10.084  -7.604  1.00 76.91           C  
ATOM   1530  CE  LYS A 198      33.134 -11.298  -8.447  1.00 76.91           C  
ATOM   1531  NZ  LYS A 198      31.925 -11.941  -9.043  1.00 76.91           N  
ATOM   1532  N   VAL A 199      35.421  -6.107  -7.812  1.00 72.06           N  
ATOM   1533  CA  VAL A 199      36.196  -5.808  -9.011  1.00 72.06           C  
ATOM   1534  C   VAL A 199      37.515  -5.145  -8.623  1.00 72.06           C  
ATOM   1535  CB  VAL A 199      35.409  -4.902  -9.984  1.00 72.06           C  
ATOM   1536  O   VAL A 199      38.563  -5.448  -9.198  1.00 72.06           O  
ATOM   1537  CG1 VAL A 199      36.284  -4.493 -11.168  1.00 72.06           C  
ATOM   1538  CG2 VAL A 199      34.145  -5.610 -10.469  1.00 72.06           C  
ATOM   1539  N   SER A 200      37.406  -4.207  -7.618  1.00 71.45           N  
ATOM   1540  CA  SER A 200      38.621  -3.554  -7.142  1.00 71.45           C  
ATOM   1541  C   SER A 200      39.604  -4.569  -6.568  1.00 71.45           C  
ATOM   1542  CB  SER A 200      38.286  -2.502  -6.085  1.00 71.45           C  
ATOM   1543  O   SER A 200      40.813  -4.462  -6.786  1.00 71.45           O  
ATOM   1544  OG  SER A 200      37.670  -3.100  -4.957  1.00 71.45           O  
ATOM   1545  N   ALA A 201      39.142  -5.532  -5.831  1.00 68.94           N  
ATOM   1546  CA  ALA A 201      39.985  -6.588  -5.277  1.00 68.94           C  
ATOM   1547  C   ALA A 201      40.574  -7.458  -6.384  1.00 68.94           C  
ATOM   1548  CB  ALA A 201      39.188  -7.447  -4.298  1.00 68.94           C  
ATOM   1549  O   ALA A 201      41.735  -7.869  -6.308  1.00 68.94           O  
ATOM   1550  N   GLN A 202      39.750  -7.744  -7.395  1.00 72.09           N  
ATOM   1551  CA  GLN A 202      40.216  -8.531  -8.532  1.00 72.09           C  
ATOM   1552  C   GLN A 202      41.358  -7.827  -9.258  1.00 72.09           C  
ATOM   1553  CB  GLN A 202      39.066  -8.804  -9.504  1.00 72.09           C  
ATOM   1554  O   GLN A 202      42.348  -8.460  -9.631  1.00 72.09           O  
ATOM   1555  CG  GLN A 202      38.104  -9.885  -9.030  1.00 72.09           C  
ATOM   1556  CD  GLN A 202      36.981 -10.145 -10.017  1.00 72.09           C  
ATOM   1557  NE2 GLN A 202      36.253 -11.237  -9.812  1.00 72.09           N  
ATOM   1558  OE1 GLN A 202      36.769  -9.369 -10.954  1.00 72.09           O  
ATOM   1559  N   TYR A 203      41.210  -6.453  -9.438  1.00 73.54           N  
ATOM   1560  CA  TYR A 203      42.233  -5.683 -10.137  1.00 73.54           C  
ATOM   1561  C   TYR A 203      43.520  -5.620  -9.323  1.00 73.54           C  
ATOM   1562  CB  TYR A 203      41.732  -4.267 -10.432  1.00 73.54           C  
ATOM   1563  O   TYR A 203      44.617  -5.729  -9.875  1.00 73.54           O  
ATOM   1564  CG  TYR A 203      40.716  -4.202 -11.547  1.00 73.54           C  
ATOM   1565  CD1 TYR A 203      40.885  -4.943 -12.714  1.00 73.54           C  
ATOM   1566  CD2 TYR A 203      39.586  -3.399 -11.435  1.00 73.54           C  
ATOM   1567  CE1 TYR A 203      39.952  -4.886 -13.744  1.00 73.54           C  
ATOM   1568  CE2 TYR A 203      38.646  -3.334 -12.459  1.00 73.54           C  
ATOM   1569  OH  TYR A 203      37.911  -4.019 -14.624  1.00 73.54           O  
ATOM   1570  CZ  TYR A 203      38.838  -4.080 -13.607  1.00 73.54           C  
ATOM   1571  N   LEU A 204      43.288  -5.459  -7.962  1.00 73.22           N  
ATOM   1572  CA  LEU A 204      44.453  -5.452  -7.085  1.00 73.22           C  
ATOM   1573  C   LEU A 204      45.187  -6.788  -7.145  1.00 73.22           C  
ATOM   1574  CB  LEU A 204      44.037  -5.150  -5.643  1.00 73.22           C  
ATOM   1575  O   LEU A 204      46.419  -6.823  -7.173  1.00 73.22           O  
ATOM   1576  CG  LEU A 204      43.948  -3.672  -5.259  1.00 73.22           C  
ATOM   1577  CD1 LEU A 204      43.162  -3.508  -3.962  1.00 73.22           C  
ATOM   1578  CD2 LEU A 204      45.342  -3.070  -5.125  1.00 73.22           C  
ATOM   1579  N   SER A 205      44.431  -7.857  -7.173  1.00 68.01           N  
ATOM   1580  CA  SER A 205      45.015  -9.190  -7.277  1.00 68.01           C  
ATOM   1581  C   SER A 205      45.720  -9.382  -8.616  1.00 68.01           C  
ATOM   1582  CB  SER A 205      43.940 -10.262  -7.100  1.00 68.01           C  
ATOM   1583  O   SER A 205      46.822  -9.932  -8.670  1.00 68.01           O  
ATOM   1584  OG  SER A 205      44.410 -11.315  -6.276  1.00 68.01           O  
ATOM   1585  N   GLU A 206      45.073  -8.934  -9.607  1.00 70.44           N  
ATOM   1586  CA  GLU A 206      45.668  -9.035 -10.936  1.00 70.44           C  
ATOM   1587  C   GLU A 206      46.947  -8.208 -11.032  1.00 70.44           C  
ATOM   1588  CB  GLU A 206      44.671  -8.587 -12.008  1.00 70.44           C  
ATOM   1589  O   GLU A 206      47.912  -8.619 -11.681  1.00 70.44           O  
ATOM   1590  CG  GLU A 206      43.603  -9.624 -12.326  1.00 70.44           C  
ATOM   1591  CD  GLU A 206      42.664  -9.195 -13.441  1.00 70.44           C  
ATOM   1592  OE1 GLU A 206      41.630  -9.868 -13.656  1.00 70.44           O  
ATOM   1593  OE2 GLU A 206      42.964  -8.179 -14.107  1.00 70.44           O  
ATOM   1594  N   ILE A 207      46.899  -6.963 -10.466  1.00 69.42           N  
ATOM   1595  CA  ILE A 207      48.085  -6.115 -10.419  1.00 69.42           C  
ATOM   1596  C   ILE A 207      49.221  -6.854  -9.716  1.00 69.42           C  
ATOM   1597  CB  ILE A 207      47.794  -4.776  -9.705  1.00 69.42           C  
ATOM   1598  O   ILE A 207      50.363  -6.837 -10.182  1.00 69.42           O  
ATOM   1599  CG1 ILE A 207      46.860  -3.908 -10.557  1.00 69.42           C  
ATOM   1600  CG2 ILE A 207      49.097  -4.034  -9.394  1.00 69.42           C  
ATOM   1601  CD1 ILE A 207      46.387  -2.639  -9.861  1.00 69.42           C  
ATOM   1602  N   GLU A 208      48.890  -7.500  -8.629  1.00 73.05           N  
ATOM   1603  CA  GLU A 208      49.887  -8.249  -7.870  1.00 73.05           C  
ATOM   1604  C   GLU A 208      50.421  -9.430  -8.676  1.00 73.05           C  
ATOM   1605  CB  GLU A 208      49.298  -8.739  -6.545  1.00 73.05           C  
ATOM   1606  O   GLU A 208      51.614  -9.734  -8.626  1.00 73.05           O  
ATOM   1607  CG  GLU A 208      49.157  -7.647  -5.494  1.00 73.05           C  
ATOM   1608  CD  GLU A 208      50.492  -7.102  -5.012  1.00 73.05           C  
ATOM   1609  OE1 GLU A 208      50.535  -5.953  -4.517  1.00 73.05           O  
ATOM   1610  OE2 GLU A 208      51.503  -7.829  -5.133  1.00 73.05           O  
ATOM   1611  N   MET A 209      49.499 -10.095  -9.368  1.00 68.87           N  
ATOM   1612  CA  MET A 209      49.900 -11.193 -10.242  1.00 68.87           C  
ATOM   1613  C   MET A 209      50.830 -10.699 -11.345  1.00 68.87           C  
ATOM   1614  CB  MET A 209      48.673 -11.868 -10.856  1.00 68.87           C  
ATOM   1615  O   MET A 209      51.824 -11.354 -11.664  1.00 68.87           O  
ATOM   1616  CG  MET A 209      47.891 -12.728  -9.876  1.00 68.87           C  
ATOM   1617  SD  MET A 209      46.501 -13.620 -10.676  1.00 68.87           S  
ATOM   1618  CE  MET A 209      47.421 -14.673 -11.833  1.00 68.87           C  
ATOM   1619  N   ALA A 210      50.433  -9.562 -11.942  1.00 65.83           N  
ATOM   1620  CA  ALA A 210      51.261  -8.968 -12.988  1.00 65.83           C  
ATOM   1621  C   ALA A 210      52.620  -8.547 -12.438  1.00 65.83           C  
ATOM   1622  CB  ALA A 210      50.549  -7.772 -13.615  1.00 65.83           C  
ATOM   1623  O   ALA A 210      53.644  -8.705 -13.107  1.00 65.83           O  
ATOM   1624  N   LYS A 211      52.585  -7.948 -11.255  1.00 70.85           N  
ATOM   1625  CA  LYS A 211      53.836  -7.599 -10.590  1.00 70.85           C  
ATOM   1626  C   LYS A 211      54.693  -8.839 -10.345  1.00 70.85           C  
ATOM   1627  CB  LYS A 211      53.560  -6.884  -9.266  1.00 70.85           C  
ATOM   1628  O   LYS A 211      55.907  -8.811 -10.553  1.00 70.85           O  
ATOM   1629  CG  LYS A 211      54.764  -6.148  -8.698  1.00 70.85           C  
ATOM   1630  CD  LYS A 211      54.398  -5.364  -7.443  1.00 70.85           C  
ATOM   1631  CE  LYS A 211      55.618  -4.694  -6.826  1.00 70.85           C  
ATOM   1632  NZ  LYS A 211      55.256  -3.878  -5.629  1.00 70.85           N  
ATOM   1633  N   ALA A 212      54.042  -9.889  -9.855  1.00 69.43           N  
ATOM   1634  CA  ALA A 212      54.750 -11.146  -9.623  1.00 69.43           C  
ATOM   1635  C   ALA A 212      55.317 -11.704 -10.925  1.00 69.43           C  
ATOM   1636  CB  ALA A 212      53.821 -12.167  -8.971  1.00 69.43           C  
ATOM   1637  O   ALA A 212      56.443 -12.207 -10.954  1.00 69.43           O  
ATOM   1638  N   GLN A 213      54.509 -11.657 -11.947  1.00 71.94           N  
ATOM   1639  CA  GLN A 213      54.959 -12.094 -13.264  1.00 71.94           C  
ATOM   1640  C   GLN A 213      56.144 -11.260 -13.745  1.00 71.94           C  
ATOM   1641  CB  GLN A 213      53.815 -12.014 -14.276  1.00 71.94           C  
ATOM   1642  O   GLN A 213      57.105 -11.799 -14.297  1.00 71.94           O  
ATOM   1643  CG  GLN A 213      54.138 -12.652 -15.621  1.00 71.94           C  
ATOM   1644  CD  GLN A 213      54.317 -14.155 -15.529  1.00 71.94           C  
ATOM   1645  NE2 GLN A 213      54.758 -14.768 -16.622  1.00 71.94           N  
ATOM   1646  OE1 GLN A 213      54.063 -14.762 -14.483  1.00 71.94           O  
ATOM   1647  N   ARG A 214      56.087  -9.910 -13.659  1.00 74.13           N  
ATOM   1648  CA  ARG A 214      57.184  -9.001 -13.977  1.00 74.13           C  
ATOM   1649  C   ARG A 214      58.458  -9.402 -13.240  1.00 74.13           C  
ATOM   1650  CB  ARG A 214      56.807  -7.560 -13.627  1.00 74.13           C  
ATOM   1651  O   ARG A 214      59.529  -9.489 -13.844  1.00 74.13           O  
ATOM   1652  CG  ARG A 214      57.929  -6.558 -13.852  1.00 74.13           C  
ATOM   1653  CD  ARG A 214      57.702  -5.273 -13.068  1.00 74.13           C  
ATOM   1654  NE  ARG A 214      58.856  -4.382 -13.149  1.00 74.13           N  
ATOM   1655  NH1 ARG A 214      57.982  -2.784 -11.728  1.00 74.13           N  
ATOM   1656  NH2 ARG A 214      60.057  -2.488 -12.656  1.00 74.13           N  
ATOM   1657  CZ  ARG A 214      58.962  -3.220 -12.511  1.00 74.13           C  
ATOM   1658  N   ASP A 215      58.327  -9.601 -11.852  1.00 73.32           N  
ATOM   1659  CA  ASP A 215      59.475  -9.959 -11.025  1.00 73.32           C  
ATOM   1660  C   ASP A 215      60.079 -11.290 -11.470  1.00 73.32           C  
ATOM   1661  CB  ASP A 215      59.074 -10.031  -9.550  1.00 73.32           C  
ATOM   1662  O   ASP A 215      61.302 -11.446 -11.494  1.00 73.32           O  
ATOM   1663  CG  ASP A 215      58.877  -8.663  -8.922  1.00 73.32           C  
ATOM   1664  OD1 ASP A 215      59.330  -7.654  -9.504  1.00 73.32           O  
ATOM   1665  OD2 ASP A 215      58.267  -8.594  -7.833  1.00 73.32           O  
ATOM   1666  N   TYR A 216      59.194 -12.197 -11.814  1.00 73.36           N  
ATOM   1667  CA  TYR A 216      59.627 -13.494 -12.322  1.00 73.36           C  
ATOM   1668  C   TYR A 216      60.410 -13.338 -13.620  1.00 73.36           C  
ATOM   1669  CB  TYR A 216      58.423 -14.414 -12.545  1.00 73.36           C  
ATOM   1670  O   TYR A 216      61.485 -13.922 -13.778  1.00 73.36           O  
ATOM   1671  CG  TYR A 216      58.775 -15.726 -13.204  1.00 73.36           C  
ATOM   1672  CD1 TYR A 216      58.505 -15.945 -14.553  1.00 73.36           C  
ATOM   1673  CD2 TYR A 216      59.378 -16.748 -12.479  1.00 73.36           C  
ATOM   1674  CE1 TYR A 216      58.826 -17.153 -15.163  1.00 73.36           C  
ATOM   1675  CE2 TYR A 216      59.703 -17.960 -13.079  1.00 73.36           C  
ATOM   1676  OH  TYR A 216      59.744 -19.350 -15.019  1.00 73.36           O  
ATOM   1677  CZ  TYR A 216      59.424 -18.153 -14.420  1.00 73.36           C  
ATOM   1678  N   GLU A 217      59.845 -12.513 -14.549  1.00 71.74           N  
ATOM   1679  CA  GLU A 217      60.480 -12.329 -15.851  1.00 71.74           C  
ATOM   1680  C   GLU A 217      61.813 -11.599 -15.717  1.00 71.74           C  
ATOM   1681  CB  GLU A 217      59.553 -11.563 -16.798  1.00 71.74           C  
ATOM   1682  O   GLU A 217      62.766 -11.898 -16.439  1.00 71.74           O  
ATOM   1683  CG  GLU A 217      58.375 -12.383 -17.304  1.00 71.74           C  
ATOM   1684  CD  GLU A 217      57.805 -11.868 -18.616  1.00 71.74           C  
ATOM   1685  OE1 GLU A 217      56.911 -12.530 -19.190  1.00 71.74           O  
ATOM   1686  OE2 GLU A 217      58.256 -10.795 -19.073  1.00 71.74           O  
ATOM   1687  N   LEU A 218      61.871 -10.669 -14.828  1.00 72.04           N  
ATOM   1688  CA  LEU A 218      63.117  -9.954 -14.572  1.00 72.04           C  
ATOM   1689  C   LEU A 218      64.183 -10.899 -14.025  1.00 72.04           C  
ATOM   1690  CB  LEU A 218      62.884  -8.805 -13.587  1.00 72.04           C  
ATOM   1691  O   LEU A 218      65.346 -10.830 -14.429  1.00 72.04           O  
ATOM   1692  CG  LEU A 218      62.248  -7.539 -14.162  1.00 72.04           C  
ATOM   1693  CD1 LEU A 218      61.942  -6.546 -13.046  1.00 72.04           C  
ATOM   1694  CD2 LEU A 218      63.162  -6.910 -15.209  1.00 72.04           C  
ATOM   1695  N   LYS A 219      63.735 -11.802 -13.116  1.00 70.50           N  
ATOM   1696  CA  LYS A 219      64.672 -12.768 -12.550  1.00 70.50           C  
ATOM   1697  C   LYS A 219      65.106 -13.791 -13.596  1.00 70.50           C  
ATOM   1698  CB  LYS A 219      64.049 -13.479 -11.348  1.00 70.50           C  
ATOM   1699  O   LYS A 219      66.269 -14.199 -13.627  1.00 70.50           O  
ATOM   1700  CG  LYS A 219      64.070 -12.661 -10.065  1.00 70.50           C  
ATOM   1701  CD  LYS A 219      63.529 -13.458  -8.885  1.00 70.50           C  
ATOM   1702  CE  LYS A 219      63.509 -12.626  -7.610  1.00 70.50           C  
ATOM   1703  NZ  LYS A 219      62.767 -13.314  -6.511  1.00 70.50           N  
ATOM   1704  N   LYS A 220      64.125 -14.273 -14.378  1.00 72.87           N  
ATOM   1705  CA  LYS A 220      64.423 -15.189 -15.475  1.00 72.87           C  
ATOM   1706  C   LYS A 220      65.429 -14.575 -16.445  1.00 72.87           C  
ATOM   1707  CB  LYS A 220      63.143 -15.571 -16.219  1.00 72.87           C  
ATOM   1708  O   LYS A 220      66.369 -15.244 -16.878  1.00 72.87           O  
ATOM   1709  CG  LYS A 220      63.340 -16.645 -17.279  1.00 72.87           C  
ATOM   1710  CD  LYS A 220      62.034 -16.979 -17.987  1.00 72.87           C  
ATOM   1711  CE  LYS A 220      62.240 -18.011 -19.087  1.00 72.87           C  
ATOM   1712  NZ  LYS A 220      60.988 -18.249 -19.866  1.00 72.87           N  
ATOM   1713  N   ALA A 221      65.167 -13.260 -16.862  1.00 59.30           N  
ATOM   1714  CA  ALA A 221      66.076 -12.565 -17.769  1.00 59.30           C  
ATOM   1715  C   ALA A 221      67.470 -12.442 -17.161  1.00 59.30           C  
ATOM   1716  CB  ALA A 221      65.527 -11.183 -18.116  1.00 59.30           C  
ATOM   1717  O   ALA A 221      68.475 -12.583 -17.862  1.00 59.30           O  
ATOM   1718  N   ALA A 222      67.534 -12.197 -15.854  1.00 70.29           N  
ATOM   1719  CA  ALA A 222      68.816 -12.141 -15.156  1.00 70.29           C  
ATOM   1720  C   ALA A 222      69.528 -13.490 -15.207  1.00 70.29           C  
ATOM   1721  CB  ALA A 222      68.613 -11.705 -13.707  1.00 70.29           C  
ATOM   1722  O   ALA A 222      70.740 -13.551 -15.425  1.00 70.29           O  
ATOM   1723  N   TYR A 223      68.747 -14.555 -15.018  1.00 70.38           N  
ATOM   1724  CA  TYR A 223      69.303 -15.903 -15.077  1.00 70.38           C  
ATOM   1725  C   TYR A 223      69.720 -16.260 -16.498  1.00 70.38           C  
ATOM   1726  CB  TYR A 223      68.288 -16.926 -14.558  1.00 70.38           C  
ATOM   1727  O   TYR A 223      70.739 -16.922 -16.705  1.00 70.38           O  
ATOM   1728  CG  TYR A 223      68.121 -16.908 -13.058  1.00 70.38           C  
ATOM   1729  CD1 TYR A 223      69.223 -17.016 -12.213  1.00 70.38           C  
ATOM   1730  CD2 TYR A 223      66.861 -16.783 -12.482  1.00 70.38           C  
ATOM   1731  CE1 TYR A 223      69.073 -17.001 -10.830  1.00 70.38           C  
ATOM   1732  CE2 TYR A 223      66.699 -16.767 -11.101  1.00 70.38           C  
ATOM   1733  OH  TYR A 223      67.656 -16.862  -8.916  1.00 70.38           O  
ATOM   1734  CZ  TYR A 223      67.810 -16.876 -10.284  1.00 70.38           C  
ATOM   1735  N   ASP A 224      68.902 -15.836 -17.406  1.00 67.69           N  
ATOM   1736  CA  ASP A 224      69.191 -16.086 -18.814  1.00 67.69           C  
ATOM   1737  C   ASP A 224      70.505 -15.429 -19.231  1.00 67.69           C  
ATOM   1738  CB  ASP A 224      68.047 -15.581 -19.695  1.00 67.69           C  
ATOM   1739  O   ASP A 224      71.263 -15.992 -20.022  1.00 67.69           O  
ATOM   1740  CG  ASP A 224      66.864 -16.532 -19.735  1.00 67.69           C  
ATOM   1741  OD1 ASP A 224      67.001 -17.694 -19.297  1.00 67.69           O  
ATOM   1742  OD2 ASP A 224      65.786 -16.116 -20.212  1.00 67.69           O  
ATOM   1743  N   ILE A 225      70.714 -14.209 -18.758  1.00 62.52           N  
ATOM   1744  CA  ILE A 225      71.979 -13.524 -19.001  1.00 62.52           C  
ATOM   1745  C   ILE A 225      73.136 -14.384 -18.497  1.00 62.52           C  
ATOM   1746  CB  ILE A 225      72.009 -12.135 -18.324  1.00 62.52           C  
ATOM   1747  O   ILE A 225      74.143 -14.548 -19.189  1.00 62.52           O  
ATOM   1748  CG1 ILE A 225      71.003 -11.193 -18.994  1.00 62.52           C  
ATOM   1749  CG2 ILE A 225      73.422 -11.546 -18.363  1.00 62.52           C  
ATOM   1750  CD1 ILE A 225      70.815  -9.869 -18.266  1.00 62.52           C  
ATOM   1751  N   GLU A 226      72.952 -14.982 -17.291  1.00 65.20           N  
ATOM   1752  CA  GLU A 226      74.001 -15.802 -16.694  1.00 65.20           C  
ATOM   1753  C   GLU A 226      74.200 -17.099 -17.475  1.00 65.20           C  
ATOM   1754  CB  GLU A 226      73.675 -16.114 -15.232  1.00 65.20           C  
ATOM   1755  O   GLU A 226      75.334 -17.510 -17.727  1.00 65.20           O  
ATOM   1756  CG  GLU A 226      74.903 -16.310 -14.355  1.00 65.20           C  
ATOM   1757  CD  GLU A 226      74.565 -16.547 -12.892  1.00 65.20           C  
ATOM   1758  OE1 GLU A 226      75.482 -16.860 -12.100  1.00 65.20           O  
ATOM   1759  OE2 GLU A 226      73.372 -16.420 -12.535  1.00 65.20           O  
ATOM   1760  N   VAL A 227      73.096 -17.756 -17.810  1.00 66.97           N  
ATOM   1761  CA  VAL A 227      73.148 -19.017 -18.543  1.00 66.97           C  
ATOM   1762  C   VAL A 227      73.748 -18.786 -19.928  1.00 66.97           C  
ATOM   1763  CB  VAL A 227      71.748 -19.658 -18.668  1.00 66.97           C  
ATOM   1764  O   VAL A 227      74.608 -19.548 -20.374  1.00 66.97           O  
ATOM   1765  CG1 VAL A 227      71.778 -20.833 -19.644  1.00 66.97           C  
ATOM   1766  CG2 VAL A 227      71.244 -20.110 -17.299  1.00 66.97           C  
ATOM   1767  N   ASN A 228      73.231 -17.703 -20.637  1.00 66.41           N  
ATOM   1768  CA  ASN A 228      73.699 -17.405 -21.987  1.00 66.41           C  
ATOM   1769  C   ASN A 228      75.171 -17.003 -21.993  1.00 66.41           C  
ATOM   1770  CB  ASN A 228      72.846 -16.306 -22.621  1.00 66.41           C  
ATOM   1771  O   ASN A 228      75.901 -17.317 -22.935  1.00 66.41           O  
ATOM   1772  CG  ASN A 228      71.471 -16.797 -23.030  1.00 66.41           C  
ATOM   1773  ND2 ASN A 228      70.540 -15.868 -23.214  1.00 66.41           N  
ATOM   1774  OD1 ASN A 228      71.247 -18.001 -23.178  1.00 66.41           O  
ATOM   1775  N   THR A 229      75.564 -16.237 -21.040  1.00 62.72           N  
ATOM   1776  CA  THR A 229      76.974 -15.892 -20.896  1.00 62.72           C  
ATOM   1777  C   THR A 229      77.825 -17.148 -20.740  1.00 62.72           C  
ATOM   1778  CB  THR A 229      77.201 -14.961 -19.690  1.00 62.72           C  
ATOM   1779  O   THR A 229      78.879 -17.273 -21.368  1.00 62.72           O  
ATOM   1780  CG2 THR A 229      78.629 -14.426 -19.670  1.00 62.72           C  
ATOM   1781  OG1 THR A 229      76.290 -13.858 -19.767  1.00 62.72           O  
ATOM   1782  N   ARG A 230      77.314 -18.102 -20.006  1.00 62.19           N  
ATOM   1783  CA  ARG A 230      78.062 -19.334 -19.778  1.00 62.19           C  
ATOM   1784  C   ARG A 230      78.046 -20.222 -21.017  1.00 62.19           C  
ATOM   1785  CB  ARG A 230      77.491 -20.095 -18.580  1.00 62.19           C  
ATOM   1786  O   ARG A 230      79.040 -20.880 -21.329  1.00 62.19           O  
ATOM   1787  CG  ARG A 230      77.894 -19.517 -17.233  1.00 62.19           C  
ATOM   1788  CD  ARG A 230      77.859 -20.569 -16.133  1.00 62.19           C  
ATOM   1789  NE  ARG A 230      78.312 -20.028 -14.855  1.00 62.19           N  
ATOM   1790  NH1 ARG A 230      76.328 -20.436 -13.744  1.00 62.19           N  
ATOM   1791  NH2 ARG A 230      78.086 -19.464 -12.640  1.00 62.19           N  
ATOM   1792  CZ  ARG A 230      77.574 -19.977 -13.749  1.00 62.19           C  
ATOM   1793  N   ARG A 231      76.872 -20.283 -21.694  1.00 63.60           N  
ATOM   1794  CA  ARG A 231      76.741 -21.037 -22.936  1.00 63.60           C  
ATOM   1795  C   ARG A 231      77.669 -20.484 -24.013  1.00 63.60           C  
ATOM   1796  CB  ARG A 231      75.293 -21.014 -23.430  1.00 63.60           C  
ATOM   1797  O   ARG A 231      78.297 -21.246 -24.750  1.00 63.60           O  
ATOM   1798  CG  ARG A 231      74.676 -22.393 -23.596  1.00 63.60           C  
ATOM   1799  CD  ARG A 231      73.251 -22.314 -24.126  1.00 63.60           C  
ATOM   1800  NE  ARG A 231      72.578 -23.609 -24.058  1.00 63.60           N  
ATOM   1801  NH1 ARG A 231      70.577 -22.846 -24.923  1.00 63.60           N  
ATOM   1802  NH2 ARG A 231      70.810 -25.048 -24.333  1.00 63.60           N  
ATOM   1803  CZ  ARG A 231      71.323 -23.831 -24.438  1.00 63.60           C  
ATOM   1804  N   ALA A 232      77.694 -19.070 -24.149  1.00 56.87           N  
ATOM   1805  CA  ALA A 232      78.606 -18.433 -25.095  1.00 56.87           C  
ATOM   1806  C   ALA A 232      80.058 -18.767 -24.767  1.00 56.87           C  
ATOM   1807  CB  ALA A 232      78.398 -16.921 -25.099  1.00 56.87           C  
ATOM   1808  O   ALA A 232      80.861 -19.025 -25.666  1.00 56.87           O  
ATOM   1809  N   GLN A 233      80.347 -18.815 -23.495  1.00 60.34           N  
ATOM   1810  CA  GLN A 233      81.697 -19.187 -23.088  1.00 60.34           C  
ATOM   1811  C   GLN A 233      81.994 -20.644 -23.431  1.00 60.34           C  
ATOM   1812  CB  GLN A 233      81.891 -18.951 -21.589  1.00 60.34           C  
ATOM   1813  O   GLN A 233      83.088 -20.967 -23.897  1.00 60.34           O  
ATOM   1814  CG  GLN A 233      82.436 -17.570 -21.249  1.00 60.34           C  
ATOM   1815  CD  GLN A 233      82.612 -17.359 -19.757  1.00 60.34           C  
ATOM   1816  NE2 GLN A 233      83.221 -16.239 -19.384  1.00 60.34           N  
ATOM   1817  OE1 GLN A 233      82.203 -18.196 -18.946  1.00 60.34           O  
ATOM   1818  N   ALA A 234      80.972 -21.537 -23.274  1.00 61.08           N  
ATOM   1819  CA  ALA A 234      81.147 -22.962 -23.545  1.00 61.08           C  
ATOM   1820  C   ALA A 234      81.252 -23.226 -25.044  1.00 61.08           C  
ATOM   1821  CB  ALA A 234      79.994 -23.763 -22.945  1.00 61.08           C  
ATOM   1822  O   ALA A 234      82.094 -24.013 -25.484  1.00 61.08           O  
ATOM   1823  N   ASP A 235      80.261 -22.611 -25.869  1.00 64.34           N  
ATOM   1824  CA  ASP A 235      80.268 -22.811 -27.315  1.00 64.34           C  
ATOM   1825  C   ASP A 235      81.553 -22.271 -27.938  1.00 64.34           C  
ATOM   1826  CB  ASP A 235      79.051 -22.139 -27.956  1.00 64.34           C  
ATOM   1827  O   ASP A 235      82.131 -22.902 -28.827  1.00 64.34           O  
ATOM   1828  CG  ASP A 235      77.777 -22.951 -27.803  1.00 64.34           C  
ATOM   1829  OD1 ASP A 235      77.851 -24.132 -27.402  1.00 64.34           O  
ATOM   1830  OD2 ASP A 235      76.689 -22.405 -28.089  1.00 64.34           O  
ATOM   1831  N   LEU A 236      82.078 -21.132 -27.379  1.00 60.52           N  
ATOM   1832  CA  LEU A 236      83.271 -20.512 -27.945  1.00 60.52           C  
ATOM   1833  C   LEU A 236      84.532 -21.225 -27.468  1.00 60.52           C  
ATOM   1834  CB  LEU A 236      83.336 -19.029 -27.568  1.00 60.52           C  
ATOM   1835  O   LEU A 236      85.527 -21.287 -28.194  1.00 60.52           O  
ATOM   1836  CG  LEU A 236      82.442 -18.086 -28.375  1.00 60.52           C  
ATOM   1837  CD1 LEU A 236      82.190 -16.800 -27.595  1.00 60.52           C  
ATOM   1838  CD2 LEU A 236      83.071 -17.781 -29.730  1.00 60.52           C  
ATOM   1839  N   ALA A 237      84.436 -21.763 -26.250  1.00 58.43           N  
ATOM   1840  CA  ALA A 237      85.554 -22.596 -25.811  1.00 58.43           C  
ATOM   1841  C   ALA A 237      85.695 -23.833 -26.692  1.00 58.43           C  
ATOM   1842  CB  ALA A 237      85.372 -23.003 -24.351  1.00 58.43           C  
ATOM   1843  O   ALA A 237      86.810 -24.252 -27.011  1.00 58.43           O  
ATOM   1844  N   TYR A 238      84.615 -24.441 -27.088  1.00 63.82           N  
ATOM   1845  CA  TYR A 238      84.608 -25.563 -28.021  1.00 63.82           C  
ATOM   1846  C   TYR A 238      85.161 -25.147 -29.378  1.00 63.82           C  
ATOM   1847  CB  TYR A 238      83.190 -26.118 -28.183  1.00 63.82           C  
ATOM   1848  O   TYR A 238      85.985 -25.855 -29.963  1.00 63.82           O  
ATOM   1849  CG  TYR A 238      83.098 -27.278 -29.145  1.00 63.82           C  
ATOM   1850  CD1 TYR A 238      82.604 -27.100 -30.435  1.00 63.82           C  
ATOM   1851  CD2 TYR A 238      83.504 -28.553 -28.765  1.00 63.82           C  
ATOM   1852  CE1 TYR A 238      82.516 -28.166 -31.325  1.00 63.82           C  
ATOM   1853  CE2 TYR A 238      83.420 -29.626 -29.646  1.00 63.82           C  
ATOM   1854  OH  TYR A 238      82.841 -30.482 -31.798  1.00 63.82           O  
ATOM   1855  CZ  TYR A 238      82.926 -29.423 -30.922  1.00 63.82           C  
ATOM   1856  N   GLN A 239      84.740 -23.979 -29.954  1.00 60.25           N  
ATOM   1857  CA  GLN A 239      85.208 -23.466 -31.238  1.00 60.25           C  
ATOM   1858  C   GLN A 239      86.687 -23.096 -31.176  1.00 60.25           C  
ATOM   1859  CB  GLN A 239      84.381 -22.253 -31.666  1.00 60.25           C  
ATOM   1860  O   GLN A 239      87.416 -23.266 -32.155  1.00 60.25           O  
ATOM   1861  CG  GLN A 239      82.992 -22.607 -32.180  1.00 60.25           C  
ATOM   1862  CD  GLN A 239      82.249 -21.406 -32.736  1.00 60.25           C  
ATOM   1863  NE2 GLN A 239      81.004 -21.618 -33.149  1.00 60.25           N  
ATOM   1864  OE1 GLN A 239      82.789 -20.297 -32.793  1.00 60.25           O  
ATOM   1865  N   LEU A 240      87.103 -22.592 -30.035  1.00 57.32           N  
ATOM   1866  CA  LEU A 240      88.513 -22.285 -29.825  1.00 57.32           C  
ATOM   1867  C   LEU A 240      89.363 -23.549 -29.909  1.00 57.32           C  
ATOM   1868  CB  LEU A 240      88.719 -21.607 -28.467  1.00 57.32           C  
ATOM   1869  O   LEU A 240      90.433 -23.543 -30.522  1.00 57.32           O  
ATOM   1870  CG  LEU A 240      89.959 -20.722 -28.332  1.00 57.32           C  
ATOM   1871  CD1 LEU A 240      89.572 -19.346 -27.803  1.00 57.32           C  
ATOM   1872  CD2 LEU A 240      90.989 -21.381 -27.421  1.00 57.32           C  
ATOM   1873  N   GLN A 241      88.827 -24.640 -29.433  1.00 58.29           N  
ATOM   1874  CA  GLN A 241      89.547 -25.908 -29.479  1.00 58.29           C  
ATOM   1875  C   GLN A 241      89.566 -26.480 -30.893  1.00 58.29           C  
ATOM   1876  CB  GLN A 241      88.921 -26.916 -28.513  1.00 58.29           C  
ATOM   1877  O   GLN A 241      90.578 -27.029 -31.333  1.00 58.29           O  
ATOM   1878  CG  GLN A 241      89.862 -27.374 -27.407  1.00 58.29           C  
ATOM   1879  CD  GLN A 241      91.308 -27.000 -27.674  1.00 58.29           C  
ATOM   1880  NE2 GLN A 241      92.041 -26.673 -26.615  1.00 58.29           N  
ATOM   1881  OE1 GLN A 241      91.763 -27.006 -28.822  1.00 58.29           O  
ATOM   1882  N   VAL A 242      88.478 -26.362 -31.616  1.00 62.82           N  
ATOM   1883  CA  VAL A 242      88.398 -26.805 -33.003  1.00 62.82           C  
ATOM   1884  C   VAL A 242      89.371 -25.999 -33.861  1.00 62.82           C  
ATOM   1885  CB  VAL A 242      86.962 -26.673 -33.559  1.00 62.82           C  
ATOM   1886  O   VAL A 242      90.052 -26.554 -34.726  1.00 62.82           O  
ATOM   1887  CG1 VAL A 242      86.943 -26.917 -35.067  1.00 62.82           C  
ATOM   1888  CG2 VAL A 242      86.023 -27.644 -32.846  1.00 62.82           C  
ATOM   1889  N   ALA A 243      89.519 -24.692 -33.592  1.00 59.19           N  
ATOM   1890  CA  ALA A 243      90.430 -23.824 -34.333  1.00 59.19           C  
ATOM   1891  C   ALA A 243      91.885 -24.185 -34.049  1.00 59.19           C  
ATOM   1892  CB  ALA A 243      90.171 -22.360 -33.987  1.00 59.19           C  
ATOM   1893  O   ALA A 243      92.725 -24.164 -34.952  1.00 59.19           O  
ATOM   1894  N   LYS A 244      92.196 -24.548 -32.751  1.00 64.16           N  
ATOM   1895  CA  LYS A 244      93.542 -24.991 -32.396  1.00 64.16           C  
ATOM   1896  C   LYS A 244      93.897 -26.294 -33.108  1.00 64.16           C  
ATOM   1897  CB  LYS A 244      93.666 -25.170 -30.882  1.00 64.16           C  
ATOM   1898  O   LYS A 244      95.010 -26.447 -33.614  1.00 64.16           O  
ATOM   1899  CG  LYS A 244      94.280 -23.976 -30.166  1.00 64.16           C  
ATOM   1900  CD  LYS A 244      94.470 -24.252 -28.680  1.00 64.16           C  
ATOM   1901  CE  LYS A 244      95.000 -23.028 -27.947  1.00 64.16           C  
ATOM   1902  NZ  LYS A 244      95.200 -23.297 -26.491  1.00 64.16           N  
ATOM   1903  N   THR A 245      92.870 -27.230 -33.215  1.00 60.81           N  
ATOM   1904  CA  THR A 245      93.075 -28.515 -33.875  1.00 60.81           C  
ATOM   1905  C   THR A 245      93.221 -28.331 -35.382  1.00 60.81           C  
ATOM   1906  CB  THR A 245      91.914 -29.484 -33.583  1.00 60.81           C  
ATOM   1907  O   THR A 245      94.042 -28.997 -36.017  1.00 60.81           O  
ATOM   1908  CG2 THR A 245      92.281 -30.463 -32.473  1.00 60.81           C  
ATOM   1909  OG1 THR A 245      90.762 -28.733 -33.181  1.00 60.81           O  
ATOM   1910  N   LYS A 246      92.467 -27.449 -36.032  1.00 64.44           N  
ATOM   1911  CA  LYS A 246      92.552 -27.133 -37.455  1.00 64.44           C  
ATOM   1912  C   LYS A 246      93.904 -26.518 -37.802  1.00 64.44           C  
ATOM   1913  CB  LYS A 246      91.424 -26.184 -37.863  1.00 64.44           C  
ATOM   1914  O   LYS A 246      94.450 -26.771 -38.878  1.00 64.44           O  
ATOM   1915  CG  LYS A 246      90.237 -26.877 -38.515  1.00 64.44           C  
ATOM   1916  CD  LYS A 246      89.188 -25.873 -38.977  1.00 64.44           C  
ATOM   1917  CE  LYS A 246      87.964 -26.569 -39.557  1.00 64.44           C  
ATOM   1918  NZ  LYS A 246      86.910 -25.590 -39.959  1.00 64.44           N  
ATOM   1919  N   GLN A 247      94.422 -25.646 -36.884  1.00 54.01           N  
ATOM   1920  CA  GLN A 247      95.751 -25.071 -37.062  1.00 54.01           C  
ATOM   1921  C   GLN A 247      96.814 -26.162 -37.160  1.00 54.01           C  
ATOM   1922  CB  GLN A 247      96.082 -24.117 -35.914  1.00 54.01           C  
ATOM   1923  O   GLN A 247      97.691 -26.105 -38.024  1.00 54.01           O  
ATOM   1924  CG  GLN A 247      97.368 -23.327 -36.121  1.00 54.01           C  
ATOM   1925  CD  GLN A 247      97.645 -22.350 -34.994  1.00 54.01           C  
ATOM   1926  NE2 GLN A 247      98.620 -21.471 -35.198  1.00 54.01           N  
ATOM   1927  OE1 GLN A 247      96.987 -22.384 -33.949  1.00 54.01           O  
ATOM   1928  N   GLN A 248      96.664 -27.233 -36.348  1.00 66.30           N  
ATOM   1929  CA  GLN A 248      97.634 -28.323 -36.327  1.00 66.30           C  
ATOM   1930  C   GLN A 248      97.507 -29.196 -37.572  1.00 66.30           C  
ATOM   1931  CB  GLN A 248      97.460 -29.174 -35.069  1.00 66.30           C  
ATOM   1932  O   GLN A 248      98.513 -29.628 -38.139  1.00 66.30           O  
ATOM   1933  CG  GLN A 248      98.031 -28.536 -33.810  1.00 66.30           C  
ATOM   1934  CD  GLN A 248      97.824 -29.390 -32.573  1.00 66.30           C  
ATOM   1935  NE2 GLN A 248      98.546 -29.069 -31.504  1.00 66.30           N  
ATOM   1936  OE1 GLN A 248      97.022 -30.328 -32.578  1.00 66.30           O  
ATOM   1937  N   ILE A 249      96.301 -29.384 -38.112  1.00 65.72           N  
ATOM   1938  CA  ILE A 249      96.038 -30.221 -39.277  1.00 65.72           C  
ATOM   1939  C   ILE A 249      96.531 -29.518 -40.540  1.00 65.72           C  
ATOM   1940  CB  ILE A 249      94.536 -30.559 -39.403  1.00 65.72           C  
ATOM   1941  O   ILE A 249      97.146 -30.144 -41.406  1.00 65.72           O  
ATOM   1942  CG1 ILE A 249      94.088 -31.444 -38.233  1.00 65.72           C  
ATOM   1943  CG2 ILE A 249      94.245 -31.237 -40.745  1.00 65.72           C  
ATOM   1944  CD1 ILE A 249      92.597 -31.754 -38.228  1.00 65.72           C  
ATOM   1945  N   GLU A 250      96.289 -28.183 -40.650  1.00 60.77           N  
ATOM   1946  CA  GLU A 250      96.681 -27.426 -41.835  1.00 60.77           C  
ATOM   1947  C   GLU A 250      98.196 -27.252 -41.903  1.00 60.77           C  
ATOM   1948  CB  GLU A 250      95.993 -26.058 -41.851  1.00 60.77           C  
ATOM   1949  O   GLU A 250      98.782 -27.286 -42.986  1.00 60.77           O  
ATOM   1950  CG  GLU A 250      94.517 -26.117 -42.215  1.00 60.77           C  
ATOM   1951  CD  GLU A 250      94.267 -26.602 -43.635  1.00 60.77           C  
ATOM   1952  OE1 GLU A 250      93.219 -27.240 -43.883  1.00 60.77           O  
ATOM   1953  OE2 GLU A 250      95.128 -26.342 -44.505  1.00 60.77           O  
ATOM   1954  N   GLU A 251      98.852 -27.073 -40.747  1.00 61.27           N  
ATOM   1955  CA  GLU A 251     100.309 -27.027 -40.685  1.00 61.27           C  
ATOM   1956  C   GLU A 251     100.926 -28.311 -41.234  1.00 61.27           C  
ATOM   1957  CB  GLU A 251     100.780 -26.791 -39.248  1.00 61.27           C  
ATOM   1958  O   GLU A 251     101.895 -28.265 -41.994  1.00 61.27           O  
ATOM   1959  CG  GLU A 251     102.195 -26.242 -39.146  1.00 61.27           C  
ATOM   1960  CD  GLU A 251     102.596 -25.874 -37.727  1.00 61.27           C  
ATOM   1961  OE1 GLU A 251     103.708 -25.333 -37.531  1.00 61.27           O  
ATOM   1962  OE2 GLU A 251     101.792 -26.131 -36.803  1.00 61.27           O  
ATOM   1963  N   GLN A 252     100.295 -29.438 -40.929  1.00 61.15           N  
ATOM   1964  CA  GLN A 252     100.823 -30.724 -41.373  1.00 61.15           C  
ATOM   1965  C   GLN A 252     100.534 -30.955 -42.854  1.00 61.15           C  
ATOM   1966  CB  GLN A 252     100.234 -31.863 -40.540  1.00 61.15           C  
ATOM   1967  O   GLN A 252     101.358 -31.527 -43.570  1.00 61.15           O  
ATOM   1968  CG  GLN A 252     100.758 -31.915 -39.111  1.00 61.15           C  
ATOM   1969  CD  GLN A 252     100.787 -33.323 -38.547  1.00 61.15           C  
ATOM   1970  NE2 GLN A 252     101.648 -33.549 -37.560  1.00 61.15           N  
ATOM   1971  OE1 GLN A 252     100.040 -34.200 -38.992  1.00 61.15           O  
ATOM   1972  N   ARG A 253      99.417 -30.478 -43.398  1.00 64.91           N  
ATOM   1973  CA  ARG A 253      99.027 -30.600 -44.799  1.00 64.91           C  
ATOM   1974  C   ARG A 253      99.937 -29.767 -45.696  1.00 64.91           C  
ATOM   1975  CB  ARG A 253      97.570 -30.174 -44.991  1.00 64.91           C  
ATOM   1976  O   ARG A 253     100.361 -30.228 -46.758  1.00 64.91           O  
ATOM   1977  CG  ARG A 253      97.013 -30.488 -46.371  1.00 64.91           C  
ATOM   1978  CD  ARG A 253      95.571 -30.023 -46.516  1.00 64.91           C  
ATOM   1979  NE  ARG A 253      95.483 -28.570 -46.640  1.00 64.91           N  
ATOM   1980  NH1 ARG A 253      93.627 -28.594 -48.015  1.00 64.91           N  
ATOM   1981  NH2 ARG A 253      94.574 -26.601 -47.394  1.00 64.91           N  
ATOM   1982  CZ  ARG A 253      94.561 -27.925 -47.349  1.00 64.91           C  
ATOM   1983  N   VAL A 254     100.340 -28.489 -45.272  1.00 62.41           N  
ATOM   1984  CA  VAL A 254     101.196 -27.590 -46.040  1.00 62.41           C  
ATOM   1985  C   VAL A 254     102.630 -28.114 -46.036  1.00 62.41           C  
ATOM   1986  CB  VAL A 254     101.153 -26.150 -45.481  1.00 62.41           C  
ATOM   1987  O   VAL A 254     103.334 -28.021 -47.045  1.00 62.41           O  
ATOM   1988  CG1 VAL A 254     102.158 -25.259 -46.208  1.00 62.41           C  
ATOM   1989  CG2 VAL A 254      99.742 -25.575 -45.597  1.00 62.41           C  
ATOM   1990  N   GLN A 255     103.004 -28.726 -44.932  1.00 60.31           N  
ATOM   1991  CA  GLN A 255     104.336 -29.317 -44.852  1.00 60.31           C  
ATOM   1992  C   GLN A 255     104.484 -30.477 -45.832  1.00 60.31           C  
ATOM   1993  CB  GLN A 255     104.627 -29.792 -43.427  1.00 60.31           C  
ATOM   1994  O   GLN A 255     105.531 -30.635 -46.462  1.00 60.31           O  
ATOM   1995  CG  GLN A 255     106.079 -30.189 -43.197  1.00 60.31           C  
ATOM   1996  CD  GLN A 255     107.015 -28.996 -43.161  1.00 60.31           C  
ATOM   1997  NE2 GLN A 255     108.279 -29.223 -43.504  1.00 60.31           N  
ATOM   1998  OE1 GLN A 255     106.606 -27.879 -42.830  1.00 60.31           O  
ATOM   1999  N   VAL A 256     103.423 -31.219 -46.102  1.00 64.96           N  
ATOM   2000  CA  VAL A 256     103.427 -32.311 -47.069  1.00 64.96           C  
ATOM   2001  C   VAL A 256     103.504 -31.747 -48.486  1.00 64.96           C  
ATOM   2002  CB  VAL A 256     102.177 -33.207 -46.919  1.00 64.96           C  
ATOM   2003  O   VAL A 256     104.225 -32.278 -49.334  1.00 64.96           O  
ATOM   2004  CG1 VAL A 256     102.098 -34.219 -48.060  1.00 64.96           C  
ATOM   2005  CG2 VAL A 256     102.192 -33.920 -45.568  1.00 64.96           C  
ATOM   2006  N   GLN A 257     102.902 -30.629 -48.763  1.00 57.84           N  
ATOM   2007  CA  GLN A 257     102.932 -29.966 -50.063  1.00 57.84           C  
ATOM   2008  C   GLN A 257     104.310 -29.378 -50.349  1.00 57.84           C  
ATOM   2009  CB  GLN A 257     101.868 -28.870 -50.132  1.00 57.84           C  
ATOM   2010  O   GLN A 257     104.769 -29.385 -51.493  1.00 57.84           O  
ATOM   2011  CG  GLN A 257     100.508 -29.361 -50.611  1.00 57.84           C  
ATOM   2012  CD  GLN A 257      99.508 -28.235 -50.791  1.00 57.84           C  
ATOM   2013  NE2 GLN A 257      98.306 -28.576 -51.244  1.00 57.84           N  
ATOM   2014  OE1 GLN A 257      99.812 -27.068 -50.524  1.00 57.84           O  
ATOM   2015  N   VAL A 258     105.022 -28.890 -49.296  1.00 60.90           N  
ATOM   2016  CA  VAL A 258     106.371 -28.345 -49.413  1.00 60.90           C  
ATOM   2017  C   VAL A 258     107.350 -29.461 -49.770  1.00 60.90           C  
ATOM   2018  CB  VAL A 258     106.814 -27.643 -48.110  1.00 60.90           C  
ATOM   2019  O   VAL A 258     108.242 -29.270 -50.600  1.00 60.90           O  
ATOM   2020  CG1 VAL A 258     108.278 -27.215 -48.198  1.00 60.90           C  
ATOM   2021  CG2 VAL A 258     105.919 -26.440 -47.821  1.00 60.90           C  
ATOM   2022  N   VAL A 259     107.091 -30.669 -49.195  1.00 62.21           N  
ATOM   2023  CA  VAL A 259     107.987 -31.794 -49.440  1.00 62.21           C  
ATOM   2024  C   VAL A 259     107.755 -32.344 -50.846  1.00 62.21           C  
ATOM   2025  CB  VAL A 259     107.794 -32.913 -48.392  1.00 62.21           C  
ATOM   2026  O   VAL A 259     108.707 -32.685 -51.551  1.00 62.21           O  
ATOM   2027  CG1 VAL A 259     108.626 -34.142 -48.755  1.00 62.21           C  
ATOM   2028  CG2 VAL A 259     108.161 -32.407 -46.999  1.00 62.21           C  
ATOM   2029  N   GLU A 260     106.517 -32.435 -51.305  1.00 63.79           N  
ATOM   2030  CA  GLU A 260     106.184 -32.876 -52.656  1.00 63.79           C  
ATOM   2031  C   GLU A 260     106.755 -31.925 -53.704  1.00 63.79           C  
ATOM   2032  CB  GLU A 260     104.667 -32.995 -52.825  1.00 63.79           C  
ATOM   2033  O   GLU A 260     107.290 -32.366 -54.724  1.00 63.79           O  
ATOM   2034  CG  GLU A 260     104.141 -34.415 -52.675  1.00 63.79           C  
ATOM   2035  CD  GLU A 260     102.640 -34.524 -52.892  1.00 63.79           C  
ATOM   2036  OE1 GLU A 260     102.113 -35.659 -52.925  1.00 63.79           O  
ATOM   2037  OE2 GLU A 260     101.986 -33.467 -53.032  1.00 63.79           O  
ATOM   2038  N   ARG A 261     106.845 -30.575 -53.456  1.00 61.09           N  
ATOM   2039  CA  ARG A 261     107.296 -29.562 -54.405  1.00 61.09           C  
ATOM   2040  C   ARG A 261     108.818 -29.459 -54.413  1.00 61.09           C  
ATOM   2041  CB  ARG A 261     106.681 -28.201 -54.072  1.00 61.09           C  
ATOM   2042  O   ARG A 261     109.422 -29.202 -55.456  1.00 61.09           O  
ATOM   2043  CG  ARG A 261     105.216 -28.077 -54.457  1.00 61.09           C  
ATOM   2044  CD  ARG A 261     105.046 -27.451 -55.834  1.00 61.09           C  
ATOM   2045  NE  ARG A 261     103.637 -27.286 -56.181  1.00 61.09           N  
ATOM   2046  NH1 ARG A 261     104.040 -26.528 -58.326  1.00 61.09           N  
ATOM   2047  NH2 ARG A 261     101.888 -26.740 -57.566  1.00 61.09           N  
ATOM   2048  CZ  ARG A 261     103.192 -26.852 -57.357  1.00 61.09           C  
ATOM   2049  N   ALA A 262     109.461 -29.714 -53.305  1.00 62.21           N  
ATOM   2050  CA  ALA A 262     110.917 -29.794 -53.212  1.00 62.21           C  
ATOM   2051  C   ALA A 262     111.459 -30.931 -54.073  1.00 62.21           C  
ATOM   2052  CB  ALA A 262     111.348 -29.978 -51.759  1.00 62.21           C  
ATOM   2053  O   ALA A 262     112.501 -30.787 -54.717  1.00 62.21           O  
ATOM   2054  N   GLN A 263     110.641 -31.992 -54.162  1.00 64.01           N  
ATOM   2055  CA  GLN A 263     111.047 -33.140 -54.966  1.00 64.01           C  
ATOM   2056  C   GLN A 263     110.887 -32.852 -56.456  1.00 64.01           C  
ATOM   2057  CB  GLN A 263     110.239 -34.380 -54.581  1.00 64.01           C  
ATOM   2058  O   GLN A 263     111.710 -33.278 -57.269  1.00 64.01           O  
ATOM   2059  CG  GLN A 263     111.088 -35.529 -54.055  1.00 64.01           C  
ATOM   2060  CD  GLN A 263     110.581 -36.078 -52.735  1.00 64.01           C  
ATOM   2061  NE2 GLN A 263     111.213 -37.142 -52.253  1.00 64.01           N  
ATOM   2062  OE1 GLN A 263     109.628 -35.550 -52.153  1.00 64.01           O  
ATOM   2063  N   GLN A 264     109.972 -32.003 -56.870  1.00 60.83           N  
ATOM   2064  CA  GLN A 264     109.755 -31.581 -58.250  1.00 60.83           C  
ATOM   2065  C   GLN A 264     110.838 -30.606 -58.704  1.00 60.83           C  
ATOM   2066  CB  GLN A 264     108.374 -30.941 -58.405  1.00 60.83           C  
ATOM   2067  O   GLN A 264     111.241 -30.618 -59.869  1.00 60.83           O  
ATOM   2068  CG  GLN A 264     107.256 -31.944 -58.658  1.00 60.83           C  
ATOM   2069  CD  GLN A 264     105.894 -31.287 -58.774  1.00 60.83           C  
ATOM   2070  NE2 GLN A 264     104.871 -32.088 -59.054  1.00 60.83           N  
ATOM   2071  OE1 GLN A 264     105.761 -30.070 -58.612  1.00 60.83           O  
ATOM   2072  N   VAL A 265     111.340 -29.700 -57.752  1.00 61.62           N  
ATOM   2073  CA  VAL A 265     112.443 -28.785 -58.022  1.00 61.62           C  
ATOM   2074  C   VAL A 265     113.725 -29.579 -58.268  1.00 61.62           C  
ATOM   2075  CB  VAL A 265     112.650 -27.786 -56.862  1.00 61.62           C  
ATOM   2076  O   VAL A 265     114.510 -29.242 -59.158  1.00 61.62           O  
ATOM   2077  CG1 VAL A 265     113.932 -26.980 -57.065  1.00 61.62           C  
ATOM   2078  CG2 VAL A 265     111.444 -26.856 -56.738  1.00 61.62           C  
ATOM   2079  N   ALA A 266     113.907 -30.796 -57.567  1.00 65.74           N  
ATOM   2080  CA  ALA A 266     115.092 -31.636 -57.724  1.00 65.74           C  
ATOM   2081  C   ALA A 266     115.086 -32.346 -59.075  1.00 65.74           C  
ATOM   2082  CB  ALA A 266     115.174 -32.656 -56.591  1.00 65.74           C  
ATOM   2083  O   ALA A 266     116.130 -32.480 -59.717  1.00 65.74           O  
ATOM   2084  N   VAL A 267     113.929 -32.728 -59.662  1.00 67.36           N  
ATOM   2085  CA  VAL A 267     113.776 -33.357 -60.971  1.00 67.36           C  
ATOM   2086  C   VAL A 267     114.007 -32.323 -62.071  1.00 67.36           C  
ATOM   2087  CB  VAL A 267     112.381 -34.002 -61.130  1.00 67.36           C  
ATOM   2088  O   VAL A 267     114.656 -32.614 -63.078  1.00 67.36           O  
ATOM   2089  CG1 VAL A 267     112.173 -34.492 -62.562  1.00 67.36           C  
ATOM   2090  CG2 VAL A 267     112.209 -35.151 -60.139  1.00 67.36           C  
ATOM   2091  N   GLN A 268     113.669 -31.047 -61.880  1.00 58.15           N  
ATOM   2092  CA  GLN A 268     113.824 -29.966 -62.849  1.00 58.15           C  
ATOM   2093  C   GLN A 268     115.278 -29.512 -62.939  1.00 58.15           C  
ATOM   2094  CB  GLN A 268     112.926 -28.783 -62.483  1.00 58.15           C  
ATOM   2095  O   GLN A 268     115.755 -29.150 -64.017  1.00 58.15           O  
ATOM   2096  CG  GLN A 268     111.513 -28.888 -63.040  1.00 58.15           C  
ATOM   2097  CD  GLN A 268     110.785 -27.557 -63.048  1.00 58.15           C  
ATOM   2098  NE2 GLN A 268     109.718 -27.469 -63.835  1.00 58.15           N  
ATOM   2099  OE1 GLN A 268     111.177 -26.616 -62.350  1.00 58.15           O  
ATOM   2100  N   GLU A 269     116.033 -29.579 -61.817  1.00 62.08           N  
ATOM   2101  CA  GLU A 269     117.465 -29.294 -61.800  1.00 62.08           C  
ATOM   2102  C   GLU A 269     118.232 -30.267 -62.689  1.00 62.08           C  
ATOM   2103  CB  GLU A 269     118.007 -29.350 -60.369  1.00 62.08           C  
ATOM   2104  O   GLU A 269     119.170 -29.872 -63.386  1.00 62.08           O  
ATOM   2105  CG  GLU A 269     117.886 -28.034 -59.614  1.00 62.08           C  
ATOM   2106  CD  GLU A 269     118.492 -28.084 -58.220  1.00 62.08           C  
ATOM   2107  OE1 GLU A 269     118.536 -27.035 -57.539  1.00 62.08           O  
ATOM   2108  OE2 GLU A 269     118.927 -29.182 -57.806  1.00 62.08           O  
ATOM   2109  N   GLN A 270     117.708 -31.482 -62.626  1.00 65.71           N  
ATOM   2110  CA  GLN A 270     118.357 -32.500 -63.445  1.00 65.71           C  
ATOM   2111  C   GLN A 270     118.022 -32.313 -64.922  1.00 65.71           C  
ATOM   2112  CB  GLN A 270     117.947 -33.900 -62.986  1.00 65.71           C  
ATOM   2113  O   GLN A 270     118.876 -32.516 -65.788  1.00 65.71           O  
ATOM   2114  CG  GLN A 270     118.893 -34.513 -61.962  1.00 65.71           C  
ATOM   2115  CD  GLN A 270     118.495 -35.923 -61.566  1.00 65.71           C  
ATOM   2116  NE2 GLN A 270     119.341 -36.578 -60.778  1.00 65.71           N  
ATOM   2117  OE1 GLN A 270     117.437 -36.419 -61.965  1.00 65.71           O  
ATOM   2118  N   GLU A 271     116.879 -31.768 -65.290  1.00 62.97           N  
ATOM   2119  CA  GLU A 271     116.454 -31.494 -66.659  1.00 62.97           C  
ATOM   2120  C   GLU A 271     117.135 -30.244 -67.209  1.00 62.97           C  
ATOM   2121  CB  GLU A 271     114.933 -31.339 -66.729  1.00 62.97           C  
ATOM   2122  O   GLU A 271     117.487 -30.190 -68.389  1.00 62.97           O  
ATOM   2123  CG  GLU A 271     114.186 -32.657 -66.876  1.00 62.97           C  
ATOM   2124  CD  GLU A 271     112.701 -32.478 -67.147  1.00 62.97           C  
ATOM   2125  OE1 GLU A 271     112.019 -33.476 -67.474  1.00 62.97           O  
ATOM   2126  OE2 GLU A 271     112.215 -31.331 -67.031  1.00 62.97           O  
ATOM   2127  N   ILE A 272     117.447 -29.164 -66.439  1.00 63.91           N  
ATOM   2128  CA  ILE A 272     118.151 -27.935 -66.793  1.00 63.91           C  
ATOM   2129  C   ILE A 272     119.612 -28.249 -67.105  1.00 63.91           C  
ATOM   2130  CB  ILE A 272     118.057 -26.885 -65.663  1.00 63.91           C  
ATOM   2131  O   ILE A 272     120.185 -27.696 -68.047  1.00 63.91           O  
ATOM   2132  CG1 ILE A 272     116.613 -26.395 -65.508  1.00 63.91           C  
ATOM   2133  CG2 ILE A 272     119.007 -25.715 -65.935  1.00 63.91           C  
ATOM   2134  CD1 ILE A 272     116.391 -25.496 -64.300  1.00 63.91           C  
ATOM   2135  N   ALA A 273     120.182 -29.183 -66.314  1.00 67.40           N  
ATOM   2136  CA  ALA A 273     121.566 -29.589 -66.546  1.00 67.40           C  
ATOM   2137  C   ALA A 273     121.712 -30.297 -67.890  1.00 67.40           C  
ATOM   2138  CB  ALA A 273     122.051 -30.494 -65.416  1.00 67.40           C  
ATOM   2139  O   ALA A 273     122.701 -30.098 -68.599  1.00 67.40           O  
ATOM   2140  N   ARG A 274     120.690 -31.090 -68.357  1.00 70.95           N  
ATOM   2141  CA  ARG A 274     120.651 -31.761 -69.652  1.00 70.95           C  
ATOM   2142  C   ARG A 274     120.524 -30.753 -70.789  1.00 70.95           C  
ATOM   2143  CB  ARG A 274     119.493 -32.760 -69.706  1.00 70.95           C  
ATOM   2144  O   ARG A 274     121.194 -30.879 -71.816  1.00 70.95           O  
ATOM   2145  CG  ARG A 274     119.653 -33.832 -70.772  1.00 70.95           C  
ATOM   2146  CD  ARG A 274     118.353 -34.586 -71.013  1.00 70.95           C  
ATOM   2147  NE  ARG A 274     118.581 -35.841 -71.723  1.00 70.95           N  
ATOM   2148  NH1 ARG A 274     116.348 -36.242 -72.157  1.00 70.95           N  
ATOM   2149  NH2 ARG A 274     117.943 -37.723 -72.875  1.00 70.95           N  
ATOM   2150  CZ  ARG A 274     117.623 -36.599 -72.250  1.00 70.95           C  
ATOM   2151  N   ARG A 275     119.765 -29.696 -70.639  1.00 62.76           N  
ATOM   2152  CA  ARG A 275     119.524 -28.664 -71.642  1.00 62.76           C  
ATOM   2153  C   ARG A 275     120.725 -27.732 -71.768  1.00 62.76           C  
ATOM   2154  CB  ARG A 275     118.270 -27.858 -71.294  1.00 62.76           C  
ATOM   2155  O   ARG A 275     121.033 -27.253 -72.861  1.00 62.76           O  
ATOM   2156  CG  ARG A 275     116.995 -28.406 -71.914  1.00 62.76           C  
ATOM   2157  CD  ARG A 275     115.909 -27.343 -72.002  1.00 62.76           C  
ATOM   2158  NE  ARG A 275     114.667 -27.885 -72.546  1.00 62.76           N  
ATOM   2159  NH1 ARG A 275     113.283 -26.481 -71.341  1.00 62.76           N  
ATOM   2160  NH2 ARG A 275     112.386 -28.027 -72.777  1.00 62.76           N  
ATOM   2161  CZ  ARG A 275     113.448 -27.463 -72.220  1.00 62.76           C  
ATOM   2162  N   GLU A 276     121.471 -27.492 -70.675  1.00 60.46           N  
ATOM   2163  CA  GLU A 276     122.727 -26.747 -70.684  1.00 60.46           C  
ATOM   2164  C   GLU A 276     123.775 -27.443 -71.548  1.00 60.46           C  
ATOM   2165  CB  GLU A 276     123.255 -26.566 -69.259  1.00 60.46           C  
ATOM   2166  O   GLU A 276     124.491 -26.790 -72.310  1.00 60.46           O  
ATOM   2167  CG  GLU A 276     123.676 -25.140 -68.936  1.00 60.46           C  
ATOM   2168  CD  GLU A 276     124.155 -24.966 -67.503  1.00 60.46           C  
ATOM   2169  OE1 GLU A 276     124.630 -23.862 -67.152  1.00 60.46           O  
ATOM   2170  OE2 GLU A 276     124.057 -25.942 -66.727  1.00 60.46           O  
ATOM   2171  N   LYS A 277     123.795 -28.703 -71.380  1.00 67.98           N  
ATOM   2172  CA  LYS A 277     124.783 -29.456 -72.148  1.00 67.98           C  
ATOM   2173  C   LYS A 277     124.401 -29.518 -73.624  1.00 67.98           C  
ATOM   2174  CB  LYS A 277     124.935 -30.870 -71.586  1.00 67.98           C  
ATOM   2175  O   LYS A 277     125.271 -29.497 -74.497  1.00 67.98           O  
ATOM   2176  CG  LYS A 277     125.756 -30.943 -70.307  1.00 67.98           C  
ATOM   2177  CD  LYS A 277     125.970 -32.384 -69.861  1.00 67.98           C  
ATOM   2178  CE  LYS A 277     126.728 -32.455 -68.543  1.00 67.98           C  
ATOM   2179  NZ  LYS A 277     126.855 -33.860 -68.052  1.00 67.98           N  
ATOM   2180  N   GLU A 278     123.062 -29.399 -73.949  1.00 66.37           N  
ATOM   2181  CA  GLU A 278     122.560 -29.368 -75.320  1.00 66.37           C  
ATOM   2182  C   GLU A 278     122.801 -28.006 -75.965  1.00 66.37           C  
ATOM   2183  CB  GLU A 278     121.068 -29.709 -75.354  1.00 66.37           C  
ATOM   2184  O   GLU A 278     123.177 -27.926 -77.137  1.00 66.37           O  
ATOM   2185  CG  GLU A 278     120.648 -30.508 -76.580  1.00 66.37           C  
ATOM   2186  CD  GLU A 278     119.172 -30.872 -76.582  1.00 66.37           C  
ATOM   2187  OE1 GLU A 278     118.711 -31.532 -77.541  1.00 66.37           O  
ATOM   2188  OE2 GLU A 278     118.471 -30.492 -75.618  1.00 66.37           O  
ATOM   2189  N   LEU A 279     122.659 -26.872 -75.293  1.00 59.08           N  
ATOM   2190  CA  LEU A 279     122.824 -25.511 -75.792  1.00 59.08           C  
ATOM   2191  C   LEU A 279     124.301 -25.163 -75.944  1.00 59.08           C  
ATOM   2192  CB  LEU A 279     122.146 -24.510 -74.853  1.00 59.08           C  
ATOM   2193  O   LEU A 279     124.679 -24.432 -76.862  1.00 59.08           O  
ATOM   2194  CG  LEU A 279     120.671 -24.213 -75.129  1.00 59.08           C  
ATOM   2195  CD1 LEU A 279     119.909 -24.051 -73.818  1.00 59.08           C  
ATOM   2196  CD2 LEU A 279     120.529 -22.965 -75.993  1.00 59.08           C  
ATOM   2197  N   GLU A 280     125.133 -25.754 -75.062  1.00 61.02           N  
ATOM   2198  CA  GLU A 280     126.582 -25.612 -75.166  1.00 61.02           C  
ATOM   2199  C   GLU A 280     127.114 -26.293 -76.424  1.00 61.02           C  
ATOM   2200  CB  GLU A 280     127.270 -26.187 -73.926  1.00 61.02           C  
ATOM   2201  O   GLU A 280     127.996 -25.759 -77.100  1.00 61.02           O  
ATOM   2202  CG  GLU A 280     128.642 -25.588 -73.650  1.00 61.02           C  
ATOM   2203  CD  GLU A 280     129.276 -26.107 -72.370  1.00 61.02           C  
ATOM   2204  OE1 GLU A 280     130.391 -25.657 -72.019  1.00 61.02           O  
ATOM   2205  OE2 GLU A 280     128.654 -26.970 -71.712  1.00 61.02           O  
ATOM   2206  N   ALA A 281     126.518 -27.369 -76.934  1.00 64.88           N  
ATOM   2207  CA  ALA A 281     126.930 -28.128 -78.112  1.00 64.88           C  
ATOM   2208  C   ALA A 281     126.386 -27.496 -79.390  1.00 64.88           C  
ATOM   2209  CB  ALA A 281     126.464 -29.578 -77.999  1.00 64.88           C  
ATOM   2210  O   ALA A 281     127.083 -27.439 -80.406  1.00 64.88           O  
ATOM   2211  N   ARG A 282     125.210 -26.852 -79.430  1.00 63.97           N  
ATOM   2212  CA  ARG A 282     124.576 -26.380 -80.657  1.00 63.97           C  
ATOM   2213  C   ARG A 282     124.876 -24.904 -80.895  1.00 63.97           C  
ATOM   2214  CB  ARG A 282     123.064 -26.606 -80.603  1.00 63.97           C  
ATOM   2215  O   ARG A 282     125.052 -24.478 -82.039  1.00 63.97           O  
ATOM   2216  CG  ARG A 282     122.638 -28.019 -80.970  1.00 63.97           C  
ATOM   2217  CD  ARG A 282     121.131 -28.124 -81.153  1.00 63.97           C  
ATOM   2218  NE  ARG A 282     120.732 -29.462 -81.581  1.00 63.97           N  
ATOM   2219  NH1 ARG A 282     118.996 -28.740 -82.924  1.00 63.97           N  
ATOM   2220  NH2 ARG A 282     119.450 -30.979 -82.735  1.00 63.97           N  
ATOM   2221  CZ  ARG A 282     119.727 -29.724 -82.412  1.00 63.97           C  
ATOM   2222  N   VAL A 283     125.165 -24.100 -79.879  1.00 61.95           N  
ATOM   2223  CA  VAL A 283     125.179 -22.656 -80.086  1.00 61.95           C  
ATOM   2224  C   VAL A 283     126.553 -22.095 -79.725  1.00 61.95           C  
ATOM   2225  CB  VAL A 283     124.081 -21.953 -79.257  1.00 61.95           C  
ATOM   2226  O   VAL A 283     127.141 -21.332 -80.495  1.00 61.95           O  
ATOM   2227  CG1 VAL A 283     124.166 -20.437 -79.424  1.00 61.95           C  
ATOM   2228  CG2 VAL A 283     122.699 -22.462 -79.663  1.00 61.95           C  
ATOM   2229  N   ARG A 284     127.182 -22.494 -78.609  1.00 63.88           N  
ATOM   2230  CA  ARG A 284     128.444 -21.941 -78.129  1.00 63.88           C  
ATOM   2231  C   ARG A 284     129.622 -22.490 -78.928  1.00 63.88           C  
ATOM   2232  CB  ARG A 284     128.633 -22.246 -76.641  1.00 63.88           C  
ATOM   2233  O   ARG A 284     130.514 -21.737 -79.325  1.00 63.88           O  
ATOM   2234  CG  ARG A 284     129.309 -21.128 -75.864  1.00 63.88           C  
ATOM   2235  CD  ARG A 284     129.419 -21.457 -74.382  1.00 63.88           C  
ATOM   2236  NE  ARG A 284     130.793 -21.333 -73.903  1.00 63.88           N  
ATOM   2237  NH1 ARG A 284     130.250 -21.536 -71.666  1.00 63.88           N  
ATOM   2238  NH2 ARG A 284     132.435 -21.250 -72.299  1.00 63.88           N  
ATOM   2239  CZ  ARG A 284     131.156 -21.373 -72.624  1.00 63.88           C  
ATOM   2240  N   LYS A 285     129.571 -23.779 -79.283  1.00 71.10           N  
ATOM   2241  CA  LYS A 285     130.718 -24.411 -79.930  1.00 71.10           C  
ATOM   2242  C   LYS A 285     130.827 -23.987 -81.391  1.00 71.10           C  
ATOM   2243  CB  LYS A 285     130.617 -25.934 -79.832  1.00 71.10           C  
ATOM   2244  O   LYS A 285     131.927 -23.743 -81.892  1.00 71.10           O  
ATOM   2245  CG  LYS A 285     131.064 -26.499 -78.492  1.00 71.10           C  
ATOM   2246  CD  LYS A 285     131.482 -27.959 -78.613  1.00 71.10           C  
ATOM   2247  CE  LYS A 285     131.916 -28.530 -77.269  1.00 71.10           C  
ATOM   2248  NZ  LYS A 285     132.248 -29.983 -77.366  1.00 71.10           N  
ATOM   2249  N   PRO A 286     129.592 -23.780 -82.051  1.00 67.80           N  
ATOM   2250  CA  PRO A 286     129.686 -23.232 -83.406  1.00 67.80           C  
ATOM   2251  C   PRO A 286     130.080 -21.756 -83.420  1.00 67.80           C  
ATOM   2252  CB  PRO A 286     128.274 -23.425 -83.964  1.00 67.80           C  
ATOM   2253  O   PRO A 286     130.772 -21.307 -84.337  1.00 67.80           O  
ATOM   2254  CG  PRO A 286     127.536 -24.158 -82.890  1.00 67.80           C  
ATOM   2255  CD  PRO A 286     128.431 -24.272 -81.690  1.00 67.80           C  
ATOM   2256  N   ALA A 287     129.682 -21.009 -82.479  1.00 62.79           N  
ATOM   2257  CA  ALA A 287     130.011 -19.589 -82.384  1.00 62.79           C  
ATOM   2258  C   ALA A 287     131.495 -19.389 -82.092  1.00 62.79           C  
ATOM   2259  CB  ALA A 287     129.164 -18.918 -81.306  1.00 62.79           C  
ATOM   2260  O   ALA A 287     132.121 -18.470 -82.627  1.00 62.79           O  
ATOM   2261  N   GLU A 288     132.094 -20.291 -81.289  1.00 62.99           N  
ATOM   2262  CA  GLU A 288     133.535 -20.297 -81.053  1.00 62.99           C  
ATOM   2263  C   GLU A 288     134.296 -20.746 -82.297  1.00 62.99           C  
ATOM   2264  CB  GLU A 288     133.881 -21.204 -79.869  1.00 62.99           C  
ATOM   2265  O   GLU A 288     135.375 -20.227 -82.591  1.00 62.99           O  
ATOM   2266  CG  GLU A 288     133.600 -20.577 -78.511  1.00 62.99           C  
ATOM   2267  CD  GLU A 288     133.858 -21.523 -77.349  1.00 62.99           C  
ATOM   2268  OE1 GLU A 288     133.611 -21.135 -76.184  1.00 62.99           O  
ATOM   2269  OE2 GLU A 288     134.313 -22.660 -77.605  1.00 62.99           O  
ATOM   2270  N   ALA A 289     133.690 -21.634 -83.081  1.00 65.86           N  
ATOM   2271  CA  ALA A 289     134.255 -22.082 -84.351  1.00 65.86           C  
ATOM   2272  C   ALA A 289     134.194 -20.975 -85.400  1.00 65.86           C  
ATOM   2273  CB  ALA A 289     133.523 -23.325 -84.851  1.00 65.86           C  
ATOM   2274  O   ALA A 289     135.131 -20.800 -86.182  1.00 65.86           O  
ATOM   2275  N   GLU A 290     133.127 -20.165 -85.407  1.00 66.03           N  
ATOM   2276  CA  GLU A 290     132.978 -19.031 -86.314  1.00 66.03           C  
ATOM   2277  C   GLU A 290     133.948 -17.908 -85.957  1.00 66.03           C  
ATOM   2278  CB  GLU A 290     131.539 -18.510 -86.292  1.00 66.03           C  
ATOM   2279  O   GLU A 290     134.506 -17.258 -86.843  1.00 66.03           O  
ATOM   2280  CG  GLU A 290     130.600 -19.257 -87.228  1.00 66.03           C  
ATOM   2281  CD  GLU A 290     129.437 -18.408 -87.715  1.00 66.03           C  
ATOM   2282  OE1 GLU A 290     128.721 -18.837 -88.648  1.00 66.03           O  
ATOM   2283  OE2 GLU A 290     129.240 -17.304 -87.159  1.00 66.03           O  
ATOM   2284  N   ARG A 291     134.167 -17.595 -84.704  1.00 67.39           N  
ATOM   2285  CA  ARG A 291     135.166 -16.635 -84.246  1.00 67.39           C  
ATOM   2286  C   ARG A 291     136.565 -17.042 -84.699  1.00 67.39           C  
ATOM   2287  CB  ARG A 291     135.126 -16.503 -82.722  1.00 67.39           C  
ATOM   2288  O   ARG A 291     137.334 -16.208 -85.181  1.00 67.39           O  
ATOM   2289  CG  ARG A 291     136.100 -15.475 -82.168  1.00 67.39           C  
ATOM   2290  CD  ARG A 291     136.091 -15.454 -80.646  1.00 67.39           C  
ATOM   2291  NE  ARG A 291     136.895 -16.538 -80.087  1.00 67.39           N  
ATOM   2292  NH1 ARG A 291     136.725 -15.814 -77.900  1.00 67.39           N  
ATOM   2293  NH2 ARG A 291     137.918 -17.707 -78.396  1.00 67.39           N  
ATOM   2294  CZ  ARG A 291     137.178 -16.684 -78.796  1.00 67.39           C  
ATOM   2295  N   TYR A 292     136.854 -18.300 -84.487  1.00 66.49           N  
ATOM   2296  CA  TYR A 292     138.158 -18.833 -84.864  1.00 66.49           C  
ATOM   2297  C   TYR A 292     138.364 -18.754 -86.372  1.00 66.49           C  
ATOM   2298  CB  TYR A 292     138.304 -20.283 -84.393  1.00 66.49           C  
ATOM   2299  O   TYR A 292     139.453 -18.412 -86.839  1.00 66.49           O  
ATOM   2300  CG  TYR A 292     139.683 -20.856 -84.609  1.00 66.49           C  
ATOM   2301  CD1 TYR A 292     139.945 -21.708 -85.679  1.00 66.49           C  
ATOM   2302  CD2 TYR A 292     140.727 -20.548 -83.743  1.00 66.49           C  
ATOM   2303  CE1 TYR A 292     141.214 -22.240 -85.881  1.00 66.49           C  
ATOM   2304  CE2 TYR A 292     142.000 -21.074 -83.935  1.00 66.49           C  
ATOM   2305  OH  TYR A 292     143.492 -22.441 -85.201  1.00 66.49           O  
ATOM   2306  CZ  TYR A 292     142.234 -21.917 -85.006  1.00 66.49           C  
ATOM   2307  N   LYS A 293     137.310 -19.032 -87.226  1.00 69.32           N  
ATOM   2308  CA  LYS A 293     137.317 -18.901 -88.680  1.00 69.32           C  
ATOM   2309  C   LYS A 293     137.512 -17.448 -89.101  1.00 69.32           C  
ATOM   2310  CB  LYS A 293     136.020 -19.450 -89.275  1.00 69.32           C  
ATOM   2311  O   LYS A 293     138.298 -17.157 -90.005  1.00 69.32           O  
ATOM   2312  CG  LYS A 293     136.037 -19.572 -90.792  1.00 69.32           C  
ATOM   2313  CD  LYS A 293     134.716 -20.111 -91.325  1.00 69.32           C  
ATOM   2314  CE  LYS A 293     134.683 -20.110 -92.847  1.00 69.32           C  
ATOM   2315  NZ  LYS A 293     133.388 -20.635 -93.374  1.00 69.32           N  
ATOM   2316  N   LEU A 294     136.876 -16.519 -88.462  1.00 66.93           N  
ATOM   2317  CA  LEU A 294     136.917 -15.094 -88.769  1.00 66.93           C  
ATOM   2318  C   LEU A 294     138.286 -14.507 -88.441  1.00 66.93           C  
ATOM   2319  CB  LEU A 294     135.829 -14.346 -87.993  1.00 66.93           C  
ATOM   2320  O   LEU A 294     138.812 -13.687 -89.197  1.00 66.93           O  
ATOM   2321  CG  LEU A 294     134.545 -14.031 -88.761  1.00 66.93           C  
ATOM   2322  CD1 LEU A 294     133.326 -14.261 -87.873  1.00 66.93           C  
ATOM   2323  CD2 LEU A 294     134.571 -12.598 -89.282  1.00 66.93           C  
ATOM   2324  N   GLU A 295     138.884 -14.932 -87.372  1.00 66.93           N  
ATOM   2325  CA  GLU A 295     140.220 -14.502 -86.968  1.00 66.93           C  
ATOM   2326  C   GLU A 295     141.282 -15.027 -87.930  1.00 66.93           C  
ATOM   2327  CB  GLU A 295     140.526 -14.967 -85.542  1.00 66.93           C  
ATOM   2328  O   GLU A 295     142.213 -14.303 -88.290  1.00 66.93           O  
ATOM   2329  CG  GLU A 295     139.914 -14.085 -84.464  1.00 66.93           C  
ATOM   2330  CD  GLU A 295     140.264 -14.532 -83.053  1.00 66.93           C  
ATOM   2331  OE1 GLU A 295     139.819 -13.880 -82.082  1.00 66.93           O  
ATOM   2332  OE2 GLU A 295     140.991 -15.541 -82.918  1.00 66.93           O  
ATOM   2333  N   ARG A 296     141.102 -16.272 -88.387  1.00 68.74           N  
ATOM   2334  CA  ARG A 296     142.061 -16.898 -89.291  1.00 68.74           C  
ATOM   2335  C   ARG A 296     141.966 -16.300 -90.690  1.00 68.74           C  
ATOM   2336  CB  ARG A 296     141.836 -18.410 -89.351  1.00 68.74           C  
ATOM   2337  O   ARG A 296     142.983 -16.100 -91.357  1.00 68.74           O  
ATOM   2338  CG  ARG A 296     142.756 -19.207 -88.439  1.00 68.74           C  
ATOM   2339  CD  ARG A 296     144.124 -19.426 -89.069  1.00 68.74           C  
ATOM   2340  NE  ARG A 296     144.922 -20.381 -88.306  1.00 68.74           N  
ATOM   2341  NH1 ARG A 296     145.901 -21.357 -90.157  1.00 68.74           N  
ATOM   2342  NH2 ARG A 296     146.427 -22.097 -88.053  1.00 68.74           N  
ATOM   2343  CZ  ARG A 296     145.748 -21.276 -88.840  1.00 68.74           C  
ATOM   2344  N   LEU A 297     140.692 -16.025 -91.135  1.00 72.47           N  
ATOM   2345  CA  LEU A 297     140.476 -15.374 -92.422  1.00 72.47           C  
ATOM   2346  C   LEU A 297     140.996 -13.940 -92.400  1.00 72.47           C  
ATOM   2347  CB  LEU A 297     138.989 -15.384 -92.786  1.00 72.47           C  
ATOM   2348  O   LEU A 297     141.552 -13.461 -93.390  1.00 72.47           O  
ATOM   2349  CG  LEU A 297     138.422 -16.715 -93.282  1.00 72.47           C  
ATOM   2350  CD1 LEU A 297     136.905 -16.630 -93.412  1.00 72.47           C  
ATOM   2351  CD2 LEU A 297     139.056 -17.104 -94.613  1.00 72.47           C  
ATOM   2352  N   ALA A 298     140.867 -13.251 -91.292  1.00 65.44           N  
ATOM   2353  CA  ALA A 298     141.378 -11.892 -91.132  1.00 65.44           C  
ATOM   2354  C   ALA A 298     142.904 -11.876 -91.129  1.00 65.44           C  
ATOM   2355  CB  ALA A 298     140.839 -11.269 -89.847  1.00 65.44           C  
ATOM   2356  O   ALA A 298     143.523 -10.985 -91.715  1.00 65.44           O  
ATOM   2357  N   GLU A 299     143.532 -12.827 -90.498  1.00 69.84           N  
ATOM   2358  CA  GLU A 299     144.983 -12.985 -90.514  1.00 69.84           C  
ATOM   2359  C   GLU A 299     145.490 -13.288 -91.921  1.00 69.84           C  
ATOM   2360  CB  GLU A 299     145.413 -14.094 -89.550  1.00 69.84           C  
ATOM   2361  O   GLU A 299     146.534 -12.779 -92.333  1.00 69.84           O  
ATOM   2362  CG  GLU A 299     145.742 -13.598 -88.150  1.00 69.84           C  
ATOM   2363  CD  GLU A 299     145.983 -14.723 -87.156  1.00 69.84           C  
ATOM   2364  OE1 GLU A 299     146.169 -14.439 -85.951  1.00 69.84           O  
ATOM   2365  OE2 GLU A 299     145.987 -15.898 -87.586  1.00 69.84           O  
ATOM   2366  N   ALA A 300     144.695 -14.149 -92.628  1.00 70.01           N  
ATOM   2367  CA  ALA A 300     145.004 -14.476 -94.018  1.00 70.01           C  
ATOM   2368  C   ALA A 300     144.870 -13.247 -94.912  1.00 70.01           C  
ATOM   2369  CB  ALA A 300     144.093 -15.595 -94.516  1.00 70.01           C  
ATOM   2370  O   ALA A 300     145.701 -13.020 -95.795  1.00 70.01           O  
ATOM   2371  N   GLU A 301     143.845 -12.404 -94.709  1.00 70.83           N  
ATOM   2372  CA  GLU A 301     143.619 -11.178 -95.470  1.00 70.83           C  
ATOM   2373  C   GLU A 301     144.674 -10.125 -95.146  1.00 70.83           C  
ATOM   2374  CB  GLU A 301     142.219 -10.623 -95.192  1.00 70.83           C  
ATOM   2375  O   GLU A 301     145.121  -9.392 -96.031  1.00 70.83           O  
ATOM   2376  CG  GLU A 301     141.146 -11.168 -96.123  1.00 70.83           C  
ATOM   2377  CD  GLU A 301     139.791 -10.508 -95.928  1.00 70.83           C  
ATOM   2378  OE1 GLU A 301     138.849 -10.817 -96.693  1.00 70.83           O  
ATOM   2379  OE2 GLU A 301     139.670  -9.673 -95.003  1.00 70.83           O  
ATOM   2380  N   LYS A 302     145.025  -9.978 -93.889  1.00 70.49           N  
ATOM   2381  CA  LYS A 302     146.125  -9.114 -93.472  1.00 70.49           C  
ATOM   2382  C   LYS A 302     147.417  -9.480 -94.196  1.00 70.49           C  
ATOM   2383  CB  LYS A 302     146.329  -9.199 -91.958  1.00 70.49           C  
ATOM   2384  O   LYS A 302     148.118  -8.605 -94.708  1.00 70.49           O  
ATOM   2385  CG  LYS A 302     147.497  -8.369 -91.444  1.00 70.49           C  
ATOM   2386  CD  LYS A 302     147.807  -8.684 -89.987  1.00 70.49           C  
ATOM   2387  CE  LYS A 302     149.111  -8.037 -89.539  1.00 70.49           C  
ATOM   2388  NZ  LYS A 302     149.431  -8.362 -88.117  1.00 70.49           N  
ATOM   2389  N   SER A 303     147.705 -10.802 -94.185  1.00 70.31           N  
ATOM   2390  CA  SER A 303     148.918 -11.302 -94.824  1.00 70.31           C  
ATOM   2391  C   SER A 303     148.872 -11.094 -96.334  1.00 70.31           C  
ATOM   2392  CB  SER A 303     149.117 -12.785 -94.512  1.00 70.31           C  
ATOM   2393  O   SER A 303     149.886 -10.759 -96.951  1.00 70.31           O  
ATOM   2394  OG  SER A 303     148.292 -13.589 -95.337  1.00 70.31           O  
ATOM   2395  N   GLN A 304     147.698 -11.273 -96.971  1.00 71.41           N  
ATOM   2396  CA  GLN A 304     147.477 -11.033 -98.393  1.00 71.41           C  
ATOM   2397  C   GLN A 304     147.649  -9.555 -98.734  1.00 71.41           C  
ATOM   2398  CB  GLN A 304     146.084 -11.509 -98.808  1.00 71.41           C  
ATOM   2399  O   GLN A 304     148.282  -9.214 -99.735  1.00 71.41           O  
ATOM   2400  CG  GLN A 304     145.829 -11.432-100.308  1.00 71.41           C  
ATOM   2401  CD  GLN A 304     144.426 -11.866-100.688  1.00 71.41           C  
ATOM   2402  NE2 GLN A 304     144.246 -12.256-101.945  1.00 71.41           N  
ATOM   2403  OE1 GLN A 304     143.511 -11.851 -99.858  1.00 71.41           O  
ATOM   2404  N   LEU A 305     147.127  -8.650 -97.952  1.00 73.32           N  
ATOM   2405  CA  LEU A 305     147.184  -7.207 -98.158  1.00 73.32           C  
ATOM   2406  C   LEU A 305     148.613  -6.694 -98.011  1.00 73.32           C  
ATOM   2407  CB  LEU A 305     146.266  -6.487 -97.168  1.00 73.32           C  
ATOM   2408  O   LEU A 305     149.058  -5.851 -98.794  1.00 73.32           O  
ATOM   2409  CG  LEU A 305     145.394  -5.369 -97.742  1.00 73.32           C  
ATOM   2410  CD1 LEU A 305     143.923  -5.634 -97.437  1.00 73.32           C  
ATOM   2411  CD2 LEU A 305     145.825  -4.016 -97.186  1.00 73.32           C  
ATOM   2412  N   ILE A 306     149.336  -7.146 -97.063  1.00 72.11           N  
ATOM   2413  CA  ILE A 306     150.720  -6.760 -96.811  1.00 72.11           C  
ATOM   2414  C   ILE A 306     151.606  -7.242 -97.957  1.00 72.11           C  
ATOM   2415  CB  ILE A 306     151.228  -7.324 -95.466  1.00 72.11           C  
ATOM   2416  O   ILE A 306     152.491  -6.515 -98.415  1.00 72.11           O  
ATOM   2417  CG1 ILE A 306     150.488  -6.665 -94.297  1.00 72.11           C  
ATOM   2418  CG2 ILE A 306     152.742  -7.128 -95.336  1.00 72.11           C  
ATOM   2419  CD1 ILE A 306     150.844  -7.243 -92.934  1.00 72.11           C  
ATOM   2420  N   MET A 307     151.350  -8.467 -98.429  1.00 72.30           N  
ATOM   2421  CA  MET A 307     152.134  -9.054 -99.512  1.00 72.30           C  
ATOM   2422  C   MET A 307     151.860  -8.341-100.831  1.00 72.30           C  
ATOM   2423  CB  MET A 307     151.829 -10.547 -99.650  1.00 72.30           C  
ATOM   2424  O   MET A 307     152.775  -8.128-101.629  1.00 72.30           O  
ATOM   2425  CG  MET A 307     153.013 -11.447 -99.336  1.00 72.30           C  
ATOM   2426  SD  MET A 307     152.620 -13.226 -99.553  1.00 72.30           S  
ATOM   2427  CE  MET A 307     153.168 -13.873 -97.949  1.00 72.30           C  
ATOM   2428  N   GLN A 308     150.595  -7.990-101.067  1.00 71.89           N  
ATOM   2429  CA  GLN A 308     150.205  -7.214-102.240  1.00 71.89           C  
ATOM   2430  C   GLN A 308     150.786  -5.804-102.185  1.00 71.89           C  
ATOM   2431  CB  GLN A 308     148.682  -7.151-102.360  1.00 71.89           C  
ATOM   2432  O   GLN A 308     151.205  -5.259-103.208  1.00 71.89           O  
ATOM   2433  CG  GLN A 308     148.097  -8.184-103.313  1.00 71.89           C  
ATOM   2434  CD  GLN A 308     146.587  -8.090-103.426  1.00 71.89           C  
ATOM   2435  NE2 GLN A 308     146.002  -8.931-104.272  1.00 71.89           N  
ATOM   2436  OE1 GLN A 308     145.951  -7.269-102.757  1.00 71.89           O  
ATOM   2437  N   ALA A 309     150.794  -5.212-101.015  1.00 65.42           N  
ATOM   2438  CA  ALA A 309     151.388  -3.892-100.821  1.00 65.42           C  
ATOM   2439  C   ALA A 309     152.896  -3.930-101.053  1.00 65.42           C  
ATOM   2440  CB  ALA A 309     151.082  -3.371 -99.419  1.00 65.42           C  
ATOM   2441  O   ALA A 309     153.466  -3.001-101.629  1.00 65.42           O  
ATOM   2442  N   GLU A 310     153.573  -4.945-100.628  1.00 69.68           N  
ATOM   2443  CA  GLU A 310     154.997  -5.136-100.885  1.00 69.68           C  
ATOM   2444  C   GLU A 310     155.271  -5.300-102.377  1.00 69.68           C  
ATOM   2445  CB  GLU A 310     155.524  -6.351-100.117  1.00 69.68           C  
ATOM   2446  O   GLU A 310     156.254  -4.766-102.896  1.00 69.68           O  
ATOM   2447  CG  GLU A 310     155.809  -6.073 -98.648  1.00 69.68           C  
ATOM   2448  CD  GLU A 310     156.300  -7.296 -97.890  1.00 69.68           C  
ATOM   2449  OE1 GLU A 310     156.653  -7.169 -96.695  1.00 69.68           O  
ATOM   2450  OE2 GLU A 310     156.334  -8.390 -98.497  1.00 69.68           O  
ATOM   2451  N   ALA A 311     154.343  -6.076-102.999  1.00 70.21           N  
ATOM   2452  CA  ALA A 311     154.444  -6.264-104.444  1.00 70.21           C  
ATOM   2453  C   ALA A 311     154.193  -4.954-105.186  1.00 70.21           C  
ATOM   2454  CB  ALA A 311     153.459  -7.333-104.912  1.00 70.21           C  
ATOM   2455  O   ALA A 311     154.892  -4.637-106.152  1.00 70.21           O  
ATOM   2456  N   GLU A 312     153.217  -4.179-104.743  1.00 68.86           N  
ATOM   2457  CA  GLU A 312     152.883  -2.880-105.320  1.00 68.86           C  
ATOM   2458  C   GLU A 312     153.961  -1.845-105.013  1.00 68.86           C  
ATOM   2459  CB  GLU A 312     151.526  -2.396-104.805  1.00 68.86           C  
ATOM   2460  O   GLU A 312     154.304  -1.025-105.867  1.00 68.86           O  
ATOM   2461  CG  GLU A 312     150.415  -2.458-105.843  1.00 68.86           C  
ATOM   2462  CD  GLU A 312     149.058  -2.047-105.296  1.00 68.86           C  
ATOM   2463  OE1 GLU A 312     148.066  -2.059-106.060  1.00 68.86           O  
ATOM   2464  OE2 GLU A 312     148.985  -1.711-104.093  1.00 68.86           O  
ATOM   2465  N   ALA A 313     154.463  -1.829-103.756  1.00 63.48           N  
ATOM   2466  CA  ALA A 313     155.575  -0.958-103.386  1.00 63.48           C  
ATOM   2467  C   ALA A 313     156.814  -1.265-104.223  1.00 63.48           C  
ATOM   2468  CB  ALA A 313     155.892  -1.100-101.900  1.00 63.48           C  
ATOM   2469  O   ALA A 313     157.519  -0.352-104.658  1.00 63.48           O  
ATOM   2470  N   ALA A 314     157.105  -2.519-104.443  1.00 68.58           N  
ATOM   2471  CA  ALA A 314     158.235  -2.931-105.272  1.00 68.58           C  
ATOM   2472  C   ALA A 314     158.003  -2.568-106.736  1.00 68.58           C  
ATOM   2473  CB  ALA A 314     158.479  -4.431-105.131  1.00 68.58           C  
ATOM   2474  O   ALA A 314     158.936  -2.176-107.440  1.00 68.58           O  
ATOM   2475  N   SER A 315     156.725  -2.677-107.166  1.00 71.36           N  
ATOM   2476  CA  SER A 315     156.352  -2.293-108.523  1.00 71.36           C  
ATOM   2477  C   SER A 315     156.475  -0.786-108.725  1.00 71.36           C  
ATOM   2478  CB  SER A 315     154.923  -2.742-108.834  1.00 71.36           C  
ATOM   2479  O   SER A 315     156.967  -0.331-109.760  1.00 71.36           O  
ATOM   2480  OG  SER A 315     153.994  -1.722-108.510  1.00 71.36           O  
ATOM   2481  N   VAL A 316     155.955   0.042-107.779  1.00 66.95           N  
ATOM   2482  CA  VAL A 316     156.023   1.499-107.830  1.00 66.95           C  
ATOM   2483  C   VAL A 316     157.479   1.952-107.747  1.00 66.95           C  
ATOM   2484  CB  VAL A 316     155.197   2.146-106.696  1.00 66.95           C  
ATOM   2485  O   VAL A 316     157.883   2.892-108.435  1.00 66.95           O  
ATOM   2486  CG1 VAL A 316     155.423   3.656-106.657  1.00 66.95           C  
ATOM   2487  CG2 VAL A 316     153.713   1.828-106.868  1.00 66.95           C  
ATOM   2488  N   ARG A 317     158.304   1.398-106.952  1.00 65.77           N  
ATOM   2489  CA  ARG A 317     159.732   1.685-106.853  1.00 65.77           C  
ATOM   2490  C   ARG A 317     160.437   1.421-108.179  1.00 65.77           C  
ATOM   2491  CB  ARG A 317     160.372   0.848-105.743  1.00 65.77           C  
ATOM   2492  O   ARG A 317     161.238   2.239-108.636  1.00 65.77           O  
ATOM   2493  CG  ARG A 317     161.736   1.354-105.300  1.00 65.77           C  
ATOM   2494  CD  ARG A 317     162.270   0.566-104.112  1.00 65.77           C  
ATOM   2495  NE  ARG A 317     162.658  -0.789-104.493  1.00 65.77           N  
ATOM   2496  NH1 ARG A 317     163.293  -1.428-102.366  1.00 65.77           N  
ATOM   2497  NH2 ARG A 317     163.455  -2.908-104.109  1.00 65.77           N  
ATOM   2498  CZ  ARG A 317     163.134  -1.705-103.655  1.00 65.77           C  
ATOM   2499  N   MET A 318     160.105   0.274-108.762  1.00 68.20           N  
ATOM   2500  CA  MET A 318     160.740  -0.121-110.017  1.00 68.20           C  
ATOM   2501  C   MET A 318     160.242   0.740-111.173  1.00 68.20           C  
ATOM   2502  CB  MET A 318     160.473  -1.598-110.313  1.00 68.20           C  
ATOM   2503  O   MET A 318     161.020   1.115-112.052  1.00 68.20           O  
ATOM   2504  CG  MET A 318     161.447  -2.545-109.630  1.00 68.20           C  
ATOM   2505  SD  MET A 318     162.464  -3.491-110.828  1.00 68.20           S  
ATOM   2506  CE  MET A 318     161.466  -4.999-110.976  1.00 68.20           C  
ATOM   2507  N   ARG A 319     158.961   1.083-111.144  1.00 65.12           N  
ATOM   2508  CA  ARG A 319     158.383   1.972-112.147  1.00 65.12           C  
ATOM   2509  C   ARG A 319     158.881   3.402-111.963  1.00 65.12           C  
ATOM   2510  CB  ARG A 319     156.855   1.938-112.080  1.00 65.12           C  
ATOM   2511  O   ARG A 319     159.174   4.094-112.940  1.00 65.12           O  
ATOM   2512  CG  ARG A 319     156.186   1.671-113.419  1.00 65.12           C  
ATOM   2513  CD  ARG A 319     154.668   1.664-113.300  1.00 65.12           C  
ATOM   2514  NE  ARG A 319     154.026   1.509-114.602  1.00 65.12           N  
ATOM   2515  NH1 ARG A 319     151.870   1.532-113.772  1.00 65.12           N  
ATOM   2516  NH2 ARG A 319     152.234   1.308-116.025  1.00 65.12           N  
ATOM   2517  CZ  ARG A 319     152.711   1.450-114.797  1.00 65.12           C  
ATOM   2518  N   GLY A 320     158.936   3.929-110.670  1.00 61.95           N  
ATOM   2519  CA  GLY A 320     159.472   5.250-110.381  1.00 61.95           C  
ATOM   2520  C   GLY A 320     160.940   5.389-110.738  1.00 61.95           C  
ATOM   2521  O   GLY A 320     161.357   6.412-111.285  1.00 61.95           O  
ATOM   2522  N   GLU A 321     161.771   4.414-110.481  1.00 65.05           N  
ATOM   2523  CA  GLU A 321     163.174   4.427-110.884  1.00 65.05           C  
ATOM   2524  C   GLU A 321     163.313   4.355-112.402  1.00 65.05           C  
ATOM   2525  CB  GLU A 321     163.932   3.269-110.230  1.00 65.05           C  
ATOM   2526  O   GLU A 321     164.177   5.013-112.984  1.00 65.05           O  
ATOM   2527  CG  GLU A 321     164.377   3.553-108.803  1.00 65.05           C  
ATOM   2528  CD  GLU A 321     165.047   2.363-108.135  1.00 65.05           C  
ATOM   2529  OE1 GLU A 321     165.467   2.482-106.962  1.00 65.05           O  
ATOM   2530  OE2 GLU A 321     165.154   1.303-108.791  1.00 65.05           O  
ATOM   2531  N   ALA A 322     162.415   3.653-113.071  1.00 60.14           N  
ATOM   2532  CA  ALA A 322     162.416   3.609-114.531  1.00 60.14           C  
ATOM   2533  C   ALA A 322     161.904   4.921-115.119  1.00 60.14           C  
ATOM   2534  CB  ALA A 322     161.569   2.440-115.029  1.00 60.14           C  
ATOM   2535  O   ALA A 322     162.442   5.414-116.114  1.00 60.14           O  
ATOM   2536  N   GLU A 323     160.895   5.534-114.481  1.00 56.89           N  
ATOM   2537  CA  GLU A 323     160.336   6.814-114.905  1.00 56.89           C  
ATOM   2538  C   GLU A 323     161.247   7.972-114.509  1.00 56.89           C  
ATOM   2539  CB  GLU A 323     158.940   7.016-114.309  1.00 56.89           C  
ATOM   2540  O   GLU A 323     161.393   8.939-115.261  1.00 56.89           O  
ATOM   2541  CG  GLU A 323     157.825   6.378-115.125  1.00 56.89           C  
ATOM   2542  CD  GLU A 323     156.446   6.585-114.520  1.00 56.89           C  
ATOM   2543  OE1 GLU A 323     155.446   6.123-115.116  1.00 56.89           O  
ATOM   2544  OE2 GLU A 323     156.364   7.215-113.442  1.00 56.89           O  
ATOM   2545  N   ALA A 324     161.938   7.913-113.310  1.00 55.89           N  
ATOM   2546  CA  ALA A 324     162.967   8.881-112.938  1.00 55.89           C  
ATOM   2547  C   ALA A 324     164.178   8.776-113.860  1.00 55.89           C  
ATOM   2548  CB  ALA A 324     163.389   8.677-111.485  1.00 55.89           C  
ATOM   2549  O   ALA A 324     164.761   9.791-114.247  1.00 55.89           O  
ATOM   2550  N   PHE A 325     164.530   7.622-114.269  1.00 62.71           N  
ATOM   2551  CA  PHE A 325     165.607   7.429-115.234  1.00 62.71           C  
ATOM   2552  C   PHE A 325     165.170   7.864-116.627  1.00 62.71           C  
ATOM   2553  CB  PHE A 325     166.053   5.963-115.257  1.00 62.71           C  
ATOM   2554  O   PHE A 325     165.946   8.475-117.364  1.00 62.71           O  
ATOM   2555  CG  PHE A 325     167.401   5.749-115.890  1.00 62.71           C  
ATOM   2556  CD1 PHE A 325     167.507   5.413-117.234  1.00 62.71           C  
ATOM   2557  CD2 PHE A 325     168.562   5.884-115.141  1.00 62.71           C  
ATOM   2558  CE1 PHE A 325     168.754   5.214-117.823  1.00 62.71           C  
ATOM   2559  CE2 PHE A 325     169.812   5.687-115.722  1.00 62.71           C  
ATOM   2560  CZ  PHE A 325     169.905   5.351-117.063  1.00 62.71           C  
ATOM   2561  N   ALA A 326     163.939   7.664-117.016  1.00 59.83           N  
ATOM   2562  CA  ALA A 326     163.407   8.105-118.303  1.00 59.83           C  
ATOM   2563  C   ALA A 326     163.207   9.617-118.325  1.00 59.83           C  
ATOM   2564  CB  ALA A 326     162.092   7.393-118.607  1.00 59.83           C  
ATOM   2565  O   ALA A 326     163.514  10.276-119.322  1.00 59.83           O  
ATOM   2566  N   ILE A 327     162.695  10.229-117.242  1.00 55.49           N  
ATOM   2567  CA  ILE A 327     162.499  11.670-117.125  1.00 55.49           C  
ATOM   2568  C   ILE A 327     163.853  12.367-117.008  1.00 55.49           C  
ATOM   2569  CB  ILE A 327     161.609  12.023-115.912  1.00 55.49           C  
ATOM   2570  O   ILE A 327     164.056  13.442-117.578  1.00 55.49           O  
ATOM   2571  CG1 ILE A 327     160.172  11.543-116.146  1.00 55.49           C  
ATOM   2572  CG2 ILE A 327     161.646  13.528-115.634  1.00 55.49           C  
ATOM   2573  CD1 ILE A 327     159.255  11.726-114.946  1.00 55.49           C  
ATOM   2574  N   GLY A 328     164.784  11.862-116.293  1.00 58.30           N  
ATOM   2575  CA  GLY A 328     166.137  12.394-116.301  1.00 58.30           C  
ATOM   2576  C   GLY A 328     166.797  12.327-117.666  1.00 58.30           C  
ATOM   2577  O   GLY A 328     167.460  13.277-118.088  1.00 58.30           O  
ATOM   2578  N   ALA A 329     166.592  11.271-118.437  1.00 62.60           N  
ATOM   2579  CA  ALA A 329     167.155  11.106-119.774  1.00 62.60           C  
ATOM   2580  C   ALA A 329     166.405  11.958-120.794  1.00 62.60           C  
ATOM   2581  CB  ALA A 329     167.122   9.636-120.187  1.00 62.60           C  
ATOM   2582  O   ALA A 329     167.011  12.516-121.712  1.00 62.60           O  
ATOM   2583  N   ARG A 330     165.087  12.121-120.659  1.00 55.56           N  
ATOM   2584  CA  ARG A 330     164.318  13.013-121.521  1.00 55.56           C  
ATOM   2585  C   ARG A 330     164.597  14.474-121.186  1.00 55.56           C  
ATOM   2586  CB  ARG A 330     162.821  12.723-121.397  1.00 55.56           C  
ATOM   2587  O   ARG A 330     164.687  15.316-122.082  1.00 55.56           O  
ATOM   2588  CG  ARG A 330     162.197  12.151-122.660  1.00 55.56           C  
ATOM   2589  CD  ARG A 330     160.703  11.912-122.492  1.00 55.56           C  
ATOM   2590  NE  ARG A 330     160.127  11.260-123.664  1.00 55.56           N  
ATOM   2591  NH1 ARG A 330     157.932  11.556-123.007  1.00 55.56           N  
ATOM   2592  NH2 ARG A 330     158.408  10.496-124.983  1.00 55.56           N  
ATOM   2593  CZ  ARG A 330     158.824  11.105-123.882  1.00 55.56           C  
ATOM   2594  N   ALA A 331     164.810  14.786-119.880  1.00 52.63           N  
ATOM   2595  CA  ALA A 331     165.193  16.134-119.467  1.00 52.63           C  
ATOM   2596  C   ALA A 331     166.587  16.488-119.976  1.00 52.63           C  
ATOM   2597  CB  ALA A 331     165.135  16.262-117.947  1.00 52.63           C  
ATOM   2598  O   ALA A 331     166.828  17.616-120.413  1.00 52.63           O  
ATOM   2599  N   ARG A 332     167.554  15.656-120.031  1.00 58.57           N  
ATOM   2600  CA  ARG A 332     168.876  15.886-120.603  1.00 58.57           C  
ATOM   2601  C   ARG A 332     168.808  15.971-122.124  1.00 58.57           C  
ATOM   2602  CB  ARG A 332     169.844  14.777-120.184  1.00 58.57           C  
ATOM   2603  O   ARG A 332     169.506  16.780-122.738  1.00 58.57           O  
ATOM   2604  CG  ARG A 332     170.577  15.060-118.882  1.00 58.57           C  
ATOM   2605  CD  ARG A 332     171.639  14.008-118.593  1.00 58.57           C  
ATOM   2606  NE  ARG A 332     171.050  12.773-118.085  1.00 58.57           N  
ATOM   2607  NH1 ARG A 332     172.440  12.622-116.246  1.00 58.57           N  
ATOM   2608  NH2 ARG A 332     170.838  11.024-116.611  1.00 58.57           N  
ATOM   2609  CZ  ARG A 332     171.444  12.143-116.981  1.00 58.57           C  
ATOM   2610  N   ALA A 333     167.894  15.256-122.750  1.00 55.22           N  
ATOM   2611  CA  ALA A 333     167.723  15.309-124.200  1.00 55.22           C  
ATOM   2612  C   ALA A 333     166.925  16.542-124.613  1.00 55.22           C  
ATOM   2613  CB  ALA A 333     167.037  14.041-124.702  1.00 55.22           C  
ATOM   2614  O   ALA A 333     167.240  17.185-125.617  1.00 55.22           O  
ATOM   2615  N   GLU A 334     165.929  16.992-123.861  1.00 50.05           N  
ATOM   2616  CA  GLU A 334     165.142  18.196-124.107  1.00 50.05           C  
ATOM   2617  C   GLU A 334     165.903  19.449-123.684  1.00 50.05           C  
ATOM   2618  CB  GLU A 334     163.801  18.121-123.371  1.00 50.05           C  
ATOM   2619  O   GLU A 334     165.814  20.487-124.342  1.00 50.05           O  
ATOM   2620  CG  GLU A 334     162.711  17.401-124.150  1.00 50.05           C  
ATOM   2621  CD  GLU A 334     161.371  17.385-123.433  1.00 50.05           C  
ATOM   2622  OE1 GLU A 334     160.378  16.887-124.011  1.00 50.05           O  
ATOM   2623  OE2 GLU A 334     161.312  17.876-122.283  1.00 50.05           O  
ATOM   2624  N   ALA A 335     166.692  19.318-122.603  1.00 48.31           N  
ATOM   2625  CA  ALA A 335     167.606  20.402-122.249  1.00 48.31           C  
ATOM   2626  C   ALA A 335     168.725  20.533-123.278  1.00 48.31           C  
ATOM   2627  CB  ALA A 335     168.190  20.174-120.858  1.00 48.31           C  
ATOM   2628  O   ALA A 335     169.138  21.645-123.618  1.00 48.31           O  
ATOM   2629  N   GLU A 336     169.168  19.532-123.896  1.00 55.97           N  
ATOM   2630  CA  GLU A 336     170.144  19.608-124.980  1.00 55.97           C  
ATOM   2631  C   GLU A 336     169.482  20.031-126.289  1.00 55.97           C  
ATOM   2632  CB  GLU A 336     170.854  18.265-125.160  1.00 55.97           C  
ATOM   2633  O   GLU A 336     170.067  20.784-127.071  1.00 55.97           O  
ATOM   2634  CG  GLU A 336     172.331  18.296-124.792  1.00 55.97           C  
ATOM   2635  CD  GLU A 336     173.037  16.971-125.033  1.00 55.97           C  
ATOM   2636  OE1 GLU A 336     174.274  16.901-124.853  1.00 55.97           O  
ATOM   2637  OE2 GLU A 336     172.348  15.996-125.407  1.00 55.97           O  
ATOM   2638  N   GLN A 337     168.248  19.659-126.490  1.00 50.04           N  
ATOM   2639  CA  GLN A 337     167.515  20.172-127.643  1.00 50.04           C  
ATOM   2640  C   GLN A 337     167.115  21.630-127.436  1.00 50.04           C  
ATOM   2641  CB  GLN A 337     166.274  19.320-127.913  1.00 50.04           C  
ATOM   2642  O   GLN A 337     167.194  22.438-128.363  1.00 50.04           O  
ATOM   2643  CG  GLN A 337     166.432  18.356-129.081  1.00 50.04           C  
ATOM   2644  CD  GLN A 337     165.253  18.391-130.035  1.00 50.04           C  
ATOM   2645  NE2 GLN A 337     165.519  18.152-131.315  1.00 50.04           N  
ATOM   2646  OE1 GLN A 337     164.113  18.630-129.625  1.00 50.04           O  
ATOM   2647  N   MET A 338     166.727  21.939-126.256  1.00 46.68           N  
ATOM   2648  CA  MET A 338     166.386  23.316-125.910  1.00 46.68           C  
ATOM   2649  C   MET A 338     167.643  24.163-125.744  1.00 46.68           C  
ATOM   2650  CB  MET A 338     165.553  23.358-124.628  1.00 46.68           C  
ATOM   2651  O   MET A 338     167.624  25.368-126.000  1.00 46.68           O  
ATOM   2652  CG  MET A 338     164.082  23.662-124.862  1.00 46.68           C  
ATOM   2653  SD  MET A 338     163.784  25.430-125.254  1.00 46.68           S  
ATOM   2654  CE  MET A 338     162.614  25.857-123.934  1.00 46.68           C  
ATOM   2655  N   ALA A 339     168.804  23.653-125.261  1.00 50.21           N  
ATOM   2656  CA  ALA A 339     170.085  24.347-125.366  1.00 50.21           C  
ATOM   2657  C   ALA A 339     170.499  24.516-126.825  1.00 50.21           C  
ATOM   2658  CB  ALA A 339     171.165  23.592-124.594  1.00 50.21           C  
ATOM   2659  O   ALA A 339     171.045  25.554-127.206  1.00 50.21           O  
ATOM   2660  N   LYS A 340     170.144  23.576-127.669  1.00 54.28           N  
ATOM   2661  CA  LYS A 340     170.465  23.757-129.081  1.00 54.28           C  
ATOM   2662  C   LYS A 340     169.430  24.640-129.772  1.00 54.28           C  
ATOM   2663  CB  LYS A 340     170.557  22.405-129.789  1.00 54.28           C  
ATOM   2664  O   LYS A 340     169.762  25.396-130.687  1.00 54.28           O  
ATOM   2665  CG  LYS A 340     171.875  21.678-129.569  1.00 54.28           C  
ATOM   2666  CD  LYS A 340     171.952  20.397-130.389  1.00 54.28           C  
ATOM   2667  CE  LYS A 340     173.246  19.639-130.125  1.00 54.28           C  
ATOM   2668  NZ  LYS A 340     173.265  18.316-130.819  1.00 54.28           N  
ATOM   2669  N   LYS A 341     168.215  24.732-129.283  1.00 43.58           N  
ATOM   2670  CA  LYS A 341     167.267  25.722-129.786  1.00 43.58           C  
ATOM   2671  C   LYS A 341     167.524  27.093-129.168  1.00 43.58           C  
ATOM   2672  CB  LYS A 341     165.830  25.281-129.504  1.00 43.58           C  
ATOM   2673  O   LYS A 341     167.364  28.119-129.832  1.00 43.58           O  
ATOM   2674  CG  LYS A 341     165.138  24.627-130.691  1.00 43.58           C  
ATOM   2675  CD  LYS A 341     163.698  24.253-130.363  1.00 43.58           C  
ATOM   2676  CE  LYS A 341     163.018  23.564-131.538  1.00 43.58           C  
ATOM   2677  NZ  LYS A 341     161.618  23.159-131.207  1.00 43.58           N  
ATOM   2678  N   ALA A 342     168.192  27.133-128.015  1.00 39.29           N  
ATOM   2679  CA  ALA A 342     168.613  28.386-127.394  1.00 39.29           C  
ATOM   2680  C   ALA A 342     169.899  28.907-128.030  1.00 39.29           C  
ATOM   2681  CB  ALA A 342     168.805  28.197-125.892  1.00 39.29           C  
ATOM   2682  O   ALA A 342     170.080  30.119-128.176  1.00 39.29           O  
ATOM   2683  N   GLU A 343     170.707  28.151-128.661  1.00 41.54           N  
ATOM   2684  CA  GLU A 343     171.784  28.703-129.477  1.00 41.54           C  
ATOM   2685  C   GLU A 343     171.283  29.087-130.866  1.00 41.54           C  
ATOM   2686  CB  GLU A 343     172.939  27.704-129.592  1.00 41.54           C  
ATOM   2687  O   GLU A 343     171.768  30.051-131.462  1.00 41.54           O  
ATOM   2688  CG  GLU A 343     174.263  28.231-129.058  1.00 41.54           C  
ATOM   2689  CD  GLU A 343     175.395  27.221-129.160  1.00 41.54           C  
ATOM   2690  OE1 GLU A 343     176.519  27.520-128.697  1.00 41.54           O  
ATOM   2691  OE2 GLU A 343     175.156  26.122-129.707  1.00 41.54           O  
ATOM   2692  N   ALA A 344     170.093  28.780-131.132  1.00 40.49           N  
ATOM   2693  CA  ALA A 344     169.552  29.306-132.383  1.00 40.49           C  
ATOM   2694  C   ALA A 344     168.556  30.432-132.120  1.00 40.49           C  
ATOM   2695  CB  ALA A 344     168.889  28.190-133.186  1.00 40.49           C  
ATOM   2696  O   ALA A 344     168.403  31.338-132.942  1.00 40.49           O  
ATOM   2697  N   PHE A 345     168.538  30.953-130.898  1.00 38.33           N  
ATOM   2698  CA  PHE A 345     167.580  32.037-130.714  1.00 38.33           C  
ATOM   2699  C   PHE A 345     168.097  33.050-129.699  1.00 38.33           C  
ATOM   2700  CB  PHE A 345     166.223  31.487-130.263  1.00 38.33           C  
ATOM   2701  O   PHE A 345     167.344  33.906-129.230  1.00 38.33           O  
ATOM   2702  CG  PHE A 345     165.309  31.118-131.400  1.00 38.33           C  
ATOM   2703  CD1 PHE A 345     164.657  32.102-132.133  1.00 38.33           C  
ATOM   2704  CD2 PHE A 345     165.103  29.787-131.737  1.00 38.33           C  
ATOM   2705  CE1 PHE A 345     163.810  31.763-133.186  1.00 38.33           C  
ATOM   2706  CE2 PHE A 345     164.259  29.441-132.788  1.00 38.33           C  
ATOM   2707  CZ  PHE A 345     163.613  30.430-133.511  1.00 38.33           C  
ATOM   2708  N   GLN A 346     169.496  33.207-129.599  1.00 32.69           N  
ATOM   2709  CA  GLN A 346     170.334  34.241-129.001  1.00 32.69           C  
ATOM   2710  C   GLN A 346     169.807  35.635-129.329  1.00 32.69           C  
ATOM   2711  CB  GLN A 346     171.781  34.101-129.476  1.00 32.69           C  
ATOM   2712  O   GLN A 346     170.162  36.611-128.664  1.00 32.69           O  
ATOM   2713  CG  GLN A 346     172.611  33.134-128.643  1.00 32.69           C  
ATOM   2714  CD  GLN A 346     174.094  33.214-128.955  1.00 32.69           C  
ATOM   2715  NE2 GLN A 346     174.894  32.431-128.240  1.00 32.69           N  
ATOM   2716  OE1 GLN A 346     174.517  33.974-129.833  1.00 32.69           O  
ATOM   2717  N   LEU A 347     168.613  36.088-129.077  1.00 36.12           N  
ATOM   2718  CA  LEU A 347     168.395  37.496-128.765  1.00 36.12           C  
ATOM   2719  C   LEU A 347     167.011  37.713-128.162  1.00 36.12           C  
ATOM   2720  CB  LEU A 347     168.557  38.355-130.022  1.00 36.12           C  
ATOM   2721  O   LEU A 347     166.008  37.275-128.729  1.00 36.12           O  
ATOM   2722  CG  LEU A 347     169.992  38.644-130.465  1.00 36.12           C  
ATOM   2723  CD1 LEU A 347     170.046  38.865-131.973  1.00 36.12           C  
ATOM   2724  CD2 LEU A 347     170.549  39.853-129.722  1.00 36.12           C  
ATOM   2725  N   TYR A 348     166.892  37.784-126.894  1.00 36.82           N  
ATOM   2726  CA  TYR A 348     166.008  38.810-126.354  1.00 36.82           C  
ATOM   2727  C   TYR A 348     165.157  38.254-125.218  1.00 36.82           C  
ATOM   2728  CB  TYR A 348     165.105  39.375-127.454  1.00 36.82           C  
ATOM   2729  O   TYR A 348     164.455  37.255-125.392  1.00 36.82           O  
ATOM   2730  CG  TYR A 348     165.667  40.602-128.131  1.00 36.82           C  
ATOM   2731  CD1 TYR A 348     165.498  41.868-127.574  1.00 36.82           C  
ATOM   2732  CD2 TYR A 348     166.368  40.498-129.327  1.00 36.82           C  
ATOM   2733  CE1 TYR A 348     166.013  43.001-128.195  1.00 36.82           C  
ATOM   2734  CE2 TYR A 348     166.888  41.624-129.957  1.00 36.82           C  
ATOM   2735  OH  TYR A 348     167.218  43.988-130.002  1.00 36.82           O  
ATOM   2736  CZ  TYR A 348     166.706  42.869-129.384  1.00 36.82           C  
ATOM   2737  N   GLN A 349     165.319  38.885-123.864  1.00 42.66           N  
ATOM   2738  CA  GLN A 349     165.608  39.181-122.465  1.00 42.66           C  
ATOM   2739  C   GLN A 349     164.337  39.565-121.711  1.00 42.66           C  
ATOM   2740  CB  GLN A 349     166.642  40.302-122.355  1.00 42.66           C  
ATOM   2741  O   GLN A 349     164.284  39.466-120.483  1.00 42.66           O  
ATOM   2742  CG  GLN A 349     168.040  39.816-121.995  1.00 42.66           C  
ATOM   2743  CD  GLN A 349     169.064  40.936-121.975  1.00 42.66           C  
ATOM   2744  NE2 GLN A 349     170.218  40.673-121.373  1.00 42.66           N  
ATOM   2745  OE1 GLN A 349     168.819  42.028-122.498  1.00 42.66           O  
ATOM   2746  N   GLU A 350     163.160  38.825-121.642  1.00 40.17           N  
ATOM   2747  CA  GLU A 350     162.539  38.763-120.323  1.00 40.17           C  
ATOM   2748  C   GLU A 350     161.034  38.536-120.430  1.00 40.17           C  
ATOM   2749  CB  GLU A 350     162.823  40.043-119.534  1.00 40.17           C  
ATOM   2750  O   GLU A 350     160.242  39.371-119.987  1.00 40.17           O  
ATOM   2751  CG  GLU A 350     164.121  40.002-118.740  1.00 40.17           C  
ATOM   2752  CD  GLU A 350     164.344  41.241-117.888  1.00 40.17           C  
ATOM   2753  OE1 GLU A 350     165.361  41.303-117.160  1.00 40.17           O  
ATOM   2754  OE2 GLU A 350     163.493  42.157-117.947  1.00 40.17           O  
ATOM   2755  N   ALA A 351     160.364  37.406-120.794  1.00 36.76           N  
ATOM   2756  CA  ALA A 351     158.984  36.937-120.893  1.00 36.76           C  
ATOM   2757  C   ALA A 351     158.821  35.569-120.235  1.00 36.76           C  
ATOM   2758  CB  ALA A 351     158.546  36.877-122.354  1.00 36.76           C  
ATOM   2759  O   ALA A 351     157.739  34.980-120.274  1.00 36.76           O  
ATOM   2760  N   ALA A 352     159.341  35.392-118.981  1.00 44.51           N  
ATOM   2761  CA  ALA A 352     159.127  34.095-118.346  1.00 44.51           C  
ATOM   2762  C   ALA A 352     158.105  34.199-117.217  1.00 44.51           C  
ATOM   2763  CB  ALA A 352     160.446  33.537-117.816  1.00 44.51           C  
ATOM   2764  O   ALA A 352     157.370  33.246-116.947  1.00 44.51           O  
ATOM   2765  N   GLN A 353     157.605  35.293-116.847  1.00 40.30           N  
ATOM   2766  CA  GLN A 353     156.547  35.401-115.848  1.00 40.30           C  
ATOM   2767  C   GLN A 353     155.184  35.583-116.509  1.00 40.30           C  
ATOM   2768  CB  GLN A 353     156.826  36.561-114.892  1.00 40.30           C  
ATOM   2769  O   GLN A 353     154.157  35.202-115.943  1.00 40.30           O  
ATOM   2770  CG  GLN A 353     157.924  36.272-113.878  1.00 40.30           C  
ATOM   2771  CD  GLN A 353     158.240  37.466-112.997  1.00 40.30           C  
ATOM   2772  NE2 GLN A 353     159.155  37.280-112.051  1.00 40.30           N  
ATOM   2773  OE1 GLN A 353     157.666  38.547-113.165  1.00 40.30           O  
ATOM   2774  N   LEU A 354     155.105  35.613-117.861  1.00 43.47           N  
ATOM   2775  CA  LEU A 354     153.847  35.788-118.578  1.00 43.47           C  
ATOM   2776  C   LEU A 354     153.353  34.459-119.140  1.00 43.47           C  
ATOM   2777  CB  LEU A 354     154.012  36.805-119.710  1.00 43.47           C  
ATOM   2778  O   LEU A 354     152.147  34.202-119.168  1.00 43.47           O  
ATOM   2779  CG  LEU A 354     152.726  37.269-120.397  1.00 43.47           C  
ATOM   2780  CD1 LEU A 354     151.922  38.169-119.464  1.00 43.47           C  
ATOM   2781  CD2 LEU A 354     153.047  37.991-121.701  1.00 43.47           C  
ATOM   2782  N   ASP A 355     154.163  33.416-119.135  1.00 44.11           N  
ATOM   2783  CA  ASP A 355     153.682  32.116-119.592  1.00 44.11           C  
ATOM   2784  C   ASP A 355     152.938  31.383-118.478  1.00 44.11           C  
ATOM   2785  CB  ASP A 355     154.846  31.261-120.098  1.00 44.11           C  
ATOM   2786  O   ASP A 355     151.897  30.769-118.719  1.00 44.11           O  
ATOM   2787  CG  ASP A 355     154.392  30.077-120.935  1.00 44.11           C  
ATOM   2788  OD1 ASP A 355     153.433  30.220-121.723  1.00 44.11           O  
ATOM   2789  OD2 ASP A 355     154.999  28.992-120.803  1.00 44.11           O  
ATOM   2790  N   MET A 356     153.516  31.640-117.328  1.00 48.75           N  
ATOM   2791  CA  MET A 356     152.794  30.929-116.277  1.00 48.75           C  
ATOM   2792  C   MET A 356     151.445  31.584-116.004  1.00 48.75           C  
ATOM   2793  CB  MET A 356     153.623  30.882-114.992  1.00 48.75           C  
ATOM   2794  O   MET A 356     150.449  30.894-115.778  1.00 48.75           O  
ATOM   2795  CG  MET A 356     153.518  29.564-114.243  1.00 48.75           C  
ATOM   2796  SD  MET A 356     154.562  29.528-112.734  1.00 48.75           S  
ATOM   2797  CE  MET A 356     153.938  31.002-111.879  1.00 48.75           C  
ATOM   2798  N   LEU A 357     151.450  32.882-116.210  1.00 41.57           N  
ATOM   2799  CA  LEU A 357     150.200  33.576-115.919  1.00 41.57           C  
ATOM   2800  C   LEU A 357     149.203  33.402-117.059  1.00 41.57           C  
ATOM   2801  CB  LEU A 357     150.458  35.065-115.673  1.00 41.57           C  
ATOM   2802  O   LEU A 357     148.008  33.212-116.821  1.00 41.57           O  
ATOM   2803  CG  LEU A 357     149.433  35.797-114.806  1.00 41.57           C  
ATOM   2804  CD1 LEU A 357     149.938  35.910-113.371  1.00 41.57           C  
ATOM   2805  CD2 LEU A 357     149.132  37.176-115.382  1.00 41.57           C  
ATOM   2806  N   LEU A 358     149.684  33.153-118.272  1.00 48.77           N  
ATOM   2807  CA  LEU A 358     148.763  33.001-119.393  1.00 48.77           C  
ATOM   2808  C   LEU A 358     148.267  31.563-119.498  1.00 48.77           C  
ATOM   2809  CB  LEU A 358     149.440  33.417-120.702  1.00 48.77           C  
ATOM   2810  O   LEU A 358     147.148  31.320-119.954  1.00 48.77           O  
ATOM   2811  CG  LEU A 358     149.436  34.912-121.022  1.00 48.77           C  
ATOM   2812  CD1 LEU A 358     150.560  35.249-121.996  1.00 48.77           C  
ATOM   2813  CD2 LEU A 358     148.086  35.335-121.590  1.00 48.77           C  
ATOM   2814  N   GLU A 359     148.979  30.668-118.988  1.00 55.62           N  
ATOM   2815  CA  GLU A 359     148.532  29.278-118.964  1.00 55.62           C  
ATOM   2816  C   GLU A 359     147.503  29.048-117.860  1.00 55.62           C  
ATOM   2817  CB  GLU A 359     149.722  28.333-118.778  1.00 55.62           C  
ATOM   2818  O   GLU A 359     146.557  28.278-118.037  1.00 55.62           O  
ATOM   2819  CG  GLU A 359     149.596  27.026-119.547  1.00 55.62           C  
ATOM   2820  CD  GLU A 359     150.792  26.106-119.367  1.00 55.62           C  
ATOM   2821  OE1 GLU A 359     150.792  24.992-119.938  1.00 55.62           O  
ATOM   2822  OE2 GLU A 359     151.737  26.502-118.648  1.00 55.62           O  
ATOM   2823  N   LYS A 360     147.652  29.883-116.860  1.00 51.69           N  
ATOM   2824  CA  LYS A 360     146.761  29.610-115.736  1.00 51.69           C  
ATOM   2825  C   LYS A 360     145.536  30.519-115.772  1.00 51.69           C  
ATOM   2826  CB  LYS A 360     147.502  29.782-114.409  1.00 51.69           C  
ATOM   2827  O   LYS A 360     144.601  30.341-114.989  1.00 51.69           O  
ATOM   2828  CG  LYS A 360     148.549  28.710-114.141  1.00 51.69           C  
ATOM   2829  CD  LYS A 360     147.906  27.351-113.895  1.00 51.69           C  
ATOM   2830  CE  LYS A 360     148.952  26.277-113.626  1.00 51.69           C  
ATOM   2831  NZ  LYS A 360     148.339  24.919-113.523  1.00 51.69           N  
ATOM   2832  N   LEU A 361     145.585  31.470-116.646  1.00 53.10           N  
ATOM   2833  CA  LEU A 361     144.509  32.454-116.673  1.00 53.10           C  
ATOM   2834  C   LEU A 361     143.209  31.826-117.162  1.00 53.10           C  
ATOM   2835  CB  LEU A 361     144.887  33.637-117.569  1.00 53.10           C  
ATOM   2836  O   LEU A 361     142.134  32.126-116.639  1.00 53.10           O  
ATOM   2837  CG  LEU A 361     145.441  34.874-116.861  1.00 53.10           C  
ATOM   2838  CD1 LEU A 361     145.959  35.882-117.882  1.00 53.10           C  
ATOM   2839  CD2 LEU A 361     144.373  35.506-115.973  1.00 53.10           C  
ATOM   2840  N   PRO A 362     143.235  30.897-118.040  1.00 56.50           N  
ATOM   2841  CA  PRO A 362     141.957  30.268-118.383  1.00 56.50           C  
ATOM   2842  C   PRO A 362     141.333  29.520-117.208  1.00 56.50           C  
ATOM   2843  CB  PRO A 362     142.332  29.301-119.509  1.00 56.50           C  
ATOM   2844  O   PRO A 362     140.106  29.468-117.087  1.00 56.50           O  
ATOM   2845  CG  PRO A 362     143.732  29.671-119.881  1.00 56.50           C  
ATOM   2846  CD  PRO A 362     144.304  30.530-118.790  1.00 56.50           C  
ATOM   2847  N   GLN A 363     142.109  29.035-116.473  1.00 58.80           N  
ATOM   2848  CA  GLN A 363     141.607  28.324-115.302  1.00 58.80           C  
ATOM   2849  C   GLN A 363     140.946  29.283-114.317  1.00 58.80           C  
ATOM   2850  CB  GLN A 363     142.737  27.559-114.613  1.00 58.80           C  
ATOM   2851  O   GLN A 363     139.943  28.942-113.687  1.00 58.80           O  
ATOM   2852  CG  GLN A 363     143.250  26.368-115.411  1.00 58.80           C  
ATOM   2853  CD  GLN A 363     144.382  25.637-114.713  1.00 58.80           C  
ATOM   2854  NE2 GLN A 363     144.998  24.691-115.413  1.00 58.80           N  
ATOM   2855  OE1 GLN A 363     144.701  25.921-113.554  1.00 58.80           O  
ATOM   2856  N   VAL A 364     141.523  30.414-114.203  1.00 53.37           N  
ATOM   2857  CA  VAL A 364     140.965  31.427-113.314  1.00 53.37           C  
ATOM   2858  C   VAL A 364     139.659  31.963-113.895  1.00 53.37           C  
ATOM   2859  CB  VAL A 364     141.959  32.587-113.080  1.00 53.37           C  
ATOM   2860  O   VAL A 364     138.673  32.132-113.173  1.00 53.37           O  
ATOM   2861  CG1 VAL A 364     141.318  33.686-112.235  1.00 53.37           C  
ATOM   2862  CG2 VAL A 364     143.233  32.070-112.413  1.00 53.37           C  
ATOM   2863  N   ALA A 365     139.689  32.165-115.164  1.00 53.10           N  
ATOM   2864  CA  ALA A 365     138.467  32.628-115.814  1.00 53.10           C  
ATOM   2865  C   ALA A 365     137.372  31.567-115.743  1.00 53.10           C  
ATOM   2866  CB  ALA A 365     138.746  33.003-117.268  1.00 53.10           C  
ATOM   2867  O   ALA A 365     136.198  31.890-115.547  1.00 53.10           O  
ATOM   2868  N   GLU A 366     137.579  30.415-115.966  1.00 56.75           N  
ATOM   2869  CA  GLU A 366     136.622  29.324-115.810  1.00 56.75           C  
ATOM   2870  C   GLU A 366     136.038  29.300-114.400  1.00 56.75           C  
ATOM   2871  CB  GLU A 366     137.281  27.980-116.129  1.00 56.75           C  
ATOM   2872  O   GLU A 366     134.845  29.045-114.221  1.00 56.75           O  
ATOM   2873  CG  GLU A 366     136.296  26.828-116.263  1.00 56.75           C  
ATOM   2874  CD  GLU A 366     136.892  25.604-116.940  1.00 56.75           C  
ATOM   2875  OE1 GLU A 366     136.162  24.608-117.145  1.00 56.75           O  
ATOM   2876  OE2 GLU A 366     138.099  25.641-117.267  1.00 56.75           O  
ATOM   2877  N   GLU A 367     136.784  29.478-113.448  1.00 56.33           N  
ATOM   2878  CA  GLU A 367     136.322  29.453-112.063  1.00 56.33           C  
ATOM   2879  C   GLU A 367     135.470  30.678-111.742  1.00 56.33           C  
ATOM   2880  CB  GLU A 367     137.511  29.373-111.101  1.00 56.33           C  
ATOM   2881  O   GLU A 367     134.529  30.596-110.951  1.00 56.33           O  
ATOM   2882  CG  GLU A 367     138.069  27.968-110.929  1.00 56.33           C  
ATOM   2883  CD  GLU A 367     137.097  27.014-110.254  1.00 56.33           C  
ATOM   2884  OE1 GLU A 367     137.358  25.790-110.240  1.00 56.33           O  
ATOM   2885  OE2 GLU A 367     136.065  27.495-109.735  1.00 56.33           O  
ATOM   2886  N   ILE A 368     135.775  31.780-112.332  1.00 55.98           N  
ATOM   2887  CA  ILE A 368     134.981  32.983-112.105  1.00 55.98           C  
ATOM   2888  C   ILE A 368     133.673  32.893-112.888  1.00 55.98           C  
ATOM   2889  CB  ILE A 368     135.759  34.257-112.506  1.00 55.98           C  
ATOM   2890  O   ILE A 368     132.629  33.353-112.418  1.00 55.98           O  
ATOM   2891  CG1 ILE A 368     136.999  34.425-111.621  1.00 55.98           C  
ATOM   2892  CG2 ILE A 368     134.855  35.490-112.422  1.00 55.98           C  
ATOM   2893  CD1 ILE A 368     137.909  35.572-112.041  1.00 55.98           C  
ATOM   2894  N   SER A 369     133.633  32.245-113.991  1.00 58.03           N  
ATOM   2895  CA  SER A 369     132.401  32.139-114.766  1.00 58.03           C  
ATOM   2896  C   SER A 369     131.602  30.902-114.369  1.00 58.03           C  
ATOM   2897  CB  SER A 369     132.712  32.097-116.263  1.00 58.03           C  
ATOM   2898  O   SER A 369     130.486  30.697-114.850  1.00 58.03           O  
ATOM   2899  OG  SER A 369     133.476  30.947-116.586  1.00 58.03           O  
ATOM   2900  N   GLY A 370     132.007  30.072-113.543  1.00 56.14           N  
ATOM   2901  CA  GLY A 370     131.328  28.848-113.150  1.00 56.14           C  
ATOM   2902  C   GLY A 370     129.929  29.088-112.614  1.00 56.14           C  
ATOM   2903  O   GLY A 370     128.988  28.381-112.982  1.00 56.14           O  
ATOM   2904  N   PRO A 371     129.767  30.039-111.748  1.00 57.42           N  
ATOM   2905  CA  PRO A 371     128.390  30.222-111.281  1.00 57.42           C  
ATOM   2906  C   PRO A 371     127.456  30.721-112.381  1.00 57.42           C  
ATOM   2907  CB  PRO A 371     128.531  31.265-110.170  1.00 57.42           C  
ATOM   2908  O   PRO A 371     126.243  30.507-112.310  1.00 57.42           O  
ATOM   2909  CG  PRO A 371     130.005  31.422-109.977  1.00 57.42           C  
ATOM   2910  CD  PRO A 371     130.709  30.754-111.123  1.00 57.42           C  
ATOM   2911  N   LEU A 372     128.017  31.234-113.360  1.00 58.49           N  
ATOM   2912  CA  LEU A 372     127.090  31.621-114.417  1.00 58.49           C  
ATOM   2913  C   LEU A 372     126.709  30.418-115.273  1.00 58.49           C  
ATOM   2914  CB  LEU A 372     127.704  32.714-115.296  1.00 58.49           C  
ATOM   2915  O   LEU A 372     125.688  30.442-115.966  1.00 58.49           O  
ATOM   2916  CG  LEU A 372     127.830  34.101-114.664  1.00 58.49           C  
ATOM   2917  CD1 LEU A 372     128.827  34.951-115.444  1.00 58.49           C  
ATOM   2918  CD2 LEU A 372     126.469  34.786-114.602  1.00 58.49           C  
ATOM   2919  N   THR A 373     127.452  29.467-115.355  1.00 60.74           N  
ATOM   2920  CA  THR A 373     127.079  28.257-116.080  1.00 60.74           C  
ATOM   2921  C   THR A 373     125.904  27.560-115.402  1.00 60.74           C  
ATOM   2922  CB  THR A 373     128.266  27.282-116.187  1.00 60.74           C  
ATOM   2923  O   THR A 373     125.089  26.917-116.066  1.00 60.74           O  
ATOM   2924  CG2 THR A 373     128.487  26.839-117.629  1.00 60.74           C  
ATOM   2925  OG1 THR A 373     129.453  27.928-115.710  1.00 60.74           O  
ATOM   2926  N   SER A 374     125.609  27.716-114.146  1.00 52.70           N  
ATOM   2927  CA  SER A 374     124.482  27.052-113.497  1.00 52.70           C  
ATOM   2928  C   SER A 374     123.218  27.900-113.582  1.00 52.70           C  
ATOM   2929  CB  SER A 374     124.807  26.751-112.034  1.00 52.70           C  
ATOM   2930  O   SER A 374     122.135  27.449-113.203  1.00 52.70           O  
ATOM   2931  OG  SER A 374     126.069  26.115-111.919  1.00 52.70           O  
ATOM   2932  N   ALA A 375     123.260  29.147-114.135  1.00 48.82           N  
ATOM   2933  CA  ALA A 375     122.052  29.967-114.176  1.00 48.82           C  
ATOM   2934  C   ALA A 375     121.279  29.740-115.472  1.00 48.82           C  
ATOM   2935  CB  ALA A 375     122.406  31.444-114.023  1.00 48.82           C  
ATOM   2936  O   ALA A 375     121.857  29.772-116.561  1.00 48.82           O  
ATOM   2937  N   ASN A 376     120.113  29.017-115.545  1.00 52.87           N  
ATOM   2938  CA  ASN A 376     119.240  28.636-116.650  1.00 52.87           C  
ATOM   2939  C   ASN A 376     118.492  29.841-117.214  1.00 52.87           C  
ATOM   2940  CB  ASN A 376     118.250  27.557-116.205  1.00 52.87           C  
ATOM   2941  O   ASN A 376     118.239  29.911-118.418  1.00 52.87           O  
ATOM   2942  CG  ASN A 376     118.760  26.154-116.466  1.00 52.87           C  
ATOM   2943  ND2 ASN A 376     118.033  25.158-115.973  1.00 52.87           N  
ATOM   2944  OD1 ASN A 376     119.799  25.966-117.104  1.00 52.87           O  
ATOM   2945  N   LYS A 377     118.431  30.887-116.417  1.00 48.44           N  
ATOM   2946  CA  LYS A 377     117.702  32.099-116.782  1.00 48.44           C  
ATOM   2947  C   LYS A 377     118.331  33.333-116.142  1.00 48.44           C  
ATOM   2948  CB  LYS A 377     116.234  31.986-116.370  1.00 48.44           C  
ATOM   2949  O   LYS A 377     118.597  33.347-114.938  1.00 48.44           O  
ATOM   2950  CG  LYS A 377     115.347  33.088-116.931  1.00 48.44           C  
ATOM   2951  CD  LYS A 377     113.877  32.836-116.620  1.00 48.44           C  
ATOM   2952  CE  LYS A 377     112.989  33.936-117.185  1.00 48.44           C  
ATOM   2953  NZ  LYS A 377     111.542  33.661-116.937  1.00 48.44           N  
ATOM   2954  N   ILE A 378     118.886  34.238-116.943  1.00 56.09           N  
ATOM   2955  CA  ILE A 378     119.352  35.510-116.401  1.00 56.09           C  
ATOM   2956  C   ILE A 378     118.356  36.614-116.747  1.00 56.09           C  
ATOM   2957  CB  ILE A 378     120.757  35.870-116.934  1.00 56.09           C  
ATOM   2958  O   ILE A 378     118.021  36.813-117.917  1.00 56.09           O  
ATOM   2959  CG1 ILE A 378     121.770  34.787-116.543  1.00 56.09           C  
ATOM   2960  CG2 ILE A 378     121.196  37.242-116.415  1.00 56.09           C  
ATOM   2961  CD1 ILE A 378     123.140  34.962-117.183  1.00 56.09           C  
ATOM   2962  N   THR A 379     117.453  37.072-115.832  1.00 48.30           N  
ATOM   2963  CA  THR A 379     116.477  38.151-115.932  1.00 48.30           C  
ATOM   2964  C   THR A 379     117.092  39.478-115.495  1.00 48.30           C  
ATOM   2965  CB  THR A 379     115.229  37.856-115.080  1.00 48.30           C  
ATOM   2966  O   THR A 379     117.643  39.582-114.397  1.00 48.30           O  
ATOM   2967  CG2 THR A 379     114.021  38.638-115.586  1.00 48.30           C  
ATOM   2968  OG1 THR A 379     114.936  36.455-115.141  1.00 48.30           O  
ATOM   2969  N   LEU A 380     117.558  40.304-116.350  1.00 52.27           N  
ATOM   2970  CA  LEU A 380     118.090  41.621-116.017  1.00 52.27           C  
ATOM   2971  C   LEU A 380     116.981  42.667-116.002  1.00 52.27           C  
ATOM   2972  CB  LEU A 380     119.178  42.027-117.015  1.00 52.27           C  
ATOM   2973  O   LEU A 380     116.226  42.792-116.969  1.00 52.27           O  
ATOM   2974  CG  LEU A 380     120.571  41.444-116.774  1.00 52.27           C  
ATOM   2975  CD1 LEU A 380     121.123  40.842-118.062  1.00 52.27           C  
ATOM   2976  CD2 LEU A 380     121.512  42.514-116.232  1.00 52.27           C  
ATOM   2977  N   VAL A 381     116.471  43.159-114.767  1.00 46.10           N  
ATOM   2978  CA  VAL A 381     115.428  44.131-114.459  1.00 46.10           C  
ATOM   2979  C   VAL A 381     116.059  45.484-114.139  1.00 46.10           C  
ATOM   2980  CB  VAL A 381     114.545  43.663-113.280  1.00 46.10           C  
ATOM   2981  O   VAL A 381     116.986  45.568-113.330  1.00 46.10           O  
ATOM   2982  CG1 VAL A 381     113.362  44.609-113.083  1.00 46.10           C  
ATOM   2983  CG2 VAL A 381     114.059  42.234-113.514  1.00 46.10           C  
ATOM   2984  N   SER A 382     116.146  46.472-115.068  1.00 47.79           N  
ATOM   2985  CA  SER A 382     116.660  47.740-114.561  1.00 47.79           C  
ATOM   2986  C   SER A 382     115.717  48.891-114.895  1.00 47.79           C  
ATOM   2987  CB  SER A 382     118.048  48.024-115.134  1.00 47.79           C  
ATOM   2988  O   SER A 382     115.094  48.902-115.959  1.00 47.79           O  
ATOM   2989  OG  SER A 382     118.648  49.127-114.476  1.00 47.79           O  
ATOM   2990  N   SER A 383     115.396  49.813-114.065  1.00 43.76           N  
ATOM   2991  CA  SER A 383     114.713  51.102-114.083  1.00 43.76           C  
ATOM   2992  C   SER A 383     115.695  52.244-114.326  1.00 43.76           C  
ATOM   2993  CB  SER A 383     113.967  51.333-112.769  1.00 43.76           C  
ATOM   2994  O   SER A 383     115.295  53.407-114.409  1.00 43.76           O  
ATOM   2995  OG  SER A 383     112.776  52.069-112.989  1.00 43.76           O  
ATOM   2996  N   GLY A 384     116.569  52.091-115.398  1.00 42.02           N  
ATOM   2997  CA  GLY A 384     117.293  53.317-115.694  1.00 42.02           C  
ATOM   2998  C   GLY A 384     118.076  53.249-116.992  1.00 42.02           C  
ATOM   2999  O   GLY A 384     118.241  52.171-117.568  1.00 42.02           O  
ATOM   3000  N   SER A 385     118.084  54.272-117.751  1.00 43.06           N  
ATOM   3001  CA  SER A 385     118.684  54.646-119.027  1.00 43.06           C  
ATOM   3002  C   SER A 385     120.150  54.233-119.092  1.00 43.06           C  
ATOM   3003  CB  SER A 385     118.559  56.153-119.257  1.00 43.06           C  
ATOM   3004  O   SER A 385     120.858  54.584-120.038  1.00 43.06           O  
ATOM   3005  OG  SER A 385     119.597  56.851-118.590  1.00 43.06           O  
ATOM   3006  N   GLY A 386     120.503  53.046-118.488  1.00 45.92           N  
ATOM   3007  CA  GLY A 386     121.842  52.499-118.639  1.00 45.92           C  
ATOM   3008  C   GLY A 386     121.865  51.172-119.374  1.00 45.92           C  
ATOM   3009  O   GLY A 386     120.853  50.470-119.429  1.00 45.92           O  
ATOM   3010  N   THR A 387     122.864  51.035-120.324  1.00 48.91           N  
ATOM   3011  CA  THR A 387     123.435  50.067-121.254  1.00 48.91           C  
ATOM   3012  C   THR A 387     123.007  48.649-120.888  1.00 48.91           C  
ATOM   3013  CB  THR A 387     124.972  50.153-121.276  1.00 48.91           C  
ATOM   3014  O   THR A 387     123.085  48.252-119.724  1.00 48.91           O  
ATOM   3015  CG2 THR A 387     125.440  51.508-121.795  1.00 48.91           C  
ATOM   3016  OG1 THR A 387     125.474  49.963-119.947  1.00 48.91           O  
ATOM   3017  N   MET A 388     122.048  48.144-121.413  1.00 44.84           N  
ATOM   3018  CA  MET A 388     121.240  46.931-121.499  1.00 44.84           C  
ATOM   3019  C   MET A 388     121.990  45.828-122.237  1.00 44.84           C  
ATOM   3020  CB  MET A 388     119.911  47.219-122.200  1.00 44.84           C  
ATOM   3021  O   MET A 388     122.693  46.095-123.214  1.00 44.84           O  
ATOM   3022  CG  MET A 388     118.967  48.092-121.390  1.00 44.84           C  
ATOM   3023  SD  MET A 388     117.404  47.230-120.963  1.00 44.84           S  
ATOM   3024  CE  MET A 388     116.524  47.360-122.544  1.00 44.84           C  
ATOM   3025  N   GLY A 389     122.468  44.695-121.595  1.00 52.38           N  
ATOM   3026  CA  GLY A 389     122.638  43.479-122.374  1.00 52.38           C  
ATOM   3027  C   GLY A 389     123.779  42.609-121.882  1.00 52.38           C  
ATOM   3028  O   GLY A 389     124.327  42.847-120.804  1.00 52.38           O  
ATOM   3029  N   ALA A 390     123.941  41.323-122.235  1.00 48.86           N  
ATOM   3030  CA  ALA A 390     124.993  40.326-122.050  1.00 48.86           C  
ATOM   3031  C   ALA A 390     126.364  40.988-121.948  1.00 48.86           C  
ATOM   3032  CB  ALA A 390     124.977  39.317-123.195  1.00 48.86           C  
ATOM   3033  O   ALA A 390     127.291  40.424-121.363  1.00 48.86           O  
ATOM   3034  N   ALA A 391     126.570  42.272-122.301  1.00 49.13           N  
ATOM   3035  CA  ALA A 391     127.839  42.985-122.178  1.00 49.13           C  
ATOM   3036  C   ALA A 391     128.077  43.438-120.741  1.00 49.13           C  
ATOM   3037  CB  ALA A 391     127.869  44.183-123.124  1.00 49.13           C  
ATOM   3038  O   ALA A 391     129.222  43.538-120.296  1.00 49.13           O  
ATOM   3039  N   LYS A 392     127.074  43.595-119.796  1.00 54.85           N  
ATOM   3040  CA  LYS A 392     127.312  43.892-118.386  1.00 54.85           C  
ATOM   3041  C   LYS A 392     127.790  42.651-117.637  1.00 54.85           C  
ATOM   3042  CB  LYS A 392     126.045  44.444-117.732  1.00 54.85           C  
ATOM   3043  O   LYS A 392     128.638  42.746-116.747  1.00 54.85           O  
ATOM   3044  CG  LYS A 392     126.294  45.608-116.784  1.00 54.85           C  
ATOM   3045  CD  LYS A 392     124.988  46.196-116.266  1.00 54.85           C  
ATOM   3046  CE  LYS A 392     125.235  47.390-115.353  1.00 54.85           C  
ATOM   3047  NZ  LYS A 392     123.956  48.012-114.897  1.00 54.85           N  
ATOM   3048  N   VAL A 393     127.285  41.476-117.927  1.00 53.44           N  
ATOM   3049  CA  VAL A 393     127.746  40.269-117.247  1.00 53.44           C  
ATOM   3050  C   VAL A 393     129.189  39.969-117.647  1.00 53.44           C  
ATOM   3051  CB  VAL A 393     126.841  39.058-117.567  1.00 53.44           C  
ATOM   3052  O   VAL A 393     130.016  39.629-116.798  1.00 53.44           O  
ATOM   3053  CG1 VAL A 393     127.352  37.802-116.862  1.00 53.44           C  
ATOM   3054  CG2 VAL A 393     125.397  39.350-117.164  1.00 53.44           C  
ATOM   3055  N   THR A 394     129.515  40.177-118.900  1.00 51.55           N  
ATOM   3056  CA  THR A 394     130.896  40.013-119.339  1.00 51.55           C  
ATOM   3057  C   THR A 394     131.782  41.112-118.760  1.00 51.55           C  
ATOM   3058  CB  THR A 394     130.999  40.023-120.876  1.00 51.55           C  
ATOM   3059  O   THR A 394     132.918  40.853-118.358  1.00 51.55           O  
ATOM   3060  CG2 THR A 394     131.829  38.848-121.380  1.00 51.55           C  
ATOM   3061  OG1 THR A 394     129.683  39.940-121.437  1.00 51.55           O  
ATOM   3062  N   GLY A 395     131.326  42.354-118.681  1.00 55.88           N  
ATOM   3063  CA  GLY A 395     132.060  43.429-118.033  1.00 55.88           C  
ATOM   3064  C   GLY A 395     132.256  43.204-116.545  1.00 55.88           C  
ATOM   3065  O   GLY A 395     133.304  43.548-115.993  1.00 55.88           O  
ATOM   3066  N   GLU A 396     131.298  42.598-115.848  1.00 55.83           N  
ATOM   3067  CA  GLU A 396     131.479  42.324-114.426  1.00 55.83           C  
ATOM   3068  C   GLU A 396     132.504  41.216-114.203  1.00 55.83           C  
ATOM   3069  CB  GLU A 396     130.145  41.945-113.778  1.00 55.83           C  
ATOM   3070  O   GLU A 396     133.286  41.268-113.251  1.00 55.83           O  
ATOM   3071  CG  GLU A 396     129.566  43.030-112.881  1.00 55.83           C  
ATOM   3072  CD  GLU A 396     128.193  42.683-112.328  1.00 55.83           C  
ATOM   3073  OE1 GLU A 396     127.603  43.515-111.603  1.00 55.83           O  
ATOM   3074  OE2 GLU A 396     127.705  41.568-112.621  1.00 55.83           O  
ATOM   3075  N   VAL A 397     132.412  40.219-115.032  1.00 53.55           N  
ATOM   3076  CA  VAL A 397     133.426  39.172-114.971  1.00 53.55           C  
ATOM   3077  C   VAL A 397     134.802  39.766-115.265  1.00 53.55           C  
ATOM   3078  CB  VAL A 397     133.118  38.026-115.960  1.00 53.55           C  
ATOM   3079  O   VAL A 397     135.781  39.446-114.587  1.00 53.55           O  
ATOM   3080  CG1 VAL A 397     134.241  36.990-115.954  1.00 53.55           C  
ATOM   3081  CG2 VAL A 397     131.781  37.371-115.618  1.00 53.55           C  
ATOM   3082  N   LEU A 398     134.852  40.625-116.237  1.00 52.11           N  
ATOM   3083  CA  LEU A 398     136.112  41.294-116.542  1.00 52.11           C  
ATOM   3084  C   LEU A 398     136.511  42.243-115.418  1.00 52.11           C  
ATOM   3085  CB  LEU A 398     136.005  42.063-117.862  1.00 52.11           C  
ATOM   3086  O   LEU A 398     137.694  42.367-115.094  1.00 52.11           O  
ATOM   3087  CG  LEU A 398     136.876  41.559-119.013  1.00 52.11           C  
ATOM   3088  CD1 LEU A 398     136.014  41.242-120.231  1.00 52.11           C  
ATOM   3089  CD2 LEU A 398     137.948  42.586-119.363  1.00 52.11           C  
ATOM   3090  N   ASP A 399     135.611  42.883-114.788  1.00 56.96           N  
ATOM   3091  CA  ASP A 399     135.904  43.740-113.643  1.00 56.96           C  
ATOM   3092  C   ASP A 399     136.404  42.918-112.456  1.00 56.96           C  
ATOM   3093  CB  ASP A 399     134.665  44.543-113.242  1.00 56.96           C  
ATOM   3094  O   ASP A 399     137.297  43.353-111.726  1.00 56.96           O  
ATOM   3095  CG  ASP A 399     134.637  45.934-113.850  1.00 56.96           C  
ATOM   3096  OD1 ASP A 399     135.651  46.360-114.445  1.00 56.96           O  
ATOM   3097  OD2 ASP A 399     133.593  46.611-113.731  1.00 56.96           O  
ATOM   3098  N   ILE A 400     135.905  41.776-112.274  1.00 56.25           N  
ATOM   3099  CA  ILE A 400     136.402  40.882-111.234  1.00 56.25           C  
ATOM   3100  C   ILE A 400     137.819  40.429-111.576  1.00 56.25           C  
ATOM   3101  CB  ILE A 400     135.477  39.658-111.050  1.00 56.25           C  
ATOM   3102  O   ILE A 400     138.682  40.349-110.699  1.00 56.25           O  
ATOM   3103  CG1 ILE A 400     134.121  40.094-110.483  1.00 56.25           C  
ATOM   3104  CG2 ILE A 400     136.138  38.612-110.147  1.00 56.25           C  
ATOM   3105  CD1 ILE A 400     133.075  38.987-110.460  1.00 56.25           C  
ATOM   3106  N   LEU A 401     138.042  40.260-112.799  1.00 50.38           N  
ATOM   3107  CA  LEU A 401     139.378  39.839-113.208  1.00 50.38           C  
ATOM   3108  C   LEU A 401     140.376  40.983-113.067  1.00 50.38           C  
ATOM   3109  CB  LEU A 401     139.362  39.336-114.654  1.00 50.38           C  
ATOM   3110  O   LEU A 401     141.541  40.759-112.731  1.00 50.38           O  
ATOM   3111  CG  LEU A 401     139.172  37.830-114.846  1.00 50.38           C  
ATOM   3112  CD1 LEU A 401     138.431  37.552-116.150  1.00 50.38           C  
ATOM   3113  CD2 LEU A 401     140.519  37.114-114.828  1.00 50.38           C  
ATOM   3114  N   THR A 402     139.957  42.198-113.275  1.00 54.09           N  
ATOM   3115  CA  THR A 402     140.853  43.337-113.108  1.00 54.09           C  
ATOM   3116  C   THR A 402     141.065  43.646-111.628  1.00 54.09           C  
ATOM   3117  CB  THR A 402     140.308  44.587-113.823  1.00 54.09           C  
ATOM   3118  O   THR A 402     142.107  44.179-111.243  1.00 54.09           O  
ATOM   3119  CG2 THR A 402     140.790  44.648-115.269  1.00 54.09           C  
ATOM   3120  OG1 THR A 402     138.875  44.551-113.810  1.00 54.09           O  
ATOM   3121  N   ARG A 403     140.180  43.226-110.782  1.00 56.44           N  
ATOM   3122  CA  ARG A 403     140.414  43.469-109.362  1.00 56.44           C  
ATOM   3123  C   ARG A 403     141.163  42.304-108.723  1.00 56.44           C  
ATOM   3124  CB  ARG A 403     139.091  43.705-108.632  1.00 56.44           C  
ATOM   3125  O   ARG A 403     141.600  42.395-107.574  1.00 56.44           O  
ATOM   3126  CG  ARG A 403     138.552  45.119-108.774  1.00 56.44           C  
ATOM   3127  CD  ARG A 403     137.264  45.314-107.986  1.00 56.44           C  
ATOM   3128  NE  ARG A 403     136.705  46.648-108.188  1.00 56.44           N  
ATOM   3129  NH1 ARG A 403     134.913  46.338-106.763  1.00 56.44           N  
ATOM   3130  NH2 ARG A 403     135.181  48.334-107.859  1.00 56.44           N  
ATOM   3131  CZ  ARG A 403     135.601  47.104-107.603  1.00 56.44           C  
ATOM   3132  N   LEU A 404     141.299  41.376-109.528  1.00 52.02           N  
ATOM   3133  CA  LEU A 404     141.884  40.165-108.964  1.00 52.02           C  
ATOM   3134  C   LEU A 404     143.318  40.414-108.509  1.00 52.02           C  
ATOM   3135  CB  LEU A 404     141.852  39.026-109.987  1.00 52.02           C  
ATOM   3136  O   LEU A 404     143.711  39.991-107.419  1.00 52.02           O  
ATOM   3137  CG  LEU A 404     141.212  37.716-109.524  1.00 52.02           C  
ATOM   3138  CD1 LEU A 404     140.330  37.139-110.626  1.00 52.02           C  
ATOM   3139  CD2 LEU A 404     142.284  36.714-109.110  1.00 52.02           C  
ATOM   3140  N   PRO A 405     144.101  41.147-109.308  1.00 47.89           N  
ATOM   3141  CA  PRO A 405     145.439  41.339-108.746  1.00 47.89           C  
ATOM   3142  C   PRO A 405     145.429  42.189-107.477  1.00 47.89           C  
ATOM   3143  CB  PRO A 405     146.196  42.048-109.872  1.00 47.89           C  
ATOM   3144  O   PRO A 405     146.222  41.949-106.563  1.00 47.89           O  
ATOM   3145  CG  PRO A 405     145.252  42.040-111.031  1.00 47.89           C  
ATOM   3146  CD  PRO A 405     143.905  41.589-110.545  1.00 47.89           C  
ATOM   3147  N   GLU A 406     144.595  43.065-107.340  1.00 51.93           N  
ATOM   3148  CA  GLU A 406     144.546  43.841-106.104  1.00 51.93           C  
ATOM   3149  C   GLU A 406     144.023  42.998-104.944  1.00 51.93           C  
ATOM   3150  CB  GLU A 406     143.673  45.086-106.284  1.00 51.93           C  
ATOM   3151  O   GLU A 406     144.484  43.141-103.809  1.00 51.93           O  
ATOM   3152  CG  GLU A 406     144.463  46.351-106.584  1.00 51.93           C  
ATOM   3153  CD  GLU A 406     143.583  47.578-106.765  1.00 51.93           C  
ATOM   3154  OE1 GLU A 406     144.124  48.684-106.997  1.00 51.93           O  
ATOM   3155  OE2 GLU A 406     142.344  47.434-106.672  1.00 51.93           O  
ATOM   3156  N   SER A 407     143.211  42.031-105.124  1.00 52.42           N  
ATOM   3157  CA  SER A 407     142.676  41.162-104.082  1.00 52.42           C  
ATOM   3158  C   SER A 407     143.703  40.122-103.646  1.00 52.42           C  
ATOM   3159  CB  SER A 407     141.405  40.462-104.567  1.00 52.42           C  
ATOM   3160  O   SER A 407     143.811  39.807-102.460  1.00 52.42           O  
ATOM   3161  OG  SER A 407     140.371  41.403-104.798  1.00 52.42           O  
ATOM   3162  N   VAL A 408     144.479  39.710-104.579  1.00 49.91           N  
ATOM   3163  CA  VAL A 408     145.538  38.758-104.263  1.00 49.91           C  
ATOM   3164  C   VAL A 408     146.627  39.449-103.445  1.00 49.91           C  
ATOM   3165  CB  VAL A 408     146.145  38.139-105.542  1.00 49.91           C  
ATOM   3166  O   VAL A 408     147.179  38.860-102.512  1.00 49.91           O  
ATOM   3167  CG1 VAL A 408     147.346  37.259-105.199  1.00 49.91           C  
ATOM   3168  CG2 VAL A 408     145.089  37.335-106.298  1.00 49.91           C  
ATOM   3169  N   GLU A 409     146.888  40.694-103.778  1.00 44.14           N  
ATOM   3170  CA  GLU A 409     147.835  41.476-102.989  1.00 44.14           C  
ATOM   3171  C   GLU A 409     147.327  41.687-101.566  1.00 44.14           C  
ATOM   3172  CB  GLU A 409     148.105  42.827-103.657  1.00 44.14           C  
ATOM   3173  O   GLU A 409     148.103  41.633-100.609  1.00 44.14           O  
ATOM   3174  CG  GLU A 409     149.375  43.510-103.170  1.00 44.14           C  
ATOM   3175  CD  GLU A 409     149.621  44.858-103.830  1.00 44.14           C  
ATOM   3176  OE1 GLU A 409     150.585  45.557-103.442  1.00 44.14           O  
ATOM   3177  OE2 GLU A 409     148.843  45.218-104.742  1.00 44.14           O  
ATOM   3178  N   ARG A 410     146.168  41.755-101.324  1.00 49.80           N  
ATOM   3179  CA  ARG A 410     145.698  41.943 -99.955  1.00 49.80           C  
ATOM   3180  C   ARG A 410     145.671  40.619 -99.199  1.00 49.80           C  
ATOM   3181  CB  ARG A 410     144.306  42.579 -99.947  1.00 49.80           C  
ATOM   3182  O   ARG A 410     145.943  40.579 -97.997  1.00 49.80           O  
ATOM   3183  CG  ARG A 410     144.319  44.091-100.112  1.00 49.80           C  
ATOM   3184  CD  ARG A 410     142.925  44.685 -99.973  1.00 49.80           C  
ATOM   3185  NE  ARG A 410     142.889  46.081-100.400  1.00 49.80           N  
ATOM   3186  NH1 ARG A 410     140.584  46.240-100.391  1.00 49.80           N  
ATOM   3187  NH2 ARG A 410     141.861  48.052-100.979  1.00 49.80           N  
ATOM   3188  CZ  ARG A 410     141.778  46.788-100.589  1.00 49.80           C  
ATOM   3189  N   LEU A 411     145.642  39.538 -99.803  1.00 44.23           N  
ATOM   3190  CA  LEU A 411     145.535  38.254 -99.120  1.00 44.23           C  
ATOM   3191  C   LEU A 411     146.903  37.593 -98.988  1.00 44.23           C  
ATOM   3192  CB  LEU A 411     144.577  37.325 -99.871  1.00 44.23           C  
ATOM   3193  O   LEU A 411     147.202  36.975 -97.964  1.00 44.23           O  
ATOM   3194  CG  LEU A 411     143.086  37.518 -99.590  1.00 44.23           C  
ATOM   3195  CD1 LEU A 411     142.251  36.904-100.709  1.00 44.23           C  
ATOM   3196  CD2 LEU A 411     142.713  36.910 -98.242  1.00 44.23           C  
ATOM   3197  N   THR A 412     147.927  37.861 -99.780  1.00 47.75           N  
ATOM   3198  CA  THR A 412     149.132  37.040 -99.785  1.00 47.75           C  
ATOM   3199  C   THR A 412     150.381  37.911 -99.687  1.00 47.75           C  
ATOM   3200  CB  THR A 412     149.209  36.168-101.052  1.00 47.75           C  
ATOM   3201  O   THR A 412     151.477  37.408 -99.430  1.00 47.75           O  
ATOM   3202  CG2 THR A 412     148.073  35.151-101.090  1.00 47.75           C  
ATOM   3203  OG1 THR A 412     149.122  37.009-102.209  1.00 47.75           O  
ATOM   3204  N   GLY A 413     150.254  39.342 -99.473  1.00 38.65           N  
ATOM   3205  CA  GLY A 413     151.418  40.198 -99.310  1.00 38.65           C  
ATOM   3206  C   GLY A 413     152.360  40.157-100.498  1.00 38.65           C  
ATOM   3207  O   GLY A 413     153.433  40.764-100.468  1.00 38.65           O  
ATOM   3208  N   VAL A 414     151.976  39.604-101.660  1.00 44.78           N  
ATOM   3209  CA  VAL A 414     152.729  39.614-102.910  1.00 44.78           C  
ATOM   3210  C   VAL A 414     152.061  40.556-103.908  1.00 44.78           C  
ATOM   3211  CB  VAL A 414     152.848  38.196-103.512  1.00 44.78           C  
ATOM   3212  O   VAL A 414     150.866  40.430-104.186  1.00 44.78           O  
ATOM   3213  CG1 VAL A 414     153.750  38.207-104.745  1.00 44.78           C  
ATOM   3214  CG2 VAL A 414     153.378  37.216-102.467  1.00 44.78           C  
ATOM   3215  N   SER A 415     152.661  41.795-104.208  1.00 33.01           N  
ATOM   3216  CA  SER A 415     152.256  42.754-105.230  1.00 33.01           C  
ATOM   3217  C   SER A 415     152.587  42.244-106.629  1.00 33.01           C  
ATOM   3218  CB  SER A 415     152.934  44.105-104.998  1.00 33.01           C  
ATOM   3219  O   SER A 415     153.736  41.899-106.914  1.00 33.01           O  
ATOM   3220  OG  SER A 415     152.037  45.170-105.262  1.00 33.01           O  
ATOM   3221  N   ILE A 416     151.686  41.669-107.390  1.00 45.25           N  
ATOM   3222  CA  ILE A 416     151.933  41.326-108.786  1.00 45.25           C  
ATOM   3223  C   ILE A 416     152.180  42.597-109.595  1.00 45.25           C  
ATOM   3224  CB  ILE A 416     150.755  40.528-109.389  1.00 45.25           C  
ATOM   3225  O   ILE A 416     152.832  42.559-110.641  1.00 45.25           O  
ATOM   3226  CG1 ILE A 416     150.857  39.049-108.999  1.00 45.25           C  
ATOM   3227  CG2 ILE A 416     150.714  40.691-110.911  1.00 45.25           C  
ATOM   3228  CD1 ILE A 416     149.517  38.327-108.952  1.00 45.25           C  
ATOM   3229  N   SER A 417     152.144  43.842-109.069  1.00 40.18           N  
ATOM   3230  CA  SER A 417     152.501  44.977-109.913  1.00 40.18           C  
ATOM   3231  C   SER A 417     153.778  45.651-109.423  1.00 40.18           C  
ATOM   3232  CB  SER A 417     151.361  45.995-109.954  1.00 40.18           C  
ATOM   3233  O   SER A 417     154.463  46.329-110.192  1.00 40.18           O  
ATOM   3234  OG  SER A 417     150.103  45.342-109.949  1.00 40.18           O  
ATOM   3235  N   GLN A 418     154.494  45.066-108.486  1.00 33.48           N  
ATOM   3236  CA  GLN A 418     155.710  45.789-108.128  1.00 33.48           C  
ATOM   3237  C   GLN A 418     156.928  44.871-108.169  1.00 33.48           C  
ATOM   3238  CB  GLN A 418     155.573  46.418-106.740  1.00 33.48           C  
ATOM   3239  O   GLN A 418     158.037  45.286-107.826  1.00 33.48           O  
ATOM   3240  CG  GLN A 418     154.901  47.784-106.748  1.00 33.48           C  
ATOM   3241  CD  GLN A 418     154.939  48.465-105.393  1.00 33.48           C  
ATOM   3242  NE2 GLN A 418     154.365  49.661-105.314  1.00 33.48           N  
ATOM   3243  OE1 GLN A 418     155.479  47.920-104.425  1.00 33.48           O  
ATOM   3244  N   VAL A 419     156.969  43.971-109.107  1.00 30.51           N  
ATOM   3245  CA  VAL A 419     158.262  43.376-109.432  1.00 30.51           C  
ATOM   3246  C   VAL A 419     158.874  44.094-110.633  1.00 30.51           C  
ATOM   3247  CB  VAL A 419     158.133  41.864-109.723  1.00 30.51           C  
ATOM   3248  O   VAL A 419     158.368  43.987-111.752  1.00 30.51           O  
ATOM   3249  CG1 VAL A 419     159.504  41.250-110.004  1.00 30.51           C  
ATOM   3250  CG2 VAL A 419     157.455  41.152-108.554  1.00 30.51           C  
ATOM   3251  N   ASN A 420     158.752  45.438-110.731  1.00 27.81           N  
ATOM   3252  CA  ASN A 420     159.504  46.168-111.746  1.00 27.81           C  
ATOM   3253  C   ASN A 420     160.372  47.258-111.124  1.00 27.81           C  
ATOM   3254  CB  ASN A 420     158.558  46.771-112.786  1.00 27.81           C  
ATOM   3255  O   ASN A 420     161.167  47.895-111.817  1.00 27.81           O  
ATOM   3256  CG  ASN A 420     158.660  46.088-114.135  1.00 27.81           C  
ATOM   3257  ND2 ASN A 420     157.987  46.646-115.135  1.00 27.81           N  
ATOM   3258  OD1 ASN A 420     159.338  45.068-114.278  1.00 27.81           O  
ATOM   3259  N   HIS A 421     161.102  46.960-110.115  1.00 26.68           N  
ATOM   3260  CA  HIS A 421     162.206  47.885-109.887  1.00 26.68           C  
ATOM   3261  C   HIS A 421     163.013  47.487-108.655  1.00 26.68           C  
ATOM   3262  CB  HIS A 421     161.685  49.315-109.733  1.00 26.68           C  
ATOM   3263  O   HIS A 421     162.477  47.438-107.546  1.00 26.68           O  
ATOM   3264  CG  HIS A 421     161.714  50.104-111.004  1.00 26.68           C  
ATOM   3265  CD2 HIS A 421     160.715  50.664-111.726  1.00 26.68           C  
ATOM   3266  ND1 HIS A 421     162.883  50.390-111.674  1.00 26.68           N  
ATOM   3267  CE1 HIS A 421     162.601  51.095-112.757  1.00 26.68           C  
ATOM   3268  NE2 HIS A 421     161.293  51.275-112.812  1.00 26.68           N  
ATOM   3269  N   LYS A 422     163.684  46.383-108.597  1.00 26.16           N  
ATOM   3270  CA  LYS A 422     164.838  46.576-107.723  1.00 26.16           C  
ATOM   3271  C   LYS A 422     166.106  46.826-108.535  1.00 26.16           C  
ATOM   3272  CB  LYS A 422     165.030  45.363-106.812  1.00 26.16           C  
ATOM   3273  O   LYS A 422     166.393  46.100-109.489  1.00 26.16           O  
ATOM   3274  CG  LYS A 422     164.489  45.556-105.403  1.00 26.16           C  
ATOM   3275  CD  LYS A 422     164.735  44.328-104.536  1.00 26.16           C  
ATOM   3276  CE  LYS A 422     164.156  44.503-103.139  1.00 26.16           C  
ATOM   3277  NZ  LYS A 422     164.359  43.285-102.298  1.00 26.16           N  
ATOM   3278  N   PRO A 423     166.694  48.129-108.528  1.00 27.11           N  
ATOM   3279  CA  PRO A 423     168.127  48.425-108.609  1.00 27.11           C  
ATOM   3280  C   PRO A 423     168.959  47.586-107.642  1.00 27.11           C  
ATOM   3281  CB  PRO A 423     168.200  49.911-108.246  1.00 27.11           C  
ATOM   3282  O   PRO A 423     168.541  47.352-106.505  1.00 27.11           O  
ATOM   3283  CG  PRO A 423     166.875  50.219-107.628  1.00 27.11           C  
ATOM   3284  CD  PRO A 423     166.051  48.964-107.615  1.00 27.11           C  
ATOM   3285  N   LEU A 424     169.495  46.479-108.143  1.00 25.48           N  
ATOM   3286  CA  LEU A 424     170.869  46.011-107.997  1.00 25.48           C  
ATOM   3287  C   LEU A 424     171.542  46.667-106.796  1.00 25.48           C  
ATOM   3288  CB  LEU A 424     171.672  46.299-109.268  1.00 25.48           C  
ATOM   3289  O   LEU A 424     171.629  47.895-106.722  1.00 25.48           O  
ATOM   3290  CG  LEU A 424     172.197  45.081-110.030  1.00 25.48           C  
ATOM   3291  CD1 LEU A 424     171.298  44.776-111.224  1.00 25.48           C  
ATOM   3292  CD2 LEU A 424     173.635  45.311-110.482  1.00 25.48           C  
ATOM   3293  N   ARG A 425     171.528  46.024-105.774  1.00 25.21           N  
ATOM   3294  CA  ARG A 425     172.665  46.127-104.866  1.00 25.21           C  
ATOM   3295  C   ARG A 425     173.101  44.750-104.375  1.00 25.21           C  
ATOM   3296  CB  ARG A 425     172.322  47.023-103.674  1.00 25.21           C  
ATOM   3297  O   ARG A 425     172.274  43.959-103.917  1.00 25.21           O  
ATOM   3298  CG  ARG A 425     172.743  48.473-103.852  1.00 25.21           C  
ATOM   3299  CD  ARG A 425     172.499  49.291-102.592  1.00 25.21           C  
ATOM   3300  NE  ARG A 425     173.234  50.552-102.616  1.00 25.21           N  
ATOM   3301  NH1 ARG A 425     172.147  51.459-100.790  1.00 25.21           N  
ATOM   3302  NH2 ARG A 425     173.775  52.657-101.873  1.00 25.21           N  
ATOM   3303  CZ  ARG A 425     173.050  51.553-101.760  1.00 25.21           C  
ATOM   3304  N   THR A 426     174.085  44.030-105.013  1.00 26.13           N  
ATOM   3305  CA  THR A 426     175.439  43.602-104.679  1.00 26.13           C  
ATOM   3306  C   THR A 426     175.876  44.184-103.338  1.00 26.13           C  
ATOM   3307  CB  THR A 426     176.441  44.016-105.773  1.00 26.13           C  
ATOM   3308  O   THR A 426     175.528  45.319-103.006  1.00 26.13           O  
ATOM   3309  CG2 THR A 426     176.521  42.963-106.874  1.00 26.13           C  
ATOM   3310  OG1 THR A 426     176.025  45.261-106.347  1.00 26.13           O  
ATOM   3311  N   ALA A 427     176.102  43.346-102.371  1.00 27.86           N  
ATOM   3312  CA  ALA A 427     176.980  43.653-101.244  1.00 27.86           C  
ATOM   3313  C   ALA A 427     176.747  45.074-100.739  1.00 27.86           C  
ATOM   3314  CB  ALA A 427     178.442  43.466-101.642  1.00 27.86           C  
ATOM   3315  O   ALA A 427     176.777  46.029-101.519  1.00 27.86           O  
TER
ATOM   3316  N   MET B   1     -74.068 -25.949  45.280  1.00 57.00           N  
ATOM   3317  CA  MET B   1     -72.772 -26.606  45.136  1.00 57.00           C  
ATOM   3318  C   MET B   1     -71.857 -25.808  44.213  1.00 57.00           C  
ATOM   3319  CB  MET B   1     -72.946 -28.027  44.597  1.00 57.00           C  
ATOM   3320  O   MET B   1     -72.240 -25.472  43.091  1.00 57.00           O  
ATOM   3321  CG  MET B   1     -73.073 -29.083  45.683  1.00 57.00           C  
ATOM   3322  SD  MET B   1     -72.473 -30.729  45.137  1.00 57.00           S  
ATOM   3323  CE  MET B   1     -74.032 -31.470  44.579  1.00 57.00           C  
ATOM   3324  N   GLY B   2     -70.985 -24.813  44.538  1.00 73.87           N  
ATOM   3325  CA  GLY B   2     -70.011 -23.930  43.917  1.00 73.87           C  
ATOM   3326  C   GLY B   2     -68.783 -24.661  43.406  1.00 73.87           C  
ATOM   3327  O   GLY B   2     -68.684 -25.883  43.534  1.00 73.87           O  
ATOM   3328  N   ASN B   3     -68.064 -24.120  42.376  1.00 81.69           N  
ATOM   3329  CA  ASN B   3     -66.832 -24.594  41.754  1.00 81.69           C  
ATOM   3330  C   ASN B   3     -65.647 -23.698  42.103  1.00 81.69           C  
ATOM   3331  CB  ASN B   3     -66.999 -24.687  40.235  1.00 81.69           C  
ATOM   3332  O   ASN B   3     -65.811 -22.493  42.297  1.00 81.69           O  
ATOM   3333  CG  ASN B   3     -65.964 -25.586  39.588  1.00 81.69           C  
ATOM   3334  ND2 ASN B   3     -66.057 -25.747  38.273  1.00 81.69           N  
ATOM   3335  OD1 ASN B   3     -65.088 -26.132  40.264  1.00 81.69           O  
ATOM   3336  N   CYS B   4     -64.511 -24.368  42.392  1.00 84.76           N  
ATOM   3337  CA  CYS B   4     -63.247 -23.671  42.596  1.00 84.76           C  
ATOM   3338  C   CYS B   4     -62.620 -23.275  41.264  1.00 84.76           C  
ATOM   3339  CB  CYS B   4     -62.274 -24.545  43.388  1.00 84.76           C  
ATOM   3340  O   CYS B   4     -62.396 -24.127  40.402  1.00 84.76           O  
ATOM   3341  SG  CYS B   4     -60.711 -23.727  43.775  1.00 84.76           S  
ATOM   3342  N   HIS B   5     -62.473 -21.939  41.078  1.00 85.25           N  
ATOM   3343  CA  HIS B   5     -61.806 -21.437  39.882  1.00 85.25           C  
ATOM   3344  C   HIS B   5     -60.378 -20.999  40.190  1.00 85.25           C  
ATOM   3345  CB  HIS B   5     -62.594 -20.272  39.279  1.00 85.25           C  
ATOM   3346  O   HIS B   5     -60.150 -20.218  41.117  1.00 85.25           O  
ATOM   3347  CG  HIS B   5     -63.900 -20.680  38.676  1.00 85.25           C  
ATOM   3348  CD2 HIS B   5     -65.146 -20.728  39.203  1.00 85.25           C  
ATOM   3349  ND1 HIS B   5     -64.017 -21.108  37.371  1.00 85.25           N  
ATOM   3350  CE1 HIS B   5     -65.282 -21.401  37.121  1.00 85.25           C  
ATOM   3351  NE2 HIS B   5     -65.988 -21.179  38.217  1.00 85.25           N  
ATOM   3352  N   THR B   6     -59.484 -21.617  39.478  1.00 86.26           N  
ATOM   3353  CA  THR B   6     -58.075 -21.281  39.651  1.00 86.26           C  
ATOM   3354  C   THR B   6     -57.574 -20.432  38.486  1.00 86.26           C  
ATOM   3355  CB  THR B   6     -57.209 -22.548  39.775  1.00 86.26           C  
ATOM   3356  O   THR B   6     -57.985 -20.635  37.341  1.00 86.26           O  
ATOM   3357  CG2 THR B   6     -57.544 -23.320  41.047  1.00 86.26           C  
ATOM   3358  OG1 THR B   6     -57.444 -23.392  38.641  1.00 86.26           O  
ATOM   3359  N   VAL B   7     -56.757 -19.400  38.823  1.00 87.31           N  
ATOM   3360  CA  VAL B   7     -56.232 -18.523  37.782  1.00 87.31           C  
ATOM   3361  C   VAL B   7     -54.714 -18.416  37.914  1.00 87.31           C  
ATOM   3362  CB  VAL B   7     -56.873 -17.119  37.845  1.00 87.31           C  
ATOM   3363  O   VAL B   7     -54.178 -18.444  39.025  1.00 87.31           O  
ATOM   3364  CG1 VAL B   7     -58.332 -17.171  37.399  1.00 87.31           C  
ATOM   3365  CG2 VAL B   7     -56.763 -16.546  39.257  1.00 87.31           C  
ATOM   3366  N   GLY B   8     -54.056 -18.484  36.809  1.00 85.53           N  
ATOM   3367  CA  GLY B   8     -52.617 -18.277  36.805  1.00 85.53           C  
ATOM   3368  C   GLY B   8     -52.222 -16.827  37.013  1.00 85.53           C  
ATOM   3369  O   GLY B   8     -53.084 -15.955  37.133  1.00 85.53           O  
ATOM   3370  N   PRO B   9     -50.872 -16.557  37.125  1.00 86.11           N  
ATOM   3371  CA  PRO B   9     -50.376 -15.193  37.321  1.00 86.11           C  
ATOM   3372  C   PRO B   9     -50.569 -14.312  36.090  1.00 86.11           C  
ATOM   3373  CB  PRO B   9     -48.888 -15.399  37.618  1.00 86.11           C  
ATOM   3374  O   PRO B   9     -50.511 -13.084  36.189  1.00 86.11           O  
ATOM   3375  CG  PRO B   9     -48.561 -16.732  37.028  1.00 86.11           C  
ATOM   3376  CD  PRO B   9     -49.803 -17.577  37.041  1.00 86.11           C  
ATOM   3377  N   ASN B  10     -50.827 -14.786  34.881  1.00 86.58           N  
ATOM   3378  CA  ASN B  10     -50.939 -14.047  33.628  1.00 86.58           C  
ATOM   3379  C   ASN B  10     -52.366 -13.562  33.389  1.00 86.58           C  
ATOM   3380  CB  ASN B  10     -50.467 -14.906  32.453  1.00 86.58           C  
ATOM   3381  O   ASN B  10     -52.624 -12.822  32.438  1.00 86.58           O  
ATOM   3382  CG  ASN B  10     -51.226 -16.214  32.344  1.00 86.58           C  
ATOM   3383  ND2 ASN B  10     -51.409 -16.692  31.119  1.00 86.58           N  
ATOM   3384  OD1 ASN B  10     -51.644 -16.789  33.352  1.00 86.58           O  
ATOM   3385  N   GLU B  11     -53.342 -13.984  34.220  1.00 88.09           N  
ATOM   3386  CA  GLU B  11     -54.731 -13.560  34.074  1.00 88.09           C  
ATOM   3387  C   GLU B  11     -55.347 -13.212  35.427  1.00 88.09           C  
ATOM   3388  CB  GLU B  11     -55.557 -14.649  33.385  1.00 88.09           C  
ATOM   3389  O   GLU B  11     -54.878 -13.680  36.466  1.00 88.09           O  
ATOM   3390  CG  GLU B  11     -55.505 -15.998  34.088  1.00 88.09           C  
ATOM   3391  CD  GLU B  11     -56.195 -17.107  33.311  1.00 88.09           C  
ATOM   3392  OE1 GLU B  11     -56.253 -18.254  33.810  1.00 88.09           O  
ATOM   3393  OE2 GLU B  11     -56.681 -16.828  32.192  1.00 88.09           O  
ATOM   3394  N   ALA B  12     -56.287 -12.347  35.375  1.00 88.99           N  
ATOM   3395  CA  ALA B  12     -57.020 -11.972  36.581  1.00 88.99           C  
ATOM   3396  C   ALA B  12     -58.462 -12.467  36.524  1.00 88.99           C  
ATOM   3397  CB  ALA B  12     -56.988 -10.457  36.773  1.00 88.99           C  
ATOM   3398  O   ALA B  12     -59.082 -12.468  35.458  1.00 88.99           O  
ATOM   3399  N   LEU B  13     -58.890 -13.088  37.621  1.00 89.01           N  
ATOM   3400  CA  LEU B  13     -60.255 -13.588  37.743  1.00 89.01           C  
ATOM   3401  C   LEU B  13     -61.126 -12.608  38.522  1.00 89.01           C  
ATOM   3402  CB  LEU B  13     -60.266 -14.956  38.431  1.00 89.01           C  
ATOM   3403  O   LEU B  13     -60.724 -12.121  39.582  1.00 89.01           O  
ATOM   3404  CG  LEU B  13     -61.637 -15.601  38.636  1.00 89.01           C  
ATOM   3405  CD1 LEU B  13     -62.228 -16.026  37.296  1.00 89.01           C  
ATOM   3406  CD2 LEU B  13     -61.531 -16.793  39.581  1.00 89.01           C  
ATOM   3407  N   VAL B  14     -62.238 -12.286  37.876  1.00 88.73           N  
ATOM   3408  CA  VAL B  14     -63.225 -11.436  38.534  1.00 88.73           C  
ATOM   3409  C   VAL B  14     -64.470 -12.254  38.869  1.00 88.73           C  
ATOM   3410  CB  VAL B  14     -63.605 -10.223  37.656  1.00 88.73           C  
ATOM   3411  O   VAL B  14     -65.070 -12.874  37.987  1.00 88.73           O  
ATOM   3412  CG1 VAL B  14     -64.614  -9.330  38.376  1.00 88.73           C  
ATOM   3413  CG2 VAL B  14     -62.357  -9.428  37.277  1.00 88.73           C  
ATOM   3414  N   VAL B  15     -64.775 -12.339  40.142  1.00 87.62           N  
ATOM   3415  CA  VAL B  15     -65.986 -13.019  40.589  1.00 87.62           C  
ATOM   3416  C   VAL B  15     -66.994 -11.994  41.104  1.00 87.62           C  
ATOM   3417  CB  VAL B  15     -65.680 -14.063  41.685  1.00 87.62           C  
ATOM   3418  O   VAL B  15     -66.693 -11.225  42.021  1.00 87.62           O  
ATOM   3419  CG1 VAL B  15     -66.954 -14.792  42.109  1.00 87.62           C  
ATOM   3420  CG2 VAL B  15     -64.629 -15.058  41.195  1.00 87.62           C  
ATOM   3421  N   SER B  16     -68.060 -11.887  40.326  1.00 83.53           N  
ATOM   3422  CA  SER B  16     -69.145 -10.985  40.697  1.00 83.53           C  
ATOM   3423  C   SER B  16     -70.412 -11.758  41.046  1.00 83.53           C  
ATOM   3424  CB  SER B  16     -69.434 -10.000  39.564  1.00 83.53           C  
ATOM   3425  O   SER B  16     -70.579 -12.907  40.631  1.00 83.53           O  
ATOM   3426  OG  SER B  16     -69.877 -10.684  38.404  1.00 83.53           O  
ATOM   3427  N   GLY B  17     -71.218 -11.196  42.043  1.00 81.75           N  
ATOM   3428  CA  GLY B  17     -72.414 -11.844  42.557  1.00 81.75           C  
ATOM   3429  C   GLY B  17     -72.165 -12.636  43.827  1.00 81.75           C  
ATOM   3430  O   GLY B  17     -71.287 -12.288  44.620  1.00 81.75           O  
ATOM   3431  N   GLY B  18     -72.958 -13.454  44.296  1.00 74.29           N  
ATOM   3432  CA  GLY B  18     -72.749 -14.333  45.435  1.00 74.29           C  
ATOM   3433  C   GLY B  18     -73.735 -14.093  46.563  1.00 74.29           C  
ATOM   3434  O   GLY B  18     -74.623 -13.245  46.449  1.00 74.29           O  
ATOM   3435  N   CYS B  19     -73.767 -14.951  47.622  1.00 68.74           N  
ATOM   3436  CA  CYS B  19     -74.729 -14.908  48.718  1.00 68.74           C  
ATOM   3437  C   CYS B  19     -74.332 -13.860  49.751  1.00 68.74           C  
ATOM   3438  CB  CYS B  19     -74.842 -16.278  49.386  1.00 68.74           C  
ATOM   3439  O   CYS B  19     -75.192 -13.287  50.422  1.00 68.74           O  
ATOM   3440  SG  CYS B  19     -75.453 -17.575  48.287  1.00 68.74           S  
ATOM   3441  N   CYS B  20     -73.130 -13.299  49.754  1.00 62.17           N  
ATOM   3442  CA  CYS B  20     -72.657 -12.465  50.854  1.00 62.17           C  
ATOM   3443  C   CYS B  20     -72.337 -11.056  50.372  1.00 62.17           C  
ATOM   3444  CB  CYS B  20     -71.421 -13.086  51.504  1.00 62.17           C  
ATOM   3445  O   CYS B  20     -71.815 -10.238  51.132  1.00 62.17           O  
ATOM   3446  SG  CYS B  20     -71.759 -14.621  52.393  1.00 62.17           S  
ATOM   3447  N   GLY B  21     -73.248 -10.364  49.431  1.00 60.67           N  
ATOM   3448  CA  GLY B  21     -73.215  -8.953  49.080  1.00 60.67           C  
ATOM   3449  C   GLY B  21     -73.100  -8.711  47.587  1.00 60.67           C  
ATOM   3450  O   GLY B  21     -72.125  -9.128  46.959  1.00 60.67           O  
ATOM   3451  N   SER B  22     -74.242  -8.512  46.909  1.00 65.96           N  
ATOM   3452  CA  SER B  22     -74.425  -8.324  45.474  1.00 65.96           C  
ATOM   3453  C   SER B  22     -73.484  -7.254  44.931  1.00 65.96           C  
ATOM   3454  CB  SER B  22     -75.874  -7.945  45.164  1.00 65.96           C  
ATOM   3455  O   SER B  22     -73.075  -7.311  43.770  1.00 65.96           O  
ATOM   3456  OG  SER B  22     -76.131  -6.600  45.530  1.00 65.96           O  
ATOM   3457  N   ASP B  23     -72.910  -6.353  45.852  1.00 72.24           N  
ATOM   3458  CA  ASP B  23     -72.154  -5.225  45.317  1.00 72.24           C  
ATOM   3459  C   ASP B  23     -70.651  -5.478  45.411  1.00 72.24           C  
ATOM   3460  CB  ASP B  23     -72.517  -3.936  46.058  1.00 72.24           C  
ATOM   3461  O   ASP B  23     -69.854  -4.744  44.821  1.00 72.24           O  
ATOM   3462  CG  ASP B  23     -73.863  -3.371  45.640  1.00 72.24           C  
ATOM   3463  OD1 ASP B  23     -74.435  -3.840  44.633  1.00 72.24           O  
ATOM   3464  OD2 ASP B  23     -74.355  -2.448  46.324  1.00 72.24           O  
ATOM   3465  N   TYR B  24     -70.279  -6.525  46.083  1.00 78.80           N  
ATOM   3466  CA  TYR B  24     -68.862  -6.792  46.306  1.00 78.80           C  
ATOM   3467  C   TYR B  24     -68.284  -7.643  45.182  1.00 78.80           C  
ATOM   3468  CB  TYR B  24     -68.652  -7.493  47.652  1.00 78.80           C  
ATOM   3469  O   TYR B  24     -68.853  -8.675  44.820  1.00 78.80           O  
ATOM   3470  CG  TYR B  24     -67.214  -7.858  47.928  1.00 78.80           C  
ATOM   3471  CD1 TYR B  24     -66.768  -9.170  47.784  1.00 78.80           C  
ATOM   3472  CD2 TYR B  24     -66.299  -6.893  48.334  1.00 78.80           C  
ATOM   3473  CE1 TYR B  24     -65.444  -9.512  48.039  1.00 78.80           C  
ATOM   3474  CE2 TYR B  24     -64.972  -7.224  48.592  1.00 78.80           C  
ATOM   3475  OH  TYR B  24     -63.243  -8.866  48.695  1.00 78.80           O  
ATOM   3476  CZ  TYR B  24     -64.555  -8.533  48.441  1.00 78.80           C  
ATOM   3477  N   LYS B  25     -67.220  -7.129  44.436  1.00 83.21           N  
ATOM   3478  CA  LYS B  25     -66.490  -7.857  43.403  1.00 83.21           C  
ATOM   3479  C   LYS B  25     -65.122  -8.306  43.909  1.00 83.21           C  
ATOM   3480  CB  LYS B  25     -66.328  -6.994  42.151  1.00 83.21           C  
ATOM   3481  O   LYS B  25     -64.402  -7.530  44.539  1.00 83.21           O  
ATOM   3482  CG  LYS B  25     -67.644  -6.527  41.546  1.00 83.21           C  
ATOM   3483  CD  LYS B  25     -67.418  -5.526  40.420  1.00 83.21           C  
ATOM   3484  CE  LYS B  25     -68.733  -4.955  39.906  1.00 83.21           C  
ATOM   3485  NZ  LYS B  25     -68.515  -3.965  38.809  1.00 83.21           N  
ATOM   3486  N   GLN B  26     -64.950  -9.512  43.781  1.00 86.10           N  
ATOM   3487  CA  GLN B  26     -63.663 -10.085  44.159  1.00 86.10           C  
ATOM   3488  C   GLN B  26     -62.730 -10.185  42.956  1.00 86.10           C  
ATOM   3489  CB  GLN B  26     -63.855 -11.465  44.791  1.00 86.10           C  
ATOM   3490  O   GLN B  26     -63.104 -10.732  41.917  1.00 86.10           O  
ATOM   3491  CG  GLN B  26     -62.589 -12.037  45.414  1.00 86.10           C  
ATOM   3492  CD  GLN B  26     -62.853 -13.279  46.245  1.00 86.10           C  
ATOM   3493  NE2 GLN B  26     -61.808 -13.804  46.876  1.00 86.10           N  
ATOM   3494  OE1 GLN B  26     -63.987 -13.763  46.319  1.00 86.10           O  
ATOM   3495  N   TYR B  27     -61.478  -9.524  43.020  1.00 87.12           N  
ATOM   3496  CA  TYR B  27     -60.456  -9.558  41.980  1.00 87.12           C  
ATOM   3497  C   TYR B  27     -59.265 -10.404  42.414  1.00 87.12           C  
ATOM   3498  CB  TYR B  27     -59.992  -8.140  41.636  1.00 87.12           C  
ATOM   3499  O   TYR B  27     -58.620 -10.108  43.422  1.00 87.12           O  
ATOM   3500  CG  TYR B  27     -61.117  -7.206  41.263  1.00 87.12           C  
ATOM   3501  CD1 TYR B  27     -61.627  -7.180  39.967  1.00 87.12           C  
ATOM   3502  CD2 TYR B  27     -61.673  -6.348  42.206  1.00 87.12           C  
ATOM   3503  CE1 TYR B  27     -62.663  -6.320  39.619  1.00 87.12           C  
ATOM   3504  CE2 TYR B  27     -62.710  -5.483  41.869  1.00 87.12           C  
ATOM   3505  OH  TYR B  27     -64.223  -4.623  40.235  1.00 87.12           O  
ATOM   3506  CZ  TYR B  27     -63.197  -5.477  40.575  1.00 87.12           C  
ATOM   3507  N   VAL B  28     -59.101 -11.493  41.744  1.00 86.62           N  
ATOM   3508  CA  VAL B  28     -58.020 -12.392  42.134  1.00 86.62           C  
ATOM   3509  C   VAL B  28     -57.096 -12.636  40.943  1.00 86.62           C  
ATOM   3510  CB  VAL B  28     -58.564 -13.734  42.670  1.00 86.62           C  
ATOM   3511  O   VAL B  28     -57.562 -12.859  39.823  1.00 86.62           O  
ATOM   3512  CG1 VAL B  28     -57.419 -14.642  43.116  1.00 86.62           C  
ATOM   3513  CG2 VAL B  28     -59.538 -13.493  43.822  1.00 86.62           C  
ATOM   3514  N   PHE B  29     -55.755 -12.511  41.116  1.00 84.40           N  
ATOM   3515  CA  PHE B  29     -54.759 -12.945  40.144  1.00 84.40           C  
ATOM   3516  C   PHE B  29     -53.719 -13.845  40.800  1.00 84.40           C  
ATOM   3517  CB  PHE B  29     -54.075 -11.736  39.497  1.00 84.40           C  
ATOM   3518  O   PHE B  29     -53.411 -13.687  41.983  1.00 84.40           O  
ATOM   3519  CG  PHE B  29     -53.342 -10.859  40.475  1.00 84.40           C  
ATOM   3520  CD1 PHE B  29     -54.002  -9.833  41.141  1.00 84.40           C  
ATOM   3521  CD2 PHE B  29     -51.991 -11.060  40.729  1.00 84.40           C  
ATOM   3522  CE1 PHE B  29     -53.325  -9.019  42.047  1.00 84.40           C  
ATOM   3523  CE2 PHE B  29     -51.308 -10.251  41.633  1.00 84.40           C  
ATOM   3524  CZ  PHE B  29     -51.977  -9.231  42.290  1.00 84.40           C  
ATOM   3525  N   GLY B  30     -53.330 -14.919  40.045  1.00 80.65           N  
ATOM   3526  CA  GLY B  30     -52.343 -15.868  40.534  1.00 80.65           C  
ATOM   3527  C   GLY B  30     -52.814 -16.647  41.748  1.00 80.65           C  
ATOM   3528  O   GLY B  30     -52.010 -17.012  42.608  1.00 80.65           O  
ATOM   3529  N   GLY B  31     -54.176 -16.887  41.791  1.00 87.48           N  
ATOM   3530  CA  GLY B  31     -54.790 -17.595  42.903  1.00 87.48           C  
ATOM   3531  C   GLY B  31     -56.067 -18.318  42.519  1.00 87.48           C  
ATOM   3532  O   GLY B  31     -56.198 -18.802  41.393  1.00 87.48           O  
ATOM   3533  N   TRP B  32     -56.945 -18.365  43.610  1.00 87.68           N  
ATOM   3534  CA  TRP B  32     -58.201 -19.061  43.350  1.00 87.68           C  
ATOM   3535  C   TRP B  32     -59.375 -18.320  43.981  1.00 87.68           C  
ATOM   3536  CB  TRP B  32     -58.142 -20.496  43.881  1.00 87.68           C  
ATOM   3537  O   TRP B  32     -59.187 -17.500  44.883  1.00 87.68           O  
ATOM   3538  CG  TRP B  32     -58.188 -20.594  45.376  1.00 87.68           C  
ATOM   3539  CD1 TRP B  32     -57.158 -20.377  46.248  1.00 87.68           C  
ATOM   3540  CD2 TRP B  32     -59.324 -20.940  46.175  1.00 87.68           C  
ATOM   3541  CE2 TRP B  32     -58.909 -20.913  47.525  1.00 87.68           C  
ATOM   3542  CE3 TRP B  32     -60.653 -21.270  45.880  1.00 87.68           C  
ATOM   3543  NE1 TRP B  32     -57.585 -20.567  47.542  1.00 87.68           N  
ATOM   3544  CH2 TRP B  32     -61.074 -21.523  48.263  1.00 87.68           C  
ATOM   3545  CZ2 TRP B  32     -59.779 -21.203  48.579  1.00 87.68           C  
ATOM   3546  CZ3 TRP B  32     -61.517 -21.559  46.930  1.00 87.68           C  
ATOM   3547  N   ALA B  33     -60.485 -18.488  43.469  1.00 86.32           N  
ATOM   3548  CA  ALA B  33     -61.713 -17.967  44.062  1.00 86.32           C  
ATOM   3549  C   ALA B  33     -62.855 -18.971  43.930  1.00 86.32           C  
ATOM   3550  CB  ALA B  33     -62.098 -16.641  43.410  1.00 86.32           C  
ATOM   3551  O   ALA B  33     -62.913 -19.731  42.961  1.00 86.32           O  
ATOM   3552  N   TRP B  34     -63.647 -18.986  45.015  1.00 84.50           N  
ATOM   3553  CA  TRP B  34     -64.833 -19.835  45.025  1.00 84.50           C  
ATOM   3554  C   TRP B  34     -66.014 -19.129  44.369  1.00 84.50           C  
ATOM   3555  CB  TRP B  34     -65.194 -20.237  46.458  1.00 84.50           C  
ATOM   3556  O   TRP B  34     -66.320 -17.980  44.698  1.00 84.50           O  
ATOM   3557  CG  TRP B  34     -66.349 -21.189  46.551  1.00 84.50           C  
ATOM   3558  CD1 TRP B  34     -67.656 -20.877  46.799  1.00 84.50           C  
ATOM   3559  CD2 TRP B  34     -66.296 -22.611  46.401  1.00 84.50           C  
ATOM   3560  CE2 TRP B  34     -67.612 -23.098  46.570  1.00 84.50           C  
ATOM   3561  CE3 TRP B  34     -65.264 -23.522  46.138  1.00 84.50           C  
ATOM   3562  NE1 TRP B  34     -68.421 -22.021  46.812  1.00 84.50           N  
ATOM   3563  CH2 TRP B  34     -66.893 -25.327  46.228  1.00 84.50           C  
ATOM   3564  CZ2 TRP B  34     -67.922 -24.457  46.485  1.00 84.50           C  
ATOM   3565  CZ3 TRP B  34     -65.575 -24.875  46.054  1.00 84.50           C  
ATOM   3566  N   ALA B  35     -66.563 -19.821  43.342  1.00 83.14           N  
ATOM   3567  CA  ALA B  35     -67.790 -19.338  42.714  1.00 83.14           C  
ATOM   3568  C   ALA B  35     -68.962 -20.269  43.012  1.00 83.14           C  
ATOM   3569  CB  ALA B  35     -67.596 -19.198  41.206  1.00 83.14           C  
ATOM   3570  O   ALA B  35     -68.885 -21.474  42.761  1.00 83.14           O  
ATOM   3571  N   TRP B  36     -70.051 -19.628  43.552  1.00 83.68           N  
ATOM   3572  CA  TRP B  36     -71.258 -20.392  43.851  1.00 83.68           C  
ATOM   3573  C   TRP B  36     -72.080 -20.627  42.589  1.00 83.68           C  
ATOM   3574  CB  TRP B  36     -72.106 -19.668  44.900  1.00 83.68           C  
ATOM   3575  O   TRP B  36     -72.237 -19.723  41.765  1.00 83.68           O  
ATOM   3576  CG  TRP B  36     -71.506 -19.666  46.274  1.00 83.68           C  
ATOM   3577  CD1 TRP B  36     -70.632 -18.750  46.791  1.00 83.68           C  
ATOM   3578  CD2 TRP B  36     -71.732 -20.632  47.306  1.00 83.68           C  
ATOM   3579  CE2 TRP B  36     -70.962 -20.237  48.423  1.00 83.68           C  
ATOM   3580  CE3 TRP B  36     -72.511 -21.793  47.395  1.00 83.68           C  
ATOM   3581  NE1 TRP B  36     -70.302 -19.087  48.083  1.00 83.68           N  
ATOM   3582  CH2 TRP B  36     -71.722 -22.096  49.676  1.00 83.68           C  
ATOM   3583  CZ2 TRP B  36     -70.951 -20.964  49.616  1.00 83.68           C  
ATOM   3584  CZ3 TRP B  36     -72.498 -22.515  48.583  1.00 83.68           C  
ATOM   3585  N   TRP B  37     -72.541 -21.885  42.421  1.00 79.95           N  
ATOM   3586  CA  TRP B  37     -73.369 -22.281  41.286  1.00 79.95           C  
ATOM   3587  C   TRP B  37     -74.622 -21.416  41.198  1.00 79.95           C  
ATOM   3588  CB  TRP B  37     -73.760 -23.758  41.394  1.00 79.95           C  
ATOM   3589  O   TRP B  37     -75.322 -21.223  42.195  1.00 79.95           O  
ATOM   3590  CG  TRP B  37     -74.400 -24.311  40.157  1.00 79.95           C  
ATOM   3591  CD1 TRP B  37     -73.997 -24.120  38.864  1.00 79.95           C  
ATOM   3592  CD2 TRP B  37     -75.563 -25.142  40.095  1.00 79.95           C  
ATOM   3593  CE2 TRP B  37     -75.808 -25.419  38.732  1.00 79.95           C  
ATOM   3594  CE3 TRP B  37     -76.422 -25.682  41.062  1.00 79.95           C  
ATOM   3595  NE1 TRP B  37     -74.839 -24.783  38.003  1.00 79.95           N  
ATOM   3596  CH2 TRP B  37     -77.703 -26.728  39.277  1.00 79.95           C  
ATOM   3597  CZ2 TRP B  37     -76.878 -26.212  38.311  1.00 79.95           C  
ATOM   3598  CZ3 TRP B  37     -77.486 -26.471  40.641  1.00 79.95           C  
ATOM   3599  N   CYS B  38     -74.874 -20.747  40.061  1.00 81.22           N  
ATOM   3600  CA  CYS B  38     -76.072 -20.038  39.623  1.00 81.22           C  
ATOM   3601  C   CYS B  38     -76.136 -18.645  40.238  1.00 81.22           C  
ATOM   3602  CB  CYS B  38     -77.327 -20.827  39.993  1.00 81.22           C  
ATOM   3603  O   CYS B  38     -76.997 -17.841  39.875  1.00 81.22           O  
ATOM   3604  SG  CYS B  38     -77.483 -22.399  39.118  1.00 81.22           S  
ATOM   3605  N   ILE B  39     -75.258 -18.252  41.153  1.00 83.50           N  
ATOM   3606  CA  ILE B  39     -75.405 -16.954  41.803  1.00 83.50           C  
ATOM   3607  C   ILE B  39     -74.163 -16.104  41.545  1.00 83.50           C  
ATOM   3608  CB  ILE B  39     -75.645 -17.107  43.322  1.00 83.50           C  
ATOM   3609  O   ILE B  39     -74.191 -14.884  41.721  1.00 83.50           O  
ATOM   3610  CG1 ILE B  39     -76.866 -17.997  43.583  1.00 83.50           C  
ATOM   3611  CG2 ILE B  39     -75.815 -15.736  43.982  1.00 83.50           C  
ATOM   3612  CD1 ILE B  39     -76.960 -18.514  45.012  1.00 83.50           C  
ATOM   3613  N   SER B  40     -73.112 -16.826  41.140  1.00 85.65           N  
ATOM   3614  CA  SER B  40     -71.876 -16.088  40.897  1.00 85.65           C  
ATOM   3615  C   SER B  40     -71.515 -16.086  39.416  1.00 85.65           C  
ATOM   3616  CB  SER B  40     -70.727 -16.686  41.710  1.00 85.65           C  
ATOM   3617  O   SER B  40     -71.839 -17.029  38.691  1.00 85.65           O  
ATOM   3618  OG  SER B  40     -71.033 -16.682  43.093  1.00 85.65           O  
ATOM   3619  N   ASP B  41     -71.030 -14.927  38.911  1.00 86.31           N  
ATOM   3620  CA  ASP B  41     -70.509 -14.784  37.555  1.00 86.31           C  
ATOM   3621  C   ASP B  41     -68.989 -14.639  37.563  1.00 86.31           C  
ATOM   3622  CB  ASP B  41     -71.148 -13.581  36.858  1.00 86.31           C  
ATOM   3623  O   ASP B  41     -68.442 -13.820  38.305  1.00 86.31           O  
ATOM   3624  CG  ASP B  41     -70.941 -13.588  35.354  1.00 86.31           C  
ATOM   3625  OD1 ASP B  41     -70.650 -14.661  34.783  1.00 86.31           O  
ATOM   3626  OD2 ASP B  41     -71.066 -12.510  34.734  1.00 86.31           O  
ATOM   3627  N   THR B  42     -68.304 -15.464  36.785  1.00 86.84           N  
ATOM   3628  CA  THR B  42     -66.847 -15.424  36.719  1.00 86.84           C  
ATOM   3629  C   THR B  42     -66.381 -14.931  35.352  1.00 86.84           C  
ATOM   3630  CB  THR B  42     -66.237 -16.810  37.002  1.00 86.84           C  
ATOM   3631  O   THR B  42     -66.897 -15.364  34.320  1.00 86.84           O  
ATOM   3632  CG2 THR B  42     -66.558 -17.272  38.420  1.00 86.84           C  
ATOM   3633  OG1 THR B  42     -66.769 -17.759  36.070  1.00 86.84           O  
ATOM   3634  N   GLN B  43     -65.453 -13.978  35.377  1.00 88.63           N  
ATOM   3635  CA  GLN B  43     -64.840 -13.461  34.158  1.00 88.63           C  
ATOM   3636  C   GLN B  43     -63.326 -13.343  34.311  1.00 88.63           C  
ATOM   3637  CB  GLN B  43     -65.438 -12.101  33.791  1.00 88.63           C  
ATOM   3638  O   GLN B  43     -62.820 -13.189  35.425  1.00 88.63           O  
ATOM   3639  CG  GLN B  43     -66.912 -12.159  33.414  1.00 88.63           C  
ATOM   3640  CD  GLN B  43     -67.483 -10.797  33.068  1.00 88.63           C  
ATOM   3641  NE2 GLN B  43     -68.527 -10.783  32.246  1.00 88.63           N  
ATOM   3642  OE1 GLN B  43     -66.990  -9.765  33.536  1.00 88.63           O  
ATOM   3643  N   ARG B  44     -62.623 -13.389  33.105  1.00 88.14           N  
ATOM   3644  CA  ARG B  44     -61.164 -13.348  33.132  1.00 88.14           C  
ATOM   3645  C   ARG B  44     -60.632 -12.229  32.242  1.00 88.14           C  
ATOM   3646  CB  ARG B  44     -60.579 -14.691  32.691  1.00 88.14           C  
ATOM   3647  O   ARG B  44     -61.188 -11.959  31.176  1.00 88.14           O  
ATOM   3648  CG  ARG B  44     -60.991 -15.861  33.571  1.00 88.14           C  
ATOM   3649  CD  ARG B  44     -60.380 -17.170  33.092  1.00 88.14           C  
ATOM   3650  NE  ARG B  44     -60.772 -18.291  33.941  1.00 88.14           N  
ATOM   3651  NH1 ARG B  44     -59.363 -19.818  32.931  1.00 88.14           N  
ATOM   3652  NH2 ARG B  44     -60.707 -20.468  34.670  1.00 88.14           N  
ATOM   3653  CZ  ARG B  44     -60.280 -19.523  33.846  1.00 88.14           C  
ATOM   3654  N   ILE B  45     -59.603 -11.623  32.754  1.00 89.97           N  
ATOM   3655  CA  ILE B  45     -58.922 -10.606  31.959  1.00 89.97           C  
ATOM   3656  C   ILE B  45     -57.428 -10.917  31.895  1.00 89.97           C  
ATOM   3657  CB  ILE B  45     -59.151  -9.191  32.534  1.00 89.97           C  
ATOM   3658  O   ILE B  45     -56.827 -11.312  32.897  1.00 89.97           O  
ATOM   3659  CG1 ILE B  45     -58.628  -8.128  31.562  1.00 89.97           C  
ATOM   3660  CG2 ILE B  45     -58.488  -9.052  33.907  1.00 89.97           C  
ATOM   3661  CD1 ILE B  45     -59.129  -6.720  31.854  1.00 89.97           C  
ATOM   3662  N   SER B  46     -56.888 -10.740  30.759  1.00 89.35           N  
ATOM   3663  CA  SER B  46     -55.484 -11.075  30.540  1.00 89.35           C  
ATOM   3664  C   SER B  46     -54.565  -9.987  31.084  1.00 89.35           C  
ATOM   3665  CB  SER B  46     -55.210 -11.287  29.050  1.00 89.35           C  
ATOM   3666  O   SER B  46     -54.819  -8.796  30.887  1.00 89.35           O  
ATOM   3667  OG  SER B  46     -53.838 -11.558  28.825  1.00 89.35           O  
ATOM   3668  N   LEU B  47     -53.475 -10.409  31.790  1.00 88.95           N  
ATOM   3669  CA  LEU B  47     -52.485  -9.490  32.341  1.00 88.95           C  
ATOM   3670  C   LEU B  47     -51.211  -9.497  31.504  1.00 88.95           C  
ATOM   3671  CB  LEU B  47     -52.160  -9.859  33.791  1.00 88.95           C  
ATOM   3672  O   LEU B  47     -50.198  -8.918  31.903  1.00 88.95           O  
ATOM   3673  CG  LEU B  47     -53.323  -9.803  34.782  1.00 88.95           C  
ATOM   3674  CD1 LEU B  47     -52.876 -10.300  36.153  1.00 88.95           C  
ATOM   3675  CD2 LEU B  47     -53.878  -8.386  34.877  1.00 88.95           C  
ATOM   3676  N   GLU B  48     -51.305 -10.125  30.399  1.00 87.90           N  
ATOM   3677  CA  GLU B  48     -50.140 -10.238  29.527  1.00 87.90           C  
ATOM   3678  C   GLU B  48     -49.779  -8.890  28.911  1.00 87.90           C  
ATOM   3679  CB  GLU B  48     -50.390 -11.270  28.425  1.00 87.90           C  
ATOM   3680  O   GLU B  48     -50.643  -8.027  28.743  1.00 87.90           O  
ATOM   3681  CG  GLU B  48     -50.566 -12.691  28.941  1.00 87.90           C  
ATOM   3682  CD  GLU B  48     -50.863 -13.697  27.841  1.00 87.90           C  
ATOM   3683  OE1 GLU B  48     -50.941 -14.912  28.134  1.00 87.90           O  
ATOM   3684  OE2 GLU B  48     -51.019 -13.267  26.676  1.00 87.90           O  
ATOM   3685  N   ILE B  49     -48.515  -8.737  28.601  1.00 89.09           N  
ATOM   3686  CA  ILE B  49     -48.005  -7.502  28.015  1.00 89.09           C  
ATOM   3687  C   ILE B  49     -48.539  -7.347  26.593  1.00 89.09           C  
ATOM   3688  CB  ILE B  49     -46.460  -7.472  28.014  1.00 89.09           C  
ATOM   3689  O   ILE B  49     -48.654  -8.329  25.856  1.00 89.09           O  
ATOM   3690  CG1 ILE B  49     -45.953  -6.074  27.641  1.00 89.09           C  
ATOM   3691  CG2 ILE B  49     -45.901  -8.530  27.058  1.00 89.09           C  
ATOM   3692  CD1 ILE B  49     -44.516  -5.804  28.064  1.00 89.09           C  
ATOM   3693  N   MET B  50     -48.908  -6.145  26.268  1.00 90.23           N  
ATOM   3694  CA  MET B  50     -49.354  -5.806  24.920  1.00 90.23           C  
ATOM   3695  C   MET B  50     -48.369  -4.859  24.242  1.00 90.23           C  
ATOM   3696  CB  MET B  50     -50.746  -5.172  24.957  1.00 90.23           C  
ATOM   3697  O   MET B  50     -47.879  -3.916  24.865  1.00 90.23           O  
ATOM   3698  CG  MET B  50     -51.817  -6.079  25.542  1.00 90.23           C  
ATOM   3699  SD  MET B  50     -53.454  -5.257  25.646  1.00 90.23           S  
ATOM   3700  CE  MET B  50     -53.237  -4.303  27.173  1.00 90.23           C  
ATOM   3701  N   THR B  51     -47.962  -5.221  23.029  1.00 90.80           N  
ATOM   3702  CA  THR B  51     -47.071  -4.360  22.258  1.00 90.80           C  
ATOM   3703  C   THR B  51     -47.869  -3.449  21.330  1.00 90.80           C  
ATOM   3704  CB  THR B  51     -46.070  -5.189  21.432  1.00 90.80           C  
ATOM   3705  O   THR B  51     -48.663  -3.925  20.516  1.00 90.80           O  
ATOM   3706  CG2 THR B  51     -45.084  -4.288  20.697  1.00 90.80           C  
ATOM   3707  OG1 THR B  51     -45.343  -6.060  22.307  1.00 90.80           O  
ATOM   3708  N   LEU B  52     -47.698  -2.114  21.589  1.00 92.84           N  
ATOM   3709  CA  LEU B  52     -48.377  -1.124  20.759  1.00 92.84           C  
ATOM   3710  C   LEU B  52     -47.380  -0.375  19.881  1.00 92.84           C  
ATOM   3711  CB  LEU B  52     -49.152  -0.134  21.631  1.00 92.84           C  
ATOM   3712  O   LEU B  52     -46.248  -0.121  20.298  1.00 92.84           O  
ATOM   3713  CG  LEU B  52     -50.081  -0.740  22.684  1.00 92.84           C  
ATOM   3714  CD1 LEU B  52     -50.644   0.353  23.587  1.00 92.84           C  
ATOM   3715  CD2 LEU B  52     -51.208  -1.521  22.017  1.00 92.84           C  
ATOM   3716  N   GLN B  53     -47.852  -0.027  18.622  1.00 90.66           N  
ATOM   3717  CA  GLN B  53     -47.020   0.759  17.718  1.00 90.66           C  
ATOM   3718  C   GLN B  53     -47.671   2.101  17.396  1.00 90.66           C  
ATOM   3719  CB  GLN B  53     -46.749  -0.016  16.427  1.00 90.66           C  
ATOM   3720  O   GLN B  53     -48.394   2.225  16.405  1.00 90.66           O  
ATOM   3721  CG  GLN B  53     -45.903  -1.266  16.626  1.00 90.66           C  
ATOM   3722  CD  GLN B  53     -45.717  -2.058  15.345  1.00 90.66           C  
ATOM   3723  NE2 GLN B  53     -45.100  -3.230  15.457  1.00 90.66           N  
ATOM   3724  OE1 GLN B  53     -46.124  -1.621  14.264  1.00 90.66           O  
ATOM   3725  N   PRO B  54     -47.461   3.071  18.260  1.00 92.24           N  
ATOM   3726  CA  PRO B  54     -47.998   4.392  17.925  1.00 92.24           C  
ATOM   3727  C   PRO B  54     -47.279   5.038  16.743  1.00 92.24           C  
ATOM   3728  CB  PRO B  54     -47.776   5.198  19.206  1.00 92.24           C  
ATOM   3729  O   PRO B  54     -46.046   5.064  16.705  1.00 92.24           O  
ATOM   3730  CG  PRO B  54     -46.656   4.500  19.908  1.00 92.24           C  
ATOM   3731  CD  PRO B  54     -46.656   3.058  19.490  1.00 92.24           C  
ATOM   3732  N   ARG B  55     -48.137   5.457  15.745  1.00 91.38           N  
ATOM   3733  CA  ARG B  55     -47.577   6.063  14.542  1.00 91.38           C  
ATOM   3734  C   ARG B  55     -48.256   7.392  14.230  1.00 91.38           C  
ATOM   3735  CB  ARG B  55     -47.711   5.114  13.349  1.00 91.38           C  
ATOM   3736  O   ARG B  55     -49.485   7.470  14.181  1.00 91.38           O  
ATOM   3737  CG  ARG B  55     -47.105   5.652  12.062  1.00 91.38           C  
ATOM   3738  CD  ARG B  55     -47.156   4.623  10.941  1.00 91.38           C  
ATOM   3739  NE  ARG B  55     -46.666   5.174   9.681  1.00 91.38           N  
ATOM   3740  NH1 ARG B  55     -46.545   3.137   8.598  1.00 91.38           N  
ATOM   3741  NH2 ARG B  55     -45.947   5.060   7.503  1.00 91.38           N  
ATOM   3742  CZ  ARG B  55     -46.387   4.456   8.597  1.00 91.38           C  
ATOM   3743  N   CYS B  56     -47.455   8.425  14.151  1.00 90.69           N  
ATOM   3744  CA  CYS B  56     -47.923   9.750  13.761  1.00 90.69           C  
ATOM   3745  C   CYS B  56     -47.326  10.168  12.422  1.00 90.69           C  
ATOM   3746  CB  CYS B  56     -47.567  10.781  14.832  1.00 90.69           C  
ATOM   3747  O   CYS B  56     -46.106  10.279  12.289  1.00 90.69           O  
ATOM   3748  SG  CYS B  56     -48.375  10.490  16.420  1.00 90.69           S  
ATOM   3749  N   GLU B  57     -48.295  10.384  11.473  1.00 88.15           N  
ATOM   3750  CA  GLU B  57     -47.833  10.738  10.135  1.00 88.15           C  
ATOM   3751  C   GLU B  57     -47.900  12.246   9.908  1.00 88.15           C  
ATOM   3752  CB  GLU B  57     -48.658  10.009   9.070  1.00 88.15           C  
ATOM   3753  O   GLU B  57     -48.893  12.888  10.256  1.00 88.15           O  
ATOM   3754  CG  GLU B  57     -48.471   8.499   9.075  1.00 88.15           C  
ATOM   3755  CD  GLU B  57     -49.231   7.797   7.961  1.00 88.15           C  
ATOM   3756  OE1 GLU B  57     -49.069   6.566   7.798  1.00 88.15           O  
ATOM   3757  OE2 GLU B  57     -49.992   8.484   7.244  1.00 88.15           O  
ATOM   3758  N   ASP B  58     -46.838  12.837   9.357  1.00 84.36           N  
ATOM   3759  CA  ASP B  58     -46.738  14.192   8.822  1.00 84.36           C  
ATOM   3760  C   ASP B  58     -47.124  15.228   9.875  1.00 84.36           C  
ATOM   3761  CB  ASP B  58     -47.621  14.346   7.583  1.00 84.36           C  
ATOM   3762  O   ASP B  58     -47.923  16.127   9.605  1.00 84.36           O  
ATOM   3763  CG  ASP B  58     -47.181  13.465   6.427  1.00 84.36           C  
ATOM   3764  OD1 ASP B  58     -45.960  13.324   6.198  1.00 84.36           O  
ATOM   3765  OD2 ASP B  58     -48.063  12.909   5.737  1.00 84.36           O  
ATOM   3766  N   VAL B  59     -46.568  15.138  10.967  1.00 85.84           N  
ATOM   3767  CA  VAL B  59     -46.790  16.123  12.021  1.00 85.84           C  
ATOM   3768  C   VAL B  59     -45.753  17.239  11.914  1.00 85.84           C  
ATOM   3769  CB  VAL B  59     -46.733  15.476  13.423  1.00 85.84           C  
ATOM   3770  O   VAL B  59     -44.555  16.972  11.796  1.00 85.84           O  
ATOM   3771  CG1 VAL B  59     -46.959  16.524  14.512  1.00 85.84           C  
ATOM   3772  CG2 VAL B  59     -47.763  14.354  13.535  1.00 85.84           C  
ATOM   3773  N   GLU B  60     -46.263  18.482  11.875  1.00 82.64           N  
ATOM   3774  CA  GLU B  60     -45.377  19.636  11.761  1.00 82.64           C  
ATOM   3775  C   GLU B  60     -44.713  19.956  13.097  1.00 82.64           C  
ATOM   3776  CB  GLU B  60     -46.146  20.856  11.249  1.00 82.64           C  
ATOM   3777  O   GLU B  60     -45.392  20.087  14.118  1.00 82.64           O  
ATOM   3778  CG  GLU B  60     -46.764  20.662   9.872  1.00 82.64           C  
ATOM   3779  CD  GLU B  60     -47.306  21.949   9.270  1.00 82.64           C  
ATOM   3780  OE1 GLU B  60     -47.639  21.961   8.064  1.00 82.64           O  
ATOM   3781  OE2 GLU B  60     -47.397  22.953  10.012  1.00 82.64           O  
ATOM   3782  N   THR B  61     -43.397  19.987  13.005  1.00 87.01           N  
ATOM   3783  CA  THR B  61     -42.623  20.301  14.201  1.00 87.01           C  
ATOM   3784  C   THR B  61     -42.664  21.798  14.495  1.00 87.01           C  
ATOM   3785  CB  THR B  61     -41.159  19.844  14.055  1.00 87.01           C  
ATOM   3786  O   THR B  61     -43.309  22.560  13.772  1.00 87.01           O  
ATOM   3787  CG2 THR B  61     -41.074  18.342  13.807  1.00 87.01           C  
ATOM   3788  OG1 THR B  61     -40.558  20.534  12.952  1.00 87.01           O  
ATOM   3789  N   ALA B  62     -41.979  22.253  15.524  1.00 84.81           N  
ATOM   3790  CA  ALA B  62     -41.916  23.659  15.917  1.00 84.81           C  
ATOM   3791  C   ALA B  62     -41.366  24.520  14.783  1.00 84.81           C  
ATOM   3792  CB  ALA B  62     -41.059  23.824  17.169  1.00 84.81           C  
ATOM   3793  O   ALA B  62     -41.774  25.672  14.617  1.00 84.81           O  
ATOM   3794  N   GLU B  63     -40.618  23.879  13.908  1.00 80.51           N  
ATOM   3795  CA  GLU B  63     -40.002  24.597  12.797  1.00 80.51           C  
ATOM   3796  C   GLU B  63     -40.799  24.410  11.509  1.00 80.51           C  
ATOM   3797  CB  GLU B  63     -38.557  24.135  12.592  1.00 80.51           C  
ATOM   3798  O   GLU B  63     -40.396  24.890  10.447  1.00 80.51           O  
ATOM   3799  CG  GLU B  63     -37.623  24.515  13.732  1.00 80.51           C  
ATOM   3800  CD  GLU B  63     -36.178  24.110  13.484  1.00 80.51           C  
ATOM   3801  OE1 GLU B  63     -35.299  24.465  14.302  1.00 80.51           O  
ATOM   3802  OE2 GLU B  63     -35.923  23.434  12.462  1.00 80.51           O  
ATOM   3803  N   GLY B  64     -41.850  23.628  11.582  1.00 81.47           N  
ATOM   3804  CA  GLY B  64     -42.742  23.471  10.444  1.00 81.47           C  
ATOM   3805  C   GLY B  64     -42.358  22.314   9.541  1.00 81.47           C  
ATOM   3806  O   GLY B  64     -42.902  22.169   8.444  1.00 81.47           O  
ATOM   3807  N   VAL B  65     -41.369  21.472   9.877  1.00 82.22           N  
ATOM   3808  CA  VAL B  65     -40.953  20.299   9.116  1.00 82.22           C  
ATOM   3809  C   VAL B  65     -41.860  19.118   9.449  1.00 82.22           C  
ATOM   3810  CB  VAL B  65     -39.478  19.935   9.397  1.00 82.22           C  
ATOM   3811  O   VAL B  65     -42.047  18.782  10.621  1.00 82.22           O  
ATOM   3812  CG1 VAL B  65     -39.054  18.723   8.569  1.00 82.22           C  
ATOM   3813  CG2 VAL B  65     -38.569  21.128   9.107  1.00 82.22           C  
ATOM   3814  N   ALA B  66     -42.490  18.569   8.402  1.00 87.95           N  
ATOM   3815  CA  ALA B  66     -43.383  17.429   8.593  1.00 87.95           C  
ATOM   3816  C   ALA B  66     -42.592  16.148   8.843  1.00 87.95           C  
ATOM   3817  CB  ALA B  66     -44.296  17.259   7.381  1.00 87.95           C  
ATOM   3818  O   ALA B  66     -41.795  15.729   8.000  1.00 87.95           O  
ATOM   3819  N   LEU B  67     -42.837  15.612  10.063  1.00 87.48           N  
ATOM   3820  CA  LEU B  67     -42.131  14.389  10.429  1.00 87.48           C  
ATOM   3821  C   LEU B  67     -43.113  13.256  10.706  1.00 87.48           C  
ATOM   3822  CB  LEU B  67     -41.248  14.627  11.657  1.00 87.48           C  
ATOM   3823  O   LEU B  67     -44.224  13.495  11.186  1.00 87.48           O  
ATOM   3824  CG  LEU B  67     -40.026  15.523  11.450  1.00 87.48           C  
ATOM   3825  CD1 LEU B  67     -39.371  15.844  12.790  1.00 87.48           C  
ATOM   3826  CD2 LEU B  67     -39.028  14.858  10.507  1.00 87.48           C  
ATOM   3827  N   THR B  68     -42.659  12.092  10.304  1.00 88.08           N  
ATOM   3828  CA  THR B  68     -43.371  10.875  10.680  1.00 88.08           C  
ATOM   3829  C   THR B  68     -42.586  10.092  11.729  1.00 88.08           C  
ATOM   3830  CB  THR B  68     -43.631   9.979   9.455  1.00 88.08           C  
ATOM   3831  O   THR B  68     -41.435   9.715  11.498  1.00 88.08           O  
ATOM   3832  CG2 THR B  68     -44.441   8.744   9.839  1.00 88.08           C  
ATOM   3833  OG1 THR B  68     -44.356  10.725   8.470  1.00 88.08           O  
ATOM   3834  N   VAL B  69     -43.232   9.892  12.874  1.00 88.09           N  
ATOM   3835  CA  VAL B  69     -42.547   9.223  13.975  1.00 88.09           C  
ATOM   3836  C   VAL B  69     -43.320   7.970  14.379  1.00 88.09           C  
ATOM   3837  CB  VAL B  69     -42.378  10.161  15.192  1.00 88.09           C  
ATOM   3838  O   VAL B  69     -44.545   8.007  14.520  1.00 88.09           O  
ATOM   3839  CG1 VAL B  69     -41.712   9.424  16.352  1.00 88.09           C  
ATOM   3840  CG2 VAL B  69     -41.569  11.397  14.804  1.00 88.09           C  
ATOM   3841  N   THR B  70     -42.546   6.902  14.472  1.00 89.44           N  
ATOM   3842  CA  THR B  70     -43.117   5.650  14.955  1.00 89.44           C  
ATOM   3843  C   THR B  70     -42.500   5.254  16.293  1.00 89.44           C  
ATOM   3844  CB  THR B  70     -42.913   4.513  13.936  1.00 89.44           C  
ATOM   3845  O   THR B  70     -41.283   5.344  16.472  1.00 89.44           O  
ATOM   3846  CG2 THR B  70     -43.664   4.795  12.639  1.00 89.44           C  
ATOM   3847  OG1 THR B  70     -41.515   4.383  13.648  1.00 89.44           O  
ATOM   3848  N   GLY B  71     -43.339   4.881  17.196  1.00 89.43           N  
ATOM   3849  CA  GLY B  71     -42.877   4.438  18.502  1.00 89.43           C  
ATOM   3850  C   GLY B  71     -43.339   3.036  18.854  1.00 89.43           C  
ATOM   3851  O   GLY B  71     -44.199   2.471  18.175  1.00 89.43           O  
ATOM   3852  N   VAL B  72     -42.691   2.444  19.824  1.00 90.06           N  
ATOM   3853  CA  VAL B  72     -43.079   1.145  20.363  1.00 90.06           C  
ATOM   3854  C   VAL B  72     -43.311   1.259  21.869  1.00 90.06           C  
ATOM   3855  CB  VAL B  72     -42.013   0.067  20.068  1.00 90.06           C  
ATOM   3856  O   VAL B  72     -42.431   1.709  22.606  1.00 90.06           O  
ATOM   3857  CG1 VAL B  72     -42.433  -1.282  20.649  1.00 90.06           C  
ATOM   3858  CG2 VAL B  72     -41.772  -0.047  18.564  1.00 90.06           C  
ATOM   3859  N   ALA B  73     -44.516   0.832  22.232  1.00 91.61           N  
ATOM   3860  CA  ALA B  73     -44.858   0.897  23.651  1.00 91.61           C  
ATOM   3861  C   ALA B  73     -45.281  -0.472  24.176  1.00 91.61           C  
ATOM   3862  CB  ALA B  73     -45.967   1.919  23.884  1.00 91.61           C  
ATOM   3863  O   ALA B  73     -46.030  -1.194  23.514  1.00 91.61           O  
ATOM   3864  N   GLN B  74     -44.659  -0.769  25.264  1.00 90.55           N  
ATOM   3865  CA  GLN B  74     -45.089  -1.974  25.966  1.00 90.55           C  
ATOM   3866  C   GLN B  74     -45.962  -1.628  27.169  1.00 90.55           C  
ATOM   3867  CB  GLN B  74     -43.879  -2.796  26.414  1.00 90.55           C  
ATOM   3868  O   GLN B  74     -45.513  -0.943  28.091  1.00 90.55           O  
ATOM   3869  CG  GLN B  74     -42.911  -3.129  25.287  1.00 90.55           C  
ATOM   3870  CD  GLN B  74     -43.509  -4.070  24.258  1.00 90.55           C  
ATOM   3871  NE2 GLN B  74     -42.820  -4.236  23.135  1.00 90.55           N  
ATOM   3872  OE1 GLN B  74     -44.582  -4.644  24.472  1.00 90.55           O  
ATOM   3873  N   VAL B  75     -47.287  -2.138  27.087  1.00 92.45           N  
ATOM   3874  CA  VAL B  75     -48.214  -1.754  28.146  1.00 92.45           C  
ATOM   3875  C   VAL B  75     -48.834  -3.003  28.768  1.00 92.45           C  
ATOM   3876  CB  VAL B  75     -49.322  -0.816  27.617  1.00 92.45           C  
ATOM   3877  O   VAL B  75     -48.893  -4.057  28.131  1.00 92.45           O  
ATOM   3878  CG1 VAL B  75     -48.723   0.493  27.105  1.00 92.45           C  
ATOM   3879  CG2 VAL B  75     -50.125  -1.506  26.516  1.00 92.45           C  
ATOM   3880  N   LYS B  76     -49.233  -2.735  29.982  1.00 90.84           N  
ATOM   3881  CA  LYS B  76     -49.899  -3.829  30.683  1.00 90.84           C  
ATOM   3882  C   LYS B  76     -50.963  -3.300  31.641  1.00 90.84           C  
ATOM   3883  CB  LYS B  76     -48.881  -4.676  31.446  1.00 90.84           C  
ATOM   3884  O   LYS B  76     -50.913  -2.140  32.054  1.00 90.84           O  
ATOM   3885  CG  LYS B  76     -48.355  -4.019  32.714  1.00 90.84           C  
ATOM   3886  CD  LYS B  76     -47.478  -4.973  33.516  1.00 90.84           C  
ATOM   3887  CE  LYS B  76     -47.029  -4.349  34.830  1.00 90.84           C  
ATOM   3888  NZ  LYS B  76     -46.271  -5.321  35.674  1.00 90.84           N  
ATOM   3889  N   ILE B  77     -51.848  -4.316  32.058  1.00 90.62           N  
ATOM   3890  CA  ILE B  77     -52.883  -3.954  33.020  1.00 90.62           C  
ATOM   3891  C   ILE B  77     -52.291  -3.921  34.427  1.00 90.62           C  
ATOM   3892  CB  ILE B  77     -54.076  -4.935  32.963  1.00 90.62           C  
ATOM   3893  O   ILE B  77     -51.551  -4.827  34.817  1.00 90.62           O  
ATOM   3894  CG1 ILE B  77     -54.738  -4.891  31.581  1.00 90.62           C  
ATOM   3895  CG2 ILE B  77     -55.089  -4.618  34.066  1.00 90.62           C  
ATOM   3896  CD1 ILE B  77     -55.791  -5.968  31.364  1.00 90.62           C  
ATOM   3897  N   MET B  78     -52.587  -2.943  35.242  1.00 89.59           N  
ATOM   3898  CA  MET B  78     -52.053  -2.776  36.591  1.00 89.59           C  
ATOM   3899  C   MET B  78     -52.686  -3.775  37.554  1.00 89.59           C  
ATOM   3900  CB  MET B  78     -52.288  -1.349  37.089  1.00 89.59           C  
ATOM   3901  O   MET B  78     -53.857  -4.130  37.407  1.00 89.59           O  
ATOM   3902  CG  MET B  78     -51.473  -0.300  36.351  1.00 89.59           C  
ATOM   3903  SD  MET B  78     -51.680   1.379  37.061  1.00 89.59           S  
ATOM   3904  CE  MET B  78     -50.650   2.340  35.916  1.00 89.59           C  
ATOM   3905  N   THR B  79     -51.869  -4.252  38.435  1.00 85.43           N  
ATOM   3906  CA  THR B  79     -52.315  -5.341  39.296  1.00 85.43           C  
ATOM   3907  C   THR B  79     -52.788  -4.805  40.645  1.00 85.43           C  
ATOM   3908  CB  THR B  79     -51.195  -6.375  39.516  1.00 85.43           C  
ATOM   3909  O   THR B  79     -53.413  -5.530  41.422  1.00 85.43           O  
ATOM   3910  CG2 THR B  79     -50.872  -7.119  38.225  1.00 85.43           C  
ATOM   3911  OG1 THR B  79     -50.016  -5.702  39.975  1.00 85.43           O  
ATOM   3912  N   GLU B  80     -52.523  -3.499  40.835  1.00 86.74           N  
ATOM   3913  CA  GLU B  80     -53.007  -2.886  42.068  1.00 86.74           C  
ATOM   3914  C   GLU B  80     -54.529  -2.949  42.156  1.00 86.74           C  
ATOM   3915  CB  GLU B  80     -52.535  -1.433  42.167  1.00 86.74           C  
ATOM   3916  O   GLU B  80     -55.224  -2.699  41.169  1.00 86.74           O  
ATOM   3917  CG  GLU B  80     -52.679  -0.833  43.558  1.00 86.74           C  
ATOM   3918  CD  GLU B  80     -52.179   0.601  43.648  1.00 86.74           C  
ATOM   3919  OE1 GLU B  80     -52.379   1.248  44.701  1.00 86.74           O  
ATOM   3920  OE2 GLU B  80     -51.585   1.080  42.657  1.00 86.74           O  
ATOM   3921  N   LYS B  81     -55.106  -3.373  43.343  1.00 82.90           N  
ATOM   3922  CA  LYS B  81     -56.515  -3.715  43.519  1.00 82.90           C  
ATOM   3923  C   LYS B  81     -57.420  -2.605  42.994  1.00 82.90           C  
ATOM   3924  CB  LYS B  81     -56.821  -3.988  44.993  1.00 82.90           C  
ATOM   3925  O   LYS B  81     -58.369  -2.869  42.253  1.00 82.90           O  
ATOM   3926  CG  LYS B  81     -56.373  -5.360  45.474  1.00 82.90           C  
ATOM   3927  CD  LYS B  81     -56.819  -5.622  46.907  1.00 82.90           C  
ATOM   3928  CE  LYS B  81     -56.326  -6.973  47.409  1.00 82.90           C  
ATOM   3929  NZ  LYS B  81     -56.785  -7.248  48.803  1.00 82.90           N  
ATOM   3930  N   GLU B  82     -57.155  -1.339  43.275  1.00 86.28           N  
ATOM   3931  CA  GLU B  82     -57.998  -0.222  42.858  1.00 86.28           C  
ATOM   3932  C   GLU B  82     -57.894   0.017  41.355  1.00 86.28           C  
ATOM   3933  CB  GLU B  82     -57.619   1.050  43.621  1.00 86.28           C  
ATOM   3934  O   GLU B  82     -58.902   0.262  40.689  1.00 86.28           O  
ATOM   3935  CG  GLU B  82     -57.958   1.002  45.104  1.00 86.28           C  
ATOM   3936  CD  GLU B  82     -57.631   2.294  45.836  1.00 86.28           C  
ATOM   3937  OE1 GLU B  82     -57.914   2.391  47.052  1.00 86.28           O  
ATOM   3938  OE2 GLU B  82     -57.088   3.217  45.189  1.00 86.28           O  
ATOM   3939  N   LEU B  83     -56.752  -0.056  40.828  1.00 88.43           N  
ATOM   3940  CA  LEU B  83     -56.494   0.202  39.416  1.00 88.43           C  
ATOM   3941  C   LEU B  83     -56.935  -0.979  38.558  1.00 88.43           C  
ATOM   3942  CB  LEU B  83     -55.008   0.489  39.185  1.00 88.43           C  
ATOM   3943  O   LEU B  83     -57.387  -0.795  37.426  1.00 88.43           O  
ATOM   3944  CG  LEU B  83     -54.457   1.765  39.823  1.00 88.43           C  
ATOM   3945  CD1 LEU B  83     -52.943   1.832  39.651  1.00 88.43           C  
ATOM   3946  CD2 LEU B  83     -55.124   2.996  39.219  1.00 88.43           C  
ATOM   3947  N   LEU B  84     -56.781  -2.177  39.185  1.00 88.21           N  
ATOM   3948  CA  LEU B  84     -57.247  -3.371  38.490  1.00 88.21           C  
ATOM   3949  C   LEU B  84     -58.762  -3.343  38.316  1.00 88.21           C  
ATOM   3950  CB  LEU B  84     -56.832  -4.632  39.253  1.00 88.21           C  
ATOM   3951  O   LEU B  84     -59.279  -3.744  37.271  1.00 88.21           O  
ATOM   3952  CG  LEU B  84     -57.229  -5.968  38.622  1.00 88.21           C  
ATOM   3953  CD1 LEU B  84     -56.588  -6.115  37.246  1.00 88.21           C  
ATOM   3954  CD2 LEU B  84     -56.831  -7.127  39.530  1.00 88.21           C  
ATOM   3955  N   ALA B  85     -59.399  -2.850  39.283  1.00 87.77           N  
ATOM   3956  CA  ALA B  85     -60.853  -2.719  39.220  1.00 87.77           C  
ATOM   3957  C   ALA B  85     -61.271  -1.785  38.088  1.00 87.77           C  
ATOM   3958  CB  ALA B  85     -61.399  -2.212  40.553  1.00 87.77           C  
ATOM   3959  O   ALA B  85     -62.226  -2.070  37.361  1.00 87.77           O  
ATOM   3960  N   VAL B  86     -60.503  -0.694  37.967  1.00 89.45           N  
ATOM   3961  CA  VAL B  86     -60.784   0.283  36.919  1.00 89.45           C  
ATOM   3962  C   VAL B  86     -60.567  -0.352  35.548  1.00 89.45           C  
ATOM   3963  CB  VAL B  86     -59.904   1.544  37.068  1.00 89.45           C  
ATOM   3964  O   VAL B  86     -61.374  -0.166  34.635  1.00 89.45           O  
ATOM   3965  CG1 VAL B  86     -60.147   2.512  35.911  1.00 89.45           C  
ATOM   3966  CG2 VAL B  86     -60.176   2.229  38.407  1.00 89.45           C  
ATOM   3967  N   ALA B  87     -59.525  -1.085  35.487  1.00 88.73           N  
ATOM   3968  CA  ALA B  87     -59.207  -1.757  34.231  1.00 88.73           C  
ATOM   3969  C   ALA B  87     -60.287  -2.770  33.861  1.00 88.73           C  
ATOM   3970  CB  ALA B  87     -57.847  -2.445  34.325  1.00 88.73           C  
ATOM   3971  O   ALA B  87     -60.683  -2.868  32.697  1.00 88.73           O  
ATOM   3972  N   CYS B  88     -60.734  -3.483  34.890  1.00 88.37           N  
ATOM   3973  CA  CYS B  88     -61.767  -4.490  34.676  1.00 88.37           C  
ATOM   3974  C   CYS B  88     -63.083  -3.842  34.264  1.00 88.37           C  
ATOM   3975  CB  CYS B  88     -61.972  -5.324  35.940  1.00 88.37           C  
ATOM   3976  O   CYS B  88     -63.802  -4.372  33.415  1.00 88.37           O  
ATOM   3977  SG  CYS B  88     -60.615  -6.464  36.289  1.00 88.37           S  
ATOM   3978  N   GLU B  89     -63.322  -2.684  34.844  1.00 87.01           N  
ATOM   3979  CA  GLU B  89     -64.529  -1.937  34.504  1.00 87.01           C  
ATOM   3980  C   GLU B  89     -64.506  -1.486  33.047  1.00 87.01           C  
ATOM   3981  CB  GLU B  89     -64.690  -0.726  35.427  1.00 87.01           C  
ATOM   3982  O   GLU B  89     -65.528  -1.540  32.359  1.00 87.01           O  
ATOM   3983  CG  GLU B  89     -65.167  -1.080  36.828  1.00 87.01           C  
ATOM   3984  CD  GLU B  89     -65.380   0.137  37.715  1.00 87.01           C  
ATOM   3985  OE1 GLU B  89     -65.792  -0.029  38.885  1.00 87.01           O  
ATOM   3986  OE2 GLU B  89     -65.133   1.266  37.235  1.00 87.01           O  
ATOM   3987  N   GLN B  90     -63.354  -1.189  32.541  1.00 87.35           N  
ATOM   3988  CA  GLN B  90     -63.217  -0.588  31.219  1.00 87.35           C  
ATOM   3989  C   GLN B  90     -63.093  -1.659  30.138  1.00 87.35           C  
ATOM   3990  CB  GLN B  90     -62.005   0.344  31.176  1.00 87.35           C  
ATOM   3991  O   GLN B  90     -63.649  -1.514  29.047  1.00 87.35           O  
ATOM   3992  CG  GLN B  90     -62.157   1.590  32.038  1.00 87.35           C  
ATOM   3993  CD  GLN B  90     -60.946   2.502  31.969  1.00 87.35           C  
ATOM   3994  NE2 GLN B  90     -60.925   3.524  32.818  1.00 87.35           N  
ATOM   3995  OE1 GLN B  90     -60.038   2.290  31.160  1.00 87.35           O  
ATOM   3996  N   PHE B  91     -62.419  -2.813  30.538  1.00 90.34           N  
ATOM   3997  CA  PHE B  91     -61.977  -3.668  29.442  1.00 90.34           C  
ATOM   3998  C   PHE B  91     -62.582  -5.061  29.564  1.00 90.34           C  
ATOM   3999  CB  PHE B  91     -60.448  -3.760  29.414  1.00 90.34           C  
ATOM   4000  O   PHE B  91     -62.453  -5.882  28.653  1.00 90.34           O  
ATOM   4001  CG  PHE B  91     -59.767  -2.459  29.087  1.00 90.34           C  
ATOM   4002  CD1 PHE B  91     -60.047  -1.791  27.901  1.00 90.34           C  
ATOM   4003  CD2 PHE B  91     -58.847  -1.903  29.966  1.00 90.34           C  
ATOM   4004  CE1 PHE B  91     -59.418  -0.586  27.596  1.00 90.34           C  
ATOM   4005  CE2 PHE B  91     -58.214  -0.700  29.668  1.00 90.34           C  
ATOM   4006  CZ  PHE B  91     -58.500  -0.043  28.482  1.00 90.34           C  
ATOM   4007  N   LEU B  92     -63.236  -5.339  30.715  1.00 86.78           N  
ATOM   4008  CA  LEU B  92     -63.811  -6.672  30.857  1.00 86.78           C  
ATOM   4009  C   LEU B  92     -64.785  -6.967  29.721  1.00 86.78           C  
ATOM   4010  CB  LEU B  92     -64.525  -6.807  32.205  1.00 86.78           C  
ATOM   4011  O   LEU B  92     -65.680  -6.167  29.441  1.00 86.78           O  
ATOM   4012  CG  LEU B  92     -64.710  -8.230  32.734  1.00 86.78           C  
ATOM   4013  CD1 LEU B  92     -63.483  -8.665  33.528  1.00 86.78           C  
ATOM   4014  CD2 LEU B  92     -65.968  -8.322  33.591  1.00 86.78           C  
ATOM   4015  N   GLY B  93     -64.584  -8.193  28.996  1.00 84.45           N  
ATOM   4016  CA  GLY B  93     -65.437  -8.645  27.909  1.00 84.45           C  
ATOM   4017  C   GLY B  93     -64.984  -8.150  26.549  1.00 84.45           C  
ATOM   4018  O   GLY B  93     -65.520  -8.566  25.520  1.00 84.45           O  
ATOM   4019  N   LYS B  94     -64.042  -7.233  26.522  1.00 87.28           N  
ATOM   4020  CA  LYS B  94     -63.518  -6.721  25.259  1.00 87.28           C  
ATOM   4021  C   LYS B  94     -62.382  -7.598  24.739  1.00 87.28           C  
ATOM   4022  CB  LYS B  94     -63.035  -5.280  25.423  1.00 87.28           C  
ATOM   4023  O   LYS B  94     -61.711  -8.279  25.517  1.00 87.28           O  
ATOM   4024  CG  LYS B  94     -64.155  -4.273  25.640  1.00 87.28           C  
ATOM   4025  CD  LYS B  94     -63.664  -2.842  25.456  1.00 87.28           C  
ATOM   4026  CE  LYS B  94     -64.808  -1.842  25.546  1.00 87.28           C  
ATOM   4027  NZ  LYS B  94     -64.332  -0.437  25.367  1.00 87.28           N  
ATOM   4028  N   ASN B  95     -62.276  -7.542  23.517  1.00 88.08           N  
ATOM   4029  CA  ASN B  95     -61.166  -8.238  22.876  1.00 88.08           C  
ATOM   4030  C   ASN B  95     -59.846  -7.502  23.088  1.00 88.08           C  
ATOM   4031  CB  ASN B  95     -61.438  -8.422  21.382  1.00 88.08           C  
ATOM   4032  O   ASN B  95     -59.831  -6.283  23.261  1.00 88.08           O  
ATOM   4033  CG  ASN B  95     -60.542  -9.469  20.749  1.00 88.08           C  
ATOM   4034  ND2 ASN B  95     -60.955  -9.984  19.597  1.00 88.08           N  
ATOM   4035  OD1 ASN B  95     -59.489  -9.811  21.292  1.00 88.08           O  
ATOM   4036  N   VAL B  96     -58.724  -8.221  23.198  1.00 84.82           N  
ATOM   4037  CA  VAL B  96     -57.387  -7.686  23.434  1.00 84.82           C  
ATOM   4038  C   VAL B  96     -57.055  -6.638  22.374  1.00 84.82           C  
ATOM   4039  CB  VAL B  96     -56.320  -8.803  23.432  1.00 84.82           C  
ATOM   4040  O   VAL B  96     -56.440  -5.613  22.677  1.00 84.82           O  
ATOM   4041  CG1 VAL B  96     -54.921  -8.215  23.604  1.00 84.82           C  
ATOM   4042  CG2 VAL B  96     -56.614  -9.823  24.531  1.00 84.82           C  
ATOM   4043  N   GLN B  97     -57.548  -6.803  21.171  1.00 88.40           N  
ATOM   4044  CA  GLN B  97     -57.287  -5.865  20.084  1.00 88.40           C  
ATOM   4045  C   GLN B  97     -57.986  -4.531  20.328  1.00 88.40           C  
ATOM   4046  CB  GLN B  97     -57.735  -6.455  18.746  1.00 88.40           C  
ATOM   4047  O   GLN B  97     -57.438  -3.471  20.019  1.00 88.40           O  
ATOM   4048  CG  GLN B  97     -57.194  -5.710  17.533  1.00 88.40           C  
ATOM   4049  CD  GLN B  97     -55.679  -5.735  17.456  1.00 88.40           C  
ATOM   4050  NE2 GLN B  97     -55.121  -4.999  16.501  1.00 88.40           N  
ATOM   4051  OE1 GLN B  97     -55.015  -6.411  18.248  1.00 88.40           O  
ATOM   4052  N   ASP B  98     -59.151  -4.637  20.855  1.00 90.02           N  
ATOM   4053  CA  ASP B  98     -59.913  -3.433  21.173  1.00 90.02           C  
ATOM   4054  C   ASP B  98     -59.208  -2.605  22.245  1.00 90.02           C  
ATOM   4055  CB  ASP B  98     -61.325  -3.798  21.634  1.00 90.02           C  
ATOM   4056  O   ASP B  98     -59.158  -1.376  22.154  1.00 90.02           O  
ATOM   4057  CG  ASP B  98     -62.197  -4.331  20.510  1.00 90.02           C  
ATOM   4058  OD1 ASP B  98     -61.891  -4.072  19.326  1.00 90.02           O  
ATOM   4059  OD2 ASP B  98     -63.199  -5.014  20.811  1.00 90.02           O  
ATOM   4060  N   ILE B  99     -58.655  -3.312  23.231  1.00 89.82           N  
ATOM   4061  CA  ILE B  99     -57.896  -2.658  24.292  1.00 89.82           C  
ATOM   4062  C   ILE B  99     -56.661  -1.981  23.701  1.00 89.82           C  
ATOM   4063  CB  ILE B  99     -57.482  -3.662  25.391  1.00 89.82           C  
ATOM   4064  O   ILE B  99     -56.361  -0.830  24.025  1.00 89.82           O  
ATOM   4065  CG1 ILE B  99     -58.723  -4.287  26.038  1.00 89.82           C  
ATOM   4066  CG2 ILE B  99     -56.602  -2.979  26.442  1.00 89.82           C  
ATOM   4067  CD1 ILE B  99     -58.410  -5.394  27.035  1.00 89.82           C  
ATOM   4068  N   LYS B 100     -56.029  -2.687  22.820  1.00 91.02           N  
ATOM   4069  CA  LYS B 100     -54.835  -2.166  22.160  1.00 91.02           C  
ATOM   4070  C   LYS B 100     -55.145  -0.881  21.398  1.00 91.02           C  
ATOM   4071  CB  LYS B 100     -54.247  -3.210  21.210  1.00 91.02           C  
ATOM   4072  O   LYS B 100     -54.385   0.087  21.466  1.00 91.02           O  
ATOM   4073  CG  LYS B 100     -53.528  -4.351  21.913  1.00 91.02           C  
ATOM   4074  CD  LYS B 100     -52.889  -5.308  20.915  1.00 91.02           C  
ATOM   4075  CE  LYS B 100     -52.132  -6.427  21.617  1.00 91.02           C  
ATOM   4076  NZ  LYS B 100     -51.538  -7.392  20.643  1.00 91.02           N  
ATOM   4077  N   ASN B 101     -56.295  -0.882  20.792  1.00 91.76           N  
ATOM   4078  CA  ASN B 101     -56.676   0.255  19.959  1.00 91.76           C  
ATOM   4079  C   ASN B 101     -56.959   1.496  20.800  1.00 91.76           C  
ATOM   4080  CB  ASN B 101     -57.892  -0.093  19.099  1.00 91.76           C  
ATOM   4081  O   ASN B 101     -56.572   2.605  20.427  1.00 91.76           O  
ATOM   4082  CG  ASN B 101     -57.551  -1.028  17.956  1.00 91.76           C  
ATOM   4083  ND2 ASN B 101     -58.571  -1.640  17.365  1.00 91.76           N  
ATOM   4084  OD1 ASN B 101     -56.381  -1.201  17.606  1.00 91.76           O  
ATOM   4085  N   VAL B 102     -57.618   1.314  21.918  1.00 90.52           N  
ATOM   4086  CA  VAL B 102     -57.953   2.423  22.806  1.00 90.52           C  
ATOM   4087  C   VAL B 102     -56.674   3.055  23.349  1.00 90.52           C  
ATOM   4088  CB  VAL B 102     -58.857   1.963  23.972  1.00 90.52           C  
ATOM   4089  O   VAL B 102     -56.513   4.277  23.311  1.00 90.52           O  
ATOM   4090  CG1 VAL B 102     -59.032   3.084  24.995  1.00 90.52           C  
ATOM   4091  CG2 VAL B 102     -60.214   1.500  23.444  1.00 90.52           C  
ATOM   4092  N   VAL B 103     -55.770   2.221  23.774  1.00 91.83           N  
ATOM   4093  CA  VAL B 103     -54.515   2.683  24.357  1.00 91.83           C  
ATOM   4094  C   VAL B 103     -53.634   3.295  23.270  1.00 91.83           C  
ATOM   4095  CB  VAL B 103     -53.763   1.535  25.068  1.00 91.83           C  
ATOM   4096  O   VAL B 103     -52.992   4.325  23.490  1.00 91.83           O  
ATOM   4097  CG1 VAL B 103     -52.432   2.029  25.631  1.00 91.83           C  
ATOM   4098  CG2 VAL B 103     -54.628   0.939  26.178  1.00 91.83           C  
ATOM   4099  N   LEU B 104     -53.634   2.627  22.145  1.00 92.96           N  
ATOM   4100  CA  LEU B 104     -52.840   3.093  21.013  1.00 92.96           C  
ATOM   4101  C   LEU B 104     -53.238   4.511  20.618  1.00 92.96           C  
ATOM   4102  CB  LEU B 104     -53.006   2.152  19.818  1.00 92.96           C  
ATOM   4103  O   LEU B 104     -52.375   5.369  20.417  1.00 92.96           O  
ATOM   4104  CG  LEU B 104     -52.212   2.507  18.560  1.00 92.96           C  
ATOM   4105  CD1 LEU B 104     -50.714   2.420  18.836  1.00 92.96           C  
ATOM   4106  CD2 LEU B 104     -52.602   1.591  17.404  1.00 92.96           C  
ATOM   4107  N   GLN B 105     -54.528   4.818  20.542  1.00 91.27           N  
ATOM   4108  CA  GLN B 105     -55.032   6.127  20.143  1.00 91.27           C  
ATOM   4109  C   GLN B 105     -54.672   7.193  21.173  1.00 91.27           C  
ATOM   4110  CB  GLN B 105     -56.548   6.081  19.942  1.00 91.27           C  
ATOM   4111  O   GLN B 105     -54.350   8.328  20.814  1.00 91.27           O  
ATOM   4112  CG  GLN B 105     -56.981   5.304  18.707  1.00 91.27           C  
ATOM   4113  CD  GLN B 105     -58.222   5.884  18.054  1.00 91.27           C  
ATOM   4114  NE2 GLN B 105     -58.343   5.702  16.743  1.00 91.27           N  
ATOM   4115  OE1 GLN B 105     -59.065   6.491  18.722  1.00 91.27           O  
ATOM   4116  N   THR B 106     -54.684   6.869  22.382  1.00 90.92           N  
ATOM   4117  CA  THR B 106     -54.328   7.791  23.455  1.00 90.92           C  
ATOM   4118  C   THR B 106     -52.846   8.149  23.390  1.00 90.92           C  
ATOM   4119  CB  THR B 106     -54.655   7.194  24.836  1.00 90.92           C  
ATOM   4120  O   THR B 106     -52.480   9.321  23.494  1.00 90.92           O  
ATOM   4121  CG2 THR B 106     -54.387   8.202  25.948  1.00 90.92           C  
ATOM   4122  OG1 THR B 106     -56.037   6.816  24.871  1.00 90.92           O  
ATOM   4123  N   LEU B 107     -52.015   7.173  23.192  1.00 91.80           N  
ATOM   4124  CA  LEU B 107     -50.576   7.393  23.096  1.00 91.80           C  
ATOM   4125  C   LEU B 107     -50.233   8.213  21.857  1.00 91.80           C  
ATOM   4126  CB  LEU B 107     -49.831   6.056  23.060  1.00 91.80           C  
ATOM   4127  O   LEU B 107     -49.387   9.109  21.915  1.00 91.80           O  
ATOM   4128  CG  LEU B 107     -49.718   5.307  24.388  1.00 91.80           C  
ATOM   4129  CD1 LEU B 107     -49.073   3.941  24.174  1.00 91.80           C  
ATOM   4130  CD2 LEU B 107     -48.923   6.126  25.399  1.00 91.80           C  
ATOM   4131  N   GLU B 108     -50.967   7.909  20.763  1.00 91.88           N  
ATOM   4132  CA  GLU B 108     -50.739   8.645  19.524  1.00 91.88           C  
ATOM   4133  C   GLU B 108     -51.088  10.122  19.686  1.00 91.88           C  
ATOM   4134  CB  GLU B 108     -51.552   8.036  18.378  1.00 91.88           C  
ATOM   4135  O   GLU B 108     -50.381  10.992  19.174  1.00 91.88           O  
ATOM   4136  CG  GLU B 108     -50.965   6.744  17.827  1.00 91.88           C  
ATOM   4137  CD  GLU B 108     -51.760   6.172  16.664  1.00 91.88           C  
ATOM   4138  OE1 GLU B 108     -51.259   5.250  15.982  1.00 91.88           O  
ATOM   4139  OE2 GLU B 108     -52.893   6.652  16.433  1.00 91.88           O  
ATOM   4140  N   GLY B 109     -52.084  10.281  20.441  1.00 90.78           N  
ATOM   4141  CA  GLY B 109     -52.472  11.654  20.721  1.00 90.78           C  
ATOM   4142  C   GLY B 109     -51.408  12.433  21.471  1.00 90.78           C  
ATOM   4143  O   GLY B 109     -51.079  13.562  21.099  1.00 90.78           O  
ATOM   4144  N   HIS B 110     -50.867  11.868  22.506  1.00 91.68           N  
ATOM   4145  CA  HIS B 110     -49.820  12.511  23.292  1.00 91.68           C  
ATOM   4146  C   HIS B 110     -48.533  12.650  22.486  1.00 91.68           C  
ATOM   4147  CB  HIS B 110     -49.554  11.723  24.576  1.00 91.68           C  
ATOM   4148  O   HIS B 110     -47.850  13.673  22.571  1.00 91.68           O  
ATOM   4149  CG  HIS B 110     -50.617  11.891  25.614  1.00 91.68           C  
ATOM   4150  CD2 HIS B 110     -51.434  10.988  26.205  1.00 91.68           C  
ATOM   4151  ND1 HIS B 110     -50.937  13.116  26.159  1.00 91.68           N  
ATOM   4152  CE1 HIS B 110     -51.908  12.957  27.043  1.00 91.68           C  
ATOM   4153  NE2 HIS B 110     -52.227  11.675  27.090  1.00 91.68           N  
ATOM   4154  N   LEU B 111     -48.283  11.577  21.717  1.00 89.75           N  
ATOM   4155  CA  LEU B 111     -47.116  11.612  20.842  1.00 89.75           C  
ATOM   4156  C   LEU B 111     -47.227  12.751  19.834  1.00 89.75           C  
ATOM   4157  CB  LEU B 111     -46.957  10.278  20.107  1.00 89.75           C  
ATOM   4158  O   LEU B 111     -46.276  13.513  19.646  1.00 89.75           O  
ATOM   4159  CG  LEU B 111     -45.697  10.121  19.255  1.00 89.75           C  
ATOM   4160  CD1 LEU B 111     -44.453  10.149  20.137  1.00 89.75           C  
ATOM   4161  CD2 LEU B 111     -45.756   8.829  18.447  1.00 89.75           C  
ATOM   4162  N   ARG B 112     -48.331  12.914  19.244  1.00 90.51           N  
ATOM   4163  CA  ARG B 112     -48.582  13.960  18.257  1.00 90.51           C  
ATOM   4164  C   ARG B 112     -48.465  15.345  18.885  1.00 90.51           C  
ATOM   4165  CB  ARG B 112     -49.966  13.785  17.628  1.00 90.51           C  
ATOM   4166  O   ARG B 112     -47.864  16.249  18.300  1.00 90.51           O  
ATOM   4167  CG  ARG B 112     -50.284  14.804  16.546  1.00 90.51           C  
ATOM   4168  CD  ARG B 112     -51.628  14.528  15.888  1.00 90.51           C  
ATOM   4169  NE  ARG B 112     -51.950  15.530  14.876  1.00 90.51           N  
ATOM   4170  NH1 ARG B 112     -50.958  14.387  13.131  1.00 90.51           N  
ATOM   4171  NH2 ARG B 112     -51.966  16.411  12.755  1.00 90.51           N  
ATOM   4172  CZ  ARG B 112     -51.624  15.441  13.590  1.00 90.51           C  
ATOM   4173  N   SER B 113     -48.989  15.533  19.995  1.00 89.43           N  
ATOM   4174  CA  SER B 113     -48.963  16.804  20.712  1.00 89.43           C  
ATOM   4175  C   SER B 113     -47.535  17.217  21.054  1.00 89.43           C  
ATOM   4176  CB  SER B 113     -49.797  16.716  21.990  1.00 89.43           C  
ATOM   4177  O   SER B 113     -47.152  18.371  20.851  1.00 89.43           O  
ATOM   4178  OG  SER B 113     -49.741  17.935  22.712  1.00 89.43           O  
ATOM   4179  N   ILE B 114     -46.717  16.303  21.509  1.00 89.17           N  
ATOM   4180  CA  ILE B 114     -45.340  16.551  21.922  1.00 89.17           C  
ATOM   4181  C   ILE B 114     -44.476  16.831  20.694  1.00 89.17           C  
ATOM   4182  CB  ILE B 114     -44.765  15.360  22.720  1.00 89.17           C  
ATOM   4183  O   ILE B 114     -43.613  17.712  20.722  1.00 89.17           O  
ATOM   4184  CG1 ILE B 114     -45.508  15.202  24.052  1.00 89.17           C  
ATOM   4185  CG2 ILE B 114     -43.262  15.538  22.949  1.00 89.17           C  
ATOM   4186  CD1 ILE B 114     -45.098  13.970  24.847  1.00 89.17           C  
ATOM   4187  N   LEU B 115     -44.771  16.018  19.636  1.00 87.67           N  
ATOM   4188  CA  LEU B 115     -44.025  16.191  18.394  1.00 87.67           C  
ATOM   4189  C   LEU B 115     -44.167  17.616  17.868  1.00 87.67           C  
ATOM   4190  CB  LEU B 115     -44.507  15.195  17.336  1.00 87.67           C  
ATOM   4191  O   LEU B 115     -43.210  18.184  17.337  1.00 87.67           O  
ATOM   4192  CG  LEU B 115     -43.930  13.781  17.424  1.00 87.67           C  
ATOM   4193  CD1 LEU B 115     -44.596  12.872  16.397  1.00 87.67           C  
ATOM   4194  CD2 LEU B 115     -42.419  13.806  17.223  1.00 87.67           C  
ATOM   4195  N   GLY B 116     -45.236  18.207  18.078  1.00 87.61           N  
ATOM   4196  CA  GLY B 116     -45.515  19.554  17.607  1.00 87.61           C  
ATOM   4197  C   GLY B 116     -44.747  20.622  18.364  1.00 87.61           C  
ATOM   4198  O   GLY B 116     -44.560  21.732  17.862  1.00 87.61           O  
ATOM   4199  N   THR B 117     -44.175  20.369  19.481  1.00 87.45           N  
ATOM   4200  CA  THR B 117     -43.550  21.365  20.344  1.00 87.45           C  
ATOM   4201  C   THR B 117     -42.030  21.315  20.214  1.00 87.45           C  
ATOM   4202  CB  THR B 117     -43.949  21.157  21.817  1.00 87.45           C  
ATOM   4203  O   THR B 117     -41.338  22.261  20.596  1.00 87.45           O  
ATOM   4204  CG2 THR B 117     -45.462  21.227  21.992  1.00 87.45           C  
ATOM   4205  OG1 THR B 117     -43.487  19.873  22.254  1.00 87.45           O  
ATOM   4206  N   LEU B 118     -41.514  20.282  19.623  1.00 86.68           N  
ATOM   4207  CA  LEU B 118     -40.071  20.074  19.586  1.00 86.68           C  
ATOM   4208  C   LEU B 118     -39.518  20.351  18.192  1.00 86.68           C  
ATOM   4209  CB  LEU B 118     -39.724  18.645  20.012  1.00 86.68           C  
ATOM   4210  O   LEU B 118     -40.249  20.273  17.203  1.00 86.68           O  
ATOM   4211  CG  LEU B 118     -40.053  18.269  21.457  1.00 86.68           C  
ATOM   4212  CD1 LEU B 118     -39.759  16.793  21.701  1.00 86.68           C  
ATOM   4213  CD2 LEU B 118     -39.268  19.144  22.429  1.00 86.68           C  
ATOM   4214  N   THR B 119     -38.261  20.847  18.123  1.00 86.41           N  
ATOM   4215  CA  THR B 119     -37.566  21.030  16.853  1.00 86.41           C  
ATOM   4216  C   THR B 119     -37.113  19.687  16.287  1.00 86.41           C  
ATOM   4217  CB  THR B 119     -36.349  21.960  17.012  1.00 86.41           C  
ATOM   4218  O   THR B 119     -37.052  18.691  17.010  1.00 86.41           O  
ATOM   4219  CG2 THR B 119     -36.761  23.310  17.592  1.00 86.41           C  
ATOM   4220  OG1 THR B 119     -35.396  21.346  17.888  1.00 86.41           O  
ATOM   4221  N   VAL B 120     -36.837  19.598  14.971  1.00 82.25           N  
ATOM   4222  CA  VAL B 120     -36.418  18.391  14.264  1.00 82.25           C  
ATOM   4223  C   VAL B 120     -35.152  17.830  14.906  1.00 82.25           C  
ATOM   4224  CB  VAL B 120     -36.178  18.667  12.763  1.00 82.25           C  
ATOM   4225  O   VAL B 120     -35.053  16.625  15.148  1.00 82.25           O  
ATOM   4226  CG1 VAL B 120     -35.653  17.416  12.062  1.00 82.25           C  
ATOM   4227  CG2 VAL B 120     -37.463  19.157  12.099  1.00 82.25           C  
ATOM   4228  N   GLU B 121     -34.180  18.699  15.336  1.00 78.73           N  
ATOM   4229  CA  GLU B 121     -32.903  18.285  15.909  1.00 78.73           C  
ATOM   4230  C   GLU B 121     -33.093  17.658  17.287  1.00 78.73           C  
ATOM   4231  CB  GLU B 121     -31.943  19.474  16.000  1.00 78.73           C  
ATOM   4232  O   GLU B 121     -32.440  16.668  17.620  1.00 78.73           O  
ATOM   4233  CG  GLU B 121     -31.495  20.008  14.647  1.00 78.73           C  
ATOM   4234  CD  GLU B 121     -32.502  20.954  14.012  1.00 78.73           C  
ATOM   4235  OE1 GLU B 121     -32.236  21.468  12.902  1.00 78.73           O  
ATOM   4236  OE2 GLU B 121     -33.565  21.185  14.631  1.00 78.73           O  
ATOM   4237  N   GLN B 122     -34.062  18.256  18.069  1.00 81.24           N  
ATOM   4238  CA  GLN B 122     -34.334  17.739  19.406  1.00 81.24           C  
ATOM   4239  C   GLN B 122     -34.959  16.349  19.342  1.00 81.24           C  
ATOM   4240  CB  GLN B 122     -35.251  18.692  20.174  1.00 81.24           C  
ATOM   4241  O   GLN B 122     -34.700  15.506  20.203  1.00 81.24           O  
ATOM   4242  CG  GLN B 122     -34.575  19.990  20.596  1.00 81.24           C  
ATOM   4243  CD  GLN B 122     -35.523  20.944  21.298  1.00 81.24           C  
ATOM   4244  NE2 GLN B 122     -34.965  21.889  22.048  1.00 81.24           N  
ATOM   4245  OE1 GLN B 122     -36.746  20.833  21.168  1.00 81.24           O  
ATOM   4246  N   ILE B 123     -35.733  16.125  18.278  1.00 82.42           N  
ATOM   4247  CA  ILE B 123     -36.451  14.864  18.124  1.00 82.42           C  
ATOM   4248  C   ILE B 123     -35.481  13.769  17.687  1.00 82.42           C  
ATOM   4249  CB  ILE B 123     -37.607  14.993  17.106  1.00 82.42           C  
ATOM   4250  O   ILE B 123     -35.501  12.661  18.230  1.00 82.42           O  
ATOM   4251  CG1 ILE B 123     -38.653  15.993  17.611  1.00 82.42           C  
ATOM   4252  CG2 ILE B 123     -38.242  13.626  16.835  1.00 82.42           C  
ATOM   4253  CD1 ILE B 123     -39.694  16.380  16.569  1.00 82.42           C  
ATOM   4254  N   TYR B 124     -34.625  14.152  16.741  1.00 76.00           N  
ATOM   4255  CA  TYR B 124     -33.751  13.141  16.158  1.00 76.00           C  
ATOM   4256  C   TYR B 124     -32.490  12.962  16.995  1.00 76.00           C  
ATOM   4257  CB  TYR B 124     -33.375  13.519  14.722  1.00 76.00           C  
ATOM   4258  O   TYR B 124     -31.950  11.857  17.087  1.00 76.00           O  
ATOM   4259  CG  TYR B 124     -32.288  12.654  14.131  1.00 76.00           C  
ATOM   4260  CD1 TYR B 124     -30.958  13.068  14.142  1.00 76.00           C  
ATOM   4261  CD2 TYR B 124     -32.588  11.422  13.561  1.00 76.00           C  
ATOM   4262  CE1 TYR B 124     -29.953  12.276  13.598  1.00 76.00           C  
ATOM   4263  CE2 TYR B 124     -31.592  10.621  13.013  1.00 76.00           C  
ATOM   4264  OH  TYR B 124     -29.288  10.266  12.496  1.00 76.00           O  
ATOM   4265  CZ  TYR B 124     -30.279  11.055  13.037  1.00 76.00           C  
ATOM   4266  N   GLN B 125     -31.916  13.926  17.662  1.00 75.63           N  
ATOM   4267  CA  GLN B 125     -30.658  13.854  18.398  1.00 75.63           C  
ATOM   4268  C   GLN B 125     -30.845  13.154  19.741  1.00 75.63           C  
ATOM   4269  CB  GLN B 125     -30.080  15.254  18.612  1.00 75.63           C  
ATOM   4270  O   GLN B 125     -30.022  12.324  20.134  1.00 75.63           O  
ATOM   4271  CG  GLN B 125     -29.474  15.867  17.357  1.00 75.63           C  
ATOM   4272  CD  GLN B 125     -28.894  17.248  17.600  1.00 75.63           C  
ATOM   4273  NE2 GLN B 125     -28.222  17.795  16.592  1.00 75.63           N  
ATOM   4274  OE1 GLN B 125     -29.048  17.819  18.684  1.00 75.63           O  
ATOM   4275  N   ASP B 126     -32.004  13.523  20.454  1.00 78.74           N  
ATOM   4276  CA  ASP B 126     -32.218  12.918  21.765  1.00 78.74           C  
ATOM   4277  C   ASP B 126     -33.547  12.167  21.813  1.00 78.74           C  
ATOM   4278  CB  ASP B 126     -32.177  13.985  22.861  1.00 78.74           C  
ATOM   4279  O   ASP B 126     -34.528  12.665  22.368  1.00 78.74           O  
ATOM   4280  CG  ASP B 126     -31.649  13.456  24.184  1.00 78.74           C  
ATOM   4281  OD1 ASP B 126     -31.611  12.222  24.375  1.00 78.74           O  
ATOM   4282  OD2 ASP B 126     -31.271  14.282  25.043  1.00 78.74           O  
ATOM   4283  N   ARG B 127     -33.571  10.962  21.284  1.00 82.09           N  
ATOM   4284  CA  ARG B 127     -34.793  10.170  21.188  1.00 82.09           C  
ATOM   4285  C   ARG B 127     -35.222   9.657  22.558  1.00 82.09           C  
ATOM   4286  CB  ARG B 127     -34.598   8.996  20.226  1.00 82.09           C  
ATOM   4287  O   ARG B 127     -36.417   9.509  22.825  1.00 82.09           O  
ATOM   4288  CG  ARG B 127     -34.441   9.410  18.772  1.00 82.09           C  
ATOM   4289  CD  ARG B 127     -34.357   8.204  17.848  1.00 82.09           C  
ATOM   4290  NE  ARG B 127     -34.144   8.602  16.459  1.00 82.09           N  
ATOM   4291  NH1 ARG B 127     -34.259   6.457  15.609  1.00 82.09           N  
ATOM   4292  NH2 ARG B 127     -33.904   8.234  14.205  1.00 82.09           N  
ATOM   4293  CZ  ARG B 127     -34.103   7.764  15.428  1.00 82.09           C  
ATOM   4294  N   ASP B 128     -34.274   9.357  23.334  1.00 80.44           N  
ATOM   4295  CA  ASP B 128     -34.564   8.826  24.662  1.00 80.44           C  
ATOM   4296  C   ASP B 128     -35.269   9.867  25.528  1.00 80.44           C  
ATOM   4297  CB  ASP B 128     -33.277   8.358  25.346  1.00 80.44           C  
ATOM   4298  O   ASP B 128     -36.227   9.548  26.236  1.00 80.44           O  
ATOM   4299  CG  ASP B 128     -32.758   7.042  24.795  1.00 80.44           C  
ATOM   4300  OD1 ASP B 128     -33.573   6.187  24.386  1.00 80.44           O  
ATOM   4301  OD2 ASP B 128     -31.522   6.857  24.771  1.00 80.44           O  
ATOM   4302  N   GLN B 129     -34.780  11.095  25.441  1.00 82.54           N  
ATOM   4303  CA  GLN B 129     -35.428  12.176  26.176  1.00 82.54           C  
ATOM   4304  C   GLN B 129     -36.855  12.398  25.683  1.00 82.54           C  
ATOM   4305  CB  GLN B 129     -34.622  13.470  26.050  1.00 82.54           C  
ATOM   4306  O   GLN B 129     -37.765  12.625  26.483  1.00 82.54           O  
ATOM   4307  CG  GLN B 129     -35.141  14.604  26.923  1.00 82.54           C  
ATOM   4308  CD  GLN B 129     -34.327  15.876  26.777  1.00 82.54           C  
ATOM   4309  NE2 GLN B 129     -34.642  16.879  27.590  1.00 82.54           N  
ATOM   4310  OE1 GLN B 129     -33.421  15.957  25.942  1.00 82.54           O  
ATOM   4311  N   PHE B 130     -36.932  12.345  24.403  1.00 84.61           N  
ATOM   4312  CA  PHE B 130     -38.240  12.471  23.771  1.00 84.61           C  
ATOM   4313  C   PHE B 130     -39.171  11.353  24.225  1.00 84.61           C  
ATOM   4314  CB  PHE B 130     -38.105  12.454  22.245  1.00 84.61           C  
ATOM   4315  O   PHE B 130     -40.331  11.601  24.561  1.00 84.61           O  
ATOM   4316  CG  PHE B 130     -39.422  12.486  21.519  1.00 84.61           C  
ATOM   4317  CD1 PHE B 130     -39.681  11.600  20.480  1.00 84.61           C  
ATOM   4318  CD2 PHE B 130     -40.403  13.403  21.875  1.00 84.61           C  
ATOM   4319  CE1 PHE B 130     -40.899  11.627  19.805  1.00 84.61           C  
ATOM   4320  CE2 PHE B 130     -41.623  13.436  21.206  1.00 84.61           C  
ATOM   4321  CZ  PHE B 130     -41.869  12.548  20.171  1.00 84.61           C  
ATOM   4322  N   ALA B 131     -38.620  10.065  24.289  1.00 86.05           N  
ATOM   4323  CA  ALA B 131     -39.392   8.904  24.727  1.00 86.05           C  
ATOM   4324  C   ALA B 131     -39.812   9.044  26.188  1.00 86.05           C  
ATOM   4325  CB  ALA B 131     -38.585   7.623  24.529  1.00 86.05           C  
ATOM   4326  O   ALA B 131     -40.945   8.718  26.548  1.00 86.05           O  
ATOM   4327  N   LYS B 132     -38.958   9.566  26.989  1.00 87.47           N  
ATOM   4328  CA  LYS B 132     -39.251   9.769  28.405  1.00 87.47           C  
ATOM   4329  C   LYS B 132     -40.348  10.813  28.595  1.00 87.47           C  
ATOM   4330  CB  LYS B 132     -37.990  10.190  29.160  1.00 87.47           C  
ATOM   4331  O   LYS B 132     -41.225  10.652  29.446  1.00 87.47           O  
ATOM   4332  CG  LYS B 132     -37.017   9.051  29.426  1.00 87.47           C  
ATOM   4333  CD  LYS B 132     -35.810   9.521  30.227  1.00 87.47           C  
ATOM   4334  CE  LYS B 132     -34.787   8.407  30.403  1.00 87.47           C  
ATOM   4335  NZ  LYS B 132     -33.550   8.895  31.084  1.00 87.47           N  
ATOM   4336  N   LEU B 133     -40.272  11.818  27.809  1.00 87.55           N  
ATOM   4337  CA  LEU B 133     -41.253  12.897  27.861  1.00 87.55           C  
ATOM   4338  C   LEU B 133     -42.643  12.385  27.499  1.00 87.55           C  
ATOM   4339  CB  LEU B 133     -40.852  14.032  26.915  1.00 87.55           C  
ATOM   4340  O   LEU B 133     -43.623  12.706  28.175  1.00 87.55           O  
ATOM   4341  CG  LEU B 133     -41.723  15.288  26.956  1.00 87.55           C  
ATOM   4342  CD1 LEU B 133     -41.633  15.952  28.326  1.00 87.55           C  
ATOM   4343  CD2 LEU B 133     -41.311  16.262  25.857  1.00 87.55           C  
ATOM   4344  N   VAL B 134     -42.716  11.547  26.441  1.00 88.29           N  
ATOM   4345  CA  VAL B 134     -43.996  11.000  26.004  1.00 88.29           C  
ATOM   4346  C   VAL B 134     -44.558  10.076  27.083  1.00 88.29           C  
ATOM   4347  CB  VAL B 134     -43.861  10.237  24.667  1.00 88.29           C  
ATOM   4348  O   VAL B 134     -45.755  10.112  27.377  1.00 88.29           O  
ATOM   4349  CG1 VAL B 134     -45.169   9.533  24.312  1.00 88.29           C  
ATOM   4350  CG2 VAL B 134     -43.443  11.191  23.550  1.00 88.29           C  
ATOM   4351  N   ARG B 135     -43.753   9.316  27.639  1.00 89.78           N  
ATOM   4352  CA  ARG B 135     -44.169   8.401  28.697  1.00 89.78           C  
ATOM   4353  C   ARG B 135     -44.688   9.166  29.910  1.00 89.78           C  
ATOM   4354  CB  ARG B 135     -43.010   7.490  29.107  1.00 89.78           C  
ATOM   4355  O   ARG B 135     -45.719   8.807  30.482  1.00 89.78           O  
ATOM   4356  CG  ARG B 135     -43.378   6.467  30.171  1.00 89.78           C  
ATOM   4357  CD  ARG B 135     -42.204   5.558  30.508  1.00 89.78           C  
ATOM   4358  NE  ARG B 135     -41.097   6.304  31.100  1.00 89.78           N  
ATOM   4359  NH1 ARG B 135     -39.920   4.431  31.766  1.00 89.78           N  
ATOM   4360  NH2 ARG B 135     -39.088   6.525  32.191  1.00 89.78           N  
ATOM   4361  CZ  ARG B 135     -40.038   5.751  31.685  1.00 89.78           C  
ATOM   4362  N   GLU B 136     -44.019  10.223  30.281  1.00 89.96           N  
ATOM   4363  CA  GLU B 136     -44.352  11.008  31.466  1.00 89.96           C  
ATOM   4364  C   GLU B 136     -45.691  11.720  31.298  1.00 89.96           C  
ATOM   4365  CB  GLU B 136     -43.248  12.026  31.764  1.00 89.96           C  
ATOM   4366  O   GLU B 136     -46.496  11.767  32.231  1.00 89.96           O  
ATOM   4367  CG  GLU B 136     -43.424  12.754  33.089  1.00 89.96           C  
ATOM   4368  CD  GLU B 136     -42.311  13.747  33.381  1.00 89.96           C  
ATOM   4369  OE1 GLU B 136     -42.433  14.528  34.352  1.00 89.96           O  
ATOM   4370  OE2 GLU B 136     -41.308  13.745  32.632  1.00 89.96           O  
ATOM   4371  N   VAL B 137     -45.946  12.202  30.132  1.00 89.38           N  
ATOM   4372  CA  VAL B 137     -47.155  12.964  29.841  1.00 89.38           C  
ATOM   4373  C   VAL B 137     -48.336  12.012  29.663  1.00 89.38           C  
ATOM   4374  CB  VAL B 137     -46.984  13.842  28.581  1.00 89.38           C  
ATOM   4375  O   VAL B 137     -49.461  12.328  30.056  1.00 89.38           O  
ATOM   4376  CG1 VAL B 137     -48.308  14.501  28.198  1.00 89.38           C  
ATOM   4377  CG2 VAL B 137     -45.904  14.898  28.811  1.00 89.38           C  
ATOM   4378  N   ALA B 138     -48.048  10.810  29.175  1.00 89.97           N  
ATOM   4379  CA  ALA B 138     -49.092   9.840  28.852  1.00 89.97           C  
ATOM   4380  C   ALA B 138     -49.424   8.969  30.060  1.00 89.97           C  
ATOM   4381  CB  ALA B 138     -48.664   8.970  27.673  1.00 89.97           C  
ATOM   4382  O   ALA B 138     -50.526   8.424  30.156  1.00 89.97           O  
ATOM   4383  N   ALA B 139     -48.539   8.843  31.010  1.00 90.38           N  
ATOM   4384  CA  ALA B 139     -48.636   7.904  32.124  1.00 90.38           C  
ATOM   4385  C   ALA B 139     -49.897   8.155  32.946  1.00 90.38           C  
ATOM   4386  CB  ALA B 139     -47.398   8.002  33.013  1.00 90.38           C  
ATOM   4387  O   ALA B 139     -50.645   7.222  33.247  1.00 90.38           O  
ATOM   4388  N   PRO B 140     -50.248   9.407  33.274  1.00 91.17           N  
ATOM   4389  CA  PRO B 140     -51.438   9.646  34.093  1.00 91.17           C  
ATOM   4390  C   PRO B 140     -52.733   9.267  33.377  1.00 91.17           C  
ATOM   4391  CB  PRO B 140     -51.384  11.151  34.363  1.00 91.17           C  
ATOM   4392  O   PRO B 140     -53.639   8.699  33.992  1.00 91.17           O  
ATOM   4393  CG  PRO B 140     -49.950  11.523  34.167  1.00 91.17           C  
ATOM   4394  CD  PRO B 140     -49.342  10.573  33.176  1.00 91.17           C  
ATOM   4395  N   ASP B 141     -52.824   9.485  32.050  1.00 89.53           N  
ATOM   4396  CA  ASP B 141     -54.030   9.240  31.265  1.00 89.53           C  
ATOM   4397  C   ASP B 141     -54.251   7.745  31.049  1.00 89.53           C  
ATOM   4398  CB  ASP B 141     -53.949   9.960  29.917  1.00 89.53           C  
ATOM   4399  O   ASP B 141     -55.372   7.251  31.186  1.00 89.53           O  
ATOM   4400  CG  ASP B 141     -54.126  11.463  30.036  1.00 89.53           C  
ATOM   4401  OD1 ASP B 141     -54.622  11.938  31.080  1.00 89.53           O  
ATOM   4402  OD2 ASP B 141     -53.768  12.179  29.076  1.00 89.53           O  
ATOM   4403  N   VAL B 142     -53.119   7.122  30.723  1.00 90.07           N  
ATOM   4404  CA  VAL B 142     -53.194   5.678  30.523  1.00 90.07           C  
ATOM   4405  C   VAL B 142     -53.428   4.983  31.862  1.00 90.07           C  
ATOM   4406  CB  VAL B 142     -51.913   5.130  29.855  1.00 90.07           C  
ATOM   4407  O   VAL B 142     -54.129   3.970  31.928  1.00 90.07           O  
ATOM   4408  CG1 VAL B 142     -51.979   3.610  29.727  1.00 90.07           C  
ATOM   4409  CG2 VAL B 142     -51.708   5.777  28.486  1.00 90.07           C  
ATOM   4410  N   GLY B 143     -52.866   5.559  32.883  1.00 89.41           N  
ATOM   4411  CA  GLY B 143     -53.030   5.028  34.227  1.00 89.41           C  
ATOM   4412  C   GLY B 143     -54.464   5.080  34.719  1.00 89.41           C  
ATOM   4413  O   GLY B 143     -54.920   4.172  35.416  1.00 89.41           O  
ATOM   4414  N   ARG B 144     -55.196   6.102  34.398  1.00 89.34           N  
ATOM   4415  CA  ARG B 144     -56.595   6.247  34.786  1.00 89.34           C  
ATOM   4416  C   ARG B 144     -57.450   5.142  34.175  1.00 89.34           C  
ATOM   4417  CB  ARG B 144     -57.131   7.617  34.366  1.00 89.34           C  
ATOM   4418  O   ARG B 144     -58.525   4.825  34.689  1.00 89.34           O  
ATOM   4419  CG  ARG B 144     -56.659   8.760  35.250  1.00 89.34           C  
ATOM   4420  CD  ARG B 144     -57.376  10.062  34.920  1.00 89.34           C  
ATOM   4421  NE  ARG B 144     -56.468  11.042  34.330  1.00 89.34           N  
ATOM   4422  NH1 ARG B 144     -58.140  12.466  33.613  1.00 89.34           N  
ATOM   4423  NH2 ARG B 144     -55.942  12.984  33.221  1.00 89.34           N  
ATOM   4424  CZ  ARG B 144     -56.852  12.162  33.723  1.00 89.34           C  
ATOM   4425  N   MET B 145     -56.947   4.521  33.174  1.00 89.89           N  
ATOM   4426  CA  MET B 145     -57.657   3.442  32.492  1.00 89.89           C  
ATOM   4427  C   MET B 145     -57.295   2.088  33.093  1.00 89.89           C  
ATOM   4428  CB  MET B 145     -57.341   3.452  30.996  1.00 89.89           C  
ATOM   4429  O   MET B 145     -57.890   1.069  32.740  1.00 89.89           O  
ATOM   4430  CG  MET B 145     -57.859   4.681  30.267  1.00 89.89           C  
ATOM   4431  SD  MET B 145     -57.325   4.736  28.513  1.00 89.89           S  
ATOM   4432  CE  MET B 145     -58.110   3.223  27.892  1.00 89.89           C  
ATOM   4433  N   GLY B 146     -56.301   2.120  34.015  1.00 90.10           N  
ATOM   4434  CA  GLY B 146     -55.833   0.894  34.643  1.00 90.10           C  
ATOM   4435  C   GLY B 146     -54.703   0.227  33.882  1.00 90.10           C  
ATOM   4436  O   GLY B 146     -54.499  -0.983  33.998  1.00 90.10           O  
ATOM   4437  N   ILE B 147     -54.033   0.971  33.053  1.00 91.90           N  
ATOM   4438  CA  ILE B 147     -52.957   0.444  32.222  1.00 91.90           C  
ATOM   4439  C   ILE B 147     -51.631   1.087  32.625  1.00 91.90           C  
ATOM   4440  CB  ILE B 147     -53.233   0.683  30.721  1.00 91.90           C  
ATOM   4441  O   ILE B 147     -51.576   2.287  32.903  1.00 91.90           O  
ATOM   4442  CG1 ILE B 147     -54.542   0.001  30.304  1.00 91.90           C  
ATOM   4443  CG2 ILE B 147     -52.061   0.186  29.869  1.00 91.90           C  
ATOM   4444  CD1 ILE B 147     -54.957   0.285  28.867  1.00 91.90           C  
ATOM   4445  N   GLU B 148     -50.630   0.320  32.652  1.00 91.68           N  
ATOM   4446  CA  GLU B 148     -49.284   0.788  32.966  1.00 91.68           C  
ATOM   4447  C   GLU B 148     -48.378   0.729  31.739  1.00 91.68           C  
ATOM   4448  CB  GLU B 148     -48.680  -0.037  34.106  1.00 91.68           C  
ATOM   4449  O   GLU B 148     -48.370  -0.268  31.015  1.00 91.68           O  
ATOM   4450  CG  GLU B 148     -47.293   0.424  34.531  1.00 91.68           C  
ATOM   4451  CD  GLU B 148     -46.679  -0.443  35.618  1.00 91.68           C  
ATOM   4452  OE1 GLU B 148     -45.611  -0.074  36.158  1.00 91.68           O  
ATOM   4453  OE2 GLU B 148     -47.271  -1.500  35.932  1.00 91.68           O  
ATOM   4454  N   ILE B 149     -47.643   1.851  31.517  1.00 91.10           N  
ATOM   4455  CA  ILE B 149     -46.643   1.874  30.455  1.00 91.10           C  
ATOM   4456  C   ILE B 149     -45.312   1.348  30.988  1.00 91.10           C  
ATOM   4457  CB  ILE B 149     -46.464   3.296  29.878  1.00 91.10           C  
ATOM   4458  O   ILE B 149     -44.658   2.006  31.801  1.00 91.10           O  
ATOM   4459  CG1 ILE B 149     -47.808   3.844  29.382  1.00 91.10           C  
ATOM   4460  CG2 ILE B 149     -45.424   3.296  28.754  1.00 91.10           C  
ATOM   4461  CD1 ILE B 149     -47.774   5.318  29.005  1.00 91.10           C  
ATOM   4462  N   LEU B 150     -44.888   0.197  30.418  1.00 87.29           N  
ATOM   4463  CA  LEU B 150     -43.653  -0.397  30.919  1.00 87.29           C  
ATOM   4464  C   LEU B 150     -42.437   0.220  30.235  1.00 87.29           C  
ATOM   4465  CB  LEU B 150     -43.661  -1.912  30.702  1.00 87.29           C  
ATOM   4466  O   LEU B 150     -41.448   0.547  30.895  1.00 87.29           O  
ATOM   4467  CG  LEU B 150     -44.704  -2.705  31.491  1.00 87.29           C  
ATOM   4468  CD1 LEU B 150     -44.666  -4.176  31.092  1.00 87.29           C  
ATOM   4469  CD2 LEU B 150     -44.474  -2.546  32.990  1.00 87.29           C  
ATOM   4470  N   SER B 151     -42.584   0.310  28.977  1.00 87.84           N  
ATOM   4471  CA  SER B 151     -41.487   0.857  28.185  1.00 87.84           C  
ATOM   4472  C   SER B 151     -42.005   1.563  26.937  1.00 87.84           C  
ATOM   4473  CB  SER B 151     -40.509  -0.249  27.787  1.00 87.84           C  
ATOM   4474  O   SER B 151     -42.978   1.118  26.324  1.00 87.84           O  
ATOM   4475  OG  SER B 151     -39.478   0.264  26.961  1.00 87.84           O  
ATOM   4476  N   PHE B 152     -41.388   2.630  26.705  1.00 89.78           N  
ATOM   4477  CA  PHE B 152     -41.669   3.386  25.490  1.00 89.78           C  
ATOM   4478  C   PHE B 152     -40.376   3.773  24.782  1.00 89.78           C  
ATOM   4479  CB  PHE B 152     -42.487   4.640  25.812  1.00 89.78           C  
ATOM   4480  O   PHE B 152     -39.486   4.373  25.388  1.00 89.78           O  
ATOM   4481  CG  PHE B 152     -43.001   5.359  24.595  1.00 89.78           C  
ATOM   4482  CD1 PHE B 152     -42.257   6.373  24.003  1.00 89.78           C  
ATOM   4483  CD2 PHE B 152     -44.229   5.021  24.041  1.00 89.78           C  
ATOM   4484  CE1 PHE B 152     -42.730   7.040  22.876  1.00 89.78           C  
ATOM   4485  CE2 PHE B 152     -44.709   5.684  22.915  1.00 89.78           C  
ATOM   4486  CZ  PHE B 152     -43.958   6.694  22.334  1.00 89.78           C  
ATOM   4487  N   THR B 153     -40.296   3.380  23.498  1.00 86.81           N  
ATOM   4488  CA  THR B 153     -39.135   3.741  22.691  1.00 86.81           C  
ATOM   4489  C   THR B 153     -39.566   4.218  21.307  1.00 86.81           C  
ATOM   4490  CB  THR B 153     -38.163   2.556  22.549  1.00 86.81           C  
ATOM   4491  O   THR B 153     -40.652   3.874  20.836  1.00 86.81           O  
ATOM   4492  CG2 THR B 153     -37.675   2.078  23.913  1.00 86.81           C  
ATOM   4493  OG1 THR B 153     -38.830   1.475  21.887  1.00 86.81           O  
ATOM   4494  N   ILE B 154     -38.791   5.003  20.797  1.00 87.18           N  
ATOM   4495  CA  ILE B 154     -39.028   5.522  19.454  1.00 87.18           C  
ATOM   4496  C   ILE B 154     -38.349   4.622  18.426  1.00 87.18           C  
ATOM   4497  CB  ILE B 154     -38.521   6.975  19.313  1.00 87.18           C  
ATOM   4498  O   ILE B 154     -37.138   4.395  18.493  1.00 87.18           O  
ATOM   4499  CG1 ILE B 154     -39.169   7.873  20.373  1.00 87.18           C  
ATOM   4500  CG2 ILE B 154     -38.795   7.508  17.903  1.00 87.18           C  
ATOM   4501  CD1 ILE B 154     -40.678   8.015  20.226  1.00 87.18           C  
ATOM   4502  N   LYS B 155     -39.213   4.166  17.449  1.00 82.26           N  
ATOM   4503  CA  LYS B 155     -38.710   3.226  16.452  1.00 82.26           C  
ATOM   4504  C   LYS B 155     -38.157   3.959  15.233  1.00 82.26           C  
ATOM   4505  CB  LYS B 155     -39.814   2.257  16.023  1.00 82.26           C  
ATOM   4506  O   LYS B 155     -36.975   3.831  14.909  1.00 82.26           O  
ATOM   4507  CG  LYS B 155     -39.338   1.148  15.096  1.00 82.26           C  
ATOM   4508  CD  LYS B 155     -40.464   0.178  14.762  1.00 82.26           C  
ATOM   4509  CE  LYS B 155     -40.004  -0.901  13.791  1.00 82.26           C  
ATOM   4510  NZ  LYS B 155     -41.095  -1.873  13.484  1.00 82.26           N  
ATOM   4511  N   ASP B 156     -39.002   4.765  14.540  1.00 82.57           N  
ATOM   4512  CA  ASP B 156     -38.532   5.428  13.327  1.00 82.57           C  
ATOM   4513  C   ASP B 156     -38.947   6.897  13.308  1.00 82.57           C  
ATOM   4514  CB  ASP B 156     -39.067   4.714  12.084  1.00 82.57           C  
ATOM   4515  O   ASP B 156     -40.042   7.244  13.755  1.00 82.57           O  
ATOM   4516  CG  ASP B 156     -38.423   3.358  11.855  1.00 82.57           C  
ATOM   4517  OD1 ASP B 156     -37.213   3.203  12.127  1.00 82.57           O  
ATOM   4518  OD2 ASP B 156     -39.132   2.436  11.396  1.00 82.57           O  
ATOM   4519  N   VAL B 157     -37.924   7.748  12.754  1.00 81.52           N  
ATOM   4520  CA  VAL B 157     -38.208   9.145  12.445  1.00 81.52           C  
ATOM   4521  C   VAL B 157     -37.824   9.442  10.997  1.00 81.52           C  
ATOM   4522  CB  VAL B 157     -37.460  10.102  13.401  1.00 81.52           C  
ATOM   4523  O   VAL B 157     -36.661   9.297  10.614  1.00 81.52           O  
ATOM   4524  CG1 VAL B 157     -37.822  11.555  13.102  1.00 81.52           C  
ATOM   4525  CG2 VAL B 157     -37.777   9.756  14.855  1.00 81.52           C  
ATOM   4526  N   TYR B 158     -38.868   9.605  10.153  1.00 80.81           N  
ATOM   4527  CA  TYR B 158     -38.530   9.963   8.780  1.00 80.81           C  
ATOM   4528  C   TYR B 158     -39.310  11.193   8.330  1.00 80.81           C  
ATOM   4529  CB  TYR B 158     -38.812   8.792   7.834  1.00 80.81           C  
ATOM   4530  O   TYR B 158     -40.319  11.554   8.940  1.00 80.81           O  
ATOM   4531  CG  TYR B 158     -40.198   8.213   7.981  1.00 80.81           C  
ATOM   4532  CD1 TYR B 158     -40.453   7.185   8.886  1.00 80.81           C  
ATOM   4533  CD2 TYR B 158     -41.256   8.691   7.214  1.00 80.81           C  
ATOM   4534  CE1 TYR B 158     -41.728   6.647   9.024  1.00 80.81           C  
ATOM   4535  CE2 TYR B 158     -42.535   8.161   7.343  1.00 80.81           C  
ATOM   4536  OH  TYR B 158     -44.026   6.612   8.381  1.00 80.81           O  
ATOM   4537  CZ  TYR B 158     -42.761   7.141   8.250  1.00 80.81           C  
ATOM   4538  N   ASP B 159     -38.707  11.879   7.353  1.00 81.43           N  
ATOM   4539  CA  ASP B 159     -39.327  13.058   6.757  1.00 81.43           C  
ATOM   4540  C   ASP B 159     -39.714  12.799   5.302  1.00 81.43           C  
ATOM   4541  CB  ASP B 159     -38.386  14.261   6.844  1.00 81.43           C  
ATOM   4542  O   ASP B 159     -39.143  11.923   4.649  1.00 81.43           O  
ATOM   4543  CG  ASP B 159     -37.151  14.112   5.973  1.00 81.43           C  
ATOM   4544  OD1 ASP B 159     -36.726  12.967   5.708  1.00 81.43           O  
ATOM   4545  OD2 ASP B 159     -36.595  15.150   5.551  1.00 81.43           O  
ATOM   4546  N   LYS B 160     -40.814  13.447   4.754  1.00 73.64           N  
ATOM   4547  CA  LYS B 160     -41.238  13.379   3.359  1.00 73.64           C  
ATOM   4548  C   LYS B 160     -40.481  14.391   2.504  1.00 73.64           C  
ATOM   4549  CB  LYS B 160     -42.744  13.618   3.243  1.00 73.64           C  
ATOM   4550  O   LYS B 160     -40.237  14.152   1.319  1.00 73.64           O  
ATOM   4551  CG  LYS B 160     -43.588  12.373   3.476  1.00 73.64           C  
ATOM   4552  CD  LYS B 160     -45.059  12.630   3.173  1.00 73.64           C  
ATOM   4553  CE  LYS B 160     -45.918  11.416   3.499  1.00 73.64           C  
ATOM   4554  NZ  LYS B 160     -47.359  11.658   3.187  1.00 73.64           N  
ATOM   4555  N   VAL B 161     -39.930  15.502   3.174  1.00 70.71           N  
ATOM   4556  CA  VAL B 161     -39.325  16.614   2.448  1.00 70.71           C  
ATOM   4557  C   VAL B 161     -37.807  16.448   2.419  1.00 70.71           C  
ATOM   4558  CB  VAL B 161     -39.700  17.974   3.076  1.00 70.71           C  
ATOM   4559  O   VAL B 161     -37.092  17.310   1.904  1.00 70.71           O  
ATOM   4560  CG1 VAL B 161     -39.243  19.126   2.183  1.00 70.71           C  
ATOM   4561  CG2 VAL B 161     -41.206  18.050   3.323  1.00 70.71           C  
ATOM   4562  N   ASP B 162     -37.313  15.236   2.712  1.00 68.89           N  
ATOM   4563  CA  ASP B 162     -35.915  14.823   2.635  1.00 68.89           C  
ATOM   4564  C   ASP B 162     -35.011  15.803   3.380  1.00 68.89           C  
ATOM   4565  CB  ASP B 162     -35.470  14.702   1.176  1.00 68.89           C  
ATOM   4566  O   ASP B 162     -33.880  16.056   2.958  1.00 68.89           O  
ATOM   4567  CG  ASP B 162     -35.820  13.359   0.559  1.00 68.89           C  
ATOM   4568  OD1 ASP B 162     -36.050  12.385   1.308  1.00 68.89           O  
ATOM   4569  OD2 ASP B 162     -35.863  13.273  -0.688  1.00 68.89           O  
ATOM   4570  N   TYR B 163     -35.491  16.621   4.285  1.00 71.59           N  
ATOM   4571  CA  TYR B 163     -34.674  17.484   5.130  1.00 71.59           C  
ATOM   4572  C   TYR B 163     -33.550  16.696   5.791  1.00 71.59           C  
ATOM   4573  CB  TYR B 163     -35.536  18.161   6.200  1.00 71.59           C  
ATOM   4574  O   TYR B 163     -32.393  17.123   5.779  1.00 71.59           O  
ATOM   4575  CG  TYR B 163     -34.775  19.135   7.066  1.00 71.59           C  
ATOM   4576  CD1 TYR B 163     -34.278  18.751   8.309  1.00 71.59           C  
ATOM   4577  CD2 TYR B 163     -34.551  20.441   6.644  1.00 71.59           C  
ATOM   4578  CE1 TYR B 163     -33.578  19.645   9.112  1.00 71.59           C  
ATOM   4579  CE2 TYR B 163     -33.852  21.344   7.438  1.00 71.59           C  
ATOM   4580  OH  TYR B 163     -32.677  21.827   9.459  1.00 71.59           O  
ATOM   4581  CZ  TYR B 163     -33.370  20.937   8.668  1.00 71.59           C  
ATOM   4582  N   LEU B 164     -33.807  15.502   6.342  1.00 70.21           N  
ATOM   4583  CA  LEU B 164     -32.823  14.686   7.045  1.00 70.21           C  
ATOM   4584  C   LEU B 164     -31.774  14.145   6.079  1.00 70.21           C  
ATOM   4585  CB  LEU B 164     -33.510  13.527   7.772  1.00 70.21           C  
ATOM   4586  O   LEU B 164     -30.587  14.101   6.407  1.00 70.21           O  
ATOM   4587  CG  LEU B 164     -34.369  13.899   8.982  1.00 70.21           C  
ATOM   4588  CD1 LEU B 164     -35.154  12.685   9.468  1.00 70.21           C  
ATOM   4589  CD2 LEU B 164     -33.500  14.463  10.101  1.00 70.21           C  
ATOM   4590  N   SER B 165     -32.207  13.825   4.879  1.00 69.47           N  
ATOM   4591  CA  SER B 165     -31.284  13.307   3.875  1.00 69.47           C  
ATOM   4592  C   SER B 165     -30.347  14.398   3.369  1.00 69.47           C  
ATOM   4593  CB  SER B 165     -32.054  12.700   2.701  1.00 69.47           C  
ATOM   4594  O   SER B 165     -29.183  14.130   3.061  1.00 69.47           O  
ATOM   4595  OG  SER B 165     -32.836  13.687   2.049  1.00 69.47           O  
ATOM   4596  N   SER B 166     -30.778  15.623   3.277  1.00 73.11           N  
ATOM   4597  CA  SER B 166     -29.959  16.731   2.794  1.00 73.11           C  
ATOM   4598  C   SER B 166     -28.845  17.065   3.780  1.00 73.11           C  
ATOM   4599  CB  SER B 166     -30.822  17.969   2.549  1.00 73.11           C  
ATOM   4600  O   SER B 166     -27.747  17.455   3.376  1.00 73.11           O  
ATOM   4601  OG  SER B 166     -31.735  17.743   1.488  1.00 73.11           O  
ATOM   4602  N   LEU B 167     -29.063  16.869   5.060  1.00 70.33           N  
ATOM   4603  CA  LEU B 167     -28.047  17.081   6.085  1.00 70.33           C  
ATOM   4604  C   LEU B 167     -26.913  16.070   5.943  1.00 70.33           C  
ATOM   4605  CB  LEU B 167     -28.664  16.980   7.482  1.00 70.33           C  
ATOM   4606  O   LEU B 167     -25.740  16.424   6.081  1.00 70.33           O  
ATOM   4607  CG  LEU B 167     -27.794  17.461   8.644  1.00 70.33           C  
ATOM   4608  CD1 LEU B 167     -27.610  18.973   8.578  1.00 70.33           C  
ATOM   4609  CD2 LEU B 167     -28.408  17.050   9.978  1.00 70.33           C  
ATOM   4610  N   GLY B 168     -27.270  14.790   5.614  1.00 66.78           N  
ATOM   4611  CA  GLY B 168     -26.301  13.719   5.442  1.00 66.78           C  
ATOM   4612  C   GLY B 168     -25.529  13.816   4.140  1.00 66.78           C  
ATOM   4613  O   GLY B 168     -24.344  13.480   4.088  1.00 66.78           O  
ATOM   4614  N   LYS B 169     -26.125  14.356   3.065  1.00 73.66           N  
ATOM   4615  CA  LYS B 169     -25.509  14.463   1.746  1.00 73.66           C  
ATOM   4616  C   LYS B 169     -24.335  15.438   1.764  1.00 73.66           C  
ATOM   4617  CB  LYS B 169     -26.540  14.904   0.706  1.00 73.66           C  
ATOM   4618  O   LYS B 169     -23.306  15.191   1.131  1.00 73.66           O  
ATOM   4619  CG  LYS B 169     -27.507  13.806   0.288  1.00 73.66           C  
ATOM   4620  CD  LYS B 169     -28.444  14.277  -0.817  1.00 73.66           C  
ATOM   4621  CE  LYS B 169     -29.454  13.201  -1.190  1.00 73.66           C  
ATOM   4622  NZ  LYS B 169     -30.423  13.684  -2.220  1.00 73.66           N  
ATOM   4623  N   THR B 170     -24.402  16.512   2.455  1.00 72.11           N  
ATOM   4624  CA  THR B 170     -23.322  17.488   2.549  1.00 72.11           C  
ATOM   4625  C   THR B 170     -22.107  16.884   3.249  1.00 72.11           C  
ATOM   4626  CB  THR B 170     -23.775  18.752   3.303  1.00 72.11           C  
ATOM   4627  O   THR B 170     -20.973  17.063   2.799  1.00 72.11           O  
ATOM   4628  CG2 THR B 170     -24.781  19.551   2.480  1.00 72.11           C  
ATOM   4629  OG1 THR B 170     -24.385  18.370   4.542  1.00 72.11           O  
ATOM   4630  N   GLN B 171     -22.345  16.181   4.210  1.00 64.76           N  
ATOM   4631  CA  GLN B 171     -21.256  15.564   4.961  1.00 64.76           C  
ATOM   4632  C   GLN B 171     -20.589  14.456   4.153  1.00 64.76           C  
ATOM   4633  CB  GLN B 171     -21.768  15.009   6.291  1.00 64.76           C  
ATOM   4634  O   GLN B 171     -19.363  14.329   4.158  1.00 64.76           O  
ATOM   4635  CG  GLN B 171     -22.197  16.083   7.282  1.00 64.76           C  
ATOM   4636  CD  GLN B 171     -21.061  17.009   7.672  1.00 64.76           C  
ATOM   4637  NE2 GLN B 171     -21.383  18.276   7.910  1.00 64.76           N  
ATOM   4638  OE1 GLN B 171     -19.902  16.589   7.760  1.00 64.76           O  
ATOM   4639  N   THR B 172     -21.426  13.685   3.514  1.00 67.86           N  
ATOM   4640  CA  THR B 172     -20.898  12.621   2.668  1.00 67.86           C  
ATOM   4641  C   THR B 172     -20.045  13.198   1.542  1.00 67.86           C  
ATOM   4642  CB  THR B 172     -22.033  11.768   2.071  1.00 67.86           C  
ATOM   4643  O   THR B 172     -18.992  12.648   1.210  1.00 67.86           O  
ATOM   4644  CG2 THR B 172     -21.479  10.545   1.347  1.00 67.86           C  
ATOM   4645  OG1 THR B 172     -22.901  11.333   3.124  1.00 67.86           O  
ATOM   4646  N   ALA B 173     -20.436  14.288   1.065  1.00 69.22           N  
ATOM   4647  CA  ALA B 173     -19.697  14.952  -0.006  1.00 69.22           C  
ATOM   4648  C   ALA B 173     -18.364  15.494   0.501  1.00 69.22           C  
ATOM   4649  CB  ALA B 173     -20.532  16.079  -0.609  1.00 69.22           C  
ATOM   4650  O   ALA B 173     -17.346  15.402  -0.189  1.00 69.22           O  
ATOM   4651  N   VAL B 174     -18.286  16.048   1.676  1.00 72.02           N  
ATOM   4652  CA  VAL B 174     -17.071  16.590   2.276  1.00 72.02           C  
ATOM   4653  C   VAL B 174     -16.075  15.462   2.535  1.00 72.02           C  
ATOM   4654  CB  VAL B 174     -17.375  17.344   3.590  1.00 72.02           C  
ATOM   4655  O   VAL B 174     -14.883  15.601   2.249  1.00 72.02           O  
ATOM   4656  CG1 VAL B 174     -16.081  17.712   4.313  1.00 72.02           C  
ATOM   4657  CG2 VAL B 174     -18.206  18.595   3.307  1.00 72.02           C  
ATOM   4658  N   VAL B 175     -16.586  14.371   2.973  1.00 66.88           N  
ATOM   4659  CA  VAL B 175     -15.724  13.234   3.279  1.00 66.88           C  
ATOM   4660  C   VAL B 175     -15.182  12.632   1.983  1.00 66.88           C  
ATOM   4661  CB  VAL B 175     -16.473  12.156   4.094  1.00 66.88           C  
ATOM   4662  O   VAL B 175     -14.009  12.260   1.908  1.00 66.88           O  
ATOM   4663  CG1 VAL B 175     -15.613  10.904   4.254  1.00 66.88           C  
ATOM   4664  CG2 VAL B 175     -16.880  12.707   5.459  1.00 66.88           C  
ATOM   4665  N   GLN B 176     -16.006  12.528   0.976  1.00 70.26           N  
ATOM   4666  CA  GLN B 176     -15.560  12.033  -0.322  1.00 70.26           C  
ATOM   4667  C   GLN B 176     -14.481  12.935  -0.914  1.00 70.26           C  
ATOM   4668  CB  GLN B 176     -16.740  11.921  -1.289  1.00 70.26           C  
ATOM   4669  O   GLN B 176     -13.498  12.449  -1.478  1.00 70.26           O  
ATOM   4670  CG  GLN B 176     -16.396  11.230  -2.601  1.00 70.26           C  
ATOM   4671  CD  GLN B 176     -16.011   9.774  -2.416  1.00 70.26           C  
ATOM   4672  NE2 GLN B 176     -15.369   9.197  -3.426  1.00 70.26           N  
ATOM   4673  OE1 GLN B 176     -16.289   9.173  -1.373  1.00 70.26           O  
ATOM   4674  N   ARG B 177     -14.709  14.242  -0.848  1.00 76.63           N  
ATOM   4675  CA  ARG B 177     -13.708  15.196  -1.313  1.00 76.63           C  
ATOM   4676  C   ARG B 177     -12.392  15.018  -0.563  1.00 76.63           C  
ATOM   4677  CB  ARG B 177     -14.215  16.631  -1.148  1.00 76.63           C  
ATOM   4678  O   ARG B 177     -11.323  14.975  -1.175  1.00 76.63           O  
ATOM   4679  CG  ARG B 177     -13.252  17.687  -1.666  1.00 76.63           C  
ATOM   4680  CD  ARG B 177     -13.749  19.096  -1.371  1.00 76.63           C  
ATOM   4681  NE  ARG B 177     -13.480  19.484   0.010  1.00 76.63           N  
ATOM   4682  NH1 ARG B 177     -14.267  21.643  -0.226  1.00 76.63           N  
ATOM   4683  NH2 ARG B 177     -13.448  20.931   1.793  1.00 76.63           N  
ATOM   4684  CZ  ARG B 177     -13.732  20.685   0.523  1.00 76.63           C  
ATOM   4685  N   ASP B 178     -12.445  14.905   0.754  1.00 72.90           N  
ATOM   4686  CA  ASP B 178     -11.249  14.742   1.575  1.00 72.90           C  
ATOM   4687  C   ASP B 178     -10.543  13.425   1.262  1.00 72.90           C  
ATOM   4688  CB  ASP B 178     -11.605  14.807   3.062  1.00 72.90           C  
ATOM   4689  O   ASP B 178      -9.312  13.364   1.240  1.00 72.90           O  
ATOM   4690  CG  ASP B 178     -11.928  16.214   3.533  1.00 72.90           C  
ATOM   4691  OD1 ASP B 178     -11.639  17.184   2.799  1.00 72.90           O  
ATOM   4692  OD2 ASP B 178     -12.472  16.354   4.649  1.00 72.90           O  
ATOM   4693  N   ALA B 179     -11.347  12.374   1.057  1.00 68.01           N  
ATOM   4694  CA  ALA B 179     -10.793  11.074   0.691  1.00 68.01           C  
ATOM   4695  C   ALA B 179     -10.066  11.144  -0.649  1.00 68.01           C  
ATOM   4696  CB  ALA B 179     -11.897  10.020   0.638  1.00 68.01           C  
ATOM   4697  O   ALA B 179      -8.965  10.607  -0.794  1.00 68.01           O  
ATOM   4698  N   ASP B 180     -10.699  11.843  -1.595  1.00 74.94           N  
ATOM   4699  CA  ASP B 180     -10.095  11.985  -2.916  1.00 74.94           C  
ATOM   4700  C   ASP B 180      -8.794  12.781  -2.842  1.00 74.94           C  
ATOM   4701  CB  ASP B 180     -11.070  12.659  -3.883  1.00 74.94           C  
ATOM   4702  O   ASP B 180      -7.811  12.437  -3.501  1.00 74.94           O  
ATOM   4703  CG  ASP B 180     -12.248  11.775  -4.250  1.00 74.94           C  
ATOM   4704  OD1 ASP B 180     -12.145  10.536  -4.120  1.00 74.94           O  
ATOM   4705  OD2 ASP B 180     -13.289  12.321  -4.677  1.00 74.94           O  
ATOM   4706  N   ILE B 181      -8.731  13.815  -2.066  1.00 74.74           N  
ATOM   4707  CA  ILE B 181      -7.530  14.615  -1.850  1.00 74.74           C  
ATOM   4708  C   ILE B 181      -6.460  13.765  -1.168  1.00 74.74           C  
ATOM   4709  CB  ILE B 181      -7.834  15.873  -1.006  1.00 74.74           C  
ATOM   4710  O   ILE B 181      -5.284  13.828  -1.532  1.00 74.74           O  
ATOM   4711  CG1 ILE B 181      -8.734  16.836  -1.788  1.00 74.74           C  
ATOM   4712  CG2 ILE B 181      -6.535  16.563  -0.578  1.00 74.74           C  
ATOM   4713  CD1 ILE B 181      -9.225  18.025  -0.973  1.00 74.74           C  
ATOM   4714  N   GLY B 182      -6.972  12.942  -0.195  1.00 74.36           N  
ATOM   4715  CA  GLY B 182      -6.039  12.052   0.477  1.00 74.36           C  
ATOM   4716  C   GLY B 182      -5.386  11.054  -0.460  1.00 74.36           C  
ATOM   4717  O   GLY B 182      -4.177  10.824  -0.385  1.00 74.36           O  
ATOM   4718  N   VAL B 183      -6.082  10.433  -1.393  1.00 70.21           N  
ATOM   4719  CA  VAL B 183      -5.579   9.485  -2.381  1.00 70.21           C  
ATOM   4720  C   VAL B 183      -4.603  10.188  -3.322  1.00 70.21           C  
ATOM   4721  CB  VAL B 183      -6.729   8.843  -3.189  1.00 70.21           C  
ATOM   4722  O   VAL B 183      -3.534   9.656  -3.629  1.00 70.21           O  
ATOM   4723  CG1 VAL B 183      -6.178   8.010  -4.345  1.00 70.21           C  
ATOM   4724  CG2 VAL B 183      -7.605   7.985  -2.278  1.00 70.21           C  
ATOM   4725  N   ALA B 184      -4.969  11.390  -3.712  1.00 69.70           N  
ATOM   4726  CA  ALA B 184      -4.117  12.144  -4.629  1.00 69.70           C  
ATOM   4727  C   ALA B 184      -2.793  12.515  -3.967  1.00 69.70           C  
ATOM   4728  CB  ALA B 184      -4.837  13.400  -5.113  1.00 69.70           C  
ATOM   4729  O   ALA B 184      -1.731  12.406  -4.585  1.00 69.70           O  
ATOM   4730  N   GLU B 185      -2.777  12.981  -2.691  1.00 75.36           N  
ATOM   4731  CA  GLU B 185      -1.569  13.336  -1.952  1.00 75.36           C  
ATOM   4732  C   GLU B 185      -0.691  12.112  -1.708  1.00 75.36           C  
ATOM   4733  CB  GLU B 185      -1.928  14.000  -0.620  1.00 75.36           C  
ATOM   4734  O   GLU B 185       0.535  12.191  -1.808  1.00 75.36           O  
ATOM   4735  CG  GLU B 185      -2.432  15.429  -0.761  1.00 75.36           C  
ATOM   4736  CD  GLU B 185      -2.830  16.058   0.565  1.00 75.36           C  
ATOM   4737  OE1 GLU B 185      -3.111  17.278   0.597  1.00 75.36           O  
ATOM   4738  OE2 GLU B 185      -2.860  15.326   1.579  1.00 75.36           O  
ATOM   4739  N   ALA B 186      -1.342  10.945  -1.369  1.00 71.23           N  
ATOM   4740  CA  ALA B 186      -0.606   9.703  -1.146  1.00 71.23           C  
ATOM   4741  C   ALA B 186       0.088   9.240  -2.424  1.00 71.23           C  
ATOM   4742  CB  ALA B 186      -1.543   8.615  -0.629  1.00 71.23           C  
ATOM   4743  O   ALA B 186       1.243   8.808  -2.389  1.00 71.23           O  
ATOM   4744  N   GLU B 187      -0.591   9.382  -3.562  1.00 72.94           N  
ATOM   4745  CA  GLU B 187      -0.013   9.002  -4.848  1.00 72.94           C  
ATOM   4746  C   GLU B 187       1.145   9.921  -5.226  1.00 72.94           C  
ATOM   4747  CB  GLU B 187      -1.081   9.022  -5.944  1.00 72.94           C  
ATOM   4748  O   GLU B 187       2.164   9.462  -5.746  1.00 72.94           O  
ATOM   4749  CG  GLU B 187      -2.047   7.848  -5.885  1.00 72.94           C  
ATOM   4750  CD  GLU B 187      -3.080   7.863  -7.000  1.00 72.94           C  
ATOM   4751  OE1 GLU B 187      -3.866   6.895  -7.113  1.00 72.94           O  
ATOM   4752  OE2 GLU B 187      -3.103   8.850  -7.768  1.00 72.94           O  
ATOM   4753  N   ARG B 188       0.941  11.220  -5.041  1.00 77.47           N  
ATOM   4754  CA  ARG B 188       1.996  12.190  -5.313  1.00 77.47           C  
ATOM   4755  C   ARG B 188       3.239  11.897  -4.479  1.00 77.47           C  
ATOM   4756  CB  ARG B 188       1.504  13.613  -5.037  1.00 77.47           C  
ATOM   4757  O   ARG B 188       4.353  11.864  -5.006  1.00 77.47           O  
ATOM   4758  CG  ARG B 188       2.536  14.690  -5.329  1.00 77.47           C  
ATOM   4759  CD  ARG B 188       2.120  16.039  -4.761  1.00 77.47           C  
ATOM   4760  NE  ARG B 188       2.156  16.045  -3.302  1.00 77.47           N  
ATOM   4761  NH1 ARG B 188       1.749  18.309  -3.094  1.00 77.47           N  
ATOM   4762  NH2 ARG B 188       2.032  17.015  -1.224  1.00 77.47           N  
ATOM   4763  CZ  ARG B 188       1.979  17.123  -2.543  1.00 77.47           C  
ATOM   4764  N   ASP B 189       3.062  11.707  -3.135  1.00 76.36           N  
ATOM   4765  CA  ASP B 189       4.171  11.469  -2.217  1.00 76.36           C  
ATOM   4766  C   ASP B 189       4.907  10.177  -2.566  1.00 76.36           C  
ATOM   4767  CB  ASP B 189       3.670  11.414  -0.772  1.00 76.36           C  
ATOM   4768  O   ASP B 189       6.139  10.134  -2.550  1.00 76.36           O  
ATOM   4769  CG  ASP B 189       3.321  12.782  -0.213  1.00 76.36           C  
ATOM   4770  OD1 ASP B 189       3.700  13.805  -0.823  1.00 76.36           O  
ATOM   4771  OD2 ASP B 189       2.663  12.838   0.848  1.00 76.36           O  
ATOM   4772  N   ALA B 190       4.129   9.074  -2.838  1.00 68.17           N  
ATOM   4773  CA  ALA B 190       4.733   7.812  -3.258  1.00 68.17           C  
ATOM   4774  C   ALA B 190       5.538   7.990  -4.542  1.00 68.17           C  
ATOM   4775  CB  ALA B 190       3.659   6.745  -3.450  1.00 68.17           C  
ATOM   4776  O   ALA B 190       6.649   7.469  -4.663  1.00 68.17           O  
ATOM   4777  N   GLY B 191       4.935   8.836  -5.474  1.00 77.61           N  
ATOM   4778  CA  GLY B 191       5.628   9.070  -6.731  1.00 77.61           C  
ATOM   4779  C   GLY B 191       6.924   9.841  -6.562  1.00 77.61           C  
ATOM   4780  O   GLY B 191       7.940   9.495  -7.168  1.00 77.61           O  
ATOM   4781  N   ILE B 192       7.066  10.918  -5.817  1.00 75.64           N  
ATOM   4782  CA  ILE B 192       8.238  11.755  -5.587  1.00 75.64           C  
ATOM   4783  C   ILE B 192       9.326  10.940  -4.891  1.00 75.64           C  
ATOM   4784  CB  ILE B 192       7.885  13.004  -4.748  1.00 75.64           C  
ATOM   4785  O   ILE B 192      10.495  10.996  -5.279  1.00 75.64           O  
ATOM   4786  CG1 ILE B 192       6.967  13.940  -5.543  1.00 75.64           C  
ATOM   4787  CG2 ILE B 192       9.156  13.732  -4.302  1.00 75.64           C  
ATOM   4788  CD1 ILE B 192       6.435  15.117  -4.737  1.00 75.64           C  
ATOM   4789  N   ARG B 193       8.938  10.105  -3.880  1.00 75.52           N  
ATOM   4790  CA  ARG B 193       9.912   9.308  -3.141  1.00 75.52           C  
ATOM   4791  C   ARG B 193      10.514   8.221  -4.026  1.00 75.52           C  
ATOM   4792  CB  ARG B 193       9.266   8.679  -1.905  1.00 75.52           C  
ATOM   4793  O   ARG B 193      11.715   7.953  -3.959  1.00 75.52           O  
ATOM   4794  CG  ARG B 193      10.266   8.156  -0.886  1.00 75.52           C  
ATOM   4795  CD  ARG B 193      10.663   9.230   0.117  1.00 75.52           C  
ATOM   4796  NE  ARG B 193      11.953   8.939   0.737  1.00 75.52           N  
ATOM   4797  NH1 ARG B 193      12.890  10.990   0.234  1.00 75.52           N  
ATOM   4798  NH2 ARG B 193      14.109   9.414   1.368  1.00 75.52           N  
ATOM   4799  CZ  ARG B 193      12.981   9.781   0.778  1.00 75.52           C  
ATOM   4800  N   GLU B 194       9.809   7.560  -4.844  1.00 70.35           N  
ATOM   4801  CA  GLU B 194      10.309   6.578  -5.801  1.00 70.35           C  
ATOM   4802  C   GLU B 194      11.338   7.198  -6.742  1.00 70.35           C  
ATOM   4803  CB  GLU B 194       9.155   5.976  -6.607  1.00 70.35           C  
ATOM   4804  O   GLU B 194      12.368   6.586  -7.034  1.00 70.35           O  
ATOM   4805  CG  GLU B 194       8.409   4.867  -5.880  1.00 70.35           C  
ATOM   4806  CD  GLU B 194       7.284   4.259  -6.703  1.00 70.35           C  
ATOM   4807  OE1 GLU B 194       6.626   3.309  -6.223  1.00 70.35           O  
ATOM   4808  OE2 GLU B 194       7.060   4.738  -7.837  1.00 70.35           O  
ATOM   4809  N   ALA B 195      10.939   8.372  -7.191  1.00 69.97           N  
ATOM   4810  CA  ALA B 195      11.846   9.053  -8.112  1.00 69.97           C  
ATOM   4811  C   ALA B 195      13.154   9.423  -7.419  1.00 69.97           C  
ATOM   4812  CB  ALA B 195      11.180  10.301  -8.687  1.00 69.97           C  
ATOM   4813  O   ALA B 195      14.234   9.268  -7.995  1.00 69.97           O  
ATOM   4814  N   GLU B 196      13.109   9.866  -6.146  1.00 74.58           N  
ATOM   4815  CA  GLU B 196      14.294  10.227  -5.373  1.00 74.58           C  
ATOM   4816  C   GLU B 196      15.154   9.002  -5.077  1.00 74.58           C  
ATOM   4817  CB  GLU B 196      13.894  10.916  -4.067  1.00 74.58           C  
ATOM   4818  O   GLU B 196      16.382   9.063  -5.167  1.00 74.58           O  
ATOM   4819  CG  GLU B 196      13.411  12.348  -4.250  1.00 74.58           C  
ATOM   4820  CD  GLU B 196      12.978  13.006  -2.949  1.00 74.58           C  
ATOM   4821  OE1 GLU B 196      12.683  14.223  -2.954  1.00 74.58           O  
ATOM   4822  OE2 GLU B 196      12.934  12.299  -1.918  1.00 74.58           O  
ATOM   4823  N   CYS B 197      14.475   7.821  -4.694  1.00 73.31           N  
ATOM   4824  CA  CYS B 197      15.199   6.588  -4.407  1.00 73.31           C  
ATOM   4825  C   CYS B 197      15.895   6.061  -5.657  1.00 73.31           C  
ATOM   4826  CB  CYS B 197      14.251   5.525  -3.854  1.00 73.31           C  
ATOM   4827  O   CYS B 197      17.042   5.617  -5.593  1.00 73.31           O  
ATOM   4828  SG  CYS B 197      13.654   5.880  -2.186  1.00 73.31           S  
ATOM   4829  N   LYS B 198      15.214   6.197  -6.787  1.00 72.43           N  
ATOM   4830  CA  LYS B 198      15.799   5.763  -8.052  1.00 72.43           C  
ATOM   4831  C   LYS B 198      16.997   6.629  -8.430  1.00 72.43           C  
ATOM   4832  CB  LYS B 198      14.753   5.801  -9.167  1.00 72.43           C  
ATOM   4833  O   LYS B 198      18.013   6.119  -8.906  1.00 72.43           O  
ATOM   4834  CG  LYS B 198      13.846   4.579  -9.207  1.00 72.43           C  
ATOM   4835  CD  LYS B 198      12.894   4.628 -10.395  1.00 72.43           C  
ATOM   4836  CE  LYS B 198      11.886   3.488 -10.352  1.00 72.43           C  
ATOM   4837  NZ  LYS B 198      10.880   3.596 -11.451  1.00 72.43           N  
ATOM   4838  N   LYS B 199      16.893   7.907  -8.293  1.00 72.36           N  
ATOM   4839  CA  LYS B 199      17.985   8.835  -8.575  1.00 72.36           C  
ATOM   4840  C   LYS B 199      19.214   8.512  -7.731  1.00 72.36           C  
ATOM   4841  CB  LYS B 199      17.542  10.277  -8.326  1.00 72.36           C  
ATOM   4842  O   LYS B 199      20.335   8.482  -8.242  1.00 72.36           O  
ATOM   4843  CG  LYS B 199      18.568  11.321  -8.742  1.00 72.36           C  
ATOM   4844  CD  LYS B 199      18.085  12.733  -8.436  1.00 72.36           C  
ATOM   4845  CE  LYS B 199      18.461  13.159  -7.023  1.00 72.36           C  
ATOM   4846  NZ  LYS B 199      18.423  14.644  -6.864  1.00 72.36           N  
ATOM   4847  N   GLU B 200      19.043   8.318  -6.390  1.00 72.36           N  
ATOM   4848  CA  GLU B 200      20.139   8.002  -5.480  1.00 72.36           C  
ATOM   4849  C   GLU B 200      20.803   6.679  -5.853  1.00 72.36           C  
ATOM   4850  CB  GLU B 200      19.640   7.951  -4.034  1.00 72.36           C  
ATOM   4851  O   GLU B 200      22.030   6.563  -5.820  1.00 72.36           O  
ATOM   4852  CG  GLU B 200      20.746   8.076  -2.996  1.00 72.36           C  
ATOM   4853  CD  GLU B 200      20.224   8.323  -1.590  1.00 72.36           C  
ATOM   4854  OE1 GLU B 200      21.044   8.446  -0.651  1.00 72.36           O  
ATOM   4855  OE2 GLU B 200      18.986   8.394  -1.425  1.00 72.36           O  
ATOM   4856  N   MET B 201      19.970   5.679  -6.139  1.00 77.41           N  
ATOM   4857  CA  MET B 201      20.492   4.388  -6.577  1.00 77.41           C  
ATOM   4858  C   MET B 201      21.357   4.545  -7.823  1.00 77.41           C  
ATOM   4859  CB  MET B 201      19.348   3.411  -6.855  1.00 77.41           C  
ATOM   4860  O   MET B 201      22.460   4.001  -7.891  1.00 77.41           O  
ATOM   4861  CG  MET B 201      19.813   2.018  -7.249  1.00 77.41           C  
ATOM   4862  SD  MET B 201      18.439   0.964  -7.857  1.00 77.41           S  
ATOM   4863  CE  MET B 201      17.039   2.092  -7.613  1.00 77.41           C  
ATOM   4864  N   LEU B 202      20.839   5.307  -8.845  1.00 71.06           N  
ATOM   4865  CA  LEU B 202      21.542   5.465 -10.113  1.00 71.06           C  
ATOM   4866  C   LEU B 202      22.830   6.260  -9.926  1.00 71.06           C  
ATOM   4867  CB  LEU B 202      20.645   6.160 -11.141  1.00 71.06           C  
ATOM   4868  O   LEU B 202      23.846   5.963 -10.559  1.00 71.06           O  
ATOM   4869  CG  LEU B 202      19.506   5.321 -11.723  1.00 71.06           C  
ATOM   4870  CD1 LEU B 202      18.575   6.197 -12.554  1.00 71.06           C  
ATOM   4871  CD2 LEU B 202      20.060   4.175 -12.562  1.00 71.06           C  
ATOM   4872  N   ASP B 203      22.821   7.251  -9.067  1.00 72.48           N  
ATOM   4873  CA  ASP B 203      24.003   8.065  -8.802  1.00 72.48           C  
ATOM   4874  C   ASP B 203      25.134   7.219  -8.220  1.00 72.48           C  
ATOM   4875  CB  ASP B 203      23.661   9.213  -7.849  1.00 72.48           C  
ATOM   4876  O   ASP B 203      26.285   7.337  -8.644  1.00 72.48           O  
ATOM   4877  CG  ASP B 203      23.094  10.427  -8.563  1.00 72.48           C  
ATOM   4878  OD1 ASP B 203      22.975  10.403  -9.807  1.00 72.48           O  
ATOM   4879  OD2 ASP B 203      22.766  11.418  -7.876  1.00 72.48           O  
ATOM   4880  N   VAL B 204      24.854   6.338  -7.266  1.00 67.80           N  
ATOM   4881  CA  VAL B 204      25.852   5.472  -6.648  1.00 67.80           C  
ATOM   4882  C   VAL B 204      26.354   4.452  -7.667  1.00 67.80           C  
ATOM   4883  CB  VAL B 204      25.284   4.749  -5.406  1.00 67.80           C  
ATOM   4884  O   VAL B 204      27.550   4.158  -7.723  1.00 67.80           O  
ATOM   4885  CG1 VAL B 204      26.303   3.759  -4.845  1.00 67.80           C  
ATOM   4886  CG2 VAL B 204      24.876   5.763  -4.339  1.00 67.80           C  
ATOM   4887  N   LYS B 205      25.349   3.894  -8.376  1.00 71.29           N  
ATOM   4888  CA  LYS B 205      25.731   2.954  -9.426  1.00 71.29           C  
ATOM   4889  C   LYS B 205      26.715   3.590 -10.403  1.00 71.29           C  
ATOM   4890  CB  LYS B 205      24.495   2.456 -10.176  1.00 71.29           C  
ATOM   4891  O   LYS B 205      27.719   2.976 -10.770  1.00 71.29           O  
ATOM   4892  CG  LYS B 205      24.784   1.348 -11.178  1.00 71.29           C  
ATOM   4893  CD  LYS B 205      23.517   0.893 -11.890  1.00 71.29           C  
ATOM   4894  CE  LYS B 205      23.819  -0.139 -12.968  1.00 71.29           C  
ATOM   4895  NZ  LYS B 205      22.578  -0.597 -13.661  1.00 71.29           N  
ATOM   4896  N   PHE B 206      26.412   4.858 -10.843  1.00 72.43           N  
ATOM   4897  CA  PHE B 206      27.255   5.553 -11.809  1.00 72.43           C  
ATOM   4898  C   PHE B 206      28.615   5.879 -11.205  1.00 72.43           C  
ATOM   4899  CB  PHE B 206      26.573   6.838 -12.292  1.00 72.43           C  
ATOM   4900  O   PHE B 206      29.641   5.780 -11.882  1.00 72.43           O  
ATOM   4901  CG  PHE B 206      25.439   6.599 -13.252  1.00 72.43           C  
ATOM   4902  CD1 PHE B 206      25.547   5.641 -14.253  1.00 72.43           C  
ATOM   4903  CD2 PHE B 206      24.265   7.334 -13.154  1.00 72.43           C  
ATOM   4904  CE1 PHE B 206      24.499   5.418 -15.143  1.00 72.43           C  
ATOM   4905  CE2 PHE B 206      23.213   7.117 -14.040  1.00 72.43           C  
ATOM   4906  CZ  PHE B 206      23.333   6.159 -15.034  1.00 72.43           C  
ATOM   4907  N   MET B 207      28.646   6.295  -9.921  1.00 71.26           N  
ATOM   4908  CA  MET B 207      29.904   6.584  -9.240  1.00 71.26           C  
ATOM   4909  C   MET B 207      30.756   5.326  -9.114  1.00 71.26           C  
ATOM   4910  CB  MET B 207      29.643   7.180  -7.856  1.00 71.26           C  
ATOM   4911  O   MET B 207      31.971   5.371  -9.315  1.00 71.26           O  
ATOM   4912  CG  MET B 207      29.172   8.625  -7.889  1.00 71.26           C  
ATOM   4913  SD  MET B 207      29.021   9.354  -6.212  1.00 71.26           S  
ATOM   4914  CE  MET B 207      30.775   9.554  -5.791  1.00 71.26           C  
ATOM   4915  N   ALA B 208      30.093   4.170  -8.758  1.00 65.65           N  
ATOM   4916  CA  ALA B 208      30.797   2.894  -8.660  1.00 65.65           C  
ATOM   4917  C   ALA B 208      31.364   2.475 -10.013  1.00 65.65           C  
ATOM   4918  CB  ALA B 208      29.865   1.812  -8.120  1.00 65.65           C  
ATOM   4919  O   ALA B 208      32.505   2.015 -10.100  1.00 65.65           O  
ATOM   4920  N   ASP B 209      30.525   2.740 -11.067  1.00 70.75           N  
ATOM   4921  CA  ASP B 209      30.969   2.391 -12.414  1.00 70.75           C  
ATOM   4922  C   ASP B 209      32.152   3.256 -12.843  1.00 70.75           C  
ATOM   4923  CB  ASP B 209      29.819   2.539 -13.413  1.00 70.75           C  
ATOM   4924  O   ASP B 209      33.066   2.776 -13.517  1.00 70.75           O  
ATOM   4925  CG  ASP B 209      28.801   1.417 -13.315  1.00 70.75           C  
ATOM   4926  OD1 ASP B 209      29.082   0.394 -12.653  1.00 70.75           O  
ATOM   4927  OD2 ASP B 209      27.709   1.555 -13.908  1.00 70.75           O  
ATOM   4928  N   THR B 210      32.149   4.521 -12.555  1.00 66.78           N  
ATOM   4929  CA  THR B 210      33.241   5.431 -12.882  1.00 66.78           C  
ATOM   4930  C   THR B 210      34.529   5.004 -12.185  1.00 66.78           C  
ATOM   4931  CB  THR B 210      32.898   6.880 -12.489  1.00 66.78           C  
ATOM   4932  O   THR B 210      35.607   5.039 -12.783  1.00 66.78           O  
ATOM   4933  CG2 THR B 210      31.987   7.530 -13.525  1.00 66.78           C  
ATOM   4934  OG1 THR B 210      32.234   6.879 -11.219  1.00 66.78           O  
ATOM   4935  N   LYS B 211      34.439   4.610 -10.927  1.00 71.83           N  
ATOM   4936  CA  LYS B 211      35.608   4.171 -10.170  1.00 71.83           C  
ATOM   4937  C   LYS B 211      36.170   2.869 -10.733  1.00 71.83           C  
ATOM   4938  CB  LYS B 211      35.255   3.994  -8.692  1.00 71.83           C
[truncated: 135,633 more chars]
