# Supplementary material for: Cross-linking of the endolysosomal system reveals potential flotillin structures and cargo
Source: Nat Commun. 2022 Oct 20;13:6212. doi: 10.1038/s41467-022-33951-0 (PMC9584938; doi:10.1038/s41467-022-33951-0)
Supplement: Supplementary file 14 — Source Data [file 41467_2022_33951_MOESM14_ESM.zip]

Archive with 2 entries (2 files):
- Source Data/Source Data File.pdf
- Source Data/Source Data Main and Supplementary Figures.xlsx
