# Supplementary material for: Cross-linking of the endolysosomal system reveals potential flotillin structures and cargo
Source: Nat Commun. 2022 Oct 20;13:6212. doi: 10.1038/s41467-022-33951-0 (PMC9584938; doi:10.1038/s41467-022-33951-0)
Supplement: Supplementary file 14 — Source Data [file 41467_2022_33951_MOESM14_ESM.zip › Source Data/Source Data Main and Supplementary Figures.xlsx]

## Sheet: Fig.1b
	AV	Triton	STDEV	W/O Triton	STDEV
	Input	100	0	26.3092	1.12203
	Flow-through	31.333	0.6015	19.3054	0.6015
	Wash	0.552087	0.0152753	0.0766667	0.0152753
	Eluate	37.6667	0.479479	10.45	0.479479
	R1	Triton	W/O Triton
	Input	100	28
	Flow-through	33	20
	Wash	0.552087	0.06
	Eluate	39	11
	R2	Triton	W/O Triton
	Input	100	29
	Flow-through	30.9991	18.9582
	Wash	0.552087	0.08
	Eluate	38	10.23
	R3	Triton	W/O Triton
	Input	100	25
	Flow-through	30	18.9582
	Wash	0.552087	0.09
	Eluate	36	10.12

## Sheet: Fig.1h
Gene Names	CSMs	Unique XLs		Gene Names	PSMs	Abundance
CTSD	9	1		CTSD	674	17300000000
PPT1	61	20		HSPD1	1617	15300000000
ATP5F1B	27	7		PPT1	435	12900000000
LAMP1				ATP5F1B	658	8730000000
LAMTOR1	28	8		LAMP1	243	7980000000
LAMTOR5	2	1		LAMTOR1	236	7870000000
ANXA2	98	21		LAMTOR5	78	7800000000
HEXB	12	7		ANXA2	676	7440000000
CTSB				HEXB	594	6750000000
ATP5F1A	66	7		CTSB	352	6450000000
GGH	8	3		ATP5F1A	644	5810000000
CPVL	14	4		GGH	373	5730000000
RNASET2	34	3		CPVL	516	5710000000
PSAP	1	1		RNASET2	365	4850000000
NPC2				PSAP	643	4710000000
RAB7A	2	1		NPC2	245	4410000000
HEXA	2	1		RAB7A	329	4080000000
GNS				HEXA	548	4030000000
LAMTOR2	1	1		GNS	383	3870000000
CREG1				LAMTOR2	150	3530000000
GLA	26	5		CREG1	219	3470000000
HSPA5	56	21		GLA	347	3420000000
TPP1				HSPA5	765	3240000000
LAMTOR4	2			TPP1	235	3170000000
CTSC	5	1		LAMTOR4	65	2930000000
LAMTOR3	9	2		CTSC	391	2890000000
SCARB2				LAMTOR3	99	2590000000
GBA				SCARB2	278	2580000000
ASAH1	5	2		GBA	575	2570000000
LAMP2				ASAH1	429	2500000000
TUBB4B				LAMP2	119	2420000000
TUBA1B				TUBB4B	419	2040000000
DNASE2	3	1		TUBA1B	442	2000000000
HSD17B10				HSD17B10	96	1980000000
GAA				DNASE2	234	1980000000
GLB1	1	1		GAA	635	1940000000
PRDX1	4			GLB1	373	1930000000
FLOT1	132	15		PRDX1	232	1920000000
CTSA				FLOT1	506	1890000000
LGMN				CTSA	223	1870000000
RAP1B				LGMN	332	1760000000
ATP6V1A	40	7		RAP1B	246	1680000000
PRCP	1	1		ATP6V1A	639	1610000000
SOD1	28	4		PRCP	210	1590000000
SCPEP1	3	3		SOD1	144	1580000000
PPT2	3	1		SCPEP1	252	1570000000
GNB1	11	5		PPT2	138	1560000000
FLOT2	139	25		GNB1	510	1550000000
TMEM192				FLOT2	225	1550000000
MAN2B1				TMEM192	184	1520000000
PLBD2				MAN2B1	560	1490000000
PLD3				PLBD2	338	1490000000
HSPA8	18	7		PLD3	259	1450000000
ATP6V1B2	20	9		HSPA8	429	1400000000
ATP6V1E1	35	8		ATP6V1B2	555	1330000000
ETFA	29	1		ATP6V1E1	225	1290000000
STX7	19	6		ETFA	209	1260000000
CTSL				STX7	153	1210000000
RAB14				CTSL	159	1200000000
NAGA				RAB14	224	1160000000
GM2A	1			NAGA	262	1140000000
IFI30				GM2A	104	1100000000
STOM				STOM	81	1080000000
ATP6V1G1	22	6		IFI30	185	1080000000
ACP2	21	3		ATP6V1G1	88	1050000000
ANXA5	1			ACP2	152	1040000000
HSP90AB1	21	6		ANXA5	273	1010000000
GRN				HSP90AB1	547	988000000
SPNS1				GRN	152	963000000
VAMP3	1			SPNS1	134	905000000
ARL8A				VAMP3	56	867000000
TUBB	1	1		ARL8A	174	862000000
HADHA	11	1		TUBB	95	854000000
HADHB	5			HADHA	562	851000000
FTH1				HADHB	306	838000000
FTL	2	2		FTH1	143	834000000
SDCBP				FTL	123	831000000
NEU1				SDCBP	235	827000000
RAB2A				NEU1	182	806000000
ARL8B	2	2		RAB2A	180	791000000
RAB5C	2	1		ARL8B	101	737000000
SLC35F6				RAB5C	173	732000000
AGA				SLC35F6	48	730000000
GNAI3	2			AGA	129	719000000
CLCN7	2	1		GNAI3	226	708000000
VTI1B	3	1		CLCN7	366	688000000
CTSZ				VTI1B	174	673000000
CKAP4	22	7		CTSZ	85	644000000
CCT2	1	1		CKAP4	444	643000000
ATP6V1D	40	7		CCT2	476	616000000
ANXA11				ATP6V1D	153	592000000
FUCA1				ANXA11	256	588000000
ATP6V0D1				FUCA1	240	579000000
ANXA6	6	5		ATP6V0D1	139	572000000
LIPA				ANXA6	644	569000000
ATP6V1F				LIPA	158	559000000
GUSB				ATP6V1F	81	555000000
CYB5R3	2	2		GUSB	295	551000000
GLMP				CYB5R3	159	535000000
OSTM1				GLMP	39	531000000
ACTN4				OSTM1	62	519000000
RPSA				ACTN4	539	514000000
EIF4A1	4			RPSA	144	507000000
CCT8	2	1		EIF4A1	237	505000000
ABCB6	1	1		CCT8	403	501000000
NCSTN				ABCB6	293	485000000
VAMP7				NCSTN	134	479000000
TXNDC5	2	2		VAMP7	138	473000000
RPS4X	2			TXNDC5	207	472000000
BORCS7				RPS4X	231	470000000
ARSA				BORCS7	58	446000000
YWHAZ	20			ARSA	132	434000000
RAB9A				RAB9A	135	427000000
ATP6V0A1	14	5		YWHAZ	168	427000000
LDHA	2			ATP6V0A1	316	418000000
CPNE3				LDHA	144	412000000
RNF13				CPNE3	256	396000000
ALDH2				RNF13	100	394000000
SLC38A9				ALDH2	210	388000000
EEF2	5			SLC38A9	104	382000000
RPS3				EEF2	484	381000000
S100A13				RPS3	185	373000000
FUCA2				S100A13	78	363000000
TMEM106B				FUCA2	220	361000000
DDOST	2			TMEM106B	96	361000000
NAAA				DDOST	166	358000000
SMPDL3A	1			NAAA	136	357000000
HSP90AA1	10	5		SMPDL3A	161	354000000
ARSB				HSP90AA1	227	353000000
GNB2L1				ARSB	150	353000000
RHOB				GNB2L1	365	353000000
SNAP23				RHOB	111	345000000
ATP6V1H	3	2		SNAP23	128	340000000
SPPL2A				ATP6V1H	207	335000000
STX8	3	2		SPPL2A	57	329000000
STX12	3			STX8	131	328000000
STK11IP				STX12	398	326000000
NSF	7	3		STK11IP	116	326000000
PA2G4	7	3		NSF	424	325000000
PI4K2A				PI4K2A	224	312000000
EPDR1				PA2G4	281	312000000
NPC1				EPDR1	44	307000000
VAPA	8	5		NPC1	264	307000000
ACAA2				VAPA	169	305000000
OCIAD1	1			ACAA2	218	300000000
VCP	7	5		VCP	120	293000000
CLN5				OCIAD1	482	293000000
CLTC	1	1		CLN5	120	291000000
DPP7				CLTC	771	280000000
RAB21				DPP7	77	277000000
BORCS5				RAB21	104	277000000
PLA2G15				BORCS5	122	273000000
RPS16				PLA2G15	126	267000000
PCYOX1				RPS16	95	264000000
FKBP10				PCYOX1	178	255000000
NAPA				FKBP10	180	248000000
SCP2				NAPA	180	242000000
RRAGC				SCP2	204	241000000
MLST8				RRAGC	151	240000000
NAGLU	1	1		MLST8	86	239000000
GNB2	1			NAGLU	251	236000000
ATP6V1C1				ATP6V1C1	152	233000000
AP2M1	2	2		GNB2	68	233000000
CLTA				AP2M1	184	227000000
CAT	2	2		CLTA	69	223000000
LMBRD1	7	2		CAT	190	222000000
PRDX6				LMBRD1	27	222000000
AHNAK	21	16		PRDX6	115	210000000
TTYH3				AHNAK	2069	209000000
AP2S1				TTYH3	93	205000000
CTBS				AP2S1	36	204000000
CTSH				CTSH	112	203000000
AP2B1	1	1		CTBS	109	203000000
MMGT1	4	2		AP2B1	383	200000000
GNA11	2	1		MMGT1	21	199000000
NHLRC3				NHLRC3	118	197000000
SCARB1				GNA11	83	197000000
GNB4	5			SCARB1	88	195000000
AHCY				GNB4	110	192000000
PTTG1IP				AHCY	122	191000000
SNAPIN				SNAPIN	54	185000000
TMEM9	1	1		PTTG1IP	55	185000000
BLOC1S2				TMEM9	57	183000000
RDH14				BLOC1S2	44	183000000
STARD3				STARD3	132	180000000
PDCD6IP				RDH14	176	180000000
BAX				PDCD6IP	368	179000000
C6orf120				BAX	46	178000000
ENPEP				C6orf120	30	173000000
DNAJB11				ENPEP	352	169000000
BLOC1S1	4			DNAJB11	141	168000000
APLP2	1			BLOC1S1	62	167000000
HLA-H				APLP2	246	165000000
IGF2R	1	1		HLA-H	43	161000000
AP2A1	7	1		IGF2R	836	156000000
STARD3NL				STARD3NL	283	155000000
ANXA4	4			AP2A1	29	155000000
SLC49A4				ANXA4	158	153000000
ARSK				SLC49A4	22	152000000
MANBA				ARSK	181	151000000
CHMP4B				MANBA	209	150000000
M6PR				CHMP4B	77	147000000
DNAJC5				M6PR	65	147000000
GALNS				DNAJC5	51	146000000
SGSH				GALNS	157	141000000
GJA1				SGSH	141	140000000
KXD1	3	1		GJA1	104	137000000
MAN2B2				KXD1	48	136000000
ANXA1	1	1		MAN2B2	189	136000000
CPNE1	1	1		ANXA1	150	132000000
TMEM30A				CPNE1	98	129000000
LRPAP1				TMEM30A	85	129000000
APP				LRPAP1	110	118000000
BRI3				APP	169	113000000
VPS29				BRI3	9	113000000
SLC17A5				VPS29	52	112000000
SNX3				SLC17A5	38	111000000
MTOR	6			SNX3	60	111000000
AKT1S1				AKT1S1	56	110000000
FAF2				MTOR	881	110000000
ATRAID				FAF2	159	108000000
PTGES2				ATRAID	9	107000000
UBA1				PTGES2	120	106000000
POFUT1	1	1		UBA1	261	105000000
FABP5				POFUT1	113	104000000
RPTOR	6	1		FABP5	72	102000000
GNAI1				RPTOR	275	101000000
RAB5A				GNAI1	70	100000000
MFSD1				RAB5A	46	99979000
ASPH				MFSD1	38	98743000
SUMF2				ASPH	167	98628000
RAB5B	2	1		SUMF2	71	98493000
MTHFD1				RAB5B	49	97930000
GDI2				MTHFD1	266	96722000
MAGT1	3	1		GDI2	151	92962000
TOLLIP				MAGT1	52	91878000
FYCO1				TOLLIP	72	91593000
NAPG				FYCO1	411	89964000
CHGA				NAPG	113	89919000
VAMP4				CHGA	76	84748000
AP2A2				VAMP4	30	81738000
STIP1	4	1		AP2A2	209	81349000
HMGCL	1			STIP1	190	80518000
TCIRG1				HMGCL	56	79946000
FASN				TCIRG1	113	79779000
GNAQ				FASN	472	79318000
ATP13A2				GNAQ	82	74462000
VPS35				ATP13A2	188	74318000
STX3				VPS35	154	72667000
CAP1	4	1		STX3	60	72254000
ACLY				CAP1	136	72252000
SMPD1				ACLY	257	69178000
RAB18	1			SMPD1	91	68058000
KDELC2				RAB18	63	66629000
SLC15A4				KDELC2	146	66251000
CD63				SLC15A4	60	64503000
CHID1	4	2		CD63	29	64427000
CTSV				CHID1	84	62577000
VAT1				CTSV	49	60247000
TMEM179B				VAT1	55	59712000
ATP6AP1				TMEM179B	7	59532000
AKR1B1				ATP6AP1	57	59453000
PIP4P2				AKR1B1	60	58429000
CPS1				PIP4P2	38	57376000
TMEM59				CPS1	246	55417000
VPS16				TMEM59	40	55384000
ACTN1				VPS16	132	54983000
ACTR2				ACTN1	135	54936000
P2RX4				ACTR2	57	53910000
GPX1				P2RX4	45	53773000
LYN				GPX1	41	53033000
HPSE				LYN	117	52534000
CSNK2B				HPSE	71	49010000
SEH1L				CSNK2B	31	48227000
MFSD8				SEH1L	69	48201000
ECE1				MFSD8	23	48072000
RAB39A				ECE1	145	47767000
RAB4A				RAB39A	121	47605000
IST1				RAB4A	48	47532000
STEAP3				IST1	45	47515000
SDC2				STEAP3	39	46634000
VPS18				SDC2	17	45302000
VPS33A				VPS18	153	44544000
SLC2A8				VPS33A	112	43878000
PSEN2				SLC2A8	22	43400000
VPS11				PSEN2	18	43312000
FRRS1				VPS11	140	43033000
PPFIA1	4	1		FRRS1	35	42073000
SURF4				PPFIA1	195	41801000
AGRN				SURF4	28	41554000
DRAM2				AGRN	240	40450000
MCOLN1				DRAM2	13	40281000
TMEM104				MCOLN1	61	39206000
VAMP8				TMEM104	13	38490000
PICALM				VAMP8	13	38276000
TM9SF2	1			PICALM	54	38233000
CHMP1A				TM9SF2	77	38153000
UBE2D3				CHMP1A	27	37131000
SLC38A7				UBE2D3	15	36710000
HSPG2				SLC38A7	23	36539000
GABARAP				HSPG2	414	36532000
IDUA				GABARAP	9	36217000
CHMP5				IDUA	71	35844000
RBM39				CHMP5	16	35675000
ENPP1				RBM39	62	34916000
LPCAT1				ENPP1	98	34295000
GPC4				LPCAT1	57	34070000
PSEN1				GPC4	78	33450000
ATP6V0A2				PSEN1	31	32983000
TOM1				ATP6V0A2	113	32780000
SLC37A3				TOM1	74	32427000
EHD4				SLC37A3	8	32194000
LAPTM4A				EHD4	84	32110000
MYO6	1	1		LAPTM4A	17	30179000
ESD				MYO6	235	30055000
VPS41				ESD	48	29934000
SLC36A1				VPS41	119	29789000
DYNC1H1	3	2		SLC36A1	15	29486000
VPS26A				DYNC1H1	753	29426000
ABCC10				VPS26A	53	29313000
RAB22A				ABCC10	171	29271000
LUC7L2				RAB22A	34	28293000
ATP6V0C				LUC7L2	66	28063000
SYNGR1				ATP6V0C	5	28034000
VPS39	1	1		SYNGR1	5	27364000
SNX2				VPS39	132	27274000
ABCE1				SNX2	67	26429000
CTSO				ABCE1	92	26309000
GDAP2				CTSO	33	26227000
SLC11A2				GDAP2	54	26029000
SNX6				SLC11A2	23	25794000
U2AF2	1	1		SNX6	60	25383000
PRAF2				U2AF2	51	24936000
CLCN5	1	1		PRAF2	11	24454000
RMC1				CLCN5	31	23599000
ATP11C				RMC1	100	23401000
TMEM175				ATP11C	91	23207000
USP5				TMEM175	33	23153000
AP3D1				USP5	27	22047000
IMPDH1				AP3D1	88	21937000
PON2				IMPDH1	34	21498000
IDS				PON2	20	21311000
CLN3				IDS	34	21214000
GOT1				CLN3	21	20891000
CMTM6				GOT1	47	20869000
CHMP2A				CMTM6	5	20047000
ABCD4				CHMP2A	23	19956000
RAB12				ABCD4	62	19222000
HGSNAT				RAB12	37	18911000
EHHADH				HGSNAT	42	18438000
EHD1				EHHADH	64	18348000
HLA-DPB1				EHD1	58	17842000
SLC29A3				HLA-DPB1	13	17808000
LNPEP				SLC29A3	15	17746000
TPCN2				LNPEP	65	17349000
ITM2C				TPCN2	41	17246000
SIAE				ITM2C	21	17194000
SRC				SIAE	75	17058000
LARS				SRC	24	17016000
SPHK2				LARS	120	15771000
SNAP29	1	1		SPHK2	40	15273000
CAPN2				SNAP29	27	15142000
CHMP2B				CAPN2	48	14879000
CST3				CHMP2B	16	14722000
MINPP1				CST3	14	14666000
CTSF				MINPP1	45	13571000
SEC13	1	1		CTSF	37	13298000
PSENEN				SEC13	26	13265000
ATP11A				PSENEN	5	13053000
ABCB9				ATP11A	54	12767000
HRNR				ABCB9	29	12393000
MIOS	1	1		HRNR	117	12345000
GPC6				MIOS	74	12270000
LDLR				GPC6	37	12062000
TMEM97				LDLR	57	11911000
SQSTM1				TMEM97	13	11639000
GPC1	3	1		SQSTM1	23	11612000
DNAJC13	1	1		GPC1	38	11482000
AP1B1				DNAJC13	166	11154000
CAPN1				AP1B1	46	10830000
VCAN				CAPN1	43	10819000
AP3B1				VCAN	82	10673000
AP3M1				AP3B1	83	10425000
SIDT2				AP3M1	28	10192000
STXBP2				SIDT2	24	10168000
WASHC5				STXBP2	36	10106000
TMEM165				WASHC5	68	9772900
TOM1L1				TMEM165	14	9752200
CSTB				TOM1L1	12	9488100
MAPK1				CSTB	8	9370600
POGLUT1				MAPK1	28	9156200
SDC4				POGLUT1	27	9124600
SERPINE2				SDC4	9	9000000
SORT1				SERPINE2	16	8512700
CXCR4				SORT1	40	8434600
EEF1A2	1	1		CXCR4	17	8267700
GPC3				EEF1A2	10	8199800
AP1M1				GPC3	17	8192700
PSMD1				AP1M1	41	8127700
GXYLT1				PSMD1	39	8062000
CSPG4				GXYLT1	27	8021500
WDR41				CSPG4	54	8009400
ATXN10				WDR41	28	7986000
RNH1				ATXN10	32	7770700
RAB3D				RNH1	26	7637200
SLC66A1				RAB3D	13	7400600
TMEM9B				SLC66A1	3	7064100
MEAK7				TMEM9B	6	7039400
APOM				MEAK7	16	6714700
ATP11B	1	1		APOM	9	6547500
SLC12A4				ATP11B	38	6536000
HGS	1	1		SLC12A4	34	6515700
COL6A1				HGS	40	6451100
SNX1				COL6A1	31	6348900
AP5S1				SNX1	24	6025100
BCL2L11				AP5S1	15	5805600
SPG11				BCL2L11	10	5602200
HEBP2				SPG11	87	5549100
TMEM8A				HEBP2	8	5448200
AP1G1				TMEM8A	21	5423600
KIAA1033				AP1G1	40	5414300
ZFYVE26				KIAA1033	46	5175700
CCDC115				ZFYVE26	88	5139600
CPQ				CCDC115	7	5128200
SLC26A11				CPQ	10	5095800
CLCN6				SLC26A11	8	5094700
MYO5A				CLCN6	39	5077300
DAGLB				MYO5A	80	5017500
WDR48				DAGLB	25	5007800
B3GLCT				WDR48	23	4938400
AP1S1				B3GLCT	18	4790300
ANKFY1				AP1S1	8	4272700
ATP8A1				ANKFY1	33	4161000
AP5M1				ATP8A1	23	3928200
RAB27A				AP5M1	17	3906300
DECR2				RAB27A	6	3871300
SNX16				DECR2	8	3652300
ABCA3				SNX16	8	3631000
TMEM63A				ABCA3	37	3528200
WDR24				TMEM63A	16	3498400
TRIM23				WDR24	15	3406800
CHMP3				TRIM23	6	3379000
ABCD1				CHMP3	11	3280400
RHEB				ABCD1	16	3205200
LAMP3				RHEB	7	3154100
PIK3C3	1	1		LAMP3	5	3042700
ALDH1L1				PIK3C3	25	3012400
ANK3				ALDH1L1	10	2912800
DYNC1LI2				ANK3	42	2831700
LUC7L3				DYNC1LI2	15	2756800
SPPL2B				LUC7L3	11	2535500
PLD1	1	1		SPPL2B	7	2465400
LRP1				PLD1	16	2404700
PI4KA				LRP1	80	2256300
MCOLN2				PI4KA	40	2248900
POFUT2				MCOLN2	15	2223300
WDR59				POFUT2	15	2190500
NPRL3				WDR59	27	2138400
BCHE				NPRL3	9	2117200
HLA-DPA1				BCHE	11	1611900
TRIP10				HLA-DPA1	6	1457000
MCOLN3				TRIP10	8	1368400
ATP7B				MCOLN3	7	1231900
APOB				ATP7B	20	1230800
C9orf72				APOB	19	1191300
WDR11				C9orf72	10	1166100
GOPC				WDR11	19	1071100
C3				GOPC	4	921160
PRKCD				C3	10	894720
DTX3L	4	1		PRKCD	12	676250
ERAP1				DTX3L	5	674570
RUBCN				ERAP1	4	608760
ANK2				RUBCN	8	594430
SNX8				ANK2	9	335450
SNX8	0			SNX8	7	308170

## Sheet: Fig.S1i
Gene Names	CSMs	Unique XLs		Gene Names	PSMs	Abundance
H4-16	50	21		H4-16	340	50427000000
H2BC10	345	98		H2BC10	303	20524000000
HSPE1	47	20		HSPE1	220	14558000000
H2AX	23			H2AX	138	11339000000
MDH2	66	12		MDH2	468	8776800000
GAPDH	55	4		GAPDH	592	7314300000
VDAC1	9	4		VDAC1	431	4886300000
PHB1	69	10		PHB1	412	4597400000
TUFM	16	7		TUFM	582	3873500000
PHB2	77	10		PHB2	248	3607700000
PRDX3				PRDX3	203	3452000000
BSG	10	4		BSG	195	3339600000
VDAC2	8	3		VDAC2	250	3337800000
SLC25A6	3			SLC25A6	319	3260100000
SHMT2	29	9		SHMT2	575	3119000000
HSPA9	35	11		HSPA9	896	2989200000
SSBP1				SSBP1	181	2930700000
HSP90B1	76	21		HSP90B1	965	2854900000
MT-CO2				MT-CO2	87	2757500000
COX5A	1	1		COX5A	94	2725600000
HNRNPA2B1	14	7		HNRNPA2B1	537	2702100000
PDIA3	90	19		PDIA3	657	2692300000
S100A10	2	2		S100A10	158	2265600000
RPL38				RPL38	79	2161600000
CALR	17	1		CALR	449	2109100000
CS	19	5		CS	310	2021900000
ATP1A1	5			ATP1A1	775	1992600000
COX5B	2	1		COX5B	99	1939500000
COX6C	6	1		COX6C	83	1912800000
PPIB	12	6		PPIB	261	1856500000
COX6B1				COX6B1	94	1841400000
VIM	35			VIM	692	1837800000
RPLP2				RPLP2	87	1816400000
PPIA	35			PPIA	148	1772800000
ENO1	129			ENO1	407	1770600000
GOT2	15	2		GOT2	321	1730000000
PRDX4	3	3		PRDX4	257	1697800000
OAT	23	10		OAT	475	1649800000
SLIRP				SLIRP	136	1647500000
TFAM	19	7		TFAM	275	1623400000
ATP5PD				ATP5PD	195	1608300000
TSPAN3				TSPAN3	27	1599900000
MRPL12	3	2		MRPL12	125	1596000000
COX7A2				COX7A2	24	1562900000
HADH	5	4		HADH	224	1497200000
COX4I1	5	3		COX4I1	179	1489300000
PDHB	1	1		PDHB	235	1475300000
AK2	21	10		AK2	285	1473900000
PDIA6	17	5		PDIA6	288	1431300000
VDAC3	7	1		VDAC3	172	1423400000
SOD2	1	1		SOD2	144	1409200000
RPS27				RPS27	104	1374200000
H2AC6	1	1		H2AC6	28	1350600000
ETFB	2	2		ETFB	240	1348900000
C1QBP	5	3		C1QBP	193	1306100000
TIMM13	3	2		TIMM13	48	1279700000
ATP5F1C		2		ATP5F1C	166	1247700000
ACAT1	5	2		ACAT1	309	1244500000
BCAP31	18	5		BCAP31	217	1239700000
NPM1	9	6		NPM1	265	1222700000
RPLP1				RPLP1	50	1206800000
CANX	17	3		CANX	408	1204700000
GANAB				GANAB	752	1194500000
ALDOA	14			ALDOA	330	1187200000
ECHS1	3	1		ECHS1	214	1165700000
SLC16A1	42	9		SLC16A1	108	1164600000
TRAP1	24			TRAP1	500	1160100000
SLC3A2				SLC3A2	273	1151000000
PRKCSH	29	7		PRKCSH	234	1147100000
ATP5PF		1		ATP5PF	104	1102100000
MARCKSL1				MARCKSL1	60	1074000000
GRPEL1	5	2		GRPEL1	174	1054600000
CFL1	6	2		CFL1	162	1049900000
CNPY2	3			CNPY2	168	1019400000
TIMM8A				TIMM8A	56	1008700000
NDUFA4				NDUFA4	45	1001000000
DLD	25	6		DLD	317	996310000
TPI1	5	3		TPI1	249	995970000
IMMT	16	7		IMMT	692	993680000
HNRNPC	25			HNRNPC	217	991770000
P4HB	9	7		P4HB	483	986460000
ATP5F1D		1		ATP5F1D	51	972860000
LRPPRC	1	1		LRPPRC	1144	970260000
SFXN1				SFXN1	185	968650000
SDHA	27	8		SDHA	378	958560000
ATP1B3	2	1		ATP1B3	164	953980000
UQCRC1				UQCRC1	334	946150000
ATP5PB				ATP5PB	178	914280000
ATP5ME		2		ATP5ME	50	910140000
SLC1A5	18	1		SLC1A5	155	897780000
NDUFA5	6	3		NDUFA5	116	890970000
RCN1	1			RCN1	210	885130000
RALA	4	2		RALA	172	877360000
PARP1	35	16		PARP1	789	874510000
PDHA1	8			PDHA1	333	874110000
LGALS3BP				LGALS3BP	204	858770000
SLC25A3				SLC25A3	149	849460000
PGRMC1	6	1		PGRMC1	108	847030000
MIF				MIF	45	826100000
CALU	15	5		CALU	247	821020000
SDHB	6	3		SDHB	223	820280000
SLC25A5	10	4		SLC25A5	105	817240000
IDH3A	4	2		IDH3A	217	807870000
GNG12	2	1		GNG12	61	797930000
NDUFA13	1			NDUFA13	132	795790000
HNRNPA3	1	1		HNRNPA3	235	786530000
H3-7				H3-7	15	780230000
NDUFS5				NDUFS5	83	778520000
UQCRC2	9	3		UQCRC2	188	769590000
ECI1	2	1		ECI1	91	768700000
RPL13	8	3		RPL13	139	760190000
NDUFA8	1	1		NDUFA8	146	752080000
YWHAE	3	1		YWHAE	222	742570000
RPS14	1	1		RPS14	102	739480000
LDHB	1	1		LDHB	179	729550000
TIMM8B	1	1		TIMM8B	54	718990000
CHCHD3	8	5		CHCHD3	189	718380000
CKB	2	2		CKB	243	703000000
NDUFAF2				NDUFAF2	136	700530000
ALDH18A1	15	4		ALDH18A1	445	697280000
STOML2				STOML2	260	693870000
LRRC59	14	7		LRRC59	194	690540000
PFN1	1	1		PFN1	119	690340000
RPL8	15	7		RPL8	160	689080000
RPN1	15	5		RPN1	467	686190000
GCSH				GCSH	30	684390000
RPS7	14	1		RPS7	177	681620000
COX6A1				COX6A1	30	680060000
RPL7A	8	5		RPL7A	186	677800000
RPL7				RPL7	170	663220000
TOMM22				TOMM22	75	655120000
NDUFS3	1	1		NDUFS3	219	654050000
SCAMP3	9	2		SCAMP3	131	652790000
UQCRB	4			UQCRB	84	652690000
LONP1	1			LONP1	521	647510000
RPS18				RPS18	122	645160000
PDIA4	12	5		PDIA4	486	642820000
NEFM	48	12		NEFM	629	640460000
RPL36	15	8		RPL36	62	634000000
RPL18	11	2		RPL18	82	632610000
HNRNPK	1	1		HNRNPK	293	632540000
CD59	1	1		CD59	48	632300000
PYCR2				PYCR2	178	630160000
ACADM	1	1		ACADM	252	627200000
PCMT1	5	3		PCMT1	125	624690000
RPS8				RPS8	135	621110000
AK4	1	1		AK4	164	620850000
RAB1A				RAB1A	192	620510000
RPS3A	1	1		RPS3A	255	616420000
NDUFS1	3	2		NDUFS1	439	610330000
TIMM9				TIMM9	55	605980000
RPL34	4	2		RPL34	72	605340000
NDUFB10				NDUFB10	152	604870000
LMNB1	7	3		LMNB1	477	602450000
HSD17B4	3			HSD17B4	363	598710000
RPL27	2	1		RPL27	80	594570000
ATP5IF1		3		ATP5IF1	40	593390000
FH	23	2		FH	259	591580000
EPB41L2	12	5		EPB41L2	629	590600000
TOMM6				TOMM6	16	589390000
BASP1	2	2		BASP1	183	585800000
RAN	6	4		RAN	147	585650000
MARCKS				MARCKS	114	584760000
RPL30	3	2		RPL30	76	584420000
HNRNPD	2	2		HNRNPD	213	583880000
CD81				CD81	59	572860000
PPIF	7	1		PPIF	139	572510000
AIFM1	17	3		AIFM1	290	571960000
MIX23	6	3		MIX23	61	570970000
ACOT13				ACOT13	45	570410000
SUCLG1	7	1		SUCLG1	147	568410000
RPL15				RPL15	116	563170000
NDUFS6				NDUFS6	69	561080000
RAB10	1	1		RAB10	87	557540000
CLPP	1	1		CLPP	115	554680000
RPS25	6	2		RPS25	61	553990000
DLAT				DLAT	264	552330000
RPL10A	14	3		RPL10A	113	550900000
LAP3				LAP3	308	544440000
RPL12	4	1		RPL12	121	541380000
RPL5	12	1		RPL5	254	540790000
ATAD3B				ATAD3B	414	539310000
SSR4				SSR4	73	535660000
TOMM20				TOMM20	17	534370000
RPA3				RPA3	67	533510000
RPS28	9	2		RPS28	53	525560000
PKM	2			PKM	326	524760000
IDH3B				IDH3B	209	521440000
RAP2C				RAP2C	42	519640000
RPL31	1	1		RPL31	60	518030000
MYDGF	7	2		MYDGF	64	512880000
RPL35	2	2		RPL35	65	509930000
TMED10	1	1		TMED10	115	508600000
SFPQ	1	1		SFPQ	376	504870000
RPL24	7	6		RPL24	86	502570000
NONO	9			NONO	366	501740000
DLST	6	2		DLST	154	497500000
CCT6A	7			CCT6A	321	497250000
RNF167				RNF167	155	491670000
RCN2	21	2		RCN2	155	491480000
TP53	1	1		TP53	245	490090000
RPL23A				RPL23A	96	486150000
MSN	2	2		MSN	464	482020000
CD99				CD99	50	481330000
RPS19	10	3		RPS19	118	476210000
CYB5B	14	1		CYB5B	52	473480000
PDCD6				PDCD6	94	471700000
RPL22				RPL22	77	466410000
PGAM5	7	2		PGAM5	203	465630000
TXNDC12	2	1		TXNDC12	113	464130000
HRAS				HRAS	93	464050000
MRPS34	1	1		MRPS34	139	459750000
YBX1	2			YBX1	161	459450000
NDUFV1	14	1		NDUFV1	287	459400000
MYL6				MYL6	65	456660000
TXN				TXN	61	455420000
GSTP1				GSTP1	75	450840000
EMD				EMD	115	450590000
ALDH1B1	4			ALDH1B1	197	449230000
RPL23				RPL23	81	446460000
GTF2I	15	10		GTF2I	533	446090000
SUCLG2	2	2		SUCLG2	198	446080000
RAB6A				RAB6A	126	446000000
RPS11	4	2		RPS11	127	442710000
RPL6	11	3		RPL6	158	442170000
CCT3	6	5		CCT3	300	441310000
ATP5MF				ATP5MF	22	441110000
TSFM	2	1		TSFM	198	440060000
NDUFB9	1	1		NDUFB9	116	439280000
ECH1				ECH1	136	435320000
NDUFS2				NDUFS2	246	435220000
EZR	6	5		EZR	333	434530000
MRPL11				MRPL11	117	434440000
TIMM50	1	1		TIMM50	144	432220000
IARS2	3	2		IARS2	397	432020000
ATP2A2	37			ATP2A2	437	429070000
RPS6	1	1		RPS6	148	427720000
NDUFS8				NDUFS8	94	427030000
CADM1				CADM1	147	425760000
RPL3	3			RPL3	228	425420000
TIMM44				TIMM44	268	425020000
RPL4	1	1		RPL4	295	423610000
HNRNPU	24	11		HNRNPU	413	423230000
SPCS1				SPCS1	24	422910000
EEF1G	1	1		EEF1G	232	422020000
SND1	4	1		SND1	528	417870000
NDUFA10	1			NDUFA10	178	417190000
RPS12	2	1		RPS12	92	415020000
ACO2				ACO2	343	413870000
NDUFA2	6	2		NDUFA2	65	413460000
MRPS7	1	1		MRPS7	149	409390000
SUB1				SUB1	62	408860000
RPL17				RPL17	154	407400000
ABHD10				ABHD10	122	407220000
RPL10	2			RPL10	153	405130000
LETM1	2	2		LETM1	351	403670000
PLP2				PLP2	10	403450000
GLRX5	1			GLRX5	70	403020000
RPN2				RPN2	272	402970000
MRPL41				MRPL41	47	402370000
RPS13	2	2		RPS13	101	402070000
NIPSNAP1	2	2		NIPSNAP1	172	399680000
CCT5	4	1		CCT5	392	396890000
RPL21	1	1		RPL21	73	396760000
MRPS25				MRPS25	115	396710000
NDUFB4				NDUFB4	69	396650000
TRMT10C				TRMT10C	283	391670000
RPA2	2	1		RPA2	107	391070000
ERP29	2	2		ERP29	156	390570000
FAM136A	8	3		FAM136A	88	390280000
MTHFD2				MTHFD2	160	389570000
DNAJC19				DNAJC19	76	389510000
IDH3G	3			IDH3G	127	389040000
RAB8A				RAB8A	112	387880000
NDUFB8				NDUFB8	93	387490000
HMGB2	21	4		HMGB2	126	384150000
TOMM70		2		TOMM70	289	384030000
IMPDH2				IMPDH2	175	383930000
PARK7				PARK7	121	380220000
PMPCA	4	2		PMPCA	192	378420000
SEPTIN2				SEPTIN2	196	378240000
TCP1	11			TCP1	269	377510000
PMPCB				PMPCB	180	376780000
CKMT1A	16			CKMT1A	186	376580000
ENPP4				ENPP4	177	372180000
CORO1C	7			CORO1C	228	368860000
PRDX5				PRDX5	113	367990000
TMPO	3	3		TMPO	391	367470000
MTCH2				MTCH2	109	362820000
TMX1				TMX1	74	361920000
CCT4	12	2		CCT4	293	361550000
MRPL53				MRPL53	66	361090000
TACO1	3	2		TACO1	127	357760000
RPS20	1	1		RPS20	55	352650000
NEFL	11	5		NEFL	288	352310000
TPM4	1	1		TPM4	146	351720000
RAP2B				RAP2B	98	347040000
GNG5	2			GNG5	26	347010000
NDUFAB1				NDUFAB1	50	346980000
SERBP1	30	10		SERBP1	199	346370000
HNRNPM	6	1		HNRNPM	370	345980000
ISOC2				ISOC2	82	345120000
CTNNB1				CTNNB1	195	341710000
COX17	1	1		COX17	31	338800000
MRPS22	6	3		MRPS22	243	338410000
MRPL39				MRPL39	185	337220000
MRPL13				MRPL13	108	336720000
HSDL2				HSDL2	161	335100000
CCDC47	3			CCDC47	208	334800000
FAM162A	1	1		FAM162A	73	334700000
SCAMP2	1	1		SCAMP2	54	334590000
HINT2				HINT2	71	334300000
ERH	5	2		ERH	55	332690000
NDUFA7	1	1		NDUFA7	95	331670000
SEC61B	4	2		SEC61B	20	330990000
NDUFAF4	2	1		NDUFAF4	111	329680000
BORCS6				BORCS6	199	328680000
NDUFV2	2	1		NDUFV2	105	328430000
FLNA	17	10		FLNA	1078	328290000
CCT7	10	4		CCT7	311	328180000
RPL27A				RPL27A	80	327760000
MRPS21				MRPS21	42	327560000
RPS21	2	1		RPS21	42	326830000
SEC22B				SEC22B	100	325540000
NDUFAF3				NDUFAF3	54	325510000
RBMX	4			RBMX	260	325130000
NCL	17	12		NCL	375	324040000
SRP14				SRP14	84	322270000
MRPL24				MRPL24	98	321000000
MRPL27				MRPL27	70	320870000
RPS15A	2	1		RPS15A	91	320640000
SERPINH1	5	1		SERPINH1	190	318770000
MICOS13				MICOS13	46	315910000
MANF	9	2		MANF	149	315770000
MRPL23				MRPL23	40	315730000
AGPS				AGPS	335	313760000
NDUFB1				NDUFB1	46	312610000
UQCC2				UQCC2	64	312280000
COA3	1	1		COA3	32	311830000
SCO1				SCO1	63	311010000
HNRNPL	6	1		HNRNPL	200	310590000
SARS2	4			SARS2	223	309250000
GRSF1				GRSF1	188	308430000
IVD				IVD	137	305290000
MRPS16				MRPS16	66	304290000
MRPS23				MRPS23	96	302800000
TECR	4	2		TECR	98	302010000
PTMA				PTMA	32	301940000
NDUFB7	1	1		NDUFB7	75	301670000
PPA2				PPA2	142	301590000
RPL35A	2	1		RPL35A	82	299710000
RPS23	1	1		RPS23	59	299710000
SLC25A11	1	1		SLC25A11	117	298500000
TIMM10				TIMM10	55	297840000
TSPAN6				TSPAN6	85	297100000
RPL9				RPL9	120	296010000
BLMH				BLMH	205	295160000
MRPL50				MRPL50	93	294930000
MRPL15				MRPL15	167	294930000
PRDX2	2			PRDX2	118	294370000
MRPS18B	13	7		MRPS18B	111	293300000
MTX2				MTX2	89	292030000
PYCR1				PYCR1	104	290160000
ALDH7A1				ALDH7A1	189	289620000
S100A11	1	1		S100A11	44	287950000
RPA1	5	1		RPA1	294	287570000
CD44				CD44	64	287390000
RPL11	1	1		RPL11	78	285580000
RPS24				RPS24	41	284650000
PNPT1	3	3		PNPT1	351	284550000
ECI2				ECI2	143	284410000
CISD1				CISD1	34	283240000
RPL14	26	8		RPL14	68	282460000
REEP5	2	1		REEP5	68	281190000
TBCA	1	1		TBCA	64	281080000
RHOG				RHOG	85	280630000
LMAN1	1	1		LMAN1	182	280240000
LIN7C	4	1		LIN7C	71	279460000
MRPL48				MRPL48	73	278160000
RPL13A	11			RPL13A	98	278150000
SLC25A13	1	1		SLC25A13	240	277570000
MRPS17				MRPS17	47	277530000
RPS27L				RPS27L	34	277110000
RPS2	2	1		RPS2	129	277030000
RPL29	15	1		RPL29	29	276430000
RPS29	3	1		RPS29	22	276270000
MRPS28				MRPS28	74	275630000
COMT	3	1		COMT	138	275320000
XRCC6	20	3		XRCC6	369	274640000
YWHAG	1	1		YWHAG	111	274340000
UTS2				UTS2	9	273840000
CSE1L				CSE1L	65	273660000
EEF1B2	12	2		EEF1B2	86	271810000
HYOU1	15			HYOU1	491	271190000
SYNCRIP	2	2		SYNCRIP	291	270680000
NDUFA12				NDUFA12	89	269870000
B2M	33	2		B2M	41	269050000
MRPL14				MRPL14	67	267680000
TXNRD2				TXNRD2	216	267300000
MRPL38	1			MRPL38	168	267240000
MTHFD1L	1	1		MTHFD1L	393	265970000
MRPL33				MRPL33	29	265920000
MRPL4				MRPL4	164	265040000
UBE2G2				UBE2G2	47	264600000
NNT	3	2		NNT	305	264260000
FAHD1				FAHD1	88	264010000
RAP2A				RAP2A	119	263570000
POLDIP2				POLDIP2	181	263030000
MT-ATP8				MT-ATP8	39	262350000
NAP1L1				NAP1L1	84	261670000
CYC1				CYC1	82	258720000
MRPL9				MRPL9	131	258490000
AGTRAP				AGTRAP	31	258410000
MRPL43				MRPL43	64	256940000
MT-ATP6				MT-ATP6	15	256830000
AGK				AGK	177	255370000
MRPS33				MRPS33	35	254460000
MRPL46	1	1		MRPL46	128	252050000
MRPL3				MRPL3	105	251300000
CRYZ				CRYZ	140	250880000
MRPL47				MRPL47	125	250240000
HMGN1	1	1		HMGN1	19	249240000
LYRM7				LYRM7	50	248180000
RBM8A				RBM8A	51	247240000
MRPL44				MRPL44	168	247030000
UQCRQ				UQCRQ	24	245460000
MRPL49				MRPL49	85	244530000
CDC42SE2				CDC42SE2	5	243370000
H2AC21				H2AC21	18	242710000
MRPL17				MRPL17	99	242050000
HLA-A				HLA-A	86	241350000
HIBADH				HIBADH	117	241200000
DARS2				DARS2	218	240240000
MRPL45	3	2		MRPL45	123	239940000
PTRH2				PTRH2	78	239010000
MRPL40				MRPL40	111	238440000
NDUFA6				NDUFA6	61	238140000
NDUFA3				NDUFA3	14	238020000
MRPS9	7	2		MRPS9	191	237530000
CPOX	10			CPOX	193	237210000
NDUFA9	13	6		NDUFA9	167	236410000
PAM16				PAM16	59	236330000
FDXR				FDXR	228	235490000
IDH2	1	1		IDH2	166	235480000
GADD45GIP1				GADD45GIP1	118	235400000
RPL28	1	1		RPL28	89	234470000
MRPL19				MRPL19	150	233920000
VAPB	9	4		VAPB	122	233230000
ALCAM	16	4		ALCAM	171	232850000
SLC7A5	8			SLC7A5	52	232790000
MRPL37	1	1		MRPL37	219	232740000
ESYT1	2	1		ESYT1	403	230900000
MRPL57				MRPL57	32	230460000
MRPL21				MRPL21	97	228160000
PTBP1				PTBP1	202	226540000
MRPS6				MRPS6	74	226410000
RBM3				RBM3	57	225800000
RNPS1				RNPS1	54	225100000
SCAMP1				SCAMP1	87	223250000
MRPS27	2	1		MRPS27	173	222020000
CYB5A				CYB5A	64	221850000
PIP4P1				PIP4P1	55	220860000
MRPL52	4	2		MRPL52	56	220730000
MRPS36	6	2		MRPS36	46	220210000
ACAD9				ACAD9	235	220160000
ERLIN2	2	1		ERLIN2	140	219670000
NIPSNAP2		2		NIPSNAP2	122	219610000
ARL6IP5				ARL6IP5	42	219000000
RPL32	1	1		RPL32	81	218110000
RANBP1				RANBP1	85	217810000
RPS5	3	3		RPS5	104	217620000
RPS9				RPS9	104	217200000
MRPS26				MRPS26	143	215010000
CD47				CD47	34	214220000
MRPL58				MRPL58	70	213020000
RPL19	4	2		RPL19	92	211880000
MRPS31				MRPS31	176	211560000
HDHD5				HDHD5	121	210620000
DAP3	4	2		DAP3	154	210000000
RPL18A				RPL18A	95	209680000
MRPL16	3	3		MRPL16	117	208570000
MRPS18A				MRPS18A	111	206630000
HMOX2	6	2		HMOX2	177	205230000
SUCLA2	1	1		SUCLA2	130	204220000
NDUFS7	2			NDUFS7	83	202720000
LMAN2				LMAN2	109	202150000
ATAD3A	19	12		ATAD3A	169	201790000
EPB41L3				EPB41L3	345	201760000
HSD17B12				HSD17B12	121	201590000
RBBP7				RBBP7	109	201300000
DDX39B				DDX39B	157	200570000
HNRNPA0				HNRNPA0	113	200440000
GLS	5	1		GLS	239	199650000
ATP2B4	1	1		ATP2B4	337	199510000
MRPL22				MRPL22	94	199290000
MRPS2				MRPS2	106	199170000
NCLN				NCLN	158	199080000
BCAT2	20	3		BCAT2	115	199070000
SLC2A1				SLC2A1	61	198020000
SRP9				SRP9	40	197390000
RACGAP1				RACGAP1	216	197020000
MRPS12				MRPS12	33	196930000
CLPX	1	1		CLPX	243	196560000
MRPL54				MRPL54	52	195930000
MTDH				MTDH	154	195490000
PCK2	1			PCK2	220	195460000
GFM1				GFM1	244	194640000
MRPL28				MRPL28	146	193970000
EEF1D	1	1		EEF1D	99	192390000
CDC42SE1				CDC42SE1	15	192260000
MRPS14	1			MRPS14	39	192240000
PGRMC2	4	1		PGRMC2	58	190700000
PEBP1				PEBP1	80	190670000
ATAD1				ATAD1	108	189690000
ERP44				ERP44	168	189340000
TARS2	2	1		TARS2	256	188760000
MRPS35	1	1		MRPS35	132	188090000
MESD		1		MESD	87	187990000
ALYREF				ALYREF	67	187740000
HNRNPAB	1	1		HNRNPAB	63	187660000
PCBP1				PCBP1	141	187540000
PGK1	7			PGK1	195	187450000
NDUFB3				NDUFB3	25	187200000
MRPL51	1	1		MRPL51	45	185420000
SLC25A1				SLC25A1	104	185270000
PPP1CA				PPP1CA	157	184690000
SNRPD3				SNRPD3	41	183840000
MRPL2				MRPL2	100	183240000
COA6				COA6	39	183150000
SFXN3				SFXN3	34	183110000
AFG3L2				AFG3L2	246	182320000
NPTN				NPTN	85	182000000
SPTBN1	7			SPTBN1	1046	181250000
RCC1				RCC1	119	180790000
MRPL18				MRPL18	45	180090000
PTPRF	4	3		PTPRF	558	179610000
GLO1				GLO1	53	178450000
PHGDH	2	1		PHGDH	123	178020000
MRPL55	1	1		MRPL55	62	177880000
SRPRB	1	1		SRPRB	108	177380000
SLC39A14				SLC39A14	48	177350000
ILF3				ILF3	241	177300000
CHP1				CHP1	120	176710000
BCKDHA	2	1		BCKDHA	139	175870000
FBL	2	2		FBL	108	174850000
MATR3	1	1		MATR3	290	174310000
DDX5				DDX5	271	174050000
GSTK1				GSTK1	89	173650000
CNP	1	1		CNP	211	173160000
DNAJA1				DNAJA1	140	173070000
MACROH2A1				MACROH2A1	83	172810000
HNRNPH3				HNRNPH3	103	172800000
SAMM50	1	1		SAMM50	134	172600000
ALDH9A1				ALDH9A1	148	172380000
SYNJ2BP				SYNJ2BP	43	171480000
HNRNPDL	1	1		HNRNPDL	133	170670000
MACROD1	2	1		MACROD1	92	170380000
DPM3				DPM3	15	169520000
MCCC2	1	1		MCCC2	192	168770000
TFRC	1			TFRC	294	167830000
NT5DC2	1	1		NT5DC2	164	166920000
NUTF2				NUTF2	34	165930000
IGF2BP1	1			IGF2BP1	185	165830000
KIF20B	1	1		KIF20B	9	165600000
DSG2	1	1		DSG2	282	164760000
XRCC5	3	2		XRCC5	336	164490000
MRPL30				MRPL30	49	164490000
GNA13				GNA13	111	164390000
NDUFB5	1			NDUFB5	58	163900000
SPCS2				SPCS2	72	163640000
CAPZA1	1			CAPZA1	93	163600000
KTN1	9	5		KTN1	630	163370000
SAP18	1	1		SAP18	75	162450000
ITGB1	8	2		ITGB1	192	162450000
UCHL1				UCHL1	85	162270000
EMC2	6			EMC2	95	161970000
PEF1				PEF1	47	161600000
PTCD3	1	1		PTCD3	202	161500000
DYNLL1				DYNLL1	41	160160000
MRPL42				MRPL42	50	160120000
SPTAN1	20	4		SPTAN1	906	159780000
SACM1L	1	1		SACM1L	187	159180000
HACD3	1			HACD3	86	159120000
NADK2				NADK2	133	158910000
CPT2	1	1		CPT2	192	157090000
MRPS24				MRPS24	57	156970000
EIF3I	7	1		EIF3I	115	156770000
SLC18B1				SLC18B1	40	156770000
TMED9				TMED9	64	155510000
YARS2	3	1		YARS2	173	155300000
COA7	19	3		COA7	95	154900000
DHX30				DHX30	445	154300000
P3H1				P3H1	203	153680000
HK1	2			HK1	286	153340000
COLGALT1				COLGALT1	211	152920000
CASK	1	1		CASK	343	152700000
SSR1				SSR1	35	152390000
EPB41	2	1		EPB41	221	152250000
MPZL1				MPZL1	52	151870000
RUVBL1				RUVBL1	157	151750000
KHSRP	1	1		KHSRP	204	151690000
PTGFRN				PTGFRN	231	151100000
LYRM2				LYRM2	43	151010000
PSMA5				PSMA5	57	151000000
KPNB1				KPNB1	218	150560000
STX4				STX4	92	150490000
NENF	1	1		NENF	74	150200000
TJP1	3	2		TJP1	482	149960000
MFGE8				MFGE8	88	149820000
AARS2				AARS2	225	149610000
GPD2				GPD2	233	148790000
SRSF3				SRSF3	38	148720000
DDRGK1	1	1		DDRGK1	100	148060000
HPRT1				HPRT1	81	147800000
APMAP	2	1		APMAP	129	147760000
ZMPSTE24				ZMPSTE24	111	147630000
GSR				GSR	127	146980000
MRPL1				MRPL1	120	145710000
HNRNPR	2	2		HNRNPR	221	145590000
YWHAB	5	1		YWHAB	67	145340000
MRRF				MRRF	87	145040000
MBLAC2				MBLAC2	114	144940000
KIF23	2			KIF23	316	144910000
FUS				FUS	90	144850000
FECH				FECH	124	144260000
MRPS30				MRPS30	113	143930000
SPTLC1	2	1		SPTLC1	131	143680000
MMUT				MMUT	200	143440000
PPA1				PPA1	99	143290000
HCCS				HCCS	114	143250000
NDUFA11				NDUFA11	30	143180000
DNAJA3	1			DNAJA3	80	143030000
TXLNG				TXLNG	30	142760000
G3BP1				G3BP1	119	142740000
HINT1				HINT1	48	142690000
ILF2				ILF2	114	142170000
UBTF	4	4		UBTF	279	142030000
PAICS	1	1		PAICS	155	141960000
CMC1				CMC1	30	141780000
PUS1	3	1		PUS1	139	141670000
CD151				CD151	26	140860000
NDUFA1				NDUFA1	19	139650000
RUVBL2				RUVBL2	172	139650000
CFL2				CFL2	35	139200000
CHMP6				CHMP6	44	138880000
NDUFB11				NDUFB11	17	138460000
MMAB	1	1		MMAB	85	138050000
CXADR	2	1		CXADR	124	137080000
MLEC	2			MLEC	84	135670000
PRKDC	14	10		PRKDC	1328	135150000
HDHD3				HDHD3	55	134430000
SLC25A10				SLC25A10	77	133940000
ATP1B1				ATP1B1	69	133820000
SSR3	2	2		SSR3	29	133630000
FSCN1				FSCN1	161	133210000
APOO				APOO	35	133090000
DHX9	2	2		DHX9	330	132850000
NDUFS4				NDUFS4	37	132800000
RBBP4				RBBP4	75	132780000
NDUFB6				NDUFB6	45	132510000
CAPZB	2	2		CAPZB	94	132430000
TPM3	2	2		TPM3	79	131430000
NUDT19				NUDT19	93	131200000
SDF2L1				SDF2L1	75	130620000
GCDH				GCDH	95	130170000
SLC25A24				SLC25A24	119	130130000
NAP1L4				NAP1L4	98	130120000
PITRM1				PITRM1	335	129740000
RPS15	2	1		RPS15	42	129170000
STT3A				STT3A	139	128870000
COQ8A				COQ8A	106	128600000
CBX3	1	1		CBX3	63	128500000
RCC2	4	2		RCC2	159	127860000
RRAS2				RRAS2	57	127780000
EMC7				EMC7	61	127610000
PCNA				PCNA	102	127370000
PACSIN3				PACSIN3	160	126940000
MYH9	10			MYH9	776	126880000
PTK7	2	1		PTK7	263	126350000
CHD1L	17	7		CHD1L	249	125930000
SLC31A1				SLC31A1	12	125730000
DCD				DCD	33	125000000
MOGS				MOGS	230	124930000
DIABLO				DIABLO	64	124860000
ACADSB				ACADSB	93	124640000
GRHPR	2	1		GRHPR	75	124370000
PIN4				PIN4	39	124220000
SCRIB	6	5		SCRIB	355	123480000
RTN4	1	1		RTN4	105	123480000
BCKDHB				BCKDHB	57	123270000
HIBCH				HIBCH	118	121960000
NFS1	1			NFS1	138	121730000
POR				POR	216	121240000
RIDA		1		RIDA	32	120630000
RAP1A				RAP1A	43	120390000
MGME1				MGME1	101	119930000
SDF4				SDF4	122	119650000
PSMA7	1			PSMA7	91	119220000
PLOD1				PLOD1	255	119000000
BOLA2				BOLA2	25	118920000
CTNND1	7	2		CTNND1	270	118340000
STUB1				STUB1	173	118210000
YWHAQ				YWHAQ	93	117830000
MRPS10				MRPS10	41	117410000
JAM3				JAM3	70	117090000
PPP2R1A				PPP2R1A	163	117010000
SSRP1	3	1		SSRP1	201	116910000
ROMO1				ROMO1	14	116890000
TMEM123				TMEM123	8	116470000
SPRYD4				SPRYD4	65	116420000
PDHX	1	1		PDHX	102	115260000
BORCS8				BORCS8	50	114410000
SNRPF				SNRPF	16	114390000
ACOT9				ACOT9	131	114380000
QTRT1				QTRT1	39	114010000
PTGES3				PTGES3	33	113860000
NUCB1				NUCB1	199	113430000
P4HA1	1	1		P4HA1	200	113340000
RPL36A				RPL36A	40	113240000
ATP5MJ				ATP5MJ	9	112940000
MYH10	5			MYH10	707	112830000
CYB5R1				CYB5R1	80	112500000
MPC2				MPC2	26	112200000
MT-CO1				MT-CO1	25	112140000
EMC8	6	1		EMC8	57	112060000
SLC7A1				SLC7A1	51	111050000
MDH1	7	2		MDH1	79	110500000
CARS2				CARS2	94	110140000
RAB23	1	1		RAB23	62	109970000
CDK1				CDK1	78	109960000
RDX	3	3		RDX	202	109860000
BAG2				BAG2	94	109760000
LMNB2	2	2		LMNB2	233	109220000
ATP2B1	1			ATP2B1	197	108970000
TMEM205				TMEM205	26	108930000
SLC38A2				SLC38A2	21	108450000
CDC42EP1				CDC42EP1	80	108100000
DTYMK				DTYMK	82	108070000
HNRNPF				HNRNPF	103	107790000
COX7C				COX7C	24	107150000
JAGN1				JAGN1	19	107050000
SNX9				SNX9	146	106990000
DEGS1				DEGS1	54	106820000
ACSL3	1	1		ACSL3	215	106430000
GUK1				GUK1	46	106250000
SNRPE				SNRPE	17	105750000
ABCD3				ABCD3	163	105630000
AK3				AK3	68	105620000
CD276				CD276	71	105240000
HACL1				HACL1	133	105140000
EIF2S1				EIF2S1	111	105020000
MRPL20				MRPL20	46	104990000
TRIAP1				TRIAP1	33	104900000
PEX14				PEX14	47	104530000
PLS3	1			PLS3	185	104270000
LARS2	1	1		LARS2	194	104090000
SUSD5				SUSD5	78	103600000
PUM3				PUM3	7	103600000
HMGA1	4	2		HMGA1	26	103560000
SRSF7				SRSF7	44	103330000
FKBP2				FKBP2	54	103160000
FKBP8	1	1		FKBP8	68	102950000
PLSCR1				PLSCR1	53	102780000
BCS1L				BCS1L	103	102630000
BRAWNIN				BRAWNIN	21	102310000
LYPLA1				LYPLA1	57	102230000
TMED2				TMED2	54	101610000
MFF				MFF	76	101130000
ALDOC				ALDOC	30	101030000
MRPS11				MRPS11	48	100840000
RDH11	2			RDH11	79	100810000
DUT				DUT	67	100000000
LBR				LBR	83	99371000
RAB13				RAB13	42	99283000
COA4				COA4	27	99141000
CLPB	1	1		CLPB	206	99134000
SCCPDH	2	2		SCCPDH	65	98784000
SUPT16H	1	1		SUPT16H	270	98401000
TM7SF3				TM7SF3	75	97959000
DDX21	1	1		DDX21	259	97473000
PLOD2				PLOD2	210	97167000
ENAH				ENAH	120	97138000
PSMB6				PSMB6	39	96591000
PRPS1				PRPS1	71	96551000
HAX1				HAX1	93	96032000
PROCR				PROCR	32	95857000
SRSF1				SRSF1	88	95349000
IBA57				IBA57	63	95330000
TBL2	1	1		TBL2	130	95006000
FDX1	1	1		FDX1	48	94957000
OGDH				OGDH	210	94855000
FDFT1				FDFT1	106	94844000
FDXACB1				FDXACB1	9	92798000
PRKAR2A				PRKAR2A	131	92740000
FKBP4				FKBP4	156	92644000
CBR4				CBR4	42	92252000
PSMA1				PSMA1	89	92184000
CAPRIN1				CAPRIN1	114	92152000
SCAMP4				SCAMP4	9	92113000
NOLC1	10	5		NOLC1	100	91909000
CHCHD4				CHCHD4	17	91738000
CERS2				CERS2	52	91620000
CA2				CA2	61	91541000
GNG10				GNG10	21	91298000
FUBP1				FUBP1	132	91208000
H1-10	1			H1-10	26	91075000
LYRM4				LYRM4	22	90977000
MAPRE1				MAPRE1	88	90876000
TIMM10B				TIMM10B	38	90669000
EMC3				EMC3	61	90476000
SUPV3L1				SUPV3L1	172	90231000
WARS2	2	1		WARS2	89	90126000
ELOC				ELOC	44	90098000
SRSF10	1	1		SRSF10	56	89718000
DBT	1	1		DBT	110	89139000
RTCB				RTCB	128	88947000
MRPS5				MRPS5	97	88790000
NECTIN2		1		NECTIN2	92	88756000
NTPCR				NTPCR	61	88375000
FEN1				FEN1	118	88323000
BTF3				BTF3	49	88250000
ADPGK				ADPGK	104	88240000
SIGMAR1				SIGMAR1	35	88143000
PNN	4	2		PNN	148	88010000
CTTN				CTTN	129	87869000
CCDC124	1	1		CCDC124	81	87473000
ATP5MK				ATP5MK	13	87440000
ATPAF1				ATPAF1	98	87217000
NME1				NME1	45	87175000
PRPF19				PRPF19	97	87160000
PSMA6	2			PSMA6	76	86904000
ACAA1				ACAA1	93	86287000
NSDHL				NSDHL	120	85990000
WDR1				WDR1	114	85985000
GABARAPL2				GABARAPL2	34	85942000
NME3				NME3	62	85672000
DEK				DEK	66	85635000
OXA1L				OXA1L	43	85212000
MCAT				MCAT	89	84937000
PDLIM1				PDLIM1	75	84776000
LIG3	4	1		LIG3	221	84573000
KPNA2				KPNA2	115	84427000
ACOT2				ACOT2	100	84317000
RHOT2				RHOT2	86	84269000
EMC1				EMC1	230	84054000
DCXR				DCXR	61	83964000
YWHAH				YWHAH	68	83954000
DPM1				DPM1	78	83928000
PSMB5	1	1		PSMB5	80	83707000
TSPO				TSPO	19	83641000
MTX1				MTX1	78	83503000
TIMMDC1				TIMMDC1	96	83458000
NOMO1				NOMO1	286	83399000
STMN1	2			STMN1	53	83301000
AFDN		1		AFDN	358	83225000
ETFDH				ETFDH	133	82966000
UBQLN1				UBQLN1	49	82894000
EIF4A3	2	2		EIF4A3	137	82037000
SFN				SFN	5	81985000
EPHX1	5	1		EPHX1	124	81621000
METTL7A				METTL7A	34	81424000
PLXNB2	8			PLXNB2	376	81408000
NSUN4				NSUN4	48	80986000
KIF5B	1	1		KIF5B	283	80886000
MYO1D				MYO1D	235	80499000
SCO2				SCO2	69	80476000
MRPL34				MRPL34	27	80278000
CHTOP				CHTOP	44	80243000
SEC62				SEC62	61	79910000
TST				TST	83	79397000
STRAP				STRAP	90	79387000
PDCD5				PDCD5	44	79065000
HSD17B8				HSD17B8	31	79034000
MIPEP	1			MIPEP	186	78972000
TMED4				TMED4	56	78897000
ARF6				ARF6	39	78354000
TIMM17B				TIMM17B	31	78204000
TRA2B				TRA2B	68	77546000
CLTB				CLTB	39	77342000
CHCHD1				CHCHD1	27	76708000
MRM3		1		MRM3	110	76688000
KARS1				KARS1	113	76569000
ALDH5A1				ALDH5A1	111	76340000
RMDN3				RMDN3	91	76185000
CMC2				CMC2	20	76112000
TMEM11				TMEM11	24	75860000
RALB				RALB	44	75557000
SLC30A1				SLC30A1	49	75460000
L2HGDH				L2HGDH	99	75379000
ISCU				ISCU	49	75079000
ISCA2				ISCA2	27	74694000
TPBG				TPBG	62	74657000
DBN1				DBN1	118	74437000
AAAS				AAAS	100	74404000
RCC1L				RCC1L	71	74280000
LMNA	1	1		LMNA	187	74250000
UGGT1	1	1		UGGT1	347	74151000
ARHGDIA				ARHGDIA	30	74061000
APEX1				APEX1	80	73753000
PSMA2	2	1		PSMA2	64	73715000
HARS2				HARS2	107	73169000
KHDRBS1	1			KHDRBS1	92	72879000
ALDH6A1				ALDH6A1	83	72843000
HM13				HM13	39	72163000
MTPAP				MTPAP	110	71202000
MRPL10	1			MRPL10	55	71031000
RALY				RALY	76	70735000
SNTB2				SNTB2	122	70709000
ERAL1				ERAL1	82	70296000
AASS				AASS	164	70168000
RDH13				RDH13	75	70163000
LSS	1	1		LSS	190	70082000
PEX11B				PEX11B	49	70035000
SEC63				SEC63	118	69770000
OSTC				OSTC	9	69600000
UTRN	1			UTRN	743	69574000
GART				GART	219	69335000
MRPS15				MRPS15	59	69246000
EIF4H				EIF4H	46	69205000
JUP				JUP	153	69154000
SRI				SRI	40	69147000
SLC25A12				SLC25A12	84	69125000
SKP1				SKP1	36	68701000
DDX17				DDX17	144	68393000
ACADVL				ACADVL	127	68302000
MECR				MECR	42	68217000
ILVBL				ILVBL	166	68143000
NUDT5				NUDT5	37	68119000
PSPC1	2	1		PSPC1	113	68035000
YBX3				YBX3	59	67878000
SCFD1	1	1		SCFD1	161	67418000
PSMA3				PSMA3	64	67169000
TRIM28	2	1		TRIM28	128	66338000
AUP1				AUP1	88	66320000
LIMA1	1			LIMA1	200	66247000
ATIC				ATIC	147	66246000
MRPS18C				MRPS18C	30	66155000
TFB1M				TFB1M	77	66123000
ELMOD2				ELMOD2	60	66046000
TRMT112				TRMT112	29	65841000
QRSL1				QRSL1	94	65793000
DHCR7	3	1		DHCR7	38	65227000
BAK1				BAK1	22	65187000
MRPL32				MRPL32	36	65183000
CHCHD6				CHCHD6	55	65046000
ARL2				ARL2	50	64637000
FKBP3				FKBP3	66	64610000
TXN2				TXN2	30	64415000
LSM3				LSM3	10	64343000
PVR				PVR	41	64165000
TKT	6	2		TKT	123	64125000
TMEM33				TMEM33	45	63826000
MCAM	1	1		MCAM	95	63800000
ERLIN1				ERLIN1	108	63780000
MRPL35				MRPL35	32	63606000
NEDD8				NEDD8	28	63364000
VPS37C				VPS37C	27	63333000
XRCC1	2	2		XRCC1	92	63306000
ACADS				ACADS	67	63230000
NARS2				NARS2	74	63039000
ANKLE2	1	1		ANKLE2	93	62963000
PKN2				PKN2	223	62886000
NUDC				NUDC	68	62624000
TUBB8				TUBB8	19	62611000
TMEM184C				TMEM184C	16	62559000
CISD2				CISD2	31	62237000
SERINC1				SERINC1	22	62072000
SNU13				SNU13	23	62055000
BOLA3				BOLA3	24	62037000
GARS1				GARS1	173	61981000
RP2				RP2	46	61948000
CGN	2			CGN	277	61874000
HMGN2	17	9		HMGN2	13	61858000
NCAM1				NCAM1	85	61722000
SNRPD2	2	2		SNRPD2	38	61684000
SMC1A	5	4		SMC1A	388	60987000
AP3S1				AP3S1	31	60885000
RTRAF				RTRAF	82	60849000
TMEM41B				TMEM41B	18	60640000
PDK3				PDK3	71	60518000
CNIH4				CNIH4	7	60513000
SDHC				SDHC	15	60459000
DERL1				DERL1	13	60455000
PSMB2				PSMB2	24	60304000
ARPC3				ARPC3	48	60152000
SERF2	1			SERF2	10	60052000
LAMC1	1			LAMC1	255	59935000
TMED7				TMED7	32	59931000
SEPTIN9				SEPTIN9	141	59885000
MTCH1				MTCH1	34	59873000
SLC12A9				SLC12A9	106	59820000
SRP54				SRP54	133	59809000
PRC1				PRC1	143	59806000
DAZAP1				DAZAP1	54	59331000
GTPBP10	2	2		GTPBP10	91	59285000
DNAJA2				DNAJA2	62	59254000
CKS1B				CKS1B	16	59091000
HMGB3	10	3		HMGB3	36	59070000
TPD52L2				TPD52L2	58	58948000
CKS2				CKS2	19	58885000
COX20				COX20	10	58746000
MICOS10				MICOS10	7	58672000
SRPRA				SRPRA	137	58333000
FLNB				FLNB	478	58183000
MELTF				MELTF	133	58101000
DERL2				DERL2	9	58091000
ABHD11				ABHD11	54	57975000
TM9SF3				TM9SF3	77	57773000
PTRHD1				PTRHD1	18	57521000
GLIPR2				GLIPR2	19	57357000
UQCC3				UQCC3	22	57148000
MCU				MCU	61	57142000
WDR77				WDR77	37	56897000
TMEM268				TMEM268	23	56722000
TAMM41				TAMM41	62	56560000
FAR1				FAR1	79	56551000
SNRPD1				SNRPD1	15	56470000
COPZ1				COPZ1	22	56301000
NT5DC3				NT5DC3	77	56285000
OXSM				OXSM	83	56249000
CKAP5				CKAP5	387	56102000
SMC3	1			SMC3	322	56068000
CCDC51				CCDC51	85	55879000
ARPC2				ARPC2	68	55875000
PSMC4				PSMC4	62	55780000
NUDT4B	1			NUDT4B	6	55741000
YME1L1				YME1L1	160	55738000
PARP2	3	2		PARP2	80	55660000
UQCR10				UQCR10	9	55595000
NDUFAF1				NDUFAF1	71	55557000
APOOL				APOOL	37	55522000
CD55	1	1		CD55	79	55470000
EMC10				EMC10	27	55323000
SDF2	7	2		SDF2	38	55261000
CRTAP				CRTAP	98	55210000
ANP32B				ANP32B	49	55192000
FAM3C				FAM3C	66	54965000
PFDN2				PFDN2	29	54919000
DNAJC9				DNAJC9	71	54816000
TBC1D15				TBC1D15	18	54785000
ELAC2				ELAC2	154	54582000
MT-CO3				MT-CO3	10	53781000
CAMK2D	1			CAMK2D	85	53752000
RBM14				RBM14	71	53670000
TARDBP				TARDBP	86	53534000
TOR1AIP2				TOR1AIP2	86	53515000
TRIM4				TRIM4	28	53313000
MRTO4				MRTO4	56	52953000
UBE2N	1			UBE2N	27	52947000
PLGRKT				PLGRKT	24	52947000
SMARCA5				SMARCA5	240	52877000
PDE12				PDE12	82	52857000
RRBP1	19	7		RRBP1	344	52795000
PREB	1	1		PREB	63	52738000
RAE1				RAE1	53	52683000
CLIC1				CLIC1	64	52650000
NUCB2	1	1		NUCB2	99	52312000
NOP56				NOP56	145	52133000
MPP2				MPP2	101	51948000
COX19				COX19	13	51921000
THEM4				THEM4	30	51855000
TMCO1				TMCO1	29	51681000
SCD				SCD	38	51551000
PSIP1	1	1		PSIP1	104	51527000
DNM2	3	2		DNM2	196	51469000
ABHD17B				ABHD17B	47	51280000
SYPL1				SYPL1	6	51256000
SLC1A3	1	1		SLC1A3	24	51129000
RANGAP1	2	1		RANGAP1	93	51042000
CACNA2D1				CACNA2D1	165	51015000
TOP2A				TOP2A	195	50945000
EIF3F				EIF3F	60	50919000
PM20D2	1	1		PM20D2	42	50682000
COL18A1				COL18A1	92	50453000
DNAJC10				DNAJC10	169	50342000
TNFRSF10B				TNFRSF10B	65	50239000
MTIF2				MTIF2	93	50093000
PLOD3				PLOD3	135	50060000
HDAC2	1	1		HDAC2	66	49905000
OXCT1	2			OXCT1	80	49890000
PPOX				PPOX	69	49723000
ACP1				ACP1	23	49715000
TMEM177				TMEM177	30	49645000
KLC1				KLC1	117	49493000
GOLT1B				GOLT1B	7	49352000
BCKDK	1	1		BCKDK	56	49288000
CLN6				CLN6	26	49144000
NDUFB2				NDUFB2	18	49090000
HSPA4	1	1		HSPA4	180	48957000
IQGAP1				IQGAP1	324	48794000
GATB	3	1		GATB	91	48748000
COX7A2L				COX7A2L	21	48641000
VRK1				VRK1	98	48490000
PPP2CA	5			PPP2CA	77	48296000
RTN4IP1				RTN4IP1	65	48167000
ATPAF2				ATPAF2	29	48115000
TMUB1				TMUB1	20	47878000
YARS1				YARS1	145	47770000
XPNPEP3				XPNPEP3	73	47658000
IGSF8				IGSF8	62	47554000
RABL3				RABL3	47	47523000
ETHE1				ETHE1	34	47468000
CLYBL				CLYBL	61	47461000
KRAS				KRAS	21	47393000
QTRT2				QTRT2	64	46998000
EPRS1				EPRS1	341	46835000
OSBPL8	1	1		OSBPL8	138	46833000
FXR1				FXR1	93	46793000
PSMC6				PSMC6	92	46641000
CBR1				CBR1	56	46629000
ANP32E				ANP32E	29	46617000
PABPC4	1			PABPC4	98	46593000
CDK5RAP3				CDK5RAP3	99	46409000
HSPA13				HSPA13	58	46385000
DECR1				DECR1	45	46351000
HMGA2				HMGA2	20	46303000
GTPBP3				GTPBP3	82	46282000
ABCB10				ABCB10	82	46265000
EIF4G1	8			EIF4G1	214	46250000
MCFD2				MCFD2	10	46228000
REXO2				REXO2	48	46213000
TMEM70				TMEM70	21	46087000
NUP43				NUP43	24	46049000
POLR2H				POLR2H	23	45953000
STX6				STX6	41	45910000
SLIT2				SLIT2	218	45884000
ATL2	1	1		ATL2	117	45869000
PDF				PDF	43	45804000
SAFB	5	3		SAFB	118	45333000
TIMM21				TIMM21	36	45330000
UBXN4	7	3		UBXN4	75	45172000
ECSIT				ECSIT	83	45116000
H1-0				H1-0	24	45034000
PET100				PET100	11	45014000
NDC1				NDC1	99	44797000
TSG101				TSG101	68	44671000
RAB2B				RAB2B	45	44650000
EIF3D				EIF3D	100	44597000
COA1				COA1	29	44556000
DAD1				DAD1	10	44323000
ARMC1				ARMC1	25	44258000
PSMB1				PSMB1	32	44175000
POLRMT				POLRMT	209	44103000
EDF1	1	1		EDF1	31	44082000
MYADM				MYADM	11	43985000
ABCC4	2			ABCC4	207	43881000
NFU1				NFU1	31	43834000
FMC1				FMC1	15	43825000
EIF3B				EIF3B	113	43726000
NME4				NME4	34	43633000
PPIL1	1	1		PPIL1	19	43599000
ARMCX3				ARMCX3	63	43572000
ADAM10				ADAM10	104	43441000
TCOF1	32	10		TCOF1	175	43417000
EIF1				EIF1	22	43368000
EBP				EBP	8	43269000
SMIM13				SMIM13	15	43246000
UBAP2L				UBAP2L	91	43242000
MAIP1				MAIP1	28	43018000
SMPDL3B				SMPDL3B	42	43009000
DARS1				DARS1	110	42976000
PSMB3	1			PSMB3	26	42945000
APEH				APEH	85	42902000
COQ5				COQ5	46	42874000
CSNK1G3				CSNK1G3	89	42745000
COQ9				COQ9	52	42596000
PIGBOS1				PIGBOS1	5	42536000
DPY30				DPY30	10	42452000
MLLT11				MLLT11	20	42450000
AIMP1				AIMP1	55	42442000
SF3B5				SF3B5	22	42247000
LSR				LSR	59	42012000
COMTD1				COMTD1	31	41990000
SDR39U1				SDR39U1	30	41926000
NUP35				NUP35	59	41903000
EIF3A	2	1		EIF3A	300	41868000
RHOT1				RHOT1	56	41852000
P4HA2				P4HA2	84	41837000
SSB	2	2		SSB	73	41811000
DDX1	1	1		DDX1	122	41801000
FDX2				FDX2	22	41731000
PNKP	1	1		PNKP	84	41709000
CNNM3				CNNM3	100	41686000
FAM241A				FAM241A	23	41601000
COQ7				COQ7	37	41530000
SLC9A3R2				SLC9A3R2	61	41470000
MXRA7	4	1		MXRA7	22	41462000
ADD1				ADD1	98	41165000
MCCC1	2	1		MCCC1	87	41124000
CLNS1A				CLNS1A	24	41114000
STT3B				STT3B	85	41009000
EFNB1	2	1		EFNB1	58	41008000
ABCB7				ABCB7	73	40908000
DNAJC7				DNAJC7	100	40849000
NUBPL				NUBPL	40	40847000
PSMB4				PSMB4	43	40760000
TM9SF4				TM9SF4	70	40607000
ZNF326				ZNF326	92	40489000
ACOX1				ACOX1	80	40460000
SLC7A6				SLC7A6	16	40375000
CCSMST1				CCSMST1	22	40356000
TMX2	4	1		TMX2	31	40280000
CBX5				CBX5	36	40275000
NOP10				NOP10	16	40183000
BUB3				BUB3	53	40159000
ACIN1	4	2		ACIN1	163	40085000
AUH				AUH	37	39938000
NAXE				NAXE	33	39917000
FDPS				FDPS	33	39915000
YIPF5				YIPF5	5	39847000
EARS2				EARS2	100	39816000
UBL5				UBL5	9	39685000
TMEM65				TMEM65	22	39604000
MIA3				MIA3	273	39539000
TALDO1				TALDO1	48	39459000
CHCHD7				CHCHD7	14	39457000
MICU2				MICU2	43	39445000
CUTA				CUTA	23	39396000
APRT				APRT	41	39366000
TIMM17A				TIMM17A	20	39254000
IARS1	4	1		IARS1	179	39167000
PCCB				PCCB	57	39101000
ITM2B				ITM2B	19	39098000
LRRC1				LRRC1	70	39091000
SNRNP70	6	2		SNRNP70	65	39000000
NCR3LG1				NCR3LG1	46	38997000
TRABD				TRABD	34	38954000
MTG1				MTG1	43	38772000
IGF2BP3				IGF2BP3	116	38734000
TOR1AIP1				TOR1AIP1	94	38644000
BRK1				BRK1	18	38441000
SLC25A20				SLC25A20	25	38349000
SLC30A9				SLC30A9	54	38271000
HIP1	1	1		HIP1	154	38170000
PPAT				PPAT	53	38168000
DCTPP1				DCTPP1	23	38128000
CD9				CD9	21	38028000
ACSF3				ACSF3	85	37939000
AGPAT5				AGPAT5	46	37879000
MFN2				MFN2	91	37730000
ATP13A1				ATP13A1	156	37705000
RAD23B				RAD23B	56	37663000
SF3B3				SF3B3	139	37543000
NUMB				NUMB	73	37526000
CACYBP				CACYBP	50	37447000
LSM8				LSM8	18	37442000
DSP	1			DSP	563	37084000
TBC1D10B				TBC1D10B	107	36985000
AMFR	1	1		AMFR	64	36981000
GFM2				GFM2	85	36947000
PC				PC	154	36946000
DHRS2				DHRS2	28	36879000
REEP4				REEP4	29	36850000
PSMB7				PSMB7	29	36795000
TMX3				TMX3	48	36793000
GLDC				GLDC	108	36755000
PSMC5				PSMC5	102	36755000
PSMD4				PSMD4	32	36720000
DHRS7B				DHRS7B	56	36637000
STIM1				STIM1	96	36522000
MGST3				MGST3	9	36495000
SLC6A15				SLC6A15	47	36394000
SFXN4				SFXN4	43	36331000
MYO1C				MYO1C	185	36324000
PSMA4				PSMA4	31	36317000
DHRS7				DHRS7	45	36310000
EFTUD2	1			EFTUD2	165	35982000
G3BP2				G3BP2	75	35812000
PDCD10				PDCD10	26	35744000
ACAD8				ACAD8	53	35668000
HLA-C				HLA-C	32	35598000
ACOT8				ACOT8	39	35468000
EMC4				EMC4	25	35354000
GTPBP6				GTPBP6	76	35268000
TRMU				TRMU	36	35145000
DDB1				DDB1	141	35073000
SEL1L				SEL1L	69	35042000
ESYT2	1	1		ESYT2	130	35000000
F11R	1			F11R	51	34967000
KIDINS220				KIDINS220	239	34941000
KYAT3				KYAT3	44	34851000
NLN				NLN	88	34818000
LLGL1				LLGL1	100	34807000
CPD	1	1		CPD	190	34681000
TIMM29				TIMM29	33	34666000
LACTB2				LACTB2	29	34645000
MRE11				MRE11	133	34637000
CNPY3				CNPY3	37	34609000
VMP1				VMP1	17	34596000
PDP1				PDP1	52	34455000
ARMC10				ARMC10	39	34391000
ARCN1				ARCN1	97	34336000
MALSU1				MALSU1	37	34260000
HYPK				HYPK	14	34181000
FASTKD2				FASTKD2	95	34168000
CLPTM1L				CLPTM1L	41	34139000
ATP6AP2				ATP6AP2	42	34119000
NDUFV3				NDUFV3	11	33991000
YES1				YES1	70	33911000
FHIT				FHIT	21	33857000
SLC27A4				SLC27A4	80	33730000
STX17				STX17	33	33653000
HLTF	1			HLTF	165	33652000
ZADH2				ZADH2	34	33635000
GAS1				GAS1	43	33484000
UBE2M				UBE2M	28	33481000
ACAT2				ACAT2	52	33423000
TOMM7				TOMM7	13	33394000
BPHL				BPHL	43	33341000
QKI				QKI	39	33257000
STK26				STK26	62	33241000
FARP2				FARP2	114	33226000
SF3B2				SF3B2	104	33182000
CTPS1	2	1		CTPS1	88	33042000
PET117				PET117	14	33037000
GRB2				GRB2	44	33013000
CLCC1				CLCC1	91	32811000
SRSF6				SRSF6	33	32779000
TM2D2				TM2D2	5	32767000
MARS1	1	1		MARS1	80	32733000
REPS1				REPS1	78	32719000
MITD1				MITD1	39	32706000
NDRG1				NDRG1	34	32593000
RFC5				RFC5	44	32592000
FOXRED1				FOXRED1	37	32534000
BPNT2	3	1		BPNT2	56	32407000
PTP4A2				PTP4A2	25	32398000
HNRNPUL1				HNRNPUL1	98	32354000
CDC37				CDC37	72	32340000
STMP1				STMP1	6	32296000
CCDC127				CCDC127	25	32274000
COPB2				COPB2	117	32198000
UHRF1				UHRF1	94	32154000
PSAT1	4	1		PSAT1	61	32105000
HAGH				HAGH	35	31975000
RMND1				RMND1	41	31967000
UQCC1				UQCC1	29	31955000
PCCA				PCCA	96	31953000
MMTAG2				MMTAG2	32	31793000
XPR1	1	1		XPR1	65	31753000
CORO1B	1	1		CORO1B	54	31751000
UBAC2				UBAC2	45	31687000
RMDN1				RMDN1	45	31619000
ATP6V0D2				ATP6V0D2	7	31598000
AURKAIP1				AURKAIP1	10	31561000
TFB2M				TFB2M	63	31506000
B4GAT1				B4GAT1	65	31453000
RPUSD3				RPUSD3	46	31434000
NOP58				NOP58	89	31389000
SFXN2	1	1		SFXN2	39	31331000
ACTR1A	1	1		ACTR1A	60	31156000
SLC25A4				SLC25A4	25	31122000
GRPEL2				GRPEL2	25	31095000
PNPO				PNPO	29	31052000
HNRNPH2				HNRNPH2	43	31020000
OCC1				OCC1	6	31004000
MPRIP				MPRIP	133	30994000
GUF1				GUF1	87	30983000
NARS1	1	1		NARS1	53	30980000
NOA1				NOA1	85	30949000
ENDOD1				ENDOD1	52	30880000
SF3A2				SF3A2	39	30844000
STX16	5	1		STX16	38	30755000
KIF2A				KIF2A	104	30708000
RSL1D1				RSL1D1	85	30662000
GLG1	1			GLG1	196	30606000
AHSA1				AHSA1	50	30605000
VTA1				VTA1	30	30491000
VARS1	6	1		VARS1	146	30490000
MARCHF6				MARCHF6	5	30483000
RNF122				RNF122	14	30434000
HDGF				HDGF	23	30425000
SRM				SRM	40	30385000
H2BU1	3			H2BU1	6	30258000
NID1				NID1	106	30184000
CHCHD5				CHCHD5	20	30167000
DDX28				DDX28	94	30136000
MREG				MREG	32	30102000
PDSS2				PDSS2	41	30039000
ZC3HAV1	1	1		ZC3HAV1	157	29993000
HNRNPUL2				HNRNPUL2	89	29990000
RELL1				RELL1	12	29942000
LEMD2				LEMD2	51	29867000
CELF1				CELF1	46	29815000
PSMC3				PSMC3	73	29630000
AKAP1	1	1		AKAP1	63	29498000
EXD2				EXD2	88	29486000
PIGS				PIGS	59	29452000
HDLBP	2	1		HDLBP	196	29449000
SAR1A				SAR1A	40	29441000
THOC6				THOC6	58	29382000
H2BC12L				H2BC12L	11	29236000
MTARC2				MTARC2	34	29154000
COX11				COX11	18	29085000
RAVER1	4	1		RAVER1	70	28999000
SRSF9	1	1		SRSF9	49	28994000
VANGL1				VANGL1	74	28921000
MAVS				MAVS	31	28920000
NPM3				NPM3	23	28884000
ELOB				ELOB	20	28848000
HSP90AB2P				HSP90AB2P	23	28827000
ARPC5L				ARPC5L	17	28699000
YBEY				YBEY	11	28661000
TMTC3				TMTC3	94	28648000
NUDT9				NUDT9	46	28630000
TXNRD1				TXNRD1	80	28616000
JPT1				JPT1	19	28615000
SH3GLB1				SH3GLB1	54	28492000
PTPMT1				PTPMT1	38	28491000
LAMB1	1	1		LAMB1	195	28129000
TMED5	1			TMED5	11	28074000
PEX3				PEX3	38	27825000
ADPRS				ADPRS	27	27758000
MPP1				MPP1	62	27746000
COPA				COPA	187	27686000
PDIA5				PDIA5	63	27661000
DCTN2				DCTN2	80	27621000
NIT2				NIT2	38	27613000
ARL6IP4	7	2		ARL6IP4	30	27509000
NUP62				NUP62	19	27502000
SDHAF1				SDHAF1	9	27491000
BTF3L4	1	1		BTF3L4	14	27486000
APOC3				APOC3	12	27467000
VTI1A				VTI1A	24	27294000
NRAS				NRAS	18	27217000
NME6				NME6	28	27177000
PSMC2				PSMC2	67	27149000
ARPC5				ARPC5	12	27147000
CEPT1				CEPT1	28	27118000
PFDN6				PFDN6	32	27116000
MKKS				MKKS	5	27074000
MARCHF5				MARCHF5	19	27027000
DHCR24				DHCR24	45	26852000
MACROH2A2				MACROH2A2	27	26845000
DAG1				DAG1	72	26805000
SGPL1				SGPL1	93	26761000
SLC29A1				SLC29A1	24	26739000
SEPTIN8		1		SEPTIN8	49	26725000
CCNY				CCNY	27	26692000
CIRBP				CIRBP	34	26675000
STRN				STRN	81	26381000
POLR1C				POLR1C	43	26360000
BCLAF1	3			BCLAF1	95	26337000
RPL37				RPL37	13	26334000
TYSND1				TYSND1	37	26268000
SPTLC2	1	1		SPTLC2	71	26206000
EIF3H				EIF3H	54	26203000
SOAT1				SOAT1	37	26115000
PTMS				PTMS	10	26021000
SF3A3				SF3A3	65	25999000
EIF2S2				EIF2S2	47	25994000
GJC1				GJC1	26	25986000
CD109				CD109	116	25946000
HSDL1				HSDL1	25	25941000
RARS1				RARS1	93	25883000
SRP72				SRP72	90	25872000
CD58	2	1		CD58	15	25793000
NUCKS1				NUCKS1	25	25777000
NDFIP2				NDFIP2	8	25753000
SEPTIN6				SEPTIN6	27	25752000
GLOD4				GLOD4	41	25722000
IKBIP	4	2		IKBIP	63	25719000
ADGRL2		1		ADGRL2	128	25698000
DRG1				DRG1	46	25656000
MGARP				MGARP	10	25615000
GFER				GFER	24	25548000
COQ3				COQ3	22	25520000
AKR1A1				AKR1A1	54	25500000
MOXD1				MOXD1	52	25448000
IGF1R	3			IGF1R	126	25389000
SNX27				SNX27	53	25386000
NHP2				NHP2	19	25337000
PSMD3				PSMD3	54	25299000
OCLN	8	1		OCLN	38	25299000
TLN1				TLN1	331	25277000
RAB9B				RAB9B	32	25213000
CLU				CLU	43	25208000
GET3				GET3	34	25196000
SELENOF				SELENOF	25	25180000
PDPR				PDPR	76	25089000
NECTIN3				NECTIN3	25	25003000
RP9	2	1		RP9	23	24905000
POLG				POLG	129	24799000
VPS28				VPS28	28	24780000
SYAP1				SYAP1	48	24772000
OTUB1				OTUB1	25	24745000
EIF4E	1			EIF4E	25	24720000
UPF1	1	1		UPF1	137	24611000
FUBP3				FUBP3	62	24525000
ARPC1A				ARPC1A	43	24486000
ACBD5				ACBD5	48	24462000
DSTN				DSTN	20	24461000
GOSR1				GOSR1	49	24400000
SLC39A7				SLC39A7	17	24382000
LNPK		1		LNPK	50	24351000
MTRF1L				MTRF1L	38	24342000
FARSA				FARSA	73	24337000
PLEC	13	3		PLEC	831	24295000
ABCB1	1	1		ABCB1	129	24211000
GHITM				GHITM	21	24169000
DNAJB12				DNAJB12	44	24137000
GCN1				GCN1	289	24117000
UMPS				UMPS	45	24056000
FKBP15				FKBP15	114	24051000
ERGIC3				ERGIC3	38	24013000
PALM				PALM	23	23940000
HIGD2A				HIGD2A	13	23923000
COX16				COX16	12	23909000
TMEM14C				TMEM14C	7	23779000
RARS2				RARS2	75	23685000
GALNT2	1			GALNT2	77	23673000
PPP1CB				PPP1CB	19	23654000
TTC19				TTC19	39	23653000
ADD3				ADD3	73	23607000
RFC4				RFC4	53	23594000
ULBP3				ULBP3	39	23543000
P3H3		1		P3H3	71	23530000
EI24				EI24	18	23529000
DHTKD1				DHTKD1	57	23494000
NUP155				NUP155	143	23488000
NASP				NASP	59	23472000
PRKACA				PRKACA	37	23449000
EIF3L				EIF3L	82	23436000
STXBP1				STXBP1	93	23390000
ITGA4				ITGA4	70	23338000
DHODH				DHODH	32	23336000
MYCBP				MYCBP	12	23303000
MRM2				MRM2	17	23293000
MT-ND1				MT-ND1	11	23291000
GAP43				GAP43	19	23283000
GOLIM4				GOLIM4	70	23273000
RBBP6	5	4		RBBP6	146	23254000
EMILIN3				EMILIN3	101	23207000
ITGA5				ITGA5	53	23153000
COPE				COPE	44	23116000
SLC7A2				SLC7A2	28	23092000
PSMD11				PSMD11	51	23065000
STAM				STAM	41	23003000
DDX6				DDX6	51	22954000
MPP7				MPP7	55	22934000
C19orf25				C19orf25	27	22857000
PIN1				PIN1	17	22852000
MTHFS				MTHFS	21	22850000
MON1B				MON1B	77	22780000
GCAT				GCAT	32	22755000
STX18				STX18	60	22708000
PSMD7				PSMD7	40	22682000
UBE2I				UBE2I	12	22665000
DYNC1I2				DYNC1I2	55	22658000
EPN1				EPN1	40	22650000
CD2AP				CD2AP	82	22593000
SPG21				SPG21	34	22557000
ITGAV				ITGAV	120	22534000
SF3B6				SF3B6	16	22499000
ARF4				ARF4	13	22497000
TSN				TSN	45	22495000
ARL15				ARL15	28	22473000
PKP2				PKP2	75	22458000
TIMM22				TIMM22	13	22418000
PNP				PNP	41	22265000
ACSL4				ACSL4	68	22106000
EPS15L1				EPS15L1	85	22098000
TMED1				TMED1	20	22094000
DYNLT1				DYNLT1	16	22082000
THOC3	1	1		THOC3	32	22048000
DCAKD				DCAKD	24	22017000
BNIP1				BNIP1	27	21971000
NDUFAF7				NDUFAF7	41	21914000
MICU1				MICU1	38	21850000
MAOA				MAOA	40	21839000
DBNL				DBNL	51	21837000
AKAP12				AKAP12	150	21809000
GIPC1				GIPC1	29	21782000
KIF14	1			KIF14	189	21769000
RAB11FIP1	3	3		RAB11FIP1	94	21709000
NT5C3A				NT5C3A	31	21707000
SMIM20				SMIM20	6	21672000
PTCD1				PTCD1	71	21638000
LCLAT1				LCLAT1	31	21592000
COMMD3				COMMD3	19	21587000
RTN3				RTN3	32	21502000
SLC35F1				SLC35F1	9	21424000
CHDH				CHDH	41	21400000
HS2ST1	1			HS2ST1	36	21385000
TNC				TNC	179	21370000
TMEM126A				TMEM126A	17	21283000
SNW1				SNW1	85	21191000
TMEM160				TMEM160	10	21156000
CMPK1	1	1		CMPK1	32	21148000
HSCB				HSCB	34	21129000
DGUOK				DGUOK	17	21049000
C8orf82				C8orf82	23	21036000
SRRM2	1			SRRM2	131	20960000
FLVCR1				FLVCR1	17	20956000
ABI1				ABI1	38	20946000
PFN2				PFN2	13	20935000
SF1				SF1	30	20837000
ALG5				ALG5	41	20794000
TMOD3				TMOD3	32	20791000
MCL1				MCL1	26	20756000
SNRNP40				SNRNP40	27	20718000
OSGEPL1				OSGEPL1	31	20609000
ITGB6				ITGB6	5	20565000
MARS2				MARS2	72	20548000
DDAH1				DDAH1	20	20475000
MTIF3				MTIF3	23	20473000
METTL17				METTL17	24	20418000
BCAP29	1			BCAP29	26	20390000
ARGLU1	3	1		ARGLU1	21	20388000
SMU1				SMU1	44	20380000
BOLA1				BOLA1	4	20361000
RFTN1				RFTN1	47	20303000
PITPNB				PITPNB	33	20302000
FASTKD5				FASTKD5	67	20081000
CCDC134				CCDC134	16	20052000
BPNT1				BPNT1	27	19980000
PIGK				PIGK	50	19891000
MAP4				MAP4	123	19886000
FADS1				FADS1	38	19884000
PHF5A				PHF5A	21	19849000
NUP93				NUP93	109	19780000
ALDH1L2	1			ALDH1L2	69	19757000
ATXN2L				ATXN2L	84	19743000
LSM2				LSM2	15	19718000
FKBP14				FKBP14	16	19680000
STX10				STX10	21	19676000
MOB4				MOB4	27	19670000
WASHC2A				WASHC2A	106	19624000
PSMC1				PSMC1	61	19598000
ARPC4				ARPC4	19	19593000
CCDC22				CCDC22	70	19510000
PRORP				PRORP	57	19482000
DKC1	1	1		DKC1	43	19481000
PPP5C				PPP5C	51	19401000
ECHDC1				ECHDC1	25	19382000
OS9				OS9	58	19344000
CENPV				CENPV	19	19309000
CHD4	2			CHD4	192	19275000
PUSL1				PUSL1	25	19245000
ACSF2				ACSF2	31	19235000
CAD				CAD	162	19197000
ARG2				ARG2	30	19197000
EDIL3				EDIL3	19	19158000
SMARCE1				SMARCE1	33	19153000
SNRPA1				SNRPA1	31	19144000
PAFAH1B2				PAFAH1B2	14	19082000
SNRPC				SNRPC	14	19066000
ANTXR1				ANTXR1	36	19065000
PPP1CC				PPP1CC	13	19031000
LSM6				LSM6	13	19020000
RPIA				RPIA	29	19006000
SRP68	3	1		SRP68	101	18969000
SLC2A6				SLC2A6	28	18928000
ACACA				ACACA	15	18894000
EFNB2				EFNB2	24	18891000
SPG7				SPG7	39	18879000
C2orf69				C2orf69	4	18810000
LSM12				LSM12	16	18747000
FKBP7				FKBP7	30	18728000
NF2				NF2	55	18686000
RBX1				RBX1	5	18671000
CDCA3				CDCA3	21	18641000
LRATD2				LRATD2	39	18600000
SPR				SPR	31	18546000
ZDHHC20				ZDHHC20	24	18495000
RABAC1				RABAC1	8	18470000
PFDN1				PFDN1	17	18443000
PTP4A1				PTP4A1	10	18438000
CSDE1				CSDE1	82	18350000
NUDT21				NUDT21	42	18214000
YIPF6				YIPF6	14	18208000
BCL2L13				BCL2L13	25	18208000
CRELD2				CRELD2	30	18079000
VBP1				VBP1	33	18075000
RPL22L1				RPL22L1	12	18065000
CDKAL1				CDKAL1	72	18039000
SCOC				SCOC	14	18001000
CDC5L				CDC5L	43	17992000
MPC1				MPC1	13	17990000
C8orf33				C8orf33	19	17951000
WDR5				WDR5	37	17926000
POLR2E				POLR2E	28	17894000
FLAD1				FLAD1	55	17853000
TAF15				TAF15	39	17846000
UCHL5				UCHL5	40	17801000
DMAC2				DMAC2	17	17716000
PSMD2				PSMD2	72	17706000
WNT5A	1	1		WNT5A	39	17535000
NSUN2				NSUN2	97	17522000
VPS45				VPS45	91	17498000
SPTBN2				SPTBN2	213	17486000
TRA2A				TRA2A	24	17479000
ERGIC2				ERGIC2	37	17458000
DTNA				DTNA	54	17448000
CLINT1				CLINT1	36	17446000
SMIM12				SMIM12	10	17432000
CAPZA2				CAPZA2	28	17392000
CISD3				CISD3	17	17384000
PSMD6				PSMD6	37	17364000
QARS1				QARS1	92	17353000
RNF11				RNF11	11	17255000
DMAC2L				DMAC2L	19	17225000
BCAS2				BCAS2	23	17191000
EGFL7				EGFL7	21	17106000
MTRES1				MTRES1	14	17097000
THRAP3				THRAP3	69	17083000
THEM6				THEM6	32	17046000
PHPT1				PHPT1	6	17034000
SEZ6L2				SEZ6L2	35	17024000
RAB24				RAB24	18	17008000
TXNDC15				TXNDC15	15	16982000
NUMA1	15	3		NUMA1	201	16980000
CTDSP1				CTDSP1	17	16942000
SURF1				SURF1	17	16917000
SPRYD7				SPRYD7	27	16912000
GRWD1				GRWD1	26	16876000
MAP1B	1			MAP1B	143	16874000
SYNGR2				SYNGR2	12	16861000
SF3B1				SF3B1	130	16835000
RHOC				RHOC	16	16827000
SLC6A8				SLC6A8	10	16789000
GPAT4		1		GPAT4	29	16741000
PECR				PECR	12	16719000
EIF4B	1			EIF4B	57	16645000
ZDHHC5	2	1		ZDHHC5	52	16633000
PKN3				PKN3	78	16629000
EIF5				EIF5	48	16625000
RFC3				RFC3	38	16501000
IFT140				IFT140	5	16452000
POLG2				POLG2	37	16427000
ARF5				ARF5	14	16412000
HACD2				HACD2	9	16322000
MTERF4				MTERF4	32	16293000
RAB11FIP5				RAB11FIP5	59	16268000
GNG7				GNG7	5	16267000
SMARCC1				SMARCC1	88	16247000
TOR1A				TOR1A	27	16230000
RAB31				RAB31	21	16216000
SREK1				SREK1	5	16104000
H2BC12	30	11		H2BC12	9	16101000
FXN				FXN	13	16056000
PRMT5				PRMT5	48	16054000
POLDIP3				POLDIP3	47	16019000
MCM7				MCM7	79	16006000
ARL13B				ARL13B	26	16002000
COX15				COX15	16	16000000
FIS1				FIS1	16	15975000
SLC2A13				SLC2A13	32	15957000
ARL3				ARL3	6	15937000
CD320				CD320	16	15912000
TMEM230				TMEM230	7	15908000
IGF2BP2				IGF2BP2	67	15905000
RNF149				RNF149	21	15872000
AGFG1				AGFG1	21	15823000
THOC1				THOC1	40	15788000
FAS				FAS	25	15773000
PLPP1				PLPP1	23	15655000
POGLUT2				POGLUT2	61	15649000
GDPD1				GDPD1	28	15644000
EWSR1				EWSR1	23	15640000
NFXL1				NFXL1	92	15637000
C12orf57				C12orf57	17	15634000
EBNA1BP2	1	1		EBNA1BP2	36	15588000
YTHDF2				YTHDF2	33	15580000
SPCS3	4	1		SPCS3	13	15569000
LTA4H				LTA4H	54	15544000
CUL2				CUL2	25	15475000
PTRH1				PTRH1	17	15452000
SLC19A1				SLC19A1	23	15442000
JPT2				JPT2	13	15441000
PARS2				PARS2	28	15436000
PRPF8				PRPF8	204	15411000
ROBO1	1			ROBO1	80	15366000
TFG				TFG	14	15331000
STX5				STX5	27	15323000
AURKB				AURKB	37	15261000
IPO7				IPO7	58	15252000
DNAJC8				DNAJC8	25	15227000
ZWINT				ZWINT	9	15220000
METAP1				METAP1	35	15214000
SRP19				SRP19	14	15189000
ODR4				ODR4	36	15140000
COX8A				COX8A	8	15093000
PFAS	1	1		PFAS	79	15037000
BRIX1				BRIX1	39	15016000
ANO6				ANO6	52	14997000
ACAD10				ACAD10	33	14961000
SRSF11				SRSF11	22	14931000
WDR18				WDR18	24	14929000
SLC44A1				SLC44A1	30	14878000
ACSS1				ACSS1	36	14863000
CMC4				CMC4	10	14847000
CCDC167				CCDC167	8	14835000
HDDC2				HDDC2	26	14819000
EPS15				EPS15	56	14740000
EIF3E				EIF3E	59	14738000
HEBP1				HEBP1	22	14721000
SLC25A21				SLC25A21	14	14690000
MTFR1L				MTFR1L	16	14667000
USP30				USP30	19	14657000
ACSL1				ACSL1	51	14647000
MTERF3	1			MTERF3	31	14612000
SGTA				SGTA	26	14586000
THOC7				THOC7	20	14584000
EIF3G				EIF3G	37	14550000
RAD50				RAD50	149	14534000
SF3A1				SF3A1	62	14494000
RAB6D				RAB6D	18	14457000
NOTCH2				NOTCH2	111	14439000
AMOTL1				AMOTL1	62	14427000
PRNP				PRNP	14	14394000
ISYNA1				ISYNA1	28	14391000
DENND11				DENND11	38	14378000
RFC2				RFC2	33	14313000
STMN2				STMN2	4	14310000
XXYLT1				XXYLT1	40	14305000
FAM98B				FAM98B	34	14280000
COMMD8				COMMD8	16	14270000
WARS1				WARS1	36	14264000
PREPL				PREPL	59	14241000
CLDN12				CLDN12	5	14212000
TEX264	1	1		TEX264	16	14212000
BET1				BET1	8	14210000
LANCL1				LANCL1	25	14199000
SLC39A10				SLC39A10	39	14172000
NDRG3				NDRG3	20	14136000
TMEM259				TMEM259	25	14097000
QDPR				QDPR	16	14087000
LRRC47				LRRC47	61	14075000
BZW1				BZW1	37	14072000
SNRNP200	2	1		SNRNP200	216	14064000
DDX39A				DDX39A	19	14061000
LMAN2L				LMAN2L	21	14056000
PALS1				PALS1	37	14052000
TPP2				TPP2	116	14049000
GULP1				GULP1	28	14036000
EIF5B				EIF5B	70	14028000
HMGN4	1	1		HMGN4	11	14015000
TRMT11				TRMT11	28	13974000
CDK5RAP1				CDK5RAP1	43	13950000
NUP210				NUP210	97	13921000
UNG				UNG	17	13894000
OSBPL9	1			OSBPL9	56	13880000
MDK				MDK	11	13842000
PDAP1	1	1		PDAP1	19	13818000
PTDSS2				PTDSS2	23	13789000
CMTM4				CMTM4	13	13760000
DNPH1				DNPH1	15	13728000
ISCA1				ISCA1	7	13723000
YIF1B				YIF1B	12	13710000
SORD				SORD	30	13699000
LRRC57				LRRC57	14	13692000
TMLHE				TMLHE	33	13683000
COPB1				COPB1	76	13665000
POLR2L				POLR2L	12	13617000
ALG9				ALG9	27	13609000
PFKL				PFKL	54	13593000
EXOG				EXOG	23	13536000
PSMD13				PSMD13	44	13535000
AIDA				AIDA	30	13477000
PYURF				PYURF	21	13472000
VRK3				VRK3	35	13467000
NRP1				NRP1	54	13436000
CARHSP1				CARHSP1	8	13428000
PLSCR3				PLSCR3	12	13396000
MGST2				MGST2	5	13350000
ALDH4A1				ALDH4A1	36	13327000
PFDN5				PFDN5	21	13326000
COPG1				COPG1	73	13303000
SUGT1				SUGT1	12	13280000
AIMP2				AIMP2	23	13264000
GDAP1				GDAP1	10	13262000
TRUB1				TRUB1	23	13260000
RRM1				RRM1	65	13252000
COL4A1				COL4A1	88	13237000
RETREG3				RETREG3	25	13216000
ADCY9				ADCY9	71	13206000
FIBP				FIBP	30	13196000
VKORC1L1				VKORC1L1	13	12973000
COMMD6				COMMD6	9	12913000
CEP55				CEP55	53	12908000
SBDS				SBDS	27	12887000
PAWR				PAWR	15	12867000
SMIM8				SMIM8	5	12863000
FAM171A2				FAM171A2	21	12844000
CCAR2				CCAR2	63	12814000
MYG1				MYG1	33	12813000
DLG3				DLG3	44	12808000
TUBA1C				TUBA1C	13	12807000
KIF4A	1			KIF4A	120	12719000
D2HGDH				D2HGDH	31	12697000
GET1				GET1	16	12668000
GPX8				GPX8	24	12658000
MFAP3				MFAP3	20	12648000
WASHC3				WASHC3	9	12621000
MXRA8				MXRA8	31	12578000
ITGB5				ITGB5	38	12566000
TRUB2				TRUB2	28	12528000
POMK				POMK	32	12503000
YIPF3				YIPF3	12	12478000
SARS1				SARS1	46	12451000
RALBP1				RALBP1	44	12434000
PODXL				PODXL	14	12404000
PRPSAP2				PRPSAP2	30	12388000
SNX12				SNX12	17	12338000
BCAM				BCAM	24	12332000
NIF3L1				NIF3L1	24	12307000
SV2A				SV2A	29	12299000
RAB34				RAB34	24	12298000
BAZ1B				BAZ1B	109	12292000
PDK1				PDK1	28	12289000
CLASP1				CLASP1	32	12288000
TRIP6				TRIP6	24	12279000
TFCP2				TFCP2	19	12266000
TJP2				TJP2	70	12253000
ZFPL1				ZFPL1	22	12247000
PHF6				PHF6	28	12211000
PTPN13				PTPN13	99	12210000
SUN2				SUN2	54	12182000
TWF1				TWF1	26	12175000
PIP5K1A				PIP5K1A	37	12151000
KPNA4				KPNA4	25	12130000
SLC25A19				SLC25A19	25	12100000
PARD3	2			PARD3	83	12084000
BAIAP2L1				BAIAP2L1	43	12075000
PISD				PISD	21	12056000
C1orf21				C1orf21	12	12031000
RO60				RO60	36	12018000
NAT14				NAT14	13	12013000
MCUR1				MCUR1	26	11978000
CYB561D2				CYB561D2	5	11976000
UFM1				UFM1	6	11976000
CYFIP1				CYFIP1	71	11962000
PPIH				PPIH	12	11932000
CPE				CPE	31	11923000
NOP2				NOP2	61	11876000
CDIPT				CDIPT	5	11821000
IGSF3				IGSF3	88	11806000
CDV3				CDV3	18	11806000
CLPTM1				CLPTM1	32	11785000
PKP3				PKP3	46	11767000
NUS1				NUS1	39	11722000
GNL3				GNL3	50	11715000
NFYA				NFYA	6	11699000
PSMD14				PSMD14	21	11682000
CCDC85C				CCDC85C	26	11675000
NID2				NID2	64	11654000
ZC3H15				ZC3H15	29	11640000
MCM3				MCM3	76	11605000
UFSP2				UFSP2	29	11576000
DDX41				DDX41	43	11508000
SDHD				SDHD	7	11504000
EBF2				EBF2	12	11494000
API5				API5	40	11484000
TRNT1				TRNT1	34	11478000
CIAO2B				CIAO2B	13	11460000
PURA				PURA	23	11458000
UBE2V1				UBE2V1	19	11454000
PAIP2				PAIP2	4	11427000
TMEM87A				TMEM87A	29	11424000
EIF4E2				EIF4E2	24	11416000
PTDSS1				PTDSS1	14	11413000
BUD31				BUD31	21	11379000
ILK				ILK	48	11350000
UBE2J1				UBE2J1	12	11350000
PSMD12				PSMD12	31	11337000
FXR2				FXR2	55	11337000
MAN1A1				MAN1A1	48	11323000
FUNDC2				FUNDC2	12	11311000
ACOT1	1	1		ACOT1	5	11284000
TSNAX				TSNAX	15	11222000
KCT2				KCT2	10	11208000
COQ8B				COQ8B	33	11187000
GPRC5B				GPRC5B	10	11159000
SUOX				SUOX	37	11156000
CNNM4				CNNM4	38	11138000
OSBPL11				OSBPL11	63	11116000
NAT10				NAT10	77	11101000
COTL1				COTL1	24	11099000
EIF3K				EIF3K	12	11090000
OLA1				OLA1	28	11082000
PLPBP				PLPBP	20	11067000
TPM1				TPM1	19	11039000
ADAM9				ADAM9	67	11016000
RNF5	7	1		RNF5	11	10991000
MTO1				MTO1	45	10982000
NECAP2				NECAP2	15	10973000
PIGT				PIGT	33	10972000
CNPY4				CNPY4	11	10957000
KIRREL1				KIRREL1	29	10953000
METAP2				METAP2	36	10901000
LMF2				LMF2	38	10901000
SLC38A1				SLC38A1	19	10872000
LYPLA2				LYPLA2	17	10860000
KATNAL2				KATNAL2	6	10854000
TXNDC17				TXNDC17	17	10807000
CAMK2G				CAMK2G	26	10792000
RRP1B				RRP1B	47	10772000
TMEM41A				TMEM41A	16	10764000
[truncated: 1,361 more rows]

## Sheet: Fig.S1j
	Disrupted		Intact
	Intra	Inter	Intra	Inter
Number of values	432	643	332	435
Minimum	0	3.948	4.222	3.69
25% Percentile	6.89	5.869	6.705	5.873
Median	7.637	6.746	7.39	6.715
75% Percentile	8.042	7.685	7.846	7.612
Maximum	10.04	10.04	9.77	9.77
Mean	7.411	6.769	7.257	6.708
Std. Deviation	1.079	1.129	0.8703	1.102
Std. Error of Mean	0.05191	0.04453	0.04776	0.05282
Lower 95% CI of mean	7.309	6.682	7.163	6.604
Upper 95% CI of mean	7.513	6.856	7.351	6.812
Sum	3201	4352	2409	2918

## Sheet: Fig.S1k
	Disrupted		Intact
	Intra	Inter	Intra	Inter
Number of values	70	47	51	37
Minimum	6.005	5.747	5.227	4.751
25% Percentile	7.48	7.507	7.514	7.319
Median	8.053	7.864	8.032	7.753
75% Percentile	8.495	8.399	8.494	8.437
Maximum	9.533	9.333	9.533	9.225
Mean	7.974	7.867	7.978	7.695
Std. Deviation	0.7652	0.7149	0.838	1.076
Std. Error of Mean	0.09146	0.1043	0.1173	0.1768
Lower 95% CI of mean	7.791	7.657	7.743	7.336
Upper 95% CI of mean	8.156	8.077	8.214	8.054
Sum	558.2	369.7	406.9	284.7

## Sheet: Fig.2h
FLOT1-FLOT2			FLOT1-FLOT2			FLOT1-Other			FLOT1-Other
Bin Center	% Frequency		Total number of values	134		Bin Center	% Frequency		Total number of values	11
0	0		Number of excluded values	0		0	0		Number of excluded values	0
20	0		Number of binned values	134		20	0		Number of binned values	11
40	0					40	0
60	0		Minimum	184		60	0		Minimum	193
80	0		25% Percentile	211		80	0		25% Percentile	246
100	0		Median	280		100	0		Median	277
120	0		75% Percentile	340		120	0		75% Percentile	285
140	0		Maximum	422		140	0		Maximum	285
160	0					160	0
180	1.49254		Mean	276.298		180	0		Mean	261.364
200	13.4328		Std. Deviation	64.4309		200	9.09091		Std. Deviation	31.4778
220	20.8955		Std. Error of Mean	5.56598		220	9.09091		Std. Error of Mean	9.49093
240	1.49254					240	18.1818
260	11.9403		Lower 95% CI of mean	265.289		260	0		Lower 95% CI of mean	240.217
280	10.4478		Upper 95% CI of mean	287.308		280	63.6364		Upper 95% CI of mean	282.511
300	11.9403					300	0
320	0					320	0
340	8.95522					340	0
360	14.9254					360	0
380	0					380	0
400	0					400	0
420	4.47761					420	0
440	0					440	0

## Sheet: Fig.2i
FLOT2-FLOT1			FLOT2-FLOT1			FLOT2-Other			FLOT2-Other
Bin Center	% Frequency		Total number of values	134		Bin Center	% Frequency		Total number of values	16
0	0		Number of excluded values	0		0	0		Number of excluded values	0
20	0		Number of binned values	134		20	0		Number of binned values	16
40	0					40	0
60	0		Minimum	184		60	0		Minimum	211
80	0		25% Percentile	216		80	0		25% Percentile	212.25
100	0		Median	285		100	0		Median	266
120	0		75% Percentile	340		120	0		75% Percentile	298.75
140	0		Maximum	422		140	0		Maximum	416
160	0					160	0
180	1.49254		Mean	280.164		180	0		Mean	265.938
200	5.97015		Std. Deviation	61.9912		200	0		Std. Deviation	57.1098
220	29.8508		Std. Error of Mean	5.35522		220	37.5		Std. Error of Mean	14.2774
240	0					240	0
260	0		Lower 95% CI of mean	269.572		260	31.25		Lower 95% CI of mean	235.506
280	22.3881		Upper 95% CI of mean	290.756		280	6.25		Upper 95% CI of mean	296.369
300	1.49254					300	12.5
320	10.4478					320	0
340	19.403					340	6.25
360	4.47761					360	0
380	0					380	0
400	0					400	0
420	4.47761					420	6.25
440	0					440	0

## Sheet: Fig.3b
	ATP6V1A	ATP6V1B2	ATP6V1E1	ATP6V1G1	ATP6V1D	ATP6V1F	ATP6V1H	ATP6V1C1
Number of values	3	3	3	3	3	3	3	3
Minimum	8.325	8.275	8.163	8.07	7.835	7.815	7.648	7.462
25% Percentile	8.325	8.275	8.163	8.07	7.835	7.815	7.648	7.462
Median	8.346	8.283	8.201	8.182	7.84	7.835	7.664	7.499
75% Percentile	8.366	8.291	8.238	8.295	7.844	7.856	7.68	7.537
Maximum	8.366	8.291	8.238	8.295	7.844	7.856	7.68	7.537
Mean	8.346	8.283	8.201	8.182	7.84	7.835	7.664	7.499
Std. Deviation	0.02897	0.01139	0.05309	0.1591	0.006706	0.02911	0.02258	0.05305
Std. Error of Mean	0.02048	0.008051	0.03754	0.1125	0.004742	0.02058	0.01597	0.03751
Lower 95% CI of mean	8.086	8.181	7.724	6.753	7.779	7.574	7.461	7.023
Upper 95% CI of mean	8.606	8.386	8.678	9.611	7.9	8.097	7.867	7.976
Sum	16.69	16.57	16.4	16.36	15.68	15.67	15.33	15

## Sheet: Fig.4b
FLOT1					FLOT2
Window	14	21	28		Window	14	21	28
1	0	0	0		1	0	0	0
2	0	0	0		2	0	0	0
3	0	0	0		3	0	0	0
4	0	0	0		4	0	0	0
5	0	0	0		5	0	0	0
6	0	0	0		6	0	0	0
7	0	0	0		7	0	0	0
8	0	0	0		8	0	0	0
9	0	0	0		9	0	0	0
10	0	0	0		10	0	0	0
11	0	0	0		11	0	0	0
12	0	0	0		12	0	0	0
13	0	0	0		13	0	0	0
14	0	0	0		14	0	0	0
15	0	0	0		15	0	0	0
16	0	0	0		16	0	0	0
17	0	0	0		17	0	0	0
18	0	0	0		18	0	0	0
19	0	0	0		19	0	0	0
20	0	0	0		20	0	0	0
21	0	0	0		21	0	0	0
22	0	0	0		22	0	0	0
23	0	0	0		23	0	0	0
24	0	0	0		24	0	0	0
25	0	0	0		25	0	0	0
26	0	0	0		26	0	0	0
27	0	0	0		27	0	0	0
28	0	0	0		28	0	0	0
29	0	0	0		29	0	0	0
30	0	0	0		30	0	0	0
31	0	0	0		31	0	0	0
32	0	0	0		32	0	0	0
33	0	0	0		33	0	0	0
34	0	0	0		34	0	0	0
35	0.001	0	0		35	0	0	0
36	0.003	0	0		36	0	0	0
37	0.012	0	0		37	0	0	0
38	0.012	0	0		38	0	0	0
39	0.023	0	0		39	0.001	0	0
40	0.023	0	0		40	0.003	0	0
41	0.026	0	0		41	0.003	0	0
42	0.026	0	0		42	0.003	0	0
43	0.026	0	0		43	0.003	0	0
44	0.026	0	0		44	0.003	0	0
45	0.026	0	0		45	0.003	0	0
46	0.026	0	0		46	0.003	0	0
47	0.026	0	0		47	0.005	0	0
48	0.026	0	0		48	0.006	0	0
49	0.026	0	0		49	0.006	0	0
50	0.026	0	0		50	0.006	0	0
51	0.026	0	0		51	0.006	0	0
52	0.026	0	0		52	0.006	0	0
53	0.026	0	0		53	0.006	0	0
54	0.026	0	0		54	0.006	0	0
55	0.022	0	0		55	0.006	0	0
56	0.007	0	0		56	0.006	0	0
57	0	0	0		57	0.006	0	0
58	0	0	0		58	0.006	0	0
59	0	0	0		59	0.006	0	0
60	0	0	0		60	0.006	0	0
61	0	0	0		61	0.006	0	0
62	0	0	0		62	0.003	0	0
63	0	0	0		63	0.003	0	0
64	0	0	0		64	0.003	0	0
65	0	0	0		65	0.003	0	0
66	0.001	0.001	0		66	0.003	0	0
67	0.016	0.022	0		67	0.003	0	0
68	0.019	0.022	0		68	0.003	0	0
69	0.043	0.022	0		69	0.003	0	0
70	0.043	0.022	0		70	0.003	0	0
71	0.043	0.022	0		71	0.007	0.002	0
72	0.043	0.022	0		72	0.023	0.002	0
73	0.043	0.022	0		73	0.023	0.002	0
74	0.043	0.022	0		74	0.023	0.002	0
75	0.043	0.022	0		75	0.023	0.002	0
76	0.043	0.022	0		76	0.023	0.002	0
77	0.043	0.022	0.003		77	0.023	0.002	0
78	0.043	0.022	0.006		78	0.023	0.002	0
79	0.043	0.022	0.006		79	0.023	0.002	0
80	0.043	0.022	0.006		80	0.023	0.002	0
81	0.043	0.022	0.006		81	0.023	0.002	0
82	0.043	0.022	0.006		82	0.023	0.002	0
83	0.043	0.022	0.006		83	0.023	0.002	0
84	0.018	0.022	0.006		84	0.023	0.002	0
85	0.018	0.022	0.006		85	0.023	0.002	0
86	0.018	0.022	0.006		86	0.023	0.002	0
87	0.015	0.022	0.006		87	0.023	0.002	0
88	0.003	0.011	0.006		88	0.015	0.002	0
89	0.014	0.011	0.006		89	0.015	0.002	0
90	0.014	0.001	0.006		90	0.024	0.002	0
91	0.167	0.008	0.006		91	0.024	0.002	0
92	0.298	0.008	0.006		92	0.024	0.002	0
93	0.298	0.008	0.006		93	0.024	0.002	0
94	0.298	0.008	0.006		94	0.024	0.003	0
95	0.298	0.008	0.006		95	0.024	0.003	0
96	0.298	0.008	0.006		96	0.024	0.003	0
97	0.298	0.008	0.006		97	0.024	0.003	0
98	0.298	0.008	0.006		98	0.024	0.009	0
99	0.298	0.008	0.006		99	0.024	0.009	0
100	0.298	0.008	0.006		100	0.024	0.009	0
101	0.298	0.008	0.006		101	0.048	0.009	0
102	0.298	0.008	0.006		102	0.048	0.009	0
103	0.298	0.008	0.006		103	0.048	0.009	0
104	0.298	0.008	0.006		104	0.048	0.009	0
105	0.298	0.008	0.006		105	0.048	0.009	0
106	0.204	0.008	0.002		106	0.048	0.009	0
107	0.076	0.008	0.001		107	0.048	0.009	0
108	0.076	0.008	0.001		108	0.048	0.009	0
109	0.076	0.008	0.001		109	0.048	0.009	0
110	0.076	0.008	0.001		110	0.048	0.009	0
111	0.076	0.008	0.001		111	0.048	0.009	0
112	0.076	0.006	0.001		112	0.048	0.009	0
113	0.076	0.006	0.001		113	0.048	0.009	0
114	0.015	0.006	0.001		114	0.048	0.009	0
115	0.015	0.006	0.001		115	0.038	0.009	0
116	0.006	0.003	0.001		116	0.038	0.009	0
117	0.006	0.003	0.001		117	0.038	0.009	0
118	0.006	0.001	0.001		118	0.038	0.009	0
119	0.006	0.001	0.001		119	0.014	0.009	0
120	0.006	0.001	0.001		120	0.009	0.009	0
121	0.006	0.001	0.001		121	0.002	0.009	0
122	0.006	0.001	0.001		122	0.002	0.009	0
123	0.006	0.001	0.001		123	0.002	0.009	0
124	0.006	0.001	0.001		124	0.002	0.004	0
125	0.006	0.001	0		125	0.003	0.001	0
126	0.006	0.001	0		126	0.003	0.001	0
127	0.006	0.001	0		127	0.003	0.001	0
128	0.006	0.001	0		128	0.003	0.001	0
129	0.008	0.001	0		129	0.003	0.001	0
130	0.008	0.001	0		130	0.003	0.001	0
131	0.008	0.001	0		131	0.003	0.001	0
132	0.008	0.001	0		132	0.003	0.001	0
133	0.008	0.001	0		133	0.003	0.001	0
134	0.008	0.001	0		134	0.003	0.001	0
135	0.008	0.001	0		135	0.003	0.001	0
136	0.008	0.001	0		136	0.003	0.001	0
137	0.008	0.001	0		137	0.003	0.001	0
138	0.008	0.001	0		138	0.003	0.001	0
139	0.008	0.001	0		139	0.002	0.001	0
140	0.008	0.001	0		140	0	0	0
141	0.008	0.001	0		141	0	0	0
142	0.008	0.001	0		142	0	0	0
143	0.003	0.001	0		143	0	0	0
144	0.003	0.001	0		144	0.003	0.005	0
145	0.003	0.001	0		145	0.003	0.005	0
146	0.003	0.001	0		146	0.003	0.005	0
147	0.002	0.001	0		147	0.012	0.011	0
148	0.002	0.001	0		148	0.012	0.011	0
149	0.001	0.001	0		149	0.012	0.011	0
150	0.001	0	0		150	0.012	0.011	0
151	0.002	0	0		151	0.012	0.011	0
152	0.002	0	0		152	0.012	0.011	0
153	0.002	0	0		153	0.012	0.011	0
154	0.002	0	0		154	0.012	0.011	0
155	0.002	0	0		155	0.012	0.011	0
156	0.002	0	0		156	0.012	0.011	0
157	0.002	0	0		157	0.012	0.011	0
158	0.002	0.001	0.004		158	0.012	0.011	0
159	0.002	0.001	0.004		159	0.012	0.011	0
160	0.002	0.001	0.004		160	0.012	0.011	0
161	0.003	0.001	0.004		161	0.007	0.011	0
162	0.003	0.002	0.004		162	0.007	0.011	0
163	0.003	0.003	0.004		163	0.007	0.011	0
164	0.003	0.007	0.004		164	0.007	0.011	0
165	0.003	0.007	0.004		165	0.007	0.011	0
166	0.003	0.007	0.004		166	0.007	0.011	0
167	0.003	0.007	0.004		167	0.006	0.011	0
168	0.003	0.007	0.004		168	0.001	0	0
169	0.003	0.007	0.004		169	0.001	0	0
170	0.003	0.007	0.004		170	0.001	0	0
171	0.003	0.007	0.004		171	0.001	0	0
172	0.013	0.007	0.004		172	0.001	0	0
173	0.037	0.007	0.004		173	0.001	0	0
174	0.037	0.007	0.004		174	0.001	0	0
175	0.037	0.007	0.004		175	0.002	0	0
176	0.037	0.007	0.004		176	0.004	0	0
177	0.037	0.007	0.004		177	0.041	0.001	0
178	0.037	0.007	0.004		178	0.041	0.001	0
179	0.037	0.007	0.004		179	0.041	0.001	0
180	0.037	0.007	0.004		180	0.041	0.001	0
181	0.037	0.007	0.004		181	0.041	0.001	0
182	0.037	0.015	0.004		182	0.041	0.001	0
183	0.037	0.015	0.004		183	0.041	0.003	0
184	0.037	0.015	0.004		184	0.041	0.003	0
185	0.037	0.015	0.004		185	0.041	0.003	0
186	0.037	0.015	0.004		186	0.041	0.003	0
187	0.021	0.015	0.018		187	0.041	0.003	0
188	0.004	0.015	0.025		188	0.041	0.003	0
189	0.03	0.015	0.025		189	0.165	0.003	0
190	0.03	0.02	0.025		190	0.165	0.003	0
191	0.03	0.024	0.025		191	0.165	0.003	0
192	0.03	0.024	0.025		192	0.434	0.003	0
193	0.03	0.029	0.025		193	0.434	0.003	0
194	0.03	0.029	0.025		194	0.434	0.003	0
195	0.03	0.029	0.025		195	0.434	0.003	0
196	0.03	0.029	0.025		196	0.434	0.003	0
197	0.03	0.029	0.025		197	0.434	0.003	0
198	0.03	0.029	0.025		198	0.434	0.003	0
199	0.03	0.029	0.025		199	0.434	0.003	0
200	0.03	0.029	0.025		200	0.434	0.003	0
201	0.169	0.029	0.025		201	0.434	0.003	0
202	0.229	0.029	0.025		202	0.434	0.003	0
203	0.229	0.029	0.025		203	0.434	0.003	0
204	0.229	0.029	0.025		204	0.434	0.003	0
205	0.229	0.029	0.025		205	0.434	0.001	0
206	0.229	0.052	0.025		206	0.027	0.001	0
207	0.229	0.052	0.025		207	0.015	0.001	0
208	0.229	0.052	0.025		208	0.008	0.001	0
209	0.229	0.052	0.025		209	0.002	0.001	0.001
210	0.229	0.052	0.025		210	0.002	0.001	0.001
211	0.229	0.052	0.025		211	0.002	0.002	0.001
212	0.229	0.052	0.025		212	0.002	0.002	0.005
213	0.229	0.052	0.025		213	0.002	0.002	0.016
214	0.229	0.052	0.025		214	0.002	0.002	0.016
215	0.229	0.052	0.025		215	0.002	0.014	0.035
216	0.126	0.052	0.012		216	0.003	0.051	0.035
217	0.126	0.052	0.012		217	0.003	0.051	0.035
218	0.126	0.052	0.012		218	0.004	0.053	0.035
219	0.126	0.052	0.012		219	0.004	0.228	0.035
220	0.126	0.052	0.012		220	0.032	0.789	0.04
221	0.126	0.052	0.012		221	0.032	0.789	0.04
222	0.044	0.052	0.012		222	0.032	0.789	0.04
223	0.03	0.052	0.012		223	0.032	0.789	0.04
224	0.03	0.052	0.012		224	0.032	0.789	0.04
225	0.03	0.052	0.012		225	0.032	0.789	0.04
226	0.03	0.052	0.012		226	0.073	0.789	0.04
227	0.03	0.032	0.012		227	0.504	0.789	0.04
228	0.03	0.032	0.012		228	0.504	0.789	0.04
229	0.016	0.032	0.012		229	0.504	0.789	0.04
230	0.009	0.032	0.012		230	0.504	0.789	0.04
231	0.01	0.032	0.012		231	0.504	0.789	0.04
232	0.01	0.032	0.012		232	0.504	0.789	0.04
233	0.01	0.032	0.012		233	0.504	0.789	0.04
234	0.01	0.032	0.006		234	0.504	0.789	0.04
235	0.011	0.033	0.006		235	0.504	0.789	0.04
236	0.028	0.087	0.013		236	0.504	0.789	0.04
237	0.173	0.351	0.065		237	0.504	0.789	0.04
238	0.343	0.351	0.065		238	0.504	0.789	0.04
239	0.343	0.351	0.065		239	0.504	0.789	0.04
240	0.343	0.351	0.065		240	0.504	0.789	0.041
241	0.343	0.351	0.065		241	0.103	0.142	0.041
242	0.343	0.351	0.065		242	0.103	0.046	0.041
243	0.343	0.351	0.065		243	0.074	0.046	0.041
244	0.343	0.351	0.065		244	0.074	0.046	0.041
245	0.343	0.351	0.065		245	0.059	0.046	0.041
246	0.343	0.351	0.065		246	0.266	0.452	0.078
247	0.343	0.351	0.065		247	0.455	0.565	0.152
248	0.343	0.351	0.065		248	0.455	0.565	0.152
249	0.343	0.351	0.065		249	0.455	0.754	0.577
250	0.343	0.351	0.065		250	0.455	0.754	0.577
251	0.343	0.351	0.065		251	0.455	0.754	0.577
252	0.116	0.351	0.065		252	0.455	0.754	0.577
253	0.092	0.351	0.065		253	0.455	0.754	0.577
254	0.092	0.351	0.065		254	0.455	0.754	0.577
255	0.092	0.351	0.065		255	0.455	0.754	0.577
256	0.092	0.351	0.065		256	0.455	0.754	0.577
257	0.092	0.351	0.065		257	0.455	0.754	0.577
258	0.083	0.264	0.065		258	0.455	0.754	0.577
259	0.083	0.264	0.065		259	0.455	0.754	0.577
260	0.083	0.264	0.065		260	0.455	0.754	0.577
261	0.079	0.264	0.065		261	0.198	0.754	0.577
262	0.037	0.132	0.065		262	0.198	0.754	0.577
263	0.026	0.032	0.065		263	0.198	0.754	0.577
264	0.026	0.032	0.065		264	0.189	0.754	0.577
265	0.026	0.032	0.056		265	0.189	0.754	0.577
266	0.026	0.032	0.056		266	0.126	0.754	0.577
267	0.038	0.032	0.042		267	0.126	0.754	0.577
268	0.087	0.032	0.042		268	0.126	0.754	0.577
269	0.087	0.032	0.042		269	0.126	0.754	0.577
270	0.087	0.032	0.012		270	0.06	0.35	0.577
271	0.087	0.032	0.021		271	0.06	0.35	0.577
272	0.087	0.032	0.021		272	0.031	0.215	0.577
273	0.087	0.032	0.049		273	0.031	0.045	0.577
274	0.087	0.032	0.049		274	0.031	0.045	0.577
275	0.087	0.032	0.049		275	0.031	0.045	0.577
276	0.087	0.032	0.049		276	0.031	0.045	0.577
277	0.087	0.032	0.049		277	0.023	0.028	0.478
278	0.087	0.032	0.049		278	0.016	0.028	0.241
279	0.087	0.032	0.049		279	0.016	0.014	0.188
280	0.087	0.006	0.049		280	0.016	0.01	0.102
281	0.087	0.006	0.049		281	0.016	0.01	0.102
282	0.066	0.009	0.049		282	0.016	0.01	0.035
283	0.066	0.009	0.049		283	0.016	0.01	0.035
284	0.048	0.018	0.049		284	0.016	0.01	0.008
285	0.033	0.119	0.049		285	0.006	0.01	0.008
286	0.016	0.119	0.049		286	0.003	0.004	0.004
287	0.295	0.242	0.049		287	0.003	0.003	0.004
288	0.295	0.242	0.049		288	0.003	0.003	0.003
289	0.295	0.242	0.049		289	0.005	0.002	0.002
290	0.295	0.242	0.049		290	0.039	0.002	0.002
291	0.295	0.242	0.049		291	0.039	0.002	0.002
292	0.295	0.242	0.049		292	0.039	0.002	0.002
293	0.295	0.242	0.049		293	0.039	0.002	0.002
294	0.295	0.242	0.059		294	0.039	0.002	0.002
295	0.295	0.242	0.059		295	0.039	0.002	0.002
296	0.295	0.242	0.059		296	0.039	0.003	0.002
297	0.295	0.242	0.059		297	0.039	0.004	0.002
298	0.459	0.242	0.059		298	0.039	0.012	0.002
299	0.459	0.242	0.059		299	0.039	0.012	0.002
300	0.459	0.242	0.059		300	0.039	0.012	0.002
301	0.459	0.242	0.059		301	0.039	0.012	0.002
302	0.459	0.242	0.059		302	0.039	0.012	0.002
303	0.459	0.242	0.059		303	0.039	0.012	0.002
304	0.459	0.242	0.059		304	0.025	0.012	0.002
305	0.459	0.242	0.059		305	0.046	0.012	0.012
306	0.459	0.242	0.059		306	0.046	0.012	0.012
307	0.459	0.242	0.059		307	0.049	0.012	0.012
308	0.459	0.172	0.059		308	0.049	0.105	0.012
309	0.459	0.172	0.059		309	0.049	0.105	0.012
310	0.459	0.172	0.059		310	0.049	0.105	0.018
311	0.459	0.172	0.059		311	0.049	0.105	0.04
312	0.142	0.172	0.059		312	0.049	0.105	0.04
313	0.142	0.172	0.059		313	0.049	0.105	0.04
314	0.142	0.172	0.059		314	0.049	0.105	0.04
315	0.142	0.172	0.059		315	0.049	0.105	0.04
316	0.142	0.071	0.059		316	0.049	0.105	0.237
317	0.142	0.071	0.059		317	0.049	0.105	0.319
318	0.109	0.071	0.059		318	0.049	0.105	0.319
319	0.109	0.024	0.059		319	0.123	0.105	0.319
320	0.074	0.006	0.059		320	0.166	0.146	0.319
321	0.025	0.006	0.059		321	0.166	0.146	0.319
322	0.014	0.006	0.058		322	0.166	0.146	0.319
323	0.014	0.006	0.058		323	0.166	0.146	0.319
324	0.01	0.006	0.034		324	0.166	0.349	0.319
325	0.01	0.006	0.003		325	0.166	0.349	0.319
326	0.01	0.006	0.01		326	0.166	0.349	0.319
327	0.01	0.006	0.027		327	0.166	0.464	0.319
328	0.01	0.006	0.04		328	0.166	0.464	0.319
329	0.238	0.006	0.059		329	0.166	0.464	0.319
330	0.612	0.008	0.059		330	0.229	0.464	0.319
331	0.612	0.012	0.241		331	0.583	0.464	0.319
332	0.612	0.012	0.409		332	0.583	0.464	0.319
333	0.612	0.015	0.415		333	0.734	0.464	0.319
334	0.612	0.038	0.712		334	0.734	0.464	0.319
335	0.612	0.038	0.712		335	0.734	0.464	0.319
336	0.612	0.038	0.712		336	0.734	0.464	0.319
337	0.612	0.038	0.712		337	0.734	0.464	0.319
338	0.612	0.065	0.712		338	0.734	0.464	0.319
339	0.612	0.211	0.712		339	0.734	0.464	0.319
340	0.612	0.292	0.712		340	0.734	0.464	0.319
341	0.612	0.967	0.712		341	0.734	0.464	0.319
342	0.612	0.967	0.712		342	0.734	0.464	0.319
343	0.612	0.967	0.712		343	0.734	0.464	0.319
344	0.5	0.967	0.712		344	0.734	0.464	0.319
345	0.338	0.967	0.712		345	0.734	0.464	0.285
346	0.758	0.967	0.712		346	0.734	0.464	0.285
347	0.758	0.967	0.712		347	0.43	0.464	0.285
348	0.758	0.967	0.712		348	0.27	0.115	0.12
349	0.758	0.967	0.712		349	0.27	0.115	0.12
350	0.758	0.967	0.712		350	0.27	0.06	0.12
351	0.758	0.967	0.712		351	0.019	0.037	0.12
352	0.758	0.967	0.712		352	0.013	0.02	0.12
353	0.758	0.967	0.712		353	0.013	0.02	0.12
354	0.758	0.967	0.712		354	0.013	0.02	0.12
355	0.758	0.967	0.712		355	0.013	0.02	0.12
356	0.758	0.967	0.712		356	0.013	0.02	0.12
357	0.758	0.967	0.712		357	0.013	0.02	0.12
358	0.758	0.967	0.712		358	0.013	0.02	0.12
359	0.758	0.967	0.712		359	0.013	0.02	0.12
360	0.707	0.967	0.712		360	0.013	0.02	0.12
361	0.707	0.967	0.712		361	0.013	0.02	0.12
362	0.253	0.599	0.57		362	0.013	0.02	0.12
363	0.253	0.599	0.57		363	0.01	0.016	0.12
364	0.253	0.599	0.57		364	0.01	0.016	0.12
365	0.253	0.599	0.57		365	0.005	0.001	0.002
366	0.253	0.599	0.57		366	0.005	0.001	0.002
367	0.253	0.599	0.57		367	0.004	0.001	0.001
368	0.173	0.415	0.57		368	0.004	0.001	0.001
369	0.082	0.415	0.343		369	0.004	0.001	0.001
370	0.08	0.149	0.153		370	0.004	0.001	0.001
371	0.001	0.003	0.03		371	0.004	0.001	0
372	0.001	0.003	0.03		372	0.004	0.001	0
373	0.001	0.002	0.03		373	0.004	0.001	0
374	0.001	0.002	0.025		374	0	0	0
375	0.001	0.002	0.025		375	0.001	0.001	0.079
376	0.001	0.002	0.025		376	0.001	0.003	0.079
377	0.001	0.002	0.021		377	0.003	0.005	0.079
378	0.001	0.001	0.003		378	0.004	0.12	0.079
379	0	0	0		379	0.009	0.178	0.079
380	0	0	0		380	0.009	0.178	0.079
381	0	0	0		381	0.009	0.178	0.079
382	0	0	0		382	0.009	0.221	0.079
383	0	0	0		383	0.009	0.221	0.079
384	0	0	0		384	0.018	0.221	0.079
385	0	0	0		385	0.018	0.221	0.079
386	0	0	0		386	0.018	0.221	0.079
387	0	0	0		387	0.033	0.221	0.079
388	0.001	0	0		388	0.069	0.221	0.079
389	0.002	0	0		389	0.33	0.221	0.079
390	0.004	0	0		390	0.33	0.221	0.079
391	0.004	0.001	0		391	0.33	0.221	0.079
392	0.004	0.001	0		392	0.33	0.221	0.079
393	0.004	0.001	0		393	0.33	0.221	0.079
394	0.004	0.001	0		394	0.33	0.221	0.079
395	0.004	0.001	0		395	0.33	0.221	0.079
396	0.004	0.001	0		396	0.33	0.221	0.079
397	0.004	0.001	0		397	0.33	0.221	0.079
398	0.025	0.001	0		398	0.33	0.221	0.079
399	0.038	0.001	0		399	0.33	0.221	0.079
400	0.038	0.001	0		400	0.33	0.221	0.079
401	0.038	0.001	0		401	0.33	0.221	0.079
402	0.038	0.001	0		402	0.33	0.221	0.079
403	0.038	0.001	0		403	0.085	0.174	0.058
404	0.038	0.001	0		404	0.058	0.174	0.058
405	0.038	0.001	0		405	0.039	0.01	0.029
406	0.038	0.001	0		406	0.039	0.01	0.029
407	0.038	0.001	0		407	0.039	0.01	0.014
408	0.038	0.001	0		408	0.039	0.01	0.009
409	0.038	0.001	0		409	0.039	0.01	0.009
410	0.038	0.001	0		410	0.025	0.008	0.009
411	0.038	0.001	0		411	0.008	0.003	0.009
412	0.038	0.001	0		412	0.006	0.003	0.001
413	0.016	0	0		413	0	0.002	0.001
414	0.016	0	0		414	0	0.002	0.001
415	0.001	0	0		415	0	0.001	0
416	0.001	0	0		416	0	0	0
417	0	0	0		417	0	0	0
418	0	0	0		418	0	0	0
419	0	0	0		419	0	0	0
420	0	0	0		420	0	0	0
421	0	0	0		421	0	0	0
422	0	0	0		422	0	0	0
423	0	0	0		423	0	0	0
424	0	0	0		424	0	0	0
425	0	0	0		425	0	0	0
426	0	0	0		426	0	0	0
427	0	0	0		427	0	0	0
					428	0	0	0

## Sheet: Fig.5a
		% Overlap
	Replicates	% FLOT1 overlapping LAMP2	% LAMP2 overlapping FLOT1
	1	0.456	0.755
	2	0.315	0.508
	3	0.501	0.641
		% Overlap
	Replicates	% FLOT1 overlapping FLOT2	% FLOT2 overlapping FLOT1
	1	0.698	0.713
	2	0.803	0.759
	3	0.806	0.718

[truncated: 6 more sheets: Fig.S6a, Fig.S7b, Fig.S7e, Fig.S7f, Fig.S7g, Fig.7d]
